# Supplementary material for: Visualization of porosity and pore size gradients in electrospun scaffolds using laser metrology
Source: PLoS One. 2023 Mar 9;18(3):e0282903. doi: 10.1371/journal.pone.0282903 (PMC9997878; doi:10.1371/journal.pone.0282903)
Supplement: S1 Data — (GZ) [file pone.0282903.s002.gz › data/Thickness&Porosity/168.DensifiedThickness.txt]

THETA
0.000000E+00
0.000000E+00
0.000000E+00
0.000000E+00
0.000000E+00
0.000000E+00
0.000000E+00
0.000000E+00
0.000000E+00
0.000000E+00
0.000000E+00
0.000000E+00
0.000000E+00
0.000000E+00
0.000000E+00
0.000000E+00
0.000000E+00
0.000000E+00
0.000000E+00
0.000000E+00
0.000000E+00
0.000000E+00
0.000000E+00
0.000000E+00
0.000000E+00
0.000000E+00
0.000000E+00
0.000000E+00
0.000000E+00
0.000000E+00
0.000000E+00
0.000000E+00
0.000000E+00
0.000000E+00
0.000000E+00
0.000000E+00
0.000000E+00
0.000000E+00
0.000000E+00
0.000000E+00
0.000000E+00
0.000000E+00
0.000000E+00
0.000000E+00
0.000000E+00
0.000000E+00
0.000000E+00
0.000000E+00
0.000000E+00
0.000000E+00
0.000000E+00
0.000000E+00
0.000000E+00
0.000000E+00
0.000000E+00
0.000000E+00
0.000000E+00
0.000000E+00
0.000000E+00
0.000000E+00
0.000000E+00
0.000000E+00
0.000000E+00
0.000000E+00
0.000000E+00
0.000000E+00
0.000000E+00
0.000000E+00
0.000000E+00
0.000000E+00
0.000000E+00
0.000000E+00
0.000000E+00
0.000000E+00
0.000000E+00
0.000000E+00
0.000000E+00
0.000000E+00
0.000000E+00
0.000000E+00
0.000000E+00
0.000000E+00
0.000000E+00
0.000000E+00
0.000000E+00
0.000000E+00
0.000000E+00
0.000000E+00
0.000000E+00
0.000000E+00
0.000000E+00
0.000000E+00
0.000000E+00
0.000000E+00
0.000000E+00
0.000000E+00
0.000000E+00
0.000000E+00
0.000000E+00
0.000000E+00
0.000000E+00
0.000000E+00
0.000000E+00
0.000000E+00
0.000000E+00
0.000000E+00
0.000000E+00
0.000000E+00
0.000000E+00
0.000000E+00
0.000000E+00
0.000000E+00
0.000000E+00
0.000000E+00
0.000000E+00
0.000000E+00
0.000000E+00
0.000000E+00
0.000000E+00
0.000000E+00
0.000000E+00
0.000000E+00
0.000000E+00
0.000000E+00
0.000000E+00
0.000000E+00
0.000000E+00
0.000000E+00
0.000000E+00
0.000000E+00
0.000000E+00
0.000000E+00
0.000000E+00
0.000000E+00
0.000000E+00
0.000000E+00
0.000000E+00
0.000000E+00
0.000000E+00
0.000000E+00
0.000000E+00
0.000000E+00
0.000000E+00
0.000000E+00
0.000000E+00
0.000000E+00
0.000000E+00
0.000000E+00
0.000000E+00
0.000000E+00
0.000000E+00
0.000000E+00
0.000000E+00
0.000000E+00
0.000000E+00
0.000000E+00
0.000000E+00
0.000000E+00
0.000000E+00
0.000000E+00
0.000000E+00
0.000000E+00
0.000000E+00
0.000000E+00
0.000000E+00
0.000000E+00
0.000000E+00
0.000000E+00
0.000000E+00
0.000000E+00
0.000000E+00
0.000000E+00
0.000000E+00
0.000000E+00
0.000000E+00
0.000000E+00
0.000000E+00
0.000000E+00
0.000000E+00
0.000000E+00
0.000000E+00
0.000000E+00
0.000000E+00
0.000000E+00
0.000000E+00
0.000000E+00
0.000000E+00
0.000000E+00
0.000000E+00
0.000000E+00
0.000000E+00
0.000000E+00
0.000000E+00
0.000000E+00
0.000000E+00
0.000000E+00
0.000000E+00
0.000000E+00
0.000000E+00
0.000000E+00
0.000000E+00
5.000000E+00
5.000000E+00
5.000000E+00
5.000000E+00
5.000000E+00
5.000000E+00
5.000000E+00
5.000000E+00
5.000000E+00
5.000000E+00
5.000000E+00
5.000000E+00
5.000000E+00
5.000000E+00
5.000000E+00
5.000000E+00
5.000000E+00
5.000000E+00
5.000000E+00
5.000000E+00
5.000000E+00
5.000000E+00
5.000000E+00
5.000000E+00
5.000000E+00
5.000000E+00
5.000000E+00
5.000000E+00
5.000000E+00
5.000000E+00
5.000000E+00
5.000000E+00
5.000000E+00
5.000000E+00
5.000000E+00
5.000000E+00
5.000000E+00
5.000000E+00
5.000000E+00
5.000000E+00
5.000000E+00
5.000000E+00
5.000000E+00
5.000000E+00
5.000000E+00
5.000000E+00
5.000000E+00
5.000000E+00
5.000000E+00
5.000000E+00
5.000000E+00
5.000000E+00
5.000000E+00
5.000000E+00
5.000000E+00
5.000000E+00
5.000000E+00
5.000000E+00
5.000000E+00
5.000000E+00
5.000000E+00
5.000000E+00
5.000000E+00
5.000000E+00
5.000000E+00
5.000000E+00
5.000000E+00
5.000000E+00
5.000000E+00
5.000000E+00
5.000000E+00
5.000000E+00
5.000000E+00
5.000000E+00
5.000000E+00
5.000000E+00
5.000000E+00
5.000000E+00
5.000000E+00
5.000000E+00
5.000000E+00
5.000000E+00
5.000000E+00
5.000000E+00
5.000000E+00
5.000000E+00
5.000000E+00
5.000000E+00
5.000000E+00
5.000000E+00
5.000000E+00
5.000000E+00
5.000000E+00
5.000000E+00
5.000000E+00
5.000000E+00
5.000000E+00
5.000000E+00
5.000000E+00
5.000000E+00
5.000000E+00
5.000000E+00
5.000000E+00
5.000000E+00
5.000000E+00
5.000000E+00
5.000000E+00
5.000000E+00
5.000000E+00
5.000000E+00
5.000000E+00
5.000000E+00
5.000000E+00
5.000000E+00
5.000000E+00
5.000000E+00
5.000000E+00
5.000000E+00
5.000000E+00
5.000000E+00
5.000000E+00
5.000000E+00
5.000000E+00
5.000000E+00
5.000000E+00
5.000000E+00
5.000000E+00
5.000000E+00
5.000000E+00
5.000000E+00
5.000000E+00
5.000000E+00
5.000000E+00
5.000000E+00
5.000000E+00
5.000000E+00
5.000000E+00
5.000000E+00
5.000000E+00
5.000000E+00
5.000000E+00
5.000000E+00
5.000000E+00
5.000000E+00
5.000000E+00
5.000000E+00
5.000000E+00
5.000000E+00
5.000000E+00
5.000000E+00
5.000000E+00
5.000000E+00
5.000000E+00
5.000000E+00
5.000000E+00
5.000000E+00
5.000000E+00
5.000000E+00
5.000000E+00
5.000000E+00
5.000000E+00
5.000000E+00
5.000000E+00
5.000000E+00
5.000000E+00
5.000000E+00
5.000000E+00
5.000000E+00
5.000000E+00
5.000000E+00
5.000000E+00
5.000000E+00
5.000000E+00
5.000000E+00
5.000000E+00
5.000000E+00
5.000000E+00
5.000000E+00
5.000000E+00
5.000000E+00
5.000000E+00
5.000000E+00
5.000000E+00
5.000000E+00
5.000000E+00
5.000000E+00
5.000000E+00
5.000000E+00
5.000000E+00
5.000000E+00
5.000000E+00
5.000000E+00
5.000000E+00
5.000000E+00
5.000000E+00
5.000000E+00
5.000000E+00
5.000000E+00
5.000000E+00
5.000000E+00
5.000000E+00
1.000000E+01
1.000000E+01
1.000000E+01
1.000000E+01
1.000000E+01
1.000000E+01
1.000000E+01
1.000000E+01
1.000000E+01
1.000000E+01
1.000000E+01
1.000000E+01
1.000000E+01
1.000000E+01
1.000000E+01
1.000000E+01
1.000000E+01
1.000000E+01
1.000000E+01
1.000000E+01
1.000000E+01
1.000000E+01
1.000000E+01
1.000000E+01
1.000000E+01
1.000000E+01
1.000000E+01
1.000000E+01
1.000000E+01
1.000000E+01
1.000000E+01
1.000000E+01
1.000000E+01
1.000000E+01
1.000000E+01
1.000000E+01
1.000000E+01
1.000000E+01
1.000000E+01
1.000000E+01
1.000000E+01
1.000000E+01
1.000000E+01
1.000000E+01
1.000000E+01
1.000000E+01
1.000000E+01
1.000000E+01
1.000000E+01
1.000000E+01
1.000000E+01
1.000000E+01
1.000000E+01
1.000000E+01
1.000000E+01
1.000000E+01
1.000000E+01
1.000000E+01
1.000000E+01
1.000000E+01
1.000000E+01
1.000000E+01
1.000000E+01
1.000000E+01
1.000000E+01
1.000000E+01
1.000000E+01
1.000000E+01
1.000000E+01
1.000000E+01
1.000000E+01
1.000000E+01
1.000000E+01
1.000000E+01
1.000000E+01
1.000000E+01
1.000000E+01
1.000000E+01
1.000000E+01
1.000000E+01
1.000000E+01
1.000000E+01
1.000000E+01
1.000000E+01
1.000000E+01
1.000000E+01
1.000000E+01
1.000000E+01
1.000000E+01
1.000000E+01
1.000000E+01
1.000000E+01
1.000000E+01
1.000000E+01
1.000000E+01
1.000000E+01
1.000000E+01
1.000000E+01
1.000000E+01
1.000000E+01
1.000000E+01
1.000000E+01
1.000000E+01
1.000000E+01
1.000000E+01
1.000000E+01
1.000000E+01
1.000000E+01
1.000000E+01
1.000000E+01
1.000000E+01
1.000000E+01
1.000000E+01
1.000000E+01
1.000000E+01
1.000000E+01
1.000000E+01
1.000000E+01
1.000000E+01
1.000000E+01
1.000000E+01
1.000000E+01
1.000000E+01
1.000000E+01
1.000000E+01
1.000000E+01
1.000000E+01
1.000000E+01
1.000000E+01
1.000000E+01
1.000000E+01
1.000000E+01
1.000000E+01
1.000000E+01
1.000000E+01
1.000000E+01
1.000000E+01
1.000000E+01
1.000000E+01
1.000000E+01
1.000000E+01
1.000000E+01
1.000000E+01
1.000000E+01
1.000000E+01
1.000000E+01
1.000000E+01
1.000000E+01
1.000000E+01
1.000000E+01
1.000000E+01
1.000000E+01
1.000000E+01
1.000000E+01
1.000000E+01
1.000000E+01
1.000000E+01
1.000000E+01
1.000000E+01
1.000000E+01
1.000000E+01
1.000000E+01
1.000000E+01
1.000000E+01
1.000000E+01
1.000000E+01
1.000000E+01
1.000000E+01
1.000000E+01
1.000000E+01
1.000000E+01
1.000000E+01
1.000000E+01
1.000000E+01
1.000000E+01
1.000000E+01
1.000000E+01
1.000000E+01
1.000000E+01
1.000000E+01
1.000000E+01
1.000000E+01
1.000000E+01
1.000000E+01
1.000000E+01
1.000000E+01
1.000000E+01
1.000000E+01
1.000000E+01
1.000000E+01
1.000000E+01
1.000000E+01
1.000000E+01
1.000000E+01
1.000000E+01
1.000000E+01
1.000000E+01
1.000000E+01
1.000000E+01
1.000000E+01
1.000000E+01
1.500000E+01
1.500000E+01
1.500000E+01
1.500000E+01
1.500000E+01
1.500000E+01
1.500000E+01
1.500000E+01
1.500000E+01
1.500000E+01
1.500000E+01
1.500000E+01
1.500000E+01
1.500000E+01
1.500000E+01
1.500000E+01
1.500000E+01
1.500000E+01
1.500000E+01
1.500000E+01
1.500000E+01
1.500000E+01
1.500000E+01
1.500000E+01
1.500000E+01
1.500000E+01
1.500000E+01
1.500000E+01
1.500000E+01
1.500000E+01
1.500000E+01
1.500000E+01
1.500000E+01
1.500000E+01
1.500000E+01
1.500000E+01
1.500000E+01
1.500000E+01
1.500000E+01
1.500000E+01
1.500000E+01
1.500000E+01
1.500000E+01
1.500000E+01
1.500000E+01
1.500000E+01
1.500000E+01
1.500000E+01
1.500000E+01
1.500000E+01
1.500000E+01
1.500000E+01
1.500000E+01
1.500000E+01
1.500000E+01
1.500000E+01
1.500000E+01
1.500000E+01
1.500000E+01
1.500000E+01
1.500000E+01
1.500000E+01
1.500000E+01
1.500000E+01
1.500000E+01
1.500000E+01
1.500000E+01
1.500000E+01
1.500000E+01
1.500000E+01
1.500000E+01
1.500000E+01
1.500000E+01
1.500000E+01
1.500000E+01
1.500000E+01
1.500000E+01
1.500000E+01
1.500000E+01
1.500000E+01
1.500000E+01
1.500000E+01
1.500000E+01
1.500000E+01
1.500000E+01
1.500000E+01
1.500000E+01
1.500000E+01
1.500000E+01
1.500000E+01
1.500000E+01
1.500000E+01
1.500000E+01
1.500000E+01
1.500000E+01
1.500000E+01
1.500000E+01
1.500000E+01
1.500000E+01
1.500000E+01
1.500000E+01
1.500000E+01
1.500000E+01
1.500000E+01
1.500000E+01
1.500000E+01
1.500000E+01
1.500000E+01
1.500000E+01
1.500000E+01
1.500000E+01
1.500000E+01
1.500000E+01
1.500000E+01
1.500000E+01
1.500000E+01
1.500000E+01
1.500000E+01
1.500000E+01
1.500000E+01
1.500000E+01
1.500000E+01
1.500000E+01
1.500000E+01
1.500000E+01
1.500000E+01
1.500000E+01
1.500000E+01
1.500000E+01
1.500000E+01
1.500000E+01
1.500000E+01
1.500000E+01
1.500000E+01
1.500000E+01
1.500000E+01
1.500000E+01
1.500000E+01
1.500000E+01
1.500000E+01
1.500000E+01
1.500000E+01
1.500000E+01
1.500000E+01
1.500000E+01
1.500000E+01
1.500000E+01
1.500000E+01
1.500000E+01
1.500000E+01
1.500000E+01
1.500000E+01
1.500000E+01
1.500000E+01
1.500000E+01
1.500000E+01
1.500000E+01
1.500000E+01
1.500000E+01
1.500000E+01
1.500000E+01
1.500000E+01
1.500000E+01
1.500000E+01
1.500000E+01
1.500000E+01
1.500000E+01
1.500000E+01
1.500000E+01
1.500000E+01
1.500000E+01
1.500000E+01
1.500000E+01
1.500000E+01
1.500000E+01
1.500000E+01
1.500000E+01
1.500000E+01
1.500000E+01
1.500000E+01
1.500000E+01
1.500000E+01
1.500000E+01
1.500000E+01
1.500000E+01
1.500000E+01
1.500000E+01
1.500000E+01
1.500000E+01
1.500000E+01
1.500000E+01
1.500000E+01
1.500000E+01
1.500000E+01
1.500000E+01
1.500000E+01
1.500000E+01
1.500000E+01
1.500000E+01
1.500000E+01
1.500000E+01
2.000000E+01
2.000000E+01
2.000000E+01
2.000000E+01
2.000000E+01
2.000000E+01
2.000000E+01
2.000000E+01
2.000000E+01
2.000000E+01
2.000000E+01
2.000000E+01
2.000000E+01
2.000000E+01
2.000000E+01
2.000000E+01
2.000000E+01
2.000000E+01
2.000000E+01
2.000000E+01
2.000000E+01
2.000000E+01
2.000000E+01
2.000000E+01
2.000000E+01
2.000000E+01
2.000000E+01
2.000000E+01
2.000000E+01
2.000000E+01
2.000000E+01
2.000000E+01
2.000000E+01
2.000000E+01
2.000000E+01
2.000000E+01
2.000000E+01
2.000000E+01
2.000000E+01
2.000000E+01
2.000000E+01
2.000000E+01
2.000000E+01
2.000000E+01
2.000000E+01
2.000000E+01
2.000000E+01
2.000000E+01
2.000000E+01
2.000000E+01
2.000000E+01
2.000000E+01
2.000000E+01
2.000000E+01
2.000000E+01
2.000000E+01
2.000000E+01
2.000000E+01
2.000000E+01
2.000000E+01
2.000000E+01
2.000000E+01
2.000000E+01
2.000000E+01
2.000000E+01
2.000000E+01
2.000000E+01
2.000000E+01
2.000000E+01
2.000000E+01
2.000000E+01
2.000000E+01
2.000000E+01
2.000000E+01
2.000000E+01
2.000000E+01
2.000000E+01
2.000000E+01
2.000000E+01
2.000000E+01
2.000000E+01
2.000000E+01
2.000000E+01
2.000000E+01
2.000000E+01
2.000000E+01
2.000000E+01
2.000000E+01
2.000000E+01
2.000000E+01
2.000000E+01
2.000000E+01
2.000000E+01
2.000000E+01
2.000000E+01
2.000000E+01
2.000000E+01
2.000000E+01
2.000000E+01
2.000000E+01
2.000000E+01
2.000000E+01
2.000000E+01
2.000000E+01
2.000000E+01
2.000000E+01
2.000000E+01
2.000000E+01
2.000000E+01
2.000000E+01
2.000000E+01
2.000000E+01
2.000000E+01
2.000000E+01
2.000000E+01
2.000000E+01
2.000000E+01
2.000000E+01
2.000000E+01
2.000000E+01
2.000000E+01
2.000000E+01
2.000000E+01
2.000000E+01
2.000000E+01
2.000000E+01
2.000000E+01
2.000000E+01
2.000000E+01
2.000000E+01
2.000000E+01
2.000000E+01
2.000000E+01
2.000000E+01
2.000000E+01
2.000000E+01
2.000000E+01
2.000000E+01
2.000000E+01
2.000000E+01
2.000000E+01
2.000000E+01
2.000000E+01
2.000000E+01
2.000000E+01
2.000000E+01
2.000000E+01
2.000000E+01
2.000000E+01
2.000000E+01
2.000000E+01
2.000000E+01
2.000000E+01
2.000000E+01
2.000000E+01
2.000000E+01
2.000000E+01
2.000000E+01
2.000000E+01
2.000000E+01
2.000000E+01
2.000000E+01
2.000000E+01
2.000000E+01
2.000000E+01
2.000000E+01
2.000000E+01
2.000000E+01
2.000000E+01
2.000000E+01
2.000000E+01
2.000000E+01
2.000000E+01
2.000000E+01
2.000000E+01
2.000000E+01
2.000000E+01
2.000000E+01
2.000000E+01
2.000000E+01
2.000000E+01
2.000000E+01
2.000000E+01
2.000000E+01
2.000000E+01
2.000000E+01
2.000000E+01
2.000000E+01
2.000000E+01
2.000000E+01
2.000000E+01
2.000000E+01
2.000000E+01
2.000000E+01
2.000000E+01
2.000000E+01
2.000000E+01
2.000000E+01
2.000000E+01
2.000000E+01
2.000000E+01
2.500000E+01
2.500000E+01
2.500000E+01
2.500000E+01
2.500000E+01
2.500000E+01
2.500000E+01
2.500000E+01
2.500000E+01
2.500000E+01
2.500000E+01
2.500000E+01
2.500000E+01
2.500000E+01
2.500000E+01
2.500000E+01
2.500000E+01
2.500000E+01
2.500000E+01
2.500000E+01
2.500000E+01
2.500000E+01
2.500000E+01
2.500000E+01
2.500000E+01
2.500000E+01
2.500000E+01
2.500000E+01
2.500000E+01
2.500000E+01
2.500000E+01
2.500000E+01
2.500000E+01
2.500000E+01
2.500000E+01
2.500000E+01
2.500000E+01
2.500000E+01
2.500000E+01
2.500000E+01
2.500000E+01
2.500000E+01
2.500000E+01
2.500000E+01
2.500000E+01
2.500000E+01
2.500000E+01
2.500000E+01
2.500000E+01
2.500000E+01
2.500000E+01
2.500000E+01
2.500000E+01
2.500000E+01
2.500000E+01
2.500000E+01
2.500000E+01
2.500000E+01
2.500000E+01
2.500000E+01
2.500000E+01
2.500000E+01
2.500000E+01
2.500000E+01
2.500000E+01
2.500000E+01
2.500000E+01
2.500000E+01
2.500000E+01
2.500000E+01
2.500000E+01
2.500000E+01
2.500000E+01
2.500000E+01
2.500000E+01
2.500000E+01
2.500000E+01
2.500000E+01
2.500000E+01
2.500000E+01
2.500000E+01
2.500000E+01
2.500000E+01
2.500000E+01
2.500000E+01
2.500000E+01
2.500000E+01
2.500000E+01
2.500000E+01
2.500000E+01
2.500000E+01
2.500000E+01
2.500000E+01
2.500000E+01
2.500000E+01
2.500000E+01
2.500000E+01
2.500000E+01
2.500000E+01
2.500000E+01
2.500000E+01
2.500000E+01
2.500000E+01
2.500000E+01
2.500000E+01
2.500000E+01
2.500000E+01
2.500000E+01
2.500000E+01
2.500000E+01
2.500000E+01
2.500000E+01
2.500000E+01
2.500000E+01
2.500000E+01
2.500000E+01
2.500000E+01
2.500000E+01
2.500000E+01
2.500000E+01
2.500000E+01
2.500000E+01
2.500000E+01
2.500000E+01
2.500000E+01
2.500000E+01
2.500000E+01
2.500000E+01
2.500000E+01
2.500000E+01
2.500000E+01
2.500000E+01
2.500000E+01
2.500000E+01
2.500000E+01
2.500000E+01
2.500000E+01
2.500000E+01
2.500000E+01
2.500000E+01
2.500000E+01
2.500000E+01
2.500000E+01
2.500000E+01
2.500000E+01
2.500000E+01
2.500000E+01
2.500000E+01
2.500000E+01
2.500000E+01
2.500000E+01
2.500000E+01
2.500000E+01
2.500000E+01
2.500000E+01
2.500000E+01
2.500000E+01
2.500000E+01
2.500000E+01
2.500000E+01
2.500000E+01
2.500000E+01
2.500000E+01
2.500000E+01
2.500000E+01
2.500000E+01
2.500000E+01
2.500000E+01
2.500000E+01
2.500000E+01
2.500000E+01
2.500000E+01
2.500000E+01
2.500000E+01
2.500000E+01
2.500000E+01
2.500000E+01
2.500000E+01
2.500000E+01
2.500000E+01
2.500000E+01
2.500000E+01
2.500000E+01
2.500000E+01
2.500000E+01
2.500000E+01
2.500000E+01
2.500000E+01
2.500000E+01
2.500000E+01
2.500000E+01
2.500000E+01
2.500000E+01
2.500000E+01
2.500000E+01
2.500000E+01
2.500000E+01
2.500000E+01
2.500000E+01
2.500000E+01
2.500000E+01
3.000000E+01
3.000000E+01
3.000000E+01
3.000000E+01
3.000000E+01
3.000000E+01
3.000000E+01
3.000000E+01
3.000000E+01
3.000000E+01
3.000000E+01
3.000000E+01
3.000000E+01
3.000000E+01
3.000000E+01
3.000000E+01
3.000000E+01
3.000000E+01
3.000000E+01
3.000000E+01
3.000000E+01
3.000000E+01
3.000000E+01
3.000000E+01
3.000000E+01
3.000000E+01
3.000000E+01
3.000000E+01
3.000000E+01
3.000000E+01
3.000000E+01
3.000000E+01
3.000000E+01
3.000000E+01
3.000000E+01
3.000000E+01
3.000000E+01
3.000000E+01
3.000000E+01
3.000000E+01
3.000000E+01
3.000000E+01
3.000000E+01
3.000000E+01
3.000000E+01
3.000000E+01
3.000000E+01
3.000000E+01
3.000000E+01
3.000000E+01
3.000000E+01
3.000000E+01
3.000000E+01
3.000000E+01
3.000000E+01
3.000000E+01
3.000000E+01
3.000000E+01
3.000000E+01
3.000000E+01
3.000000E+01
3.000000E+01
3.000000E+01
3.000000E+01
3.000000E+01
3.000000E+01
3.000000E+01
3.000000E+01
3.000000E+01
3.000000E+01
3.000000E+01
3.000000E+01
3.000000E+01
3.000000E+01
3.000000E+01
3.000000E+01
3.000000E+01
3.000000E+01
3.000000E+01
3.000000E+01
3.000000E+01
3.000000E+01
3.000000E+01
3.000000E+01
3.000000E+01
3.000000E+01
3.000000E+01
3.000000E+01
3.000000E+01
3.000000E+01
3.000000E+01
3.000000E+01
3.000000E+01
3.000000E+01
3.000000E+01
3.000000E+01
3.000000E+01
3.000000E+01
3.000000E+01
3.000000E+01
3.000000E+01
3.000000E+01
3.000000E+01
3.000000E+01
3.000000E+01
3.000000E+01
3.000000E+01
3.000000E+01
3.000000E+01
3.000000E+01
3.000000E+01
3.000000E+01
3.000000E+01
3.000000E+01
3.000000E+01
3.000000E+01
3.000000E+01
3.000000E+01
3.000000E+01
3.000000E+01
3.000000E+01
3.000000E+01
3.000000E+01
3.000000E+01
3.000000E+01
3.000000E+01
3.000000E+01
3.000000E+01
3.000000E+01
3.000000E+01
3.000000E+01
3.000000E+01
3.000000E+01
3.000000E+01
3.000000E+01
3.000000E+01
3.000000E+01
3.000000E+01
3.000000E+01
3.000000E+01
3.000000E+01
3.000000E+01
3.000000E+01
3.000000E+01
3.000000E+01
3.000000E+01
3.000000E+01
3.000000E+01
3.000000E+01
3.000000E+01
3.000000E+01
3.000000E+01
3.000000E+01
3.000000E+01
3.000000E+01
3.000000E+01
3.000000E+01
3.000000E+01
3.000000E+01
3.000000E+01
3.000000E+01
3.000000E+01
3.000000E+01
3.000000E+01
3.000000E+01
3.000000E+01
3.000000E+01
3.000000E+01
3.000000E+01
3.000000E+01
3.000000E+01
3.000000E+01
3.000000E+01
3.000000E+01
3.000000E+01
3.000000E+01
3.000000E+01
3.000000E+01
3.000000E+01
3.000000E+01
3.000000E+01
3.000000E+01
3.000000E+01
3.000000E+01
3.000000E+01
3.000000E+01
3.000000E+01
3.000000E+01
3.000000E+01
3.000000E+01
3.000000E+01
3.000000E+01
3.000000E+01
3.000000E+01
3.000000E+01
3.000000E+01
3.000000E+01
3.000000E+01
3.000000E+01
3.000000E+01
3.000000E+01
3.500000E+01
3.500000E+01
3.500000E+01
3.500000E+01
3.500000E+01
3.500000E+01
3.500000E+01
3.500000E+01
3.500000E+01
3.500000E+01
3.500000E+01
3.500000E+01
3.500000E+01
3.500000E+01
3.500000E+01
3.500000E+01
3.500000E+01
3.500000E+01
3.500000E+01
3.500000E+01
3.500000E+01
3.500000E+01
3.500000E+01
3.500000E+01
3.500000E+01
3.500000E+01
3.500000E+01
3.500000E+01
3.500000E+01
3.500000E+01
3.500000E+01
3.500000E+01
3.500000E+01
3.500000E+01
3.500000E+01
3.500000E+01
3.500000E+01
3.500000E+01
3.500000E+01
3.500000E+01
3.500000E+01
3.500000E+01
3.500000E+01
3.500000E+01
3.500000E+01
3.500000E+01
3.500000E+01
3.500000E+01
3.500000E+01
3.500000E+01
3.500000E+01
3.500000E+01
3.500000E+01
3.500000E+01
3.500000E+01
3.500000E+01
3.500000E+01
3.500000E+01
3.500000E+01
3.500000E+01
3.500000E+01
3.500000E+01
3.500000E+01
3.500000E+01
3.500000E+01
3.500000E+01
3.500000E+01
3.500000E+01
3.500000E+01
3.500000E+01
3.500000E+01
3.500000E+01
3.500000E+01
3.500000E+01
3.500000E+01
3.500000E+01
3.500000E+01
3.500000E+01
3.500000E+01
3.500000E+01
3.500000E+01
3.500000E+01
3.500000E+01
3.500000E+01
3.500000E+01
3.500000E+01
3.500000E+01
3.500000E+01
3.500000E+01
3.500000E+01
3.500000E+01
3.500000E+01
3.500000E+01
3.500000E+01
3.500000E+01
3.500000E+01
3.500000E+01
3.500000E+01
3.500000E+01
3.500000E+01
3.500000E+01
3.500000E+01
3.500000E+01
3.500000E+01
3.500000E+01
3.500000E+01
3.500000E+01
3.500000E+01
3.500000E+01
3.500000E+01
3.500000E+01
3.500000E+01
3.500000E+01
3.500000E+01
3.500000E+01
3.500000E+01
3.500000E+01
3.500000E+01
3.500000E+01
3.500000E+01
3.500000E+01
3.500000E+01
3.500000E+01
3.500000E+01
3.500000E+01
3.500000E+01
3.500000E+01
3.500000E+01
3.500000E+01
3.500000E+01
3.500000E+01
3.500000E+01
3.500000E+01
3.500000E+01
3.500000E+01
3.500000E+01
3.500000E+01
3.500000E+01
3.500000E+01
3.500000E+01
3.500000E+01
3.500000E+01
3.500000E+01
3.500000E+01
3.500000E+01
3.500000E+01
3.500000E+01
3.500000E+01
3.500000E+01
3.500000E+01
3.500000E+01
3.500000E+01
3.500000E+01
3.500000E+01
3.500000E+01
3.500000E+01
3.500000E+01
3.500000E+01
3.500000E+01
3.500000E+01
3.500000E+01
3.500000E+01
3.500000E+01
3.500000E+01
3.500000E+01
3.500000E+01
3.500000E+01
3.500000E+01
3.500000E+01
3.500000E+01
3.500000E+01
3.500000E+01
3.500000E+01
3.500000E+01
3.500000E+01
3.500000E+01
3.500000E+01
3.500000E+01
3.500000E+01
3.500000E+01
3.500000E+01
3.500000E+01
3.500000E+01
3.500000E+01
3.500000E+01
3.500000E+01
3.500000E+01
3.500000E+01
3.500000E+01
3.500000E+01
3.500000E+01
3.500000E+01
3.500000E+01
3.500000E+01
3.500000E+01
3.500000E+01
3.500000E+01
3.500000E+01
3.500000E+01
3.500000E+01
3.500000E+01
4.000000E+01
4.000000E+01
4.000000E+01
4.000000E+01
4.000000E+01
4.000000E+01
4.000000E+01
4.000000E+01
4.000000E+01
4.000000E+01
4.000000E+01
4.000000E+01
4.000000E+01
4.000000E+01
4.000000E+01
4.000000E+01
4.000000E+01
4.000000E+01
4.000000E+01
4.000000E+01
4.000000E+01
4.000000E+01
4.000000E+01
4.000000E+01
4.000000E+01
4.000000E+01
4.000000E+01
4.000000E+01
4.000000E+01
4.000000E+01
4.000000E+01
4.000000E+01
4.000000E+01
4.000000E+01
4.000000E+01
4.000000E+01
4.000000E+01
4.000000E+01
4.000000E+01
4.000000E+01
4.000000E+01
4.000000E+01
4.000000E+01
4.000000E+01
4.000000E+01
4.000000E+01
4.000000E+01
4.000000E+01
4.000000E+01
4.000000E+01
4.000000E+01
4.000000E+01
4.000000E+01
4.000000E+01
4.000000E+01
4.000000E+01
4.000000E+01
4.000000E+01
4.000000E+01
4.000000E+01
4.000000E+01
4.000000E+01
4.000000E+01
4.000000E+01
4.000000E+01
4.000000E+01
4.000000E+01
4.000000E+01
4.000000E+01
4.000000E+01
4.000000E+01
4.000000E+01
4.000000E+01
4.000000E+01
4.000000E+01
4.000000E+01
4.000000E+01
4.000000E+01
4.000000E+01
4.000000E+01
4.000000E+01
4.000000E+01
4.000000E+01
4.000000E+01
4.000000E+01
4.000000E+01
4.000000E+01
4.000000E+01
4.000000E+01
4.000000E+01
4.000000E+01
4.000000E+01
4.000000E+01
4.000000E+01
4.000000E+01
4.000000E+01
4.000000E+01
4.000000E+01
4.000000E+01
4.000000E+01
4.000000E+01
4.000000E+01
4.000000E+01
4.000000E+01
4.000000E+01
4.000000E+01
4.000000E+01
4.000000E+01
4.000000E+01
4.000000E+01
4.000000E+01
4.000000E+01
4.000000E+01
4.000000E+01
4.000000E+01
4.000000E+01
4.000000E+01
4.000000E+01
4.000000E+01
4.000000E+01
4.000000E+01
4.000000E+01
4.000000E+01
4.000000E+01
4.000000E+01
4.000000E+01
4.000000E+01
4.000000E+01
4.000000E+01
4.000000E+01
4.000000E+01
4.000000E+01
4.000000E+01
4.000000E+01
4.000000E+01
4.000000E+01
4.000000E+01
4.000000E+01
4.000000E+01
4.000000E+01
4.000000E+01
4.000000E+01
4.000000E+01
4.000000E+01
4.000000E+01
4.000000E+01
4.000000E+01
4.000000E+01
4.000000E+01
4.000000E+01
4.000000E+01
4.000000E+01
4.000000E+01
4.000000E+01
4.000000E+01
4.000000E+01
4.000000E+01
4.000000E+01
4.000000E+01
4.000000E+01
4.000000E+01
4.000000E+01
4.000000E+01
4.000000E+01
4.000000E+01
4.000000E+01
4.000000E+01
4.000000E+01
4.000000E+01
4.000000E+01
4.000000E+01
4.000000E+01
4.000000E+01
4.000000E+01
4.000000E+01
4.000000E+01
4.000000E+01
4.000000E+01
4.000000E+01
4.000000E+01
4.000000E+01
4.000000E+01
4.000000E+01
4.000000E+01
4.000000E+01
4.000000E+01
4.000000E+01
4.000000E+01
4.000000E+01
4.000000E+01
4.000000E+01
4.000000E+01
4.000000E+01
4.000000E+01
4.000000E+01
4.000000E+01
4.000000E+01
4.000000E+01
4.000000E+01
4.000000E+01
4.000000E+01
4.500000E+01
4.500000E+01
4.500000E+01
4.500000E+01
4.500000E+01
4.500000E+01
4.500000E+01
4.500000E+01
4.500000E+01
4.500000E+01
4.500000E+01
4.500000E+01
4.500000E+01
4.500000E+01
4.500000E+01
4.500000E+01
4.500000E+01
4.500000E+01
4.500000E+01
4.500000E+01
4.500000E+01
4.500000E+01
4.500000E+01
4.500000E+01
4.500000E+01
4.500000E+01
4.500000E+01
4.500000E+01
4.500000E+01
4.500000E+01
4.500000E+01
4.500000E+01
4.500000E+01
4.500000E+01
4.500000E+01
4.500000E+01
4.500000E+01
4.500000E+01
4.500000E+01
4.500000E+01
4.500000E+01
4.500000E+01
4.500000E+01
4.500000E+01
4.500000E+01
4.500000E+01
4.500000E+01
4.500000E+01
4.500000E+01
4.500000E+01
4.500000E+01
4.500000E+01
4.500000E+01
4.500000E+01
4.500000E+01
4.500000E+01
4.500000E+01
4.500000E+01
4.500000E+01
4.500000E+01
4.500000E+01
4.500000E+01
4.500000E+01
4.500000E+01
4.500000E+01
4.500000E+01
4.500000E+01
4.500000E+01
4.500000E+01
4.500000E+01
4.500000E+01
4.500000E+01
4.500000E+01
4.500000E+01
4.500000E+01
4.500000E+01
4.500000E+01
4.500000E+01
4.500000E+01
4.500000E+01
4.500000E+01
4.500000E+01
4.500000E+01
4.500000E+01
4.500000E+01
4.500000E+01
4.500000E+01
4.500000E+01
4.500000E+01
4.500000E+01
4.500000E+01
4.500000E+01
4.500000E+01
4.500000E+01
4.500000E+01
4.500000E+01
4.500000E+01
4.500000E+01
4.500000E+01
4.500000E+01
4.500000E+01
4.500000E+01
4.500000E+01
4.500000E+01
4.500000E+01
4.500000E+01
4.500000E+01
4.500000E+01
4.500000E+01
4.500000E+01
4.500000E+01
4.500000E+01
4.500000E+01
4.500000E+01
4.500000E+01
4.500000E+01
4.500000E+01
4.500000E+01
4.500000E+01
4.500000E+01
4.500000E+01
4.500000E+01
4.500000E+01
4.500000E+01
4.500000E+01
4.500000E+01
4.500000E+01
4.500000E+01
4.500000E+01
4.500000E+01
4.500000E+01
4.500000E+01
4.500000E+01
4.500000E+01
4.500000E+01
4.500000E+01
4.500000E+01
4.500000E+01
4.500000E+01
4.500000E+01
4.500000E+01
4.500000E+01
4.500000E+01
4.500000E+01
4.500000E+01
4.500000E+01
4.500000E+01
4.500000E+01
4.500000E+01
4.500000E+01
4.500000E+01
4.500000E+01
4.500000E+01
4.500000E+01
4.500000E+01
4.500000E+01
4.500000E+01
4.500000E+01
4.500000E+01
4.500000E+01
4.500000E+01
4.500000E+01
4.500000E+01
4.500000E+01
4.500000E+01
4.500000E+01
4.500000E+01
4.500000E+01
4.500000E+01
4.500000E+01
4.500000E+01
4.500000E+01
4.500000E+01
4.500000E+01
4.500000E+01
4.500000E+01
4.500000E+01
4.500000E+01
4.500000E+01
4.500000E+01
4.500000E+01
4.500000E+01
4.500000E+01
4.500000E+01
4.500000E+01
4.500000E+01
4.500000E+01
4.500000E+01
4.500000E+01
4.500000E+01
4.500000E+01
4.500000E+01
4.500000E+01
4.500000E+01
4.500000E+01
4.500000E+01
4.500000E+01
4.500000E+01
4.500000E+01
4.500000E+01
4.500000E+01
5.000000E+01
5.000000E+01
5.000000E+01
5.000000E+01
5.000000E+01
5.000000E+01
5.000000E+01
5.000000E+01
5.000000E+01
5.000000E+01
5.000000E+01
5.000000E+01
5.000000E+01
5.000000E+01
5.000000E+01
5.000000E+01
5.000000E+01
5.000000E+01
5.000000E+01
5.000000E+01
5.000000E+01
5.000000E+01
5.000000E+01
5.000000E+01
5.000000E+01
5.000000E+01
5.000000E+01
5.000000E+01
5.000000E+01
5.000000E+01
5.000000E+01
5.000000E+01
5.000000E+01
5.000000E+01
5.000000E+01
5.000000E+01
5.000000E+01
5.000000E+01
5.000000E+01
5.000000E+01
5.000000E+01
5.000000E+01
5.000000E+01
5.000000E+01
5.000000E+01
5.000000E+01
5.000000E+01
5.000000E+01
5.000000E+01
5.000000E+01
5.000000E+01
5.000000E+01
5.000000E+01
5.000000E+01
5.000000E+01
5.000000E+01
5.000000E+01
5.000000E+01
5.000000E+01
5.000000E+01
5.000000E+01
5.000000E+01
5.000000E+01
5.000000E+01
5.000000E+01
5.000000E+01
5.000000E+01
5.000000E+01
5.000000E+01
5.000000E+01
5.000000E+01
5.000000E+01
5.000000E+01
5.000000E+01
5.000000E+01
5.000000E+01
5.000000E+01
5.000000E+01
5.000000E+01
5.000000E+01
5.000000E+01
5.000000E+01
5.000000E+01
5.000000E+01
5.000000E+01
5.000000E+01
5.000000E+01
5.000000E+01
5.000000E+01
5.000000E+01
5.000000E+01
5.000000E+01
5.000000E+01
5.000000E+01
5.000000E+01
5.000000E+01
5.000000E+01
5.000000E+01
5.000000E+01
5.000000E+01
5.000000E+01
5.000000E+01
5.000000E+01
5.000000E+01
5.000000E+01
5.000000E+01
5.000000E+01
5.000000E+01
5.000000E+01
5.000000E+01
5.000000E+01
5.000000E+01
5.000000E+01
5.000000E+01
5.000000E+01
5.000000E+01
5.000000E+01
5.000000E+01
5.000000E+01
5.000000E+01
5.000000E+01
5.000000E+01
5.000000E+01
5.000000E+01
5.000000E+01
5.000000E+01
5.000000E+01
5.000000E+01
5.000000E+01
5.000000E+01
5.000000E+01
5.000000E+01
5.000000E+01
5.000000E+01
5.000000E+01
5.000000E+01
5.000000E+01
5.000000E+01
5.000000E+01
5.000000E+01
5.000000E+01
5.000000E+01
5.000000E+01
5.000000E+01
5.000000E+01
5.000000E+01
5.000000E+01
5.000000E+01
5.000000E+01
5.000000E+01
5.000000E+01
5.000000E+01
5.000000E+01
5.000000E+01
5.000000E+01
5.000000E+01
5.000000E+01
5.000000E+01
5.000000E+01
5.000000E+01
5.000000E+01
5.000000E+01
5.000000E+01
5.000000E+01
5.000000E+01
5.000000E+01
5.000000E+01
5.000000E+01
5.000000E+01
5.000000E+01
5.000000E+01
5.000000E+01
5.000000E+01
5.000000E+01
5.000000E+01
5.000000E+01
5.000000E+01
5.000000E+01
5.000000E+01
5.000000E+01
5.000000E+01
5.000000E+01
5.000000E+01
5.000000E+01
5.000000E+01
5.000000E+01
5.000000E+01
5.000000E+01
5.000000E+01
5.000000E+01
5.000000E+01
5.000000E+01
5.000000E+01
5.000000E+01
5.000000E+01
5.000000E+01
5.000000E+01
5.000000E+01
5.000000E+01
5.000000E+01
5.000000E+01
5.500000E+01
5.500000E+01
5.500000E+01
5.500000E+01
5.500000E+01
5.500000E+01
5.500000E+01
5.500000E+01
5.500000E+01
5.500000E+01
5.500000E+01
5.500000E+01
5.500000E+01
5.500000E+01
5.500000E+01
5.500000E+01
5.500000E+01
5.500000E+01
5.500000E+01
5.500000E+01
5.500000E+01
5.500000E+01
5.500000E+01
5.500000E+01
5.500000E+01
5.500000E+01
5.500000E+01
5.500000E+01
5.500000E+01
5.500000E+01
5.500000E+01
5.500000E+01
5.500000E+01
5.500000E+01
5.500000E+01
5.500000E+01
5.500000E+01
5.500000E+01
5.500000E+01
5.500000E+01
5.500000E+01
5.500000E+01
5.500000E+01
5.500000E+01
5.500000E+01
5.500000E+01
5.500000E+01
5.500000E+01
5.500000E+01
5.500000E+01
5.500000E+01
5.500000E+01
5.500000E+01
5.500000E+01
5.500000E+01
5.500000E+01
5.500000E+01
5.500000E+01
5.500000E+01
5.500000E+01
5.500000E+01
5.500000E+01
5.500000E+01
5.500000E+01
5.500000E+01
5.500000E+01
5.500000E+01
5.500000E+01
5.500000E+01
5.500000E+01
5.500000E+01
5.500000E+01
5.500000E+01
5.500000E+01
5.500000E+01
5.500000E+01
5.500000E+01
5.500000E+01
5.500000E+01
5.500000E+01
5.500000E+01
5.500000E+01
5.500000E+01
5.500000E+01
5.500000E+01
5.500000E+01
5.500000E+01
5.500000E+01
5.500000E+01
5.500000E+01
5.500000E+01
5.500000E+01
5.500000E+01
5.500000E+01
5.500000E+01
5.500000E+01
5.500000E+01
5.500000E+01
5.500000E+01
5.500000E+01
5.500000E+01
5.500000E+01
5.500000E+01
5.500000E+01
5.500000E+01
5.500000E+01
5.500000E+01
5.500000E+01
5.500000E+01
5.500000E+01
5.500000E+01
5.500000E+01
5.500000E+01
5.500000E+01
5.500000E+01
5.500000E+01
5.500000E+01
5.500000E+01
5.500000E+01
5.500000E+01
5.500000E+01
5.500000E+01
5.500000E+01
5.500000E+01
5.500000E+01
5.500000E+01
5.500000E+01
5.500000E+01
5.500000E+01
5.500000E+01
5.500000E+01
5.500000E+01
5.500000E+01
5.500000E+01
5.500000E+01
5.500000E+01
5.500000E+01
5.500000E+01
5.500000E+01
5.500000E+01
5.500000E+01
5.500000E+01
5.500000E+01
5.500000E+01
5.500000E+01
5.500000E+01
5.500000E+01
5.500000E+01
5.500000E+01
5.500000E+01
5.500000E+01
5.500000E+01
5.500000E+01
5.500000E+01
5.500000E+01
5.500000E+01
5.500000E+01
5.500000E+01
5.500000E+01
5.500000E+01
5.500000E+01
5.500000E+01
5.500000E+01
5.500000E+01
5.500000E+01
5.500000E+01
5.500000E+01
5.500000E+01
5.500000E+01
5.500000E+01
5.500000E+01
5.500000E+01
5.500000E+01
5.500000E+01
5.500000E+01
5.500000E+01
5.500000E+01
5.500000E+01
5.500000E+01
5.500000E+01
5.500000E+01
5.500000E+01
5.500000E+01
5.500000E+01
5.500000E+01
5.500000E+01
5.500000E+01
5.500000E+01
5.500000E+01
5.500000E+01
5.500000E+01
5.500000E+01
5.500000E+01
5.500000E+01
5.500000E+01
5.500000E+01
5.500000E+01
5.500000E+01
5.500000E+01
5.500000E+01
5.500000E+01
6.000000E+01
6.000000E+01
6.000000E+01
6.000000E+01
6.000000E+01
6.000000E+01
6.000000E+01
6.000000E+01
6.000000E+01
6.000000E+01
6.000000E+01
6.000000E+01
6.000000E+01
6.000000E+01
6.000000E+01
6.000000E+01
6.000000E+01
6.000000E+01
6.000000E+01
6.000000E+01
6.000000E+01
6.000000E+01
6.000000E+01
6.000000E+01
6.000000E+01
6.000000E+01
6.000000E+01
6.000000E+01
6.000000E+01
6.000000E+01
6.000000E+01
6.000000E+01
6.000000E+01
6.000000E+01
6.000000E+01
6.000000E+01
6.000000E+01
6.000000E+01
6.000000E+01
6.000000E+01
6.000000E+01
6.000000E+01
6.000000E+01
6.000000E+01
6.000000E+01
6.000000E+01
6.000000E+01
6.000000E+01
6.000000E+01
6.000000E+01
6.000000E+01
6.000000E+01
6.000000E+01
6.000000E+01
6.000000E+01
6.000000E+01
6.000000E+01
6.000000E+01
6.000000E+01
6.000000E+01
6.000000E+01
6.000000E+01
6.000000E+01
6.000000E+01
6.000000E+01
6.000000E+01
6.000000E+01
6.000000E+01
6.000000E+01
6.000000E+01
6.000000E+01
6.000000E+01
6.000000E+01
6.000000E+01
6.000000E+01
6.000000E+01
6.000000E+01
6.000000E+01
6.000000E+01
6.000000E+01
6.000000E+01
6.000000E+01
6.000000E+01
6.000000E+01
6.000000E+01
6.000000E+01
6.000000E+01
6.000000E+01
6.000000E+01
6.000000E+01
6.000000E+01
6.000000E+01
6.000000E+01
6.000000E+01
6.000000E+01
6.000000E+01
6.000000E+01
6.000000E+01
6.000000E+01
6.000000E+01
6.000000E+01
6.000000E+01
6.000000E+01
6.000000E+01
6.000000E+01
6.000000E+01
6.000000E+01
6.000000E+01
6.000000E+01
6.000000E+01
6.000000E+01
6.000000E+01
6.000000E+01
6.000000E+01
6.000000E+01
6.000000E+01
6.000000E+01
6.000000E+01
6.000000E+01
6.000000E+01
6.000000E+01
6.000000E+01
6.000000E+01
6.000000E+01
6.000000E+01
6.000000E+01
6.000000E+01
6.000000E+01
6.000000E+01
6.000000E+01
6.000000E+01
6.000000E+01
6.000000E+01
6.000000E+01
6.000000E+01
6.000000E+01
6.000000E+01
6.000000E+01
6.000000E+01
6.000000E+01
6.000000E+01
6.000000E+01
6.000000E+01
6.000000E+01
6.000000E+01
6.000000E+01
6.000000E+01
6.000000E+01
6.000000E+01
6.000000E+01
6.000000E+01
6.000000E+01
6.000000E+01
6.000000E+01
6.000000E+01
6.000000E+01
6.000000E+01
6.000000E+01
6.000000E+01
6.000000E+01
6.000000E+01
6.000000E+01
6.000000E+01
6.000000E+01
6.000000E+01
6.000000E+01
6.000000E+01
6.000000E+01
6.000000E+01
6.000000E+01
6.000000E+01
6.000000E+01
6.000000E+01
6.000000E+01
6.000000E+01
6.000000E+01
6.000000E+01
6.000000E+01
6.000000E+01
6.000000E+01
6.000000E+01
6.000000E+01
6.000000E+01
6.000000E+01
6.000000E+01
6.000000E+01
6.000000E+01
6.000000E+01
6.000000E+01
6.000000E+01
6.000000E+01
6.000000E+01
6.000000E+01
6.000000E+01
6.000000E+01
6.000000E+01
6.000000E+01
6.000000E+01
6.000000E+01
6.000000E+01
6.000000E+01
6.500000E+01
6.500000E+01
6.500000E+01
6.500000E+01
6.500000E+01
6.500000E+01
6.500000E+01
6.500000E+01
6.500000E+01
6.500000E+01
6.500000E+01
6.500000E+01
6.500000E+01
6.500000E+01
6.500000E+01
6.500000E+01
6.500000E+01
6.500000E+01
6.500000E+01
6.500000E+01
6.500000E+01
6.500000E+01
6.500000E+01
6.500000E+01
6.500000E+01
6.500000E+01
6.500000E+01
6.500000E+01
6.500000E+01
6.500000E+01
6.500000E+01
6.500000E+01
6.500000E+01
6.500000E+01
6.500000E+01
6.500000E+01
6.500000E+01
6.500000E+01
6.500000E+01
6.500000E+01
6.500000E+01
6.500000E+01
6.500000E+01
6.500000E+01
6.500000E+01
6.500000E+01
6.500000E+01
6.500000E+01
6.500000E+01
6.500000E+01
6.500000E+01
6.500000E+01
6.500000E+01
6.500000E+01
6.500000E+01
6.500000E+01
6.500000E+01
6.500000E+01
6.500000E+01
6.500000E+01
6.500000E+01
6.500000E+01
6.500000E+01
6.500000E+01
6.500000E+01
6.500000E+01
6.500000E+01
6.500000E+01
6.500000E+01
6.500000E+01
6.500000E+01
6.500000E+01
6.500000E+01
6.500000E+01
6.500000E+01
6.500000E+01
6.500000E+01
6.500000E+01
6.500000E+01
6.500000E+01
6.500000E+01
6.500000E+01
6.500000E+01
6.500000E+01
6.500000E+01
6.500000E+01
6.500000E+01
6.500000E+01
6.500000E+01
6.500000E+01
6.500000E+01
6.500000E+01
6.500000E+01
6.500000E+01
6.500000E+01
6.500000E+01
6.500000E+01
6.500000E+01
6.500000E+01
6.500000E+01
6.500000E+01
6.500000E+01
6.500000E+01
6.500000E+01
6.500000E+01
6.500000E+01
6.500000E+01
6.500000E+01
6.500000E+01
6.500000E+01
6.500000E+01
6.500000E+01
6.500000E+01
6.500000E+01
6.500000E+01
6.500000E+01
6.500000E+01
6.500000E+01
6.500000E+01
6.500000E+01
6.500000E+01
6.500000E+01
6.500000E+01
6.500000E+01
6.500000E+01
6.500000E+01
6.500000E+01
6.500000E+01
6.500000E+01
6.500000E+01
6.500000E+01
6.500000E+01
6.500000E+01
6.500000E+01
6.500000E+01
6.500000E+01
6.500000E+01
6.500000E+01
6.500000E+01
6.500000E+01
6.500000E+01
6.500000E+01
6.500000E+01
6.500000E+01
6.500000E+01
6.500000E+01
6.500000E+01
6.500000E+01
6.500000E+01
6.500000E+01
6.500000E+01
6.500000E+01
6.500000E+01
6.500000E+01
6.500000E+01
6.500000E+01
6.500000E+01
6.500000E+01
6.500000E+01
6.500000E+01
6.500000E+01
6.500000E+01
6.500000E+01
6.500000E+01
6.500000E+01
6.500000E+01
6.500000E+01
6.500000E+01
6.500000E+01
6.500000E+01
6.500000E+01
6.500000E+01
6.500000E+01
6.500000E+01
6.500000E+01
6.500000E+01
6.500000E+01
6.500000E+01
6.500000E+01
6.500000E+01
6.500000E+01
6.500000E+01
6.500000E+01
6.500000E+01
6.500000E+01
6.500000E+01
6.500000E+01
6.500000E+01
6.500000E+01
6.500000E+01
6.500000E+01
6.500000E+01
6.500000E+01
6.500000E+01
6.500000E+01
6.500000E+01
6.500000E+01
6.500000E+01
6.500000E+01
6.500000E+01
6.500000E+01
7.000000E+01
7.000000E+01
7.000000E+01
7.000000E+01
7.000000E+01
7.000000E+01
7.000000E+01
7.000000E+01
7.000000E+01
7.000000E+01
7.000000E+01
7.000000E+01
7.000000E+01
7.000000E+01
7.000000E+01
7.000000E+01
7.000000E+01
7.000000E+01
7.000000E+01
7.000000E+01
7.000000E+01
7.000000E+01
7.000000E+01
7.000000E+01
7.000000E+01
7.000000E+01
7.000000E+01
7.000000E+01
7.000000E+01
7.000000E+01
7.000000E+01
7.000000E+01
7.000000E+01
7.000000E+01
7.000000E+01
7.000000E+01
7.000000E+01
7.000000E+01
7.000000E+01
7.000000E+01
7.000000E+01
7.000000E+01
7.000000E+01
7.000000E+01
7.000000E+01
7.000000E+01
7.000000E+01
7.000000E+01
7.000000E+01
7.000000E+01
7.000000E+01
7.000000E+01
7.000000E+01
7.000000E+01
7.000000E+01
7.000000E+01
7.000000E+01
7.000000E+01
7.000000E+01
7.000000E+01
7.000000E+01
7.000000E+01
7.000000E+01
7.000000E+01
7.000000E+01
7.000000E+01
7.000000E+01
7.000000E+01
7.000000E+01
7.000000E+01
7.000000E+01
7.000000E+01
7.000000E+01
7.000000E+01
7.000000E+01
7.000000E+01
7.000000E+01
7.000000E+01
7.000000E+01
7.000000E+01
7.000000E+01
7.000000E+01
7.000000E+01
7.000000E+01
7.000000E+01
7.000000E+01
7.000000E+01
7.000000E+01
7.000000E+01
7.000000E+01
7.000000E+01
7.000000E+01
7.000000E+01
7.000000E+01
7.000000E+01
7.000000E+01
7.000000E+01
7.000000E+01
7.000000E+01
7.000000E+01
7.000000E+01
7.000000E+01
7.000000E+01
7.000000E+01
7.000000E+01
7.000000E+01
7.000000E+01
7.000000E+01
7.000000E+01
7.000000E+01
7.000000E+01
7.000000E+01
7.000000E+01
7.000000E+01
7.000000E+01
7.000000E+01
7.000000E+01
7.000000E+01
7.000000E+01
7.000000E+01
7.000000E+01
7.000000E+01
7.000000E+01
7.000000E+01
7.000000E+01
7.000000E+01
7.000000E+01
7.000000E+01
7.000000E+01
7.000000E+01
7.000000E+01
7.000000E+01
7.000000E+01
7.000000E+01
7.000000E+01
7.000000E+01
7.000000E+01
7.000000E+01
7.000000E+01
7.000000E+01
7.000000E+01
7.000000E+01
7.000000E+01
7.000000E+01
7.000000E+01
7.000000E+01
7.000000E+01
7.000000E+01
7.000000E+01
7.000000E+01
7.000000E+01
7.000000E+01
7.000000E+01
7.000000E+01
7.000000E+01
7.000000E+01
7.000000E+01
7.000000E+01
7.000000E+01
7.000000E+01
7.000000E+01
7.000000E+01
7.000000E+01
7.000000E+01
7.000000E+01
7.000000E+01
7.000000E+01
7.000000E+01
7.000000E+01
7.000000E+01
7.000000E+01
7.000000E+01
7.000000E+01
7.000000E+01
7.000000E+01
7.000000E+01
7.000000E+01
7.000000E+01
7.000000E+01
7.000000E+01
7.000000E+01
7.000000E+01
7.000000E+01
7.000000E+01
7.000000E+01
7.000000E+01
7.000000E+01
7.000000E+01
7.000000E+01
7.000000E+01
7.000000E+01
7.000000E+01
7.000000E+01
7.000000E+01
7.000000E+01
7.000000E+01
7.000000E+01
7.000000E+01
7.000000E+01
7.000000E+01
7.000000E+01
7.500000E+01
7.500000E+01
7.500000E+01
7.500000E+01
7.500000E+01
7.500000E+01
7.500000E+01
7.500000E+01
7.500000E+01
7.500000E+01
7.500000E+01
7.500000E+01
7.500000E+01
7.500000E+01
7.500000E+01
7.500000E+01
7.500000E+01
7.500000E+01
7.500000E+01
7.500000E+01
7.500000E+01
7.500000E+01
7.500000E+01
7.500000E+01
7.500000E+01
7.500000E+01
7.500000E+01
7.500000E+01
7.500000E+01
7.500000E+01
7.500000E+01
7.500000E+01
7.500000E+01
7.500000E+01
7.500000E+01
7.500000E+01
7.500000E+01
7.500000E+01
7.500000E+01
7.500000E+01
7.500000E+01
7.500000E+01
7.500000E+01
7.500000E+01
7.500000E+01
7.500000E+01
7.500000E+01
7.500000E+01
7.500000E+01
7.500000E+01
7.500000E+01
7.500000E+01
7.500000E+01
7.500000E+01
7.500000E+01
7.500000E+01
7.500000E+01
7.500000E+01
7.500000E+01
7.500000E+01
7.500000E+01
7.500000E+01
7.500000E+01
7.500000E+01
7.500000E+01
7.500000E+01
7.500000E+01
7.500000E+01
7.500000E+01
7.500000E+01
7.500000E+01
7.500000E+01
7.500000E+01
7.500000E+01
7.500000E+01
7.500000E+01
7.500000E+01
7.500000E+01
7.500000E+01
7.500000E+01
7.500000E+01
7.500000E+01
7.500000E+01
7.500000E+01
7.500000E+01
7.500000E+01
7.500000E+01
7.500000E+01
7.500000E+01
7.500000E+01
7.500000E+01
7.500000E+01
7.500000E+01
7.500000E+01
7.500000E+01
7.500000E+01
7.500000E+01
7.500000E+01
7.500000E+01
7.500000E+01
7.500000E+01
7.500000E+01
7.500000E+01
7.500000E+01
7.500000E+01
7.500000E+01
7.500000E+01
7.500000E+01
7.500000E+01
7.500000E+01
7.500000E+01
7.500000E+01
7.500000E+01
7.500000E+01
7.500000E+01
7.500000E+01
7.500000E+01
7.500000E+01
7.500000E+01
7.500000E+01
7.500000E+01
7.500000E+01
7.500000E+01
7.500000E+01
7.500000E+01
7.500000E+01
7.500000E+01
7.500000E+01
7.500000E+01
7.500000E+01
7.500000E+01
7.500000E+01
7.500000E+01
7.500000E+01
7.500000E+01
7.500000E+01
7.500000E+01
7.500000E+01
7.500000E+01
7.500000E+01
7.500000E+01
7.500000E+01
7.500000E+01
7.500000E+01
7.500000E+01
7.500000E+01
7.500000E+01
7.500000E+01
7.500000E+01
7.500000E+01
7.500000E+01
7.500000E+01
7.500000E+01
7.500000E+01
7.500000E+01
7.500000E+01
7.500000E+01
7.500000E+01
7.500000E+01
7.500000E+01
7.500000E+01
7.500000E+01
7.500000E+01
7.500000E+01
7.500000E+01
7.500000E+01
7.500000E+01
7.500000E+01
7.500000E+01
7.500000E+01
7.500000E+01
7.500000E+01
7.500000E+01
7.500000E+01
7.500000E+01
7.500000E+01
7.500000E+01
7.500000E+01
7.500000E+01
7.500000E+01
7.500000E+01
7.500000E+01
7.500000E+01
7.500000E+01
7.500000E+01
7.500000E+01
7.500000E+01
7.500000E+01
7.500000E+01
7.500000E+01
7.500000E+01
7.500000E+01
7.500000E+01
7.500000E+01
7.500000E+01
7.500000E+01
7.500000E+01
7.500000E+01
7.500000E+01
7.500000E+01
7.500000E+01
8.000000E+01
8.000000E+01
8.000000E+01
8.000000E+01
8.000000E+01
8.000000E+01
8.000000E+01
8.000000E+01
8.000000E+01
8.000000E+01
8.000000E+01
8.000000E+01
8.000000E+01
8.000000E+01
8.000000E+01
8.000000E+01
8.000000E+01
8.000000E+01
8.000000E+01
8.000000E+01
8.000000E+01
8.000000E+01
8.000000E+01
8.000000E+01
8.000000E+01
8.000000E+01
8.000000E+01
8.000000E+01
8.000000E+01
8.000000E+01
8.000000E+01
8.000000E+01
8.000000E+01
8.000000E+01
8.000000E+01
8.000000E+01
8.000000E+01
8.000000E+01
8.000000E+01
8.000000E+01
8.000000E+01
8.000000E+01
8.000000E+01
8.000000E+01
8.000000E+01
8.000000E+01
8.000000E+01
8.000000E+01
8.000000E+01
8.000000E+01
8.000000E+01
8.000000E+01
8.000000E+01
8.000000E+01
8.000000E+01
8.000000E+01
8.000000E+01
8.000000E+01
8.000000E+01
8.000000E+01
8.000000E+01
8.000000E+01
8.000000E+01
8.000000E+01
8.000000E+01
8.000000E+01
8.000000E+01
8.000000E+01
8.000000E+01
8.000000E+01
8.000000E+01
8.000000E+01
8.000000E+01
8.000000E+01
8.000000E+01
8.000000E+01
8.000000E+01
8.000000E+01
8.000000E+01
8.000000E+01
8.000000E+01
8.000000E+01
8.000000E+01
8.000000E+01
8.000000E+01
8.000000E+01
8.000000E+01
8.000000E+01
8.000000E+01
8.000000E+01
8.000000E+01
8.000000E+01
8.000000E+01
8.000000E+01
8.000000E+01
8.000000E+01
8.000000E+01
8.000000E+01
8.000000E+01
8.000000E+01
8.000000E+01
8.000000E+01
8.000000E+01
8.000000E+01
8.000000E+01
8.000000E+01
8.000000E+01
8.000000E+01
8.000000E+01
8.000000E+01
8.000000E+01
8.000000E+01
8.000000E+01
8.000000E+01
8.000000E+01
8.000000E+01
8.000000E+01
8.000000E+01
8.000000E+01
8.000000E+01
8.000000E+01
8.000000E+01
8.000000E+01
8.000000E+01
8.000000E+01
8.000000E+01
8.000000E+01
8.000000E+01
8.000000E+01
8.000000E+01
8.000000E+01
8.000000E+01
8.000000E+01
8.000000E+01
8.000000E+01
8.000000E+01
8.000000E+01
8.000000E+01
8.000000E+01
8.000000E+01
8.000000E+01
8.000000E+01
8.000000E+01
8.000000E+01
8.000000E+01
8.000000E+01
8.000000E+01
8.000000E+01
8.000000E+01
8.000000E+01
8.000000E+01
8.000000E+01
8.000000E+01
8.000000E+01
8.000000E+01
8.000000E+01
8.000000E+01
8.000000E+01
8.000000E+01
8.000000E+01
8.000000E+01
8.000000E+01
8.000000E+01
8.000000E+01
8.000000E+01
8.000000E+01
8.000000E+01
8.000000E+01
8.000000E+01
8.000000E+01
8.000000E+01
8.000000E+01
8.000000E+01
8.000000E+01
8.000000E+01
8.000000E+01
8.000000E+01
8.000000E+01
8.000000E+01
8.000000E+01
8.000000E+01
8.000000E+01
8.000000E+01
8.000000E+01
8.000000E+01
8.000000E+01
8.000000E+01
8.000000E+01
8.000000E+01
8.000000E+01
8.000000E+01
8.000000E+01
8.000000E+01
8.000000E+01
8.000000E+01
8.000000E+01
8.000000E+01
8.000000E+01
8.000000E+01
8.000000E+01
8.000000E+01
8.500000E+01
8.500000E+01
8.500000E+01
8.500000E+01
8.500000E+01
8.500000E+01
8.500000E+01
8.500000E+01
8.500000E+01
8.500000E+01
8.500000E+01
8.500000E+01
8.500000E+01
8.500000E+01
8.500000E+01
8.500000E+01
8.500000E+01
8.500000E+01
8.500000E+01
8.500000E+01
8.500000E+01
8.500000E+01
8.500000E+01
8.500000E+01
8.500000E+01
8.500000E+01
8.500000E+01
8.500000E+01
8.500000E+01
8.500000E+01
8.500000E+01
8.500000E+01
8.500000E+01
8.500000E+01
8.500000E+01
8.500000E+01
8.500000E+01
8.500000E+01
8.500000E+01
8.500000E+01
8.500000E+01
8.500000E+01
8.500000E+01
8.500000E+01
8.500000E+01
8.500000E+01
8.500000E+01
8.500000E+01
8.500000E+01
8.500000E+01
8.500000E+01
8.500000E+01
8.500000E+01
8.500000E+01
8.500000E+01
8.500000E+01
8.500000E+01
8.500000E+01
8.500000E+01
8.500000E+01
8.500000E+01
8.500000E+01
8.500000E+01
8.500000E+01
8.500000E+01
8.500000E+01
8.500000E+01
8.500000E+01
8.500000E+01
8.500000E+01
8.500000E+01
8.500000E+01
8.500000E+01
8.500000E+01
8.500000E+01
8.500000E+01
8.500000E+01
8.500000E+01
8.500000E+01
8.500000E+01
8.500000E+01
8.500000E+01
8.500000E+01
8.500000E+01
8.500000E+01
8.500000E+01
8.500000E+01
8.500000E+01
8.500000E+01
8.500000E+01
8.500000E+01
8.500000E+01
8.500000E+01
8.500000E+01
8.500000E+01
8.500000E+01
8.500000E+01
8.500000E+01
8.500000E+01
8.500000E+01
8.500000E+01
8.500000E+01
8.500000E+01
8.500000E+01
8.500000E+01
8.500000E+01
8.500000E+01
8.500000E+01
8.500000E+01
8.500000E+01
8.500000E+01
8.500000E+01
8.500000E+01
8.500000E+01
8.500000E+01
8.500000E+01
8.500000E+01
8.500000E+01
8.500000E+01
8.500000E+01
8.500000E+01
8.500000E+01
8.500000E+01
8.500000E+01
8.500000E+01
8.500000E+01
8.500000E+01
8.500000E+01
8.500000E+01
8.500000E+01
8.500000E+01
8.500000E+01
8.500000E+01
8.500000E+01
8.500000E+01
8.500000E+01
8.500000E+01
8.500000E+01
8.500000E+01
8.500000E+01
8.500000E+01
8.500000E+01
8.500000E+01
8.500000E+01
8.500000E+01
8.500000E+01
8.500000E+01
8.500000E+01
8.500000E+01
8.500000E+01
8.500000E+01
8.500000E+01
8.500000E+01
8.500000E+01
8.500000E+01
8.500000E+01
8.500000E+01
8.500000E+01
8.500000E+01
8.500000E+01
8.500000E+01
8.500000E+01
8.500000E+01
8.500000E+01
8.500000E+01
8.500000E+01
8.500000E+01
8.500000E+01
8.500000E+01
8.500000E+01
8.500000E+01
8.500000E+01
8.500000E+01
8.500000E+01
8.500000E+01
8.500000E+01
8.500000E+01
8.500000E+01
8.500000E+01
8.500000E+01
8.500000E+01
8.500000E+01
8.500000E+01
8.500000E+01
8.500000E+01
8.500000E+01
8.500000E+01
8.500000E+01
8.500000E+01
8.500000E+01
8.500000E+01
8.500000E+01
8.500000E+01
8.500000E+01
8.500000E+01
8.500000E+01
8.500000E+01
8.500000E+01
8.500000E+01
8.500000E+01
8.500000E+01
9.000000E+01
9.000000E+01
9.000000E+01
9.000000E+01
9.000000E+01
9.000000E+01
9.000000E+01
9.000000E+01
9.000000E+01
9.000000E+01
9.000000E+01
9.000000E+01
9.000000E+01
9.000000E+01
9.000000E+01
9.000000E+01
9.000000E+01
9.000000E+01
9.000000E+01
9.000000E+01
9.000000E+01
9.000000E+01
9.000000E+01
9.000000E+01
9.000000E+01
9.000000E+01
9.000000E+01
9.000000E+01
9.000000E+01
9.000000E+01
9.000000E+01
9.000000E+01
9.000000E+01
9.000000E+01
9.000000E+01
9.000000E+01
9.000000E+01
9.000000E+01
9.000000E+01
9.000000E+01
9.000000E+01
9.000000E+01
9.000000E+01
9.000000E+01
9.000000E+01
9.000000E+01
9.000000E+01
9.000000E+01
9.000000E+01
9.000000E+01
9.000000E+01
9.000000E+01
9.000000E+01
9.000000E+01
9.000000E+01
9.000000E+01
9.000000E+01
9.000000E+01
9.000000E+01
9.000000E+01
9.000000E+01
9.000000E+01
9.000000E+01
9.000000E+01
9.000000E+01
9.000000E+01
9.000000E+01
9.000000E+01
9.000000E+01
9.000000E+01
9.000000E+01
9.000000E+01
9.000000E+01
9.000000E+01
9.000000E+01
9.000000E+01
9.000000E+01
9.000000E+01
9.000000E+01
9.000000E+01
9.000000E+01
9.000000E+01
9.000000E+01
9.000000E+01
9.000000E+01
9.000000E+01
9.000000E+01
9.000000E+01
9.000000E+01
9.000000E+01
9.000000E+01
9.000000E+01
9.000000E+01
9.000000E+01
9.000000E+01
9.000000E+01
9.000000E+01
9.000000E+01
9.000000E+01
9.000000E+01
9.000000E+01
9.000000E+01
9.000000E+01
9.000000E+01
9.000000E+01
9.000000E+01
9.000000E+01
9.000000E+01
9.000000E+01
9.000000E+01
9.000000E+01
9.000000E+01
9.000000E+01
9.000000E+01
9.000000E+01
9.000000E+01
9.000000E+01
9.000000E+01
9.000000E+01
9.000000E+01
9.000000E+01
9.000000E+01
9.000000E+01
9.000000E+01
9.000000E+01
9.000000E+01
9.000000E+01
9.000000E+01
9.000000E+01
9.000000E+01
9.000000E+01
9.000000E+01
9.000000E+01
9.000000E+01
9.000000E+01
9.000000E+01
9.000000E+01
9.000000E+01
9.000000E+01
9.000000E+01
9.000000E+01
9.000000E+01
9.000000E+01
9.000000E+01
9.000000E+01
9.000000E+01
9.000000E+01
9.000000E+01
9.000000E+01
9.000000E+01
9.000000E+01
9.000000E+01
9.000000E+01
9.000000E+01
9.000000E+01
9.000000E+01
9.000000E+01
9.000000E+01
9.000000E+01
9.000000E+01
9.000000E+01
9.000000E+01
9.000000E+01
9.000000E+01
9.000000E+01
9.000000E+01
9.000000E+01
9.000000E+01
9.000000E+01
9.000000E+01
9.000000E+01
9.000000E+01
9.000000E+01
9.000000E+01
9.000000E+01
9.000000E+01
9.000000E+01
9.000000E+01
9.000000E+01
9.000000E+01
9.000000E+01
9.000000E+01
9.000000E+01
9.000000E+01
9.000000E+01
9.000000E+01
9.000000E+01
9.000000E+01
9.000000E+01
9.000000E+01
9.000000E+01
9.000000E+01
9.000000E+01
9.000000E+01
9.000000E+01
9.000000E+01
9.000000E+01
9.000000E+01
9.000000E+01
9.000000E+01
9.000000E+01
9.500000E+01
9.500000E+01
9.500000E+01
9.500000E+01
9.500000E+01
9.500000E+01
9.500000E+01
9.500000E+01
9.500000E+01
9.500000E+01
9.500000E+01
9.500000E+01
9.500000E+01
9.500000E+01
9.500000E+01
9.500000E+01
9.500000E+01
9.500000E+01
9.500000E+01
9.500000E+01
9.500000E+01
9.500000E+01
9.500000E+01
9.500000E+01
9.500000E+01
9.500000E+01
9.500000E+01
9.500000E+01
9.500000E+01
9.500000E+01
9.500000E+01
9.500000E+01
9.500000E+01
9.500000E+01
9.500000E+01
9.500000E+01
9.500000E+01
9.500000E+01
9.500000E+01
9.500000E+01
9.500000E+01
9.500000E+01
9.500000E+01
9.500000E+01
9.500000E+01
9.500000E+01
9.500000E+01
9.500000E+01
9.500000E+01
9.500000E+01
9.500000E+01
9.500000E+01
9.500000E+01
9.500000E+01
9.500000E+01
9.500000E+01
9.500000E+01
9.500000E+01
9.500000E+01
9.500000E+01
9.500000E+01
9.500000E+01
9.500000E+01
9.500000E+01
9.500000E+01
9.500000E+01
9.500000E+01
9.500000E+01
9.500000E+01
9.500000E+01
9.500000E+01
9.500000E+01
9.500000E+01
9.500000E+01
9.500000E+01
9.500000E+01
9.500000E+01
9.500000E+01
9.500000E+01
9.500000E+01
9.500000E+01
9.500000E+01
9.500000E+01
9.500000E+01
9.500000E+01
9.500000E+01
9.500000E+01
9.500000E+01
9.500000E+01
9.500000E+01
9.500000E+01
9.500000E+01
9.500000E+01
9.500000E+01
9.500000E+01
9.500000E+01
9.500000E+01
9.500000E+01
9.500000E+01
9.500000E+01
9.500000E+01
9.500000E+01
9.500000E+01
9.500000E+01
9.500000E+01
9.500000E+01
9.500000E+01
9.500000E+01
9.500000E+01
9.500000E+01
9.500000E+01
9.500000E+01
9.500000E+01
9.500000E+01
9.500000E+01
9.500000E+01
9.500000E+01
9.500000E+01
9.500000E+01
9.500000E+01
9.500000E+01
9.500000E+01
9.500000E+01
9.500000E+01
9.500000E+01
9.500000E+01
9.500000E+01
9.500000E+01
9.500000E+01
9.500000E+01
9.500000E+01
9.500000E+01
9.500000E+01
9.500000E+01
9.500000E+01
9.500000E+01
9.500000E+01
9.500000E+01
9.500000E+01
9.500000E+01
9.500000E+01
9.500000E+01
9.500000E+01
9.500000E+01
9.500000E+01
9.500000E+01
9.500000E+01
9.500000E+01
9.500000E+01
9.500000E+01
9.500000E+01
9.500000E+01
9.500000E+01
9.500000E+01
9.500000E+01
9.500000E+01
9.500000E+01
9.500000E+01
9.500000E+01
9.500000E+01
9.500000E+01
9.500000E+01
9.500000E+01
9.500000E+01
9.500000E+01
9.500000E+01
9.500000E+01
9.500000E+01
9.500000E+01
9.500000E+01
9.500000E+01
9.500000E+01
9.500000E+01
9.500000E+01
9.500000E+01
9.500000E+01
9.500000E+01
9.500000E+01
9.500000E+01
9.500000E+01
9.500000E+01
9.500000E+01
9.500000E+01
9.500000E+01
9.500000E+01
9.500000E+01
9.500000E+01
9.500000E+01
9.500000E+01
9.500000E+01
9.500000E+01
9.500000E+01
9.500000E+01
9.500000E+01
9.500000E+01
9.500000E+01
9.500000E+01
9.500000E+01
9.500000E+01
9.500000E+01
9.500000E+01
1.000000E+02
1.000000E+02
1.000000E+02
1.000000E+02
1.000000E+02
1.000000E+02
1.000000E+02
1.000000E+02
1.000000E+02
1.000000E+02
1.000000E+02
1.000000E+02
1.000000E+02
1.000000E+02
1.000000E+02
1.000000E+02
1.000000E+02
1.000000E+02
1.000000E+02
1.000000E+02
1.000000E+02
1.000000E+02
1.000000E+02
1.000000E+02
1.000000E+02
1.000000E+02
1.000000E+02
1.000000E+02
1.000000E+02
1.000000E+02
1.000000E+02
1.000000E+02
1.000000E+02
1.000000E+02
1.000000E+02
1.000000E+02
1.000000E+02
1.000000E+02
1.000000E+02
1.000000E+02
1.000000E+02
1.000000E+02
1.000000E+02
1.000000E+02
1.000000E+02
1.000000E+02
1.000000E+02
1.000000E+02
1.000000E+02
1.000000E+02
1.000000E+02
1.000000E+02
1.000000E+02
1.000000E+02
1.000000E+02
1.000000E+02
1.000000E+02
1.000000E+02
1.000000E+02
1.000000E+02
1.000000E+02
1.000000E+02
1.000000E+02
1.000000E+02
1.000000E+02
1.000000E+02
1.000000E+02
1.000000E+02
1.000000E+02
1.000000E+02
1.000000E+02
1.000000E+02
1.000000E+02
1.000000E+02
1.000000E+02
1.000000E+02
1.000000E+02
1.000000E+02
1.000000E+02
1.000000E+02
1.000000E+02
1.000000E+02
1.000000E+02
1.000000E+02
1.000000E+02
1.000000E+02
1.000000E+02
1.000000E+02
1.000000E+02
1.000000E+02
1.000000E+02
1.000000E+02
1.000000E+02
1.000000E+02
1.000000E+02
1.000000E+02
1.000000E+02
1.000000E+02
1.000000E+02
1.000000E+02
1.000000E+02
1.000000E+02
1.000000E+02
1.000000E+02
1.000000E+02
1.000000E+02
1.000000E+02
1.000000E+02
1.000000E+02
1.000000E+02
1.000000E+02
1.000000E+02
1.000000E+02
1.000000E+02
1.000000E+02
1.000000E+02
1.000000E+02
1.000000E+02
1.000000E+02
1.000000E+02
1.000000E+02
1.000000E+02
1.000000E+02
1.000000E+02
1.000000E+02
1.000000E+02
1.000000E+02
1.000000E+02
1.000000E+02
1.000000E+02
1.000000E+02
1.000000E+02
1.000000E+02
1.000000E+02
1.000000E+02
1.000000E+02
1.000000E+02
1.000000E+02
1.000000E+02
1.000000E+02
1.000000E+02
1.000000E+02
1.000000E+02
1.000000E+02
1.000000E+02
1.000000E+02
1.000000E+02
1.000000E+02
1.000000E+02
1.000000E+02
1.000000E+02
1.000000E+02
1.000000E+02
1.000000E+02
1.000000E+02
1.000000E+02
1.000000E+02
1.000000E+02
1.000000E+02
1.000000E+02
1.000000E+02
1.000000E+02
1.000000E+02
1.000000E+02
1.000000E+02
1.000000E+02
1.000000E+02
1.000000E+02
1.000000E+02
1.000000E+02
1.000000E+02
1.000000E+02
1.000000E+02
1.000000E+02
1.000000E+02
1.000000E+02
1.000000E+02
1.000000E+02
1.000000E+02
1.000000E+02
1.000000E+02
1.000000E+02
1.000000E+02
1.000000E+02
1.000000E+02
1.000000E+02
1.000000E+02
1.000000E+02
1.000000E+02
1.000000E+02
1.000000E+02
1.000000E+02
1.000000E+02
1.000000E+02
1.000000E+02
1.000000E+02
1.000000E+02
1.000000E+02
1.000000E+02
1.000000E+02
1.000000E+02
1.050000E+02
1.050000E+02
1.050000E+02
1.050000E+02
1.050000E+02
1.050000E+02
1.050000E+02
1.050000E+02
1.050000E+02
1.050000E+02
1.050000E+02
1.050000E+02
1.050000E+02
1.050000E+02
1.050000E+02
1.050000E+02
1.050000E+02
1.050000E+02
1.050000E+02
1.050000E+02
1.050000E+02
1.050000E+02
1.050000E+02
1.050000E+02
1.050000E+02
1.050000E+02
1.050000E+02
1.050000E+02
1.050000E+02
1.050000E+02
1.050000E+02
1.050000E+02
1.050000E+02
1.050000E+02
1.050000E+02
1.050000E+02
1.050000E+02
1.050000E+02
1.050000E+02
1.050000E+02
1.050000E+02
1.050000E+02
1.050000E+02
1.050000E+02
1.050000E+02
1.050000E+02
1.050000E+02
1.050000E+02
1.050000E+02
1.050000E+02
1.050000E+02
1.050000E+02
1.050000E+02
1.050000E+02
1.050000E+02
1.050000E+02
1.050000E+02
1.050000E+02
1.050000E+02
1.050000E+02
1.050000E+02
1.050000E+02
1.050000E+02
1.050000E+02
1.050000E+02
1.050000E+02
1.050000E+02
1.050000E+02
1.050000E+02
1.050000E+02
1.050000E+02
1.050000E+02
1.050000E+02
1.050000E+02
1.050000E+02
1.050000E+02
1.050000E+02
1.050000E+02
1.050000E+02
1.050000E+02
1.050000E+02
1.050000E+02
1.050000E+02
1.050000E+02
1.050000E+02
1.050000E+02
1.050000E+02
1.050000E+02
1.050000E+02
1.050000E+02
1.050000E+02
1.050000E+02
1.050000E+02
1.050000E+02
1.050000E+02
1.050000E+02
1.050000E+02
1.050000E+02
1.050000E+02
1.050000E+02
1.050000E+02
1.050000E+02
1.050000E+02
1.050000E+02
1.050000E+02
1.050000E+02
1.050000E+02
1.050000E+02
1.050000E+02
1.050000E+02
1.050000E+02
1.050000E+02
1.050000E+02
1.050000E+02
1.050000E+02
1.050000E+02
1.050000E+02
1.050000E+02
1.050000E+02
1.050000E+02
1.050000E+02
1.050000E+02
1.050000E+02
1.050000E+02
1.050000E+02
1.050000E+02
1.050000E+02
1.050000E+02
1.050000E+02
1.050000E+02
1.050000E+02
1.050000E+02
1.050000E+02
1.050000E+02
1.050000E+02
1.050000E+02
1.050000E+02
1.050000E+02
1.050000E+02
1.050000E+02
1.050000E+02
1.050000E+02
1.050000E+02
1.050000E+02
1.050000E+02
1.050000E+02
1.050000E+02
1.050000E+02
1.050000E+02
1.050000E+02
1.050000E+02
1.050000E+02
1.050000E+02
1.050000E+02
1.050000E+02
1.050000E+02
1.050000E+02
1.050000E+02
1.050000E+02
1.050000E+02
1.050000E+02
1.050000E+02
1.050000E+02
1.050000E+02
1.050000E+02
1.050000E+02
1.050000E+02
1.050000E+02
1.050000E+02
1.050000E+02
1.050000E+02
1.050000E+02
1.050000E+02
1.050000E+02
1.050000E+02
1.050000E+02
1.050000E+02
1.050000E+02
1.050000E+02
1.050000E+02
1.050000E+02
1.050000E+02
1.050000E+02
1.050000E+02
1.050000E+02
1.050000E+02
1.050000E+02
1.050000E+02
1.050000E+02
1.050000E+02
1.050000E+02
1.050000E+02
1.050000E+02
1.050000E+02
1.050000E+02
1.050000E+02
1.050000E+02
1.050000E+02
1.050000E+02
1.050000E+02
1.050000E+02
1.100000E+02
1.100000E+02
1.100000E+02
1.100000E+02
1.100000E+02
1.100000E+02
1.100000E+02
1.100000E+02
1.100000E+02
1.100000E+02
1.100000E+02
1.100000E+02
1.100000E+02
1.100000E+02
1.100000E+02
1.100000E+02
1.100000E+02
1.100000E+02
1.100000E+02
1.100000E+02
1.100000E+02
1.100000E+02
1.100000E+02
1.100000E+02
1.100000E+02
1.100000E+02
1.100000E+02
1.100000E+02
1.100000E+02
1.100000E+02
1.100000E+02
1.100000E+02
1.100000E+02
1.100000E+02
1.100000E+02
1.100000E+02
1.100000E+02
1.100000E+02
1.100000E+02
1.100000E+02
1.100000E+02
1.100000E+02
1.100000E+02
1.100000E+02
1.100000E+02
1.100000E+02
1.100000E+02
1.100000E+02
1.100000E+02
1.100000E+02
1.100000E+02
1.100000E+02
1.100000E+02
1.100000E+02
1.100000E+02
1.100000E+02
1.100000E+02
1.100000E+02
1.100000E+02
1.100000E+02
1.100000E+02
1.100000E+02
1.100000E+02
1.100000E+02
1.100000E+02
1.100000E+02
1.100000E+02
1.100000E+02
1.100000E+02
1.100000E+02
1.100000E+02
1.100000E+02
1.100000E+02
1.100000E+02
1.100000E+02
1.100000E+02
1.100000E+02
1.100000E+02
1.100000E+02
1.100000E+02
1.100000E+02
1.100000E+02
1.100000E+02
1.100000E+02
1.100000E+02
1.100000E+02
1.100000E+02
1.100000E+02
1.100000E+02
1.100000E+02
1.100000E+02
1.100000E+02
1.100000E+02
1.100000E+02
1.100000E+02
1.100000E+02
1.100000E+02
1.100000E+02
1.100000E+02
1.100000E+02
1.100000E+02
1.100000E+02
1.100000E+02
1.100000E+02
1.100000E+02
1.100000E+02
1.100000E+02
1.100000E+02
1.100000E+02
1.100000E+02
1.100000E+02
1.100000E+02
1.100000E+02
1.100000E+02
1.100000E+02
1.100000E+02
1.100000E+02
1.100000E+02
1.100000E+02
1.100000E+02
1.100000E+02
1.100000E+02
1.100000E+02
1.100000E+02
1.100000E+02
1.100000E+02
1.100000E+02
1.100000E+02
1.100000E+02
1.100000E+02
1.100000E+02
1.100000E+02
1.100000E+02
1.100000E+02
1.100000E+02
1.100000E+02
1.100000E+02
1.100000E+02
1.100000E+02
1.100000E+02
1.100000E+02
1.100000E+02
1.100000E+02
1.100000E+02
1.100000E+02
1.100000E+02
1.100000E+02
1.100000E+02
1.100000E+02
1.100000E+02
1.100000E+02
1.100000E+02
1.100000E+02
1.100000E+02
1.100000E+02
1.100000E+02
1.100000E+02
1.100000E+02
1.100000E+02
1.100000E+02
1.100000E+02
1.100000E+02
1.100000E+02
1.100000E+02
1.100000E+02
1.100000E+02
1.100000E+02
1.100000E+02
1.100000E+02
1.100000E+02
1.100000E+02
1.100000E+02
1.100000E+02
1.100000E+02
1.100000E+02
1.100000E+02
1.100000E+02
1.100000E+02
1.100000E+02
1.100000E+02
1.100000E+02
1.100000E+02
1.100000E+02
1.100000E+02
1.100000E+02
1.100000E+02
1.100000E+02
1.100000E+02
1.100000E+02
1.100000E+02
1.100000E+02
1.100000E+02
1.100000E+02
1.100000E+02
1.100000E+02
1.100000E+02
1.100000E+02
1.100000E+02
1.100000E+02
1.100000E+02
1.100000E+02
1.150000E+02
1.150000E+02
1.150000E+02
1.150000E+02
1.150000E+02
1.150000E+02
1.150000E+02
1.150000E+02
1.150000E+02
1.150000E+02
1.150000E+02
1.150000E+02
1.150000E+02
1.150000E+02
1.150000E+02
1.150000E+02
1.150000E+02
1.150000E+02
1.150000E+02
1.150000E+02
1.150000E+02
1.150000E+02
1.150000E+02
1.150000E+02
1.150000E+02
1.150000E+02
1.150000E+02
1.150000E+02
1.150000E+02
1.150000E+02
1.150000E+02
1.150000E+02
1.150000E+02
1.150000E+02
1.150000E+02
1.150000E+02
1.150000E+02
1.150000E+02
1.150000E+02
1.150000E+02
1.150000E+02
1.150000E+02
1.150000E+02
1.150000E+02
1.150000E+02
1.150000E+02
1.150000E+02
1.150000E+02
1.150000E+02
1.150000E+02
1.150000E+02
1.150000E+02
1.150000E+02
1.150000E+02
1.150000E+02
1.150000E+02
1.150000E+02
1.150000E+02
1.150000E+02
1.150000E+02
1.150000E+02
1.150000E+02
1.150000E+02
1.150000E+02
1.150000E+02
1.150000E+02
1.150000E+02
1.150000E+02
1.150000E+02
1.150000E+02
1.150000E+02
1.150000E+02
1.150000E+02
1.150000E+02
1.150000E+02
1.150000E+02
1.150000E+02
1.150000E+02
1.150000E+02
1.150000E+02
1.150000E+02
1.150000E+02
1.150000E+02
1.150000E+02
1.150000E+02
1.150000E+02
1.150000E+02
1.150000E+02
1.150000E+02
1.150000E+02
1.150000E+02
1.150000E+02
1.150000E+02
1.150000E+02
1.150000E+02
1.150000E+02
1.150000E+02
1.150000E+02
1.150000E+02
1.150000E+02
1.150000E+02
1.150000E+02
1.150000E+02
1.150000E+02
1.150000E+02
1.150000E+02
1.150000E+02
1.150000E+02
1.150000E+02
1.150000E+02
1.150000E+02
1.150000E+02
1.150000E+02
1.150000E+02
1.150000E+02
1.150000E+02
1.150000E+02
1.150000E+02
1.150000E+02
1.150000E+02
1.150000E+02
1.150000E+02
1.150000E+02
1.150000E+02
1.150000E+02
1.150000E+02
1.150000E+02
1.150000E+02
1.150000E+02
1.150000E+02
1.150000E+02
1.150000E+02
1.150000E+02
1.150000E+02
1.150000E+02
1.150000E+02
1.150000E+02
1.150000E+02
1.150000E+02
1.150000E+02
1.150000E+02
1.150000E+02
1.150000E+02
1.150000E+02
1.150000E+02
1.150000E+02
1.150000E+02
1.150000E+02
1.150000E+02
1.150000E+02
1.150000E+02
1.150000E+02
1.150000E+02
1.150000E+02
1.150000E+02
1.150000E+02
1.150000E+02
1.150000E+02
1.150000E+02
1.150000E+02
1.150000E+02
1.150000E+02
1.150000E+02
1.150000E+02
1.150000E+02
1.150000E+02
1.150000E+02
1.150000E+02
1.150000E+02
1.150000E+02
1.150000E+02
1.150000E+02
1.150000E+02
1.150000E+02
1.150000E+02
1.150000E+02
1.150000E+02
1.150000E+02
1.150000E+02
1.150000E+02
1.150000E+02
1.150000E+02
1.150000E+02
1.150000E+02
1.150000E+02
1.150000E+02
1.150000E+02
1.150000E+02
1.150000E+02
1.150000E+02
1.150000E+02
1.150000E+02
1.150000E+02
1.150000E+02
1.150000E+02
1.150000E+02
1.150000E+02
1.150000E+02
1.150000E+02
1.150000E+02
1.150000E+02
1.200000E+02
1.200000E+02
1.200000E+02
1.200000E+02
1.200000E+02
1.200000E+02
1.200000E+02
1.200000E+02
1.200000E+02
1.200000E+02
1.200000E+02
1.200000E+02
1.200000E+02
1.200000E+02
1.200000E+02
1.200000E+02
1.200000E+02
1.200000E+02
1.200000E+02
1.200000E+02
1.200000E+02
1.200000E+02
1.200000E+02
1.200000E+02
1.200000E+02
1.200000E+02
1.200000E+02
1.200000E+02
1.200000E+02
1.200000E+02
1.200000E+02
1.200000E+02
1.200000E+02
1.200000E+02
1.200000E+02
1.200000E+02
1.200000E+02
1.200000E+02
1.200000E+02
1.200000E+02
1.200000E+02
1.200000E+02
1.200000E+02
1.200000E+02
1.200000E+02
1.200000E+02
1.200000E+02
1.200000E+02
1.200000E+02
1.200000E+02
1.200000E+02
1.200000E+02
1.200000E+02
1.200000E+02
1.200000E+02
1.200000E+02
1.200000E+02
1.200000E+02
1.200000E+02
1.200000E+02
1.200000E+02
1.200000E+02
1.200000E+02
1.200000E+02
1.200000E+02
1.200000E+02
1.200000E+02
1.200000E+02
1.200000E+02
1.200000E+02
1.200000E+02
1.200000E+02
1.200000E+02
1.200000E+02
1.200000E+02
1.200000E+02
1.200000E+02
1.200000E+02
1.200000E+02
1.200000E+02
1.200000E+02
1.200000E+02
1.200000E+02
1.200000E+02
1.200000E+02
1.200000E+02
1.200000E+02
1.200000E+02
1.200000E+02
1.200000E+02
1.200000E+02
1.200000E+02
1.200000E+02
1.200000E+02
1.200000E+02
1.200000E+02
1.200000E+02
1.200000E+02
1.200000E+02
1.200000E+02
1.200000E+02
1.200000E+02
1.200000E+02
1.200000E+02
1.200000E+02
1.200000E+02
1.200000E+02
1.200000E+02
1.200000E+02
1.200000E+02
1.200000E+02
1.200000E+02
1.200000E+02
1.200000E+02
1.200000E+02
1.200000E+02
1.200000E+02
1.200000E+02
1.200000E+02
1.200000E+02
1.200000E+02
1.200000E+02
1.200000E+02
1.200000E+02
1.200000E+02
1.200000E+02
1.200000E+02
1.200000E+02
1.200000E+02
1.200000E+02
1.200000E+02
1.200000E+02
1.200000E+02
1.200000E+02
1.200000E+02
1.200000E+02
1.200000E+02
1.200000E+02
1.200000E+02
1.200000E+02
1.200000E+02
1.200000E+02
1.200000E+02
1.200000E+02
1.200000E+02
1.200000E+02
1.200000E+02
1.200000E+02
1.200000E+02
1.200000E+02
1.200000E+02
1.200000E+02
1.200000E+02
1.200000E+02
1.200000E+02
1.200000E+02
1.200000E+02
1.200000E+02
1.200000E+02
1.200000E+02
1.200000E+02
1.200000E+02
1.200000E+02
1.200000E+02
1.200000E+02
1.200000E+02
1.200000E+02
1.200000E+02
1.200000E+02
1.200000E+02
1.200000E+02
1.200000E+02
1.200000E+02
1.200000E+02
1.200000E+02
1.200000E+02
1.200000E+02
1.200000E+02
1.200000E+02
1.200000E+02
1.200000E+02
1.200000E+02
1.200000E+02
1.200000E+02
1.200000E+02
1.200000E+02
1.200000E+02
1.200000E+02
1.200000E+02
1.200000E+02
1.200000E+02
1.200000E+02
1.200000E+02
1.200000E+02
1.200000E+02
1.200000E+02
1.200000E+02
1.200000E+02
1.200000E+02
1.200000E+02
1.200000E+02
1.250000E+02
1.250000E+02
1.250000E+02
1.250000E+02
1.250000E+02
1.250000E+02
1.250000E+02
1.250000E+02
1.250000E+02
1.250000E+02
1.250000E+02
1.250000E+02
1.250000E+02
1.250000E+02
1.250000E+02
1.250000E+02
1.250000E+02
1.250000E+02
1.250000E+02
1.250000E+02
1.250000E+02
1.250000E+02
1.250000E+02
1.250000E+02
1.250000E+02
1.250000E+02
1.250000E+02
1.250000E+02
1.250000E+02
1.250000E+02
1.250000E+02
1.250000E+02
1.250000E+02
1.250000E+02
1.250000E+02
1.250000E+02
1.250000E+02
1.250000E+02
1.250000E+02
1.250000E+02
1.250000E+02
1.250000E+02
1.250000E+02
1.250000E+02
1.250000E+02
1.250000E+02
1.250000E+02
1.250000E+02
1.250000E+02
1.250000E+02
1.250000E+02
1.250000E+02
1.250000E+02
1.250000E+02
1.250000E+02
1.250000E+02
1.250000E+02
1.250000E+02
1.250000E+02
1.250000E+02
1.250000E+02
1.250000E+02
1.250000E+02
1.250000E+02
1.250000E+02
1.250000E+02
1.250000E+02
1.250000E+02
1.250000E+02
1.250000E+02
1.250000E+02
1.250000E+02
1.250000E+02
1.250000E+02
1.250000E+02
1.250000E+02
1.250000E+02
1.250000E+02
1.250000E+02
1.250000E+02
1.250000E+02
1.250000E+02
1.250000E+02
1.250000E+02
1.250000E+02
1.250000E+02
1.250000E+02
1.250000E+02
1.250000E+02
1.250000E+02
1.250000E+02
1.250000E+02
1.250000E+02
1.250000E+02
1.250000E+02
1.250000E+02
1.250000E+02
1.250000E+02
1.250000E+02
1.250000E+02
1.250000E+02
1.250000E+02
1.250000E+02
1.250000E+02
1.250000E+02
1.250000E+02
1.250000E+02
1.250000E+02
1.250000E+02
1.250000E+02
1.250000E+02
1.250000E+02
1.250000E+02
1.250000E+02
1.250000E+02
1.250000E+02
1.250000E+02
1.250000E+02
1.250000E+02
1.250000E+02
1.250000E+02
1.250000E+02
1.250000E+02
1.250000E+02
1.250000E+02
1.250000E+02
1.250000E+02
1.250000E+02
1.250000E+02
1.250000E+02
1.250000E+02
1.250000E+02
1.250000E+02
1.250000E+02
1.250000E+02
1.250000E+02
1.250000E+02
1.250000E+02
1.250000E+02
1.250000E+02
1.250000E+02
1.250000E+02
1.250000E+02
1.250000E+02
1.250000E+02
1.250000E+02
1.250000E+02
1.250000E+02
1.250000E+02
1.250000E+02
1.250000E+02
1.250000E+02
1.250000E+02
1.250000E+02
1.250000E+02
1.250000E+02
1.250000E+02
1.250000E+02
1.250000E+02
1.250000E+02
1.250000E+02
1.250000E+02
1.250000E+02
1.250000E+02
1.250000E+02
1.250000E+02
1.250000E+02
1.250000E+02
1.250000E+02
1.250000E+02
1.250000E+02
1.250000E+02
1.250000E+02
1.250000E+02
1.250000E+02
1.250000E+02
1.250000E+02
1.250000E+02
1.250000E+02
1.250000E+02
1.250000E+02
1.250000E+02
1.250000E+02
1.250000E+02
1.250000E+02
1.250000E+02
1.250000E+02
1.250000E+02
1.250000E+02
1.250000E+02
1.250000E+02
1.250000E+02
1.250000E+02
1.250000E+02
1.250000E+02
1.250000E+02
1.250000E+02
1.250000E+02
1.250000E+02
1.250000E+02
1.250000E+02
1.300000E+02
1.300000E+02
1.300000E+02
1.300000E+02
1.300000E+02
1.300000E+02
1.300000E+02
1.300000E+02
1.300000E+02
1.300000E+02
1.300000E+02
1.300000E+02
1.300000E+02
1.300000E+02
1.300000E+02
1.300000E+02
1.300000E+02
1.300000E+02
1.300000E+02
1.300000E+02
1.300000E+02
1.300000E+02
1.300000E+02
1.300000E+02
1.300000E+02
1.300000E+02
1.300000E+02
1.300000E+02
1.300000E+02
1.300000E+02
1.300000E+02
1.300000E+02
1.300000E+02
1.300000E+02
1.300000E+02
1.300000E+02
1.300000E+02
1.300000E+02
1.300000E+02
1.300000E+02
1.300000E+02
1.300000E+02
1.300000E+02
1.300000E+02
1.300000E+02
1.300000E+02
1.300000E+02
1.300000E+02
1.300000E+02
1.300000E+02
1.300000E+02
1.300000E+02
1.300000E+02
1.300000E+02
1.300000E+02
1.300000E+02
1.300000E+02
1.300000E+02
1.300000E+02
1.300000E+02
1.300000E+02
1.300000E+02
1.300000E+02
1.300000E+02
1.300000E+02
1.300000E+02
1.300000E+02
1.300000E+02
1.300000E+02
1.300000E+02
1.300000E+02
1.300000E+02
1.300000E+02
1.300000E+02
1.300000E+02
1.300000E+02
1.300000E+02
1.300000E+02
1.300000E+02
1.300000E+02
1.300000E+02
1.300000E+02
1.300000E+02
1.300000E+02
1.300000E+02
1.300000E+02
1.300000E+02
1.300000E+02
1.300000E+02
1.300000E+02
1.300000E+02
1.300000E+02
1.300000E+02
1.300000E+02
1.300000E+02
1.300000E+02
1.300000E+02
1.300000E+02
1.300000E+02
1.300000E+02
1.300000E+02
1.300000E+02
1.300000E+02
1.300000E+02
1.300000E+02
1.300000E+02
1.300000E+02
1.300000E+02
1.300000E+02
1.300000E+02
1.300000E+02
1.300000E+02
1.300000E+02
1.300000E+02
1.300000E+02
1.300000E+02
1.300000E+02
1.300000E+02
1.300000E+02
1.300000E+02
1.300000E+02
1.300000E+02
1.300000E+02
1.300000E+02
1.300000E+02
1.300000E+02
1.300000E+02
1.300000E+02
1.300000E+02
1.300000E+02
1.300000E+02
1.300000E+02
1.300000E+02
1.300000E+02
1.300000E+02
1.300000E+02
1.300000E+02
1.300000E+02
1.300000E+02
1.300000E+02
1.300000E+02
1.300000E+02
1.300000E+02
1.300000E+02
1.300000E+02
1.300000E+02
1.300000E+02
1.300000E+02
1.300000E+02
1.300000E+02
1.300000E+02
1.300000E+02
1.300000E+02
1.300000E+02
1.300000E+02
1.300000E+02
1.300000E+02
1.300000E+02
1.300000E+02
1.300000E+02
1.300000E+02
1.300000E+02
1.300000E+02
1.300000E+02
1.300000E+02
1.300000E+02
1.300000E+02
1.300000E+02
1.300000E+02
1.300000E+02
1.300000E+02
1.300000E+02
1.300000E+02
1.300000E+02
1.300000E+02
1.300000E+02
1.300000E+02
1.300000E+02
1.300000E+02
1.300000E+02
1.300000E+02
1.300000E+02
1.300000E+02
1.300000E+02
1.300000E+02
1.300000E+02
1.300000E+02
1.300000E+02
1.300000E+02
1.300000E+02
1.300000E+02
1.300000E+02
1.300000E+02
1.300000E+02
1.300000E+02
1.300000E+02
1.300000E+02
1.300000E+02
1.300000E+02
1.300000E+02
1.300000E+02
1.350000E+02
1.350000E+02
1.350000E+02
1.350000E+02
1.350000E+02
1.350000E+02
1.350000E+02
1.350000E+02
1.350000E+02
1.350000E+02
1.350000E+02
1.350000E+02
1.350000E+02
1.350000E+02
1.350000E+02
1.350000E+02
1.350000E+02
1.350000E+02
1.350000E+02
1.350000E+02
1.350000E+02
1.350000E+02
1.350000E+02
1.350000E+02
1.350000E+02
1.350000E+02
1.350000E+02
1.350000E+02
1.350000E+02
1.350000E+02
1.350000E+02
1.350000E+02
1.350000E+02
1.350000E+02
1.350000E+02
1.350000E+02
1.350000E+02
1.350000E+02
1.350000E+02
1.350000E+02
1.350000E+02
1.350000E+02
1.350000E+02
1.350000E+02
1.350000E+02
1.350000E+02
1.350000E+02
1.350000E+02
1.350000E+02
1.350000E+02
1.350000E+02
1.350000E+02
1.350000E+02
1.350000E+02
1.350000E+02
1.350000E+02
1.350000E+02
1.350000E+02
1.350000E+02
1.350000E+02
1.350000E+02
1.350000E+02
1.350000E+02
1.350000E+02
1.350000E+02
1.350000E+02
1.350000E+02
1.350000E+02
1.350000E+02
1.350000E+02
1.350000E+02
1.350000E+02
1.350000E+02
1.350000E+02
1.350000E+02
1.350000E+02
1.350000E+02
1.350000E+02
1.350000E+02
1.350000E+02
1.350000E+02
1.350000E+02
1.350000E+02
1.350000E+02
1.350000E+02
1.350000E+02
1.350000E+02
1.350000E+02
1.350000E+02
1.350000E+02
1.350000E+02
1.350000E+02
1.350000E+02
1.350000E+02
1.350000E+02
1.350000E+02
1.350000E+02
1.350000E+02
1.350000E+02
1.350000E+02
1.350000E+02
1.350000E+02
1.350000E+02
1.350000E+02
1.350000E+02
1.350000E+02
1.350000E+02
1.350000E+02
1.350000E+02
1.350000E+02
1.350000E+02
1.350000E+02
1.350000E+02
1.350000E+02
1.350000E+02
1.350000E+02
1.350000E+02
1.350000E+02
1.350000E+02
1.350000E+02
1.350000E+02
1.350000E+02
1.350000E+02
1.350000E+02
1.350000E+02
1.350000E+02
1.350000E+02
1.350000E+02
1.350000E+02
1.350000E+02
1.350000E+02
1.350000E+02
1.350000E+02
1.350000E+02
1.350000E+02
1.350000E+02
1.350000E+02
1.350000E+02
1.350000E+02
1.350000E+02
1.350000E+02
1.350000E+02
1.350000E+02
1.350000E+02
1.350000E+02
1.350000E+02
1.350000E+02
1.350000E+02
1.350000E+02
1.350000E+02
1.350000E+02
1.350000E+02
1.350000E+02
1.350000E+02
1.350000E+02
1.350000E+02
1.350000E+02
1.350000E+02
1.350000E+02
1.350000E+02
1.350000E+02
1.350000E+02
1.350000E+02
1.350000E+02
1.350000E+02
1.350000E+02
1.350000E+02
1.350000E+02
1.350000E+02
1.350000E+02
1.350000E+02
1.350000E+02
1.350000E+02
1.350000E+02
1.350000E+02
1.350000E+02
1.350000E+02
1.350000E+02
1.350000E+02
1.350000E+02
1.350000E+02
1.350000E+02
1.350000E+02
1.350000E+02
1.350000E+02
1.350000E+02
1.350000E+02
1.350000E+02
1.350000E+02
1.350000E+02
1.350000E+02
1.350000E+02
1.350000E+02
1.350000E+02
1.350000E+02
1.350000E+02
1.350000E+02
1.350000E+02
1.350000E+02
1.350000E+02
1.350000E+02
1.400000E+02
1.400000E+02
1.400000E+02
1.400000E+02
1.400000E+02
1.400000E+02
1.400000E+02
1.400000E+02
1.400000E+02
1.400000E+02
1.400000E+02
1.400000E+02
1.400000E+02
1.400000E+02
1.400000E+02
1.400000E+02
1.400000E+02
1.400000E+02
1.400000E+02
1.400000E+02
1.400000E+02
1.400000E+02
1.400000E+02
1.400000E+02
1.400000E+02
1.400000E+02
1.400000E+02
1.400000E+02
1.400000E+02
1.400000E+02
1.400000E+02
1.400000E+02
1.400000E+02
1.400000E+02
1.400000E+02
1.400000E+02
1.400000E+02
1.400000E+02
1.400000E+02
1.400000E+02
1.400000E+02
1.400000E+02
1.400000E+02
1.400000E+02
1.400000E+02
1.400000E+02
1.400000E+02
1.400000E+02
1.400000E+02
1.400000E+02
1.400000E+02
1.400000E+02
1.400000E+02
1.400000E+02
1.400000E+02
1.400000E+02
1.400000E+02
1.400000E+02
1.400000E+02
1.400000E+02
1.400000E+02
1.400000E+02
1.400000E+02
1.400000E+02
1.400000E+02
1.400000E+02
1.400000E+02
1.400000E+02
1.400000E+02
1.400000E+02
1.400000E+02
1.400000E+02
1.400000E+02
1.400000E+02
1.400000E+02
1.400000E+02
1.400000E+02
1.400000E+02
1.400000E+02
1.400000E+02
1.400000E+02
1.400000E+02
1.400000E+02
1.400000E+02
1.400000E+02
1.400000E+02
1.400000E+02
1.400000E+02
1.400000E+02
1.400000E+02
1.400000E+02
1.400000E+02
1.400000E+02
1.400000E+02
1.400000E+02
1.400000E+02
1.400000E+02
1.400000E+02
1.400000E+02
1.400000E+02
1.400000E+02
1.400000E+02
1.400000E+02
1.400000E+02
1.400000E+02
1.400000E+02
1.400000E+02
1.400000E+02
1.400000E+02
1.400000E+02
1.400000E+02
1.400000E+02
1.400000E+02
1.400000E+02
1.400000E+02
1.400000E+02
1.400000E+02
1.400000E+02
1.400000E+02
1.400000E+02
1.400000E+02
1.400000E+02
1.400000E+02
1.400000E+02
1.400000E+02
1.400000E+02
1.400000E+02
1.400000E+02
1.400000E+02
1.400000E+02
1.400000E+02
1.400000E+02
1.400000E+02
1.400000E+02
1.400000E+02
1.400000E+02
1.400000E+02
1.400000E+02
1.400000E+02
1.400000E+02
1.400000E+02
1.400000E+02
1.400000E+02
1.400000E+02
1.400000E+02
1.400000E+02
1.400000E+02
1.400000E+02
1.400000E+02
1.400000E+02
1.400000E+02
1.400000E+02
1.400000E+02
1.400000E+02
1.400000E+02
1.400000E+02
1.400000E+02
1.400000E+02
1.400000E+02
1.400000E+02
1.400000E+02
1.400000E+02
1.400000E+02
1.400000E+02
1.400000E+02
1.400000E+02
1.400000E+02
1.400000E+02
1.400000E+02
1.400000E+02
1.400000E+02
1.400000E+02
1.400000E+02
1.400000E+02
1.400000E+02
1.400000E+02
1.400000E+02
1.400000E+02
1.400000E+02
1.400000E+02
1.400000E+02
1.400000E+02
1.400000E+02
1.400000E+02
1.400000E+02
1.400000E+02
1.400000E+02
1.400000E+02
1.400000E+02
1.400000E+02
1.400000E+02
1.400000E+02
1.400000E+02
1.400000E+02
1.400000E+02
1.400000E+02
1.400000E+02
1.400000E+02
1.400000E+02
1.400000E+02
1.400000E+02
1.450000E+02
1.450000E+02
1.450000E+02
1.450000E+02
1.450000E+02
1.450000E+02
1.450000E+02
1.450000E+02
1.450000E+02
1.450000E+02
1.450000E+02
1.450000E+02
1.450000E+02
1.450000E+02
1.450000E+02
1.450000E+02
1.450000E+02
1.450000E+02
1.450000E+02
1.450000E+02
1.450000E+02
1.450000E+02
1.450000E+02
1.450000E+02
1.450000E+02
1.450000E+02
1.450000E+02
1.450000E+02
1.450000E+02
1.450000E+02
1.450000E+02
1.450000E+02
1.450000E+02
1.450000E+02
1.450000E+02
1.450000E+02
1.450000E+02
1.450000E+02
1.450000E+02
1.450000E+02
1.450000E+02
1.450000E+02
1.450000E+02
1.450000E+02
1.450000E+02
1.450000E+02
1.450000E+02
1.450000E+02
1.450000E+02
1.450000E+02
1.450000E+02
1.450000E+02
1.450000E+02
1.450000E+02
1.450000E+02
1.450000E+02
1.450000E+02
1.450000E+02
1.450000E+02
1.450000E+02
1.450000E+02
1.450000E+02
1.450000E+02
1.450000E+02
1.450000E+02
1.450000E+02
1.450000E+02
1.450000E+02
1.450000E+02
1.450000E+02
1.450000E+02
1.450000E+02
1.450000E+02
1.450000E+02
1.450000E+02
1.450000E+02
1.450000E+02
1.450000E+02
1.450000E+02
1.450000E+02
1.450000E+02
1.450000E+02
1.450000E+02
1.450000E+02
1.450000E+02
1.450000E+02
1.450000E+02
1.450000E+02
1.450000E+02
1.450000E+02
1.450000E+02
1.450000E+02
1.450000E+02
1.450000E+02
1.450000E+02
1.450000E+02
1.450000E+02
1.450000E+02
1.450000E+02
1.450000E+02
1.450000E+02
1.450000E+02
1.450000E+02
1.450000E+02
1.450000E+02
1.450000E+02
1.450000E+02
1.450000E+02
1.450000E+02
1.450000E+02
1.450000E+02
1.450000E+02
1.450000E+02
1.450000E+02
1.450000E+02
1.450000E+02
1.450000E+02
1.450000E+02
1.450000E+02
1.450000E+02
1.450000E+02
1.450000E+02
1.450000E+02
1.450000E+02
1.450000E+02
1.450000E+02
1.450000E+02
1.450000E+02
1.450000E+02
1.450000E+02
1.450000E+02
1.450000E+02
1.450000E+02
1.450000E+02
1.450000E+02
1.450000E+02
1.450000E+02
1.450000E+02
1.450000E+02
1.450000E+02
1.450000E+02
1.450000E+02
1.450000E+02
1.450000E+02
1.450000E+02
1.450000E+02
1.450000E+02
1.450000E+02
1.450000E+02
1.450000E+02
1.450000E+02
1.450000E+02
1.450000E+02
1.450000E+02
1.450000E+02
1.450000E+02
1.450000E+02
1.450000E+02
1.450000E+02
1.450000E+02
1.450000E+02
1.450000E+02
1.450000E+02
1.450000E+02
1.450000E+02
1.450000E+02
1.450000E+02
1.450000E+02
1.450000E+02
1.450000E+02
1.450000E+02
1.450000E+02
1.450000E+02
1.450000E+02
1.450000E+02
1.450000E+02
1.450000E+02
1.450000E+02
1.450000E+02
1.450000E+02
1.450000E+02
1.450000E+02
1.450000E+02
1.450000E+02
1.450000E+02
1.450000E+02
1.450000E+02
1.450000E+02
1.450000E+02
1.450000E+02
1.450000E+02
1.450000E+02
1.450000E+02
1.450000E+02
1.450000E+02
1.450000E+02
1.450000E+02
1.450000E+02
1.450000E+02
1.450000E+02
1.450000E+02
1.500000E+02
1.500000E+02
1.500000E+02
1.500000E+02
1.500000E+02
1.500000E+02
1.500000E+02
1.500000E+02
1.500000E+02
1.500000E+02
1.500000E+02
1.500000E+02
1.500000E+02
1.500000E+02
1.500000E+02
1.500000E+02
1.500000E+02
1.500000E+02
1.500000E+02
1.500000E+02
1.500000E+02
1.500000E+02
1.500000E+02
1.500000E+02
1.500000E+02
1.500000E+02
1.500000E+02
1.500000E+02
1.500000E+02
1.500000E+02
1.500000E+02
1.500000E+02
1.500000E+02
1.500000E+02
1.500000E+02
1.500000E+02
1.500000E+02
1.500000E+02
1.500000E+02
1.500000E+02
1.500000E+02
1.500000E+02
1.500000E+02
1.500000E+02
1.500000E+02
1.500000E+02
1.500000E+02
1.500000E+02
1.500000E+02
1.500000E+02
1.500000E+02
1.500000E+02
1.500000E+02
1.500000E+02
1.500000E+02
1.500000E+02
1.500000E+02
1.500000E+02
1.500000E+02
1.500000E+02
1.500000E+02
1.500000E+02
1.500000E+02
1.500000E+02
1.500000E+02
1.500000E+02
1.500000E+02
1.500000E+02
1.500000E+02
1.500000E+02
1.500000E+02
1.500000E+02
1.500000E+02
1.500000E+02
1.500000E+02
1.500000E+02
1.500000E+02
1.500000E+02
1.500000E+02
1.500000E+02
1.500000E+02
1.500000E+02
1.500000E+02
1.500000E+02
1.500000E+02
1.500000E+02
1.500000E+02
1.500000E+02
1.500000E+02
1.500000E+02
1.500000E+02
1.500000E+02
1.500000E+02
1.500000E+02
1.500000E+02
1.500000E+02
1.500000E+02
1.500000E+02
1.500000E+02
1.500000E+02
1.500000E+02
1.500000E+02
1.500000E+02
1.500000E+02
1.500000E+02
1.500000E+02
1.500000E+02
1.500000E+02
1.500000E+02
1.500000E+02
1.500000E+02
1.500000E+02
1.500000E+02
1.500000E+02
1.500000E+02
1.500000E+02
1.500000E+02
1.500000E+02
1.500000E+02
1.500000E+02
1.500000E+02
1.500000E+02
1.500000E+02
1.500000E+02
1.500000E+02
1.500000E+02
1.500000E+02
1.500000E+02
1.500000E+02
1.500000E+02
1.500000E+02
1.500000E+02
1.500000E+02
1.500000E+02
1.500000E+02
1.500000E+02
1.500000E+02
1.500000E+02
1.500000E+02
1.500000E+02
1.500000E+02
1.500000E+02
1.500000E+02
1.500000E+02
1.500000E+02
1.500000E+02
1.500000E+02
1.500000E+02
1.500000E+02
1.500000E+02
1.500000E+02
1.500000E+02
1.500000E+02
1.500000E+02
1.500000E+02
1.500000E+02
1.500000E+02
1.500000E+02
1.500000E+02
1.500000E+02
1.500000E+02
1.500000E+02
1.500000E+02
1.500000E+02
1.500000E+02
1.500000E+02
1.500000E+02
1.500000E+02
1.500000E+02
1.500000E+02
1.500000E+02
1.500000E+02
1.500000E+02
1.500000E+02
1.500000E+02
1.500000E+02
1.500000E+02
1.500000E+02
1.500000E+02
1.500000E+02
1.500000E+02
1.500000E+02
1.500000E+02
1.500000E+02
1.500000E+02
1.500000E+02
1.500000E+02
1.500000E+02
1.500000E+02
1.500000E+02
1.500000E+02
1.500000E+02
1.500000E+02
1.500000E+02
1.500000E+02
1.500000E+02
1.500000E+02
1.500000E+02
1.500000E+02
1.500000E+02
1.500000E+02
1.550000E+02
1.550000E+02
1.550000E+02
1.550000E+02
1.550000E+02
1.550000E+02
1.550000E+02
1.550000E+02
1.550000E+02
1.550000E+02
1.550000E+02
1.550000E+02
1.550000E+02
1.550000E+02
1.550000E+02
1.550000E+02
1.550000E+02
1.550000E+02
1.550000E+02
1.550000E+02
1.550000E+02
1.550000E+02
1.550000E+02
1.550000E+02
1.550000E+02
1.550000E+02
1.550000E+02
1.550000E+02
1.550000E+02
1.550000E+02
1.550000E+02
1.550000E+02
1.550000E+02
1.550000E+02
1.550000E+02
1.550000E+02
1.550000E+02
1.550000E+02
1.550000E+02
1.550000E+02
1.550000E+02
1.550000E+02
1.550000E+02
1.550000E+02
1.550000E+02
1.550000E+02
1.550000E+02
1.550000E+02
1.550000E+02
1.550000E+02
1.550000E+02
1.550000E+02
1.550000E+02
1.550000E+02
1.550000E+02
1.550000E+02
1.550000E+02
1.550000E+02
1.550000E+02
1.550000E+02
1.550000E+02
1.550000E+02
1.550000E+02
1.550000E+02
1.550000E+02
1.550000E+02
1.550000E+02
1.550000E+02
1.550000E+02
1.550000E+02
1.550000E+02
1.550000E+02
1.550000E+02
1.550000E+02
1.550000E+02
1.550000E+02
1.550000E+02
1.550000E+02
1.550000E+02
1.550000E+02
1.550000E+02
1.550000E+02
1.550000E+02
1.550000E+02
1.550000E+02
1.550000E+02
1.550000E+02
1.550000E+02
1.550000E+02
1.550000E+02
1.550000E+02
1.550000E+02
1.550000E+02
1.550000E+02
1.550000E+02
1.550000E+02
1.550000E+02
1.550000E+02
1.550000E+02
1.550000E+02
1.550000E+02
1.550000E+02
1.550000E+02
1.550000E+02
1.550000E+02
1.550000E+02
1.550000E+02
1.550000E+02
1.550000E+02
1.550000E+02
1.550000E+02
1.550000E+02
1.550000E+02
1.550000E+02
1.550000E+02
1.550000E+02
1.550000E+02
1.550000E+02
1.550000E+02
1.550000E+02
1.550000E+02
1.550000E+02
1.550000E+02
1.550000E+02
1.550000E+02
1.550000E+02
1.550000E+02
1.550000E+02
1.550000E+02
1.550000E+02
1.550000E+02
1.550000E+02
1.550000E+02
1.550000E+02
1.550000E+02
1.550000E+02
1.550000E+02
1.550000E+02
1.550000E+02
1.550000E+02
1.550000E+02
1.550000E+02
1.550000E+02
1.550000E+02
1.550000E+02
1.550000E+02
1.550000E+02
1.550000E+02
1.550000E+02
1.550000E+02
1.550000E+02
1.550000E+02
1.550000E+02
1.550000E+02
1.550000E+02
1.550000E+02
1.550000E+02
1.550000E+02
1.550000E+02
1.550000E+02
1.550000E+02
1.550000E+02
1.550000E+02
1.550000E+02
1.550000E+02
1.550000E+02
1.550000E+02
1.550000E+02
1.550000E+02
1.550000E+02
1.550000E+02
1.550000E+02
1.550000E+02
1.550000E+02
1.550000E+02
1.550000E+02
1.550000E+02
1.550000E+02
1.550000E+02
1.550000E+02
1.550000E+02
1.550000E+02
1.550000E+02
1.550000E+02
1.550000E+02
1.550000E+02
1.550000E+02
1.550000E+02
1.550000E+02
1.550000E+02
1.550000E+02
1.550000E+02
1.550000E+02
1.550000E+02
1.550000E+02
1.550000E+02
1.550000E+02
1.550000E+02
1.550000E+02
1.550000E+02
1.550000E+02
1.600000E+02
1.600000E+02
1.600000E+02
1.600000E+02
1.600000E+02
1.600000E+02
1.600000E+02
1.600000E+02
1.600000E+02
1.600000E+02
1.600000E+02
1.600000E+02
1.600000E+02
1.600000E+02
1.600000E+02
1.600000E+02
1.600000E+02
1.600000E+02
1.600000E+02
1.600000E+02
1.600000E+02
1.600000E+02
1.600000E+02
1.600000E+02
1.600000E+02
1.600000E+02
1.600000E+02
1.600000E+02
1.600000E+02
1.600000E+02
1.600000E+02
1.600000E+02
1.600000E+02
1.600000E+02
1.600000E+02
1.600000E+02
1.600000E+02
1.600000E+02
1.600000E+02
1.600000E+02
1.600000E+02
1.600000E+02
1.600000E+02
1.600000E+02
1.600000E+02
1.600000E+02
1.600000E+02
1.600000E+02
1.600000E+02
1.600000E+02
1.600000E+02
1.600000E+02
1.600000E+02
1.600000E+02
1.600000E+02
1.600000E+02
1.600000E+02
1.600000E+02
1.600000E+02
1.600000E+02
1.600000E+02
1.600000E+02
1.600000E+02
1.600000E+02
1.600000E+02
1.600000E+02
1.600000E+02
1.600000E+02
1.600000E+02
1.600000E+02
1.600000E+02
1.600000E+02
1.600000E+02
1.600000E+02
1.600000E+02
1.600000E+02
1.600000E+02
1.600000E+02
1.600000E+02
1.600000E+02
1.600000E+02
1.600000E+02
1.600000E+02
1.600000E+02
1.600000E+02
1.600000E+02
1.600000E+02
1.600000E+02
1.600000E+02
1.600000E+02
1.600000E+02
1.600000E+02
1.600000E+02
1.600000E+02
1.600000E+02
1.600000E+02
1.600000E+02
1.600000E+02
1.600000E+02
1.600000E+02
1.600000E+02
1.600000E+02
1.600000E+02
1.600000E+02
1.600000E+02
1.600000E+02
1.600000E+02
1.600000E+02
1.600000E+02
1.600000E+02
1.600000E+02
1.600000E+02
1.600000E+02
1.600000E+02
1.600000E+02
1.600000E+02
1.600000E+02
1.600000E+02
1.600000E+02
1.600000E+02
1.600000E+02
1.600000E+02
1.600000E+02
1.600000E+02
1.600000E+02
1.600000E+02
1.600000E+02
1.600000E+02
1.600000E+02
1.600000E+02
1.600000E+02
1.600000E+02
1.600000E+02
1.600000E+02
1.600000E+02
1.600000E+02
1.600000E+02
1.600000E+02
1.600000E+02
1.600000E+02
1.600000E+02
1.600000E+02
1.600000E+02
1.600000E+02
1.600000E+02
1.600000E+02
1.600000E+02
1.600000E+02
1.600000E+02
1.600000E+02
1.600000E+02
1.600000E+02
1.600000E+02
1.600000E+02
1.600000E+02
1.600000E+02
1.600000E+02
1.600000E+02
1.600000E+02
1.600000E+02
1.600000E+02
1.600000E+02
1.600000E+02
1.600000E+02
1.600000E+02
1.600000E+02
1.600000E+02
1.600000E+02
1.600000E+02
1.600000E+02
1.600000E+02
1.600000E+02
1.600000E+02
1.600000E+02
1.600000E+02
1.600000E+02
1.600000E+02
1.600000E+02
1.600000E+02
1.600000E+02
1.600000E+02
1.600000E+02
1.600000E+02
1.600000E+02
1.600000E+02
1.600000E+02
1.600000E+02
1.600000E+02
1.600000E+02
1.600000E+02
1.600000E+02
1.600000E+02
1.600000E+02
1.600000E+02
1.600000E+02
1.600000E+02
1.600000E+02
1.600000E+02
1.600000E+02
1.600000E+02
1.600000E+02
1.650000E+02
1.650000E+02
1.650000E+02
1.650000E+02
1.650000E+02
1.650000E+02
1.650000E+02
1.650000E+02
1.650000E+02
1.650000E+02
1.650000E+02
1.650000E+02
1.650000E+02
1.650000E+02
1.650000E+02
1.650000E+02
1.650000E+02
1.650000E+02
1.650000E+02
1.650000E+02
1.650000E+02
1.650000E+02
1.650000E+02
1.650000E+02
1.650000E+02
1.650000E+02
1.650000E+02
1.650000E+02
1.650000E+02
1.650000E+02
1.650000E+02
1.650000E+02
1.650000E+02
1.650000E+02
1.650000E+02
1.650000E+02
1.650000E+02
1.650000E+02
1.650000E+02
1.650000E+02
1.650000E+02
1.650000E+02
1.650000E+02
1.650000E+02
1.650000E+02
1.650000E+02
1.650000E+02
1.650000E+02
1.650000E+02
1.650000E+02
1.650000E+02
1.650000E+02
1.650000E+02
1.650000E+02
1.650000E+02
1.650000E+02
1.650000E+02
1.650000E+02
1.650000E+02
1.650000E+02
1.650000E+02
1.650000E+02
1.650000E+02
1.650000E+02
1.650000E+02
1.650000E+02
1.650000E+02
1.650000E+02
1.650000E+02
1.650000E+02
1.650000E+02
1.650000E+02
1.650000E+02
1.650000E+02
1.650000E+02
1.650000E+02
1.650000E+02
1.650000E+02
1.650000E+02
1.650000E+02
1.650000E+02
1.650000E+02
1.650000E+02
1.650000E+02
1.650000E+02
1.650000E+02
1.650000E+02
1.650000E+02
1.650000E+02
1.650000E+02
1.650000E+02
1.650000E+02
1.650000E+02
1.650000E+02
1.650000E+02
1.650000E+02
1.650000E+02
1.650000E+02
1.650000E+02
1.650000E+02
1.650000E+02
1.650000E+02
1.650000E+02
1.650000E+02
1.650000E+02
1.650000E+02
1.650000E+02
1.650000E+02
1.650000E+02
1.650000E+02
1.650000E+02
1.650000E+02
1.650000E+02
1.650000E+02
1.650000E+02
1.650000E+02
1.650000E+02
1.650000E+02
1.650000E+02
1.650000E+02
1.650000E+02
1.650000E+02
1.650000E+02
1.650000E+02
1.650000E+02
1.650000E+02
1.650000E+02
1.650000E+02
1.650000E+02
1.650000E+02
1.650000E+02
1.650000E+02
1.650000E+02
1.650000E+02
1.650000E+02
1.650000E+02
1.650000E+02
1.650000E+02
1.650000E+02
1.650000E+02
1.650000E+02
1.650000E+02
1.650000E+02
1.650000E+02
1.650000E+02
1.650000E+02
1.650000E+02
1.650000E+02
1.650000E+02
1.650000E+02
1.650000E+02
1.650000E+02
1.650000E+02
1.650000E+02
1.650000E+02
1.650000E+02
1.650000E+02
1.650000E+02
1.650000E+02
1.650000E+02
1.650000E+02
1.650000E+02
1.650000E+02
1.650000E+02
1.650000E+02
1.650000E+02
1.650000E+02
1.650000E+02
1.650000E+02
1.650000E+02
1.650000E+02
1.650000E+02
1.650000E+02
1.650000E+02
1.650000E+02
1.650000E+02
1.650000E+02
1.650000E+02
1.650000E+02
1.650000E+02
1.650000E+02
1.650000E+02
1.650000E+02
1.650000E+02
1.650000E+02
1.650000E+02
1.650000E+02
1.650000E+02
1.650000E+02
1.650000E+02
1.650000E+02
1.650000E+02
1.650000E+02
1.650000E+02
1.650000E+02
1.650000E+02
1.650000E+02
1.650000E+02
1.650000E+02
1.650000E+02
1.650000E+02
1.700000E+02
1.700000E+02
1.700000E+02
1.700000E+02
1.700000E+02
1.700000E+02
1.700000E+02
1.700000E+02
1.700000E+02
1.700000E+02
1.700000E+02
1.700000E+02
1.700000E+02
1.700000E+02
1.700000E+02
1.700000E+02
1.700000E+02
1.700000E+02
1.700000E+02
1.700000E+02
1.700000E+02
1.700000E+02
1.700000E+02
1.700000E+02
1.700000E+02
1.700000E+02
1.700000E+02
1.700000E+02
1.700000E+02
1.700000E+02
1.700000E+02
1.700000E+02
1.700000E+02
1.700000E+02
1.700000E+02
1.700000E+02
1.700000E+02
1.700000E+02
1.700000E+02
1.700000E+02
1.700000E+02
1.700000E+02
1.700000E+02
1.700000E+02
1.700000E+02
1.700000E+02
1.700000E+02
1.700000E+02
1.700000E+02
1.700000E+02
1.700000E+02
1.700000E+02
1.700000E+02
1.700000E+02
1.700000E+02
1.700000E+02
1.700000E+02
1.700000E+02
1.700000E+02
1.700000E+02
1.700000E+02
1.700000E+02
1.700000E+02
1.700000E+02
1.700000E+02
1.700000E+02
1.700000E+02
1.700000E+02
1.700000E+02
1.700000E+02
1.700000E+02
1.700000E+02
1.700000E+02
1.700000E+02
1.700000E+02
1.700000E+02
1.700000E+02
1.700000E+02
1.700000E+02
1.700000E+02
1.700000E+02
1.700000E+02
1.700000E+02
1.700000E+02
1.700000E+02
1.700000E+02
1.700000E+02
1.700000E+02
1.700000E+02
1.700000E+02
1.700000E+02
1.700000E+02
1.700000E+02
1.700000E+02
1.700000E+02
1.700000E+02
1.700000E+02
1.700000E+02
1.700000E+02
1.700000E+02
1.700000E+02
1.700000E+02
1.700000E+02
1.700000E+02
1.700000E+02
1.700000E+02
1.700000E+02
1.700000E+02
1.700000E+02
1.700000E+02
1.700000E+02
1.700000E+02
1.700000E+02
1.700000E+02
1.700000E+02
1.700000E+02
1.700000E+02
1.700000E+02
1.700000E+02
1.700000E+02
1.700000E+02
1.700000E+02
1.700000E+02
1.700000E+02
1.700000E+02
1.700000E+02
1.700000E+02
1.700000E+02
1.700000E+02
1.700000E+02
1.700000E+02
1.700000E+02
1.700000E+02
1.700000E+02
1.700000E+02
1.700000E+02
1.700000E+02
1.700000E+02
1.700000E+02
1.700000E+02
1.700000E+02
1.700000E+02
1.700000E+02
1.700000E+02
1.700000E+02
1.700000E+02
1.700000E+02
1.700000E+02
1.700000E+02
1.700000E+02
1.700000E+02
1.700000E+02
1.700000E+02
1.700000E+02
1.700000E+02
1.700000E+02
1.700000E+02
1.700000E+02
1.700000E+02
1.700000E+02
1.700000E+02
1.700000E+02
1.700000E+02
1.700000E+02
1.700000E+02
1.700000E+02
1.700000E+02
1.700000E+02
1.700000E+02
1.700000E+02
1.700000E+02
1.700000E+02
1.700000E+02
1.700000E+02
1.700000E+02
1.700000E+02
1.700000E+02
1.700000E+02
1.700000E+02
1.700000E+02
1.700000E+02
1.700000E+02
1.700000E+02
1.700000E+02
1.700000E+02
1.700000E+02
1.700000E+02
1.700000E+02
1.700000E+02
1.700000E+02
1.700000E+02
1.700000E+02
1.700000E+02
1.700000E+02
1.700000E+02
1.700000E+02
1.700000E+02
1.700000E+02
1.700000E+02
1.700000E+02
1.700000E+02
1.750000E+02
1.750000E+02
1.750000E+02
1.750000E+02
1.750000E+02
1.750000E+02
1.750000E+02
1.750000E+02
1.750000E+02
1.750000E+02
1.750000E+02
1.750000E+02
1.750000E+02
1.750000E+02
1.750000E+02
1.750000E+02
1.750000E+02
1.750000E+02
1.750000E+02
1.750000E+02
1.750000E+02
1.750000E+02
1.750000E+02
1.750000E+02
1.750000E+02
1.750000E+02
1.750000E+02
1.750000E+02
1.750000E+02
1.750000E+02
1.750000E+02
1.750000E+02
1.750000E+02
1.750000E+02
1.750000E+02
1.750000E+02
1.750000E+02
1.750000E+02
1.750000E+02
1.750000E+02
1.750000E+02
1.750000E+02
1.750000E+02
1.750000E+02
1.750000E+02
1.750000E+02
1.750000E+02
1.750000E+02
1.750000E+02
1.750000E+02
1.750000E+02
1.750000E+02
1.750000E+02
1.750000E+02
1.750000E+02
1.750000E+02
1.750000E+02
1.750000E+02
1.750000E+02
1.750000E+02
1.750000E+02
1.750000E+02
1.750000E+02
1.750000E+02
1.750000E+02
1.750000E+02
1.750000E+02
1.750000E+02
1.750000E+02
1.750000E+02
1.750000E+02
1.750000E+02
1.750000E+02
1.750000E+02
1.750000E+02
1.750000E+02
1.750000E+02
1.750000E+02
1.750000E+02
1.750000E+02
1.750000E+02
1.750000E+02
1.750000E+02
1.750000E+02
1.750000E+02
1.750000E+02
1.750000E+02
1.750000E+02
1.750000E+02
1.750000E+02
1.750000E+02
1.750000E+02
1.750000E+02
1.750000E+02
1.750000E+02
1.750000E+02
1.750000E+02
1.750000E+02
1.750000E+02
1.750000E+02
1.750000E+02
1.750000E+02
1.750000E+02
1.750000E+02
1.750000E+02
1.750000E+02
1.750000E+02
1.750000E+02
1.750000E+02
1.750000E+02
1.750000E+02
1.750000E+02
1.750000E+02
1.750000E+02
1.750000E+02
1.750000E+02
1.750000E+02
1.750000E+02
1.750000E+02
1.750000E+02
1.750000E+02
1.750000E+02
1.750000E+02
1.750000E+02
1.750000E+02
1.750000E+02
1.750000E+02
1.750000E+02
1.750000E+02
1.750000E+02
1.750000E+02
1.750000E+02
1.750000E+02
1.750000E+02
1.750000E+02
1.750000E+02
1.750000E+02
1.750000E+02
1.750000E+02
1.750000E+02
1.750000E+02
1.750000E+02
1.750000E+02
1.750000E+02
1.750000E+02
1.750000E+02
1.750000E+02
1.750000E+02
1.750000E+02
1.750000E+02
1.750000E+02
1.750000E+02
1.750000E+02
1.750000E+02
1.750000E+02
1.750000E+02
1.750000E+02
1.750000E+02
1.750000E+02
1.750000E+02
1.750000E+02
1.750000E+02
1.750000E+02
1.750000E+02
1.750000E+02
1.750000E+02
1.750000E+02
1.750000E+02
1.750000E+02
1.750000E+02
1.750000E+02
1.750000E+02
1.750000E+02
1.750000E+02
1.750000E+02
1.750000E+02
1.750000E+02
1.750000E+02
1.750000E+02
1.750000E+02
1.750000E+02
1.750000E+02
1.750000E+02
1.750000E+02
1.750000E+02
1.750000E+02
1.750000E+02
1.750000E+02
1.750000E+02
1.750000E+02
1.750000E+02
1.750000E+02
1.750000E+02
1.750000E+02
1.750000E+02
1.750000E+02
1.750000E+02
1.750000E+02
1.750000E+02
1.750000E+02
1.750000E+02
1.800000E+02
1.800000E+02
1.800000E+02
1.800000E+02
1.800000E+02
1.800000E+02
1.800000E+02
1.800000E+02
1.800000E+02
1.800000E+02
1.800000E+02
1.800000E+02
1.800000E+02
1.800000E+02
1.800000E+02
1.800000E+02
1.800000E+02
1.800000E+02
1.800000E+02
1.800000E+02
1.800000E+02
1.800000E+02
1.800000E+02
1.800000E+02
1.800000E+02
1.800000E+02
1.800000E+02
1.800000E+02
1.800000E+02
1.800000E+02
1.800000E+02
1.800000E+02
1.800000E+02
1.800000E+02
1.800000E+02
1.800000E+02
1.800000E+02
1.800000E+02
1.800000E+02
1.800000E+02
1.800000E+02
1.800000E+02
1.800000E+02
1.800000E+02
1.800000E+02
1.800000E+02
1.800000E+02
1.800000E+02
1.800000E+02
1.800000E+02
1.800000E+02
1.800000E+02
1.800000E+02
1.800000E+02
1.800000E+02
1.800000E+02
1.800000E+02
1.800000E+02
1.800000E+02
1.800000E+02
1.800000E+02
1.800000E+02
1.800000E+02
1.800000E+02
1.800000E+02
1.800000E+02
1.800000E+02
1.800000E+02
1.800000E+02
1.800000E+02
1.800000E+02
1.800000E+02
1.800000E+02
1.800000E+02
1.800000E+02
1.800000E+02
1.800000E+02
1.800000E+02
1.800000E+02
1.800000E+02
1.800000E+02
1.800000E+02
1.800000E+02
1.800000E+02
1.800000E+02
1.800000E+02
1.800000E+02
1.800000E+02
1.800000E+02
1.800000E+02
1.800000E+02
1.800000E+02
1.800000E+02
1.800000E+02
1.800000E+02
1.800000E+02
1.800000E+02
1.800000E+02
1.800000E+02
1.800000E+02
1.800000E+02
1.800000E+02
1.800000E+02
1.800000E+02
1.800000E+02
1.800000E+02
1.800000E+02
1.800000E+02
1.800000E+02
1.800000E+02
1.800000E+02
1.800000E+02
1.800000E+02
1.800000E+02
1.800000E+02
1.800000E+02
1.800000E+02
1.800000E+02
1.800000E+02
1.800000E+02
1.800000E+02
1.800000E+02
1.800000E+02
1.800000E+02
1.800000E+02
1.800000E+02
1.800000E+02
1.800000E+02
1.800000E+02
1.800000E+02
1.800000E+02
1.800000E+02
1.800000E+02
1.800000E+02
1.800000E+02
1.800000E+02
1.800000E+02
1.800000E+02
1.800000E+02
1.800000E+02
1.800000E+02
1.800000E+02
1.800000E+02
1.800000E+02
1.800000E+02
1.800000E+02
1.800000E+02
1.800000E+02
1.800000E+02
1.800000E+02
1.800000E+02
1.800000E+02
1.800000E+02
1.800000E+02
1.800000E+02
1.800000E+02
1.800000E+02
1.800000E+02
1.800000E+02
1.800000E+02
1.800000E+02
1.800000E+02
1.800000E+02
1.800000E+02
1.800000E+02
1.800000E+02
1.800000E+02
1.800000E+02
1.800000E+02
1.800000E+02
1.800000E+02
1.800000E+02
1.800000E+02
1.800000E+02
1.800000E+02
1.800000E+02
1.800000E+02
1.800000E+02
1.800000E+02
1.800000E+02
1.800000E+02
1.800000E+02
1.800000E+02
1.800000E+02
1.800000E+02
1.800000E+02
1.800000E+02
1.800000E+02
1.800000E+02
1.800000E+02
1.800000E+02
1.800000E+02
1.800000E+02
1.800000E+02
1.800000E+02
1.800000E+02
1.800000E+02
1.800000E+02
1.800000E+02
1.800000E+02
1.800000E+02
1.850000E+02
1.850000E+02
1.850000E+02
1.850000E+02
1.850000E+02
1.850000E+02
1.850000E+02
1.850000E+02
1.850000E+02
1.850000E+02
1.850000E+02
1.850000E+02
1.850000E+02
1.850000E+02
1.850000E+02
1.850000E+02
1.850000E+02
1.850000E+02
1.850000E+02
1.850000E+02
1.850000E+02
1.850000E+02
1.850000E+02
1.850000E+02
1.850000E+02
1.850000E+02
1.850000E+02
1.850000E+02
1.850000E+02
1.850000E+02
1.850000E+02
1.850000E+02
1.850000E+02
1.850000E+02
1.850000E+02
1.850000E+02
1.850000E+02
1.850000E+02
1.850000E+02
1.850000E+02
1.850000E+02
1.850000E+02
1.850000E+02
1.850000E+02
1.850000E+02
1.850000E+02
1.850000E+02
1.850000E+02
1.850000E+02
1.850000E+02
1.850000E+02
1.850000E+02
1.850000E+02
1.850000E+02
1.850000E+02
1.850000E+02
1.850000E+02
1.850000E+02
1.850000E+02
1.850000E+02
1.850000E+02
1.850000E+02
1.850000E+02
1.850000E+02
1.850000E+02
1.850000E+02
1.850000E+02
1.850000E+02
1.850000E+02
1.850000E+02
1.850000E+02
1.850000E+02
1.850000E+02
1.850000E+02
1.850000E+02
1.850000E+02
1.850000E+02
1.850000E+02
1.850000E+02
1.850000E+02
1.850000E+02
1.850000E+02
1.850000E+02
1.850000E+02
1.850000E+02
1.850000E+02
1.850000E+02
1.850000E+02
1.850000E+02
1.850000E+02
1.850000E+02
1.850000E+02
1.850000E+02
1.850000E+02
1.850000E+02
1.850000E+02
1.850000E+02
1.850000E+02
1.850000E+02
1.850000E+02
1.850000E+02
1.850000E+02
1.850000E+02
1.850000E+02
1.850000E+02
1.850000E+02
1.850000E+02
1.850000E+02
1.850000E+02
1.850000E+02
1.850000E+02
1.850000E+02
1.850000E+02
1.850000E+02
1.850000E+02
1.850000E+02
1.850000E+02
1.850000E+02
1.850000E+02
1.850000E+02
1.850000E+02
1.850000E+02
1.850000E+02
1.850000E+02
1.850000E+02
1.850000E+02
1.850000E+02
1.850000E+02
1.850000E+02
1.850000E+02
1.850000E+02
1.850000E+02
1.850000E+02
1.850000E+02
1.850000E+02
1.850000E+02
1.850000E+02
1.850000E+02
1.850000E+02
1.850000E+02
1.850000E+02
1.850000E+02
1.850000E+02
1.850000E+02
1.850000E+02
1.850000E+02
1.850000E+02
1.850000E+02
1.850000E+02
1.850000E+02
1.850000E+02
1.850000E+02
1.850000E+02
1.850000E+02
1.850000E+02
1.850000E+02
1.850000E+02
1.850000E+02
1.850000E+02
1.850000E+02
1.850000E+02
1.850000E+02
1.850000E+02
1.850000E+02
1.850000E+02
1.850000E+02
1.850000E+02
1.850000E+02
1.850000E+02
1.850000E+02
1.850000E+02
1.850000E+02
1.850000E+02
1.850000E+02
1.850000E+02
1.850000E+02
1.850000E+02
1.850000E+02
1.850000E+02
1.850000E+02
1.850000E+02
1.850000E+02
1.850000E+02
1.850000E+02
1.850000E+02
1.850000E+02
1.850000E+02
1.850000E+02
1.850000E+02
1.850000E+02
1.850000E+02
1.850000E+02
1.850000E+02
1.850000E+02
1.850000E+02
1.850000E+02
1.850000E+02
1.850000E+02
1.850000E+02
1.850000E+02
1.850000E+02
1.900000E+02
1.900000E+02
1.900000E+02
1.900000E+02
1.900000E+02
1.900000E+02
1.900000E+02
1.900000E+02
1.900000E+02
1.900000E+02
1.900000E+02
1.900000E+02
1.900000E+02
1.900000E+02
1.900000E+02
1.900000E+02
1.900000E+02
1.900000E+02
1.900000E+02
1.900000E+02
1.900000E+02
1.900000E+02
1.900000E+02
1.900000E+02
1.900000E+02
1.900000E+02
1.900000E+02
1.900000E+02
1.900000E+02
1.900000E+02
1.900000E+02
1.900000E+02
1.900000E+02
1.900000E+02
1.900000E+02
1.900000E+02
1.900000E+02
1.900000E+02
1.900000E+02
1.900000E+02
1.900000E+02
1.900000E+02
1.900000E+02
1.900000E+02
1.900000E+02
1.900000E+02
1.900000E+02
1.900000E+02
1.900000E+02
1.900000E+02
1.900000E+02
1.900000E+02
1.900000E+02
1.900000E+02
1.900000E+02
1.900000E+02
1.900000E+02
1.900000E+02
1.900000E+02
1.900000E+02
1.900000E+02
1.900000E+02
1.900000E+02
1.900000E+02
1.900000E+02
1.900000E+02
1.900000E+02
1.900000E+02
1.900000E+02
1.900000E+02
1.900000E+02
1.900000E+02
1.900000E+02
1.900000E+02
1.900000E+02
1.900000E+02
1.900000E+02
1.900000E+02
1.900000E+02
1.900000E+02
1.900000E+02
1.900000E+02
1.900000E+02
1.900000E+02
1.900000E+02
1.900000E+02
1.900000E+02
1.900000E+02
1.900000E+02
1.900000E+02
1.900000E+02
1.900000E+02
1.900000E+02
1.900000E+02
1.900000E+02
1.900000E+02
1.900000E+02
1.900000E+02
1.900000E+02
1.900000E+02
1.900000E+02
1.900000E+02
1.900000E+02
1.900000E+02
1.900000E+02
1.900000E+02
1.900000E+02
1.900000E+02
1.900000E+02
1.900000E+02
1.900000E+02
1.900000E+02
1.900000E+02
1.900000E+02
1.900000E+02
1.900000E+02
1.900000E+02
1.900000E+02
1.900000E+02
1.900000E+02
1.900000E+02
1.900000E+02
1.900000E+02
1.900000E+02
1.900000E+02
1.900000E+02
1.900000E+02
1.900000E+02
1.900000E+02
1.900000E+02
1.900000E+02
1.900000E+02
1.900000E+02
1.900000E+02
1.900000E+02
1.900000E+02
1.900000E+02
1.900000E+02
1.900000E+02
1.900000E+02
1.900000E+02
1.900000E+02
1.900000E+02
1.900000E+02
1.900000E+02
1.900000E+02
1.900000E+02
1.900000E+02
1.900000E+02
1.900000E+02
1.900000E+02
1.900000E+02
1.900000E+02
1.900000E+02
1.900000E+02
1.900000E+02
1.900000E+02
1.900000E+02
1.900000E+02
1.900000E+02
1.900000E+02
1.900000E+02
1.900000E+02
1.900000E+02
1.900000E+02
1.900000E+02
1.900000E+02
1.900000E+02
1.900000E+02
1.900000E+02
1.900000E+02
1.900000E+02
1.900000E+02
1.900000E+02
1.900000E+02
1.900000E+02
1.900000E+02
1.900000E+02
1.900000E+02
1.900000E+02
1.900000E+02
1.900000E+02
1.900000E+02
1.900000E+02
1.900000E+02
1.900000E+02
1.900000E+02
1.900000E+02
1.900000E+02
1.900000E+02
1.900000E+02
1.900000E+02
1.900000E+02
1.900000E+02
1.900000E+02
1.900000E+02
1.900000E+02
1.900000E+02
1.900000E+02
1.900000E+02
1.900000E+02
1.950000E+02
1.950000E+02
1.950000E+02
1.950000E+02
1.950000E+02
1.950000E+02
1.950000E+02
1.950000E+02
1.950000E+02
1.950000E+02
1.950000E+02
1.950000E+02
1.950000E+02
1.950000E+02
1.950000E+02
1.950000E+02
1.950000E+02
1.950000E+02
1.950000E+02
1.950000E+02
1.950000E+02
1.950000E+02
1.950000E+02
1.950000E+02
1.950000E+02
1.950000E+02
1.950000E+02
1.950000E+02
1.950000E+02
1.950000E+02
1.950000E+02
1.950000E+02
1.950000E+02
1.950000E+02
1.950000E+02
1.950000E+02
1.950000E+02
1.950000E+02
1.950000E+02
1.950000E+02
1.950000E+02
1.950000E+02
1.950000E+02
1.950000E+02
1.950000E+02
1.950000E+02
1.950000E+02
1.950000E+02
1.950000E+02
1.950000E+02
1.950000E+02
1.950000E+02
1.950000E+02
1.950000E+02
1.950000E+02
1.950000E+02
1.950000E+02
1.950000E+02
1.950000E+02
1.950000E+02
1.950000E+02
1.950000E+02
1.950000E+02
1.950000E+02
1.950000E+02
1.950000E+02
1.950000E+02
1.950000E+02
1.950000E+02
1.950000E+02
1.950000E+02
1.950000E+02
1.950000E+02
1.950000E+02
1.950000E+02
1.950000E+02
1.950000E+02
1.950000E+02
1.950000E+02
1.950000E+02
1.950000E+02
1.950000E+02
1.950000E+02
1.950000E+02
1.950000E+02
1.950000E+02
1.950000E+02
1.950000E+02
1.950000E+02
1.950000E+02
1.950000E+02
1.950000E+02
1.950000E+02
1.950000E+02
1.950000E+02
1.950000E+02
1.950000E+02
1.950000E+02
1.950000E+02
1.950000E+02
1.950000E+02
1.950000E+02
1.950000E+02
1.950000E+02
1.950000E+02
1.950000E+02
1.950000E+02
1.950000E+02
1.950000E+02
1.950000E+02
1.950000E+02
1.950000E+02
1.950000E+02
1.950000E+02
1.950000E+02
1.950000E+02
1.950000E+02
1.950000E+02
1.950000E+02
1.950000E+02
1.950000E+02
1.950000E+02
1.950000E+02
1.950000E+02
1.950000E+02
1.950000E+02
1.950000E+02
1.950000E+02
1.950000E+02
1.950000E+02
1.950000E+02
1.950000E+02
1.950000E+02
1.950000E+02
1.950000E+02
1.950000E+02
1.950000E+02
1.950000E+02
1.950000E+02
1.950000E+02
1.950000E+02
1.950000E+02
1.950000E+02
1.950000E+02
1.950000E+02
1.950000E+02
1.950000E+02
1.950000E+02
1.950000E+02
1.950000E+02
1.950000E+02
1.950000E+02
1.950000E+02
1.950000E+02
1.950000E+02
1.950000E+02
1.950000E+02
1.950000E+02
1.950000E+02
1.950000E+02
1.950000E+02
1.950000E+02
1.950000E+02
1.950000E+02
1.950000E+02
1.950000E+02
1.950000E+02
1.950000E+02
1.950000E+02
1.950000E+02
1.950000E+02
1.950000E+02
1.950000E+02
1.950000E+02
1.950000E+02
1.950000E+02
1.950000E+02
1.950000E+02
1.950000E+02
1.950000E+02
1.950000E+02
1.950000E+02
1.950000E+02
1.950000E+02
1.950000E+02
1.950000E+02
1.950000E+02
1.950000E+02
1.950000E+02
1.950000E+02
1.950000E+02
1.950000E+02
1.950000E+02
1.950000E+02
1.950000E+02
1.950000E+02
1.950000E+02
1.950000E+02
1.950000E+02
1.950000E+02
1.950000E+02
2.000000E+02
2.000000E+02
2.000000E+02
2.000000E+02
2.000000E+02
2.000000E+02
2.000000E+02
2.000000E+02
2.000000E+02
2.000000E+02
2.000000E+02
2.000000E+02
2.000000E+02
2.000000E+02
2.000000E+02
2.000000E+02
2.000000E+02
2.000000E+02
2.000000E+02
2.000000E+02
2.000000E+02
2.000000E+02
2.000000E+02
2.000000E+02
2.000000E+02
2.000000E+02
2.000000E+02
2.000000E+02
2.000000E+02
2.000000E+02
2.000000E+02
2.000000E+02
2.000000E+02
2.000000E+02
2.000000E+02
2.000000E+02
2.000000E+02
2.000000E+02
2.000000E+02
2.000000E+02
2.000000E+02
2.000000E+02
2.000000E+02
2.000000E+02
2.000000E+02
2.000000E+02
2.000000E+02
2.000000E+02
2.000000E+02
2.000000E+02
2.000000E+02
2.000000E+02
2.000000E+02
2.000000E+02
2.000000E+02
2.000000E+02
2.000000E+02
2.000000E+02
2.000000E+02
2.000000E+02
2.000000E+02
2.000000E+02
2.000000E+02
2.000000E+02
2.000000E+02
2.000000E+02
2.000000E+02
2.000000E+02
2.000000E+02
2.000000E+02
2.000000E+02
2.000000E+02
2.000000E+02
2.000000E+02
2.000000E+02
2.000000E+02
2.000000E+02
2.000000E+02
2.000000E+02
2.000000E+02
2.000000E+02
2.000000E+02
2.000000E+02
2.000000E+02
2.000000E+02
2.000000E+02
2.000000E+02
2.000000E+02
2.000000E+02
2.000000E+02
2.000000E+02
2.000000E+02
2.000000E+02
2.000000E+02
2.000000E+02
2.000000E+02
2.000000E+02
2.000000E+02
2.000000E+02
2.000000E+02
2.000000E+02
2.000000E+02
2.000000E+02
2.000000E+02
2.000000E+02
2.000000E+02
2.000000E+02
2.000000E+02
2.000000E+02
2.000000E+02
2.000000E+02
2.000000E+02
2.000000E+02
2.000000E+02
2.000000E+02
2.000000E+02
2.000000E+02
2.000000E+02
2.000000E+02
2.000000E+02
2.000000E+02
2.000000E+02
2.000000E+02
2.000000E+02
2.000000E+02
2.000000E+02
2.000000E+02
2.000000E+02
2.000000E+02
2.000000E+02
2.000000E+02
2.000000E+02
2.000000E+02
2.000000E+02
2.000000E+02
2.000000E+02
2.000000E+02
2.000000E+02
2.000000E+02
2.000000E+02
2.000000E+02
2.000000E+02
2.000000E+02
2.000000E+02
2.000000E+02
2.000000E+02
2.000000E+02
2.000000E+02
2.000000E+02
2.000000E+02
2.000000E+02
2.000000E+02
2.000000E+02
2.000000E+02
2.000000E+02
2.000000E+02
2.000000E+02
2.000000E+02
2.000000E+02
2.000000E+02
2.000000E+02
2.000000E+02
2.000000E+02
2.000000E+02
2.000000E+02
2.000000E+02
2.000000E+02
2.000000E+02
2.000000E+02
2.000000E+02
2.000000E+02
2.000000E+02
2.000000E+02
2.000000E+02
2.000000E+02
2.000000E+02
2.000000E+02
2.000000E+02
2.000000E+02
2.000000E+02
2.000000E+02
2.000000E+02
2.000000E+02
2.000000E+02
2.000000E+02
2.000000E+02
2.000000E+02
2.000000E+02
2.000000E+02
2.000000E+02
2.000000E+02
2.000000E+02
2.000000E+02
2.000000E+02
2.000000E+02
2.000000E+02
2.000000E+02
2.000000E+02
2.000000E+02
2.000000E+02
2.000000E+02
2.050000E+02
2.050000E+02
2.050000E+02
2.050000E+02
2.050000E+02
2.050000E+02
2.050000E+02
2.050000E+02
2.050000E+02
2.050000E+02
2.050000E+02
2.050000E+02
2.050000E+02
2.050000E+02
2.050000E+02
2.050000E+02
2.050000E+02
2.050000E+02
2.050000E+02
2.050000E+02
2.050000E+02
2.050000E+02
2.050000E+02
2.050000E+02
2.050000E+02
2.050000E+02
2.050000E+02
2.050000E+02
2.050000E+02
2.050000E+02
2.050000E+02
2.050000E+02
2.050000E+02
2.050000E+02
2.050000E+02
2.050000E+02
2.050000E+02
2.050000E+02
2.050000E+02
2.050000E+02
2.050000E+02
2.050000E+02
2.050000E+02
2.050000E+02
2.050000E+02
2.050000E+02
2.050000E+02
2.050000E+02
2.050000E+02
2.050000E+02
2.050000E+02
2.050000E+02
2.050000E+02
2.050000E+02
2.050000E+02
2.050000E+02
2.050000E+02
2.050000E+02
2.050000E+02
2.050000E+02
2.050000E+02
2.050000E+02
2.050000E+02
2.050000E+02
2.050000E+02
2.050000E+02
2.050000E+02
2.050000E+02
2.050000E+02
2.050000E+02
2.050000E+02
2.050000E+02
2.050000E+02
2.050000E+02
2.050000E+02
2.050000E+02
2.050000E+02
2.050000E+02
2.050000E+02
2.050000E+02
2.050000E+02
2.050000E+02
2.050000E+02
2.050000E+02
2.050000E+02
2.050000E+02
2.050000E+02
2.050000E+02
2.050000E+02
2.050000E+02
2.050000E+02
2.050000E+02
2.050000E+02
2.050000E+02
2.050000E+02
2.050000E+02
2.050000E+02
2.050000E+02
2.050000E+02
2.050000E+02
2.050000E+02
2.050000E+02
2.050000E+02
2.050000E+02
2.050000E+02
2.050000E+02
2.050000E+02
2.050000E+02
2.050000E+02
2.050000E+02
2.050000E+02
2.050000E+02
2.050000E+02
2.050000E+02
2.050000E+02
2.050000E+02
2.050000E+02
2.050000E+02
2.050000E+02
2.050000E+02
2.050000E+02
2.050000E+02
2.050000E+02
2.050000E+02
2.050000E+02
2.050000E+02
2.050000E+02
2.050000E+02
2.050000E+02
2.050000E+02
2.050000E+02
2.050000E+02
2.050000E+02
2.050000E+02
2.050000E+02
2.050000E+02
2.050000E+02
2.050000E+02
2.050000E+02
2.050000E+02
2.050000E+02
2.050000E+02
2.050000E+02
2.050000E+02
2.050000E+02
2.050000E+02
2.050000E+02
2.050000E+02
2.050000E+02
2.050000E+02
2.050000E+02
2.050000E+02
2.050000E+02
2.050000E+02
2.050000E+02
2.050000E+02
2.050000E+02
2.050000E+02
2.050000E+02
2.050000E+02
2.050000E+02
2.050000E+02
2.050000E+02
2.050000E+02
2.050000E+02
2.050000E+02
2.050000E+02
2.050000E+02
2.050000E+02
2.050000E+02
2.050000E+02
2.050000E+02
2.050000E+02
2.050000E+02
2.050000E+02
2.050000E+02
2.050000E+02
2.050000E+02
2.050000E+02
2.050000E+02
2.050000E+02
2.050000E+02
2.050000E+02
2.050000E+02
2.050000E+02
2.050000E+02
2.050000E+02
2.050000E+02
2.050000E+02
2.050000E+02
2.050000E+02
2.050000E+02
2.050000E+02
2.050000E+02
2.050000E+02
2.050000E+02
2.050000E+02
2.050000E+02
2.050000E+02
2.050000E+02
2.050000E+02
2.100000E+02
2.100000E+02
2.100000E+02
2.100000E+02
2.100000E+02
2.100000E+02
2.100000E+02
2.100000E+02
2.100000E+02
2.100000E+02
2.100000E+02
2.100000E+02
2.100000E+02
2.100000E+02
2.100000E+02
2.100000E+02
2.100000E+02
2.100000E+02
2.100000E+02
2.100000E+02
2.100000E+02
2.100000E+02
2.100000E+02
2.100000E+02
2.100000E+02
2.100000E+02
2.100000E+02
2.100000E+02
2.100000E+02
2.100000E+02
2.100000E+02
2.100000E+02
2.100000E+02
2.100000E+02
2.100000E+02
2.100000E+02
2.100000E+02
2.100000E+02
2.100000E+02
2.100000E+02
2.100000E+02
2.100000E+02
2.100000E+02
2.100000E+02
2.100000E+02
2.100000E+02
2.100000E+02
2.100000E+02
2.100000E+02
2.100000E+02
2.100000E+02
2.100000E+02
2.100000E+02
2.100000E+02
2.100000E+02
2.100000E+02
2.100000E+02
2.100000E+02
2.100000E+02
2.100000E+02
2.100000E+02
2.100000E+02
2.100000E+02
2.100000E+02
2.100000E+02
2.100000E+02
2.100000E+02
2.100000E+02
2.100000E+02
2.100000E+02
2.100000E+02
2.100000E+02
2.100000E+02
2.100000E+02
2.100000E+02
2.100000E+02
2.100000E+02
2.100000E+02
2.100000E+02
2.100000E+02
2.100000E+02
2.100000E+02
2.100000E+02
2.100000E+02
2.100000E+02
2.100000E+02
2.100000E+02
2.100000E+02
2.100000E+02
2.100000E+02
2.100000E+02
2.100000E+02
2.100000E+02
2.100000E+02
2.100000E+02
2.100000E+02
2.100000E+02
2.100000E+02
2.100000E+02
2.100000E+02
2.100000E+02
2.100000E+02
2.100000E+02
2.100000E+02
2.100000E+02
2.100000E+02
2.100000E+02
2.100000E+02
2.100000E+02
2.100000E+02
2.100000E+02
2.100000E+02
2.100000E+02
2.100000E+02
2.100000E+02
2.100000E+02
2.100000E+02
2.100000E+02
2.100000E+02
2.100000E+02
2.100000E+02
2.100000E+02
2.100000E+02
2.100000E+02
2.100000E+02
2.100000E+02
2.100000E+02
2.100000E+02
2.100000E+02
2.100000E+02
2.100000E+02
2.100000E+02
2.100000E+02
2.100000E+02
2.100000E+02
2.100000E+02
2.100000E+02
2.100000E+02
2.100000E+02
2.100000E+02
2.100000E+02
2.100000E+02
2.100000E+02
2.100000E+02
2.100000E+02
2.100000E+02
2.100000E+02
2.100000E+02
2.100000E+02
2.100000E+02
2.100000E+02
2.100000E+02
2.100000E+02
2.100000E+02
2.100000E+02
2.100000E+02
2.100000E+02
2.100000E+02
2.100000E+02
2.100000E+02
2.100000E+02
2.100000E+02
2.100000E+02
2.100000E+02
2.100000E+02
2.100000E+02
2.100000E+02
2.100000E+02
2.100000E+02
2.100000E+02
2.100000E+02
2.100000E+02
2.100000E+02
2.100000E+02
2.100000E+02
2.100000E+02
2.100000E+02
2.100000E+02
2.100000E+02
2.100000E+02
2.100000E+02
2.100000E+02
2.100000E+02
2.100000E+02
2.100000E+02
2.100000E+02
2.100000E+02
2.100000E+02
2.100000E+02
2.100000E+02
2.100000E+02
2.100000E+02
2.100000E+02
2.100000E+02
2.100000E+02
2.100000E+02
2.100000E+02
2.100000E+02
2.100000E+02
2.100000E+02
2.100000E+02
2.150000E+02
2.150000E+02
2.150000E+02
2.150000E+02
2.150000E+02
2.150000E+02
2.150000E+02
2.150000E+02
2.150000E+02
2.150000E+02
2.150000E+02
2.150000E+02
2.150000E+02
2.150000E+02
2.150000E+02
2.150000E+02
2.150000E+02
2.150000E+02
2.150000E+02
2.150000E+02
2.150000E+02
2.150000E+02
2.150000E+02
2.150000E+02
2.150000E+02
2.150000E+02
2.150000E+02
2.150000E+02
2.150000E+02
2.150000E+02
2.150000E+02
2.150000E+02
2.150000E+02
2.150000E+02
2.150000E+02
2.150000E+02
2.150000E+02
2.150000E+02
2.150000E+02
2.150000E+02
2.150000E+02
2.150000E+02
2.150000E+02
2.150000E+02
2.150000E+02
2.150000E+02
2.150000E+02
2.150000E+02
2.150000E+02
2.150000E+02
2.150000E+02
2.150000E+02
2.150000E+02
2.150000E+02
2.150000E+02
2.150000E+02
2.150000E+02
2.150000E+02
2.150000E+02
2.150000E+02
2.150000E+02
2.150000E+02
2.150000E+02
2.150000E+02
2.150000E+02
2.150000E+02
2.150000E+02
2.150000E+02
2.150000E+02
2.150000E+02
2.150000E+02
2.150000E+02
2.150000E+02
2.150000E+02
2.150000E+02
2.150000E+02
2.150000E+02
2.150000E+02
2.150000E+02
2.150000E+02
2.150000E+02
2.150000E+02
2.150000E+02
2.150000E+02
2.150000E+02
2.150000E+02
2.150000E+02
2.150000E+02
2.150000E+02
2.150000E+02
2.150000E+02
2.150000E+02
2.150000E+02
2.150000E+02
2.150000E+02
2.150000E+02
2.150000E+02
2.150000E+02
2.150000E+02
2.150000E+02
2.150000E+02
2.150000E+02
2.150000E+02
2.150000E+02
2.150000E+02
2.150000E+02
2.150000E+02
2.150000E+02
2.150000E+02
2.150000E+02
2.150000E+02
2.150000E+02
2.150000E+02
2.150000E+02
2.150000E+02
2.150000E+02
2.150000E+02
2.150000E+02
2.150000E+02
2.150000E+02
2.150000E+02
2.150000E+02
2.150000E+02
2.150000E+02
2.150000E+02
2.150000E+02
2.150000E+02
2.150000E+02
2.150000E+02
2.150000E+02
2.150000E+02
2.150000E+02
2.150000E+02
2.150000E+02
2.150000E+02
2.150000E+02
2.150000E+02
2.150000E+02
2.150000E+02
2.150000E+02
2.150000E+02
2.150000E+02
2.150000E+02
2.150000E+02
2.150000E+02
2.150000E+02
2.150000E+02
2.150000E+02
2.150000E+02
2.150000E+02
2.150000E+02
2.150000E+02
2.150000E+02
2.150000E+02
2.150000E+02
2.150000E+02
2.150000E+02
2.150000E+02
2.150000E+02
2.150000E+02
2.150000E+02
2.150000E+02
2.150000E+02
2.150000E+02
2.150000E+02
2.150000E+02
2.150000E+02
2.150000E+02
2.150000E+02
2.150000E+02
2.150000E+02
2.150000E+02
2.150000E+02
2.150000E+02
2.150000E+02
2.150000E+02
2.150000E+02
2.150000E+02
2.150000E+02
2.150000E+02
2.150000E+02
2.150000E+02
2.150000E+02
2.150000E+02
2.150000E+02
2.150000E+02
2.150000E+02
2.150000E+02
2.150000E+02
2.150000E+02
2.150000E+02
2.150000E+02
2.150000E+02
2.150000E+02
2.150000E+02
2.150000E+02
2.150000E+02
2.150000E+02
2.150000E+02
2.150000E+02
2.150000E+02
2.200000E+02
2.200000E+02
2.200000E+02
2.200000E+02
2.200000E+02
2.200000E+02
2.200000E+02
2.200000E+02
2.200000E+02
2.200000E+02
2.200000E+02
2.200000E+02
2.200000E+02
2.200000E+02
2.200000E+02
2.200000E+02
2.200000E+02
2.200000E+02
2.200000E+02
2.200000E+02
2.200000E+02
2.200000E+02
2.200000E+02
2.200000E+02
2.200000E+02
2.200000E+02
2.200000E+02
2.200000E+02
2.200000E+02
2.200000E+02
2.200000E+02
2.200000E+02
2.200000E+02
2.200000E+02
2.200000E+02
2.200000E+02
2.200000E+02
2.200000E+02
2.200000E+02
2.200000E+02
2.200000E+02
2.200000E+02
2.200000E+02
2.200000E+02
2.200000E+02
2.200000E+02
2.200000E+02
2.200000E+02
2.200000E+02
2.200000E+02
2.200000E+02
2.200000E+02
2.200000E+02
2.200000E+02
2.200000E+02
2.200000E+02
2.200000E+02
2.200000E+02
2.200000E+02
2.200000E+02
2.200000E+02
2.200000E+02
2.200000E+02
2.200000E+02
2.200000E+02
2.200000E+02
2.200000E+02
2.200000E+02
2.200000E+02
2.200000E+02
2.200000E+02
2.200000E+02
2.200000E+02
2.200000E+02
2.200000E+02
2.200000E+02
2.200000E+02
2.200000E+02
2.200000E+02
2.200000E+02
2.200000E+02
2.200000E+02
2.200000E+02
2.200000E+02
2.200000E+02
2.200000E+02
2.200000E+02
2.200000E+02
2.200000E+02
2.200000E+02
2.200000E+02
2.200000E+02
2.200000E+02
2.200000E+02
2.200000E+02
2.200000E+02
2.200000E+02
2.200000E+02
2.200000E+02
2.200000E+02
2.200000E+02
2.200000E+02
2.200000E+02
2.200000E+02
2.200000E+02
2.200000E+02
2.200000E+02
2.200000E+02
2.200000E+02
2.200000E+02
2.200000E+02
2.200000E+02
2.200000E+02
2.200000E+02
2.200000E+02
2.200000E+02
2.200000E+02
2.200000E+02
2.200000E+02
2.200000E+02
2.200000E+02
2.200000E+02
2.200000E+02
2.200000E+02
2.200000E+02
2.200000E+02
2.200000E+02
2.200000E+02
2.200000E+02
2.200000E+02
2.200000E+02
2.200000E+02
2.200000E+02
2.200000E+02
2.200000E+02
2.200000E+02
2.200000E+02
2.200000E+02
2.200000E+02
2.200000E+02
2.200000E+02
2.200000E+02
2.200000E+02
2.200000E+02
2.200000E+02
2.200000E+02
2.200000E+02
2.200000E+02
2.200000E+02
2.200000E+02
2.200000E+02
2.200000E+02
2.200000E+02
2.200000E+02
2.200000E+02
2.200000E+02
2.200000E+02
2.200000E+02
2.200000E+02
2.200000E+02
2.200000E+02
2.200000E+02
2.200000E+02
2.200000E+02
2.200000E+02
2.200000E+02
2.200000E+02
2.200000E+02
2.200000E+02
2.200000E+02
2.200000E+02
2.200000E+02
2.200000E+02
2.200000E+02
2.200000E+02
2.200000E+02
2.200000E+02
2.200000E+02
2.200000E+02
2.200000E+02
2.200000E+02
2.200000E+02
2.200000E+02
2.200000E+02
2.200000E+02
2.200000E+02
2.200000E+02
2.200000E+02
2.200000E+02
2.200000E+02
2.200000E+02
2.200000E+02
2.200000E+02
2.200000E+02
2.200000E+02
2.200000E+02
2.200000E+02
2.200000E+02
2.200000E+02
2.200000E+02
2.200000E+02
2.250000E+02
2.250000E+02
2.250000E+02
2.250000E+02
2.250000E+02
2.250000E+02
2.250000E+02
2.250000E+02
2.250000E+02
2.250000E+02
2.250000E+02
2.250000E+02
2.250000E+02
2.250000E+02
2.250000E+02
2.250000E+02
2.250000E+02
2.250000E+02
2.250000E+02
2.250000E+02
2.250000E+02
2.250000E+02
2.250000E+02
2.250000E+02
2.250000E+02
2.250000E+02
2.250000E+02
2.250000E+02
2.250000E+02
2.250000E+02
2.250000E+02
2.250000E+02
2.250000E+02
2.250000E+02
2.250000E+02
2.250000E+02
2.250000E+02
2.250000E+02
2.250000E+02
2.250000E+02
2.250000E+02
2.250000E+02
2.250000E+02
2.250000E+02
2.250000E+02
2.250000E+02
2.250000E+02
2.250000E+02
2.250000E+02
2.250000E+02
2.250000E+02
2.250000E+02
2.250000E+02
2.250000E+02
2.250000E+02
2.250000E+02
2.250000E+02
2.250000E+02
2.250000E+02
2.250000E+02
2.250000E+02
2.250000E+02
2.250000E+02
2.250000E+02
2.250000E+02
2.250000E+02
2.250000E+02
2.250000E+02
2.250000E+02
2.250000E+02
2.250000E+02
2.250000E+02
2.250000E+02
2.250000E+02
2.250000E+02
2.250000E+02
2.250000E+02
2.250000E+02
2.250000E+02
2.250000E+02
2.250000E+02
2.250000E+02
2.250000E+02
2.250000E+02
2.250000E+02
2.250000E+02
2.250000E+02
2.250000E+02
2.250000E+02
2.250000E+02
2.250000E+02
2.250000E+02
2.250000E+02
2.250000E+02
2.250000E+02
2.250000E+02
2.250000E+02
2.250000E+02
2.250000E+02
2.250000E+02
2.250000E+02
2.250000E+02
2.250000E+02
2.250000E+02
2.250000E+02
2.250000E+02
2.250000E+02
2.250000E+02
2.250000E+02
2.250000E+02
2.250000E+02
2.250000E+02
2.250000E+02
2.250000E+02
2.250000E+02
2.250000E+02
2.250000E+02
2.250000E+02
2.250000E+02
2.250000E+02
2.250000E+02
2.250000E+02
2.250000E+02
2.250000E+02
2.250000E+02
2.250000E+02
2.250000E+02
2.250000E+02
2.250000E+02
2.250000E+02
2.250000E+02
2.250000E+02
2.250000E+02
2.250000E+02
2.250000E+02
2.250000E+02
2.250000E+02
2.250000E+02
2.250000E+02
2.250000E+02
2.250000E+02
2.250000E+02
2.250000E+02
2.250000E+02
2.250000E+02
2.250000E+02
2.250000E+02
2.250000E+02
2.250000E+02
2.250000E+02
2.250000E+02
2.250000E+02
2.250000E+02
2.250000E+02
2.250000E+02
2.250000E+02
2.250000E+02
2.250000E+02
2.250000E+02
2.250000E+02
2.250000E+02
2.250000E+02
2.250000E+02
2.250000E+02
2.250000E+02
2.250000E+02
2.250000E+02
2.250000E+02
2.250000E+02
2.250000E+02
2.250000E+02
2.250000E+02
2.250000E+02
2.250000E+02
2.250000E+02
2.250000E+02
2.250000E+02
2.250000E+02
2.250000E+02
2.250000E+02
2.250000E+02
2.250000E+02
2.250000E+02
2.250000E+02
2.250000E+02
2.250000E+02
2.250000E+02
2.250000E+02
2.250000E+02
2.250000E+02
2.250000E+02
2.250000E+02
2.250000E+02
2.250000E+02
2.250000E+02
2.250000E+02
2.250000E+02
2.250000E+02
2.250000E+02
2.250000E+02
2.250000E+02
2.300000E+02
2.300000E+02
2.300000E+02
2.300000E+02
2.300000E+02
2.300000E+02
2.300000E+02
2.300000E+02
2.300000E+02
2.300000E+02
2.300000E+02
2.300000E+02
2.300000E+02
2.300000E+02
2.300000E+02
2.300000E+02
2.300000E+02
2.300000E+02
2.300000E+02
2.300000E+02
2.300000E+02
2.300000E+02
2.300000E+02
2.300000E+02
2.300000E+02
2.300000E+02
2.300000E+02
2.300000E+02
2.300000E+02
2.300000E+02
2.300000E+02
2.300000E+02
2.300000E+02
2.300000E+02
2.300000E+02
2.300000E+02
2.300000E+02
2.300000E+02
2.300000E+02
2.300000E+02
2.300000E+02
2.300000E+02
2.300000E+02
2.300000E+02
2.300000E+02
2.300000E+02
2.300000E+02
2.300000E+02
2.300000E+02
2.300000E+02
2.300000E+02
2.300000E+02
2.300000E+02
2.300000E+02
2.300000E+02
2.300000E+02
2.300000E+02
2.300000E+02
2.300000E+02
2.300000E+02
2.300000E+02
2.300000E+02
2.300000E+02
2.300000E+02
2.300000E+02
2.300000E+02
2.300000E+02
2.300000E+02
2.300000E+02
2.300000E+02
2.300000E+02
2.300000E+02
2.300000E+02
2.300000E+02
2.300000E+02
2.300000E+02
2.300000E+02
2.300000E+02
2.300000E+02
2.300000E+02
2.300000E+02
2.300000E+02
2.300000E+02
2.300000E+02
2.300000E+02
2.300000E+02
2.300000E+02
2.300000E+02
2.300000E+02
2.300000E+02
2.300000E+02
2.300000E+02
2.300000E+02
2.300000E+02
2.300000E+02
2.300000E+02
2.300000E+02
2.300000E+02
2.300000E+02
2.300000E+02
2.300000E+02
2.300000E+02
2.300000E+02
2.300000E+02
2.300000E+02
2.300000E+02
2.300000E+02
2.300000E+02
2.300000E+02
2.300000E+02
2.300000E+02
2.300000E+02
2.300000E+02
2.300000E+02
2.300000E+02
2.300000E+02
2.300000E+02
2.300000E+02
2.300000E+02
2.300000E+02
2.300000E+02
2.300000E+02
2.300000E+02
2.300000E+02
2.300000E+02
2.300000E+02
2.300000E+02
2.300000E+02
2.300000E+02
2.300000E+02
2.300000E+02
2.300000E+02
2.300000E+02
2.300000E+02
2.300000E+02
2.300000E+02
2.300000E+02
2.300000E+02
2.300000E+02
2.300000E+02
2.300000E+02
2.300000E+02
2.300000E+02
2.300000E+02
2.300000E+02
2.300000E+02
2.300000E+02
2.300000E+02
2.300000E+02
2.300000E+02
2.300000E+02
2.300000E+02
2.300000E+02
2.300000E+02
2.300000E+02
2.300000E+02
2.300000E+02
2.300000E+02
2.300000E+02
2.300000E+02
2.300000E+02
2.300000E+02
2.300000E+02
2.300000E+02
2.300000E+02
2.300000E+02
2.300000E+02
2.300000E+02
2.300000E+02
2.300000E+02
2.300000E+02
2.300000E+02
2.300000E+02
2.300000E+02
2.300000E+02
2.300000E+02
2.300000E+02
2.300000E+02
2.300000E+02
2.300000E+02
2.300000E+02
2.300000E+02
2.300000E+02
2.300000E+02
2.300000E+02
2.300000E+02
2.300000E+02
2.300000E+02
2.300000E+02
2.300000E+02
2.300000E+02
2.300000E+02
2.300000E+02
2.300000E+02
2.300000E+02
2.300000E+02
2.300000E+02
2.300000E+02
2.300000E+02
2.300000E+02
2.300000E+02
2.350000E+02
2.350000E+02
2.350000E+02
2.350000E+02
2.350000E+02
2.350000E+02
2.350000E+02
2.350000E+02
2.350000E+02
2.350000E+02
2.350000E+02
2.350000E+02
2.350000E+02
2.350000E+02
2.350000E+02
2.350000E+02
2.350000E+02
2.350000E+02
2.350000E+02
2.350000E+02
2.350000E+02
2.350000E+02
2.350000E+02
2.350000E+02
2.350000E+02
2.350000E+02
2.350000E+02
2.350000E+02
2.350000E+02
2.350000E+02
2.350000E+02
2.350000E+02
2.350000E+02
2.350000E+02
2.350000E+02
2.350000E+02
2.350000E+02
2.350000E+02
2.350000E+02
2.350000E+02
2.350000E+02
2.350000E+02
2.350000E+02
2.350000E+02
2.350000E+02
2.350000E+02
2.350000E+02
2.350000E+02
2.350000E+02
2.350000E+02
2.350000E+02
2.350000E+02
2.350000E+02
2.350000E+02
2.350000E+02
2.350000E+02
2.350000E+02
2.350000E+02
2.350000E+02
2.350000E+02
2.350000E+02
2.350000E+02
2.350000E+02
2.350000E+02
2.350000E+02
2.350000E+02
2.350000E+02
2.350000E+02
2.350000E+02
2.350000E+02
2.350000E+02
2.350000E+02
2.350000E+02
2.350000E+02
2.350000E+02
2.350000E+02
2.350000E+02
2.350000E+02
2.350000E+02
2.350000E+02
2.350000E+02
2.350000E+02
2.350000E+02
2.350000E+02
2.350000E+02
2.350000E+02
2.350000E+02
2.350000E+02
2.350000E+02
2.350000E+02
2.350000E+02
2.350000E+02
2.350000E+02
2.350000E+02
2.350000E+02
2.350000E+02
2.350000E+02
2.350000E+02
2.350000E+02
2.350000E+02
2.350000E+02
2.350000E+02
2.350000E+02
2.350000E+02
2.350000E+02
2.350000E+02
2.350000E+02
2.350000E+02
2.350000E+02
2.350000E+02
2.350000E+02
2.350000E+02
2.350000E+02
2.350000E+02
2.350000E+02
2.350000E+02
2.350000E+02
2.350000E+02
2.350000E+02
2.350000E+02
2.350000E+02
2.350000E+02
2.350000E+02
2.350000E+02
2.350000E+02
2.350000E+02
2.350000E+02
2.350000E+02
2.350000E+02
2.350000E+02
2.350000E+02
2.350000E+02
2.350000E+02
2.350000E+02
2.350000E+02
2.350000E+02
2.350000E+02
2.350000E+02
2.350000E+02
2.350000E+02
2.350000E+02
2.350000E+02
2.350000E+02
2.350000E+02
2.350000E+02
2.350000E+02
2.350000E+02
2.350000E+02
2.350000E+02
2.350000E+02
2.350000E+02
2.350000E+02
2.350000E+02
2.350000E+02
2.350000E+02
2.350000E+02
2.350000E+02
2.350000E+02
2.350000E+02
2.350000E+02
2.350000E+02
2.350000E+02
2.350000E+02
2.350000E+02
2.350000E+02
2.350000E+02
2.350000E+02
2.350000E+02
2.350000E+02
2.350000E+02
2.350000E+02
2.350000E+02
2.350000E+02
2.350000E+02
2.350000E+02
2.350000E+02
2.350000E+02
2.350000E+02
2.350000E+02
2.350000E+02
2.350000E+02
2.350000E+02
2.350000E+02
2.350000E+02
2.350000E+02
2.350000E+02
2.350000E+02
2.350000E+02
2.350000E+02
2.350000E+02
2.350000E+02
2.350000E+02
2.350000E+02
2.350000E+02
2.350000E+02
2.350000E+02
2.350000E+02
2.350000E+02
2.350000E+02
2.350000E+02
2.350000E+02
2.400000E+02
2.400000E+02
2.400000E+02
2.400000E+02
2.400000E+02
2.400000E+02
2.400000E+02
2.400000E+02
2.400000E+02
2.400000E+02
2.400000E+02
2.400000E+02
2.400000E+02
2.400000E+02
2.400000E+02
2.400000E+02
2.400000E+02
2.400000E+02
2.400000E+02
2.400000E+02
2.400000E+02
2.400000E+02
2.400000E+02
2.400000E+02
2.400000E+02
2.400000E+02
2.400000E+02
2.400000E+02
2.400000E+02
2.400000E+02
2.400000E+02
2.400000E+02
2.400000E+02
2.400000E+02
2.400000E+02
2.400000E+02
2.400000E+02
2.400000E+02
2.400000E+02
2.400000E+02
2.400000E+02
2.400000E+02
2.400000E+02
2.400000E+02
2.400000E+02
2.400000E+02
2.400000E+02
2.400000E+02
2.400000E+02
2.400000E+02
2.400000E+02
2.400000E+02
2.400000E+02
2.400000E+02
2.400000E+02
2.400000E+02
2.400000E+02
2.400000E+02
2.400000E+02
2.400000E+02
2.400000E+02
2.400000E+02
2.400000E+02
2.400000E+02
2.400000E+02
2.400000E+02
2.400000E+02
2.400000E+02
2.400000E+02
2.400000E+02
2.400000E+02
2.400000E+02
2.400000E+02
2.400000E+02
2.400000E+02
2.400000E+02
2.400000E+02
2.400000E+02
2.400000E+02
2.400000E+02
2.400000E+02
2.400000E+02
2.400000E+02
2.400000E+02
2.400000E+02
2.400000E+02
2.400000E+02
2.400000E+02
2.400000E+02
2.400000E+02
2.400000E+02
2.400000E+02
2.400000E+02
2.400000E+02
2.400000E+02
2.400000E+02
2.400000E+02
2.400000E+02
2.400000E+02
2.400000E+02
2.400000E+02
2.400000E+02
2.400000E+02
2.400000E+02
2.400000E+02
2.400000E+02
2.400000E+02
2.400000E+02
2.400000E+02
2.400000E+02
2.400000E+02
2.400000E+02
2.400000E+02
2.400000E+02
2.400000E+02
2.400000E+02
2.400000E+02
2.400000E+02
2.400000E+02
2.400000E+02
2.400000E+02
2.400000E+02
2.400000E+02
2.400000E+02
2.400000E+02
2.400000E+02
2.400000E+02
2.400000E+02
2.400000E+02
2.400000E+02
2.400000E+02
2.400000E+02
2.400000E+02
2.400000E+02
2.400000E+02
2.400000E+02
2.400000E+02
2.400000E+02
2.400000E+02
2.400000E+02
2.400000E+02
2.400000E+02
2.400000E+02
2.400000E+02
2.400000E+02
2.400000E+02
2.400000E+02
2.400000E+02
2.400000E+02
2.400000E+02
2.400000E+02
2.400000E+02
2.400000E+02
2.400000E+02
2.400000E+02
2.400000E+02
2.400000E+02
2.400000E+02
2.400000E+02
2.400000E+02
2.400000E+02
2.400000E+02
2.400000E+02
2.400000E+02
2.400000E+02
2.400000E+02
2.400000E+02
2.400000E+02
2.400000E+02
2.400000E+02
2.400000E+02
2.400000E+02
2.400000E+02
2.400000E+02
2.400000E+02
2.400000E+02
2.400000E+02
2.400000E+02
2.400000E+02
2.400000E+02
2.400000E+02
2.400000E+02
2.400000E+02
2.400000E+02
2.400000E+02
2.400000E+02
2.400000E+02
2.400000E+02
2.400000E+02
2.400000E+02
2.400000E+02
2.400000E+02
2.400000E+02
2.400000E+02
2.400000E+02
2.400000E+02
2.400000E+02
2.400000E+02
2.400000E+02
2.400000E+02
2.400000E+02
2.450000E+02
2.450000E+02
2.450000E+02
2.450000E+02
2.450000E+02
2.450000E+02
2.450000E+02
2.450000E+02
2.450000E+02
2.450000E+02
2.450000E+02
2.450000E+02
2.450000E+02
2.450000E+02
2.450000E+02
2.450000E+02
2.450000E+02
2.450000E+02
2.450000E+02
2.450000E+02
2.450000E+02
2.450000E+02
2.450000E+02
2.450000E+02
2.450000E+02
2.450000E+02
2.450000E+02
2.450000E+02
2.450000E+02
2.450000E+02
2.450000E+02
2.450000E+02
2.450000E+02
2.450000E+02
2.450000E+02
2.450000E+02
2.450000E+02
2.450000E+02
2.450000E+02
2.450000E+02
2.450000E+02
2.450000E+02
2.450000E+02
2.450000E+02
2.450000E+02
2.450000E+02
2.450000E+02
2.450000E+02
2.450000E+02
2.450000E+02
2.450000E+02
2.450000E+02
2.450000E+02
2.450000E+02
2.450000E+02
2.450000E+02
2.450000E+02
2.450000E+02
2.450000E+02
2.450000E+02
2.450000E+02
2.450000E+02
2.450000E+02
2.450000E+02
2.450000E+02
2.450000E+02
2.450000E+02
2.450000E+02
2.450000E+02
2.450000E+02
2.450000E+02
2.450000E+02
2.450000E+02
2.450000E+02
2.450000E+02
2.450000E+02
2.450000E+02
2.450000E+02
2.450000E+02
2.450000E+02
2.450000E+02
2.450000E+02
2.450000E+02
2.450000E+02
2.450000E+02
2.450000E+02
2.450000E+02
2.450000E+02
2.450000E+02
2.450000E+02
2.450000E+02
2.450000E+02
2.450000E+02
2.450000E+02
2.450000E+02
2.450000E+02
2.450000E+02
2.450000E+02
2.450000E+02
2.450000E+02
2.450000E+02
2.450000E+02
2.450000E+02
2.450000E+02
2.450000E+02
2.450000E+02
2.450000E+02
2.450000E+02
2.450000E+02
2.450000E+02
2.450000E+02
2.450000E+02
2.450000E+02
2.450000E+02
2.450000E+02
2.450000E+02
2.450000E+02
2.450000E+02
2.450000E+02
2.450000E+02
2.450000E+02
2.450000E+02
2.450000E+02
2.450000E+02
2.450000E+02
2.450000E+02
2.450000E+02
2.450000E+02
2.450000E+02
2.450000E+02
2.450000E+02
2.450000E+02
2.450000E+02
2.450000E+02
2.450000E+02
2.450000E+02
2.450000E+02
2.450000E+02
2.450000E+02
2.450000E+02
2.450000E+02
2.450000E+02
2.450000E+02
2.450000E+02
2.450000E+02
2.450000E+02
2.450000E+02
2.450000E+02
2.450000E+02
2.450000E+02
2.450000E+02
2.450000E+02
2.450000E+02
2.450000E+02
2.450000E+02
2.450000E+02
2.450000E+02
2.450000E+02
2.450000E+02
2.450000E+02
2.450000E+02
2.450000E+02
2.450000E+02
2.450000E+02
2.450000E+02
2.450000E+02
2.450000E+02
2.450000E+02
2.450000E+02
2.450000E+02
2.450000E+02
2.450000E+02
2.450000E+02
2.450000E+02
2.450000E+02
2.450000E+02
2.450000E+02
2.450000E+02
2.450000E+02
2.450000E+02
2.450000E+02
2.450000E+02
2.450000E+02
2.450000E+02
2.450000E+02
2.450000E+02
2.450000E+02
2.450000E+02
2.450000E+02
2.450000E+02
2.450000E+02
2.450000E+02
2.450000E+02
2.450000E+02
2.450000E+02
2.450000E+02
2.450000E+02
2.450000E+02
2.450000E+02
2.450000E+02
2.450000E+02
2.500000E+02
2.500000E+02
2.500000E+02
2.500000E+02
2.500000E+02
2.500000E+02
2.500000E+02
2.500000E+02
2.500000E+02
2.500000E+02
2.500000E+02
2.500000E+02
2.500000E+02
2.500000E+02
2.500000E+02
2.500000E+02
2.500000E+02
2.500000E+02
2.500000E+02
2.500000E+02
2.500000E+02
2.500000E+02
2.500000E+02
2.500000E+02
2.500000E+02
2.500000E+02
2.500000E+02
2.500000E+02
2.500000E+02
2.500000E+02
2.500000E+02
2.500000E+02
2.500000E+02
2.500000E+02
2.500000E+02
2.500000E+02
2.500000E+02
2.500000E+02
2.500000E+02
2.500000E+02
2.500000E+02
2.500000E+02
2.500000E+02
2.500000E+02
2.500000E+02
2.500000E+02
2.500000E+02
2.500000E+02
2.500000E+02
2.500000E+02
2.500000E+02
2.500000E+02
2.500000E+02
2.500000E+02
2.500000E+02
2.500000E+02
2.500000E+02
2.500000E+02
2.500000E+02
2.500000E+02
2.500000E+02
2.500000E+02
2.500000E+02
2.500000E+02
2.500000E+02
2.500000E+02
2.500000E+02
2.500000E+02
2.500000E+02
2.500000E+02
2.500000E+02
2.500000E+02
2.500000E+02
2.500000E+02
2.500000E+02
2.500000E+02
2.500000E+02
2.500000E+02
2.500000E+02
2.500000E+02
2.500000E+02
2.500000E+02
2.500000E+02
2.500000E+02
2.500000E+02
2.500000E+02
2.500000E+02
2.500000E+02
2.500000E+02
2.500000E+02
2.500000E+02
2.500000E+02
2.500000E+02
2.500000E+02
2.500000E+02
2.500000E+02
2.500000E+02
2.500000E+02
2.500000E+02
2.500000E+02
2.500000E+02
2.500000E+02
2.500000E+02
2.500000E+02
2.500000E+02
2.500000E+02
2.500000E+02
2.500000E+02
2.500000E+02
2.500000E+02
2.500000E+02
2.500000E+02
2.500000E+02
2.500000E+02
2.500000E+02
2.500000E+02
2.500000E+02
2.500000E+02
2.500000E+02
2.500000E+02
2.500000E+02
2.500000E+02
2.500000E+02
2.500000E+02
2.500000E+02
2.500000E+02
2.500000E+02
2.500000E+02
2.500000E+02
2.500000E+02
2.500000E+02
2.500000E+02
2.500000E+02
2.500000E+02
2.500000E+02
2.500000E+02
2.500000E+02
2.500000E+02
2.500000E+02
2.500000E+02
2.500000E+02
2.500000E+02
2.500000E+02
2.500000E+02
2.500000E+02
2.500000E+02
2.500000E+02
2.500000E+02
2.500000E+02
2.500000E+02
2.500000E+02
2.500000E+02
2.500000E+02
2.500000E+02
2.500000E+02
2.500000E+02
2.500000E+02
2.500000E+02
2.500000E+02
2.500000E+02
2.500000E+02
2.500000E+02
2.500000E+02
2.500000E+02
2.500000E+02
2.500000E+02
2.500000E+02
2.500000E+02
2.500000E+02
2.500000E+02
2.500000E+02
2.500000E+02
2.500000E+02
2.500000E+02
2.500000E+02
2.500000E+02
2.500000E+02
2.500000E+02
2.500000E+02
2.500000E+02
2.500000E+02
2.500000E+02
2.500000E+02
2.500000E+02
2.500000E+02
2.500000E+02
2.500000E+02
2.500000E+02
2.500000E+02
2.500000E+02
2.500000E+02
2.500000E+02
2.500000E+02
2.500000E+02
2.500000E+02
2.500000E+02
2.500000E+02
2.500000E+02
2.500000E+02
2.500000E+02
2.500000E+02
2.550000E+02
2.550000E+02
2.550000E+02
2.550000E+02
2.550000E+02
2.550000E+02
2.550000E+02
2.550000E+02
2.550000E+02
2.550000E+02
2.550000E+02
2.550000E+02
2.550000E+02
2.550000E+02
2.550000E+02
2.550000E+02
2.550000E+02
2.550000E+02
2.550000E+02
2.550000E+02
2.550000E+02
2.550000E+02
2.550000E+02
2.550000E+02
2.550000E+02
2.550000E+02
2.550000E+02
2.550000E+02
2.550000E+02
2.550000E+02
2.550000E+02
2.550000E+02
2.550000E+02
2.550000E+02
2.550000E+02
2.550000E+02
2.550000E+02
2.550000E+02
2.550000E+02
2.550000E+02
2.550000E+02
2.550000E+02
2.550000E+02
2.550000E+02
2.550000E+02
2.550000E+02
2.550000E+02
2.550000E+02
2.550000E+02
2.550000E+02
2.550000E+02
2.550000E+02
2.550000E+02
2.550000E+02
2.550000E+02
2.550000E+02
2.550000E+02
2.550000E+02
2.550000E+02
2.550000E+02
2.550000E+02
2.550000E+02
2.550000E+02
2.550000E+02
2.550000E+02
2.550000E+02
2.550000E+02
2.550000E+02
2.550000E+02
2.550000E+02
2.550000E+02
2.550000E+02
2.550000E+02
2.550000E+02
2.550000E+02
2.550000E+02
2.550000E+02
2.550000E+02
2.550000E+02
2.550000E+02
2.550000E+02
2.550000E+02
2.550000E+02
2.550000E+02
2.550000E+02
2.550000E+02
2.550000E+02
2.550000E+02
2.550000E+02
2.550000E+02
2.550000E+02
2.550000E+02
2.550000E+02
2.550000E+02
2.550000E+02
2.550000E+02
2.550000E+02
2.550000E+02
2.550000E+02
2.550000E+02
2.550000E+02
2.550000E+02
2.550000E+02
2.550000E+02
2.550000E+02
2.550000E+02
2.550000E+02
2.550000E+02
2.550000E+02
2.550000E+02
2.550000E+02
2.550000E+02
2.550000E+02
2.550000E+02
2.550000E+02
2.550000E+02
2.550000E+02
2.550000E+02
2.550000E+02
2.550000E+02
2.550000E+02
2.550000E+02
2.550000E+02
2.550000E+02
2.550000E+02
2.550000E+02
2.550000E+02
2.550000E+02
2.550000E+02
2.550000E+02
2.550000E+02
2.550000E+02
2.550000E+02
2.550000E+02
2.550000E+02
2.550000E+02
2.550000E+02
2.550000E+02
2.550000E+02
2.550000E+02
2.550000E+02
2.550000E+02
2.550000E+02
2.550000E+02
2.550000E+02
2.550000E+02
2.550000E+02
2.550000E+02
2.550000E+02
2.550000E+02
2.550000E+02
2.550000E+02
2.550000E+02
2.550000E+02
2.550000E+02
2.550000E+02
2.550000E+02
2.550000E+02
2.550000E+02
2.550000E+02
2.550000E+02
2.550000E+02
2.550000E+02
2.550000E+02
2.550000E+02
2.550000E+02
2.550000E+02
2.550000E+02
2.550000E+02
2.550000E+02
2.550000E+02
2.550000E+02
2.550000E+02
2.550000E+02
2.550000E+02
2.550000E+02
2.550000E+02
2.550000E+02
2.550000E+02
2.550000E+02
2.550000E+02
2.550000E+02
2.550000E+02
2.550000E+02
2.550000E+02
2.550000E+02
2.550000E+02
2.550000E+02
2.550000E+02
2.550000E+02
2.550000E+02
2.550000E+02
2.550000E+02
2.550000E+02
2.550000E+02
2.550000E+02
2.550000E+02
2.550000E+02
2.550000E+02
2.550000E+02
2.550000E+02
2.600000E+02
2.600000E+02
2.600000E+02
2.600000E+02
2.600000E+02
2.600000E+02
2.600000E+02
2.600000E+02
2.600000E+02
2.600000E+02
2.600000E+02
2.600000E+02
2.600000E+02
2.600000E+02
2.600000E+02
2.600000E+02
2.600000E+02
2.600000E+02
2.600000E+02
2.600000E+02
2.600000E+02
2.600000E+02
2.600000E+02
2.600000E+02
2.600000E+02
2.600000E+02
2.600000E+02
2.600000E+02
2.600000E+02
2.600000E+02
2.600000E+02
2.600000E+02
2.600000E+02
2.600000E+02
2.600000E+02
2.600000E+02
2.600000E+02
2.600000E+02
2.600000E+02
2.600000E+02
2.600000E+02
2.600000E+02
2.600000E+02
2.600000E+02
2.600000E+02
2.600000E+02
2.600000E+02
2.600000E+02
2.600000E+02
2.600000E+02
2.600000E+02
2.600000E+02
2.600000E+02
2.600000E+02
2.600000E+02
2.600000E+02
2.600000E+02
2.600000E+02
2.600000E+02
2.600000E+02
2.600000E+02
2.600000E+02
2.600000E+02
2.600000E+02
2.600000E+02
2.600000E+02
2.600000E+02
2.600000E+02
2.600000E+02
2.600000E+02
2.600000E+02
2.600000E+02
2.600000E+02
2.600000E+02
2.600000E+02
2.600000E+02
2.600000E+02
2.600000E+02
2.600000E+02
2.600000E+02
2.600000E+02
2.600000E+02
2.600000E+02
2.600000E+02
2.600000E+02
2.600000E+02
2.600000E+02
2.600000E+02
2.600000E+02
2.600000E+02
2.600000E+02
2.600000E+02
2.600000E+02
2.600000E+02
2.600000E+02
2.600000E+02
2.600000E+02
2.600000E+02
2.600000E+02
2.600000E+02
2.600000E+02
2.600000E+02
2.600000E+02
2.600000E+02
2.600000E+02
2.600000E+02
2.600000E+02
2.600000E+02
2.600000E+02
2.600000E+02
2.600000E+02
2.600000E+02
2.600000E+02
2.600000E+02
2.600000E+02
2.600000E+02
2.600000E+02
2.600000E+02
2.600000E+02
2.600000E+02
2.600000E+02
2.600000E+02
2.600000E+02
2.600000E+02
2.600000E+02
2.600000E+02
2.600000E+02
2.600000E+02
2.600000E+02
2.600000E+02
2.600000E+02
2.600000E+02
2.600000E+02
2.600000E+02
2.600000E+02
2.600000E+02
2.600000E+02
2.600000E+02
2.600000E+02
2.600000E+02
2.600000E+02
2.600000E+02
2.600000E+02
2.600000E+02
2.600000E+02
2.600000E+02
2.600000E+02
2.600000E+02
2.600000E+02
2.600000E+02
2.600000E+02
2.600000E+02
2.600000E+02
2.600000E+02
2.600000E+02
2.600000E+02
2.600000E+02
2.600000E+02
2.600000E+02
2.600000E+02
2.600000E+02
2.600000E+02
2.600000E+02
2.600000E+02
2.600000E+02
2.600000E+02
2.600000E+02
2.600000E+02
2.600000E+02
2.600000E+02
2.600000E+02
2.600000E+02
2.600000E+02
2.600000E+02
2.600000E+02
2.600000E+02
2.600000E+02
2.600000E+02
2.600000E+02
2.600000E+02
2.600000E+02
2.600000E+02
2.600000E+02
2.600000E+02
2.600000E+02
2.600000E+02
2.600000E+02
2.600000E+02
2.600000E+02
2.600000E+02
2.600000E+02
2.600000E+02
2.600000E+02
2.600000E+02
2.600000E+02
2.600000E+02
2.600000E+02
2.600000E+02
2.600000E+02
2.600000E+02
2.600000E+02
2.650000E+02
2.650000E+02
2.650000E+02
2.650000E+02
2.650000E+02
2.650000E+02
2.650000E+02
2.650000E+02
2.650000E+02
2.650000E+02
2.650000E+02
2.650000E+02
2.650000E+02
2.650000E+02
2.650000E+02
2.650000E+02
2.650000E+02
2.650000E+02
2.650000E+02
2.650000E+02
2.650000E+02
2.650000E+02
2.650000E+02
2.650000E+02
2.650000E+02
2.650000E+02
2.650000E+02
2.650000E+02
2.650000E+02
2.650000E+02
2.650000E+02
2.650000E+02
2.650000E+02
2.650000E+02
2.650000E+02
2.650000E+02
2.650000E+02
2.650000E+02
2.650000E+02
2.650000E+02
2.650000E+02
2.650000E+02
2.650000E+02
2.650000E+02
2.650000E+02
2.650000E+02
2.650000E+02
2.650000E+02
2.650000E+02
2.650000E+02
2.650000E+02
2.650000E+02
2.650000E+02
2.650000E+02
2.650000E+02
2.650000E+02
2.650000E+02
2.650000E+02
2.650000E+02
2.650000E+02
2.650000E+02
2.650000E+02
2.650000E+02
2.650000E+02
2.650000E+02
2.650000E+02
2.650000E+02
2.650000E+02
2.650000E+02
2.650000E+02
2.650000E+02
2.650000E+02
2.650000E+02
2.650000E+02
2.650000E+02
2.650000E+02
2.650000E+02
2.650000E+02
2.650000E+02
2.650000E+02
2.650000E+02
2.650000E+02
2.650000E+02
2.650000E+02
2.650000E+02
2.650000E+02
2.650000E+02
2.650000E+02
2.650000E+02
2.650000E+02
2.650000E+02
2.650000E+02
2.650000E+02
2.650000E+02
2.650000E+02
2.650000E+02
2.650000E+02
2.650000E+02
2.650000E+02
2.650000E+02
2.650000E+02
2.650000E+02
2.650000E+02
2.650000E+02
2.650000E+02
2.650000E+02
2.650000E+02
2.650000E+02
2.650000E+02
2.650000E+02
2.650000E+02
2.650000E+02
2.650000E+02
2.650000E+02
2.650000E+02
2.650000E+02
2.650000E+02
2.650000E+02
2.650000E+02
2.650000E+02
2.650000E+02
2.650000E+02
2.650000E+02
2.650000E+02
2.650000E+02
2.650000E+02
2.650000E+02
2.650000E+02
2.650000E+02
2.650000E+02
2.650000E+02
2.650000E+02
2.650000E+02
2.650000E+02
2.650000E+02
2.650000E+02
2.650000E+02
2.650000E+02
2.650000E+02
2.650000E+02
2.650000E+02
2.650000E+02
2.650000E+02
2.650000E+02
2.650000E+02
2.650000E+02
2.650000E+02
2.650000E+02
2.650000E+02
2.650000E+02
2.650000E+02
2.650000E+02
2.650000E+02
2.650000E+02
2.650000E+02
2.650000E+02
2.650000E+02
2.650000E+02
2.650000E+02
2.650000E+02
2.650000E+02
2.650000E+02
2.650000E+02
2.650000E+02
2.650000E+02
2.650000E+02
2.650000E+02
2.650000E+02
2.650000E+02
2.650000E+02
2.650000E+02
2.650000E+02
2.650000E+02
2.650000E+02
2.650000E+02
2.650000E+02
2.650000E+02
2.650000E+02
2.650000E+02
2.650000E+02
2.650000E+02
2.650000E+02
2.650000E+02
2.650000E+02
2.650000E+02
2.650000E+02
2.650000E+02
2.650000E+02
2.650000E+02
2.650000E+02
2.650000E+02
2.650000E+02
2.650000E+02
2.650000E+02
2.650000E+02
2.650000E+02
2.650000E+02
2.650000E+02
2.650000E+02
2.650000E+02
2.650000E+02
2.700000E+02
2.700000E+02
2.700000E+02
2.700000E+02
2.700000E+02
2.700000E+02
2.700000E+02
2.700000E+02
2.700000E+02
2.700000E+02
2.700000E+02
2.700000E+02
2.700000E+02
2.700000E+02
2.700000E+02
2.700000E+02
2.700000E+02
2.700000E+02
2.700000E+02
2.700000E+02
2.700000E+02
2.700000E+02
2.700000E+02
2.700000E+02
2.700000E+02
2.700000E+02
2.700000E+02
2.700000E+02
2.700000E+02
2.700000E+02
2.700000E+02
2.700000E+02
2.700000E+02
2.700000E+02
2.700000E+02
2.700000E+02
2.700000E+02
2.700000E+02
2.700000E+02
2.700000E+02
2.700000E+02
2.700000E+02
2.700000E+02
2.700000E+02
2.700000E+02
2.700000E+02
2.700000E+02
2.700000E+02
2.700000E+02
2.700000E+02
2.700000E+02
2.700000E+02
2.700000E+02
2.700000E+02
2.700000E+02
2.700000E+02
2.700000E+02
2.700000E+02
2.700000E+02
2.700000E+02
2.700000E+02
2.700000E+02
2.700000E+02
2.700000E+02
2.700000E+02
2.700000E+02
2.700000E+02
2.700000E+02
2.700000E+02
2.700000E+02
2.700000E+02
2.700000E+02
2.700000E+02
2.700000E+02
2.700000E+02
2.700000E+02
2.700000E+02
2.700000E+02
2.700000E+02
2.700000E+02
2.700000E+02
2.700000E+02
2.700000E+02
2.700000E+02
2.700000E+02
2.700000E+02
2.700000E+02
2.700000E+02
2.700000E+02
2.700000E+02
2.700000E+02
2.700000E+02
2.700000E+02
2.700000E+02
2.700000E+02
2.700000E+02
2.700000E+02
2.700000E+02
2.700000E+02
2.700000E+02
2.700000E+02
2.700000E+02
2.700000E+02
2.700000E+02
2.700000E+02
2.700000E+02
2.700000E+02
2.700000E+02
2.700000E+02
2.700000E+02
2.700000E+02
2.700000E+02
2.700000E+02
2.700000E+02
2.700000E+02
2.700000E+02
2.700000E+02
2.700000E+02
2.700000E+02
2.700000E+02
2.700000E+02
2.700000E+02
2.700000E+02
2.700000E+02
2.700000E+02
2.700000E+02
2.700000E+02
2.700000E+02
2.700000E+02
2.700000E+02
2.700000E+02
2.700000E+02
2.700000E+02
2.700000E+02
2.700000E+02
2.700000E+02
2.700000E+02
2.700000E+02
2.700000E+02
2.700000E+02
2.700000E+02
2.700000E+02
2.700000E+02
2.700000E+02
2.700000E+02
2.700000E+02
2.700000E+02
2.700000E+02
2.700000E+02
2.700000E+02
2.700000E+02
2.700000E+02
2.700000E+02
2.700000E+02
2.700000E+02
2.700000E+02
2.700000E+02
2.700000E+02
2.700000E+02
2.700000E+02
2.700000E+02
2.700000E+02
2.700000E+02
2.700000E+02
2.700000E+02
2.700000E+02
2.700000E+02
2.700000E+02
2.700000E+02
2.700000E+02
2.700000E+02
2.700000E+02
2.700000E+02
2.700000E+02
2.700000E+02
2.700000E+02
2.700000E+02
2.700000E+02
2.700000E+02
2.700000E+02
2.700000E+02
2.700000E+02
2.700000E+02
2.700000E+02
2.700000E+02
2.700000E+02
2.700000E+02
2.700000E+02
2.700000E+02
2.700000E+02
2.700000E+02
2.700000E+02
2.700000E+02
2.700000E+02
2.700000E+02
2.700000E+02
2.700000E+02
2.700000E+02
2.700000E+02
2.700000E+02
2.700000E+02
2.750000E+02
2.750000E+02
2.750000E+02
2.750000E+02
2.750000E+02
2.750000E+02
2.750000E+02
2.750000E+02
2.750000E+02
2.750000E+02
2.750000E+02
2.750000E+02
2.750000E+02
2.750000E+02
2.750000E+02
2.750000E+02
2.750000E+02
2.750000E+02
2.750000E+02
2.750000E+02
2.750000E+02
2.750000E+02
2.750000E+02
2.750000E+02
2.750000E+02
2.750000E+02
2.750000E+02
2.750000E+02
2.750000E+02
2.750000E+02
2.750000E+02
2.750000E+02
2.750000E+02
2.750000E+02
2.750000E+02
2.750000E+02
2.750000E+02
2.750000E+02
2.750000E+02
2.750000E+02
2.750000E+02
2.750000E+02
2.750000E+02
2.750000E+02
2.750000E+02
2.750000E+02
2.750000E+02
2.750000E+02
2.750000E+02
2.750000E+02
2.750000E+02
2.750000E+02
2.750000E+02
2.750000E+02
2.750000E+02
2.750000E+02
2.750000E+02
2.750000E+02
2.750000E+02
2.750000E+02
2.750000E+02
2.750000E+02
2.750000E+02
2.750000E+02
2.750000E+02
2.750000E+02
2.750000E+02
2.750000E+02
2.750000E+02
2.750000E+02
2.750000E+02
2.750000E+02
2.750000E+02
2.750000E+02
2.750000E+02
2.750000E+02
2.750000E+02
2.750000E+02
2.750000E+02
2.750000E+02
2.750000E+02
2.750000E+02
2.750000E+02
2.750000E+02
2.750000E+02
2.750000E+02
2.750000E+02
2.750000E+02
2.750000E+02
2.750000E+02
2.750000E+02
2.750000E+02
2.750000E+02
2.750000E+02
2.750000E+02
2.750000E+02
2.750000E+02
2.750000E+02
2.750000E+02
2.750000E+02
2.750000E+02
2.750000E+02
2.750000E+02
2.750000E+02
2.750000E+02
2.750000E+02
2.750000E+02
2.750000E+02
2.750000E+02
2.750000E+02
2.750000E+02
2.750000E+02
2.750000E+02
2.750000E+02
2.750000E+02
2.750000E+02
2.750000E+02
2.750000E+02
2.750000E+02
2.750000E+02
2.750000E+02
2.750000E+02
2.750000E+02
2.750000E+02
2.750000E+02
2.750000E+02
2.750000E+02
2.750000E+02
2.750000E+02
2.750000E+02
2.750000E+02
2.750000E+02
2.750000E+02
2.750000E+02
2.750000E+02
2.750000E+02
2.750000E+02
2.750000E+02
2.750000E+02
2.750000E+02
2.750000E+02
2.750000E+02
2.750000E+02
2.750000E+02
2.750000E+02
2.750000E+02
2.750000E+02
2.750000E+02
2.750000E+02
2.750000E+02
2.750000E+02
2.750000E+02
2.750000E+02
2.750000E+02
2.750000E+02
2.750000E+02
2.750000E+02
2.750000E+02
2.750000E+02
2.750000E+02
2.750000E+02
2.750000E+02
2.750000E+02
2.750000E+02
2.750000E+02
2.750000E+02
2.750000E+02
2.750000E+02
2.750000E+02
2.750000E+02
2.750000E+02
2.750000E+02
2.750000E+02
2.750000E+02
2.750000E+02
2.750000E+02
2.750000E+02
2.750000E+02
2.750000E+02
2.750000E+02
2.750000E+02
2.750000E+02
2.750000E+02
2.750000E+02
2.750000E+02
2.750000E+02
2.750000E+02
2.750000E+02
2.750000E+02
2.750000E+02
2.750000E+02
2.750000E+02
2.750000E+02
2.750000E+02
2.750000E+02
2.750000E+02
2.750000E+02
2.750000E+02
2.750000E+02
2.750000E+02
2.750000E+02
2.800000E+02
2.800000E+02
2.800000E+02
2.800000E+02
2.800000E+02
2.800000E+02
2.800000E+02
2.800000E+02
2.800000E+02
2.800000E+02
2.800000E+02
2.800000E+02
2.800000E+02
2.800000E+02
2.800000E+02
2.800000E+02
2.800000E+02
2.800000E+02
2.800000E+02
2.800000E+02
2.800000E+02
2.800000E+02
2.800000E+02
2.800000E+02
2.800000E+02
2.800000E+02
2.800000E+02
2.800000E+02
2.800000E+02
2.800000E+02
2.800000E+02
2.800000E+02
2.800000E+02
2.800000E+02
2.800000E+02
2.800000E+02
2.800000E+02
2.800000E+02
2.800000E+02
2.800000E+02
2.800000E+02
2.800000E+02
2.800000E+02
2.800000E+02
2.800000E+02
2.800000E+02
2.800000E+02
2.800000E+02
2.800000E+02
2.800000E+02
2.800000E+02
2.800000E+02
2.800000E+02
2.800000E+02
2.800000E+02
2.800000E+02
2.800000E+02
2.800000E+02
2.800000E+02
2.800000E+02
2.800000E+02
2.800000E+02
2.800000E+02
2.800000E+02
2.800000E+02
2.800000E+02
2.800000E+02
2.800000E+02
2.800000E+02
2.800000E+02
2.800000E+02
2.800000E+02
2.800000E+02
2.800000E+02
2.800000E+02
2.800000E+02
2.800000E+02
2.800000E+02
2.800000E+02
2.800000E+02
2.800000E+02
2.800000E+02
2.800000E+02
2.800000E+02
2.800000E+02
2.800000E+02
2.800000E+02
2.800000E+02
2.800000E+02
2.800000E+02
2.800000E+02
2.800000E+02
2.800000E+02
2.800000E+02
2.800000E+02
2.800000E+02
2.800000E+02
2.800000E+02
2.800000E+02
2.800000E+02
2.800000E+02
2.800000E+02
2.800000E+02
2.800000E+02
2.800000E+02
2.800000E+02
2.800000E+02
2.800000E+02
2.800000E+02
2.800000E+02
2.800000E+02
2.800000E+02
2.800000E+02
2.800000E+02
2.800000E+02
2.800000E+02
2.800000E+02
2.800000E+02
2.800000E+02
2.800000E+02
2.800000E+02
2.800000E+02
2.800000E+02
2.800000E+02
2.800000E+02
2.800000E+02
2.800000E+02
2.800000E+02
2.800000E+02
2.800000E+02
2.800000E+02
2.800000E+02
2.800000E+02
2.800000E+02
2.800000E+02
2.800000E+02
2.800000E+02
2.800000E+02
2.800000E+02
2.800000E+02
2.800000E+02
2.800000E+02
2.800000E+02
2.800000E+02
2.800000E+02
2.800000E+02
2.800000E+02
2.800000E+02
2.800000E+02
2.800000E+02
2.800000E+02
2.800000E+02
2.800000E+02
2.800000E+02
2.800000E+02
2.800000E+02
2.800000E+02
2.800000E+02
2.800000E+02
2.800000E+02
2.800000E+02
2.800000E+02
2.800000E+02
2.800000E+02
2.800000E+02
2.800000E+02
2.800000E+02
2.800000E+02
2.800000E+02
2.800000E+02
2.800000E+02
2.800000E+02
2.800000E+02
2.800000E+02
2.800000E+02
2.800000E+02
2.800000E+02
2.800000E+02
2.800000E+02
2.800000E+02
2.800000E+02
2.800000E+02
2.800000E+02
2.800000E+02
2.800000E+02
2.800000E+02
2.800000E+02
2.800000E+02
2.800000E+02
2.800000E+02
2.800000E+02
2.800000E+02
2.800000E+02
2.800000E+02
2.800000E+02
2.800000E+02
2.800000E+02
2.800000E+02
2.800000E+02
2.800000E+02
2.800000E+02
2.850000E+02
2.850000E+02
2.850000E+02
2.850000E+02
2.850000E+02
2.850000E+02
2.850000E+02
2.850000E+02
2.850000E+02
2.850000E+02
2.850000E+02
2.850000E+02
2.850000E+02
2.850000E+02
2.850000E+02
2.850000E+02
2.850000E+02
2.850000E+02
2.850000E+02
2.850000E+02
2.850000E+02
2.850000E+02
2.850000E+02
2.850000E+02
2.850000E+02
2.850000E+02
2.850000E+02
2.850000E+02
2.850000E+02
2.850000E+02
2.850000E+02
2.850000E+02
2.850000E+02
2.850000E+02
2.850000E+02
2.850000E+02
2.850000E+02
2.850000E+02
2.850000E+02
2.850000E+02
2.850000E+02
2.850000E+02
2.850000E+02
2.850000E+02
2.850000E+02
2.850000E+02
2.850000E+02
2.850000E+02
2.850000E+02
2.850000E+02
2.850000E+02
2.850000E+02
2.850000E+02
2.850000E+02
2.850000E+02
2.850000E+02
2.850000E+02
2.850000E+02
2.850000E+02
2.850000E+02
2.850000E+02
2.850000E+02
2.850000E+02
2.850000E+02
2.850000E+02
2.850000E+02
2.850000E+02
2.850000E+02
2.850000E+02
2.850000E+02
2.850000E+02
2.850000E+02
2.850000E+02
2.850000E+02
2.850000E+02
2.850000E+02
2.850000E+02
2.850000E+02
2.850000E+02
2.850000E+02
2.850000E+02
2.850000E+02
2.850000E+02
2.850000E+02
2.850000E+02
2.850000E+02
2.850000E+02
2.850000E+02
2.850000E+02
2.850000E+02
2.850000E+02
2.850000E+02
2.850000E+02
2.850000E+02
2.850000E+02
2.850000E+02
2.850000E+02
2.850000E+02
2.850000E+02
2.850000E+02
2.850000E+02
2.850000E+02
2.850000E+02
2.850000E+02
2.850000E+02
2.850000E+02
2.850000E+02
2.850000E+02
2.850000E+02
2.850000E+02
2.850000E+02
2.850000E+02
2.850000E+02
2.850000E+02
2.850000E+02
2.850000E+02
2.850000E+02
2.850000E+02
2.850000E+02
2.850000E+02
2.850000E+02
2.850000E+02
2.850000E+02
2.850000E+02
2.850000E+02
2.850000E+02
2.850000E+02
2.850000E+02
2.850000E+02
2.850000E+02
2.850000E+02
2.850000E+02
2.850000E+02
2.850000E+02
2.850000E+02
2.850000E+02
2.850000E+02
2.850000E+02
2.850000E+02
2.850000E+02
2.850000E+02
2.850000E+02
2.850000E+02
2.850000E+02
2.850000E+02
2.850000E+02
2.850000E+02
2.850000E+02
2.850000E+02
2.850000E+02
2.850000E+02
2.850000E+02
2.850000E+02
2.850000E+02
2.850000E+02
2.850000E+02
2.850000E+02
2.850000E+02
2.850000E+02
2.850000E+02
2.850000E+02
2.850000E+02
2.850000E+02
2.850000E+02
2.850000E+02
2.850000E+02
2.850000E+02
2.850000E+02
2.850000E+02
2.850000E+02
2.850000E+02
2.850000E+02
2.850000E+02
2.850000E+02
2.850000E+02
2.850000E+02
2.850000E+02
2.850000E+02
2.850000E+02
2.850000E+02
2.850000E+02
2.850000E+02
2.850000E+02
2.850000E+02
2.850000E+02
2.850000E+02
2.850000E+02
2.850000E+02
2.850000E+02
2.850000E+02
2.850000E+02
2.850000E+02
2.850000E+02
2.850000E+02
2.850000E+02
2.850000E+02
2.850000E+02
2.850000E+02
2.850000E+02
2.850000E+02
2.850000E+02
2.900000E+02
2.900000E+02
2.900000E+02
2.900000E+02
2.900000E+02
2.900000E+02
2.900000E+02
2.900000E+02
2.900000E+02
2.900000E+02
2.900000E+02
2.900000E+02
2.900000E+02
2.900000E+02
2.900000E+02
2.900000E+02
2.900000E+02
2.900000E+02
2.900000E+02
2.900000E+02
2.900000E+02
2.900000E+02
2.900000E+02
2.900000E+02
2.900000E+02
2.900000E+02
2.900000E+02
2.900000E+02
2.900000E+02
2.900000E+02
2.900000E+02
2.900000E+02
2.900000E+02
2.900000E+02
2.900000E+02
2.900000E+02
2.900000E+02
2.900000E+02
2.900000E+02
2.900000E+02
2.900000E+02
2.900000E+02
2.900000E+02
2.900000E+02
2.900000E+02
2.900000E+02
2.900000E+02
2.900000E+02
2.900000E+02
2.900000E+02
2.900000E+02
2.900000E+02
2.900000E+02
2.900000E+02
2.900000E+02
2.900000E+02
2.900000E+02
2.900000E+02
2.900000E+02
2.900000E+02
2.900000E+02
2.900000E+02
2.900000E+02
2.900000E+02
2.900000E+02
2.900000E+02
2.900000E+02
2.900000E+02
2.900000E+02
2.900000E+02
2.900000E+02
2.900000E+02
2.900000E+02
2.900000E+02
2.900000E+02
2.900000E+02
2.900000E+02
2.900000E+02
2.900000E+02
2.900000E+02
2.900000E+02
2.900000E+02
2.900000E+02
2.900000E+02
2.900000E+02
2.900000E+02
2.900000E+02
2.900000E+02
2.900000E+02
2.900000E+02
2.900000E+02
2.900000E+02
2.900000E+02
2.900000E+02
2.900000E+02
2.900000E+02
2.900000E+02
2.900000E+02
2.900000E+02
2.900000E+02
2.900000E+02
2.900000E+02
2.900000E+02
2.900000E+02
2.900000E+02
2.900000E+02
2.900000E+02
2.900000E+02
2.900000E+02
2.900000E+02
2.900000E+02
2.900000E+02
2.900000E+02
2.900000E+02
2.900000E+02
2.900000E+02
2.900000E+02
2.900000E+02
2.900000E+02
2.900000E+02
2.900000E+02
2.900000E+02
2.900000E+02
2.900000E+02
2.900000E+02
2.900000E+02
2.900000E+02
2.900000E+02
2.900000E+02
2.900000E+02
2.900000E+02
2.900000E+02
2.900000E+02
2.900000E+02
2.900000E+02
2.900000E+02
2.900000E+02
2.900000E+02
2.900000E+02
2.900000E+02
2.900000E+02
2.900000E+02
2.900000E+02
2.900000E+02
2.900000E+02
2.900000E+02
2.900000E+02
2.900000E+02
2.900000E+02
2.900000E+02
2.900000E+02
2.900000E+02
2.900000E+02
2.900000E+02
2.900000E+02
2.900000E+02
2.900000E+02
2.900000E+02
2.900000E+02
2.900000E+02
2.900000E+02
2.900000E+02
2.900000E+02
2.900000E+02
2.900000E+02
2.900000E+02
2.900000E+02
2.900000E+02
2.900000E+02
2.900000E+02
2.900000E+02
2.900000E+02
2.900000E+02
2.900000E+02
2.900000E+02
2.900000E+02
2.900000E+02
2.900000E+02
2.900000E+02
2.900000E+02
2.900000E+02
2.900000E+02
2.900000E+02
2.900000E+02
2.900000E+02
2.900000E+02
2.900000E+02
2.900000E+02
2.900000E+02
2.900000E+02
2.900000E+02
2.900000E+02
2.900000E+02
2.900000E+02
2.900000E+02
2.900000E+02
2.900000E+02
2.900000E+02
2.900000E+02
2.900000E+02
2.900000E+02
2.950000E+02
2.950000E+02
2.950000E+02
2.950000E+02
2.950000E+02
2.950000E+02
2.950000E+02
2.950000E+02
2.950000E+02
2.950000E+02
2.950000E+02
2.950000E+02
2.950000E+02
2.950000E+02
2.950000E+02
2.950000E+02
2.950000E+02
2.950000E+02
2.950000E+02
2.950000E+02
2.950000E+02
2.950000E+02
2.950000E+02
2.950000E+02
2.950000E+02
2.950000E+02
2.950000E+02
2.950000E+02
2.950000E+02
2.950000E+02
2.950000E+02
2.950000E+02
2.950000E+02
2.950000E+02
2.950000E+02
2.950000E+02
2.950000E+02
2.950000E+02
2.950000E+02
2.950000E+02
2.950000E+02
2.950000E+02
2.950000E+02
2.950000E+02
2.950000E+02
2.950000E+02
2.950000E+02
2.950000E+02
2.950000E+02
2.950000E+02
2.950000E+02
2.950000E+02
2.950000E+02
2.950000E+02
2.950000E+02
2.950000E+02
2.950000E+02
2.950000E+02
2.950000E+02
2.950000E+02
2.950000E+02
2.950000E+02
2.950000E+02
2.950000E+02
2.950000E+02
2.950000E+02
2.950000E+02
2.950000E+02
2.950000E+02
2.950000E+02
2.950000E+02
2.950000E+02
2.950000E+02
2.950000E+02
2.950000E+02
2.950000E+02
2.950000E+02
2.950000E+02
2.950000E+02
2.950000E+02
2.950000E+02
2.950000E+02
2.950000E+02
2.950000E+02
2.950000E+02
2.950000E+02
2.950000E+02
2.950000E+02
2.950000E+02
2.950000E+02
2.950000E+02
2.950000E+02
2.950000E+02
2.950000E+02
2.950000E+02
2.950000E+02
2.950000E+02
2.950000E+02
2.950000E+02
2.950000E+02
2.950000E+02
2.950000E+02
2.950000E+02
2.950000E+02
2.950000E+02
2.950000E+02
2.950000E+02
2.950000E+02
2.950000E+02
2.950000E+02
2.950000E+02
2.950000E+02
2.950000E+02
2.950000E+02
2.950000E+02
2.950000E+02
2.950000E+02
2.950000E+02
2.950000E+02
2.950000E+02
2.950000E+02
2.950000E+02
2.950000E+02
2.950000E+02
2.950000E+02
2.950000E+02
2.950000E+02
2.950000E+02
2.950000E+02
2.950000E+02
2.950000E+02
2.950000E+02
2.950000E+02
2.950000E+02
2.950000E+02
2.950000E+02
2.950000E+02
2.950000E+02
2.950000E+02
2.950000E+02
2.950000E+02
2.950000E+02
2.950000E+02
2.950000E+02
2.950000E+02
2.950000E+02
2.950000E+02
2.950000E+02
2.950000E+02
2.950000E+02
2.950000E+02
2.950000E+02
2.950000E+02
2.950000E+02
2.950000E+02
2.950000E+02
2.950000E+02
2.950000E+02
2.950000E+02
2.950000E+02
2.950000E+02
2.950000E+02
2.950000E+02
2.950000E+02
2.950000E+02
2.950000E+02
2.950000E+02
2.950000E+02
2.950000E+02
2.950000E+02
2.950000E+02
2.950000E+02
2.950000E+02
2.950000E+02
2.950000E+02
2.950000E+02
2.950000E+02
2.950000E+02
2.950000E+02
2.950000E+02
2.950000E+02
2.950000E+02
2.950000E+02
2.950000E+02
2.950000E+02
2.950000E+02
2.950000E+02
2.950000E+02
2.950000E+02
2.950000E+02
2.950000E+02
2.950000E+02
2.950000E+02
2.950000E+02
2.950000E+02
2.950000E+02
2.950000E+02
2.950000E+02
2.950000E+02
2.950000E+02
2.950000E+02
3.000000E+02
3.000000E+02
3.000000E+02
3.000000E+02
3.000000E+02
3.000000E+02
3.000000E+02
3.000000E+02
3.000000E+02
3.000000E+02
3.000000E+02
3.000000E+02
3.000000E+02
3.000000E+02
3.000000E+02
3.000000E+02
3.000000E+02
3.000000E+02
3.000000E+02
3.000000E+02
3.000000E+02
3.000000E+02
3.000000E+02
3.000000E+02
3.000000E+02
3.000000E+02
3.000000E+02
3.000000E+02
3.000000E+02
3.000000E+02
3.000000E+02
3.000000E+02
3.000000E+02
3.000000E+02
3.000000E+02
3.000000E+02
3.000000E+02
3.000000E+02
3.000000E+02
3.000000E+02
3.000000E+02
3.000000E+02
3.000000E+02
3.000000E+02
3.000000E+02
3.000000E+02
3.000000E+02
3.000000E+02
3.000000E+02
3.000000E+02
3.000000E+02
3.000000E+02
3.000000E+02
3.000000E+02
3.000000E+02
3.000000E+02
3.000000E+02
3.000000E+02
3.000000E+02
3.000000E+02
3.000000E+02
3.000000E+02
3.000000E+02
3.000000E+02
3.000000E+02
3.000000E+02
3.000000E+02
3.000000E+02
3.000000E+02
3.000000E+02
3.000000E+02
3.000000E+02
3.000000E+02
3.000000E+02
3.000000E+02
3.000000E+02
3.000000E+02
3.000000E+02
3.000000E+02
3.000000E+02
3.000000E+02
3.000000E+02
3.000000E+02
3.000000E+02
3.000000E+02
3.000000E+02
3.000000E+02
3.000000E+02
3.000000E+02
3.000000E+02
3.000000E+02
3.000000E+02
3.000000E+02
3.000000E+02
3.000000E+02
3.000000E+02
3.000000E+02
3.000000E+02
3.000000E+02
3.000000E+02
3.000000E+02
3.000000E+02
3.000000E+02
3.000000E+02
3.000000E+02
3.000000E+02
3.000000E+02
3.000000E+02
3.000000E+02
3.000000E+02
3.000000E+02
3.000000E+02
3.000000E+02
3.000000E+02
3.000000E+02
3.000000E+02
3.000000E+02
3.000000E+02
3.000000E+02
3.000000E+02
3.000000E+02
3.000000E+02
3.000000E+02
3.000000E+02
3.000000E+02
3.000000E+02
3.000000E+02
3.000000E+02
3.000000E+02
3.000000E+02
3.000000E+02
3.000000E+02
3.000000E+02
3.000000E+02
3.000000E+02
3.000000E+02
3.000000E+02
3.000000E+02
3.000000E+02
3.000000E+02
3.000000E+02
3.000000E+02
3.000000E+02
3.000000E+02
3.000000E+02
3.000000E+02
3.000000E+02
3.000000E+02
3.000000E+02
3.000000E+02
3.000000E+02
3.000000E+02
3.000000E+02
3.000000E+02
3.000000E+02
3.000000E+02
3.000000E+02
3.000000E+02
3.000000E+02
3.000000E+02
3.000000E+02
3.000000E+02
3.000000E+02
3.000000E+02
3.000000E+02
3.000000E+02
3.000000E+02
3.000000E+02
3.000000E+02
3.000000E+02
3.000000E+02
3.000000E+02
3.000000E+02
3.000000E+02
3.000000E+02
3.000000E+02
3.000000E+02
3.000000E+02
3.000000E+02
3.000000E+02
3.000000E+02
3.000000E+02
3.000000E+02
3.000000E+02
3.000000E+02
3.000000E+02
3.000000E+02
3.000000E+02
3.000000E+02
3.000000E+02
3.000000E+02
3.000000E+02
3.000000E+02
3.000000E+02
3.000000E+02
3.000000E+02
3.000000E+02
3.000000E+02
3.000000E+02
3.000000E+02
3.000000E+02
3.050000E+02
3.050000E+02
3.050000E+02
3.050000E+02
3.050000E+02
3.050000E+02
3.050000E+02
3.050000E+02
3.050000E+02
3.050000E+02
3.050000E+02
3.050000E+02
3.050000E+02
3.050000E+02
3.050000E+02
3.050000E+02
3.050000E+02
3.050000E+02
3.050000E+02
3.050000E+02
3.050000E+02
3.050000E+02
3.050000E+02
3.050000E+02
3.050000E+02
3.050000E+02
3.050000E+02
3.050000E+02
3.050000E+02
3.050000E+02
3.050000E+02
3.050000E+02
3.050000E+02
3.050000E+02
3.050000E+02
3.050000E+02
3.050000E+02
3.050000E+02
3.050000E+02
3.050000E+02
3.050000E+02
3.050000E+02
3.050000E+02
3.050000E+02
3.050000E+02
3.050000E+02
3.050000E+02
3.050000E+02
3.050000E+02
3.050000E+02
3.050000E+02
3.050000E+02
3.050000E+02
3.050000E+02
3.050000E+02
3.050000E+02
3.050000E+02
3.050000E+02
3.050000E+02
3.050000E+02
3.050000E+02
3.050000E+02
3.050000E+02
3.050000E+02
3.050000E+02
3.050000E+02
3.050000E+02
3.050000E+02
3.050000E+02
3.050000E+02
3.050000E+02
3.050000E+02
3.050000E+02
3.050000E+02
3.050000E+02
3.050000E+02
3.050000E+02
3.050000E+02
3.050000E+02
3.050000E+02
3.050000E+02
3.050000E+02
3.050000E+02
3.050000E+02
3.050000E+02
3.050000E+02
3.050000E+02
3.050000E+02
3.050000E+02
3.050000E+02
3.050000E+02
3.050000E+02
3.050000E+02
3.050000E+02
3.050000E+02
3.050000E+02
3.050000E+02
3.050000E+02
3.050000E+02
3.050000E+02
3.050000E+02
3.050000E+02
3.050000E+02
3.050000E+02
3.050000E+02
3.050000E+02
3.050000E+02
3.050000E+02
3.050000E+02
3.050000E+02
3.050000E+02
3.050000E+02
3.050000E+02
3.050000E+02
3.050000E+02
3.050000E+02
3.050000E+02
3.050000E+02
3.050000E+02
3.050000E+02
3.050000E+02
3.050000E+02
3.050000E+02
3.050000E+02
3.050000E+02
3.050000E+02
3.050000E+02
3.050000E+02
3.050000E+02
3.050000E+02
3.050000E+02
3.050000E+02
3.050000E+02
3.050000E+02
3.050000E+02
3.050000E+02
3.050000E+02
3.050000E+02
3.050000E+02
3.050000E+02
3.050000E+02
3.050000E+02
3.050000E+02
3.050000E+02
3.050000E+02
3.050000E+02
3.050000E+02
3.050000E+02
3.050000E+02
3.050000E+02
3.050000E+02
3.050000E+02
3.050000E+02
3.050000E+02
3.050000E+02
3.050000E+02
3.050000E+02
3.050000E+02
3.050000E+02
3.050000E+02
3.050000E+02
3.050000E+02
3.050000E+02
3.050000E+02
3.050000E+02
3.050000E+02
3.050000E+02
3.050000E+02
3.050000E+02
3.050000E+02
3.050000E+02
3.050000E+02
3.050000E+02
3.050000E+02
3.050000E+02
3.050000E+02
3.050000E+02
3.050000E+02
3.050000E+02
3.050000E+02
3.050000E+02
3.050000E+02
3.050000E+02
3.050000E+02
3.050000E+02
3.050000E+02
3.050000E+02
3.050000E+02
3.050000E+02
3.050000E+02
3.050000E+02
3.050000E+02
3.050000E+02
3.050000E+02
3.050000E+02
3.050000E+02
3.050000E+02
3.050000E+02
3.050000E+02
3.050000E+02
3.050000E+02
3.100000E+02
3.100000E+02
3.100000E+02
3.100000E+02
3.100000E+02
3.100000E+02
3.100000E+02
3.100000E+02
3.100000E+02
3.100000E+02
3.100000E+02
3.100000E+02
3.100000E+02
3.100000E+02
3.100000E+02
3.100000E+02
3.100000E+02
3.100000E+02
3.100000E+02
3.100000E+02
3.100000E+02
3.100000E+02
3.100000E+02
3.100000E+02
3.100000E+02
3.100000E+02
3.100000E+02
3.100000E+02
3.100000E+02
3.100000E+02
3.100000E+02
3.100000E+02
3.100000E+02
3.100000E+02
3.100000E+02
3.100000E+02
3.100000E+02
3.100000E+02
3.100000E+02
3.100000E+02
3.100000E+02
3.100000E+02
3.100000E+02
3.100000E+02
3.100000E+02
3.100000E+02
3.100000E+02
3.100000E+02
3.100000E+02
3.100000E+02
3.100000E+02
3.100000E+02
3.100000E+02
3.100000E+02
3.100000E+02
3.100000E+02
3.100000E+02
3.100000E+02
3.100000E+02
3.100000E+02
3.100000E+02
3.100000E+02
3.100000E+02
3.100000E+02
3.100000E+02
3.100000E+02
3.100000E+02
3.100000E+02
3.100000E+02
3.100000E+02
3.100000E+02
3.100000E+02
3.100000E+02
3.100000E+02
3.100000E+02
3.100000E+02
3.100000E+02
3.100000E+02
3.100000E+02
3.100000E+02
3.100000E+02
3.100000E+02
3.100000E+02
3.100000E+02
3.100000E+02
3.100000E+02
3.100000E+02
3.100000E+02
3.100000E+02
3.100000E+02
3.100000E+02
3.100000E+02
3.100000E+02
3.100000E+02
3.100000E+02
3.100000E+02
3.100000E+02
3.100000E+02
3.100000E+02
3.100000E+02
3.100000E+02
3.100000E+02
3.100000E+02
3.100000E+02
3.100000E+02
3.100000E+02
3.100000E+02
3.100000E+02
3.100000E+02
3.100000E+02
3.100000E+02
3.100000E+02
3.100000E+02
3.100000E+02
3.100000E+02
3.100000E+02
3.100000E+02
3.100000E+02
3.100000E+02
3.100000E+02
3.100000E+02
3.100000E+02
3.100000E+02
3.100000E+02
3.100000E+02
3.100000E+02
3.100000E+02
3.100000E+02
3.100000E+02
3.100000E+02
3.100000E+02
3.100000E+02
3.100000E+02
3.100000E+02
3.100000E+02
3.100000E+02
3.100000E+02
3.100000E+02
3.100000E+02
3.100000E+02
3.100000E+02
3.100000E+02
3.100000E+02
3.100000E+02
3.100000E+02
3.100000E+02
3.100000E+02
3.100000E+02
3.100000E+02
3.100000E+02
3.100000E+02
3.100000E+02
3.100000E+02
3.100000E+02
3.100000E+02
3.100000E+02
3.100000E+02
3.100000E+02
3.100000E+02
3.100000E+02
3.100000E+02
3.100000E+02
3.100000E+02
3.100000E+02
3.100000E+02
3.100000E+02
3.100000E+02
3.100000E+02
3.100000E+02
3.100000E+02
3.100000E+02
3.100000E+02
3.100000E+02
3.100000E+02
3.100000E+02
3.100000E+02
3.100000E+02
3.100000E+02
3.100000E+02
3.100000E+02
3.100000E+02
3.100000E+02
3.100000E+02
3.100000E+02
3.100000E+02
3.100000E+02
3.100000E+02
3.100000E+02
3.100000E+02
3.100000E+02
3.100000E+02
3.100000E+02
3.100000E+02
3.100000E+02
3.100000E+02
3.100000E+02
3.100000E+02
3.100000E+02
3.100000E+02
3.100000E+02
3.100000E+02
3.150000E+02
3.150000E+02
3.150000E+02
3.150000E+02
3.150000E+02
3.150000E+02
3.150000E+02
3.150000E+02
3.150000E+02
3.150000E+02
3.150000E+02
3.150000E+02
3.150000E+02
3.150000E+02
3.150000E+02
3.150000E+02
3.150000E+02
3.150000E+02
3.150000E+02
3.150000E+02
3.150000E+02
3.150000E+02
3.150000E+02
3.150000E+02
3.150000E+02
3.150000E+02
3.150000E+02
3.150000E+02
3.150000E+02
3.150000E+02
3.150000E+02
3.150000E+02
3.150000E+02
3.150000E+02
3.150000E+02
3.150000E+02
3.150000E+02
3.150000E+02
3.150000E+02
3.150000E+02
3.150000E+02
3.150000E+02
3.150000E+02
3.150000E+02
3.150000E+02
3.150000E+02
3.150000E+02
3.150000E+02
3.150000E+02
3.150000E+02
3.150000E+02
3.150000E+02
3.150000E+02
3.150000E+02
3.150000E+02
3.150000E+02
3.150000E+02
3.150000E+02
3.150000E+02
3.150000E+02
3.150000E+02
3.150000E+02
3.150000E+02
3.150000E+02
3.150000E+02
3.150000E+02
3.150000E+02
3.150000E+02
3.150000E+02
3.150000E+02
3.150000E+02
3.150000E+02
3.150000E+02
3.150000E+02
3.150000E+02
3.150000E+02
3.150000E+02
3.150000E+02
3.150000E+02
3.150000E+02
3.150000E+02
3.150000E+02
3.150000E+02
3.150000E+02
3.150000E+02
3.150000E+02
3.150000E+02
3.150000E+02
3.150000E+02
3.150000E+02
3.150000E+02
3.150000E+02
3.150000E+02
3.150000E+02
3.150000E+02
3.150000E+02
3.150000E+02
3.150000E+02
3.150000E+02
3.150000E+02
3.150000E+02
3.150000E+02
3.150000E+02
3.150000E+02
3.150000E+02
3.150000E+02
3.150000E+02
3.150000E+02
3.150000E+02
3.150000E+02
3.150000E+02
3.150000E+02
3.150000E+02
3.150000E+02
3.150000E+02
3.150000E+02
3.150000E+02
3.150000E+02
3.150000E+02
3.150000E+02
3.150000E+02
3.150000E+02
3.150000E+02
3.150000E+02
3.150000E+02
3.150000E+02
3.150000E+02
3.150000E+02
3.150000E+02
3.150000E+02
3.150000E+02
3.150000E+02
3.150000E+02
3.150000E+02
3.150000E+02
3.150000E+02
3.150000E+02
3.150000E+02
3.150000E+02
3.150000E+02
3.150000E+02
3.150000E+02
3.150000E+02
3.150000E+02
3.150000E+02
3.150000E+02
3.150000E+02
3.150000E+02
3.150000E+02
3.150000E+02
3.150000E+02
3.150000E+02
3.150000E+02
3.150000E+02
3.150000E+02
3.150000E+02
3.150000E+02
3.150000E+02
3.150000E+02
3.150000E+02
3.150000E+02
3.150000E+02
3.150000E+02
3.150000E+02
3.150000E+02
3.150000E+02
3.150000E+02
3.150000E+02
3.150000E+02
3.150000E+02
3.150000E+02
3.150000E+02
3.150000E+02
3.150000E+02
3.150000E+02
3.150000E+02
3.150000E+02
3.150000E+02
3.150000E+02
3.150000E+02
3.150000E+02
3.150000E+02
3.150000E+02
3.150000E+02
3.150000E+02
3.150000E+02
3.150000E+02
3.150000E+02
3.150000E+02
3.150000E+02
3.150000E+02
3.150000E+02
3.150000E+02
3.150000E+02
3.150000E+02
3.150000E+02
3.150000E+02
3.150000E+02
3.150000E+02
3.150000E+02
3.150000E+02
3.200000E+02
3.200000E+02
3.200000E+02
3.200000E+02
3.200000E+02
3.200000E+02
3.200000E+02
3.200000E+02
3.200000E+02
3.200000E+02
3.200000E+02
3.200000E+02
3.200000E+02
3.200000E+02
3.200000E+02
3.200000E+02
3.200000E+02
3.200000E+02
3.200000E+02
3.200000E+02
3.200000E+02
3.200000E+02
3.200000E+02
3.200000E+02
3.200000E+02
3.200000E+02
3.200000E+02
3.200000E+02
3.200000E+02
3.200000E+02
3.200000E+02
3.200000E+02
3.200000E+02
3.200000E+02
3.200000E+02
3.200000E+02
3.200000E+02
3.200000E+02
3.200000E+02
3.200000E+02
3.200000E+02
3.200000E+02
3.200000E+02
3.200000E+02
3.200000E+02
3.200000E+02
3.200000E+02
3.200000E+02
3.200000E+02
3.200000E+02
3.200000E+02
3.200000E+02
3.200000E+02
3.200000E+02
3.200000E+02
3.200000E+02
3.200000E+02
3.200000E+02
3.200000E+02
3.200000E+02
3.200000E+02
3.200000E+02
3.200000E+02
3.200000E+02
3.200000E+02
3.200000E+02
3.200000E+02
3.200000E+02
3.200000E+02
3.200000E+02
3.200000E+02
3.200000E+02
3.200000E+02
3.200000E+02
3.200000E+02
3.200000E+02
3.200000E+02
3.200000E+02
3.200000E+02
3.200000E+02
3.200000E+02
3.200000E+02
3.200000E+02
3.200000E+02
3.200000E+02
3.200000E+02
3.200000E+02
3.200000E+02
3.200000E+02
3.200000E+02
3.200000E+02
3.200000E+02
3.200000E+02
3.200000E+02
3.200000E+02
3.200000E+02
3.200000E+02
3.200000E+02
3.200000E+02
3.200000E+02
3.200000E+02
3.200000E+02
3.200000E+02
3.200000E+02
3.200000E+02
3.200000E+02
3.200000E+02
3.200000E+02
3.200000E+02
3.200000E+02
3.200000E+02
3.200000E+02
3.200000E+02
3.200000E+02
3.200000E+02
3.200000E+02
3.200000E+02
3.200000E+02
3.200000E+02
3.200000E+02
3.200000E+02
3.200000E+02
3.200000E+02
3.200000E+02
3.200000E+02
3.200000E+02
3.200000E+02
3.200000E+02
3.200000E+02
3.200000E+02
3.200000E+02
3.200000E+02
3.200000E+02
3.200000E+02
3.200000E+02
3.200000E+02
3.200000E+02
3.200000E+02
3.200000E+02
3.200000E+02
3.200000E+02
3.200000E+02
3.200000E+02
3.200000E+02
3.200000E+02
3.200000E+02
3.200000E+02
3.200000E+02
3.200000E+02
3.200000E+02
3.200000E+02
3.200000E+02
3.200000E+02
3.200000E+02
3.200000E+02
3.200000E+02
3.200000E+02
3.200000E+02
3.200000E+02
3.200000E+02
3.200000E+02
3.200000E+02
3.200000E+02
3.200000E+02
3.200000E+02
3.200000E+02
3.200000E+02
3.200000E+02
3.200000E+02
3.200000E+02
3.200000E+02
3.200000E+02
3.200000E+02
3.200000E+02
3.200000E+02
3.200000E+02
3.200000E+02
3.200000E+02
3.200000E+02
3.200000E+02
3.200000E+02
3.200000E+02
3.200000E+02
3.200000E+02
3.200000E+02
3.200000E+02
3.200000E+02
3.200000E+02
3.200000E+02
3.200000E+02
3.200000E+02
3.200000E+02
3.200000E+02
3.200000E+02
3.200000E+02
3.200000E+02
3.200000E+02
3.200000E+02
3.200000E+02
3.200000E+02
3.200000E+02
3.250000E+02
3.250000E+02
3.250000E+02
3.250000E+02
3.250000E+02
3.250000E+02
3.250000E+02
3.250000E+02
3.250000E+02
3.250000E+02
3.250000E+02
3.250000E+02
3.250000E+02
3.250000E+02
3.250000E+02
3.250000E+02
3.250000E+02
3.250000E+02
3.250000E+02
3.250000E+02
3.250000E+02
3.250000E+02
3.250000E+02
3.250000E+02
3.250000E+02
3.250000E+02
3.250000E+02
3.250000E+02
3.250000E+02
3.250000E+02
3.250000E+02
3.250000E+02
3.250000E+02
3.250000E+02
3.250000E+02
3.250000E+02
3.250000E+02
3.250000E+02
3.250000E+02
3.250000E+02
3.250000E+02
3.250000E+02
3.250000E+02
3.250000E+02
3.250000E+02
3.250000E+02
3.250000E+02
3.250000E+02
3.250000E+02
3.250000E+02
3.250000E+02
3.250000E+02
3.250000E+02
3.250000E+02
3.250000E+02
3.250000E+02
3.250000E+02
3.250000E+02
3.250000E+02
3.250000E+02
3.250000E+02
3.250000E+02
3.250000E+02
3.250000E+02
3.250000E+02
3.250000E+02
3.250000E+02
3.250000E+02
3.250000E+02
3.250000E+02
3.250000E+02
3.250000E+02
3.250000E+02
3.250000E+02
3.250000E+02
3.250000E+02
3.250000E+02
3.250000E+02
3.250000E+02
3.250000E+02
3.250000E+02
3.250000E+02
3.250000E+02
3.250000E+02
3.250000E+02
3.250000E+02
3.250000E+02
3.250000E+02
3.250000E+02
3.250000E+02
3.250000E+02
3.250000E+02
3.250000E+02
3.250000E+02
3.250000E+02
3.250000E+02
3.250000E+02
3.250000E+02
3.250000E+02
3.250000E+02
3.250000E+02
3.250000E+02
3.250000E+02
3.250000E+02
3.250000E+02
3.250000E+02
3.250000E+02
3.250000E+02
3.250000E+02
3.250000E+02
3.250000E+02
3.250000E+02
3.250000E+02
3.250000E+02
3.250000E+02
3.250000E+02
3.250000E+02
3.250000E+02
3.250000E+02
3.250000E+02
3.250000E+02
3.250000E+02
3.250000E+02
3.250000E+02
3.250000E+02
3.250000E+02
3.250000E+02
3.250000E+02
3.250000E+02
3.250000E+02
3.250000E+02
3.250000E+02
3.250000E+02
3.250000E+02
3.250000E+02
3.250000E+02
3.250000E+02
3.250000E+02
3.250000E+02
3.250000E+02
3.250000E+02
3.250000E+02
3.250000E+02
3.250000E+02
3.250000E+02
3.250000E+02
3.250000E+02
3.250000E+02
3.250000E+02
3.250000E+02
3.250000E+02
3.250000E+02
3.250000E+02
3.250000E+02
3.250000E+02
3.250000E+02
3.250000E+02
3.250000E+02
3.250000E+02
3.250000E+02
3.250000E+02
3.250000E+02
3.250000E+02
3.250000E+02
3.250000E+02
3.250000E+02
3.250000E+02
3.250000E+02
3.250000E+02
3.250000E+02
3.250000E+02
3.250000E+02
3.250000E+02
3.250000E+02
3.250000E+02
3.250000E+02
3.250000E+02
3.250000E+02
3.250000E+02
3.250000E+02
3.250000E+02
3.250000E+02
3.250000E+02
3.250000E+02
3.250000E+02
3.250000E+02
3.250000E+02
3.250000E+02
3.250000E+02
3.250000E+02
3.250000E+02
3.250000E+02
3.250000E+02
3.250000E+02
3.250000E+02
3.250000E+02
3.250000E+02
3.250000E+02
3.250000E+02
3.250000E+02
3.250000E+02
3.300000E+02
3.300000E+02
3.300000E+02
3.300000E+02
3.300000E+02
3.300000E+02
3.300000E+02
3.300000E+02
3.300000E+02
3.300000E+02
3.300000E+02
3.300000E+02
3.300000E+02
3.300000E+02
3.300000E+02
3.300000E+02
3.300000E+02
3.300000E+02
3.300000E+02
3.300000E+02
3.300000E+02
3.300000E+02
3.300000E+02
3.300000E+02
3.300000E+02
3.300000E+02
3.300000E+02
3.300000E+02
3.300000E+02
3.300000E+02
3.300000E+02
3.300000E+02
3.300000E+02
3.300000E+02
3.300000E+02
3.300000E+02
3.300000E+02
3.300000E+02
3.300000E+02
3.300000E+02
3.300000E+02
3.300000E+02
3.300000E+02
3.300000E+02
3.300000E+02
3.300000E+02
3.300000E+02
3.300000E+02
3.300000E+02
3.300000E+02
3.300000E+02
3.300000E+02
3.300000E+02
3.300000E+02
3.300000E+02
3.300000E+02
3.300000E+02
3.300000E+02
3.300000E+02
3.300000E+02
3.300000E+02
3.300000E+02
3.300000E+02
3.300000E+02
3.300000E+02
3.300000E+02
3.300000E+02
3.300000E+02
3.300000E+02
3.300000E+02
3.300000E+02
3.300000E+02
3.300000E+02
3.300000E+02
3.300000E+02
3.300000E+02
3.300000E+02
3.300000E+02
3.300000E+02
3.300000E+02
3.300000E+02
3.300000E+02
3.300000E+02
3.300000E+02
3.300000E+02
3.300000E+02
3.300000E+02
3.300000E+02
3.300000E+02
3.300000E+02
3.300000E+02
3.300000E+02
3.300000E+02
3.300000E+02
3.300000E+02
3.300000E+02
3.300000E+02
3.300000E+02
3.300000E+02
3.300000E+02
3.300000E+02
3.300000E+02
3.300000E+02
3.300000E+02
3.300000E+02
3.300000E+02
3.300000E+02
3.300000E+02
3.300000E+02
3.300000E+02
3.300000E+02
3.300000E+02
3.300000E+02
3.300000E+02
3.300000E+02
3.300000E+02
3.300000E+02
3.300000E+02
3.300000E+02
3.300000E+02
3.300000E+02
3.300000E+02
3.300000E+02
3.300000E+02
3.300000E+02
3.300000E+02
3.300000E+02
3.300000E+02
3.300000E+02
3.300000E+02
3.300000E+02
3.300000E+02
3.300000E+02
3.300000E+02
3.300000E+02
3.300000E+02
3.300000E+02
3.300000E+02
3.300000E+02
3.300000E+02
3.300000E+02
3.300000E+02
3.300000E+02
3.300000E+02
3.300000E+02
3.300000E+02
3.300000E+02
3.300000E+02
3.300000E+02
3.300000E+02
3.300000E+02
3.300000E+02
3.300000E+02
3.300000E+02
3.300000E+02
3.300000E+02
3.300000E+02
3.300000E+02
3.300000E+02
3.300000E+02
3.300000E+02
3.300000E+02
3.300000E+02
3.300000E+02
3.300000E+02
3.300000E+02
3.300000E+02
3.300000E+02
3.300000E+02
3.300000E+02
3.300000E+02
3.300000E+02
3.300000E+02
3.300000E+02
3.300000E+02
3.300000E+02
3.300000E+02
3.300000E+02
3.300000E+02
3.300000E+02
3.300000E+02
3.300000E+02
3.300000E+02
3.300000E+02
3.300000E+02
3.300000E+02
3.300000E+02
3.300000E+02
3.300000E+02
3.300000E+02
3.300000E+02
3.300000E+02
3.300000E+02
3.300000E+02
3.300000E+02
3.300000E+02
3.300000E+02
3.300000E+02
3.300000E+02
3.300000E+02
3.300000E+02
3.350000E+02
3.350000E+02
3.350000E+02
3.350000E+02
3.350000E+02
3.350000E+02
3.350000E+02
3.350000E+02
3.350000E+02
3.350000E+02
3.350000E+02
3.350000E+02
3.350000E+02
3.350000E+02
3.350000E+02
3.350000E+02
3.350000E+02
3.350000E+02
3.350000E+02
3.350000E+02
3.350000E+02
3.350000E+02
3.350000E+02
3.350000E+02
3.350000E+02
3.350000E+02
3.350000E+02
3.350000E+02
3.350000E+02
3.350000E+02
3.350000E+02
3.350000E+02
3.350000E+02
3.350000E+02
3.350000E+02
3.350000E+02
3.350000E+02
3.350000E+02
3.350000E+02
3.350000E+02
3.350000E+02
3.350000E+02
3.350000E+02
3.350000E+02
3.350000E+02
3.350000E+02
3.350000E+02
3.350000E+02
3.350000E+02
3.350000E+02
3.350000E+02
3.350000E+02
3.350000E+02
3.350000E+02
3.350000E+02
3.350000E+02
3.350000E+02
3.350000E+02
3.350000E+02
3.350000E+02
3.350000E+02
3.350000E+02
3.350000E+02
3.350000E+02
3.350000E+02
3.350000E+02
3.350000E+02
3.350000E+02
3.350000E+02
3.350000E+02
3.350000E+02
3.350000E+02
3.350000E+02
3.350000E+02
3.350000E+02
3.350000E+02
3.350000E+02
3.350000E+02
3.350000E+02
3.350000E+02
3.350000E+02
3.350000E+02
3.350000E+02
3.350000E+02
3.350000E+02
3.350000E+02
3.350000E+02
3.350000E+02
3.350000E+02
3.350000E+02
3.350000E+02
3.350000E+02
3.350000E+02
3.350000E+02
3.350000E+02
3.350000E+02
3.350000E+02
3.350000E+02
3.350000E+02
3.350000E+02
3.350000E+02
3.350000E+02
3.350000E+02
3.350000E+02
3.350000E+02
3.350000E+02
3.350000E+02
3.350000E+02
3.350000E+02
3.350000E+02
3.350000E+02
3.350000E+02
3.350000E+02
3.350000E+02
3.350000E+02
3.350000E+02
3.350000E+02
3.350000E+02
3.350000E+02
3.350000E+02
3.350000E+02
3.350000E+02
3.350000E+02
3.350000E+02
3.350000E+02
3.350000E+02
3.350000E+02
3.350000E+02
3.350000E+02
3.350000E+02
3.350000E+02
3.350000E+02
3.350000E+02
3.350000E+02
3.350000E+02
3.350000E+02
3.350000E+02
3.350000E+02
3.350000E+02
3.350000E+02
3.350000E+02
3.350000E+02
3.350000E+02
3.350000E+02
3.350000E+02
3.350000E+02
3.350000E+02
3.350000E+02
3.350000E+02
3.350000E+02
3.350000E+02
3.350000E+02
3.350000E+02
3.350000E+02
3.350000E+02
3.350000E+02
3.350000E+02
3.350000E+02
3.350000E+02
3.350000E+02
3.350000E+02
3.350000E+02
3.350000E+02
3.350000E+02
3.350000E+02
3.350000E+02
3.350000E+02
3.350000E+02
3.350000E+02
3.350000E+02
3.350000E+02
3.350000E+02
3.350000E+02
3.350000E+02
3.350000E+02
3.350000E+02
3.350000E+02
3.350000E+02
3.350000E+02
3.350000E+02
3.350000E+02
3.350000E+02
3.350000E+02
3.350000E+02
3.350000E+02
3.350000E+02
3.350000E+02
3.350000E+02
3.350000E+02
3.350000E+02
3.350000E+02
3.350000E+02
3.350000E+02
3.350000E+02
3.350000E+02
3.350000E+02
3.350000E+02
3.350000E+02
3.350000E+02
3.350000E+02
3.350000E+02
3.400000E+02
3.400000E+02
3.400000E+02
3.400000E+02
3.400000E+02
3.400000E+02
3.400000E+02
3.400000E+02
3.400000E+02
3.400000E+02
3.400000E+02
3.400000E+02
3.400000E+02
3.400000E+02
3.400000E+02
3.400000E+02
3.400000E+02
3.400000E+02
3.400000E+02
3.400000E+02
3.400000E+02
3.400000E+02
3.400000E+02
3.400000E+02
3.400000E+02
3.400000E+02
3.400000E+02
3.400000E+02
3.400000E+02
3.400000E+02
3.400000E+02
3.400000E+02
3.400000E+02
3.400000E+02
3.400000E+02
3.400000E+02
3.400000E+02
3.400000E+02
3.400000E+02
3.400000E+02
3.400000E+02
3.400000E+02
3.400000E+02
3.400000E+02
3.400000E+02
3.400000E+02
3.400000E+02
3.400000E+02
3.400000E+02
3.400000E+02
3.400000E+02
3.400000E+02
3.400000E+02
3.400000E+02
3.400000E+02
3.400000E+02
3.400000E+02
3.400000E+02
3.400000E+02
3.400000E+02
3.400000E+02
3.400000E+02
3.400000E+02
3.400000E+02
3.400000E+02
3.400000E+02
3.400000E+02
3.400000E+02
3.400000E+02
3.400000E+02
3.400000E+02
3.400000E+02
3.400000E+02
3.400000E+02
3.400000E+02
3.400000E+02
3.400000E+02
3.400000E+02
3.400000E+02
3.400000E+02
3.400000E+02
3.400000E+02
3.400000E+02
3.400000E+02
3.400000E+02
3.400000E+02
3.400000E+02
3.400000E+02
3.400000E+02
3.400000E+02
3.400000E+02
3.400000E+02
3.400000E+02
3.400000E+02
3.400000E+02
3.400000E+02
3.400000E+02
3.400000E+02
3.400000E+02
3.400000E+02
3.400000E+02
3.400000E+02
3.400000E+02
3.400000E+02
3.400000E+02
3.400000E+02
3.400000E+02
3.400000E+02
3.400000E+02
3.400000E+02
3.400000E+02
3.400000E+02
3.400000E+02
3.400000E+02
3.400000E+02
3.400000E+02
3.400000E+02
3.400000E+02
3.400000E+02
3.400000E+02
3.400000E+02
3.400000E+02
3.400000E+02
3.400000E+02
3.400000E+02
3.400000E+02
3.400000E+02
3.400000E+02
3.400000E+02
3.400000E+02
3.400000E+02
3.400000E+02
3.400000E+02
3.400000E+02
3.400000E+02
3.400000E+02
3.400000E+02
3.400000E+02
3.400000E+02
3.400000E+02
3.400000E+02
3.400000E+02
3.400000E+02
3.400000E+02
3.400000E+02
3.400000E+02
3.400000E+02
3.400000E+02
3.400000E+02
3.400000E+02
3.400000E+02
3.400000E+02
3.400000E+02
3.400000E+02
3.400000E+02
3.400000E+02
3.400000E+02
3.400000E+02
3.400000E+02
3.400000E+02
3.400000E+02
3.400000E+02
3.400000E+02
3.400000E+02
3.400000E+02
3.400000E+02
3.400000E+02
3.400000E+02
3.400000E+02
3.400000E+02
3.400000E+02
3.400000E+02
3.400000E+02
3.400000E+02
3.400000E+02
3.400000E+02
3.400000E+02
3.400000E+02
3.400000E+02
3.400000E+02
3.400000E+02
3.400000E+02
3.400000E+02
3.400000E+02
3.400000E+02
3.400000E+02
3.400000E+02
3.400000E+02
3.400000E+02
3.400000E+02
3.400000E+02
3.400000E+02
3.400000E+02
3.400000E+02
3.400000E+02
3.400000E+02
3.400000E+02
3.400000E+02
3.400000E+02
3.400000E+02
3.400000E+02
3.450000E+02
3.450000E+02
3.450000E+02
3.450000E+02
3.450000E+02
3.450000E+02
3.450000E+02
3.450000E+02
3.450000E+02
3.450000E+02
3.450000E+02
3.450000E+02
3.450000E+02
3.450000E+02
3.450000E+02
3.450000E+02
3.450000E+02
3.450000E+02
3.450000E+02
3.450000E+02
3.450000E+02
3.450000E+02
3.450000E+02
3.450000E+02
3.450000E+02
3.450000E+02
3.450000E+02
3.450000E+02
3.450000E+02
3.450000E+02
3.450000E+02
3.450000E+02
3.450000E+02
3.450000E+02
3.450000E+02
3.450000E+02
3.450000E+02
3.450000E+02
3.450000E+02
3.450000E+02
3.450000E+02
3.450000E+02
3.450000E+02
3.450000E+02
3.450000E+02
3.450000E+02
3.450000E+02
3.450000E+02
3.450000E+02
3.450000E+02
3.450000E+02
3.450000E+02
3.450000E+02
3.450000E+02
3.450000E+02
3.450000E+02
3.450000E+02
3.450000E+02
3.450000E+02
3.450000E+02
3.450000E+02
3.450000E+02
3.450000E+02
3.450000E+02
3.450000E+02
3.450000E+02
3.450000E+02
3.450000E+02
3.450000E+02
3.450000E+02
3.450000E+02
3.450000E+02
3.450000E+02
3.450000E+02
3.450000E+02
3.450000E+02
3.450000E+02
3.450000E+02
3.450000E+02
3.450000E+02
3.450000E+02
3.450000E+02
3.450000E+02
3.450000E+02
3.450000E+02
3.450000E+02
3.450000E+02
3.450000E+02
3.450000E+02
3.450000E+02
3.450000E+02
3.450000E+02
3.450000E+02
3.450000E+02
3.450000E+02
3.450000E+02
3.450000E+02
3.450000E+02
3.450000E+02
3.450000E+02
3.450000E+02
3.450000E+02
3.450000E+02
3.450000E+02
3.450000E+02
3.450000E+02
3.450000E+02
3.450000E+02
3.450000E+02
3.450000E+02
3.450000E+02
3.450000E+02
3.450000E+02
3.450000E+02
3.450000E+02
3.450000E+02
3.450000E+02
3.450000E+02
3.450000E+02
3.450000E+02
3.450000E+02
3.450000E+02
3.450000E+02
3.450000E+02
3.450000E+02
3.450000E+02
3.450000E+02
3.450000E+02
3.450000E+02
3.450000E+02
3.450000E+02
3.450000E+02
3.450000E+02
3.450000E+02
3.450000E+02
3.450000E+02
3.450000E+02
3.450000E+02
3.450000E+02
3.450000E+02
3.450000E+02
3.450000E+02
3.450000E+02
3.450000E+02
3.450000E+02
3.450000E+02
3.450000E+02
3.450000E+02
3.450000E+02
3.450000E+02
3.450000E+02
3.450000E+02
3.450000E+02
3.450000E+02
3.450000E+02
3.450000E+02
3.450000E+02
3.450000E+02
3.450000E+02
3.450000E+02
3.450000E+02
3.450000E+02
3.450000E+02
3.450000E+02
3.450000E+02
3.450000E+02
3.450000E+02
3.450000E+02
3.450000E+02
3.450000E+02
3.450000E+02
3.450000E+02
3.450000E+02
3.450000E+02
3.450000E+02
3.450000E+02
3.450000E+02
3.450000E+02
3.450000E+02
3.450000E+02
3.450000E+02
3.450000E+02
3.450000E+02
3.450000E+02
3.450000E+02
3.450000E+02
3.450000E+02
3.450000E+02
3.450000E+02
3.450000E+02
3.450000E+02
3.450000E+02
3.450000E+02
3.450000E+02
3.450000E+02
3.450000E+02
3.450000E+02
3.450000E+02
3.450000E+02
3.450000E+02
3.450000E+02
3.500000E+02
3.500000E+02
3.500000E+02
3.500000E+02
3.500000E+02
3.500000E+02
3.500000E+02
3.500000E+02
3.500000E+02
3.500000E+02
3.500000E+02
3.500000E+02
3.500000E+02
3.500000E+02
3.500000E+02
3.500000E+02
3.500000E+02
3.500000E+02
3.500000E+02
3.500000E+02
3.500000E+02
3.500000E+02
3.500000E+02
3.500000E+02
3.500000E+02
3.500000E+02
3.500000E+02
3.500000E+02
3.500000E+02
3.500000E+02
3.500000E+02
3.500000E+02
3.500000E+02
3.500000E+02
3.500000E+02
3.500000E+02
3.500000E+02
3.500000E+02
3.500000E+02
3.500000E+02
3.500000E+02
3.500000E+02
3.500000E+02
3.500000E+02
3.500000E+02
3.500000E+02
3.500000E+02
3.500000E+02
3.500000E+02
3.500000E+02
3.500000E+02
3.500000E+02
3.500000E+02
3.500000E+02
3.500000E+02
3.500000E+02
3.500000E+02
3.500000E+02
3.500000E+02
3.500000E+02
3.500000E+02
3.500000E+02
3.500000E+02
3.500000E+02
3.500000E+02
3.500000E+02
3.500000E+02
3.500000E+02
3.500000E+02
3.500000E+02
3.500000E+02
3.500000E+02
3.500000E+02
3.500000E+02
3.500000E+02
3.500000E+02
3.500000E+02
3.500000E+02
3.500000E+02
3.500000E+02
3.500000E+02
3.500000E+02
3.500000E+02
3.500000E+02
3.500000E+02
3.500000E+02
3.500000E+02
3.500000E+02
3.500000E+02
3.500000E+02
3.500000E+02
3.500000E+02
3.500000E+02
3.500000E+02
3.500000E+02
3.500000E+02
3.500000E+02
3.500000E+02
3.500000E+02
3.500000E+02
3.500000E+02
3.500000E+02
3.500000E+02
3.500000E+02
3.500000E+02
3.500000E+02
3.500000E+02
3.500000E+02
3.500000E+02
3.500000E+02
3.500000E+02
3.500000E+02
3.500000E+02
3.500000E+02
3.500000E+02
3.500000E+02
3.500000E+02
3.500000E+02
3.500000E+02
3.500000E+02
3.500000E+02
3.500000E+02
3.500000E+02
3.500000E+02
3.500000E+02
3.500000E+02
3.500000E+02
3.500000E+02
3.500000E+02
3.500000E+02
3.500000E+02
3.500000E+02
3.500000E+02
3.500000E+02
3.500000E+02
3.500000E+02
3.500000E+02
3.500000E+02
3.500000E+02
3.500000E+02
3.500000E+02
3.500000E+02
3.500000E+02
3.500000E+02
3.500000E+02
3.500000E+02
3.500000E+02
3.500000E+02
3.500000E+02
3.500000E+02
3.500000E+02
3.500000E+02
3.500000E+02
3.500000E+02
3.500000E+02
3.500000E+02
3.500000E+02
3.500000E+02
3.500000E+02
3.500000E+02
3.500000E+02
3.500000E+02
3.500000E+02
3.500000E+02
3.500000E+02
3.500000E+02
3.500000E+02
3.500000E+02
3.500000E+02
3.500000E+02
3.500000E+02
3.500000E+02
3.500000E+02
3.500000E+02
3.500000E+02
3.500000E+02
3.500000E+02
3.500000E+02
3.500000E+02
3.500000E+02
3.500000E+02
3.500000E+02
3.500000E+02
3.500000E+02
3.500000E+02
3.500000E+02
3.500000E+02
3.500000E+02
3.500000E+02
3.500000E+02
3.500000E+02
3.500000E+02
3.500000E+02
3.500000E+02
3.500000E+02
3.500000E+02
3.500000E+02
3.500000E+02
3.500000E+02
3.500000E+02
3.500000E+02
3.550000E+02
3.550000E+02
3.550000E+02
3.550000E+02
3.550000E+02
3.550000E+02
3.550000E+02
3.550000E+02
3.550000E+02
3.550000E+02
3.550000E+02
3.550000E+02
3.550000E+02
3.550000E+02
3.550000E+02
3.550000E+02
3.550000E+02
3.550000E+02
3.550000E+02
3.550000E+02
3.550000E+02
3.550000E+02
3.550000E+02
3.550000E+02
3.550000E+02
3.550000E+02
3.550000E+02
3.550000E+02
3.550000E+02
3.550000E+02
3.550000E+02
3.550000E+02
3.550000E+02
3.550000E+02
3.550000E+02
3.550000E+02
3.550000E+02
3.550000E+02
3.550000E+02
3.550000E+02
3.550000E+02
3.550000E+02
3.550000E+02
3.550000E+02
3.550000E+02
3.550000E+02
3.550000E+02
3.550000E+02
3.550000E+02
3.550000E+02
3.550000E+02
3.550000E+02
3.550000E+02
3.550000E+02
3.550000E+02
3.550000E+02
3.550000E+02
3.550000E+02
3.550000E+02
3.550000E+02
3.550000E+02
3.550000E+02
3.550000E+02
3.550000E+02
3.550000E+02
3.550000E+02
3.550000E+02
3.550000E+02
3.550000E+02
3.550000E+02
3.550000E+02
3.550000E+02
3.550000E+02
3.550000E+02
3.550000E+02
3.550000E+02
3.550000E+02
3.550000E+02
3.550000E+02
3.550000E+02
3.550000E+02
3.550000E+02
3.550000E+02
3.550000E+02
3.550000E+02
3.550000E+02
3.550000E+02
3.550000E+02
3.550000E+02
3.550000E+02
3.550000E+02
3.550000E+02
3.550000E+02
3.550000E+02
3.550000E+02
3.550000E+02
3.550000E+02
3.550000E+02
3.550000E+02
3.550000E+02
3.550000E+02
3.550000E+02
3.550000E+02
3.550000E+02
3.550000E+02
3.550000E+02
3.550000E+02
3.550000E+02
3.550000E+02
3.550000E+02
3.550000E+02
3.550000E+02
3.550000E+02
3.550000E+02
3.550000E+02
3.550000E+02
3.550000E+02
3.550000E+02
3.550000E+02
3.550000E+02
3.550000E+02
3.550000E+02
3.550000E+02
3.550000E+02
3.550000E+02
3.550000E+02
3.550000E+02
3.550000E+02
3.550000E+02
3.550000E+02
3.550000E+02
3.550000E+02
3.550000E+02
3.550000E+02
3.550000E+02
3.550000E+02
3.550000E+02
3.550000E+02
3.550000E+02
3.550000E+02
3.550000E+02
3.550000E+02
3.550000E+02
3.550000E+02
3.550000E+02
3.550000E+02
3.550000E+02
3.550000E+02
3.550000E+02
3.550000E+02
3.550000E+02
3.550000E+02
3.550000E+02
3.550000E+02
3.550000E+02
3.550000E+02
3.550000E+02
3.550000E+02
3.550000E+02
3.550000E+02
3.550000E+02
3.550000E+02
3.550000E+02
3.550000E+02
3.550000E+02
3.550000E+02
3.550000E+02
3.550000E+02
3.550000E+02
3.550000E+02
3.550000E+02
3.550000E+02
3.550000E+02
3.550000E+02
3.550000E+02
3.550000E+02
3.550000E+02
3.550000E+02
3.550000E+02
3.550000E+02
3.550000E+02
3.550000E+02
3.550000E+02
3.550000E+02
3.550000E+02
3.550000E+02
3.550000E+02
3.550000E+02
3.550000E+02
3.550000E+02
3.550000E+02
3.550000E+02
3.550000E+02
3.550000E+02
3.550000E+02
3.550000E+02
3.550000E+02
3.550000E+02
3.550000E+02
3.550000E+02
3.550000E+02
Thickness
-2.272665E-03
4.222413E-04
4.502867E-05
1.091891E-04
6.792201E-05
3.506225E-04
7.675869E-02
5.190031E-03
4.822061E-03
6.895996E-03
-1.980797E-02
-4.073454E-02
6.435883E-04
7.459919E-04
7.692026E-04
7.779748E-04
6.545851E-04
1.087841E-03
1.706047E-03
1.759919E-03
1.790125E-03
2.456890E-03
3.088885E-03
3.203260E-03
3.742746E-03
4.186341E-03
4.440712E-03
4.059895E-03
3.445943E-03
3.563216E-03
3.415196E-03
3.452772E-03
3.193984E-03
3.629132E-03
4.218860E-03
4.655288E-03
5.459619E-03
6.393428E-03
6.944688E-03
7.953168E-03
9.153526E-03
1.056062E-02
1.243479E-02
1.314132E-02
1.537654E-02
1.679880E-02
1.911181E-02
2.038447E-02
2.267042E-02
2.470037E-02
2.699873E-02
2.793291E-02
2.979195E-02
3.175448E-02
3.319179E-02
3.581317E-02
3.722192E-02
3.913128E-02
4.086086E-02
4.266226E-02
4.351617E-02
4.580942E-02
4.655040E-02
4.791973E-02
4.943606E-02
5.121815E-02
5.200166E-02
5.335051E-02
5.447996E-02
5.519567E-02
5.559659E-02
5.676769E-02
5.717040E-02
5.837495E-02
5.916177E-02
5.854588E-02
5.957415E-02
6.050469E-02
6.089913E-02
6.044417E-02
6.110605E-02
6.123215E-02
6.175865E-02
6.189391E-02
6.187443E-02
6.178247E-02
6.203157E-02
6.203600E-02
6.218904E-02
6.206460E-02
6.190054E-02
6.227589E-02
6.267504E-02
6.230585E-02
6.142550E-02
6.227161E-02
6.182036E-02
6.147303E-02
6.141663E-02
6.227165E-02
6.286824E-02
6.233402E-02
6.202703E-02
6.230441E-02
6.237516E-02
6.083774E-02
6.073425E-02
6.080445E-02
5.989030E-02
6.002613E-02
5.982663E-02
5.935750E-02
5.942276E-02
5.837611E-02
5.694623E-02
5.789691E-02
5.701675E-02
5.554978E-02
5.576597E-02
5.398713E-02
5.349929E-02
5.304983E-02
5.177264E-02
5.141794E-02
4.994692E-02
4.801937E-02
4.715277E-02
4.545717E-02
4.374675E-02
4.253846E-02
4.100737E-02
3.907066E-02
3.782287E-02
3.788517E-02
3.532422E-02
3.255791E-02
3.051352E-02
2.904688E-02
2.674750E-02
2.491487E-02
2.342232E-02
2.155195E-02
1.972118E-02
1.762850E-02
1.585346E-02
1.445689E-02
1.287347E-02
1.148629E-02
1.016088E-02
9.067034E-03
8.076541E-03
7.111020E-03
5.866658E-03
5.147929E-03
4.527887E-03
4.033786E-03
3.852334E-03
3.508079E-03
3.230738E-03
3.513982E-03
3.345188E-03
3.374086E-03
3.213843E-03
3.485031E-03
3.250188E-03
3.258292E-03
2.806522E-03
2.406286E-03
2.464527E-03
1.967594E-03
1.812507E-03
1.778353E-03
1.342622E-03
1.171334E-03
1.281944E-03
8.771350E-04
9.908633E-04
8.548344E-04
9.012015E-04
9.036403E-04
6.701010E-04
7.717976E-04
5.554734E-04
5.168344E-04
6.055890E-04
3.545431E-04
4.649996E-05
2.744551E-04
1.972487E-04
3.226388E-04
4.895928E-04
2.206122E-04
1.791550E-04
1.202949E-04
2.591676E-04
4.511518E-04
4.599227E-04
5.022909E-04
2.834280E-04
2.832161E-04
-5.764720E-04
6.158445E-04
-1.109015E-05
2.524175E-04
1.438450E-04
8.324528E-05
3.032463E-02
3.286905E-02
6.961272E-03
-1.810453E-03
-2.306900E-03
-8.682184E-02
2.893697E-04
8.007778E-04
7.255278E-04
9.564269E-04
1.012526E-03
9.762033E-04
1.152369E-03
1.697709E-03
1.966940E-03
2.059218E-03
2.706154E-03
3.229091E-03
3.297747E-03
4.037951E-03
5.526490E-03
3.928330E-03
4.395332E-03
4.225701E-03
3.796462E-03
3.700000E-03
3.482035E-03
3.661484E-03
3.965390E-03
4.370764E-03
4.943600E-03
5.528603E-03
6.098181E-03
7.216053E-03
8.356711E-03
9.244391E-03
1.051714E-02
1.214124E-02
1.379545E-02
1.516706E-02
1.691420E-02
1.833861E-02
2.076110E-02
2.262819E-02
2.405677E-02
2.684494E-02
2.852709E-02
3.009656E-02
3.212766E-02
3.316173E-02
3.565968E-02
3.775921E-02
3.873709E-02
4.070966E-02
4.232123E-02
4.346859E-02
4.459501E-02
4.614065E-02
4.789135E-02
4.898602E-02
5.053262E-02
5.199335E-02
5.288009E-02
5.374999E-02
5.482287E-02
5.580392E-02
5.725626E-02
5.783402E-02
5.750681E-02
5.865583E-02
5.974205E-02
6.020478E-02
6.001568E-02
5.994714E-02
6.002219E-02
6.030771E-02
6.045684E-02
6.038629E-02
6.117926E-02
6.307984E-02
6.202235E-02
6.207093E-02
6.269875E-02
6.196933E-02
6.124643E-02
6.266221E-02
6.207754E-02
6.203979E-02
6.119609E-02
6.269208E-02
6.255195E-02
6.187411E-02
6.196881E-02
6.241581E-02
6.146118E-02
6.390799E-02
6.202225E-02
6.170663E-02
6.171818E-02
6.150223E-02
6.030727E-02
6.076759E-02
6.000229E-02
5.995653E-02
5.910315E-02
5.903919E-02
5.973718E-02
5.946266E-02
5.803065E-02
5.734713E-02
5.721989E-02
5.650547E-02
5.557419E-02
5.457139E-02
5.452131E-02
5.287792E-02
5.277704E-02
5.196087E-02
5.021593E-02
4.959395E-02
4.877353E-02
4.679860E-02
4.525188E-02
4.423359E-02
4.268954E-02
4.181475E-02
3.919203E-02
3.817321E-02
3.647510E-02
3.452372E-02
3.245968E-02
3.067934E-02
2.918486E-02
2.707615E-02
2.483415E-02
2.323292E-02
2.178485E-02
1.969159E-02
1.766681E-02
1.586252E-02
1.445332E-02
1.274990E-02
1.120607E-02
1.006536E-02
8.819735E-03
7.640501E-03
6.745538E-03
6.155237E-03
5.330550E-03
4.566030E-03
4.123611E-03
3.833069E-03
3.553052E-03
3.231418E-03
3.242315E-03
3.461034E-03
3.361548E-03
3.264610E-03
3.318257E-03
3.201343E-03
2.748417E-03
2.452948E-03
2.467863E-03
2.210594E-03
1.777761E-03
1.861206E-03
1.750129E-03
1.500792E-03
1.541997E-03
1.266678E-03
8.667179E-04
1.011579E-03
8.051640E-04
6.870628E-04
7.054719E-04
7.000869E-04
6.658137E-04
6.937328E-04
4.128898E-04
4.237094E-04
2.511750E-04
2.403138E-04
2.838067E-04
4.554902E-04
4.973254E-04
5.171816E-04
3.180987E-04
3.645004E-04
3.561863E-04
4.822226E-04
4.550399E-04
2.633982E-04
2.964359E-04
1.824306E-04
3.285619E-04
-1.711172E-02
4.780736E-04
8.097957E-04
-2.419308E-04
7.015057E-05
8.191253E-05
3.582144E-04
5.085984E-02
3.629631E-02
1.255072E-04
-6.461434E-03
-9.312860E-02
-1.313038E-02
5.517439E-04
6.042896E-04
7.931733E-04
1.094378E-03
1.246272E-03
1.216215E-03
1.332858E-03
1.341966E-03
1.609199E-03
2.525589E-03
3.403235E-03
3.788801E-03
4.839257E-03
5.510325E-03
4.617608E-03
4.002273E-03
3.641113E-03
3.470656E-03
3.322753E-03
3.311552E-03
3.498091E-03
3.630872E-03
4.016043E-03
4.589927E-03
5.455602E-03
6.185469E-03
7.221257E-03
8.400374E-03
9.597747E-03
1.070511E-02
1.248679E-02
1.402184E-02
1.516304E-02
1.647521E-02
1.906381E-02
2.078836E-02
2.219577E-02
2.434749E-02
2.669899E-02
2.789364E-02
2.973026E-02
3.176298E-02
3.354706E-02
3.548123E-02
3.748800E-02
3.861723E-02
4.101477E-02
4.200942E-02
4.421262E-02
4.595706E-02
4.707752E-02
4.765611E-02
5.026082E-02
5.111851E-02
5.076515E-02
5.270962E-02
5.414428E-02
5.553527E-02
5.549657E-02
5.706288E-02
5.784236E-02
5.841068E-02
5.795851E-02
5.885170E-02
5.964345E-02
5.995244E-02
6.111545E-02
6.124058E-02
6.163636E-02
6.092875E-02
6.122207E-02
6.142758E-02
6.220346E-02
6.146889E-02
6.117056E-02
6.163594E-02
6.255077E-02
6.156992E-02
6.245941E-02
6.224525E-02
6.236673E-02
6.249813E-02
6.188875E-02
6.223535E-02
6.162325E-02
6.243340E-02
6.268735E-02
6.188719E-02
6.147384E-02
6.193695E-02
6.162980E-02
6.107788E-02
6.087051E-02
6.046643E-02
6.155349E-02
6.161381E-02
6.008996E-02
5.977029E-02
5.886407E-02
5.933196E-02
5.923680E-02
5.825125E-02
5.807451E-02
5.823709E-02
5.649315E-02
5.535285E-02
5.483508E-02
5.466064E-02
5.398669E-02
5.202270E-02
5.073400E-02
4.976633E-02
4.997065E-02
4.837647E-02
4.698299E-02
4.613146E-02
4.562062E-02
4.212238E-02
4.112915E-02
3.946856E-02
3.798202E-02
3.622745E-02
3.399641E-02
3.212728E-02
3.016380E-02
2.847380E-02
2.678497E-02
2.523970E-02
2.309165E-02
2.153655E-02
1.973226E-02
1.722715E-02
1.549031E-02
1.420674E-02
1.286039E-02
1.164371E-02
1.083124E-02
9.145771E-03
7.927009E-03
7.059152E-03
6.209904E-03
5.268665E-03
4.434038E-03
4.049243E-03
4.016453E-03
3.608250E-03
3.157191E-03
3.302338E-03
3.162857E-03
3.104715E-03
3.031530E-03
2.812910E-03
2.712945E-03
2.862065E-03
2.794284E-03
2.552196E-03
2.381523E-03
2.144876E-03
1.821062E-03
1.684699E-03
1.524344E-03
1.324212E-03
1.281249E-03
1.083588E-03
8.402978E-04
1.064839E-03
1.060315E-03
5.623856E-04
6.678659E-04
6.524292E-04
4.731552E-04
5.221266E-04
3.441221E-04
4.369039E-04
4.025057E-04
3.528889E-04
2.322915E-04
3.748683E-04
4.322282E-04
3.749972E-04
3.243748E-04
2.370748E-04
3.826128E-04
1.753385E-04
2.549816E-04
1.705473E-04
1.824710E-04
1.881743E-04
-2.320979E-04
-4.769928E-04
1.675967E-04
-1.173498E-04
1.029645E-04
2.300407E-04
3.654188E-04
1.163723E-01
-2.835376E-03
-8.200354E-04
-2.831266E-03
-6.287414E-02
-3.153142E-02
9.373693E-04
1.546683E-03
1.078749E-03
8.321156E-04
9.698383E-04
1.129008E-03
1.737023E-03
1.948501E-03
1.817631E-03
2.661983E-03
3.055219E-03
3.763308E-03
3.849068E-03
4.219176E-03
4.552827E-03
4.201134E-03
3.737828E-03
3.675461E-03
3.629618E-03
3.293463E-03
3.652490E-03
3.765544E-03
3.760530E-03
4.574681E-03
5.256719E-03
6.435484E-03
7.444876E-03
8.325697E-03
9.649386E-03
1.064228E-02
1.231560E-02
1.362971E-02
1.519123E-02
1.728197E-02
1.891843E-02
2.078850E-02
2.214986E-02
2.456384E-02
2.643807E-02
2.796587E-02
2.995975E-02
3.169088E-02
3.398174E-02
3.578997E-02
3.769851E-02
3.893353E-02
4.105991E-02
4.234883E-02
4.431356E-02
4.503185E-02
4.667101E-02
4.850065E-02
4.956543E-02
5.059527E-02
5.159762E-02
5.205534E-02
5.436705E-02
5.537513E-02
5.593294E-02
5.718328E-02
5.745821E-02
5.856744E-02
5.872178E-02
5.925487E-02
6.060818E-02
5.962192E-02
6.048379E-02
6.108891E-02
6.104263E-02
6.158607E-02
6.222899E-02
6.240296E-02
6.259011E-02
6.215048E-02
6.126835E-02
6.196807E-02
6.128645E-02
6.230046E-02
6.225701E-02
6.271983E-02
6.263582E-02
6.221300E-02
6.267372E-02
6.283803E-02
6.241089E-02
6.233515E-02
6.173113E-02
6.212338E-02
6.175226E-02
6.105731E-02
6.122962E-02
6.152717E-02
6.152992E-02
6.074042E-02
6.044963E-02
6.031041E-02
6.017620E-02
5.944928E-02
6.036159E-02
6.014997E-02
5.902107E-02
5.804824E-02
5.770494E-02
5.791872E-02
5.687618E-02
5.568030E-02
5.466920E-02
5.380197E-02
5.283022E-02
5.301215E-02
5.173179E-02
4.994499E-02
4.944984E-02
4.780763E-02
4.662510E-02
4.456540E-02
4.386581E-02
4.293651E-02
4.084133E-02
4.008983E-02
3.797211E-02
3.549250E-02
3.379496E-02
3.212369E-02
3.058581E-02
2.850084E-02
2.683988E-02
2.481625E-02
2.346945E-02
2.118640E-02
1.982063E-02
1.782410E-02
1.632335E-02
1.440542E-02
1.269517E-02
1.142472E-02
1.017599E-02
8.751331E-03
7.936455E-03
6.893343E-03
6.258038E-03
5.508863E-03
4.567092E-03
4.141766E-03
3.743675E-03
3.549876E-03
3.582047E-03
3.433583E-03
3.192472E-03
3.375788E-03
3.315459E-03
3.256185E-03
3.126625E-03
2.910209E-03
2.802050E-03
2.773996E-03
2.623568E-03
1.888678E-03
1.863776E-03
1.639988E-03
1.708670E-03
1.648314E-03
1.351655E-03
1.394382E-03
1.224660E-03
1.008138E-03
7.042441E-04
6.709459E-04
6.920467E-04
8.258088E-04
5.747324E-04
3.410450E-04
2.223740E-04
3.823303E-04
1.974120E-04
3.135618E-04
4.745989E-04
3.703687E-04
2.251390E-04
1.803305E-04
3.635216E-04
3.221871E-04
4.073575E-04
2.467310E-04
3.462337E-04
2.059475E-04
5.064852E-04
1.673603E-04
-3.137349E-03
-2.501456E-04
4.456538E-04
3.132283E-04
-7.097174E-05
-1.898293E-04
5.485993E-04
1.576348E-02
1.111855E-02
3.939871E-03
-1.640170E-03
1.026651E-01
3.375574E-02
8.864812E-04
1.383474E-03
8.176207E-04
4.291624E-04
1.295906E-03
1.402996E-03
1.971353E-03
1.717915E-03
2.233851E-03
3.037336E-03
3.252633E-03
3.288821E-03
3.655496E-03
3.767306E-03
4.199697E-03
4.855888E-03
3.988131E-03
3.795798E-03
3.806832E-03
3.435705E-03
3.502714E-03
3.502928E-03
3.913417E-03
4.892241E-03
5.708479E-03
6.252182E-03
7.239666E-03
8.429425E-03
9.233444E-03
1.076978E-02
1.196848E-02
1.330804E-02
1.530298E-02
1.681470E-02
1.900916E-02
2.081162E-02
2.229488E-02
2.393113E-02
2.629782E-02
2.828152E-02
2.895320E-02
3.146731E-02
3.360548E-02
3.598106E-02
3.777465E-02
3.903937E-02
4.102283E-02
4.254982E-02
4.393589E-02
4.495626E-02
4.652775E-02
4.812717E-02
4.934334E-02
5.065720E-02
5.175267E-02
5.250162E-02
5.511911E-02
5.553981E-02
5.629501E-02
5.646515E-02
5.723176E-02
5.850291E-02
5.853396E-02
5.894660E-02
5.936408E-02
5.965780E-02
5.928412E-02
6.053654E-02
6.114581E-02
6.174668E-02
6.148446E-02
6.224037E-02
6.206293E-02
6.162394E-02
6.217342E-02
6.277622E-02
6.205749E-02
6.132169E-02
6.085182E-02
6.163651E-02
6.200606E-02
6.203098E-02
6.256178E-02
6.268928E-02
6.219776E-02
6.138982E-02
6.172670E-02
6.210433E-02
6.251591E-02
6.153246E-02
6.190109E-02
6.139930E-02
6.157359E-02
6.050304E-02
6.058905E-02
6.086180E-02
6.072802E-02
5.933576E-02
5.946432E-02
5.888291E-02
5.957783E-02
5.785896E-02
5.809775E-02
5.701684E-02
5.602124E-02
5.615603E-02
5.557993E-02
5.388210E-02
5.369749E-02
5.211616E-02
5.137809E-02
4.972396E-02
4.870936E-02
4.759955E-02
4.633573E-02
4.537981E-02
4.429689E-02
4.283002E-02
4.118674E-02
3.927949E-02
3.740433E-02
3.570028E-02
3.354317E-02
2.843615E-02
3.036557E-02
2.868658E-02
2.795676E-02
2.602754E-02
2.328649E-02
2.127263E-02
1.989915E-02
1.797284E-02
1.644163E-02
1.428600E-02
1.310529E-02
1.197707E-02
1.007755E-02
8.626577E-03
7.471787E-03
6.666791E-03
5.799863E-03
5.139510E-03
4.582814E-03
4.069923E-03
4.017984E-03
3.615110E-03
3.259396E-03
3.141384E-03
3.306826E-03
3.226676E-03
3.262321E-03
3.386659E-03
3.179259E-03
2.846945E-03
2.742342E-03
2.797886E-03
2.549398E-03
2.275177E-03
1.806123E-03
1.730185E-03
1.598584E-03
1.644164E-03
1.565160E-03
1.374205E-03
1.151465E-03
8.597263E-04
6.410523E-04
7.336020E-04
6.637769E-04
6.739478E-04
4.508544E-04
4.591169E-04
3.755664E-04
5.114895E-04
2.966513E-04
1.709542E-04
2.944089E-04
2.476830E-04
2.733786E-04
2.601557E-04
2.613922E-04
1.687666E-04
2.869961E-04
2.430910E-04
2.660129E-04
2.216811E-04
7.133208E-04
2.445749E-04
-1.377640E-03
1.935063E-04
3.473034E-04
2.632484E-04
7.467435E-04
3.217885E-04
5.151398E-03
-8.671667E-02
1.851214E-03
1.274051E-02
-1.712725E-03
1.663613E-01
-3.686548E-02
4.503610E-04
1.242570E-03
7.972262E-04
1.020220E-03
1.025363E-03
1.929117E-03
2.531467E-03
1.751932E-03
2.073190E-03
2.870677E-03
3.494621E-03
3.603081E-03
3.739416E-03
3.693758E-03
3.903813E-03
4.069310E-03
3.903271E-03
3.757364E-03
3.845363E-03
3.702043E-03
3.513564E-03
3.816542E-03
4.142133E-03
4.819094E-03
5.550539E-03
6.231195E-03
7.287836E-03
8.413619E-03
9.552047E-03
1.073272E-02
1.213457E-02
1.351827E-02
1.529605E-02
1.693154E-02
1.859085E-02
2.090691E-02
2.246357E-02
2.497241E-02
2.637606E-02
2.815063E-02
2.986518E-02
3.176338E-02
3.371200E-02
3.557605E-02
3.719136E-02
3.907116E-02
4.084350E-02
4.263672E-02
4.400078E-02
4.609423E-02
4.712727E-02
4.788463E-02
5.005715E-02
5.026801E-02
5.145385E-02
5.332068E-02
5.391567E-02
5.484033E-02
5.643733E-02
5.638228E-02
5.682076E-02
5.775538E-02
5.913680E-02
5.929905E-02
5.908351E-02
5.920256E-02
5.963058E-02
6.069129E-02
6.050279E-02
6.111319E-02
6.179875E-02
6.195355E-02
6.142023E-02
6.151160E-02
6.175409E-02
6.140789E-02
6.119508E-02
6.167037E-02
6.161250E-02
6.276452E-02
6.201224E-02
6.169523E-02
6.165757E-02
6.241438E-02
6.258662E-02
6.282023E-02
6.171508E-02
6.119169E-02
6.136591E-02
6.064491E-02
6.138701E-02
6.147053E-02
6.107235E-02
6.150523E-02
6.143509E-02
6.005079E-02
6.019826E-02
6.044566E-02
5.981029E-02
6.012396E-02
5.903472E-02
5.891200E-02
5.807940E-02
5.705768E-02
5.681470E-02
5.599349E-02
5.517665E-02
5.489994E-02
5.340310E-02
5.226114E-02
5.114035E-02
5.001410E-02
4.901957E-02
4.889815E-02
4.720894E-02
4.483992E-02
4.441739E-02
4.249397E-02
4.202059E-02
3.875773E-02
3.757422E-02
3.580446E-02
3.420180E-02
3.305293E-02
3.015792E-02
2.901628E-02
2.745567E-02
2.624538E-02
2.360141E-02
2.133317E-02
2.018922E-02
1.779045E-02
1.641582E-02
1.468918E-02
1.310052E-02
1.138906E-02
1.019211E-02
9.190602E-03
8.010860E-03
6.711117E-03
5.941845E-03
5.129857E-03
4.429304E-03
3.792752E-03
3.688080E-03
3.828462E-03
3.446256E-03
3.282872E-03
3.027378E-03
3.068744E-03
3.095931E-03
3.449643E-03
3.098695E-03
3.037544E-03
2.735743E-03
2.772380E-03
2.583128E-03
2.297276E-03
1.921833E-03
1.638861E-03
1.516808E-03
1.511236E-03
1.538754E-03
1.050744E-03
9.002822E-04
7.547624E-04
9.156347E-04
8.095960E-04
6.737268E-04
7.363915E-04
6.454325E-04
3.976819E-04
2.812305E-04
3.808512E-04
3.671731E-04
3.004015E-04
2.551913E-04
2.208345E-04
2.951252E-04
2.770117E-04
2.123244E-04
2.285069E-04
3.281700E-04
2.474238E-04
2.132537E-04
4.266296E-04
2.953560E-04
1.077284E-04
1.354155E-04
3.755913E-04
-1.258486E-04
2.350260E-04
1.809066E-04
-6.136993E-05
5.240873E-04
1.004494E-01
-5.560848E-03
-8.928624E-03
-6.317267E-03
-1.669463E-01
-1.027072E-02
5.641974E-04
9.946356E-04
9.405939E-04
8.593906E-04
1.251851E-03
1.686273E-03
1.515492E-03
1.525324E-03
1.805473E-03
2.672315E-03
3.299942E-03
3.297551E-03
3.735362E-03
3.906811E-03
3.906937E-03
3.845033E-03
3.813203E-03
3.529244E-03
3.691144E-03
3.654851E-03
3.665815E-03
3.729282E-03
3.982995E-03
4.771389E-03
5.540363E-03
6.524754E-03
7.512788E-03
8.347992E-03
9.255758E-03
1.064479E-02
1.208964E-02
1.388544E-02
1.506078E-02
1.672974E-02
1.824578E-02
1.996558E-02
2.206110E-02
2.427780E-02
2.614350E-02
2.800771E-02
2.945072E-02
3.210001E-02
3.309290E-02
3.557857E-02
3.760871E-02
3.848136E-02
4.055968E-02
4.159834E-02
4.417387E-02
4.507060E-02
4.695853E-02
4.836525E-02
5.004739E-02
5.048597E-02
5.130165E-02
5.285800E-02
5.495566E-02
5.560420E-02
5.524273E-02
5.750598E-02
5.752041E-02
5.828474E-02
5.949195E-02
5.878186E-02
5.933066E-02
5.956720E-02
6.033267E-02
6.007152E-02
6.077595E-02
6.129904E-02
6.173888E-02
6.327750E-02
6.269220E-02
6.167533E-02
6.166431E-02
6.153606E-02
6.208050E-02
6.175156E-02
6.267518E-02
6.249685E-02
6.211688E-02
6.152310E-02
6.293318E-02
6.165702E-02
6.109419E-02
6.183167E-02
6.262546E-02
6.165669E-02
6.143562E-02
6.108159E-02
6.154641E-02
6.097925E-02
6.048436E-02
6.127435E-02
6.110544E-02
6.131129E-02
6.016937E-02
6.003993E-02
5.966839E-02
5.923065E-02
5.887105E-02
5.888147E-02
5.813022E-02
5.719528E-02
5.713627E-02
5.664511E-02
5.528756E-02
5.461529E-02
5.370676E-02
5.230267E-02
5.088610E-02
5.020651E-02
4.973415E-02
4.802730E-02
4.687819E-02
4.608547E-02
4.378574E-02
4.277532E-02
4.193983E-02
3.990535E-02
3.875047E-02
3.632267E-02
3.410014E-02
3.281420E-02
3.141742E-02
2.924905E-02
2.726808E-02
2.538343E-02
2.375722E-02
2.208679E-02
1.977665E-02
1.791947E-02
1.626898E-02
1.433376E-02
1.322461E-02
1.260451E-02
1.025705E-02
8.799898E-03
7.909260E-03
6.848825E-03
6.018712E-03
5.178801E-03
4.547383E-03
4.263035E-03
3.870642E-03
3.621843E-03
3.412960E-03
3.545124E-03
3.334063E-03
3.189278E-03
3.065293E-03
3.114085E-03
2.885685E-03
2.729871E-03
2.802490E-03
2.746184E-03
2.419936E-03
2.294923E-03
2.113604E-03
1.988947E-03
1.550448E-03
1.604326E-03
1.625138E-03
9.932309E-04
1.006451E-03
6.988502E-04
1.089825E-03
1.179880E-03
9.634155E-04
6.707772E-04
4.876838E-04
7.520655E-04
4.421344E-04
4.672272E-04
4.018687E-04
2.483874E-04
4.353217E-04
1.831045E-04
1.609383E-04
2.909030E-04
3.804217E-04
3.476721E-04
4.655324E-04
3.165029E-04
2.123384E-04
3.269300E-04
2.793993E-04
2.412761E-04
-2.683910E-04
3.209362E-04
-6.185653E-04
-1.737721E-04
3.590427E-04
2.005666E-04
4.298726E-04
1.103925E-01
4.717881E-02
-4.163637E-03
-2.868111E-02
-1.025390E-01
-2.064578E-02
9.598114E-04
7.740906E-04
8.739127E-04
1.195491E-03
1.142106E-03
1.123860E-03
1.691617E-03
1.809694E-03
1.799929E-03
2.405201E-03
3.065457E-03
3.206767E-03
3.659017E-03
4.017345E-03
3.130569E-03
3.609889E-03
3.687373E-03
3.622441E-03
3.850099E-03
3.629151E-03
3.668742E-03
3.931923E-03
4.153685E-03
4.752578E-03
5.619201E-03
6.502615E-03
7.308164E-03
8.479567E-03
9.624266E-03
1.088927E-02
1.210275E-02
1.350531E-02
1.530961E-02
1.722655E-02
1.887159E-02
2.118186E-02
2.278675E-02
2.412664E-02
2.598640E-02
2.831669E-02
3.001223E-02
3.160312E-02
3.450572E-02
3.633476E-02
3.719978E-02
3.937771E-02
4.088593E-02
4.186173E-02
4.290216E-02
4.568243E-02
4.668692E-02
4.762977E-02
4.974057E-02
5.096263E-02
5.135078E-02
5.375623E-02
5.416437E-02
5.556735E-02
5.479688E-02
5.651465E-02
5.646980E-02
5.724705E-02
5.888587E-02
5.900518E-02
5.847641E-02
5.794945E-02
5.954147E-02
6.085012E-02
6.073651E-02
6.099501E-02
6.193618E-02
6.220245E-02
6.122209E-02
6.066270E-02
6.183800E-02
6.126006E-02
6.278442E-02
6.082043E-02
6.185114E-02
6.252634E-02
6.163833E-02
6.129884E-02
6.168016E-02
6.322005E-02
6.172862E-02
6.227116E-02
6.150587E-02
6.162255E-02
6.111507E-02
6.103904E-02
6.176647E-02
6.132608E-02
6.187989E-02
6.057183E-02
6.168570E-02
6.116704E-02
6.025901E-02
6.046939E-02
6.084112E-02
6.085414E-02
6.032043E-02
5.801009E-02
5.803339E-02
5.727239E-02
5.713739E-02
5.590578E-02
5.554302E-02
5.565938E-02
5.321517E-02
5.279485E-02
5.089260E-02
4.962486E-02
4.934247E-02
4.855147E-02
4.691006E-02
4.584610E-02
4.418764E-02
4.263334E-02
4.149997E-02
3.929796E-02
3.740196E-02
3.570882E-02
3.457681E-02
3.285568E-02
3.081219E-02
2.909605E-02
2.788034E-02
2.582331E-02
2.346106E-02
2.176091E-02
1.966574E-02
1.807145E-02
1.580188E-02
1.434988E-02
1.316814E-02
1.179524E-02
1.012034E-02
8.603559E-03
7.755394E-03
6.780925E-03
5.982211E-03
5.293288E-03
4.665708E-03
3.991773E-03
3.650615E-03
3.621773E-03
3.366395E-03
3.211532E-03
3.253166E-03
3.186483E-03
3.127212E-03
3.016237E-03
2.928449E-03
2.674429E-03
2.354659E-03
2.529589E-03
2.327922E-03
2.072242E-03
2.308778E-03
1.615828E-03
1.706629E-03
1.476809E-03
1.153088E-03
1.067973E-03
1.246097E-03
8.901764E-04
1.059758E-03
7.415107E-04
4.036134E-04
7.622061E-04
6.474131E-04
6.379230E-04
3.860570E-04
2.907684E-04
2.144748E-04
3.185348E-04
7.746672E-05
1.647623E-04
1.049212E-04
8.410359E-05
1.176949E-04
2.700759E-04
4.192739E-04
2.228402E-04
2.708559E-04
2.341715E-04
1.385424E-03
2.195606E-04
-3.860309E-04
4.204718E-04
-8.222818E-05
-1.074381E-04
1.471538E-04
3.230342E-04
-8.305215E-05
-4.005299E-02
2.953229E-02
1.395293E-02
-4.756265E-03
7.816791E-03
-3.907540E-03
6.596965E-04
1.064264E-03
8.886302E-04
8.793019E-04
8.697647E-04
1.478350E-03
1.544082E-03
1.972109E-03
2.181273E-03
1.955017E-03
2.413661E-03
3.442966E-03
3.873441E-03
3.605796E-03
2.957349E-03
3.531631E-03
4.060301E-03
3.566078E-03
3.418897E-03
3.485984E-03
3.594311E-03
3.681415E-03
4.044786E-03
4.600214E-03
5.214651E-03
6.609621E-03
7.321642E-03
8.172083E-03
9.263084E-03
1.074872E-02
1.268937E-02
1.411927E-02
1.547904E-02
1.693458E-02
1.883611E-02
2.059357E-02
2.252074E-02
2.415314E-02
2.625176E-02
2.851404E-02
3.014377E-02
3.206483E-02
3.379035E-02
3.546295E-02
3.751818E-02
3.896580E-02
4.106616E-02
4.218527E-02
4.378450E-02
4.536807E-02
4.736659E-02
4.893987E-02
5.024551E-02
5.067268E-02
5.189944E-02
5.281592E-02
5.517392E-02
5.614509E-02
5.650843E-02
5.647855E-02
5.705916E-02
5.787330E-02
5.843134E-02
5.891639E-02
5.919433E-02
5.974682E-02
5.994741E-02
6.007501E-02
6.113864E-02
6.191060E-02
6.092314E-02
6.097693E-02
6.127407E-02
6.175966E-02
6.188681E-02
6.239616E-02
6.181474E-02
6.180422E-02
6.165834E-02
6.178393E-02
6.203634E-02
6.187227E-02
6.213804E-02
6.238836E-02
6.291231E-02
6.250771E-02
6.182020E-02
6.219214E-02
6.188669E-02
6.159844E-02
6.236662E-02
6.194282E-02
6.197174E-02
6.254498E-02
6.214201E-02
6.143286E-02
6.098659E-02
6.001320E-02
5.971931E-02
6.008226E-02
5.975929E-02
5.877300E-02
5.700501E-02
5.629159E-02
5.723969E-02
5.614894E-02
5.544521E-02
5.506239E-02
5.352083E-02
5.303049E-02
5.258008E-02
5.040972E-02
4.954135E-02
4.954996E-02
4.814335E-02
4.644288E-02
4.417191E-02
4.227384E-02
4.136348E-02
3.935028E-02
3.772124E-02
3.675368E-02
3.470956E-02
3.256434E-02
3.067277E-02
2.938626E-02
2.871661E-02
2.519325E-02
2.351124E-02
2.154267E-02
1.941665E-02
1.758303E-02
1.625990E-02
1.422706E-02
1.284608E-02
1.112159E-02
1.030364E-02
8.732083E-03
7.934576E-03
6.907899E-03
5.697174E-03
4.954487E-03
4.547783E-03
4.099902E-03
3.626118E-03
3.508821E-03
3.440408E-03
2.910064E-03
3.224327E-03
3.207820E-03
3.161922E-03
3.051250E-03
2.894164E-03
2.707835E-03
2.540684E-03
2.686011E-03
2.159863E-03
1.980372E-03
2.242944E-03
1.992636E-03
1.591210E-03
1.204413E-03
1.216510E-03
1.069156E-03
1.198385E-03
1.017111E-03
9.645681E-04
6.450016E-04
5.192230E-04
4.317982E-04
4.512802E-04
6.202576E-04
5.033607E-04
4.469730E-04
4.935936E-04
1.724532E-04
2.394870E-04
2.626203E-04
2.938714E-04
1.398511E-04
1.779185E-04
2.563104E-04
2.188802E-04
3.202465E-04
2.049382E-04
3.320908E-04
2.079766E-04
-5.187443E-05
-5.036707E-04
4.535052E-04
-1.910333E-04
-8.226898E-06
3.677595E-04
7.471030E-04
4.344252E-04
1.592219E-02
5.748997E-02
1.217935E-02
-2.275969E-02
1.119240E-03
-1.092104E-02
6.567324E-04
4.006204E-04
7.370326E-04
6.501492E-04
9.129767E-04
1.119179E-03
1.402421E-03
1.543180E-03
1.619488E-03
1.956080E-03
2.713246E-03
3.031702E-03
3.546802E-03
3.630911E-03
3.062915E-03
1.411488E-03
3.870400E-03
3.829954E-03
3.748937E-03
3.782465E-03
3.746877E-03
3.972254E-03
4.338713E-03
4.537678E-03
5.348416E-03
6.547299E-03
7.413003E-03
8.396458E-03
9.387793E-03
1.055854E-02
1.261211E-02
1.402361E-02
1.527074E-02
1.695751E-02
1.867804E-02
2.042516E-02
2.170181E-02
2.377278E-02
2.636604E-02
2.836516E-02
3.025274E-02
3.202188E-02
3.390820E-02
3.561865E-02
3.735930E-02
3.901574E-02
4.069084E-02
4.208319E-02
4.331992E-02
4.574025E-02
4.716568E-02
4.839840E-02
4.964842E-02
5.086996E-02
5.163837E-02
5.314178E-02
5.385364E-02
5.528187E-02
5.692445E-02
5.692643E-02
5.756284E-02
5.779842E-02
5.817065E-02
5.888592E-02
5.968088E-02
6.022786E-02
6.064701E-02
6.011220E-02
6.013955E-02
6.067123E-02
6.111008E-02
6.102382E-02
6.161492E-02
6.195826E-02
6.253181E-02
6.149812E-02
6.146505E-02
6.152054E-02
6.189507E-02
6.189671E-02
6.140467E-02
6.236512E-02
6.247650E-02
6.227719E-02
6.250403E-02
6.249509E-02
6.260867E-02
6.197582E-02
6.157583E-02
6.116198E-02
6.180928E-02
6.210316E-02
6.205964E-02
6.148961E-02
6.068826E-02
6.035044E-02
5.969294E-02
6.060466E-02
5.894285E-02
5.929307E-02
5.969322E-02
5.911046E-02
5.907697E-02
5.845015E-02
5.637258E-02
5.622847E-02
5.482624E-02
5.437595E-02
5.258066E-02
5.187782E-02
5.119457E-02
5.030544E-02
4.966379E-02
4.826558E-02
4.698957E-02
4.600629E-02
4.450211E-02
4.223951E-02
4.105752E-02
4.007126E-02
3.768230E-02
3.605611E-02
3.434490E-02
3.223579E-02
3.105349E-02
2.893345E-02
2.675440E-02
2.546387E-02
2.399570E-02
2.110058E-02
2.043855E-02
1.853485E-02
1.643503E-02
1.477780E-02
1.267004E-02
1.139520E-02
1.052916E-02
9.364125E-03
8.215951E-03
6.605717E-03
5.824291E-03
5.180910E-03
4.662621E-03
4.126093E-03
3.628281E-03
3.334546E-03
3.251595E-03
3.195482E-03
3.110056E-03
2.959178E-03
3.035756E-03
3.130265E-03
2.610179E-03
2.388564E-03
2.385064E-03
2.176668E-03
2.478948E-03
2.291630E-03
1.956115E-03
1.846164E-03
1.796671E-03
1.768971E-03
1.372329E-03
1.228169E-03
1.055035E-03
8.484233E-04
6.092748E-04
6.534319E-04
3.946122E-04
6.218122E-04
4.804182E-04
5.084389E-04
6.473420E-04
3.918728E-04
2.429127E-04
3.759116E-04
3.802729E-04
2.916373E-04
2.314453E-04
2.847810E-04
2.583769E-04
2.709365E-04
2.411192E-04
1.421535E-04
2.057107E-04
2.434209E-04
1.066062E-04
-1.176424E-04
-6.155010E-04
7.496338E-04
3.746073E-04
4.914685E-04
4.307483E-04
4.010088E-04
1.674449E-04
-1.125247E-02
6.475976E-02
1.699121E-02
9.646386E-03
-2.011113E-02
1.917424E-03
5.522695E-04
8.324910E-04
7.547738E-04
7.618704E-04
7.347180E-04
1.355731E-03
1.686063E-03
1.930009E-03
2.227934E-03
1.923970E-03
2.137854E-03
2.783890E-03
3.360164E-03
3.604672E-03
2.986548E-03
3.202796E-03
4.075007E-03
3.802621E-03
3.844837E-03
3.908283E-03
3.720515E-03
3.831718E-03
4.095546E-03
4.681460E-03
5.506243E-03
6.576511E-03
7.326570E-03
8.511152E-03
9.651584E-03
1.090753E-02
1.222352E-02
1.387776E-02
1.537246E-02
1.720376E-02
1.867557E-02
2.040633E-02
2.275644E-02
2.452721E-02
2.633699E-02
2.833933E-02
2.975152E-02
3.187282E-02
3.387359E-02
3.616785E-02
3.759557E-02
3.901056E-02
4.136352E-02
4.258346E-02
4.353861E-02
4.567658E-02
4.699315E-02
4.887538E-02
4.978086E-02
5.101654E-02
5.227598E-02
5.253114E-02
5.436769E-02
5.522736E-02
5.632655E-02
5.627803E-02
5.723334E-02
5.819732E-02
5.848693E-02
5.947415E-02
5.938036E-02
6.103305E-02
6.015602E-02
5.987648E-02
6.040820E-02
6.137423E-02
6.191352E-02
6.173044E-02
6.184468E-02
6.198365E-02
6.212361E-02
6.237818E-02
6.154528E-02
6.128553E-02
6.251136E-02
6.166144E-02
6.205768E-02
6.369568E-02
6.246148E-02
6.222862E-02
6.179003E-02
6.238960E-02
6.189717E-02
6.229603E-02
6.232062E-02
6.189206E-02
6.141621E-02
6.130657E-02
6.145064E-02
6.175586E-02
6.132373E-02
6.079684E-02
6.027495E-02
5.984773E-02
6.016044E-02
5.934383E-02
5.974926E-02
5.924345E-02
5.828696E-02
5.736505E-02
5.726586E-02
5.701566E-02
5.523826E-02
5.388005E-02
5.350442E-02
5.243761E-02
5.174287E-02
5.015117E-02
4.905852E-02
4.821936E-02
4.760372E-02
4.623045E-02
4.430355E-02
4.340756E-02
4.156033E-02
3.940178E-02
3.815885E-02
3.600921E-02
3.441837E-02
3.230756E-02
3.065080E-02
2.913256E-02
2.681457E-02
2.532179E-02
2.353112E-02
2.178074E-02
1.988583E-02
1.786621E-02
1.596421E-02
1.438158E-02
1.262406E-02
1.215482E-02
1.031408E-02
9.122830E-03
7.825895E-03
6.587591E-03
5.699257E-03
5.228932E-03
4.533467E-03
4.239383E-03
3.832088E-03
3.742597E-03
3.462615E-03
3.231568E-03
2.942264E-03
2.946379E-03
3.018826E-03
2.961391E-03
2.848636E-03
2.595129E-03
2.657506E-03
2.785869E-03
2.209268E-03
2.273880E-03
2.135939E-03
2.103618E-03
1.764100E-03
1.549879E-03
1.473034E-03
1.144141E-03
8.695466E-04
9.525594E-04
7.503418E-04
4.645806E-04
3.321392E-04
5.995668E-04
7.158186E-04
6.333953E-04
6.153380E-04
3.691443E-04
4.072727E-04
4.888598E-04
3.507086E-04
5.137756E-04
3.341610E-04
5.481275E-04
3.598641E-04
3.206105E-04
2.515106E-04
1.636385E-04
1.575641E-04
2.225646E-04
1.835696E-04
4.418265E-05
-6.519343E-04
7.160469E-04
2.881725E-04
1.316875E-04
3.388819E-04
5.173208E-04
5.226664E-04
7.014995E-05
1.355245E-02
9.044991E-03
-1.115253E-02
-2.790866E-03
3.711599E-04
5.600269E-04
5.574382E-04
8.541612E-04
8.638699E-04
1.227603E-03
1.315828E-03
1.466530E-03
1.632563E-03
1.808334E-03
2.169289E-03
2.620671E-03
2.719726E-03
2.901610E-03
3.708677E-03
3.713946E-03
4.000241E-03
4.116675E-03
3.889325E-03
3.774278E-03
3.653833E-03
3.505550E-03
3.622717E-03
4.169354E-03
4.828391E-03
5.309175E-03
6.229276E-03
7.138407E-03
8.121803E-03
9.377251E-03
1.097143E-02
1.230798E-02
1.362730E-02
1.564647E-02
1.664816E-02
1.882475E-02
2.063202E-02
2.180280E-02
2.437140E-02
2.660094E-02
2.828224E-02
3.020315E-02
3.212000E-02
3.366899E-02
3.539709E-02
3.686433E-02
3.910856E-02
4.118354E-02
4.267226E-02
4.416799E-02
4.525606E-02
4.628659E-02
4.850381E-02
4.875903E-02
5.027605E-02
5.205624E-02
5.259198E-02
5.431318E-02
5.520220E-02
5.555296E-02
5.628504E-02
5.828465E-02
5.841883E-02
5.921183E-02
5.955033E-02
5.921595E-02
5.927530E-02
6.038328E-02
6.041857E-02
6.068483E-02
6.081088E-02
6.095366E-02
6.128252E-02
6.132127E-02
6.223817E-02
6.211308E-02
6.193075E-02
6.197019E-02
6.210552E-02
6.197310E-02
6.214589E-02
6.373488E-02
6.559726E-02
6.293456E-02
6.266327E-02
6.246532E-02
6.159691E-02
6.198935E-02
6.247771E-02
6.211673E-02
6.210629E-02
6.168189E-02
6.145917E-02
6.178349E-02
6.162318E-02
6.117082E-02
6.076588E-02
6.058272E-02
6.002048E-02
6.014278E-02
5.956246E-02
5.902847E-02
5.886240E-02
5.898309E-02
5.801784E-02
5.677157E-02
5.594668E-02
5.528543E-02
5.487085E-02
5.386427E-02
5.272702E-02
5.185249E-02
5.077842E-02
4.905071E-02
4.789830E-02
4.725222E-02
4.579418E-02
4.454328E-02
4.358646E-02
4.126342E-02
3.928342E-02
3.751637E-02
3.605726E-02
3.428836E-02
3.273703E-02
3.065092E-02
2.951985E-02
2.674338E-02
2.568927E-02
2.361038E-02
2.175959E-02
2.017803E-02
1.790664E-02
1.578718E-02
1.453152E-02
1.317141E-02
1.172723E-02
1.040351E-02
8.824792E-03
7.694824E-03
6.879024E-03
5.797046E-03
5.099282E-03
4.560568E-03
3.961758E-03
3.852812E-03
3.514815E-03
3.323755E-03
3.005783E-03
3.044641E-03
3.165561E-03
2.991823E-03
2.865392E-03
2.577689E-03
2.674807E-03
2.542760E-03
2.452940E-03
2.194212E-03
2.121418E-03
1.557152E-03
1.808544E-03
1.640787E-03
1.367458E-03
1.126405E-03
1.129669E-03
1.148907E-03
1.045612E-03
8.384621E-04
4.763844E-04
3.334226E-04
4.185576E-04
3.914233E-04
6.678796E-04
5.719329E-04
5.599259E-04
3.998454E-04
4.920356E-04
2.751015E-04
3.438504E-04
2.861713E-04
3.313365E-04
1.586261E-04
2.739875E-04
2.568905E-04
3.244072E-04
1.778905E-04
2.787538E-04
2.722181E-04
-1.549507E-06
-7.008163E-04
2.024871E-03
6.294133E-04
2.197598E-04
2.389279E-04
4.958148E-04
5.186346E-04
2.777731E-04
1.356493E-02
1.031645E-02
1.362495E-02
1.002874E-03
3.989013E-04
4.640232E-04
6.972691E-04
5.794607E-04
5.633723E-04
1.360024E-03
1.571865E-03
1.652224E-03
1.657392E-03
1.736427E-03
2.029385E-03
2.459932E-03
2.544523E-03
2.903313E-03
3.347437E-03
3.581897E-03
3.897742E-03
4.174180E-03
3.539534E-03
3.423653E-03
3.421933E-03
3.419993E-03
3.598883E-03
4.086871E-03
4.725410E-03
5.393397E-03
6.344403E-03
7.201967E-03
8.094189E-03
9.252385E-03
1.097073E-02
1.262714E-02
1.397365E-02
1.544251E-02
1.707549E-02
1.874713E-02
2.059868E-02
2.245619E-02
2.428845E-02
2.617516E-02
2.841150E-02
3.028687E-02
3.222986E-02
3.406606E-02
3.575595E-02
3.713776E-02
3.860486E-02
4.094697E-02
4.235708E-02
4.393504E-02
4.556896E-02
4.706253E-02
4.826223E-02
4.963352E-02
5.152962E-02
5.200513E-02
5.236852E-02
5.429536E-02
5.503531E-02
5.598027E-02
5.616253E-02
5.728423E-02
5.802985E-02
5.868599E-02
5.913209E-02
5.918986E-02
5.918816E-02
6.066257E-02
6.044053E-02
6.024285E-02
6.049132E-02
6.151188E-02
6.172571E-02
6.121868E-02
6.119394E-02
6.139192E-02
6.200602E-02
6.220509E-02
6.246185E-02
6.177641E-02
6.213823E-02
6.196409E-02
6.345293E-02
6.175351E-02
6.170028E-02
6.146370E-02
6.187166E-02
6.198647E-02
6.191746E-02
6.207651E-02
6.180403E-02
6.256075E-02
6.140937E-02
6.158504E-02
6.231724E-02
6.161355E-02
6.091818E-02
6.086426E-02
6.066161E-02
6.094824E-02
5.995073E-02
5.901924E-02
5.911418E-02
5.917610E-02
5.844594E-02
5.792901E-02
5.709612E-02
5.620534E-02
5.503942E-02
5.391828E-02
5.268398E-02
5.209967E-02
5.068498E-02
4.965300E-02
4.908242E-02
4.728951E-02
4.600322E-02
4.468852E-02
4.283254E-02
4.145495E-02
3.954201E-02
3.838319E-02
3.670419E-02
3.421960E-02
3.211036E-02
3.090445E-02
2.930316E-02
2.702038E-02
2.577268E-02
2.348837E-02
2.190256E-02
1.958794E-02
1.772866E-02
1.601996E-02
1.431817E-02
1.308766E-02
1.212072E-02
1.011491E-02
8.738211E-03
7.650109E-03
6.965262E-03
5.950076E-03
5.534989E-03
4.738361E-03
4.118006E-03
3.600975E-03
3.160286E-03
3.161301E-03
2.952700E-03
2.992129E-03
3.033647E-03
3.031536E-03
2.808762E-03
2.678849E-03
2.529828E-03
2.536829E-03
2.394790E-03
2.348275E-03
2.087384E-03
1.841503E-03
1.715284E-03
1.455340E-03
1.205510E-03
1.057524E-03
1.079099E-03
9.482368E-04
6.558797E-04
5.672582E-04
4.277797E-04
5.554345E-04
4.212396E-04
5.524601E-04
4.556693E-04
3.372540E-04
3.669847E-04
3.748423E-04
1.934799E-04
2.222178E-04
4.867362E-04
3.753823E-04
1.688439E-04
1.514979E-04
2.316108E-04
1.501365E-04
9.895955E-05
2.123280E-04
1.632357E-04
1.772051E-04
1.944878E-04
-4.818626E-04
1.072746E-03
4.554872E-04
5.561506E-04
5.043021E-04
-1.827151E-04
3.665411E-04
1.702474E-04
1.690811E-04
1.197393E-04
4.605519E-04
2.130898E-04
4.759347E-04
6.071448E-04
9.418829E-04
8.957060E-04
1.142315E-03
1.934483E-03
1.863628E-03
1.498237E-03
1.536545E-03
1.780937E-03
2.000079E-03
2.189549E-03
2.507936E-03
2.786202E-03
3.137995E-03
3.752552E-03
4.179821E-03
4.120448E-03
3.752613E-03
3.516756E-03
3.449141E-03
3.578699E-03
4.076071E-03
4.489602E-03
4.945609E-03
5.314928E-03
6.146982E-03
7.198315E-03
8.140669E-03
9.382794E-03
1.086835E-02
1.230241E-02
1.377957E-02
1.498087E-02
1.677541E-02
1.869185E-02
2.095762E-02
2.219875E-02
2.396478E-02
2.614189E-02
2.825990E-02
2.990482E-02
3.166521E-02
3.349687E-02
3.523875E-02
3.750635E-02
3.894233E-02
4.041632E-02
4.278374E-02
4.448920E-02
4.602794E-02
4.678122E-02
4.805551E-02
4.975754E-02
5.091386E-02
5.219839E-02
5.328159E-02
5.414735E-02
5.554491E-02
5.652136E-02
5.682040E-02
5.711105E-02
5.836682E-02
5.861669E-02
5.904554E-02
5.966914E-02
5.994179E-02
5.988810E-02
6.109777E-02
6.123242E-02
6.125665E-02
6.148248E-02
6.114365E-02
6.147703E-02
6.184318E-02
6.286063E-02
6.169513E-02
6.256432E-02
6.203952E-02
6.226534E-02
6.204901E-02
6.192001E-02
6.149733E-02
6.186000E-02
6.197742E-02
6.144734E-02
6.153022E-02
6.179712E-02
6.210917E-02
6.210742E-02
6.164115E-02
6.058922E-02
6.070862E-02
6.284254E-02
6.160828E-02
5.988759E-02
6.106316E-02
5.929478E-02
6.036646E-02
6.006438E-02
6.029384E-02
5.978670E-02
5.872326E-02
5.842768E-02
5.792050E-02
5.675042E-02
5.671949E-02
5.602933E-02
5.508249E-02
5.290571E-02
5.235829E-02
5.186009E-02
5.040885E-02
4.933011E-02
4.787474E-02
4.815134E-02
4.588544E-02
4.483219E-02
4.311796E-02
4.134068E-02
3.944900E-02
3.825432E-02
3.641724E-02
3.450421E-02
3.292759E-02
3.089721E-02
2.958728E-02
2.710413E-02
2.554610E-02
2.409745E-02
2.120055E-02
1.950069E-02
1.747705E-02
1.559129E-02
1.504894E-02
1.338759E-02
1.152577E-02
1.019552E-02
8.686033E-03
7.698894E-03
6.804510E-03
5.666023E-03
5.105628E-03
4.449285E-03
3.811522E-03
3.494048E-03
3.230164E-03
3.097394E-03
3.055577E-03
3.109965E-03
2.907691E-03
2.957412E-03
2.810385E-03
2.639214E-03
2.546092E-03
2.550325E-03
2.349786E-03
2.118397E-03
1.742270E-03
1.298605E-03
1.466144E-03
1.396946E-03
1.302263E-03
1.211549E-03
1.119415E-03
7.050527E-04
1.007430E-03
8.651913E-04
6.893987E-04
6.991645E-04
7.106441E-04
5.259867E-04
5.439173E-04
4.350941E-04
5.136149E-04
5.131177E-04
3.210536E-04
3.551815E-04
3.005912E-04
2.666402E-04
3.828001E-04
2.924200E-04
9.933082E-05
1.475048E-04
1.460806E-04
3.006831E-04
2.049473E-04
1.512414E-04
1.433865E-05
-2.900916E-04
3.797220E-04
2.071583E-04
3.656092E-04
1.480830E-04
1.101291E-04
2.471944E-04
2.776794E-04
3.539080E-04
3.939762E-04
1.924568E-04
1.696361E-04
2.958565E-04
4.650804E-04
8.050499E-04
7.076976E-04
1.368478E-03
1.389485E-03
1.731522E-03
1.524377E-03
1.609401E-03
2.022840E-03
1.668288E-03
2.028003E-03
2.436328E-03
2.995786E-03
2.995514E-03
3.240432E-03
3.620851E-03
4.059191E-03
3.693663E-03
3.470554E-03
3.517171E-03
3.776698E-03
3.825352E-03
4.313882E-03
4.883118E-03
5.565778E-03
6.682292E-03
7.236557E-03
8.258525E-03
9.281428E-03
1.067151E-02
1.223267E-02
1.402490E-02
1.546993E-02
1.715602E-02
1.856892E-02
2.038956E-02
2.262018E-02
2.453229E-02
2.634255E-02
2.865160E-02
3.032779E-02
3.179034E-02
3.348789E-02
3.573851E-02
3.655546E-02
3.889466E-02
4.014277E-02
4.202268E-02
4.411513E-02
4.546954E-02
4.666003E-02
4.769901E-02
4.916480E-02
5.094453E-02
5.247720E-02
5.389348E-02
5.507711E-02
5.500324E-02
5.668518E-02
5.901799E-02
5.665304E-02
5.766877E-02
5.792973E-02
5.824871E-02
5.974156E-02
6.069137E-02
6.074446E-02
6.147366E-02
6.034768E-02
6.078907E-02
6.203176E-02
6.079414E-02
6.098592E-02
6.212225E-02
6.216880E-02
6.177690E-02
6.190489E-02
6.115861E-02
6.158176E-02
6.144586E-02
6.145101E-02
6.272731E-02
6.208792E-02
6.233015E-02
6.315811E-02
6.235938E-02
6.222030E-02
6.126087E-02
6.094408E-02
6.152596E-02
6.076690E-02
6.107279E-02
6.115987E-02
6.118643E-02
6.044289E-02
6.202678E-02
6.102754E-02
6.062111E-02
6.008085E-02
6.194434E-02
6.582536E-02
5.858455E-02
5.732180E-02
5.711157E-02
5.771870E-02
5.714015E-02
5.639718E-02
5.549977E-02
5.407255E-02
5.307270E-02
5.166910E-02
5.084837E-02
4.872658E-02
4.798957E-02
4.709769E-02
4.607745E-02
4.401453E-02
4.234765E-02
4.109705E-02
3.898514E-02
3.793398E-02
3.613781E-02
3.429355E-02
3.210327E-02
3.058698E-02
2.908000E-02
2.704154E-02
2.494442E-02
2.326586E-02
2.189679E-02
1.919769E-02
1.734753E-02
1.580679E-02
1.462131E-02
1.344795E-02
1.224389E-02
1.031472E-02
8.880736E-03
7.466621E-03
6.787327E-03
5.891405E-03
4.999603E-03
4.700507E-03
4.108007E-03
3.704029E-03
3.455715E-03
3.157334E-03
3.029476E-03
3.273915E-03
2.972332E-03
2.889458E-03
3.117697E-03
2.845497E-03
2.709492E-03
2.665005E-03
2.542171E-03
2.374572E-03
1.927943E-03
1.623042E-03
1.804944E-03
1.567637E-03
1.286125E-03
1.076143E-03
8.346135E-04
1.070943E-03
8.757022E-04
6.724650E-04
5.493554E-04
6.131520E-04
4.631829E-04
6.791532E-04
4.875667E-04
3.919801E-04
2.005632E-04
2.653792E-04
2.238265E-04
5.896450E-05
1.248271E-04
3.210802E-04
4.607730E-04
2.774300E-04
2.416737E-04
2.523659E-04
2.781432E-04
2.916195E-04
1.842037E-04
1.019446E-04
5.155179E-05
1.900911E-05
1.070551E-03
3.738736E-04
3.458754E-04
3.711933E-04
2.669738E-04
3.417247E-04
6.430288E-04
6.174995E-04
4.636145E-04
3.329600E-04
5.335860E-04
5.736372E-04
5.364091E-04
7.538364E-04
7.126795E-04
1.163999E-03
1.697931E-03
1.756261E-03
1.931654E-03
2.294364E-03
2.293862E-03
2.219896E-03
2.280932E-03
2.730104E-03
2.930393E-03
2.981365E-03
3.258987E-03
3.371838E-03
3.276109E-03
3.408895E-03
3.431196E-03
3.313770E-03
3.595061E-03
3.777223E-03
4.081359E-03
5.208936E-03
5.656958E-03
6.753349E-03
7.484419E-03
8.430323E-03
9.690439E-03
1.079169E-02
1.213839E-02
1.331190E-02
1.535061E-02
1.731474E-02
1.858179E-02
2.107770E-02
2.239220E-02
2.421954E-02
2.665983E-02
2.797719E-02
3.066741E-02
3.208229E-02
3.404575E-02
3.536469E-02
3.709187E-02
3.955032E-02
3.947341E-02
4.233560E-02
4.396030E-02
4.511431E-02
4.680227E-02
4.753824E-02
4.972111E-02
5.075790E-02
5.256376E-02
5.299338E-02
5.396612E-02
5.493033E-02
5.694967E-02
5.732460E-02
5.727619E-02
5.817591E-02
5.823577E-02
5.847035E-02
5.971228E-02
6.443569E-02
6.007616E-02
6.058293E-02
6.193975E-02
6.265141E-02
6.213714E-02
6.116257E-02
6.224898E-02
6.188019E-02
6.285971E-02
6.243963E-02
6.217332E-02
6.051162E-02
6.153579E-02
6.196081E-02
6.293101E-02
6.212213E-02
6.190586E-02
6.211449E-02
6.162718E-02
6.065905E-02
6.084405E-02
6.166840E-02
6.160904E-02
6.205692E-02
6.214688E-02
6.207498E-02
6.169012E-02
6.070539E-02
6.010609E-02
6.114394E-02
6.196820E-02
6.056841E-02
5.937119E-02
5.997564E-02
5.989503E-02
5.906262E-02
5.886346E-02
5.722063E-02
5.608086E-02
5.573566E-02
5.560743E-02
5.453036E-02
5.330180E-02
5.251937E-02
5.143996E-02
5.071418E-02
4.817785E-02
4.797187E-02
4.717764E-02
4.568892E-02
4.466202E-02
4.326179E-02
4.195135E-02
4.035195E-02
3.800023E-02
3.630714E-02
3.480660E-02
3.265643E-02
3.062400E-02
2.925848E-02
2.709260E-02
2.530037E-02
2.379416E-02
2.151159E-02
1.943910E-02
1.810263E-02
1.623668E-02
1.421962E-02
1.260263E-02
1.157973E-02
1.051455E-02
8.853321E-03
7.632791E-03
6.791799E-03
6.040470E-03
5.196904E-03
4.476895E-03
4.008505E-03
3.406023E-03
3.252606E-03
3.160358E-03
2.884726E-03
2.984753E-03
3.168492E-03
3.292793E-03
3.496598E-03
2.859635E-03
2.725855E-03
2.769145E-03
2.374924E-03
2.311020E-03
1.916221E-03
1.672957E-03
1.559448E-03
1.441579E-03
1.173907E-03
9.976367E-04
1.009285E-03
1.059166E-03
9.997287E-04
5.760017E-04
5.892713E-04
6.306800E-04
5.741357E-04
5.070226E-04
3.487062E-04
2.430376E-04
2.844844E-04
3.394877E-04
-8.924045E-05
8.494033E-05
2.849828E-04
-8.783064E-06
4.075645E-05
5.435957E-05
2.531674E-04
1.146405E-04
8.002441E-05
1.563433E-04
1.145249E-04
4.704986E-05
1.626126E-04
3.333599E-04
7.601053E-04
4.479775E-04
1.822469E-04
2.275827E-04
4.237003E-04
1.816771E-04
1.399764E-04
4.710050E-04
4.876344E-04
4.712140E-04
7.124799E-04
6.673868E-04
7.570755E-04
5.794496E-04
7.440148E-04
1.370836E-03
1.550747E-03
1.642653E-03
1.440245E-03
2.281800E-03
2.316762E-03
2.344163E-03
2.061131E-03
2.319944E-03
2.692529E-03
3.321083E-03
3.159257E-03
3.039622E-03
3.482613E-03
3.311726E-03
3.323198E-03
3.326182E-03
3.432987E-03
3.777187E-03
4.316065E-03
4.932879E-03
5.507621E-03
6.226338E-03
7.581723E-03
8.408411E-03
9.514466E-03
1.081364E-02
1.209284E-02
1.355208E-02
1.535636E-02
1.723087E-02
1.886057E-02
2.062873E-02
2.289707E-02
2.486454E-02
2.639721E-02
2.837571E-02
3.001240E-02
3.210575E-02
3.382534E-02
3.550305E-02
3.735482E-02
3.861013E-02
4.049355E-02
4.272691E-02
4.451216E-02
4.584028E-02
4.685319E-02
4.805909E-02
4.947683E-02
5.025684E-02
5.131677E-02
5.322428E-02
5.352129E-02
5.445542E-02
5.616720E-02
5.719940E-02
5.767216E-02
5.838155E-02
5.847897E-02
5.875788E-02
5.986679E-02
6.136479E-02
6.139240E-02
6.012155E-02
5.945804E-02
6.056523E-02
6.166147E-02
6.203239E-02
6.147997E-02
6.122257E-02
6.209463E-02
6.304964E-02
6.201815E-02
6.176352E-02
6.175386E-02
6.144782E-02
6.186755E-02
6.216632E-02
6.227006E-02
6.129937E-02
6.209183E-02
6.111978E-02
6.184727E-02
6.168403E-02
6.214258E-02
6.158596E-02
6.174497E-02
6.185673E-02
6.113152E-02
6.132641E-02
6.112915E-02
6.095545E-02
6.016963E-02
6.018052E-02
5.985128E-02
5.894760E-02
5.975286E-02
5.913268E-02
5.773123E-02
5.752041E-02
5.715086E-02
5.590341E-02
5.493996E-02
5.424293E-02
5.372387E-02
5.325472E-02
5.118550E-02
5.099185E-02
4.965514E-02
4.807177E-02
4.724308E-02
4.655631E-02
4.406333E-02
4.319446E-02
4.075357E-02
4.001004E-02
3.879447E-02
3.587004E-02
3.397332E-02
3.203246E-02
3.104267E-02
2.877181E-02
2.702764E-02
2.557127E-02
2.326653E-02
2.139544E-02
1.898944E-02
1.781363E-02
1.603884E-02
1.425078E-02
1.267581E-02
1.153960E-02
1.020444E-02
8.586224E-03
7.777393E-03
6.460758E-03
5.944680E-03
5.317449E-03
4.563259E-03
3.791207E-03
3.373556E-03
3.240020E-03
3.051212E-03
3.028609E-03
2.937908E-03
2.924737E-03
3.254918E-03
3.264973E-03
2.764460E-03
2.613497E-03
2.371285E-03
2.262105E-03
2.382228E-03
2.010755E-03
1.753091E-03
2.103145E-03
2.107148E-03
1.194244E-03
1.246766E-03
9.421204E-04
1.252524E-03
1.283955E-03
9.834859E-04
7.285261E-04
5.405570E-04
3.402695E-04
3.708803E-04
3.137125E-04
3.153648E-04
3.711129E-04
2.370204E-04
-1.000850E-03
-5.830807E-05
1.053298E-04
1.831947E-04
3.066636E-04
2.477871E-04
1.487266E-04
1.492475E-04
2.377973E-04
-8.225684E-06
1.393557E-04
1.427862E-04
1.966998E-04
3.682106E-04
4.803671E-04
5.041238E-04
3.838594E-04
1.764836E-04
9.950292E-05
5.508622E-04
2.930571E-04
4.399011E-04
4.085966E-04
5.325794E-04
2.605101E-04
9.229040E-04
7.899749E-04
8.547951E-04
8.536703E-04
9.246887E-04
1.504676E-03
1.540837E-03
1.537912E-03
2.170481E-03
2.653350E-03
2.603624E-03
2.242938E-03
2.702905E-03
2.773319E-03
3.431977E-03
3.195068E-03
3.016009E-03
2.915154E-03
3.297605E-03
3.302679E-03
3.267371E-03
3.606745E-03
3.682544E-03
4.151148E-03
4.854551E-03
5.393489E-03
6.723199E-03
7.205160E-03
8.287541E-03
9.644897E-03
1.079655E-02
1.169155E-02
1.325031E-02
1.565874E-02
1.721240E-02
1.886638E-02
2.074675E-02
2.224864E-02
2.455745E-02
2.610247E-02
2.865923E-02
3.043472E-02
3.235969E-02
3.397766E-02
3.612705E-02
3.849272E-02
3.973706E-02
4.072504E-02
4.251270E-02
4.384742E-02
4.591156E-02
4.720186E-02
4.844801E-02
4.990491E-02
5.139658E-02
5.244951E-02
5.328339E-02
5.441098E-02
5.523177E-02
5.537386E-02
5.659957E-02
5.685711E-02
5.809113E-02
5.864382E-02
5.924653E-02
6.022541E-02
6.105431E-02
6.029244E-02
5.998002E-02
6.068336E-02
6.046755E-02
6.071584E-02
6.132801E-02
6.143299E-02
6.185090E-02
6.226125E-02
6.206707E-02
6.198962E-02
6.153608E-02
6.168485E-02
6.216947E-02
6.278288E-02
6.218700E-02
6.171942E-02
6.090061E-02
6.104576E-02
6.188358E-02
6.165669E-02
6.203951E-02
6.237101E-02
6.204364E-02
6.161434E-02
6.088573E-02
6.127993E-02
6.092593E-02
6.046737E-02
6.122804E-02
6.027410E-02
5.948560E-02
5.906259E-02
5.945547E-02
5.989635E-02
5.827466E-02
5.750572E-02
5.692859E-02
5.711139E-02
5.693629E-02
5.533286E-02
5.430773E-02
5.372394E-02
5.287411E-02
5.251312E-02
5.179658E-02
4.920641E-02
4.893286E-02
4.735110E-02
4.572461E-02
4.411201E-02
4.276340E-02
4.111602E-02
3.969646E-02
3.823389E-02
3.633096E-02
3.411032E-02
3.308780E-02
3.110275E-02
2.901290E-02
2.722585E-02
2.510571E-02
2.382938E-02
2.169884E-02
2.022495E-02
1.756417E-02
1.607674E-02
1.442596E-02
1.279257E-02
1.193418E-02
1.049241E-02
9.045192E-03
7.493170E-03
6.700766E-03
5.936246E-03
5.110662E-03
4.751285E-03
3.928350E-03
3.507204E-03
3.297831E-03
3.213303E-03
2.989555E-03
3.275206E-03
3.012913E-03
3.222342E-03
3.034269E-03
2.819142E-03
2.461076E-03
2.504773E-03
2.608761E-03
2.231906E-03
2.098069E-03
1.996292E-03
2.138253E-03
1.553993E-03
1.519821E-03
1.432550E-03
1.086750E-03
1.088114E-03
9.174096E-04
6.377292E-04
8.258848E-04
6.818395E-04
4.492721E-04
3.300271E-04
3.034895E-04
5.567067E-04
4.945712E-04
3.049543E-04
5.617257E-05
2.753532E-04
2.281114E-04
2.542441E-04
2.489739E-04
2.429957E-04
3.185118E-04
2.381313E-04
4.249652E-04
1.980438E-05
7.554845E-05
3.653543E-04
4.609790E-04
1.860762E-04
-1.381257E-05
5.069666E-04
2.753051E-04
1.709177E-04
2.387161E-04
3.639150E-04
2.084785E-04
2.353286E-04
4.933510E-04
2.997158E-04
2.914835E-04
3.264546E-04
6.510029E-04
6.040870E-04
4.955267E-04
7.355390E-04
1.106164E-03
1.627978E-03
2.084853E-03
2.254417E-03
2.284935E-03
2.283303E-03
2.275962E-03
2.226794E-03
2.669717E-03
2.819696E-03
3.056000E-03
3.088475E-03
3.176439E-03
3.082179E-03
3.118440E-03
3.264839E-03
3.565196E-03
3.998427E-03
4.214785E-03
4.825707E-03
5.738111E-03
6.619240E-03
7.454667E-03
8.210950E-03
9.263587E-03
1.059667E-02
1.208726E-02
1.324671E-02
1.497187E-02
1.688031E-02
1.882256E-02
2.063743E-02
2.266821E-02
2.457876E-02
2.641043E-02
2.795194E-02
2.989277E-02
3.189152E-02
3.332239E-02
3.517258E-02
3.765219E-02
4.027835E-02
4.139199E-02
4.268640E-02
4.483022E-02
4.604393E-02
4.663494E-02
4.846020E-02
4.926924E-02
5.049422E-02
5.203535E-02
5.289144E-02
5.426085E-02
5.516627E-02
5.516737E-02
5.646215E-02
5.724206E-02
5.744651E-02
5.862703E-02
5.881695E-02
5.910849E-02
5.977980E-02
6.067840E-02
6.068480E-02
6.077950E-02
6.080935E-02
6.086274E-02
6.165035E-02
6.168103E-02
6.177889E-02
6.209058E-02
6.195259E-02
6.184142E-02
6.249136E-02
6.274685E-02
6.193687E-02
6.223599E-02
6.146590E-02
6.223380E-02
6.217685E-02
6.376838E-02
6.257851E-02
6.215123E-02
6.173314E-02
6.186080E-02
6.165587E-02
6.154676E-02
6.220555E-02
6.055826E-02
6.098875E-02
6.137282E-02
6.164977E-02
6.120077E-02
6.092172E-02
5.937161E-02
5.909276E-02
5.991555E-02
5.831074E-02
5.804488E-02
5.801638E-02
5.660930E-02
5.677464E-02
5.434788E-02
5.521373E-02
5.325704E-02
5.278590E-02
5.182520E-02
5.017650E-02
4.889469E-02
4.807000E-02
4.831495E-02
4.538287E-02
4.485166E-02
4.280839E-02
4.141087E-02
3.922680E-02
3.668272E-02
3.473706E-02
3.477768E-02
3.236074E-02
3.139496E-02
2.873183E-02
2.674966E-02
2.577917E-02
2.373525E-02
2.152714E-02
1.951708E-02
1.725378E-02
1.644539E-02
1.462405E-02
1.347037E-02
1.156601E-02
1.023547E-02
8.948569E-03
7.832921E-03
6.745776E-03
6.081379E-03
4.860504E-03
4.494780E-03
3.852707E-03
3.428280E-03
3.071978E-03
2.843249E-03
3.082456E-03
3.231194E-03
2.912790E-03
2.981348E-03
3.027150E-03
2.857083E-03
2.671873E-03
2.717696E-03
2.716436E-03
2.349935E-03
2.030073E-03
1.672579E-03
1.806547E-03
1.550673E-03
1.386894E-03
1.316724E-03
1.036819E-03
7.841125E-04
9.571932E-04
7.678001E-04
6.655280E-04
5.973237E-04
2.696964E-04
4.327153E-05
3.090410E-04
4.939512E-04
5.093734E-04
3.636623E-04
3.268616E-04
3.565804E-04
3.485370E-04
5.558206E-04
4.020843E-04
1.908526E-04
2.671757E-04
3.750779E-04
3.838634E-04
1.176145E-04
9.547219E-05
2.459255E-03
6.907507E-04
-2.604706E-03
4.263429E-04
1.231364E-03
1.018913E-03
3.986722E-04
3.584259E-04
7.995525E-04
6.428525E-04
6.066927E-04
2.968655E-04
3.703283E-04
5.374053E-04
5.326204E-04
7.052885E-04
4.730260E-04
1.137957E-03
9.330759E-04
1.398783E-03
1.529661E-03
1.762906E-03
2.284360E-03
2.107787E-03
1.885660E-03
2.433957E-03
2.400090E-03
2.475557E-03
2.603711E-03
2.978002E-03
2.998803E-03
3.189395E-03
2.873697E-03
3.221504E-03
3.235894E-03
3.223389E-03
3.686282E-03
4.127063E-03
4.948337E-03
5.070807E-03
6.523712E-03
7.611855E-03
8.265797E-03
9.411819E-03
1.082441E-02
1.221769E-02
1.369534E-02
1.487399E-02
1.728248E-02
1.870401E-02
2.101295E-02
2.216216E-02
2.407620E-02
2.670176E-02
2.814777E-02
2.991374E-02
3.194810E-02
3.351938E-02
3.560504E-02
3.784035E-02
4.030563E-02
4.071580E-02
4.202061E-02
4.427253E-02
4.600822E-02
4.661505E-02
4.839917E-02
4.978306E-02
5.064791E-02
5.218492E-02
5.262365E-02
5.396972E-02
5.483522E-02
5.530500E-02
5.597574E-02
5.776702E-02
5.802136E-02
5.901343E-02
5.918075E-02
6.015952E-02
6.047756E-02
6.113454E-02
6.041217E-02
6.069185E-02
6.140948E-02
6.139845E-02
6.263495E-02
6.261259E-02
6.258387E-02
6.193168E-02
6.254084E-02
6.199843E-02
6.241911E-02
6.279378E-02
6.189716E-02
6.163200E-02
6.152588E-02
6.156228E-02
6.269713E-02
6.196832E-02
6.185273E-02
6.227566E-02
6.185219E-02
6.257506E-02
6.220241E-02
6.168736E-02
6.177075E-02
6.042411E-02
6.025884E-02
6.160555E-02
6.173484E-02
6.157169E-02
6.074157E-02
5.923488E-02
5.897582E-02
5.909215E-02
5.843552E-02
5.818377E-02
5.721993E-02
5.644567E-02
5.685692E-02
5.584972E-02
5.434228E-02
5.387407E-02
5.352761E-02
5.206210E-02
5.081752E-02
4.945066E-02
4.805379E-02
4.751197E-02
4.666539E-02
4.459436E-02
4.248541E-02
4.057811E-02
3.940349E-02
3.770632E-02
3.655076E-02
3.451540E-02
3.254039E-02
3.098164E-02
2.882255E-02
2.691706E-02
2.546940E-02
2.335785E-02
2.170923E-02
1.999935E-02
1.741327E-02
1.550669E-02
1.388644E-02
1.287391E-02
1.188412E-02
9.848537E-03
8.860194E-03
7.971905E-03
6.588284E-03
5.787213E-03
4.834344E-03
4.401026E-03
3.835298E-03
3.370804E-03
3.226967E-03
2.759593E-03
2.772257E-03
2.878563E-03
2.907700E-03
3.106409E-03
2.922690E-03
2.758048E-03
2.679482E-03
2.604676E-03
2.699501E-03
2.094144E-03
1.988972E-03
1.905967E-03
1.963506E-03
1.588491E-03
1.250590E-03
8.830134E-04
1.150350E-03
9.313390E-04
6.970847E-04
8.406346E-04
2.644931E-04
2.640447E-04
3.366484E-04
4.423548E-04
2.352334E-04
3.822905E-04
2.654739E-04
2.942176E-04
3.322480E-04
4.041040E-04
2.679142E-04
2.663040E-04
1.952045E-04
3.246926E-04
2.175330E-04
2.865658E-04
1.069280E-04
6.705033E-05
-4.908186E-04
-2.269067E-05
1.357066E-04
-2.145648E-03
4.272770E-04
4.352605E-04
6.369364E-04
3.259444E-04
3.438256E-04
6.472851E-06
3.543615E-04
-6.028932E-05
-3.679120E-05
2.214099E-04
5.171681E-04
4.395544E-04
4.947412E-04
6.830221E-04
8.014090E-04
1.604453E-03
4.905752E-05
1.925349E-03
2.067243E-03
1.961259E-03
1.934097E-03
9.307045E-04
2.514228E-03
2.531318E-03
2.493167E-03
2.858164E-03
3.057097E-03
3.333950E-03
3.563733E-03
3.399382E-03
3.207717E-03
3.296342E-03
3.349188E-03
3.667536E-03
3.991812E-03
4.642024E-03
5.670659E-03
6.218273E-03
7.430771E-03
8.453472E-03
9.301410E-03
1.067463E-02
1.190456E-02
1.384106E-02
1.524129E-02
1.679093E-02
1.841761E-02
2.037397E-02
2.254524E-02
2.426091E-02
2.587776E-02
2.854456E-02
3.023928E-02
3.249477E-02
3.377835E-02
3.579410E-02
3.776868E-02
3.940609E-02
4.108034E-02
4.374540E-02
4.437045E-02
4.573615E-02
4.671188E-02
4.796816E-02
4.925035E-02
5.069592E-02
5.193031E-02
5.326078E-02
5.356912E-02
5.542197E-02
5.519652E-02
5.618341E-02
5.760957E-02
5.774968E-02
5.798003E-02
5.888485E-02
5.996175E-02
5.993692E-02
6.133512E-02
6.037007E-02
6.089320E-02
6.147683E-02
6.085682E-02
6.208998E-02
6.159199E-02
6.114812E-02
6.055717E-02
6.120763E-02
6.142576E-02
6.202895E-02
6.282372E-02
6.184128E-02
6.269845E-02
6.121577E-02
6.146419E-02
6.116830E-02
6.272120E-02
6.201727E-02
6.303988E-02
6.151799E-02
6.136478E-02
6.140615E-02
6.164560E-02
6.262235E-02
6.143466E-02
6.148915E-02
6.183843E-02
6.075135E-02
6.058052E-02
5.995234E-02
5.895474E-02
5.964851E-02
6.000031E-02
5.899337E-02
5.876934E-02
5.821689E-02
5.687831E-02
5.541089E-02
5.508300E-02
5.474915E-02
5.400687E-02
5.236122E-02
5.163880E-02
5.085230E-02
4.939781E-02
4.834373E-02
4.728246E-02
4.610789E-02
4.416099E-02
4.291508E-02
4.156893E-02
4.033650E-02
3.844083E-02
3.612000E-02
3.369027E-02
3.234002E-02
3.041013E-02
2.879186E-02
2.721912E-02
2.542500E-02
2.332804E-02
2.148147E-02
1.949893E-02
1.768527E-02
1.643308E-02
1.434946E-02
1.279239E-02
1.187866E-02
1.027896E-02
9.184884E-03
7.711645E-03
6.567167E-03
5.802219E-03
4.996437E-03
4.228381E-03
3.635847E-03
3.433196E-03
3.159163E-03
3.021610E-03
2.932369E-03
2.839865E-03
2.765892E-03
2.857078E-03
3.119540E-03
2.811232E-03
2.922930E-03
2.555470E-03
2.483226E-03
2.396076E-03
2.597770E-03
2.084797E-03
1.721714E-03
1.224313E-03
1.264103E-03
1.086805E-03
8.973223E-04
8.387838E-04
8.791724E-04
6.614831E-04
4.238208E-04
3.929949E-04
3.143378E-04
2.391173E-04
2.202614E-04
3.495016E-04
2.910839E-04
1.796624E-04
1.534936E-04
2.732806E-04
3.911826E-04
2.426321E-04
2.220505E-04
1.922164E-04
1.221627E-04
2.793591E-04
2.630689E-04
1.550953E-04
1.880591E-04
1.831641E-04
3.322899E-04
-1.386690E-03
4.442302E-04
3.028549E-04
1.857567E-04
2.858040E-04
2.435313E-04
5.740145E-04
3.414354E-04
4.601275E-04
2.345462E-04
2.800222E-04
3.548587E-04
3.351428E-04
4.965126E-04
5.631907E-04
7.834871E-04
1.183646E-03
1.239095E-03
1.598669E-03
1.936477E-03
2.000299E-03
1.801416E-03
1.279270E-03
2.095260E-03
2.411701E-03
2.829485E-03
3.132236E-03
3.014478E-03
3.251915E-03
3.487793E-03
3.618370E-03
3.297081E-03
3.199587E-03
3.458738E-03
3.733199E-03
3.933172E-03
4.553260E-03
4.965388E-03
5.845705E-03
6.915140E-03
8.329701E-03
9.094997E-03
1.106195E-02
1.222798E-02
1.383864E-02
1.535776E-02
1.726109E-02
1.903526E-02
2.048793E-02
2.205657E-02
2.390393E-02
2.616243E-02
2.778271E-02
2.966750E-02
3.172520E-02
3.376626E-02
3.549590E-02
3.755673E-02
3.975563E-02
4.112313E-02
4.297856E-02
4.415874E-02
4.624481E-02
4.688029E-02
4.839993E-02
4.819462E-02
5.043107E-02
5.199763E-02
5.303894E-02
5.358549E-02
5.472768E-02
5.571450E-02
5.719098E-02
5.746588E-02
5.753310E-02
5.843816E-02
5.937516E-02
5.959899E-02
5.972569E-02
6.045778E-02
6.115965E-02
6.101872E-02
6.073487E-02
6.069410E-02
6.107414E-02
6.163277E-02
6.170059E-02
6.115234E-02
6.203526E-02
6.153059E-02
6.207667E-02
6.189428E-02
6.281899E-02
6.183874E-02
6.080375E-02
6.163717E-02
6.187541E-02
6.227750E-02
6.183772E-02
6.157792E-02
6.180983E-02
6.216504E-02
6.184774E-02
6.144634E-02
6.283734E-02
6.166902E-02
6.066923E-02
6.034568E-02
6.120732E-02
6.086027E-02
6.032036E-02
5.967281E-02
5.835637E-02
5.944282E-02
5.864065E-02
5.782802E-02
5.791690E-02
5.691992E-02
5.633885E-02
5.478698E-02
5.386683E-02
5.369175E-02
5.278503E-02
5.133220E-02
5.021373E-02
4.913383E-02
4.848827E-02
4.752625E-02
4.586513E-02
4.459688E-02
4.257184E-02
4.132842E-02
3.993919E-02
3.837271E-02
3.613907E-02
3.417546E-02
3.234666E-02
3.087577E-02
2.862408E-02
2.707710E-02
2.489852E-02
2.313196E-02
2.167785E-02
1.942459E-02
1.760594E-02
1.620055E-02
1.424064E-02
1.295770E-02
1.195687E-02
1.038707E-02
9.101402E-03
7.801036E-03
6.740417E-03
5.793296E-03
4.860620E-03
4.281612E-03
3.593555E-03
3.045112E-03
3.253463E-03
3.017195E-03
3.071008E-03
3.145930E-03
2.799803E-03
3.029470E-03
3.044366E-03
2.799544E-03
2.862356E-03
2.389746E-03
2.347667E-03
2.414971E-03
2.181336E-03
1.903192E-03
1.773754E-03
1.636506E-03
1.566623E-03
1.428980E-03
1.402686E-03
1.103415E-03
9.498358E-04
8.837566E-04
6.329426E-04
6.846103E-04
2.740131E-04
4.108197E-04
3.093499E-04
4.698113E-04
2.511925E-04
1.311363E-04
5.972746E-06
1.071245E-04
2.569274E-04
2.400194E-04
1.841818E-05
1.317611E-04
2.636564E-04
3.261184E-04
1.732333E-04
8.503147E-05
-1.103289E-05
3.045062E-04
2.700318E-04
-1.877033E-04
4.104570E-04
1.902626E-04
2.204456E-04
-3.396992E-04
2.583280E-04
6.640719E-04
3.383234E-04
5.187907E-04
5.394502E-04
6.328312E-04
7.697249E-04
8.784397E-04
7.513171E-04
7.012140E-04
6.910847E-04
7.292415E-04
3.376175E-05
1.465838E-03
2.001031E-03
2.184463E-03
2.205484E-03
1.864241E-03
2.062335E-03
2.202270E-03
2.820384E-03
2.593280E-03
3.118230E-03
3.250583E-03
3.554466E-03
3.396047E-03
3.498270E-03
3.079587E-03
2.969526E-03
3.518873E-03
4.115654E-03
4.811196E-03
5.377472E-03
6.051543E-03
6.889805E-03
8.407388E-03
9.228373E-03
1.098938E-02
1.237182E-02
1.376822E-02
1.529227E-02
1.678692E-02
1.830046E-02
2.001123E-02
2.165216E-02
2.433755E-02
2.609465E-02
2.798773E-02
2.989294E-02
3.171194E-02
3.358186E-02
3.592154E-02
3.803180E-02
3.931865E-02
4.112911E-02
4.221526E-02
4.352039E-02
4.555531E-02
4.740751E-02
4.807669E-02
4.925883E-02
5.034793E-02
5.225952E-02
5.337764E-02
5.454579E-02
5.535263E-02
5.579924E-02
5.606254E-02
5.762257E-02
5.714746E-02
5.826747E-02
5.924685E-02
5.941675E-02
6.045165E-02
6.063191E-02
6.036061E-02
6.051290E-02
6.108525E-02
6.118427E-02
6.140221E-02
6.146144E-02
6.178955E-02
6.126550E-02
6.266666E-02
6.326120E-02
6.300733E-02
6.312210E-02
6.253002E-02
6.264335E-02
5.971150E-02
6.128336E-02
6.176566E-02
6.211942E-02
6.218004E-02
6.167861E-02
6.170853E-02
6.130812E-02
6.101211E-02
6.133201E-02
6.186111E-02
6.196734E-02
6.110515E-02
6.138289E-02
6.096080E-02
6.010430E-02
5.945030E-02
6.005908E-02
5.974381E-02
5.900348E-02
5.865067E-02
5.798519E-02
5.751517E-02
5.736218E-02
5.659562E-02
5.460902E-02
5.426176E-02
5.382817E-02
5.380513E-02
5.228258E-02
5.041382E-02
4.879143E-02
4.835900E-02
4.687495E-02
4.569488E-02
4.462070E-02
4.311168E-02
4.144288E-02
4.046232E-02
3.858650E-02
3.600029E-02
3.421424E-02
3.250217E-02
3.008909E-02
2.870216E-02
2.672146E-02
2.467924E-02
2.306976E-02
2.146054E-02
1.984210E-02
1.736004E-02
1.640985E-02
1.431120E-02
1.309485E-02
1.161459E-02
9.927074E-03
9.290124E-03
7.683901E-03
6.738025E-03
5.942006E-03
5.018206E-03
4.313805E-03
4.003357E-03
3.324741E-03
3.171798E-03
3.431227E-03
3.116366E-03
3.042896E-03
2.523437E-03
2.822280E-03
3.186401E-03
2.608665E-03
2.954915E-03
2.753398E-03
2.356319E-03
2.334693E-03
2.479751E-03
2.488199E-03
2.013737E-03
1.968072E-03
1.591872E-03
9.641335E-04
1.316592E-03
1.174903E-03
7.123948E-04
6.157469E-04
3.915015E-04
7.235137E-04
2.354400E-04
4.618594E-04
4.016696E-04
3.373526E-04
2.865381E-04
4.127916E-04
1.656438E-04
2.687996E-04
1.674867E-04
2.806958E-04
1.082285E-04
3.164896E-04
3.288025E-04
2.345991E-04
2.313869E-04
2.197376E-04
2.361910E-04
2.148641E-04
2.253492E-04
1.186439E-04
2.046678E-04
2.356304E-04
3.336500E-04
5.369535E-04
-4.188340E-04
1.301729E-04
9.047066E-05
3.057396E-04
3.220175E-04
1.638310E-04
3.303068E-04
4.547283E-04
8.134392E-04
9.237103E-04
1.047441E-03
8.615869E-04
1.102280E-03
1.792864E-03
1.995918E-03
2.175080E-03
1.963511E-03
1.968429E-03
2.367426E-03
2.893215E-03
2.923508E-03
3.318216E-03
3.355502E-03
3.359978E-03
3.736928E-03
3.537497E-03
3.473492E-03
3.177361E-03
3.442285E-03
3.545967E-03
4.019702E-03
4.645721E-03
5.580829E-03
6.292107E-03
7.433338E-03
8.247317E-03
9.342901E-03
1.073275E-02
1.252511E-02
1.377697E-02
1.514344E-02
1.707029E-02
1.868448E-02
2.039333E-02
2.237765E-02
2.442705E-02
2.640543E-02
2.802570E-02
2.997592E-02
3.235447E-02
3.439698E-02
3.563156E-02
3.777750E-02
3.910238E-02
4.116256E-02
4.210502E-02
4.365992E-02
4.455072E-02
4.645786E-02
4.818070E-02
4.938790E-02
5.048257E-02
5.140083E-02
5.272028E-02
5.380405E-02
5.499226E-02
5.553719E-02
5.607446E-02
5.658133E-02
5.777017E-02
5.870459E-02
5.947646E-02
6.040566E-02
6.056247E-02
5.988566E-02
6.010125E-02
6.099515E-02
6.143491E-02
6.145170E-02
6.158479E-02
6.158680E-02
6.206824E-02
6.237503E-02
6.286178E-02
6.361519E-02
6.166437E-02
6.199305E-02
6.220843E-02
6.173088E-02
6.202374E-02
6.224658E-02
6.228565E-02
6.241350E-02
6.228660E-02
6.197962E-02
6.189184E-02
6.174261E-02
6.160816E-02
6.181647E-02
6.136641E-02
6.192452E-02
6.112487E-02
6.053985E-02
6.077029E-02
6.070205E-02
5.940224E-02
5.961040E-02
5.921741E-02
5.952191E-02
5.856517E-02
5.754966E-02
5.768660E-02
5.614815E-02
5.662737E-02
5.556186E-02
5.452108E-02
5.360957E-02
5.237817E-02
5.107629E-02
5.050943E-02
4.951791E-02
4.851343E-02
4.675576E-02
4.530184E-02
4.408540E-02
4.228142E-02
4.102176E-02
3.974767E-02
3.832536E-02
3.628294E-02
3.382302E-02
3.254975E-02
2.933022E-02
2.876641E-02
2.683884E-02
2.529948E-02
2.346689E-02
2.138237E-02
1.956778E-02
1.812140E-02
1.578405E-02
1.434999E-02
1.327590E-02
1.154713E-02
1.046062E-02
8.804646E-03
7.494781E-03
6.467467E-03
6.091375E-03
5.187888E-03
4.320899E-03
3.953524E-03
3.635806E-03
3.303502E-03
3.319108E-03
3.144451E-03
2.815131E-03
2.844706E-03
2.950644E-03
2.895457E-03
2.796428E-03
2.732759E-03
2.621880E-03
2.722567E-03
2.331719E-03
1.984943E-03
2.018818E-03
1.857076E-03
1.666320E-03
1.375744E-03
1.272623E-03
6.557567E-04
8.024337E-04
6.941608E-04
7.568982E-04
9.217170E-04
6.266004E-04
4.460111E-04
6.172518E-04
5.278516E-04
3.482909E-04
2.347815E-04
1.549374E-04
3.426550E-04
2.683194E-04
4.087048E-04
2.300188E-04
3.327758E-04
1.415339E-04
2.786776E-04
5.755477E-05
1.310158E-04
1.993286E-06
3.071220E-05
-2.950019E-06
6.683504E-05
-8.206377E-04
3.175389E-05
1.992961E-04
1.503308E-04
1.019414E-04
-7.420284E-05
2.896735E-04
2.437982E-04
4.209712E-04
7.046568E-03
5.147474E-03
1.408774E-03
3.146325E-04
8.365476E-04
1.099670E-03
1.118198E-03
1.168427E-03
9.474526E-04
1.505220E-03
1.700987E-03
2.000076E-03
1.602353E-03
2.369290E-03
2.463373E-03
2.860175E-03
3.372691E-03
3.313778E-03
3.462545E-03
3.287331E-03
3.540960E-03
3.334802E-03
3.355901E-03
3.230066E-03
3.396158E-03
3.871742E-03
4.087303E-03
4.488967E-03
5.558173E-03
6.365131E-03
7.170244E-03
8.269945E-03
9.567591E-03
1.103731E-02
1.242737E-02
1.390027E-02
1.541452E-02
1.735117E-02
1.881108E-02
2.061461E-02
2.292976E-02
2.428329E-02
2.708119E-02
2.820915E-02
2.940565E-02
3.127350E-02
3.416698E-02
3.609966E-02
3.755983E-02
3.925021E-02
4.093526E-02
4.273113E-02
4.321944E-02
4.527651E-02
4.754241E-02
4.839473E-02
4.980739E-02
5.114181E-02
5.172998E-02
5.206575E-02
5.349272E-02
5.475531E-02
5.638429E-02
5.642302E-02
5.728496E-02
5.756912E-02
5.860856E-02
5.935442E-02
5.977415E-02
6.005592E-02
5.988907E-02
6.053189E-02
6.123659E-02
6.160210E-02
6.144549E-02
6.055644E-02
6.101571E-02
6.182288E-02
6.206559E-02
6.169047E-02
6.198875E-02
6.235910E-02
6.477140E-02
6.368883E-02
6.190632E-02
6.176106E-02
6.188506E-02
6.300974E-02
6.266333E-02
6.271327E-02
6.229618E-02
6.198171E-02
6.234033E-02
6.120039E-02
6.102549E-02
6.110863E-02
6.088907E-02
6.056512E-02
6.096363E-02
6.086782E-02
6.017644E-02
5.970984E-02
5.942378E-02
5.920155E-02
5.936143E-02
5.830321E-02
5.824790E-02
5.776939E-02
5.720305E-02
5.571688E-02
5.530112E-02
5.472413E-02
5.422984E-02
5.297157E-02
5.175626E-02
4.978089E-02
4.960250E-02
4.799135E-02
4.752012E-02
4.619879E-02
4.429706E-02
4.264969E-02
4.078866E-02
3.954041E-02
3.869551E-02
3.622705E-02
3.507514E-02
3.303025E-02
2.989319E-02
2.975313E-02
2.666849E-02
2.509566E-02
2.397047E-02
2.188190E-02
2.011973E-02
1.854294E-02
1.651788E-02
1.448457E-02
1.289660E-02
1.138269E-02
1.006748E-02
8.845998E-03
7.856394E-03
6.823604E-03
5.929339E-03
4.815534E-03
4.469710E-03
4.107762E-03
3.755288E-03
3.379591E-03
3.296256E-03
3.096152E-03
2.853892E-03
3.067878E-03
2.958076E-03
2.865367E-03
3.098835E-03
2.875300E-03
2.939203E-03
2.564015E-03
2.435497E-03
1.991980E-03
1.926370E-03
2.060390E-03
2.227168E-03
1.457492E-03
1.229585E-03
1.056469E-03
1.010384E-03
8.578735E-04
1.076962E-03
4.894461E-04
4.954892E-04
4.443880E-04
7.770554E-05
5.923823E-05
2.767867E-05
2.843522E-05
2.448076E-04
1.985355E-04
3.177922E-04
3.705089E-04
1.505197E-04
1.139973E-04
-1.325629E-06
1.614198E-04
1.285934E-04
1.669115E-04
2.480482E-05
7.287772E-05
2.600555E-05
-3.625024E-05
-5.327572E-04
2.343282E-04
3.024932E-04
2.748283E-04
3.135831E-04
3.345071E-04
4.030292E-04
2.327058E-04
-2.779469E-03
5.670065E-03
-1.613044E-02
4.907435E-04
1.651412E-04
4.859628E-04
7.098054E-04
9.967690E-04
8.176310E-04
8.868687E-04
1.425136E-03
1.921657E-03
1.268806E-03
1.532594E-03
2.096398E-03
2.307961E-03
2.692464E-03
3.381375E-03
3.350116E-03
3.410545E-03
3.424659E-03
3.232873E-03
3.467144E-03
3.474915E-03
3.234890E-03
3.288797E-03
3.572076E-03
3.945063E-03
4.555294E-03
5.377085E-03
6.378951E-03
7.323499E-03
8.497391E-03
9.505545E-03
1.081702E-02
1.237510E-02
1.344250E-02
1.560740E-02
1.699293E-02
1.842372E-02
2.023271E-02
2.230644E-02
2.415801E-02
2.643604E-02
2.860347E-02
3.007327E-02
3.207063E-02
3.362871E-02
3.549417E-02
3.799884E-02
4.001762E-02
4.184190E-02
4.237493E-02
4.346743E-02
4.502001E-02
4.621524E-02
4.776151E-02
4.949009E-02
5.046772E-02
5.154903E-02
5.245510E-02
5.390792E-02
5.454128E-02
5.564944E-02
5.628261E-02
5.814180E-02
5.794962E-02
5.848446E-02
5.931289E-02
5.950654E-02
5.961345E-02
5.965354E-02
6.014050E-02
6.185602E-02
6.133998E-02
6.074577E-02
6.131649E-02
6.213296E-02
6.122074E-02
6.179648E-02
6.265396E-02
6.277629E-02
6.156797E-02
6.241937E-02
6.193116E-02
6.202187E-02
6.190608E-02
6.163066E-02
6.196995E-02
6.244813E-02
6.235979E-02
6.204662E-02
6.114695E-02
6.203737E-02
6.161317E-02
6.186173E-02
6.202991E-02
6.076699E-02
6.004878E-02
6.119672E-02
6.105698E-02
6.118578E-02
6.005749E-02
5.998460E-02
5.971132E-02
5.908280E-02
5.857896E-02
5.769131E-02
5.775623E-02
5.655667E-02
5.591100E-02
5.560402E-02
5.450195E-02
5.390720E-02
5.310119E-02
5.248119E-02
5.064308E-02
4.948991E-02
4.815679E-02
4.636982E-02
4.575903E-02
4.439789E-02
4.240306E-02
4.099408E-02
3.904001E-02
3.850063E-02
3.724183E-02
3.465447E-02
3.311169E-02
3.041992E-02
2.896087E-02
2.705501E-02
2.548055E-02
2.273470E-02
2.121966E-02
1.947534E-02
1.781104E-02
1.631790E-02
1.464439E-02
1.283635E-02
1.166065E-02
9.931494E-03
8.671055E-03
7.674712E-03
6.713774E-03
5.549261E-03
4.718661E-03
4.284843E-03
4.011687E-03
3.559003E-03
3.423442E-03
3.344289E-03
3.207055E-03
2.880199E-03
3.096874E-03
2.997123E-03
3.049207E-03
3.164733E-03
2.714135E-03
2.533986E-03
2.179447E-03
2.276830E-03
1.810468E-03
1.378273E-03
1.511550E-03
1.066447E-03
1.554392E-03
1.712207E-03
1.221791E-03
8.699604E-04
8.332156E-04
1.023096E-03
8.394733E-04
5.500012E-04
2.876533E-04
2.431079E-04
4.197030E-04
6.341878E-04
4.869550E-04
4.143106E-04
3.038690E-04
3.236840E-04
2.916085E-04
1.913461E-04
3.240100E-04
2.010237E-04
2.417029E-04
2.638656E-04
1.624450E-04
5.027166E-05
2.875568E-04
2.928117E-04
-1.617455E-04
2.025912E-06
-1.038142E-05
-9.248946E-05
2.542650E-04
5.728642E-04
2.087210E-04
1.337629E-04
1.619899E-02
-1.007004E-03
-8.644679E-04
-2.871299E-02
-2.289054E-02
2.873877E-04
4.271160E-04
2.587680E-04
1.116324E-03
1.019222E-03
1.330977E-03
2.142191E-03
1.594164E-03
1.505087E-03
1.769611E-03
2.239665E-03
2.428398E-03
2.908497E-03
3.335291E-03
3.370525E-03
3.366356E-03
3.464190E-03
3.233027E-03
2.937973E-03
3.126669E-03
3.243366E-03
3.513232E-03
3.719760E-03
4.121734E-03
4.692957E-03
5.439927E-03
6.384832E-03
7.406291E-03
8.242797E-03
9.369530E-03
1.064722E-02
1.240085E-02
1.345391E-02
1.527990E-02
1.711179E-02
1.871826E-02
2.054220E-02
2.240799E-02
2.392103E-02
2.612449E-02
2.800428E-02
2.955964E-02
3.179585E-02
3.398914E-02
3.539958E-02
3.755247E-02
3.932847E-02
4.107062E-02
4.242696E-02
4.387230E-02
4.517432E-02
4.669676E-02
4.819806E-02
4.994149E-02
5.114071E-02
5.210525E-02
5.263915E-02
5.458476E-02
5.566432E-02
5.622134E-02
5.692954E-02
5.702913E-02
5.788960E-02
5.858318E-02
5.827690E-02
5.847901E-02
5.990355E-02
5.936862E-02
6.054714E-02
6.055411E-02
6.092820E-02
6.154728E-02
6.149944E-02
6.160398E-02
6.174184E-02
6.220016E-02
6.218627E-02
6.242528E-02
6.234525E-02
6.199279E-02
6.167244E-02
6.131979E-02
6.224633E-02
6.244046E-02
6.189113E-02
6.206372E-02
6.233308E-02
6.194247E-02
6.105885E-02
6.192202E-02
6.159812E-02
6.145907E-02
6.159578E-02
6.118772E-02
6.075881E-02
6.036963E-02
6.150440E-02
5.926258E-02
5.981337E-02
5.989682E-02
6.020588E-02
5.952698E-02
5.878419E-02
5.736234E-02
5.750282E-02
5.732067E-02
5.587161E-02
5.473282E-02
5.506536E-02
5.346182E-02
5.336119E-02
5.168796E-02
5.044132E-02
4.929659E-02
4.782781E-02
4.692580E-02
4.606895E-02
4.446825E-02
4.228737E-02
4.094003E-02
3.973871E-02
3.804622E-02
3.655115E-02
3.466490E-02
3.280220E-02
3.033756E-02
2.871112E-02
2.720110E-02
2.552152E-02
2.294939E-02
2.113144E-02
1.947208E-02
1.782017E-02
1.661856E-02
1.426842E-02
1.311222E-02
1.195432E-02
1.011505E-02
8.773866E-03
7.696412E-03
6.452839E-03
5.993082E-03
5.195965E-03
4.410234E-03
4.203105E-03
3.421366E-03
3.349536E-03
3.463134E-03
3.120516E-03
2.735089E-03
3.052807E-03
3.325982E-03
3.174991E-03
2.725508E-03
2.581020E-03
2.540368E-03
2.481919E-03
2.026796E-03
1.709165E-03
1.586714E-03
1.510777E-03
1.730342E-03
1.115708E-03
9.880237E-04
1.074538E-03
9.307171E-04
1.177033E-03
7.052794E-04
8.537669E-04
7.363930E-04
6.467049E-04
6.043178E-04
4.031385E-04
3.740871E-04
3.129783E-04
4.082780E-04
3.208834E-04
4.753681E-04
2.472578E-04
3.639421E-04
2.826952E-04
1.005576E-04
1.751961E-04
1.640667E-04
2.438963E-04
2.721341E-04
-3.032538E-05
1.975493E-04
1.087600E-04
-2.760122E-04
2.122456E-04
4.208703E-05
3.057238E-04
1.840179E-04
3.842302E-04
4.828767E-04
4.020296E-02
1.825384E-02
-9.885141E-03
-3.355222E-02
-1.506827E-02
-1.936292E-04
5.070430E-04
7.909709E-04
1.729913E-03
1.769067E-03
1.683957E-03
2.094192E-03
1.830740E-03
1.804495E-03
2.053838E-03
2.240990E-03
2.384435E-03
2.470439E-03
2.894581E-03
3.729365E-03
3.976454E-03
3.801134E-03
2.316498E-03
1.265874E-03
3.220482E-03
3.168613E-03
3.395027E-03
3.755269E-03
4.059362E-03
4.766097E-03
5.521852E-03
6.300845E-03
7.637420E-03
8.278036E-03
9.424121E-03
1.096043E-02
1.209534E-02
1.395214E-02
1.553108E-02
1.700179E-02
1.848803E-02
2.104833E-02
2.230116E-02
2.383310E-02
2.564347E-02
2.770016E-02
2.959628E-02
3.207570E-02
3.378429E-02
3.566145E-02
3.795268E-02
3.887225E-02
4.108360E-02
4.265966E-02
4.412586E-02
4.516117E-02
4.651457E-02
4.831862E-02
4.952575E-02
5.093226E-02
5.211378E-02
5.306801E-02
5.444709E-02
5.473033E-02
5.683161E-02
5.669263E-02
5.751867E-02
5.731447E-02
5.816808E-02
5.971424E-02
5.973311E-02
6.005684E-02
6.074021E-02
6.111374E-02
6.062759E-02
6.113809E-02
6.114741E-02
6.178004E-02
6.126434E-02
6.176465E-02
6.193190E-02
6.208776E-02
6.215611E-02
6.123234E-02
6.226914E-02
6.207306E-02
6.183293E-02
6.192088E-02
6.164761E-02
6.226998E-02
6.114278E-02
6.110262E-02
6.182573E-02
6.258695E-02
6.138334E-02
6.144513E-02
6.147824E-02
6.106521E-02
6.134349E-02
6.093329E-02
6.083082E-02
6.010955E-02
5.968395E-02
5.985556E-02
5.969405E-02
5.976182E-02
5.995558E-02
5.943841E-02
5.809929E-02
5.711204E-02
5.625084E-02
5.572769E-02
5.512505E-02
5.407470E-02
5.363982E-02
5.336714E-02
5.192613E-02
5.042119E-02
4.917886E-02
4.876553E-02
4.720831E-02
4.566059E-02
4.446617E-02
4.294890E-02
4.086624E-02
3.898864E-02
3.727489E-02
3.649534E-02
3.478597E-02
3.345132E-02
3.153524E-02
2.904384E-02
2.702845E-02
2.534101E-02
2.306663E-02
2.099571E-02
1.965948E-02
1.822001E-02
1.630702E-02
1.470403E-02
1.309012E-02
1.144652E-02
1.012852E-02
9.371602E-03
7.893483E-03
6.767963E-03
6.041916E-03
5.223927E-03
4.569763E-03
4.022973E-03
3.573392E-03
3.242464E-03
3.358723E-03
3.022580E-03
2.992261E-03
3.210489E-03
3.129199E-03
2.903276E-03
2.946443E-03
2.593509E-03
2.402491E-03
2.433043E-03
2.070894E-03
1.739122E-03
1.657929E-03
1.275072E-03
1.699161E-03
1.639539E-03
5.571166E-04
1.175610E-03
1.220919E-03
7.953345E-04
7.742181E-04
8.232473E-04
6.534093E-04
5.934040E-04
4.305135E-04
3.655567E-04
2.444518E-04
3.283013E-04
2.448176E-04
2.435713E-04
8.477882E-05
1.484647E-04
-2.158722E-06
1.335626E-04
2.325061E-04
1.102706E-04
8.242621E-05
5.334903E-04
1.252953E-04
6.857032E-06
1.111814E-04
2.471227E-04
3.679188E-04
3.374825E-04
-2.747536E-04
3.516934E-04
3.674542E-04
2.570947E-04
2.305672E-03
5.778006E-02
4.320804E-02
-2.875486E-03
-1.176682E-02
-5.686311E-02
9.777476E-03
5.438804E-04
6.127127E-04
1.179248E-03
1.308932E-03
1.500153E-03
1.577934E-03
1.773955E-03
2.091092E-03
1.683708E-03
2.120782E-03
2.318515E-03
2.585082E-03
2.582686E-03
3.768215E-03
4.096974E-03
3.943626E-03
1.885707E-03
1.894267E-03
3.394852E-03
3.285061E-03
3.222110E-03
3.618000E-03
4.105482E-03
4.697786E-03
5.453018E-03
6.190260E-03
7.405051E-03
7.955429E-03
9.462779E-03
1.072473E-02
1.207146E-02
1.374287E-02
1.509584E-02
1.728067E-02
1.833768E-02
2.001371E-02
2.255958E-02
2.417204E-02
2.626265E-02
2.823151E-02
3.032273E-02
3.222845E-02
3.362563E-02
3.551882E-02
3.799933E-02
3.932978E-02
4.110233E-02
4.234396E-02
4.389709E-02
4.573651E-02
4.746679E-02
4.839111E-02
4.936819E-02
5.077765E-02
5.145041E-02
5.189260E-02
5.336158E-02
5.439805E-02
5.562140E-02
5.677082E-02
5.781204E-02
5.809985E-02
5.778455E-02
5.918365E-02
5.999657E-02
6.039963E-02
6.045786E-02
6.066610E-02
6.100435E-02
6.175737E-02
6.172459E-02
6.094899E-02
6.163501E-02
6.227097E-02
6.230998E-02
6.237171E-02
6.168430E-02
6.167605E-02
6.106191E-02
6.141693E-02
6.187109E-02
6.180491E-02
6.189189E-02
6.117277E-02
6.089222E-02
6.101903E-02
6.198118E-02
6.132691E-02
6.136432E-02
6.152775E-02
6.130205E-02
6.149707E-02
6.175747E-02
6.136610E-02
6.029750E-02
6.076838E-02
6.055999E-02
6.037483E-02
5.935759E-02
5.975326E-02
5.864030E-02
5.868969E-02
5.782757E-02
5.739243E-02
5.671618E-02
5.584472E-02
5.417438E-02
5.443240E-02
5.341066E-02
5.258282E-02
5.107344E-02
5.000588E-02
4.952677E-02
4.825977E-02
4.711590E-02
4.560758E-02
4.404870E-02
4.253554E-02
4.118233E-02
3.962046E-02
3.733063E-02
3.597702E-02
3.314371E-02
3.242026E-02
3.045668E-02
2.883710E-02
2.659095E-02
2.487386E-02
2.329521E-02
2.203622E-02
1.947603E-02
1.809673E-02
1.619708E-02
1.434178E-02
1.210337E-02
9.081043E-03
1.002470E-02
8.769753E-03
7.551258E-03
6.547570E-03
5.913225E-03
4.882813E-03
4.563491E-03
3.699280E-03
3.381185E-03
3.296732E-03
3.335914E-03
2.999257E-03
2.910894E-03
3.202232E-03
3.006345E-03
2.758442E-03
2.893509E-03
2.798668E-03
2.455558E-03
2.034417E-03
2.152851E-03
1.853307E-03
1.477695E-03
1.256738E-03
1.682425E-03
2.140300E-03
3.022284E-03
1.024151E-03
1.189263E-03
7.351672E-04
6.741132E-04
6.871954E-04
2.900480E-04
3.773368E-04
2.890281E-04
3.499217E-04
2.770557E-04
3.118314E-04
1.350815E-04
1.768327E-04
3.906485E-04
1.925947E-04
2.775372E-04
3.688716E-04
3.081897E-04
1.683332E-04
1.630820E-04
2.827164E-04
2.497534E-04
3.227691E-04
3.203675E-04
2.101535E-04
-2.989752E-04
3.147759E-04
1.290758E-04
2.636980E-04
5.058622E-05
3.485078E-04
-6.203163E-04
8.465180E-02
3.215836E-02
-6.477645E-03
-1.242840E-02
-7.270956E-02
6.044382E-03
3.416357E-04
6.214539E-04
7.936134E-04
1.067601E-03
1.611192E-03
1.405195E-03
2.073228E-03
1.820142E-03
1.579459E-03
2.169972E-03
2.178472E-03
2.692027E-03
2.799584E-03
3.488515E-03
4.190449E-03
3.834733E-03
3.143607E-03
3.059148E-03
3.029573E-03
2.946310E-03
3.112271E-03
3.735108E-03
4.093845E-03
4.613865E-03
5.520372E-03
5.891905E-03
7.469412E-03
8.400740E-03
9.493035E-03
1.066479E-02
1.252586E-02
1.381195E-02
1.556213E-02
1.694993E-02
1.902813E-02
2.046257E-02
2.268977E-02
2.392313E-02
2.587480E-02
2.763883E-02
3.035444E-02
3.181459E-02
3.441896E-02
3.620720E-02
3.820244E-02
3.860954E-02
4.109346E-02
4.325798E-02
4.357818E-02
4.551395E-02
4.669562E-02
4.813677E-02
4.978662E-02
5.064521E-02
5.260194E-02
5.350686E-02
5.394137E-02
5.431214E-02
5.593173E-02
5.673833E-02
5.687323E-02
5.738584E-02
5.814548E-02
5.862049E-02
5.925771E-02
6.016649E-02
6.022933E-02
6.032973E-02
6.036161E-02
6.083372E-02
6.082270E-02
6.098607E-02
6.129261E-02
6.125673E-02
6.185160E-02
6.209588E-02
6.268020E-02
6.230602E-02
6.184686E-02
6.176424E-02
6.259255E-02
6.189726E-02
6.100122E-02
6.153786E-02
6.186858E-02
6.207141E-02
6.162627E-02
6.207018E-02
6.200198E-02
6.211003E-02
6.202185E-02
6.208898E-02
6.174771E-02
6.076673E-02
5.987542E-02
5.995086E-02
6.032133E-02
6.086010E-02
6.025067E-02
5.975234E-02
5.972406E-02
5.932223E-02
5.792823E-02
5.727255E-02
5.657629E-02
5.618362E-02
5.511755E-02
5.428020E-02
5.314603E-02
5.294955E-02
5.150110E-02
5.082591E-02
4.961840E-02
4.843472E-02
4.669825E-02
4.669425E-02
4.494267E-02
4.316453E-02
4.150790E-02
3.944100E-02
3.785323E-02
3.656695E-02
3.372708E-02
3.197000E-02
3.045753E-02
2.834424E-02
2.737396E-02
2.534390E-02
2.325786E-02
2.114649E-02
1.924649E-02
1.770399E-02
1.657776E-02
1.455246E-02
1.257768E-02
1.071507E-02
9.916053E-03
8.408989E-03
7.483178E-03
6.554551E-03
5.791444E-03
4.888000E-03
4.222450E-03
3.423976E-03
3.346319E-03
3.311513E-03
3.206775E-03
2.899645E-03
2.974753E-03
2.717634E-03
2.911330E-03
2.886150E-03
2.970932E-03
3.121861E-03
2.625940E-03
2.587939E-03
2.202632E-03
2.022158E-03
1.603477E-03
1.532516E-03
1.768793E-03
1.519824E-03
1.476912E-03
8.877361E-04
1.045530E-03
7.797989E-04
7.220693E-04
6.207859E-04
4.334870E-04
6.349321E-04
6.336416E-04
7.518198E-04
5.401015E-04
2.860628E-04
3.433807E-04
3.454740E-04
3.896486E-04
4.227777E-04
3.094316E-04
2.887631E-04
1.895537E-04
1.437682E-04
1.889009E-04
2.966425E-04
3.030926E-04
2.342468E-04
2.044493E-04
-4.758384E-05
-6.459214E-04
8.376633E-05
1.745009E-04
1.451363E-04
2.493657E-04
5.403180E-04
3.584937E-03
-1.132959E-02
1.938628E-02
-1.807847E-03
-2.273602E-02
-6.275264E-02
6.178859E-03
9.363271E-04
1.318789E-03
7.203783E-04
8.145548E-04
1.520530E-03
1.355185E-03
1.725727E-03
1.878360E-03
1.900028E-03
1.940308E-03
2.183628E-03
2.363034E-03
2.551084E-03
3.403681E-03
3.657239E-03
3.392555E-03
3.769647E-03
3.489705E-03
3.211145E-03
3.192311E-03
3.267128E-03
3.751545E-03
4.357460E-03
4.911976E-03
5.537290E-03
6.291534E-03
6.953987E-03
8.100762E-03
9.120880E-03
1.039116E-02
1.217765E-02
1.366160E-02
1.515497E-02
1.645893E-02
1.888691E-02
2.076849E-02
2.246602E-02
2.395965E-02
2.567858E-02
2.783323E-02
2.974099E-02
3.207856E-02
3.339966E-02
3.528589E-02
3.723652E-02
3.868866E-02
4.071235E-02
4.316032E-02
4.419550E-02
4.549501E-02
4.701272E-02
4.873779E-02
4.965531E-02
5.068460E-02
5.159646E-02
5.237485E-02
5.386711E-02
5.491175E-02
5.603102E-02
5.752285E-02
5.747665E-02
5.791239E-02
5.951749E-02
5.935096E-02
5.980199E-02
6.055738E-02
6.025145E-02
5.960667E-02
6.010207E-02
6.100381E-02
6.152160E-02
6.064453E-02
6.137846E-02
6.100351E-02
6.149982E-02
6.158980E-02
6.270649E-02
6.212049E-02
6.196203E-02
6.213462E-02
6.116105E-02
6.198113E-02
6.311353E-02
6.216431E-02
6.192938E-02
6.189341E-02
6.164635E-02
6.098462E-02
6.217496E-02
6.175991E-02
6.133748E-02
6.158249E-02
6.146796E-02
6.076111E-02
6.078214E-02
6.043607E-02
6.095259E-02
6.084213E-02
6.021581E-02
5.971700E-02
5.929081E-02
5.873027E-02
5.840131E-02
5.736800E-02
5.698217E-02
5.608907E-02
5.576413E-02
5.462710E-02
5.271551E-02
5.304320E-02
5.127721E-02
4.967719E-02
4.861018E-02
4.799728E-02
4.711748E-02
4.591544E-02
4.458738E-02
4.301542E-02
4.118171E-02
4.024467E-02
3.950139E-02
3.636858E-02
3.411952E-02
3.256744E-02
3.096131E-02
2.926792E-02
2.692665E-02
2.554997E-02
2.330287E-02
2.129713E-02
1.951724E-02
1.755852E-02
1.651533E-02
1.435289E-02
1.258672E-02
1.122822E-02
9.879861E-03
8.763713E-03
7.814839E-03
6.680700E-03
5.708873E-03
4.900247E-03
4.489619E-03
3.906245E-03
3.518578E-03
3.398190E-03
3.495869E-03
3.217104E-03
3.197205E-03
3.200986E-03
3.391809E-03
3.202795E-03
3.117634E-03
2.798037E-03
2.647455E-03
2.393325E-03
2.071280E-03
2.319549E-03
1.839314E-03
1.506540E-03
1.823055E-03
1.257911E-03
1.067372E-03
1.118469E-03
1.128999E-03
1.142744E-03
9.620959E-04
5.918886E-04
5.631059E-04
6.248380E-04
5.980928E-04
5.962532E-04
6.042845E-04
5.371348E-04
4.034850E-04
3.606894E-04
5.194291E-04
5.092232E-04
5.144374E-04
4.993555E-04
3.775283E-04
2.916042E-04
1.348348E-04
2.603645E-04
1.887400E-04
2.789941E-04
1.654780E-04
-5.178073E-05
-6.871531E-04
3.426241E-04
1.423629E-04
2.028963E-04
3.105861E-04
3.849958E-04
1.691548E-03
6.307165E-03
1.231786E-03
2.307709E-03
-1.779434E-02
-6.322621E-02
-2.959933E-02
5.139463E-04
7.251412E-04
1.123237E-03
8.838620E-04
9.238242E-04
1.681302E-03
2.217277E-03
2.410107E-03
2.061545E-03
2.799570E-03
2.806596E-03
2.531185E-03
2.879702E-03
3.712106E-03
4.189897E-03
1.946353E-03
3.899905E-03
3.361713E-03
3.081106E-03
3.039677E-03
3.236627E-03
3.376252E-03
4.170026E-03
4.878792E-03
5.596510E-03
6.298230E-03
7.297845E-03
8.426532E-03
9.326538E-03
1.070824E-02
1.210678E-02
1.347531E-02
1.523597E-02
1.685089E-02
1.865516E-02
2.034457E-02
2.206884E-02
2.433340E-02
2.591636E-02
2.794146E-02
3.025306E-02
3.177329E-02
3.344663E-02
3.553445E-02
3.759654E-02
3.883167E-02
4.080346E-02
4.289688E-02
4.363737E-02
4.533408E-02
4.683662E-02
4.818973E-02
4.967767E-02
5.102620E-02
5.165912E-02
5.303413E-02
5.338136E-02
5.494152E-02
5.550127E-02
5.794911E-02
5.757319E-02
5.747557E-02
5.849653E-02
5.893553E-02
5.938239E-02
5.963327E-02
6.012733E-02
6.089582E-02
6.076783E-02
6.074609E-02
6.140450E-02
6.124992E-02
6.155164E-02
6.169382E-02
6.181059E-02
6.230334E-02
6.191713E-02
6.200476E-02
6.209437E-02
6.235979E-02
6.265525E-02
6.295926E-02
6.145812E-02
6.158996E-02
6.199339E-02
6.218923E-02
6.165241E-02
6.153588E-02
6.261516E-02
6.160174E-02
6.192315E-02
6.092864E-02
6.107718E-02
6.129561E-02
6.011526E-02
5.954802E-02
6.052340E-02
6.010525E-02
6.052245E-02
5.942407E-02
5.924659E-02
5.850926E-02
5.870166E-02
5.767039E-02
5.696715E-02
5.634637E-02
5.578823E-02
5.462353E-02
5.297888E-02
5.249936E-02
5.223912E-02
5.084185E-02
4.847259E-02
4.735015E-02
4.715175E-02
4.559699E-02
4.392888E-02
4.351170E-02
4.131241E-02
3.996094E-02
3.820001E-02
3.652155E-02
3.469141E-02
3.250684E-02
3.093202E-02
2.952534E-02
2.783672E-02
2.517510E-02
2.354791E-02
2.128823E-02
1.936200E-02
1.746852E-02
1.574654E-02
1.447114E-02
1.299607E-02
1.134471E-02
1.014656E-02
8.907101E-03
7.822663E-03
6.384892E-03
5.396196E-03
5.010738E-03
4.442990E-03
3.740010E-03
3.650782E-03
3.325917E-03
3.100431E-03
2.978150E-03
3.293633E-03
3.441580E-03
3.504604E-03
3.400003E-03
2.908919E-03
2.887194E-03
2.927559E-03
2.418703E-03
2.312346E-03
2.008731E-03
1.863544E-03
1.680707E-03
1.575816E-03
1.354290E-03
1.178879E-03
1.159124E-03
1.010291E-03
1.006935E-03
8.608482E-04
3.725952E-04
7.808981E-04
6.590339E-04
5.111329E-04
7.012631E-04
5.653455E-04
5.307939E-04
4.233695E-04
3.364641E-04
3.183076E-04
2.788171E-04
2.248786E-04
1.949544E-04
2.619012E-04
2.887581E-04
2.779732E-04
2.253916E-04
1.465649E-04
2.676357E-04
2.360669E-04
2.697277E-05
-4.399574E-04
7.546880E-04
2.541354E-04
6.766370E-05
6.289980E-05
3.839241E-04
1.854676E-03
4.186864E-03
1.716198E-02
1.830120E-03
-1.472160E-02
9.337556E-03
-1.500903E-02
7.074607E-04
8.311957E-04
1.090648E-03
1.189059E-03
1.390506E-03
2.123031E-03
1.982329E-03
1.656734E-03
1.603475E-03
2.076951E-03
2.213067E-03
2.658510E-03
3.326576E-03
3.407968E-03
4.027778E-03
4.044795E-03
3.895706E-03
3.338862E-03
3.180923E-03
3.081746E-03
3.216310E-03
3.427384E-03
4.180258E-03
4.635510E-03
5.505417E-03
6.197730E-03
7.164354E-03
8.597431E-03
9.412485E-03
1.046008E-02
1.201356E-02
1.337847E-02
1.489808E-02
1.680484E-02
1.851178E-02
2.069023E-02
2.245341E-02
2.409334E-02
2.618477E-02
2.784207E-02
2.976850E-02
3.156349E-02
3.328162E-02
3.548064E-02
3.690088E-02
3.879508E-02
4.054964E-02
4.258104E-02
4.445602E-02
4.511010E-02
4.664136E-02
4.826102E-02
4.941237E-02
5.057788E-02
5.229392E-02
5.322328E-02
5.434410E-02
5.525906E-02
5.633506E-02
5.664180E-02
5.674914E-02
5.714241E-02
5.860894E-02
5.874991E-02
5.982883E-02
6.030114E-02
6.027105E-02
6.035675E-02
6.132523E-02
6.178301E-02
6.142371E-02
6.160560E-02
6.067192E-02
6.088297E-02
6.218583E-02
6.166457E-02
6.194518E-02
6.296328E-02
6.175078E-02
6.176748E-02
6.151053E-02
6.155016E-02
6.171866E-02
6.162532E-02
6.298269E-02
6.231552E-02
6.209956E-02
6.067467E-02
6.151500E-02
6.066222E-02
6.163413E-02
6.155015E-02
6.118473E-02
6.149281E-02
6.153701E-02
6.016044E-02
6.077626E-02
6.020476E-02
6.000721E-02
5.946636E-02
5.933451E-02
5.831908E-02
5.809212E-02
5.698735E-02
5.719516E-02
5.617758E-02
5.487600E-02
5.454776E-02
5.348410E-02
5.264346E-02
5.081947E-02
4.969293E-02
4.956213E-02
4.870464E-02
4.726028E-02
4.652908E-02
4.492487E-02
4.253456E-02
4.164535E-02
3.960050E-02
3.824527E-02
3.615895E-02
3.438443E-02
3.277081E-02
3.047309E-02
2.840493E-02
2.709962E-02
2.562718E-02
2.314905E-02
2.122306E-02
1.942960E-02
1.759258E-02
1.625653E-02
1.482629E-02
1.310258E-02
1.174165E-02
1.004147E-02
8.974860E-03
7.799344E-03
6.514009E-03
5.860948E-03
4.915021E-03
4.531964E-03
3.875503E-03
3.387522E-03
3.265252E-03
3.830922E-03
3.737974E-03
2.960568E-03
3.401216E-03
3.369429E-03
2.731665E-03
2.764066E-03
2.760909E-03
2.727876E-03
2.185450E-03
2.160302E-03
2.012229E-03
2.024694E-03
1.206584E-03
1.675886E-03
1.346564E-03
1.119165E-03
1.273065E-03
1.095918E-03
6.587291E-04
2.101399E-04
4.582553E-04
6.010085E-04
6.515106E-04
8.279595E-04
4.983911E-04
4.415523E-04
4.278868E-04
3.139877E-04
2.305921E-04
3.166757E-04
2.506820E-04
1.712853E-04
1.693427E-04
2.094205E-04
2.688773E-04
1.131205E-04
2.633345E-04
-1.818078E-04
2.684178E-04
1.875808E-04
1.858638E-04
-8.355899E-05
4.190994E-04
3.470779E-04
1.300266E-04
1.489950E-04
3.274396E-05
2.498754E-03
-4.085340E-02
-3.970859E-03
2.926318E-03
-5.124690E-03
1.521250E-02
-2.099848E-02
5.513488E-04
6.721525E-04
9.479270E-04
9.609067E-04
9.493951E-04
1.471561E-03
1.758788E-03
1.784081E-03
2.249850E-03
2.760387E-03
2.779292E-03
2.839661E-03
3.246509E-03
3.706023E-03
3.979877E-03
4.192613E-03
3.982428E-03
3.542127E-03
3.453439E-03
3.473559E-03
3.286202E-03
3.425899E-03
3.987119E-03
4.572236E-03
4.534578E-03
6.111270E-03
6.979146E-03
8.046548E-03
9.190758E-03
1.051713E-02
1.196673E-02
1.365490E-02
1.527992E-02
1.681407E-02
1.858758E-02
2.058805E-02
2.210166E-02
2.402481E-02
2.646560E-02
2.797666E-02
2.979091E-02
3.134483E-02
3.382056E-02
3.538055E-02
3.674337E-02
3.885907E-02
4.075875E-02
4.243879E-02
4.368448E-02
4.563557E-02
4.698714E-02
4.829112E-02
4.978501E-02
5.123321E-02
5.220656E-02
5.268496E-02
5.403260E-02
5.506201E-02
5.613023E-02
5.674445E-02
5.683112E-02
5.774890E-02
5.922146E-02
5.901934E-02
5.932480E-02
5.915731E-02
5.946780E-02
6.008343E-02
6.101068E-02
6.139188E-02
6.142029E-02
6.253724E-02
6.139287E-02
6.118970E-02
6.203760E-02
6.335745E-02
6.201742E-02
6.197441E-02
6.128503E-02
6.148243E-02
6.155394E-02
6.188115E-02
6.186125E-02
6.295211E-02
6.566951E-02
6.143829E-02
6.140146E-02
6.228259E-02
6.217025E-02
6.086035E-02
6.129067E-02
6.102140E-02
6.156867E-02
6.105152E-02
6.107946E-02
6.089176E-02
5.988721E-02
6.057763E-02
6.053636E-02
5.880889E-02
5.908015E-02
5.885231E-02
5.801107E-02
5.734210E-02
5.648797E-02
5.557369E-02
5.450843E-02
5.415215E-02
5.320357E-02
5.318559E-02
5.225038E-02
5.053948E-02
4.981419E-02
4.778828E-02
4.717201E-02
4.573816E-02
4.406672E-02
4.355005E-02
4.216765E-02
3.960823E-02
3.766021E-02
3.693545E-02
3.489140E-02
3.314127E-02
3.079156E-02
2.897618E-02
2.706147E-02
2.563797E-02
2.342553E-02
2.119773E-02
1.955175E-02
1.773204E-02
1.588418E-02
1.422564E-02
1.258618E-02
1.125327E-02
1.036885E-02
9.043759E-03
8.013367E-03
6.853593E-03
6.004054E-03
5.146555E-03
4.551326E-03
3.258179E-03
3.310835E-03
3.279095E-03
3.139969E-03
3.143101E-03
3.281339E-03
3.503591E-03
3.286553E-03
2.607242E-03
2.773888E-03
2.528436E-03
2.653362E-03
2.278742E-03
2.277665E-03
2.227552E-03
1.951082E-03
1.415453E-03
1.496839E-03
1.202522E-03
1.097358E-03
1.190843E-03
9.467589E-04
7.975786E-04
6.455358E-04
5.336700E-04
6.134591E-04
1.522523E-04
5.018682E-04
5.502637E-04
5.218926E-04
5.206924E-04
5.155176E-04
5.204097E-04
3.856364E-04
3.310391E-04
3.350015E-04
2.251100E-04
2.778544E-04
3.660217E-04
2.746056E-04
3.447067E-04
2.693078E-04
2.608685E-04
2.079864E-04
6.830859E-06
-6.312547E-05
6.089893E-04
3.130049E-04
4.788917E-05
6.375850E-05
3.644077E-04
2.860922E-04
-6.488656E-02
3.194501E-02
5.785518E-03
5.335537E-04
9.223679E-02
-7.305447E-02
5.862111E-04
5.038288E-04
7.979939E-04
6.517233E-04
9.699296E-04
9.910510E-04
1.506631E-03
1.795047E-03
2.177011E-03
2.394363E-03
2.917995E-03
3.019949E-03
3.593436E-03
3.698388E-03
4.295285E-03
4.214995E-03
3.805524E-03
3.479883E-03
3.680407E-03
3.303060E-03
3.402757E-03
3.634113E-03
4.090422E-03
4.356216E-03
4.331896E-03
6.152109E-03
6.730093E-03
8.086423E-03
9.615082E-03
1.071049E-02
1.243249E-02
1.381515E-02
1.514011E-02
1.692435E-02
1.875697E-02
2.072021E-02
2.247496E-02
2.427898E-02
2.587214E-02
2.797035E-02
3.004908E-02
3.164302E-02
3.363202E-02
3.542741E-02
3.732677E-02
3.896357E-02
4.070768E-02
4.223503E-02
4.342024E-02
4.577307E-02
4.652453E-02
4.805400E-02
4.999818E-02
5.108713E-02
5.206294E-02
5.298175E-02
5.426988E-02
5.562600E-02
5.620356E-02
5.616392E-02
5.714087E-02
5.766018E-02
5.823591E-02
5.883325E-02
5.958109E-02
5.972428E-02
5.959247E-02
6.093368E-02
6.117249E-02
6.098595E-02
6.111062E-02
6.191566E-02
6.225791E-02
6.235506E-02
6.225047E-02
6.226568E-02
6.208654E-02
6.198017E-02
6.243289E-02
6.239651E-02
6.141833E-02
6.090134E-02
6.127402E-02
6.219042E-02
6.251769E-02
6.251039E-02
6.174045E-02
6.212229E-02
6.184446E-02
6.197669E-02
6.126838E-02
6.171754E-02
6.132691E-02
6.092746E-02
6.002997E-02
6.058080E-02
6.112560E-02
6.087382E-02
5.940451E-02
5.903719E-02
5.900444E-02
5.864355E-02
5.730356E-02
5.612292E-02
5.614140E-02
5.571953E-02
5.552134E-02
5.457730E-02
5.335318E-02
5.238580E-02
5.154845E-02
5.147570E-02
5.017772E-02
4.795182E-02
4.695811E-02
4.569172E-02
4.385334E-02
4.170177E-02
4.232343E-02
3.956530E-02
3.902996E-02
4.136470E-02
3.485058E-02
3.260858E-02
3.088916E-02
2.882143E-02
2.726569E-02
2.585028E-02
2.328255E-02
2.108191E-02
1.932003E-02
1.774389E-02
1.568772E-02
1.497721E-02
1.302988E-02
1.001696E-02
1.007739E-02
8.809799E-03
7.843325E-03
6.755907E-03
5.912435E-03
4.999039E-03
4.525038E-03
4.043845E-03
3.530986E-03
3.706339E-03
3.269135E-03
3.219449E-03
3.371560E-03
3.303840E-03
3.307179E-03
3.137191E-03
3.118214E-03
2.876214E-03
2.662587E-03
2.178941E-03
2.158999E-03
1.910718E-03
2.069427E-03
1.789419E-03
1.440436E-03
1.315164E-03
1.101724E-03
1.086950E-03
6.705143E-04
7.175267E-04
6.850699E-04
3.704356E-04
6.729173E-04
8.529630E-04
7.876799E-04
5.760054E-04
5.997788E-04
5.396632E-04
4.092667E-04
2.500903E-04
2.198518E-04
2.411134E-04
2.991718E-04
1.696700E-04
2.782822E-04
1.375309E-04
2.884076E-04
4.171339E-04
3.463170E-04
1.351597E-04
2.761685E-04
1.567434E-04
-4.508638E-04
7.114725E-04
1.319872E-04
1.573028E-04
2.030145E-04
1.852668E-04
1.748891E-04
-5.146463E-02
4.962709E-02
2.139431E-03
-1.751229E-03
-1.867275E-02
-2.100549E-02
4.880717E-04
7.565172E-04
7.185673E-04
9.558728E-04
8.590361E-04
1.264372E-03
1.546836E-03
1.692747E-03
2.102212E-03
2.538419E-03
2.815808E-03
3.322696E-03
3.969038E-03
4.064746E-03
4.282946E-03
4.128341E-03
3.887653E-03
3.674511E-03
3.559383E-03
3.266940E-03
3.416541E-03
3.520936E-03
3.903382E-03
4.517912E-03
5.336718E-03
6.088684E-03
6.868519E-03
8.029407E-03
9.381199E-03
1.058493E-02
1.206908E-02
1.396113E-02
1.596647E-02
1.715995E-02
1.872632E-02
2.053833E-02
2.274120E-02
2.447267E-02
2.605824E-02
2.791677E-02
3.035337E-02
3.179964E-02
3.372394E-02
3.524807E-02
3.722816E-02
3.932360E-02
4.051007E-02
4.239614E-02
4.414484E-02
4.516256E-02
4.674564E-02
4.834633E-02
4.989638E-02
5.132980E-02
5.188600E-02
5.285400E-02
5.366105E-02
5.533926E-02
5.555602E-02
5.625153E-02
5.720969E-02
5.835255E-02
5.872486E-02
5.938667E-02
5.969334E-02
5.934313E-02
6.002924E-02
6.070039E-02
6.051091E-02
6.144223E-02
6.144174E-02
6.208083E-02
6.159186E-02
6.138335E-02
6.214864E-02
6.231009E-02
6.202443E-02
6.169037E-02
6.202769E-02
6.280228E-02
6.270101E-02
6.240803E-02
6.163058E-02
6.098319E-02
6.213909E-02
6.147992E-02
6.172315E-02
6.211102E-02
6.098839E-02
6.078901E-02
6.054839E-02
6.109852E-02
6.175284E-02
6.115317E-02
6.074713E-02
5.978875E-02
5.960456E-02
6.048466E-02
6.049289E-02
6.023113E-02
5.890499E-02
5.823184E-02
5.827741E-02
5.741531E-02
5.622471E-02
5.716582E-02
5.489560E-02
5.356196E-02
5.372724E-02
5.332317E-02
5.196761E-02
5.109109E-02
5.008832E-02
4.803997E-02
4.658236E-02
4.614730E-02
4.410384E-02
4.246451E-02
4.196180E-02
4.053601E-02
3.802681E-02
3.917670E-02
3.588122E-02
3.291226E-02
3.064230E-02
2.859605E-02
2.659194E-02
2.490232E-02
2.447261E-02
2.224898E-02
1.951389E-02
1.764661E-02
1.651590E-02
1.472106E-02
1.295648E-02
1.132170E-02
1.050946E-02
8.984198E-03
7.623549E-03
6.597487E-03
5.865924E-03
5.166312E-03
4.344105E-03
3.857623E-03
3.618060E-03
3.474292E-03
3.008145E-03
3.116320E-03
3.187912E-03
2.163119E-03
3.024983E-03
3.200589E-03
3.003386E-03
2.526196E-03
2.321623E-03
2.433592E-03
2.333852E-03
2.059471E-03
1.872576E-03
1.758898E-03
1.403042E-03
1.371456E-03
1.303794E-03
1.023137E-03
8.307479E-04
7.981153E-04
7.269722E-04
7.573205E-04
7.522558E-04
6.621485E-04
7.282456E-04
4.581281E-04
4.486196E-04
1.574196E-04
3.493047E-04
2.330969E-04
2.140325E-04
1.123026E-04
3.043682E-04
2.580771E-04
1.563619E-04
1.237320E-04
1.991052E-04
1.118872E-04
2.830372E-04
2.120760E-04
1.099966E-04
-1.437719E-05
-1.038723E-03
-2.272665E-03
4.222413E-04
4.502867E-05
1.091891E-04
6.792201E-05
3.506225E-04
7.675869E-02
5.190031E-03
4.822061E-03
6.895996E-03
-1.980797E-02
-4.073454E-02
6.435883E-04
7.459919E-04
7.692026E-04
7.779748E-04
6.545851E-04
1.087841E-03
1.706047E-03
1.759919E-03
1.790125E-03
2.456890E-03
3.088885E-03
3.203260E-03
3.742746E-03
4.186341E-03
4.440712E-03
4.059895E-03
3.445943E-03
3.563216E-03
3.415196E-03
3.452772E-03
3.193984E-03
3.629132E-03
4.218860E-03
4.655288E-03
5.459619E-03
6.393428E-03
6.944688E-03
7.953168E-03
9.153526E-03
1.056062E-02
1.243479E-02
1.314132E-02
1.537654E-02
1.679880E-02
1.911181E-02
2.038447E-02
2.267042E-02
2.470037E-02
2.699873E-02
2.793291E-02
2.979195E-02
3.175448E-02
3.319179E-02
3.581317E-02
3.722192E-02
3.913128E-02
4.086086E-02
4.266226E-02
4.351617E-02
4.580942E-02
4.655040E-02
4.791973E-02
4.943606E-02
5.121815E-02
5.200166E-02
5.335051E-02
5.447996E-02
5.519567E-02
5.559659E-02
5.676769E-02
5.717040E-02
5.837495E-02
5.916177E-02
5.854588E-02
5.957415E-02
6.050469E-02
6.089913E-02
6.044417E-02
6.110605E-02
6.123215E-02
6.175865E-02
6.189391E-02
6.187443E-02
6.178247E-02
6.203157E-02
6.203600E-02
6.218904E-02
6.206460E-02
6.190054E-02
6.227589E-02
6.267504E-02
6.230585E-02
6.142550E-02
6.227161E-02
6.182036E-02
6.147303E-02
6.141663E-02
6.227165E-02
6.286824E-02
6.233402E-02
6.202703E-02
6.230441E-02
6.237516E-02
6.083774E-02
6.073425E-02
6.080445E-02
5.989030E-02
6.002613E-02
5.982663E-02
5.935750E-02
5.942276E-02
5.837611E-02
5.694623E-02
5.789691E-02
5.701675E-02
5.554978E-02
5.576597E-02
5.398713E-02
5.349929E-02
5.304983E-02
5.177264E-02
5.141794E-02
4.994692E-02
4.801937E-02
4.715277E-02
4.545717E-02
4.374675E-02
4.253846E-02
4.100737E-02
3.907066E-02
3.782287E-02
3.788517E-02
3.532422E-02
3.255791E-02
3.051352E-02
2.904688E-02
2.674750E-02
2.491487E-02
2.342232E-02
2.155195E-02
1.972118E-02
1.762850E-02
1.585346E-02
1.445689E-02
1.287347E-02
1.148629E-02
1.016088E-02
9.067034E-03
8.076541E-03
7.111020E-03
5.866658E-03
5.147929E-03
4.527887E-03
4.033786E-03
3.852334E-03
3.508079E-03
3.230738E-03
3.513982E-03
3.345188E-03
3.374086E-03
3.213843E-03
3.485031E-03
3.250188E-03
3.258292E-03
2.806522E-03
2.406286E-03
2.464527E-03
1.967594E-03
1.812507E-03
1.778353E-03
1.342622E-03
1.171334E-03
1.281944E-03
8.771350E-04
9.908633E-04
8.548344E-04
9.012015E-04
9.036403E-04
6.701010E-04
7.717976E-04
5.554734E-04
5.168344E-04
6.055890E-04
3.545431E-04
4.649996E-05
2.744551E-04
1.972487E-04
3.226388E-04
4.895928E-04
2.206122E-04
1.791550E-04
1.202949E-04
2.591676E-04
4.511518E-04
4.599227E-04
5.022909E-04
2.834280E-04
2.832161E-04
-5.764720E-04
6.158445E-04
-1.109015E-05
2.524175E-04
1.438450E-04
8.324528E-05
3.032463E-02
3.286905E-02
6.961272E-03
-1.810453E-03
-2.306900E-03
-8.682184E-02
2.893697E-04
8.007778E-04
7.255278E-04
9.564269E-04
1.012526E-03
9.762033E-04
1.152369E-03
1.697709E-03
1.966940E-03
2.059218E-03
2.706154E-03
3.229091E-03
3.297747E-03
4.037951E-03
5.526490E-03
3.928330E-03
4.395332E-03
4.225701E-03
3.796462E-03
3.700000E-03
3.482035E-03
3.661484E-03
3.965390E-03
4.370764E-03
4.943600E-03
5.528603E-03
6.098181E-03
7.216053E-03
8.356711E-03
9.244391E-03
1.051714E-02
1.214124E-02
1.379545E-02
1.516706E-02
1.691420E-02
1.833861E-02
2.076110E-02
2.262819E-02
2.405677E-02
2.684494E-02
2.852709E-02
3.009656E-02
3.212766E-02
3.316173E-02
3.565968E-02
3.775921E-02
3.873709E-02
4.070966E-02
4.232123E-02
4.346859E-02
4.459501E-02
4.614065E-02
4.789135E-02
4.898602E-02
5.053262E-02
5.199335E-02
5.288009E-02
5.374999E-02
5.482287E-02
5.580392E-02
5.725626E-02
5.783402E-02
5.750681E-02
5.865583E-02
5.974205E-02
6.020478E-02
6.001568E-02
5.994714E-02
6.002219E-02
6.030771E-02
6.045684E-02
6.038629E-02
6.117926E-02
6.307984E-02
6.202235E-02
6.207093E-02
6.269875E-02
6.196933E-02
6.124643E-02
6.266221E-02
6.207754E-02
6.203979E-02
6.119609E-02
6.269208E-02
6.255195E-02
6.187411E-02
6.196881E-02
6.241581E-02
6.146118E-02
6.390799E-02
6.202225E-02
6.170663E-02
6.171818E-02
6.150223E-02
6.030727E-02
6.076759E-02
6.000229E-02
5.995653E-02
5.910315E-02
5.903919E-02
5.973718E-02
5.946266E-02
5.803065E-02
5.734713E-02
5.721989E-02
5.650547E-02
5.557419E-02
5.457139E-02
5.452131E-02
5.287792E-02
5.277704E-02
5.196087E-02
5.021593E-02
4.959395E-02
4.877353E-02
4.679860E-02
4.525188E-02
4.423359E-02
4.268954E-02
4.181475E-02
3.919203E-02
3.817321E-02
3.647510E-02
3.452372E-02
3.245968E-02
3.067934E-02
2.918486E-02
2.707615E-02
2.483415E-02
2.323292E-02
2.178485E-02
1.969159E-02
1.766681E-02
1.586252E-02
1.445332E-02
1.274990E-02
1.120607E-02
1.006536E-02
8.819735E-03
7.640501E-03
6.745538E-03
6.155237E-03
5.330550E-03
4.566030E-03
4.123611E-03
3.833069E-03
3.553052E-03
3.231418E-03
3.242315E-03
3.461034E-03
3.361548E-03
3.264610E-03
3.318257E-03
3.201343E-03
2.748417E-03
2.452948E-03
2.467863E-03
2.210594E-03
1.777761E-03
1.861206E-03
1.750129E-03
1.500792E-03
1.541997E-03
1.266678E-03
8.667179E-04
1.011579E-03
8.051640E-04
6.870628E-04
7.054719E-04
7.000869E-04
6.658137E-04
6.937328E-04
4.128898E-04
4.237094E-04
2.511750E-04
2.403138E-04
2.838067E-04
4.554902E-04
4.973254E-04
5.171816E-04
3.180987E-04
3.645004E-04
3.561863E-04
4.822226E-04
4.550399E-04
2.633982E-04
2.964359E-04
1.824306E-04
3.285619E-04
-1.711172E-02
4.780736E-04
8.097957E-04
-2.419308E-04
7.015057E-05
8.191253E-05
3.582144E-04
5.085984E-02
3.629631E-02
1.255072E-04
-6.461434E-03
-9.312860E-02
-1.313038E-02
5.517439E-04
6.042896E-04
7.931733E-04
1.094378E-03
1.246272E-03
1.216215E-03
1.332858E-03
1.341966E-03
1.609199E-03
2.525589E-03
3.403235E-03
3.788801E-03
4.839257E-03
5.510325E-03
4.617608E-03
4.002273E-03
3.641113E-03
3.470656E-03
3.322753E-03
3.311552E-03
3.498091E-03
3.630872E-03
4.016043E-03
4.589927E-03
5.455602E-03
6.185469E-03
7.221257E-03
8.400374E-03
9.597747E-03
1.070511E-02
1.248679E-02
1.402184E-02
1.516304E-02
1.647521E-02
1.906381E-02
2.078836E-02
2.219577E-02
2.434749E-02
2.669899E-02
2.789364E-02
2.973026E-02
3.176298E-02
3.354706E-02
3.548123E-02
3.748800E-02
3.861723E-02
4.101477E-02
4.200942E-02
4.421262E-02
4.595706E-02
4.707752E-02
4.765611E-02
5.026082E-02
5.111851E-02
5.076515E-02
5.270962E-02
5.414428E-02
5.553527E-02
5.549657E-02
5.706288E-02
5.784236E-02
5.841068E-02
5.795851E-02
5.885170E-02
5.964345E-02
5.995244E-02
6.111545E-02
6.124058E-02
6.163636E-02
6.092875E-02
6.122207E-02
6.142758E-02
6.220346E-02
6.146889E-02
6.117056E-02
6.163594E-02
6.255077E-02
6.156992E-02
6.245941E-02
6.224525E-02
6.236673E-02
6.249813E-02
6.188875E-02
6.223535E-02
6.162325E-02
6.243340E-02
6.268735E-02
6.188719E-02
6.147384E-02
6.193695E-02
6.162980E-02
6.107788E-02
6.087051E-02
6.046643E-02
6.155349E-02
6.161381E-02
6.008996E-02
5.977029E-02
5.886407E-02
5.933196E-02
5.923680E-02
5.825125E-02
5.807451E-02
5.823709E-02
5.649315E-02
5.535285E-02
5.483508E-02
5.466064E-02
5.398669E-02
5.202270E-02
5.073400E-02
4.976633E-02
4.997065E-02
4.837647E-02
4.698299E-02
4.613146E-02
4.562062E-02
4.212238E-02
4.112915E-02
3.946856E-02
3.798202E-02
3.622745E-02
3.399641E-02
3.212728E-02
3.016380E-02
2.847380E-02
2.678497E-02
2.523970E-02
2.309165E-02
2.153655E-02
1.973226E-02
1.722715E-02
1.549031E-02
1.420674E-02
1.286039E-02
1.164371E-02
1.083124E-02
9.145771E-03
7.927009E-03
7.059152E-03
6.209904E-03
5.268665E-03
4.434038E-03
4.049243E-03
4.016453E-03
3.608250E-03
3.157191E-03
3.302338E-03
3.162857E-03
3.104715E-03
3.031530E-03
2.812910E-03
2.712945E-03
2.862065E-03
2.794284E-03
2.552196E-03
2.381523E-03
2.144876E-03
1.821062E-03
1.684699E-03
1.524344E-03
1.324212E-03
1.281249E-03
1.083588E-03
8.402978E-04
1.064839E-03
1.060315E-03
5.623856E-04
6.678659E-04
6.524292E-04
4.731552E-04
5.221266E-04
3.441221E-04
4.369039E-04
4.025057E-04
3.528889E-04
2.322915E-04
3.748683E-04
4.322282E-04
3.749972E-04
3.243748E-04
2.370748E-04
3.826128E-04
1.753385E-04
2.549816E-04
1.705473E-04
1.824710E-04
1.881743E-04
-2.320979E-04
-4.769928E-04
1.675967E-04
-1.173498E-04
1.029645E-04
2.300407E-04
3.654188E-04
1.163723E-01
-2.835376E-03
-8.200354E-04
-2.831266E-03
-6.287414E-02
-3.153142E-02
9.373693E-04
1.546683E-03
1.078749E-03
8.321156E-04
9.698383E-04
1.129008E-03
1.737023E-03
1.948501E-03
1.817631E-03
2.661983E-03
3.055219E-03
3.763308E-03
3.849068E-03
4.219176E-03
4.552827E-03
4.201134E-03
3.737828E-03
3.675461E-03
3.629618E-03
3.293463E-03
3.652490E-03
3.765544E-03
3.760530E-03
4.574681E-03
5.256719E-03
6.435484E-03
7.444876E-03
8.325697E-03
9.649386E-03
1.064228E-02
1.231560E-02
1.362971E-02
1.519123E-02
1.728197E-02
1.891843E-02
2.078850E-02
2.214986E-02
2.456384E-02
2.643807E-02
2.796587E-02
2.995975E-02
3.169088E-02
3.398174E-02
3.578997E-02
3.769851E-02
3.893353E-02
4.105991E-02
4.234883E-02
4.431356E-02
4.503185E-02
4.667101E-02
4.850065E-02
4.956543E-02
5.059527E-02
5.159762E-02
5.205534E-02
5.436705E-02
5.537513E-02
5.593294E-02
5.718328E-02
5.745821E-02
5.856744E-02
5.872178E-02
5.925487E-02
6.060818E-02
5.962192E-02
6.048379E-02
6.108891E-02
6.104263E-02
6.158607E-02
6.222899E-02
6.240296E-02
6.259011E-02
6.215048E-02
6.126835E-02
6.196807E-02
6.128645E-02
6.230046E-02
6.225701E-02
6.271983E-02
6.263582E-02
6.221300E-02
6.267372E-02
6.283803E-02
6.241089E-02
6.233515E-02
6.173113E-02
6.212338E-02
6.175226E-02
6.105731E-02
6.122962E-02
6.152717E-02
6.152992E-02
6.074042E-02
6.044963E-02
6.031041E-02
6.017620E-02
5.944928E-02
6.036159E-02
6.014997E-02
5.902107E-02
5.804824E-02
5.770494E-02
5.791872E-02
5.687618E-02
5.568030E-02
5.466920E-02
5.380197E-02
5.283022E-02
5.301215E-02
5.173179E-02
4.994499E-02
4.944984E-02
4.780763E-02
4.662510E-02
4.456540E-02
4.386581E-02
4.293651E-02
4.084133E-02
4.008983E-02
3.797211E-02
3.549250E-02
3.379496E-02
3.212369E-02
3.058581E-02
2.850084E-02
2.683988E-02
2.481625E-02
2.346945E-02
2.118640E-02
1.982063E-02
1.782410E-02
1.632335E-02
1.440542E-02
1.269517E-02
1.142472E-02
1.017599E-02
8.751331E-03
7.936455E-03
6.893343E-03
6.258038E-03
5.508863E-03
4.567092E-03
4.141766E-03
3.743675E-03
3.549876E-03
3.582047E-03
3.433583E-03
3.192472E-03
3.375788E-03
3.315459E-03
3.256185E-03
3.126625E-03
2.910209E-03
2.802050E-03
2.773996E-03
2.623568E-03
1.888678E-03
1.863776E-03
1.639988E-03
1.708670E-03
1.648314E-03
1.351655E-03
1.394382E-03
1.224660E-03
1.008138E-03
7.042441E-04
6.709459E-04
6.920467E-04
8.258088E-04
5.747324E-04
3.410450E-04
2.223740E-04
3.823303E-04
1.974120E-04
3.135618E-04
4.745989E-04
3.703687E-04
2.251390E-04
1.803305E-04
3.635216E-04
3.221871E-04
4.073575E-04
2.467310E-04
3.462337E-04
2.059475E-04
5.064852E-04
1.673603E-04
-3.137349E-03
-2.501456E-04
4.456538E-04
3.132283E-04
-7.097174E-05
-1.898293E-04
5.485993E-04
1.576348E-02
1.111855E-02
3.939871E-03
-1.640170E-03
1.026651E-01
3.375574E-02
8.864812E-04
1.383474E-03
8.176207E-04
4.291624E-04
1.295906E-03
1.402996E-03
1.971353E-03
1.717915E-03
2.233851E-03
3.037336E-03
3.252633E-03
3.288821E-03
3.655496E-03
3.767306E-03
4.199697E-03
4.855888E-03
3.988131E-03
3.795798E-03
3.806832E-03
3.435705E-03
3.502714E-03
3.502928E-03
3.913417E-03
4.892241E-03
5.708479E-03
6.252182E-03
7.239666E-03
8.429425E-03
9.233444E-03
1.076978E-02
1.196848E-02
1.330804E-02
1.530298E-02
1.681470E-02
1.900916E-02
2.081162E-02
2.229488E-02
2.393113E-02
2.629782E-02
2.828152E-02
2.895320E-02
3.146731E-02
3.360548E-02
3.598106E-02
3.777465E-02
3.903937E-02
4.102283E-02
4.254982E-02
4.393589E-02
4.495626E-02
4.652775E-02
4.812717E-02
4.934334E-02
5.065720E-02
5.175267E-02
5.250162E-02
5.511911E-02
5.553981E-02
5.629501E-02
5.646515E-02
5.723176E-02
5.850291E-02
5.853396E-02
5.894660E-02
5.936408E-02
5.965780E-02
5.928412E-02
6.053654E-02
6.114581E-02
6.174668E-02
6.148446E-02
6.224037E-02
6.206293E-02
6.162394E-02
6.217342E-02
6.277622E-02
6.205749E-02
6.132169E-02
6.085182E-02
6.163651E-02
6.200606E-02
6.203098E-02
6.256178E-02
6.268928E-02
6.219776E-02
6.138982E-02
6.172670E-02
6.210433E-02
6.251591E-02
6.153246E-02
6.190109E-02
6.139930E-02
6.157359E-02
6.050304E-02
6.058905E-02
6.086180E-02
6.072802E-02
5.933576E-02
5.946432E-02
5.888291E-02
5.957783E-02
5.785896E-02
5.809775E-02
5.701684E-02
5.602124E-02
5.615603E-02
5.557993E-02
5.388210E-02
5.369749E-02
5.211616E-02
5.137809E-02
4.972396E-02
4.870936E-02
4.759955E-02
4.633573E-02
4.537981E-02
4.429689E-02
4.283002E-02
4.118674E-02
3.927949E-02
3.740433E-02
3.570028E-02
3.354317E-02
2.843615E-02
3.036557E-02
2.868658E-02
2.795676E-02
2.602754E-02
2.328649E-02
2.127263E-02
1.989915E-02
1.797284E-02
1.644163E-02
1.428600E-02
1.310529E-02
1.197707E-02
1.007755E-02
8.626577E-03
7.471787E-03
6.666791E-03
5.799863E-03
5.139510E-03
4.582814E-03
4.069923E-03
4.017984E-03
3.615110E-03
3.259396E-03
3.141384E-03
3.306826E-03
3.226676E-03
3.262321E-03
3.386659E-03
3.179259E-03
2.846945E-03
2.742342E-03
2.797886E-03
2.549398E-03
2.275177E-03
1.806123E-03
1.730185E-03
1.598584E-03
1.644164E-03
1.565160E-03
1.374205E-03
1.151465E-03
8.597263E-04
6.410523E-04
7.336020E-04
6.637769E-04
6.739478E-04
4.508544E-04
4.591169E-04
3.755664E-04
5.114895E-04
2.966513E-04
1.709542E-04
2.944089E-04
2.476830E-04
2.733786E-04
2.601557E-04
2.613922E-04
1.687666E-04
2.869961E-04
2.430910E-04
2.660129E-04
2.216811E-04
7.133208E-04
2.445749E-04
-1.377640E-03
1.935063E-04
3.473034E-04
2.632484E-04
7.467435E-04
3.217885E-04
5.151398E-03
-8.671667E-02
1.851214E-03
1.274051E-02
-1.712725E-03
1.663613E-01
-3.686548E-02
4.503610E-04
1.242570E-03
7.972262E-04
1.020220E-03
1.025363E-03
1.929117E-03
2.531467E-03
1.751932E-03
2.073190E-03
2.870677E-03
3.494621E-03
3.603081E-03
3.739416E-03
3.693758E-03
3.903813E-03
4.069310E-03
3.903271E-03
3.757364E-03
3.845363E-03
3.702043E-03
3.513564E-03
3.816542E-03
4.142133E-03
4.819094E-03
5.550539E-03
6.231195E-03
7.287836E-03
8.413619E-03
9.552047E-03
1.073272E-02
1.213457E-02
1.351827E-02
1.529605E-02
1.693154E-02
1.859085E-02
2.090691E-02
2.246357E-02
2.497241E-02
2.637606E-02
2.815063E-02
2.986518E-02
3.176338E-02
3.371200E-02
3.557605E-02
3.719136E-02
3.907116E-02
4.084350E-02
4.263672E-02
4.400078E-02
4.609423E-02
4.712727E-02
4.788463E-02
5.005715E-02
5.026801E-02
5.145385E-02
5.332068E-02
5.391567E-02
5.484033E-02
5.643733E-02
5.638228E-02
5.682076E-02
5.775538E-02
5.913680E-02
5.929905E-02
5.908351E-02
5.920256E-02
5.963058E-02
6.069129E-02
6.050279E-02
6.111319E-02
6.179875E-02
6.195355E-02
6.142023E-02
6.151160E-02
6.175409E-02
6.140789E-02
6.119508E-02
6.167037E-02
6.161250E-02
6.276452E-02
6.201224E-02
6.169523E-02
6.165757E-02
6.241438E-02
6.258662E-02
6.282023E-02
6.171508E-02
6.119169E-02
6.136591E-02
6.064491E-02
6.138701E-02
6.147053E-02
6.107235E-02
6.150523E-02
6.143509E-02
6.005079E-02
6.019826E-02
6.044566E-02
5.981029E-02
6.012396E-02
5.903472E-02
5.891200E-02
5.807940E-02
5.705768E-02
5.681470E-02
5.599349E-02
5.517665E-02
5.489994E-02
5.340310E-02
5.226114E-02
5.114035E-02
5.001410E-02
4.901957E-02
4.889815E-02
4.720894E-02
4.483992E-02
4.441739E-02
4.249397E-02
4.202059E-02
3.875773E-02
3.757422E-02
3.580446E-02
3.420180E-02
3.305293E-02
3.015792E-02
2.901628E-02
2.745567E-02
2.624538E-02
2.360141E-02
2.133317E-02
2.018922E-02
1.779045E-02
1.641582E-02
1.468918E-02
1.310052E-02
1.138906E-02
1.019211E-02
9.190602E-03
8.010860E-03
6.711117E-03
5.941845E-03
5.129857E-03
4.429304E-03
3.792752E-03
3.688080E-03
3.828462E-03
3.446256E-03
3.282872E-03
3.027378E-03
3.068744E-03
3.095931E-03
3.449643E-03
3.098695E-03
3.037544E-03
2.735743E-03
2.772380E-03
2.583128E-03
2.297276E-03
1.921833E-03
1.638861E-03
1.516808E-03
1.511236E-03
1.538754E-03
1.050744E-03
9.002822E-04
7.547624E-04
9.156347E-04
8.095960E-04
6.737268E-04
7.363915E-04
6.454325E-04
3.976819E-04
2.812305E-04
3.808512E-04
3.671731E-04
3.004015E-04
2.551913E-04
2.208345E-04
2.951252E-04
2.770117E-04
2.123244E-04
2.285069E-04
3.281700E-04
2.474238E-04
2.132537E-04
4.266296E-04
2.953560E-04
1.077284E-04
1.354155E-04
3.755913E-04
-1.258486E-04
2.350260E-04
1.809066E-04
-6.136993E-05
5.240873E-04
1.004494E-01
-5.560848E-03
-8.928624E-03
-6.317267E-03
-1.669463E-01
-1.027072E-02
5.641974E-04
9.946356E-04
9.405939E-04
8.593906E-04
1.251851E-03
1.686273E-03
1.515492E-03
1.525324E-03
1.805473E-03
2.672315E-03
3.299942E-03
3.297551E-03
3.735362E-03
3.906811E-03
3.906937E-03
3.845033E-03
3.813203E-03
3.529244E-03
3.691144E-03
3.654851E-03
3.665815E-03
3.729282E-03
3.982995E-03
4.771389E-03
5.540363E-03
6.524754E-03
7.512788E-03
8.347992E-03
9.255758E-03
1.064479E-02
1.208964E-02
1.388544E-02
1.506078E-02
1.672974E-02
1.824578E-02
1.996558E-02
2.206110E-02
2.427780E-02
2.614350E-02
2.800771E-02
2.945072E-02
3.210001E-02
3.309290E-02
3.557857E-02
3.760871E-02
3.848136E-02
4.055968E-02
4.159834E-02
4.417387E-02
4.507060E-02
4.695853E-02
4.836525E-02
5.004739E-02
5.048597E-02
5.130165E-02
5.285800E-02
5.495566E-02
5.560420E-02
5.524273E-02
5.750598E-02
5.752041E-02
5.828474E-02
5.949195E-02
5.878186E-02
5.933066E-02
5.956720E-02
6.033267E-02
6.007152E-02
6.077595E-02
6.129904E-02
6.173888E-02
6.327750E-02
6.269220E-02
6.167533E-02
6.166431E-02
6.153606E-02
6.208050E-02
6.175156E-02
6.267518E-02
6.249685E-02
6.211688E-02
6.152310E-02
6.293318E-02
6.165702E-02
6.109419E-02
6.183167E-02
6.262546E-02
6.165669E-02
6.143562E-02
6.108159E-02
6.154641E-02
6.097925E-02
6.048436E-02
6.127435E-02
6.110544E-02
6.131129E-02
6.016937E-02
6.003993E-02
5.966839E-02
5.923065E-02
5.887105E-02
5.888147E-02
5.813022E-02
5.719528E-02
5.713627E-02
5.664511E-02
5.528756E-02
5.461529E-02
5.370676E-02
5.230267E-02
5.088610E-02
5.020651E-02
4.973415E-02
4.802730E-02
4.687819E-02
4.608547E-02
4.378574E-02
4.277532E-02
4.193983E-02
3.990535E-02
3.875047E-02
3.632267E-02
3.410014E-02
3.281420E-02
3.141742E-02
2.924905E-02
2.726808E-02
2.538343E-02
2.375722E-02
2.208679E-02
1.977665E-02
1.791947E-02
1.626898E-02
1.433376E-02
1.322461E-02
1.260451E-02
1.025705E-02
8.799898E-03
7.909260E-03
6.848825E-03
6.018712E-03
5.178801E-03
4.547383E-03
4.263035E-03
3.870642E-03
3.621843E-03
3.412960E-03
3.545124E-03
3.334063E-03
3.189278E-03
3.065293E-03
3.114085E-03
2.885685E-03
2.729871E-03
2.802490E-03
2.746184E-03
2.419936E-03
2.294923E-03
2.113604E-03
1.988947E-03
1.550448E-03
1.604326E-03
1.625138E-03
9.932309E-04
1.006451E-03
6.988502E-04
1.089825E-03
1.179880E-03
9.634155E-04
6.707772E-04
4.876838E-04
7.520655E-04
4.421344E-04
4.672272E-04
4.018687E-04
2.483874E-04
4.353217E-04
1.831045E-04
1.609383E-04
2.909030E-04
3.804217E-04
3.476721E-04
4.655324E-04
3.165029E-04
2.123384E-04
3.269300E-04
2.793993E-04
2.412761E-04
-2.683910E-04
3.209362E-04
-6.185653E-04
-1.737721E-04
3.590427E-04
2.005666E-04
4.298726E-04
1.103925E-01
4.717881E-02
-4.163637E-03
-2.868111E-02
-1.025390E-01
-2.064578E-02
9.598114E-04
7.740906E-04
8.739127E-04
1.195491E-03
1.142106E-03
1.123860E-03
1.691617E-03
1.809694E-03
1.799929E-03
2.405201E-03
3.065457E-03
3.206767E-03
3.659017E-03
4.017345E-03
3.130569E-03
3.609889E-03
3.687373E-03
3.622441E-03
3.850099E-03
3.629151E-03
3.668742E-03
3.931923E-03
4.153685E-03
4.752578E-03
5.619201E-03
6.502615E-03
7.308164E-03
8.479567E-03
9.624266E-03
1.088927E-02
1.210275E-02
1.350531E-02
1.530961E-02
1.722655E-02
1.887159E-02
2.118186E-02
2.278675E-02
2.412664E-02
2.598640E-02
2.831669E-02
3.001223E-02
3.160312E-02
3.450572E-02
3.633476E-02
3.719978E-02
3.937771E-02
4.088593E-02
4.186173E-02
4.290216E-02
4.568243E-02
4.668692E-02
4.762977E-02
4.974057E-02
5.096263E-02
5.135078E-02
5.375623E-02
5.416437E-02
5.556735E-02
5.479688E-02
5.651465E-02
5.646980E-02
5.724705E-02
5.888587E-02
5.900518E-02
5.847641E-02
5.794945E-02
5.954147E-02
6.085012E-02
6.073651E-02
6.099501E-02
6.193618E-02
6.220245E-02
6.122209E-02
6.066270E-02
6.183800E-02
6.126006E-02
6.278442E-02
6.082043E-02
6.185114E-02
6.252634E-02
6.163833E-02
6.129884E-02
6.168016E-02
6.322005E-02
6.172862E-02
6.227116E-02
6.150587E-02
6.162255E-02
6.111507E-02
6.103904E-02
6.176647E-02
6.132608E-02
6.187989E-02
6.057183E-02
6.168570E-02
6.116704E-02
6.025901E-02
6.046939E-02
6.084112E-02
6.085414E-02
6.032043E-02
5.801009E-02
5.803339E-02
5.727239E-02
5.713739E-02
5.590578E-02
5.554302E-02
5.565938E-02
5.321517E-02
5.279485E-02
5.089260E-02
4.962486E-02
4.934247E-02
4.855147E-02
4.691006E-02
4.584610E-02
4.418764E-02
4.263334E-02
4.149997E-02
3.929796E-02
3.740196E-02
3.570882E-02
3.457681E-02
3.285568E-02
3.081219E-02
2.909605E-02
2.788034E-02
2.582331E-02
2.346106E-02
2.176091E-02
1.966574E-02
1.807145E-02
1.580188E-02
1.434988E-02
1.316814E-02
1.179524E-02
1.012034E-02
8.603559E-03
7.755394E-03
6.780925E-03
5.982211E-03
5.293288E-03
4.665708E-03
3.991773E-03
3.650615E-03
3.621773E-03
3.366395E-03
3.211532E-03
3.253166E-03
3.186483E-03
3.127212E-03
3.016237E-03
2.928449E-03
2.674429E-03
2.354659E-03
2.529589E-03
2.327922E-03
2.072242E-03
2.308778E-03
1.615828E-03
1.706629E-03
1.476809E-03
1.153088E-03
1.067973E-03
1.246097E-03
8.901764E-04
1.059758E-03
7.415107E-04
4.036134E-04
7.622061E-04
6.474131E-04
6.379230E-04
3.860570E-04
2.907684E-04
2.144748E-04
3.185348E-04
7.746672E-05
1.647623E-04
1.049212E-04
8.410359E-05
1.176949E-04
2.700759E-04
4.192739E-04
2.228402E-04
2.708559E-04
2.341715E-04
1.385424E-03
2.195606E-04
-3.860309E-04
4.204718E-04
-8.222818E-05
-1.074381E-04
1.471538E-04
3.230342E-04
-8.305215E-05
-4.005299E-02
2.953229E-02
1.395293E-02
-4.756265E-03
7.816791E-03
-3.907540E-03
6.596965E-04
1.064264E-03
8.886302E-04
8.793019E-04
8.697647E-04
1.478350E-03
1.544082E-03
1.972109E-03
2.181273E-03
1.955017E-03
2.413661E-03
3.442966E-03
3.873441E-03
3.605796E-03
2.957349E-03
3.531631E-03
4.060301E-03
3.566078E-03
3.418897E-03
3.485984E-03
3.594311E-03
3.681415E-03
4.044786E-03
4.600214E-03
5.214651E-03
6.609621E-03
7.321642E-03
8.172083E-03
9.263084E-03
1.074872E-02
1.268937E-02
1.411927E-02
1.547904E-02
1.693458E-02
1.883611E-02
2.059357E-02
2.252074E-02
2.415314E-02
2.625176E-02
2.851404E-02
3.014377E-02
3.206483E-02
3.379035E-02
3.546295E-02
3.751818E-02
3.896580E-02
4.106616E-02
4.218527E-02
4.378450E-02
4.536807E-02
4.736659E-02
4.893987E-02
5.024551E-02
5.067268E-02
5.189944E-02
5.281592E-02
5.517392E-02
5.614509E-02
5.650843E-02
5.647855E-02
5.705916E-02
5.787330E-02
5.843134E-02
5.891639E-02
5.919433E-02
5.974682E-02
5.994741E-02
6.007501E-02
6.113864E-02
6.191060E-02
6.092314E-02
6.097693E-02
6.127407E-02
6.175966E-02
6.188681E-02
6.239616E-02
6.181474E-02
6.180422E-02
6.165834E-02
6.178393E-02
6.203634E-02
6.187227E-02
6.213804E-02
6.238836E-02
6.291231E-02
6.250771E-02
6.182020E-02
6.219214E-02
6.188669E-02
6.159844E-02
6.236662E-02
6.194282E-02
6.197174E-02
6.254498E-02
6.214201E-02
6.143286E-02
6.098659E-02
6.001320E-02
5.971931E-02
6.008226E-02
5.975929E-02
5.877300E-02
5.700501E-02
5.629159E-02
5.723969E-02
5.614894E-02
5.544521E-02
5.506239E-02
5.352083E-02
5.303049E-02
5.258008E-02
5.040972E-02
4.954135E-02
4.954996E-02
4.814335E-02
4.644288E-02
4.417191E-02
4.227384E-02
4.136348E-02
3.935028E-02
3.772124E-02
3.675368E-02
3.470956E-02
3.256434E-02
3.067277E-02
2.938626E-02
2.871661E-02
2.519325E-02
2.351124E-02
2.154267E-02
1.941665E-02
1.758303E-02
1.625990E-02
1.422706E-02
1.284608E-02
1.112159E-02
1.030364E-02
8.732083E-03
7.934576E-03
6.907899E-03
5.697174E-03
4.954487E-03
4.547783E-03
4.099902E-03
3.626118E-03
3.508821E-03
3.440408E-03
2.910064E-03
3.224327E-03
3.207820E-03
3.161922E-03
3.051250E-03
2.894164E-03
2.707835E-03
2.540684E-03
2.686011E-03
2.159863E-03
1.980372E-03
2.242944E-03
1.992636E-03
1.591210E-03
1.204413E-03
1.216510E-03
1.069156E-03
1.198385E-03
1.017111E-03
9.645681E-04
6.450016E-04
5.192230E-04
4.317982E-04
4.512802E-04
6.202576E-04
5.033607E-04
4.469730E-04
4.935936E-04
1.724532E-04
2.394870E-04
2.626203E-04
2.938714E-04
1.398511E-04
1.779185E-04
2.563104E-04
2.188802E-04
3.202465E-04
2.049382E-04
3.320908E-04
2.079766E-04
-5.187443E-05
-5.036707E-04
4.535052E-04
-1.910333E-04
-8.226898E-06
3.677595E-04
7.471030E-04
4.344252E-04
1.592219E-02
5.748997E-02
1.217935E-02
-2.275969E-02
1.119240E-03
-1.092104E-02
6.567324E-04
4.006204E-04
7.370326E-04
6.501492E-04
9.129767E-04
1.119179E-03
1.402421E-03
1.543180E-03
1.619488E-03
1.956080E-03
2.713246E-03
3.031702E-03
3.546802E-03
3.630911E-03
3.062915E-03
1.411488E-03
3.870400E-03
3.829954E-03
3.748937E-03
3.782465E-03
3.746877E-03
3.972254E-03
4.338713E-03
4.537678E-03
5.348416E-03
6.547299E-03
7.413003E-03
8.396458E-03
9.387793E-03
1.055854E-02
1.261211E-02
1.402361E-02
1.527074E-02
1.695751E-02
1.867804E-02
2.042516E-02
2.170181E-02
2.377278E-02
2.636604E-02
2.836516E-02
3.025274E-02
3.202188E-02
3.390820E-02
3.561865E-02
3.735930E-02
3.901574E-02
4.069084E-02
4.208319E-02
4.331992E-02
4.574025E-02
4.716568E-02
4.839840E-02
4.964842E-02
5.086996E-02
5.163837E-02
5.314178E-02
5.385364E-02
5.528187E-02
5.692445E-02
5.692643E-02
5.756284E-02
5.779842E-02
5.817065E-02
5.888592E-02
5.968088E-02
6.022786E-02
6.064701E-02
6.011220E-02
6.013955E-02
6.067123E-02
6.111008E-02
6.102382E-02
6.161492E-02
6.195826E-02
6.253181E-02
6.149812E-02
6.146505E-02
6.152054E-02
6.189507E-02
6.189671E-02
6.140467E-02
6.236512E-02
6.247650E-02
6.227719E-02
6.250403E-02
6.249509E-02
6.260867E-02
6.197582E-02
6.157583E-02
6.116198E-02
6.180928E-02
6.210316E-02
6.205964E-02
6.148961E-02
6.068826E-02
6.035044E-02
5.969294E-02
6.060466E-02
5.894285E-02
5.929307E-02
5.969322E-02
5.911046E-02
5.907697E-02
5.845015E-02
5.637258E-02
5.622847E-02
5.482624E-02
5.437595E-02
5.258066E-02
5.187782E-02
5.119457E-02
5.030544E-02
4.966379E-02
4.826558E-02
4.698957E-02
4.600629E-02
4.450211E-02
4.223951E-02
4.105752E-02
4.007126E-02
3.768230E-02
3.605611E-02
3.434490E-02
3.223579E-02
3.105349E-02
2.893345E-02
2.675440E-02
2.546387E-02
2.399570E-02
2.110058E-02
2.043855E-02
1.853485E-02
1.643503E-02
1.477780E-02
1.267004E-02
1.139520E-02
1.052916E-02
9.364125E-03
8.215951E-03
6.605717E-03
5.824291E-03
5.180910E-03
4.662621E-03
4.126093E-03
3.628281E-03
3.334546E-03
3.251595E-03
3.195482E-03
3.110056E-03
2.959178E-03
3.035756E-03
3.130265E-03
2.610179E-03
2.388564E-03
2.385064E-03
2.176668E-03
2.478948E-03
2.291630E-03
1.956115E-03
1.846164E-03
1.796671E-03
1.768971E-03
1.372329E-03
1.228169E-03
1.055035E-03
8.484233E-04
6.092748E-04
6.534319E-04
3.946122E-04
6.218122E-04
4.804182E-04
5.084389E-04
6.473420E-04
3.918728E-04
2.429127E-04
3.759116E-04
3.802729E-04
2.916373E-04
2.314453E-04
2.847810E-04
2.583769E-04
2.709365E-04
2.411192E-04
1.421535E-04
2.057107E-04
2.434209E-04
1.066062E-04
-1.176424E-04
-6.155010E-04
7.496338E-04
3.746073E-04
4.914685E-04
4.307483E-04
4.010088E-04
1.674449E-04
-1.125247E-02
6.475976E-02
1.699121E-02
9.646386E-03
-2.011113E-02
1.917424E-03
5.522695E-04
8.324910E-04
7.547738E-04
7.618704E-04
7.347180E-04
1.355731E-03
1.686063E-03
1.930009E-03
2.227934E-03
1.923970E-03
2.137854E-03
2.783890E-03
3.360164E-03
3.604672E-03
2.986548E-03
3.202796E-03
4.075007E-03
3.802621E-03
3.844837E-03
3.908283E-03
3.720515E-03
3.831718E-03
4.095546E-03
4.681460E-03
5.506243E-03
6.576511E-03
7.326570E-03
8.511152E-03
9.651584E-03
1.090753E-02
1.222352E-02
1.387776E-02
1.537246E-02
1.720376E-02
1.867557E-02
2.040633E-02
2.275644E-02
2.452721E-02
2.633699E-02
2.833933E-02
2.975152E-02
3.187282E-02
3.387359E-02
3.616785E-02
3.759557E-02
3.901056E-02
4.136352E-02
4.258346E-02
4.353861E-02
4.567658E-02
4.699315E-02
4.887538E-02
4.978086E-02
5.101654E-02
5.227598E-02
5.253114E-02
5.436769E-02
5.522736E-02
5.632655E-02
5.627803E-02
5.723334E-02
5.819732E-02
5.848693E-02
5.947415E-02
5.938036E-02
6.103305E-02
6.015602E-02
5.987648E-02
6.040820E-02
6.137423E-02
6.191352E-02
6.173044E-02
6.184468E-02
6.198365E-02
6.212361E-02
6.237818E-02
6.154528E-02
6.128553E-02
6.251136E-02
6.166144E-02
6.205768E-02
6.369568E-02
6.246148E-02
6.222862E-02
6.179003E-02
6.238960E-02
6.189717E-02
6.229603E-02
6.232062E-02
6.189206E-02
6.141621E-02
6.130657E-02
6.145064E-02
6.175586E-02
6.132373E-02
6.079684E-02
6.027495E-02
5.984773E-02
6.016044E-02
5.934383E-02
5.974926E-02
5.924345E-02
5.828696E-02
5.736505E-02
5.726586E-02
5.701566E-02
5.523826E-02
5.388005E-02
5.350442E-02
5.243761E-02
5.174287E-02
5.015117E-02
4.905852E-02
4.821936E-02
4.760372E-02
4.623045E-02
4.430355E-02
4.340756E-02
4.156033E-02
3.940178E-02
3.815885E-02
3.600921E-02
3.441837E-02
3.230756E-02
3.065080E-02
2.913256E-02
2.681457E-02
2.532179E-02
2.353112E-02
2.178074E-02
1.988583E-02
1.786621E-02
1.596421E-02
1.438158E-02
1.262406E-02
1.215482E-02
1.031408E-02
9.122830E-03
7.825895E-03
6.587591E-03
5.699257E-03
5.228932E-03
4.533467E-03
4.239383E-03
3.832088E-03
3.742597E-03
3.462615E-03
3.231568E-03
2.942264E-03
2.946379E-03
3.018826E-03
2.961391E-03
2.848636E-03
2.595129E-03
2.657506E-03
2.785869E-03
2.209268E-03
2.273880E-03
2.135939E-03
2.103618E-03
1.764100E-03
1.549879E-03
1.473034E-03
1.144141E-03
8.695466E-04
9.525594E-04
7.503418E-04
4.645806E-04
3.321392E-04
5.995668E-04
7.158186E-04
6.333953E-04
6.153380E-04
3.691443E-04
4.072727E-04
4.888598E-04
3.507086E-04
5.137756E-04
3.341610E-04
5.481275E-04
3.598641E-04
3.206105E-04
2.515106E-04
1.636385E-04
1.575641E-04
2.225646E-04
1.835696E-04
4.418265E-05
-6.519343E-04
7.160469E-04
2.881725E-04
1.316875E-04
3.388819E-04
5.173208E-04
5.226664E-04
7.014995E-05
1.355245E-02
9.044991E-03
-1.115253E-02
-2.790866E-03
3.711599E-04
5.600269E-04
5.574382E-04
8.541612E-04
8.638699E-04
1.227603E-03
1.315828E-03
1.466530E-03
1.632563E-03
1.808334E-03
2.169289E-03
2.620671E-03
2.719726E-03
2.901610E-03
3.708677E-03
3.713946E-03
4.000241E-03
4.116675E-03
3.889325E-03
3.774278E-03
3.653833E-03
3.505550E-03
3.622717E-03
4.169354E-03
4.828391E-03
5.309175E-03
6.229276E-03
7.138407E-03
8.121803E-03
9.377251E-03
1.097143E-02
1.230798E-02
1.362730E-02
1.564647E-02
1.664816E-02
1.882475E-02
2.063202E-02
2.180280E-02
2.437140E-02
2.660094E-02
2.828224E-02
3.020315E-02
3.212000E-02
3.366899E-02
3.539709E-02
3.686433E-02
3.910856E-02
4.118354E-02
4.267226E-02
4.416799E-02
4.525606E-02
4.628659E-02
4.850381E-02
4.875903E-02
5.027605E-02
5.205624E-02
5.259198E-02
5.431318E-02
5.520220E-02
5.555296E-02
5.628504E-02
5.828465E-02
5.841883E-02
5.921183E-02
5.955033E-02
5.921595E-02
5.927530E-02
6.038328E-02
6.041857E-02
6.068483E-02
6.081088E-02
6.095366E-02
6.128252E-02
6.132127E-02
6.223817E-02
6.211308E-02
6.193075E-02
6.197019E-02
6.210552E-02
6.197310E-02
6.214589E-02
6.373488E-02
6.559726E-02
6.293456E-02
6.266327E-02
6.246532E-02
6.159691E-02
6.198935E-02
6.247771E-02
6.211673E-02
6.210629E-02
6.168189E-02
6.145917E-02
6.178349E-02
6.162318E-02
6.117082E-02
6.076588E-02
6.058272E-02
6.002048E-02
6.014278E-02
5.956246E-02
5.902847E-02
5.886240E-02
5.898309E-02
5.801784E-02
5.677157E-02
5.594668E-02
5.528543E-02
5.487085E-02
5.386427E-02
5.272702E-02
5.185249E-02
5.077842E-02
4.905071E-02
4.789830E-02
4.725222E-02
4.579418E-02
4.454328E-02
4.358646E-02
4.126342E-02
3.928342E-02
3.751637E-02
3.605726E-02
3.428836E-02
3.273703E-02
3.065092E-02
2.951985E-02
2.674338E-02
2.568927E-02
2.361038E-02
2.175959E-02
2.017803E-02
1.790664E-02
1.578718E-02
1.453152E-02
1.317141E-02
1.172723E-02
1.040351E-02
8.824792E-03
7.694824E-03
6.879024E-03
5.797046E-03
5.099282E-03
4.560568E-03
3.961758E-03
3.852812E-03
3.514815E-03
3.323755E-03
3.005783E-03
3.044641E-03
3.165561E-03
2.991823E-03
2.865392E-03
2.577689E-03
2.674807E-03
2.542760E-03
2.452940E-03
2.194212E-03
2.121418E-03
1.557152E-03
1.808544E-03
1.640787E-03
1.367458E-03
1.126405E-03
1.129669E-03
1.148907E-03
1.045612E-03
8.384621E-04
4.763844E-04
3.334226E-04
4.185576E-04
3.914233E-04
6.678796E-04
5.719329E-04
5.599259E-04
3.998454E-04
4.920356E-04
2.751015E-04
3.438504E-04
2.861713E-04
3.313365E-04
1.586261E-04
2.739875E-04
2.568905E-04
3.244072E-04
1.778905E-04
2.787538E-04
2.722181E-04
-1.549507E-06
-7.008163E-04
2.024871E-03
6.294133E-04
2.197598E-04
2.389279E-04
4.958148E-04
5.186346E-04
2.777731E-04
1.356493E-02
1.031645E-02
1.362495E-02
1.002874E-03
3.989013E-04
4.640232E-04
6.972691E-04
5.794607E-04
5.633723E-04
1.360024E-03
1.571865E-03
1.652224E-03
1.657392E-03
1.736427E-03
2.029385E-03
2.459932E-03
2.544523E-03
2.903313E-03
3.347437E-03
3.581897E-03
3.897742E-03
4.174180E-03
3.539534E-03
3.423653E-03
3.421933E-03
3.419993E-03
3.598883E-03
4.086871E-03
4.725410E-03
5.393397E-03
6.344403E-03
7.201967E-03
8.094189E-03
9.252385E-03
1.097073E-02
1.262714E-02
1.397365E-02
1.544251E-02
1.707549E-02
1.874713E-02
2.059868E-02
2.245619E-02
2.428845E-02
2.617516E-02
2.841150E-02
3.028687E-02
3.222986E-02
3.406606E-02
3.575595E-02
3.713776E-02
3.860486E-02
4.094697E-02
4.235708E-02
4.393504E-02
4.556896E-02
4.706253E-02
4.826223E-02
4.963352E-02
5.152962E-02
5.200513E-02
5.236852E-02
5.429536E-02
5.503531E-02
5.598027E-02
5.616253E-02
5.728423E-02
5.802985E-02
5.868599E-02
5.913209E-02
5.918986E-02
5.918816E-02
6.066257E-02
6.044053E-02
6.024285E-02
6.049132E-02
6.151188E-02
6.172571E-02
6.121868E-02
6.119394E-02
6.139192E-02
6.200602E-02
6.220509E-02
6.246185E-02
6.177641E-02
6.213823E-02
6.196409E-02
6.345293E-02
6.175351E-02
6.170028E-02
6.146370E-02
6.187166E-02
6.198647E-02
6.191746E-02
6.207651E-02
6.180403E-02
6.256075E-02
6.140937E-02
6.158504E-02
6.231724E-02
6.161355E-02
6.091818E-02
6.086426E-02
6.066161E-02
6.094824E-02
5.995073E-02
5.901924E-02
5.911418E-02
5.917610E-02
5.844594E-02
5.792901E-02
5.709612E-02
5.620534E-02
5.503942E-02
5.391828E-02
5.268398E-02
5.209967E-02
5.068498E-02
4.965300E-02
4.908242E-02
4.728951E-02
4.600322E-02
4.468852E-02
4.283254E-02
4.145495E-02
3.954201E-02
3.838319E-02
3.670419E-02
3.421960E-02
3.211036E-02
3.090445E-02
2.930316E-02
2.702038E-02
2.577268E-02
2.348837E-02
2.190256E-02
1.958794E-02
1.772866E-02
1.601996E-02
1.431817E-02
1.308766E-02
1.212072E-02
1.011491E-02
8.738211E-03
7.650109E-03
6.965262E-03
5.950076E-03
5.534989E-03
4.738361E-03
4.118006E-03
3.600975E-03
3.160286E-03
3.161301E-03
2.952700E-03
2.992129E-03
3.033647E-03
3.031536E-03
2.808762E-03
2.678849E-03
2.529828E-03
2.536829E-03
2.394790E-03
2.348275E-03
2.087384E-03
1.841503E-03
1.715284E-03
1.455340E-03
1.205510E-03
1.057524E-03
1.079099E-03
9.482368E-04
6.558797E-04
5.672582E-04
4.277797E-04
5.554345E-04
4.212396E-04
5.524601E-04
4.556693E-04
3.372540E-04
3.669847E-04
3.748423E-04
1.934799E-04
2.222178E-04
4.867362E-04
3.753823E-04
1.688439E-04
1.514979E-04
2.316108E-04
1.501365E-04
9.895955E-05
2.123280E-04
1.632357E-04
1.772051E-04
1.944878E-04
-4.818626E-04
1.072746E-03
4.554872E-04
5.561506E-04
5.043021E-04
-1.827151E-04
3.665411E-04
1.702474E-04
1.690811E-04
1.197393E-04
4.605519E-04
2.130898E-04
4.759347E-04
6.071448E-04
9.418829E-04
8.957060E-04
1.142315E-03
1.934483E-03
1.863628E-03
1.498237E-03
1.536545E-03
1.780937E-03
2.000079E-03
2.189549E-03
2.507936E-03
2.786202E-03
3.137995E-03
3.752552E-03
4.179821E-03
4.120448E-03
3.752613E-03
3.516756E-03
3.449141E-03
3.578699E-03
4.076071E-03
4.489602E-03
4.945609E-03
5.314928E-03
6.146982E-03
7.198315E-03
8.140669E-03
9.382794E-03
1.086835E-02
1.230241E-02
1.377957E-02
1.498087E-02
1.677541E-02
1.869185E-02
2.095762E-02
2.219875E-02
2.396478E-02
2.614189E-02
2.825990E-02
2.990482E-02
3.166521E-02
3.349687E-02
3.523875E-02
3.750635E-02
3.894233E-02
4.041632E-02
4.278374E-02
4.448920E-02
4.602794E-02
4.678122E-02
4.805551E-02
4.975754E-02
5.091386E-02
5.219839E-02
5.328159E-02
5.414735E-02
5.554491E-02
5.652136E-02
5.682040E-02
5.711105E-02
5.836682E-02
5.861669E-02
5.904554E-02
5.966914E-02
5.994179E-02
5.988810E-02
6.109777E-02
6.123242E-02
6.125665E-02
6.148248E-02
6.114365E-02
6.147703E-02
6.184318E-02
6.286063E-02
6.169513E-02
6.256432E-02
6.203952E-02
6.226534E-02
6.204901E-02
6.192001E-02
6.149733E-02
6.186000E-02
6.197742E-02
6.144734E-02
6.153022E-02
6.179712E-02
6.210917E-02
6.210742E-02
6.164115E-02
6.058922E-02
6.070862E-02
6.284254E-02
6.160828E-02
5.988759E-02
6.106316E-02
5.929478E-02
6.036646E-02
6.006438E-02
6.029384E-02
5.978670E-02
5.872326E-02
5.842768E-02
5.792050E-02
5.675042E-02
5.671949E-02
5.602933E-02
5.508249E-02
5.290571E-02
5.235829E-02
5.186009E-02
5.040885E-02
4.933011E-02
4.787474E-02
4.815134E-02
4.588544E-02
4.483219E-02
4.311796E-02
4.134068E-02
3.944900E-02
3.825432E-02
3.641724E-02
3.450421E-02
3.292759E-02
3.089721E-02
2.958728E-02
2.710413E-02
2.554610E-02
2.409745E-02
2.120055E-02
1.950069E-02
1.747705E-02
1.559129E-02
1.504894E-02
1.338759E-02
1.152577E-02
1.019552E-02
8.686033E-03
7.698894E-03
6.804510E-03
5.666023E-03
5.105628E-03
4.449285E-03
3.811522E-03
3.494048E-03
3.230164E-03
3.097394E-03
3.055577E-03
3.109965E-03
2.907691E-03
2.957412E-03
2.810385E-03
2.639214E-03
2.546092E-03
2.550325E-03
2.349786E-03
2.118397E-03
1.742270E-03
1.298605E-03
1.466144E-03
1.396946E-03
1.302263E-03
1.211549E-03
1.119415E-03
7.050527E-04
1.007430E-03
8.651913E-04
6.893987E-04
6.991645E-04
7.106441E-04
5.259867E-04
5.439173E-04
4.350941E-04
5.136149E-04
5.131177E-04
3.210536E-04
3.551815E-04
3.005912E-04
2.666402E-04
3.828001E-04
2.924200E-04
9.933082E-05
1.475048E-04
1.460806E-04
3.006831E-04
2.049473E-04
1.512414E-04
1.433865E-05
-2.900916E-04
3.797220E-04
2.071583E-04
3.656092E-04
1.480830E-04
1.101291E-04
2.471944E-04
2.776794E-04
3.539080E-04
3.939762E-04
1.924568E-04
1.696361E-04
2.958565E-04
4.650804E-04
8.050499E-04
7.076976E-04
1.368478E-03
1.389485E-03
1.731522E-03
1.524377E-03
1.609401E-03
2.022840E-03
1.668288E-03
2.028003E-03
2.436328E-03
2.995786E-03
2.995514E-03
3.240432E-03
3.620851E-03
4.059191E-03
3.693663E-03
3.470554E-03
3.517171E-03
3.776698E-03
3.825352E-03
4.313882E-03
4.883118E-03
5.565778E-03
6.682292E-03
7.236557E-03
8.258525E-03
9.281428E-03
1.067151E-02
1.223267E-02
1.402490E-02
1.546993E-02
1.715602E-02
1.856892E-02
2.038956E-02
2.262018E-02
2.453229E-02
2.634255E-02
2.865160E-02
3.032779E-02
3.179034E-02
3.348789E-02
3.573851E-02
3.655546E-02
3.889466E-02
4.014277E-02
4.202268E-02
4.411513E-02
4.546954E-02
4.666003E-02
4.769901E-02
4.916480E-02
5.094453E-02
5.247720E-02
5.389348E-02
5.507711E-02
5.500324E-02
5.668518E-02
5.901799E-02
5.665304E-02
5.766877E-02
5.792973E-02
5.824871E-02
5.974156E-02
6.069137E-02
6.074446E-02
6.147366E-02
6.034768E-02
6.078907E-02
6.203176E-02
6.079414E-02
6.098592E-02
6.212225E-02
6.216880E-02
6.177690E-02
6.190489E-02
6.115861E-02
6.158176E-02
6.144586E-02
6.145101E-02
6.272731E-02
6.208792E-02
6.233015E-02
6.315811E-02
6.235938E-02
6.222030E-02
6.126087E-02
6.094408E-02
6.152596E-02
6.076690E-02
6.107279E-02
6.115987E-02
6.118643E-02
6.044289E-02
6.202678E-02
6.102754E-02
6.062111E-02
6.008085E-02
6.194434E-02
6.582536E-02
5.858455E-02
5.732180E-02
5.711157E-02
5.771870E-02
5.714015E-02
5.639718E-02
5.549977E-02
5.407255E-02
5.307270E-02
5.166910E-02
5.084837E-02
4.872658E-02
4.798957E-02
4.709769E-02
4.607745E-02
4.401453E-02
4.234765E-02
4.109705E-02
3.898514E-02
3.793398E-02
3.613781E-02
3.429355E-02
3.210327E-02
3.058698E-02
2.908000E-02
2.704154E-02
2.494442E-02
2.326586E-02
2.189679E-02
1.919769E-02
1.734753E-02
1.580679E-02
1.462131E-02
1.344795E-02
1.224389E-02
1.031472E-02
8.880736E-03
7.466621E-03
6.787327E-03
5.891405E-03
4.999603E-03
4.700507E-03
4.108007E-03
3.704029E-03
3.455715E-03
3.157334E-03
3.029476E-03
3.273915E-03
2.972332E-03
2.889458E-03
3.117697E-03
2.845497E-03
2.709492E-03
2.665005E-03
2.542171E-03
2.374572E-03
1.927943E-03
1.623042E-03
1.804944E-03
1.567637E-03
1.286125E-03
1.076143E-03
8.346135E-04
1.070943E-03
8.757022E-04
6.724650E-04
5.493554E-04
6.131520E-04
4.631829E-04
6.791532E-04
4.875667E-04
3.919801E-04
2.005632E-04
2.653792E-04
2.238265E-04
5.896450E-05
1.248271E-04
3.210802E-04
4.607730E-04
2.774300E-04
2.416737E-04
2.523659E-04
2.781432E-04
2.916195E-04
1.842037E-04
1.019446E-04
5.155179E-05
1.900911E-05
1.070551E-03
3.738736E-04
3.458754E-04
3.711933E-04
2.669738E-04
3.417247E-04
6.430288E-04
6.174995E-04
4.636145E-04
3.329600E-04
5.335860E-04
5.736372E-04
5.364091E-04
7.538364E-04
7.126795E-04
1.163999E-03
1.697931E-03
1.756261E-03
1.931654E-03
2.294364E-03
2.293862E-03
2.219896E-03
2.280932E-03
2.730104E-03
2.930393E-03
2.981365E-03
3.258987E-03
3.371838E-03
3.276109E-03
3.408895E-03
3.431196E-03
3.313770E-03
3.595061E-03
3.777223E-03
4.081359E-03
5.208936E-03
5.656958E-03
6.753349E-03
7.484419E-03
8.430323E-03
9.690439E-03
1.079169E-02
1.213839E-02
1.331190E-02
1.535061E-02
1.731474E-02
1.858179E-02
2.107770E-02
2.239220E-02
2.421954E-02
2.665983E-02
2.797719E-02
3.066741E-02
3.208229E-02
3.404575E-02
3.536469E-02
3.709187E-02
3.955032E-02
3.947341E-02
4.233560E-02
4.396030E-02
4.511431E-02
4.680227E-02
4.753824E-02
4.972111E-02
5.075790E-02
5.256376E-02
5.299338E-02
5.396612E-02
5.493033E-02
5.694967E-02
5.732460E-02
5.727619E-02
5.817591E-02
5.823577E-02
5.847035E-02
5.971228E-02
6.443569E-02
6.007616E-02
6.058293E-02
6.193975E-02
6.265141E-02
6.213714E-02
6.116257E-02
6.224898E-02
6.188019E-02
6.285971E-02
6.243963E-02
6.217332E-02
6.051162E-02
6.153579E-02
6.196081E-02
6.293101E-02
6.212213E-02
6.190586E-02
6.211449E-02
6.162718E-02
6.065905E-02
6.084405E-02
6.166840E-02
6.160904E-02
6.205692E-02
6.214688E-02
6.207498E-02
6.169012E-02
6.070539E-02
6.010609E-02
6.114394E-02
6.196820E-02
6.056841E-02
5.937119E-02
5.997564E-02
5.989503E-02
5.906262E-02
5.886346E-02
5.722063E-02
5.608086E-02
5.573566E-02
5.560743E-02
5.453036E-02
5.330180E-02
5.251937E-02
5.143996E-02
5.071418E-02
4.817785E-02
4.797187E-02
4.717764E-02
4.568892E-02
4.466202E-02
4.326179E-02
4.195135E-02
4.035195E-02
3.800023E-02
3.630714E-02
3.480660E-02
3.265643E-02
3.062400E-02
2.925848E-02
2.709260E-02
2.530037E-02
2.379416E-02
2.151159E-02
1.943910E-02
1.810263E-02
1.623668E-02
1.421962E-02
1.260263E-02
1.157973E-02
1.051455E-02
8.853321E-03
7.632791E-03
6.791799E-03
6.040470E-03
5.196904E-03
4.476895E-03
4.008505E-03
3.406023E-03
3.252606E-03
3.160358E-03
2.884726E-03
2.984753E-03
3.168492E-03
3.292793E-03
3.496598E-03
2.859635E-03
2.725855E-03
2.769145E-03
2.374924E-03
2.311020E-03
1.916221E-03
1.672957E-03
1.559448E-03
1.441579E-03
1.173907E-03
9.976367E-04
1.009285E-03
1.059166E-03
9.997287E-04
5.760017E-04
5.892713E-04
6.306800E-04
5.741357E-04
5.070226E-04
3.487062E-04
2.430376E-04
2.844844E-04
3.394877E-04
-8.924045E-05
8.494033E-05
2.849828E-04
-8.783064E-06
4.075645E-05
5.435957E-05
2.531674E-04
1.146405E-04
8.002441E-05
1.563433E-04
1.145249E-04
4.704986E-05
1.626126E-04
3.333599E-04
7.601053E-04
4.479775E-04
1.822469E-04
2.275827E-04
4.237003E-04
1.816771E-04
1.399764E-04
4.710050E-04
4.876344E-04
4.712140E-04
7.124799E-04
6.673868E-04
7.570755E-04
5.794496E-04
7.440148E-04
1.370836E-03
1.550747E-03
1.642653E-03
1.440245E-03
2.281800E-03
2.316762E-03
2.344163E-03
2.061131E-03
2.319944E-03
2.692529E-03
3.321083E-03
3.159257E-03
3.039622E-03
3.482613E-03
3.311726E-03
3.323198E-03
3.326182E-03
3.432987E-03
3.777187E-03
4.316065E-03
4.932879E-03
5.507621E-03
6.226338E-03
7.581723E-03
8.408411E-03
9.514466E-03
1.081364E-02
1.209284E-02
1.355208E-02
1.535636E-02
1.723087E-02
1.886057E-02
2.062873E-02
2.289707E-02
2.486454E-02
2.639721E-02
2.837571E-02
3.001240E-02
3.210575E-02
3.382534E-02
3.550305E-02
3.735482E-02
3.861013E-02
4.049355E-02
4.272691E-02
4.451216E-02
4.584028E-02
4.685319E-02
4.805909E-02
4.947683E-02
5.025684E-02
5.131677E-02
5.322428E-02
5.352129E-02
5.445542E-02
5.616720E-02
5.719940E-02
5.767216E-02
5.838155E-02
5.847897E-02
5.875788E-02
5.986679E-02
6.136479E-02
6.139240E-02
6.012155E-02
5.945804E-02
6.056523E-02
6.166147E-02
6.203239E-02
6.147997E-02
6.122257E-02
6.209463E-02
6.304964E-02
6.201815E-02
6.176352E-02
6.175386E-02
6.144782E-02
6.186755E-02
6.216632E-02
6.227006E-02
6.129937E-02
6.209183E-02
6.111978E-02
6.184727E-02
6.168403E-02
6.214258E-02
6.158596E-02
6.174497E-02
6.185673E-02
6.113152E-02
6.132641E-02
6.112915E-02
6.095545E-02
6.016963E-02
6.018052E-02
5.985128E-02
5.894760E-02
5.975286E-02
5.913268E-02
5.773123E-02
5.752041E-02
5.715086E-02
5.590341E-02
5.493996E-02
5.424293E-02
5.372387E-02
5.325472E-02
5.118550E-02
5.099185E-02
4.965514E-02
4.807177E-02
4.724308E-02
4.655631E-02
4.406333E-02
4.319446E-02
4.075357E-02
4.001004E-02
3.879447E-02
3.587004E-02
3.397332E-02
3.203246E-02
3.104267E-02
2.877181E-02
2.702764E-02
2.557127E-02
2.326653E-02
2.139544E-02
1.898944E-02
1.781363E-02
1.603884E-02
1.425078E-02
1.267581E-02
1.153960E-02
1.020444E-02
8.586224E-03
7.777393E-03
6.460758E-03
5.944680E-03
5.317449E-03
4.563259E-03
3.791207E-03
3.373556E-03
3.240020E-03
3.051212E-03
3.028609E-03
2.937908E-03
2.924737E-03
3.254918E-03
3.264973E-03
2.764460E-03
2.613497E-03
2.371285E-03
2.262105E-03
2.382228E-03
2.010755E-03
1.753091E-03
2.103145E-03
2.107148E-03
1.194244E-03
1.246766E-03
9.421204E-04
1.252524E-03
1.283955E-03
9.834859E-04
7.285261E-04
5.405570E-04
3.402695E-04
3.708803E-04
3.137125E-04
3.153648E-04
3.711129E-04
2.370204E-04
-1.000850E-03
-5.830807E-05
1.053298E-04
1.831947E-04
3.066636E-04
2.477871E-04
1.487266E-04
1.492475E-04
2.377973E-04
-8.225684E-06
1.393557E-04
1.427862E-04
1.966998E-04
3.682106E-04
4.803671E-04
5.041238E-04
3.838594E-04
1.764836E-04
9.950292E-05
5.508622E-04
2.930571E-04
4.399011E-04
4.085966E-04
5.325794E-04
2.605101E-04
9.229040E-04
7.899749E-04
8.547951E-04
8.536703E-04
9.246887E-04
1.504676E-03
1.540837E-03
1.537912E-03
2.170481E-03
2.653350E-03
2.603624E-03
2.242938E-03
2.702905E-03
2.773319E-03
3.431977E-03
3.195068E-03
3.016009E-03
2.915154E-03
3.297605E-03
3.302679E-03
3.267371E-03
3.606745E-03
3.682544E-03
4.151148E-03
4.854551E-03
5.393489E-03
6.723199E-03
7.205160E-03
8.287541E-03
9.644897E-03
1.079655E-02
1.169155E-02
1.325031E-02
1.565874E-02
1.721240E-02
1.886638E-02
2.074675E-02
2.224864E-02
2.455745E-02
2.610247E-02
2.865923E-02
3.043472E-02
3.235969E-02
3.397766E-02
3.612705E-02
3.849272E-02
3.973706E-02
4.072504E-02
4.251270E-02
4.384742E-02
4.591156E-02
4.720186E-02
4.844801E-02
4.990491E-02
5.139658E-02
5.244951E-02
5.328339E-02
5.441098E-02
5.523177E-02
5.537386E-02
5.659957E-02
5.685711E-02
5.809113E-02
5.864382E-02
5.924653E-02
6.022541E-02
6.105431E-02
6.029244E-02
5.998002E-02
6.068336E-02
6.046755E-02
6.071584E-02
6.132801E-02
6.143299E-02
6.185090E-02
6.226125E-02
6.206707E-02
6.198962E-02
6.153608E-02
6.168485E-02
6.216947E-02
6.278288E-02
6.218700E-02
6.171942E-02
6.090061E-02
6.104576E-02
6.188358E-02
6.165669E-02
6.203951E-02
6.237101E-02
6.204364E-02
6.161434E-02
6.088573E-02
6.127993E-02
6.092593E-02
6.046737E-02
6.122804E-02
6.027410E-02
5.948560E-02
5.906259E-02
5.945547E-02
5.989635E-02
5.827466E-02
5.750572E-02
5.692859E-02
5.711139E-02
5.693629E-02
5.533286E-02
5.430773E-02
5.372394E-02
5.287411E-02
5.251312E-02
5.179658E-02
4.920641E-02
4.893286E-02
4.735110E-02
4.572461E-02
4.411201E-02
4.276340E-02
4.111602E-02
3.969646E-02
3.823389E-02
3.633096E-02
3.411032E-02
3.308780E-02
3.110275E-02
2.901290E-02
2.722585E-02
2.510571E-02
2.382938E-02
2.169884E-02
2.022495E-02
1.756417E-02
1.607674E-02
1.442596E-02
1.279257E-02
1.193418E-02
1.049241E-02
9.045192E-03
7.493170E-03
6.700766E-03
5.936246E-03
5.110662E-03
4.751285E-03
3.928350E-03
3.507204E-03
3.297831E-03
3.213303E-03
2.989555E-03
3.275206E-03
3.012913E-03
3.222342E-03
3.034269E-03
2.819142E-03
2.461076E-03
2.504773E-03
2.608761E-03
2.231906E-03
2.098069E-03
1.996292E-03
2.138253E-03
1.553993E-03
1.519821E-03
1.432550E-03
1.086750E-03
1.088114E-03
9.174096E-04
6.377292E-04
8.258848E-04
6.818395E-04
4.492721E-04
3.300271E-04
3.034895E-04
5.567067E-04
4.945712E-04
3.049543E-04
5.617257E-05
2.753532E-04
2.281114E-04
2.542441E-04
2.489739E-04
2.429957E-04
3.185118E-04
2.381313E-04
4.249652E-04
1.980438E-05
7.554845E-05
3.653543E-04
4.609790E-04
1.860762E-04
-1.381257E-05
5.069666E-04
2.753051E-04
1.709177E-04
2.387161E-04
3.639150E-04
2.084785E-04
2.353286E-04
4.933510E-04
2.997158E-04
2.914835E-04
3.264546E-04
6.510029E-04
6.040870E-04
4.955267E-04
7.355390E-04
1.106164E-03
1.627978E-03
2.084853E-03
2.254417E-03
2.284935E-03
2.283303E-03
2.275962E-03
2.226794E-03
2.669717E-03
2.819696E-03
3.056000E-03
3.088475E-03
3.176439E-03
3.082179E-03
3.118440E-03
3.264839E-03
3.565196E-03
3.998427E-03
4.214785E-03
4.825707E-03
5.738111E-03
6.619240E-03
7.454667E-03
8.210950E-03
9.263587E-03
1.059667E-02
1.208726E-02
1.324671E-02
1.497187E-02
1.688031E-02
1.882256E-02
2.063743E-02
2.266821E-02
2.457876E-02
2.641043E-02
2.795194E-02
2.989277E-02
3.189152E-02
3.332239E-02
3.517258E-02
3.765219E-02
4.027835E-02
4.139199E-02
4.268640E-02
4.483022E-02
4.604393E-02
4.663494E-02
4.846020E-02
4.926924E-02
5.049422E-02
5.203535E-02
5.289144E-02
5.426085E-02
5.516627E-02
5.516737E-02
5.646215E-02
5.724206E-02
5.744651E-02
5.862703E-02
5.881695E-02
5.910849E-02
5.977980E-02
6.067840E-02
6.068480E-02
6.077950E-02
6.080935E-02
6.086274E-02
6.165035E-02
6.168103E-02
6.177889E-02
6.209058E-02
6.195259E-02
6.184142E-02
6.249136E-02
6.274685E-02
6.193687E-02
6.223599E-02
6.146590E-02
6.223380E-02
6.217685E-02
6.376838E-02
6.257851E-02
6.215123E-02
6.173314E-02
6.186080E-02
6.165587E-02
6.154676E-02
6.220555E-02
6.055826E-02
6.098875E-02
6.137282E-02
6.164977E-02
6.120077E-02
6.092172E-02
5.937161E-02
5.909276E-02
5.991555E-02
5.831074E-02
5.804488E-02
5.801638E-02
5.660930E-02
5.677464E-02
5.434788E-02
5.521373E-02
5.325704E-02
5.278590E-02
5.182520E-02
5.017650E-02
4.889469E-02
4.807000E-02
4.831495E-02
4.538287E-02
4.485166E-02
4.280839E-02
4.141087E-02
3.922680E-02
3.668272E-02
3.473706E-02
3.477768E-02
3.236074E-02
3.139496E-02
2.873183E-02
2.674966E-02
2.577917E-02
2.373525E-02
2.152714E-02
1.951708E-02
1.725378E-02
1.644539E-02
1.462405E-02
1.347037E-02
1.156601E-02
1.023547E-02
8.948569E-03
7.832921E-03
6.745776E-03
6.081379E-03
4.860504E-03
4.494780E-03
3.852707E-03
3.428280E-03
3.071978E-03
2.843249E-03
3.082456E-03
3.231194E-03
2.912790E-03
2.981348E-03
3.027150E-03
2.857083E-03
2.671873E-03
2.717696E-03
2.716436E-03
2.349935E-03
2.030073E-03
1.672579E-03
1.806547E-03
1.550673E-03
1.386894E-03
1.316724E-03
1.036819E-03
7.841125E-04
9.571932E-04
7.678001E-04
6.655280E-04
5.973237E-04
2.696964E-04
4.327153E-05
3.090410E-04
4.939512E-04
5.093734E-04
3.636623E-04
3.268616E-04
3.565804E-04
3.485370E-04
5.558206E-04
4.020843E-04
1.908526E-04
2.671757E-04
3.750779E-04
3.838634E-04
1.176145E-04
9.547219E-05
2.459255E-03
6.907507E-04
-2.604706E-03
4.263429E-04
1.231364E-03
1.018913E-03
3.986722E-04
3.584259E-04
7.995525E-04
6.428525E-04
6.066927E-04
2.968655E-04
3.703283E-04
5.374053E-04
5.326204E-04
7.052885E-04
4.730260E-04
1.137957E-03
9.330759E-04
1.398783E-03
1.529661E-03
1.762906E-03
2.284360E-03
2.107787E-03
1.885660E-03
2.433957E-03
2.400090E-03
2.475557E-03
2.603711E-03
2.978002E-03
2.998803E-03
3.189395E-03
2.873697E-03
3.221504E-03
3.235894E-03
3.223389E-03
3.686282E-03
4.127063E-03
4.948337E-03
5.070807E-03
6.523712E-03
7.611855E-03
8.265797E-03
9.411819E-03
1.082441E-02
1.221769E-02
1.369534E-02
1.487399E-02
1.728248E-02
1.870401E-02
2.101295E-02
2.216216E-02
2.407620E-02
2.670176E-02
2.814777E-02
2.991374E-02
3.194810E-02
3.351938E-02
3.560504E-02
3.784035E-02
4.030563E-02
4.071580E-02
4.202061E-02
4.427253E-02
4.600822E-02
4.661505E-02
4.839917E-02
4.978306E-02
5.064791E-02
5.218492E-02
5.262365E-02
5.396972E-02
5.483522E-02
5.530500E-02
5.597574E-02
5.776702E-02
5.802136E-02
5.901343E-02
5.918075E-02
6.015952E-02
6.047756E-02
6.113454E-02
6.041217E-02
6.069185E-02
6.140948E-02
6.139845E-02
6.263495E-02
6.261259E-02
6.258387E-02
6.193168E-02
6.254084E-02
6.199843E-02
6.241911E-02
6.279378E-02
6.189716E-02
6.163200E-02
6.152588E-02
6.156228E-02
6.269713E-02
6.196832E-02
6.185273E-02
6.227566E-02
6.185219E-02
6.257506E-02
6.220241E-02
6.168736E-02
6.177075E-02
6.042411E-02
6.025884E-02
6.160555E-02
6.173484E-02
6.157169E-02
6.074157E-02
5.923488E-02
5.897582E-02
5.909215E-02
5.843552E-02
5.818377E-02
5.721993E-02
5.644567E-02
5.685692E-02
5.584972E-02
5.434228E-02
5.387407E-02
5.352761E-02
5.206210E-02
5.081752E-02
4.945066E-02
4.805379E-02
4.751197E-02
4.666539E-02
4.459436E-02
4.248541E-02
4.057811E-02
3.940349E-02
3.770632E-02
3.655076E-02
3.451540E-02
3.254039E-02
3.098164E-02
2.882255E-02
2.691706E-02
2.546940E-02
2.335785E-02
2.170923E-02
1.999935E-02
1.741327E-02
1.550669E-02
1.388644E-02
1.287391E-02
1.188412E-02
9.848537E-03
8.860194E-03
7.971905E-03
6.588284E-03
5.787213E-03
4.834344E-03
4.401026E-03
3.835298E-03
3.370804E-03
3.226967E-03
2.759593E-03
2.772257E-03
2.878563E-03
2.907700E-03
3.106409E-03
2.922690E-03
2.758048E-03
2.679482E-03
2.604676E-03
2.699501E-03
2.094144E-03
1.988972E-03
1.905967E-03
1.963506E-03
1.588491E-03
1.250590E-03
8.830134E-04
1.150350E-03
9.313390E-04
6.970847E-04
8.406346E-04
2.644931E-04
2.640447E-04
3.366484E-04
4.423548E-04
2.352334E-04
3.822905E-04
2.654739E-04
2.942176E-04
3.322480E-04
4.041040E-04
2.679142E-04
2.663040E-04
1.952045E-04
3.246926E-04
2.175330E-04
2.865658E-04
1.069280E-04
6.705033E-05
-4.908186E-04
-2.269067E-05
1.357066E-04
-2.145648E-03
4.272770E-04
4.352605E-04
6.369364E-04
3.259444E-04
3.438256E-04
6.472851E-06
3.543615E-04
-6.028932E-05
-3.679120E-05
2.214099E-04
5.171681E-04
4.395544E-04
4.947412E-04
6.830221E-04
8.014090E-04
1.604453E-03
4.905752E-05
1.925349E-03
2.067243E-03
1.961259E-03
1.934097E-03
9.307045E-04
2.514228E-03
2.531318E-03
2.493167E-03
2.858164E-03
3.057097E-03
3.333950E-03
3.563733E-03
3.399382E-03
3.207717E-03
3.296342E-03
3.349188E-03
3.667536E-03
3.991812E-03
4.642024E-03
5.670659E-03
6.218273E-03
7.430771E-03
8.453472E-03
9.301410E-03
1.067463E-02
1.190456E-02
1.384106E-02
1.524129E-02
1.679093E-02
1.841761E-02
2.037397E-02
2.254524E-02
2.426091E-02
2.587776E-02
2.854456E-02
3.023928E-02
3.249477E-02
3.377835E-02
3.579410E-02
3.776868E-02
3.940609E-02
4.108034E-02
4.374540E-02
4.437045E-02
4.573615E-02
4.671188E-02
4.796816E-02
4.925035E-02
5.069592E-02
5.193031E-02
5.326078E-02
5.356912E-02
5.542197E-02
5.519652E-02
5.618341E-02
5.760957E-02
5.774968E-02
5.798003E-02
5.888485E-02
5.996175E-02
5.993692E-02
6.133512E-02
6.037007E-02
6.089320E-02
6.147683E-02
6.085682E-02
6.208998E-02
6.159199E-02
6.114812E-02
6.055717E-02
6.120763E-02
6.142576E-02
6.202895E-02
6.282372E-02
6.184128E-02
6.269845E-02
6.121577E-02
6.146419E-02
6.116830E-02
6.272120E-02
6.201727E-02
6.303988E-02
6.151799E-02
6.136478E-02
6.140615E-02
6.164560E-02
6.262235E-02
6.143466E-02
6.148915E-02
6.183843E-02
6.075135E-02
6.058052E-02
5.995234E-02
5.895474E-02
5.964851E-02
6.000031E-02
5.899337E-02
5.876934E-02
5.821689E-02
5.687831E-02
5.541089E-02
5.508300E-02
5.474915E-02
5.400687E-02
5.236122E-02
5.163880E-02
5.085230E-02
4.939781E-02
4.834373E-02
4.728246E-02
4.610789E-02
4.416099E-02
4.291508E-02
4.156893E-02
4.033650E-02
3.844083E-02
3.612000E-02
3.369027E-02
3.234002E-02
3.041013E-02
2.879186E-02
2.721912E-02
2.542500E-02
2.332804E-02
2.148147E-02
1.949893E-02
1.768527E-02
1.643308E-02
1.434946E-02
1.279239E-02
1.187866E-02
1.027896E-02
9.184884E-03
7.711645E-03
6.567167E-03
5.802219E-03
4.996437E-03
4.228381E-03
3.635847E-03
3.433196E-03
3.159163E-03
3.021610E-03
2.932369E-03
2.839865E-03
2.765892E-03
2.857078E-03
3.119540E-03
2.811232E-03
2.922930E-03
2.555470E-03
2.483226E-03
2.396076E-03
2.597770E-03
2.084797E-03
1.721714E-03
1.224313E-03
1.264103E-03
1.086805E-03
8.973223E-04
8.387838E-04
8.791724E-04
6.614831E-04
4.238208E-04
3.929949E-04
3.143378E-04
2.391173E-04
2.202614E-04
3.495016E-04
2.910839E-04
1.796624E-04
1.534936E-04
2.732806E-04
3.911826E-04
2.426321E-04
2.220505E-04
1.922164E-04
1.221627E-04
2.793591E-04
2.630689E-04
1.550953E-04
1.880591E-04
1.831641E-04
3.322899E-04
-1.386690E-03
4.442302E-04
3.028549E-04
1.857567E-04
2.858040E-04
2.435313E-04
5.740145E-04
3.414354E-04
4.601275E-04
2.345462E-04
2.800222E-04
3.548587E-04
3.351428E-04
4.965126E-04
5.631907E-04
7.834871E-04
1.183646E-03
1.239095E-03
1.598669E-03
1.936477E-03
2.000299E-03
1.801416E-03
1.279270E-03
2.095260E-03
2.411701E-03
2.829485E-03
3.132236E-03
3.014478E-03
3.251915E-03
3.487793E-03
3.618370E-03
3.297081E-03
3.199587E-03
3.458738E-03
3.733199E-03
3.933172E-03
4.553260E-03
4.965388E-03
5.845705E-03
6.915140E-03
8.329701E-03
9.094997E-03
1.106195E-02
1.222798E-02
1.383864E-02
1.535776E-02
1.726109E-02
1.903526E-02
2.048793E-02
2.205657E-02
2.390393E-02
2.616243E-02
2.778271E-02
2.966750E-02
3.172520E-02
3.376626E-02
3.549590E-02
3.755673E-02
3.975563E-02
4.112313E-02
4.297856E-02
4.415874E-02
4.624481E-02
4.688029E-02
4.839993E-02
4.819462E-02
5.043107E-02
5.199763E-02
5.303894E-02
5.358549E-02
5.472768E-02
5.571450E-02
5.719098E-02
5.746588E-02
5.753310E-02
5.843816E-02
5.937516E-02
5.959899E-02
5.972569E-02
6.045778E-02
6.115965E-02
6.101872E-02
6.073487E-02
6.069410E-02
6.107414E-02
6.163277E-02
6.170059E-02
6.115234E-02
6.203526E-02
6.153059E-02
6.207667E-02
6.189428E-02
6.281899E-02
6.183874E-02
6.080375E-02
6.163717E-02
6.187541E-02
6.227750E-02
6.183772E-02
6.157792E-02
6.180983E-02
6.216504E-02
6.184774E-02
6.144634E-02
6.283734E-02
6.166902E-02
6.066923E-02
6.034568E-02
6.120732E-02
6.086027E-02
6.032036E-02
5.967281E-02
5.835637E-02
5.944282E-02
5.864065E-02
5.782802E-02
5.791690E-02
5.691992E-02
5.633885E-02
5.478698E-02
5.386683E-02
5.369175E-02
5.278503E-02
5.133220E-02
5.021373E-02
4.913383E-02
4.848827E-02
4.752625E-02
4.586513E-02
4.459688E-02
4.257184E-02
4.132842E-02
3.993919E-02
3.837271E-02
3.613907E-02
3.417546E-02
3.234666E-02
3.087577E-02
2.862408E-02
2.707710E-02
2.489852E-02
2.313196E-02
2.167785E-02
1.942459E-02
1.760594E-02
1.620055E-02
1.424064E-02
1.295770E-02
1.195687E-02
1.038707E-02
9.101402E-03
7.801036E-03
6.740417E-03
5.793296E-03
4.860620E-03
4.281612E-03
3.593555E-03
3.045112E-03
3.253463E-03
3.017195E-03
3.071008E-03
3.145930E-03
2.799803E-03
3.029470E-03
3.044366E-03
2.799544E-03
2.862356E-03
2.389746E-03
2.347667E-03
2.414971E-03
2.181336E-03
1.903192E-03
1.773754E-03
1.636506E-03
1.566623E-03
1.428980E-03
1.402686E-03
1.103415E-03
9.498358E-04
8.837566E-04
6.329426E-04
6.846103E-04
2.740131E-04
4.108197E-04
3.093499E-04
4.698113E-04
2.511925E-04
1.311363E-04
5.972746E-06
1.071245E-04
2.569274E-04
2.400194E-04
1.841818E-05
1.317611E-04
2.636564E-04
3.261184E-04
1.732333E-04
8.503147E-05
-1.103289E-05
3.045062E-04
2.700318E-04
-1.877033E-04
4.104570E-04
1.902626E-04
2.204456E-04
-3.396992E-04
2.583280E-04
6.640719E-04
3.383234E-04
5.187907E-04
5.394502E-04
6.328312E-04
7.697249E-04
8.784397E-04
7.513171E-04
7.012140E-04
6.910847E-04
7.292415E-04
3.376175E-05
1.465838E-03
2.001031E-03
2.184463E-03
2.205484E-03
1.864241E-03
2.062335E-03
2.202270E-03
2.820384E-03
2.593280E-03
3.118230E-03
3.250583E-03
3.554466E-03
3.396047E-03
3.498270E-03
3.079587E-03
2.969526E-03
3.518873E-03
4.115654E-03
4.811196E-03
5.377472E-03
6.051543E-03
6.889805E-03
8.407388E-03
9.228373E-03
1.098938E-02
1.237182E-02
1.376822E-02
1.529227E-02
1.678692E-02
1.830046E-02
2.001123E-02
2.165216E-02
2.433755E-02
2.609465E-02
2.798773E-02
2.989294E-02
3.171194E-02
3.358186E-02
3.592154E-02
3.803180E-02
3.931865E-02
4.112911E-02
4.221526E-02
4.352039E-02
4.555531E-02
4.740751E-02
4.807669E-02
4.925883E-02
5.034793E-02
5.225952E-02
5.337764E-02
5.454579E-02
5.535263E-02
5.579924E-02
5.606254E-02
5.762257E-02
5.714746E-02
5.826747E-02
5.924685E-02
5.941675E-02
6.045165E-02
6.063191E-02
6.036061E-02
6.051290E-02
6.108525E-02
6.118427E-02
6.140221E-02
6.146144E-02
6.178955E-02
6.126550E-02
6.266666E-02
6.326120E-02
6.300733E-02
6.312210E-02
6.253002E-02
6.264335E-02
5.971150E-02
6.128336E-02
6.176566E-02
6.211942E-02
6.218004E-02
6.167861E-02
6.170853E-02
6.130812E-02
6.101211E-02
6.133201E-02
6.186111E-02
6.196734E-02
6.110515E-02
6.138289E-02
6.096080E-02
6.010430E-02
5.945030E-02
6.005908E-02
5.974381E-02
5.900348E-02
5.865067E-02
5.798519E-02
5.751517E-02
5.736218E-02
5.659562E-02
5.460902E-02
5.426176E-02
5.382817E-02
5.380513E-02
5.228258E-02
5.041382E-02
4.879143E-02
4.835900E-02
4.687495E-02
4.569488E-02
4.462070E-02
4.311168E-02
4.144288E-02
4.046232E-02
3.858650E-02
3.600029E-02
3.421424E-02
3.250217E-02
3.008909E-02
2.870216E-02
2.672146E-02
2.467924E-02
2.306976E-02
2.146054E-02
1.984210E-02
1.736004E-02
1.640985E-02
1.431120E-02
1.309485E-02
1.161459E-02
9.927074E-03
9.290124E-03
7.683901E-03
6.738025E-03
5.942006E-03
5.018206E-03
4.313805E-03
4.003357E-03
3.324741E-03
3.171798E-03
3.431227E-03
3.116366E-03
3.042896E-03
2.523437E-03
2.822280E-03
3.186401E-03
2.608665E-03
2.954915E-03
2.753398E-03
2.356319E-03
2.334693E-03
2.479751E-03
2.488199E-03
2.013737E-03
1.968072E-03
1.591872E-03
9.641335E-04
1.316592E-03
1.174903E-03
7.123948E-04
6.157469E-04
3.915015E-04
7.235137E-04
2.354400E-04
4.618594E-04
4.016696E-04
3.373526E-04
2.865381E-04
4.127916E-04
1.656438E-04
2.687996E-04
1.674867E-04
2.806958E-04
1.082285E-04
3.164896E-04
3.288025E-04
2.345991E-04
2.313869E-04
2.197376E-04
2.361910E-04
2.148641E-04
2.253492E-04
1.186439E-04
2.046678E-04
2.356304E-04
3.336500E-04
5.369535E-04
-4.188340E-04
1.301729E-04
9.047066E-05
3.057396E-04
3.220175E-04
1.638310E-04
3.303068E-04
4.547283E-04
8.134392E-04
9.237103E-04
1.047441E-03
8.615869E-04
1.102280E-03
1.792864E-03
1.995918E-03
2.175080E-03
1.963511E-03
1.968429E-03
2.367426E-03
2.893215E-03
2.923508E-03
3.318216E-03
3.355502E-03
3.359978E-03
3.736928E-03
3.537497E-03
3.473492E-03
3.177361E-03
3.442285E-03
3.545967E-03
4.019702E-03
4.645721E-03
5.580829E-03
6.292107E-03
7.433338E-03
8.247317E-03
9.342901E-03
1.073275E-02
1.252511E-02
1.377697E-02
1.514344E-02
1.707029E-02
1.868448E-02
2.039333E-02
2.237765E-02
2.442705E-02
2.640543E-02
2.802570E-02
2.997592E-02
3.235447E-02
3.439698E-02
3.563156E-02
3.777750E-02
3.910238E-02
4.116256E-02
4.210502E-02
4.365992E-02
4.455072E-02
4.645786E-02
4.818070E-02
4.938790E-02
5.048257E-02
5.140083E-02
5.272028E-02
5.380405E-02
5.499226E-02
5.553719E-02
5.607446E-02
5.658133E-02
5.777017E-02
5.870459E-02
5.947646E-02
6.040566E-02
6.056247E-02
5.988566E-02
6.010125E-02
6.099515E-02
6.143491E-02
6.145170E-02
6.158479E-02
6.158680E-02
6.206824E-02
6.237503E-02
6.286178E-02
6.361519E-02
6.166437E-02
6.199305E-02
6.220843E-02
6.173088E-02
6.202374E-02
6.224658E-02
6.228565E-02
6.241350E-02
6.228660E-02
6.197962E-02
6.189184E-02
6.174261E-02
6.160816E-02
6.181647E-02
6.136641E-02
6.192452E-02
6.112487E-02
6.053985E-02
6.077029E-02
6.070205E-02
5.940224E-02
5.961040E-02
5.921741E-02
5.952191E-02
5.856517E-02
5.754966E-02
5.768660E-02
5.614815E-02
5.662737E-02
5.556186E-02
5.452108E-02
5.360957E-02
5.237817E-02
5.107629E-02
5.050943E-02
4.951791E-02
4.851343E-02
4.675576E-02
4.530184E-02
4.408540E-02
4.228142E-02
4.102176E-02
3.974767E-02
3.832536E-02
3.628294E-02
3.382302E-02
3.254975E-02
2.933022E-02
2.876641E-02
2.683884E-02
2.529948E-02
2.346689E-02
2.138237E-02
1.956778E-02
1.812140E-02
1.578405E-02
1.434999E-02
1.327590E-02
1.154713E-02
1.046062E-02
8.804646E-03
7.494781E-03
6.467467E-03
6.091375E-03
5.187888E-03
4.320899E-03
3.953524E-03
3.635806E-03
3.303502E-03
3.319108E-03
3.144451E-03
2.815131E-03
2.844706E-03
2.950644E-03
2.895457E-03
2.796428E-03
2.732759E-03
2.621880E-03
2.722567E-03
2.331719E-03
1.984943E-03
2.018818E-03
1.857076E-03
1.666320E-03
1.375744E-03
1.272623E-03
6.557567E-04
8.024337E-04
6.941608E-04
7.568982E-04
9.217170E-04
6.266004E-04
4.460111E-04
6.172518E-04
5.278516E-04
3.482909E-04
2.347815E-04
1.549374E-04
3.426550E-04
2.683194E-04
4.087048E-04
2.300188E-04
3.327758E-04
1.415339E-04
2.786776E-04
5.755477E-05
1.310158E-04
1.993286E-06
3.071220E-05
-2.950019E-06
6.683504E-05
-8.206377E-04
3.175389E-05
1.992961E-04
1.503308E-04
1.019414E-04
-7.420284E-05
2.896735E-04
2.437982E-04
4.209712E-04
7.046568E-03
5.147474E-03
1.408774E-03
3.146325E-04
8.365476E-04
1.099670E-03
1.118198E-03
1.168427E-03
9.474526E-04
1.505220E-03
1.700987E-03
2.000076E-03
1.602353E-03
2.369290E-03
2.463373E-03
2.860175E-03
3.372691E-03
3.313778E-03
3.462545E-03
3.287331E-03
3.540960E-03
3.334802E-03
3.355901E-03
3.230066E-03
3.396158E-03
3.871742E-03
4.087303E-03
4.488967E-03
5.558173E-03
6.365131E-03
7.170244E-03
8.269945E-03
9.567591E-03
1.103731E-02
1.242737E-02
1.390027E-02
1.541452E-02
1.735117E-02
1.881108E-02
2.061461E-02
2.292976E-02
2.428329E-02
2.708119E-02
2.820915E-02
2.940565E-02
3.127350E-02
3.416698E-02
3.609966E-02
3.755983E-02
3.925021E-02
4.093526E-02
4.273113E-02
4.321944E-02
4.527651E-02
4.754241E-02
4.839473E-02
4.980739E-02
5.114181E-02
5.172998E-02
5.206575E-02
5.349272E-02
5.475531E-02
5.638429E-02
5.642302E-02
5.728496E-02
5.756912E-02
5.860856E-02
5.935442E-02
5.977415E-02
6.005592E-02
5.988907E-02
6.053189E-02
6.123659E-02
6.160210E-02
6.144549E-02
6.055644E-02
6.101571E-02
6.182288E-02
6.206559E-02
6.169047E-02
6.198875E-02
6.235910E-02
6.477140E-02
6.368883E-02
6.190632E-02
6.176106E-02
6.188506E-02
6.300974E-02
6.266333E-02
6.271327E-02
6.229618E-02
6.198171E-02
6.234033E-02
6.120039E-02
6.102549E-02
6.110863E-02
6.088907E-02
6.056512E-02
6.096363E-02
6.086782E-02
6.017644E-02
5.970984E-02
5.942378E-02
5.920155E-02
5.936143E-02
5.830321E-02
5.824790E-02
5.776939E-02
5.720305E-02
5.571688E-02
5.530112E-02
5.472413E-02
5.422984E-02
5.297157E-02
5.175626E-02
4.978089E-02
4.960250E-02
4.799135E-02
4.752012E-02
4.619879E-02
4.429706E-02
4.264969E-02
4.078866E-02
3.954041E-02
3.869551E-02
3.622705E-02
3.507514E-02
3.303025E-02
2.989319E-02
2.975313E-02
2.666849E-02
2.509566E-02
2.397047E-02
2.188190E-02
2.011973E-02
1.854294E-02
1.651788E-02
1.448457E-02
1.289660E-02
1.138269E-02
1.006748E-02
8.845998E-03
7.856394E-03
6.823604E-03
5.929339E-03
4.815534E-03
4.469710E-03
4.107762E-03
3.755288E-03
3.379591E-03
3.296256E-03
3.096152E-03
2.853892E-03
3.067878E-03
2.958076E-03
2.865367E-03
3.098835E-03
2.875300E-03
2.939203E-03
2.564015E-03
2.435497E-03
1.991980E-03
1.926370E-03
2.060390E-03
2.227168E-03
1.457492E-03
1.229585E-03
1.056469E-03
1.010384E-03
8.578735E-04
1.076962E-03
4.894461E-04
4.954892E-04
4.443880E-04
7.770554E-05
5.923823E-05
2.767867E-05
2.843522E-05
2.448076E-04
1.985355E-04
3.177922E-04
3.705089E-04
1.505197E-04
1.139973E-04
-1.325629E-06
1.614198E-04
1.285934E-04
1.669115E-04
2.480482E-05
7.287772E-05
2.600555E-05
-3.625024E-05
-5.327572E-04
2.343282E-04
3.024932E-04
2.748283E-04
3.135831E-04
3.345071E-04
4.030292E-04
2.327058E-04
-2.779469E-03
5.670065E-03
-1.613044E-02
4.907435E-04
1.651412E-04
4.859628E-04
7.098054E-04
9.967690E-04
8.176310E-04
8.868687E-04
1.425136E-03
1.921657E-03
1.268806E-03
1.532594E-03
2.096398E-03
2.307961E-03
2.692464E-03
3.381375E-03
3.350116E-03
3.410545E-03
3.424659E-03
3.232873E-03
3.467144E-03
3.474915E-03
3.234890E-03
3.288797E-03
3.572076E-03
3.945063E-03
4.555294E-03
5.377085E-03
6.378951E-03
7.323499E-03
8.497391E-03
9.505545E-03
1.081702E-02
1.237510E-02
1.344250E-02
1.560740E-02
1.699293E-02
1.842372E-02
2.023271E-02
2.230644E-02
2.415801E-02
2.643604E-02
2.860347E-02
3.007327E-02
3.207063E-02
3.362871E-02
3.549417E-02
3.799884E-02
4.001762E-02
4.184190E-02
4.237493E-02
4.346743E-02
4.502001E-02
4.621524E-02
4.776151E-02
4.949009E-02
5.046772E-02
5.154903E-02
5.245510E-02
5.390792E-02
5.454128E-02
5.564944E-02
5.628261E-02
5.814180E-02
5.794962E-02
5.848446E-02
5.931289E-02
5.950654E-02
5.961345E-02
5.965354E-02
6.014050E-02
6.185602E-02
6.133998E-02
6.074577E-02
6.131649E-02
6.213296E-02
6.122074E-02
6.179648E-02
6.265396E-02
6.277629E-02
6.156797E-02
6.241937E-02
6.193116E-02
6.202187E-02
6.190608E-02
6.163066E-02
6.196995E-02
6.244813E-02
6.235979E-02
6.204662E-02
6.114695E-02
6.203737E-02
6.161317E-02
6.186173E-02
6.202991E-02
6.076699E-02
6.004878E-02
6.119672E-02
6.105698E-02
6.118578E-02
6.005749E-02
5.998460E-02
5.971132E-02
5.908280E-02
5.857896E-02
5.769131E-02
5.775623E-02
5.655667E-02
5.591100E-02
5.560402E-02
5.450195E-02
5.390720E-02
5.310119E-02
5.248119E-02
5.064308E-02
4.948991E-02
4.815679E-02
4.636982E-02
4.575903E-02
4.439789E-02
4.240306E-02
4.099408E-02
3.904001E-02
3.850063E-02
3.724183E-02
3.465447E-02
3.311169E-02
3.041992E-02
2.896087E-02
2.705501E-02
2.548055E-02
2.273470E-02
2.121966E-02
1.947534E-02
1.781104E-02
1.631790E-02
1.464439E-02
1.283635E-02
1.166065E-02
9.931494E-03
8.671055E-03
7.674712E-03
6.713774E-03
5.549261E-03
4.718661E-03
4.284843E-03
4.011687E-03
3.559003E-03
3.423442E-03
3.344289E-03
3.207055E-03
2.880199E-03
3.096874E-03
2.997123E-03
3.049207E-03
3.164733E-03
2.714135E-03
2.533986E-03
2.179447E-03
2.276830E-03
1.810468E-03
1.378273E-03
1.511550E-03
1.066447E-03
1.554392E-03
1.712207E-03
1.221791E-03
8.699604E-04
8.332156E-04
1.023096E-03
8.394733E-04
5.500012E-04
2.876533E-04
2.431079E-04
4.197030E-04
6.341878E-04
4.869550E-04
4.143106E-04
3.038690E-04
3.236840E-04
2.916085E-04
1.913461E-04
3.240100E-04
2.010237E-04
2.417029E-04
2.638656E-04
1.624450E-04
5.027166E-05
2.875568E-04
2.928117E-04
-1.617455E-04
2.025912E-06
-1.038142E-05
-9.248946E-05
2.542650E-04
5.728642E-04
2.087210E-04
1.337629E-04
1.619899E-02
-1.007004E-03
-8.644679E-04
-2.871299E-02
-2.289054E-02
2.873877E-04
4.271160E-04
2.587680E-04
1.116324E-03
1.019222E-03
1.330977E-03
2.142191E-03
1.594164E-03
1.505087E-03
1.769611E-03
2.239665E-03
2.428398E-03
2.908497E-03
3.335291E-03
3.370525E-03
3.366356E-03
3.464190E-03
3.233027E-03
2.937973E-03
3.126669E-03
3.243366E-03
3.513232E-03
3.719760E-03
4.121734E-03
4.692957E-03
5.439927E-03
6.384832E-03
7.406291E-03
8.242797E-03
9.369530E-03
1.064722E-02
1.240085E-02
1.345391E-02
1.527990E-02
1.711179E-02
1.871826E-02
2.054220E-02
2.240799E-02
2.392103E-02
2.612449E-02
2.800428E-02
2.955964E-02
3.179585E-02
3.398914E-02
3.539958E-02
3.755247E-02
3.932847E-02
4.107062E-02
4.242696E-02
4.387230E-02
4.517432E-02
4.669676E-02
4.819806E-02
4.994149E-02
5.114071E-02
5.210525E-02
5.263915E-02
5.458476E-02
5.566432E-02
5.622134E-02
5.692954E-02
5.702913E-02
5.788960E-02
5.858318E-02
5.827690E-02
5.847901E-02
5.990355E-02
5.936862E-02
6.054714E-02
6.055411E-02
6.092820E-02
6.154728E-02
6.149944E-02
6.160398E-02
6.174184E-02
6.220016E-02
6.218627E-02
6.242528E-02
6.234525E-02
6.199279E-02
6.167244E-02
6.131979E-02
6.224633E-02
6.244046E-02
6.189113E-02
6.206372E-02
6.233308E-02
6.194247E-02
6.105885E-02
6.192202E-02
6.159812E-02
6.145907E-02
6.159578E-02
6.118772E-02
6.075881E-02
6.036963E-02
6.150440E-02
5.926258E-02
5.981337E-02
5.989682E-02
6.020588E-02
5.952698E-02
5.878419E-02
5.736234E-02
5.750282E-02
5.732067E-02
5.587161E-02
5.473282E-02
5.506536E-02
5.346182E-02
5.336119E-02
5.168796E-02
5.044132E-02
4.929659E-02
4.782781E-02
4.692580E-02
4.606895E-02
4.446825E-02
4.228737E-02
4.094003E-02
3.973871E-02
3.804622E-02
3.655115E-02
3.466490E-02
3.280220E-02
3.033756E-02
2.871112E-02
2.720110E-02
2.552152E-02
2.294939E-02
2.113144E-02
1.947208E-02
1.782017E-02
1.661856E-02
1.426842E-02
1.311222E-02
1.195432E-02
1.011505E-02
8.773866E-03
7.696412E-03
6.452839E-03
5.993082E-03
5.195965E-03
4.410234E-03
4.203105E-03
3.421366E-03
3.349536E-03
3.463134E-03
3.120516E-03
2.735089E-03
3.052807E-03
3.325982E-03
3.174991E-03
2.725508E-03
2.581020E-03
2.540368E-03
2.481919E-03
2.026796E-03
1.709165E-03
1.586714E-03
1.510777E-03
1.730342E-03
1.115708E-03
9.880237E-04
1.074538E-03
9.307171E-04
1.177033E-03
7.052794E-04
8.537669E-04
7.363930E-04
6.467049E-04
6.043178E-04
4.031385E-04
3.740871E-04
3.129783E-04
4.082780E-04
3.208834E-04
4.753681E-04
2.472578E-04
3.639421E-04
2.826952E-04
1.005576E-04
1.751961E-04
1.640667E-04
2.438963E-04
2.721341E-04
-3.032538E-05
1.975493E-04
1.087600E-04
-2.760122E-04
2.122456E-04
4.208703E-05
3.057238E-04
1.840179E-04
3.842302E-04
4.828767E-04
4.020296E-02
1.825384E-02
-9.885141E-03
-3.355222E-02
-1.506827E-02
-1.936292E-04
5.070430E-04
7.909709E-04
1.729913E-03
1.769067E-03
1.683957E-03
2.094192E-03
1.830740E-03
1.804495E-03
2.053838E-03
2.240990E-03
2.384435E-03
2.470439E-03
2.894581E-03
3.729365E-03
3.976454E-03
3.801134E-03
2.316498E-03
1.265874E-03
3.220482E-03
3.168613E-03
3.395027E-03
3.755269E-03
4.059362E-03
4.766097E-03
5.521852E-03
6.300845E-03
7.637420E-03
8.278036E-03
9.424121E-03
1.096043E-02
1.209534E-02
1.395214E-02
1.553108E-02
1.700179E-02
1.848803E-02
2.104833E-02
2.230116E-02
2.383310E-02
2.564347E-02
2.770016E-02
2.959628E-02
3.207570E-02
3.378429E-02
3.566145E-02
3.795268E-02
3.887225E-02
4.108360E-02
4.265966E-02
4.412586E-02
4.516117E-02
4.651457E-02
4.831862E-02
4.952575E-02
5.093226E-02
5.211378E-02
5.306801E-02
5.444709E-02
5.473033E-02
5.683161E-02
5.669263E-02
5.751867E-02
5.731447E-02
5.816808E-02
5.971424E-02
5.973311E-02
6.005684E-02
6.074021E-02
6.111374E-02
6.062759E-02
6.113809E-02
6.114741E-02
6.178004E-02
6.126434E-02
6.176465E-02
6.193190E-02
6.208776E-02
6.215611E-02
6.123234E-02
6.226914E-02
6.207306E-02
6.183293E-02
6.192088E-02
6.164761E-02
6.226998E-02
6.114278E-02
6.110262E-02
6.182573E-02
6.258695E-02
6.138334E-02
6.144513E-02
6.147824E-02
6.106521E-02
6.134349E-02
6.093329E-02
6.083082E-02
6.010955E-02
5.968395E-02
5.985556E-02
5.969405E-02
5.976182E-02
5.995558E-02
5.943841E-02
5.809929E-02
5.711204E-02
5.625084E-02
5.572769E-02
5.512505E-02
5.407470E-02
5.363982E-02
5.336714E-02
5.192613E-02
5.042119E-02
4.917886E-02
4.876553E-02
4.720831E-02
4.566059E-02
4.446617E-02
4.294890E-02
4.086624E-02
3.898864E-02
3.727489E-02
3.649534E-02
3.478597E-02
3.345132E-02
3.153524E-02
2.904384E-02
2.702845E-02
2.534101E-02
2.306663E-02
2.099571E-02
1.965948E-02
1.822001E-02
1.630702E-02
1.470403E-02
1.309012E-02
1.144652E-02
1.012852E-02
9.371602E-03
7.893483E-03
6.767963E-03
6.041916E-03
5.223927E-03
4.569763E-03
4.022973E-03
3.573392E-03
3.242464E-03
3.358723E-03
3.022580E-03
2.992261E-03
3.210489E-03
3.129199E-03
2.903276E-03
2.946443E-03
2.593509E-03
2.402491E-03
2.433043E-03
2.070894E-03
1.739122E-03
1.657929E-03
1.275072E-03
1.699161E-03
1.639539E-03
5.571166E-04
1.175610E-03
1.220919E-03
7.953345E-04
7.742181E-04
8.232473E-04
6.534093E-04
5.934040E-04
4.305135E-04
3.655567E-04
2.444518E-04
3.283013E-04
2.448176E-04
2.435713E-04
8.477882E-05
1.484647E-04
-2.158722E-06
1.335626E-04
2.325061E-04
1.102706E-04
8.242621E-05
5.334903E-04
1.252953E-04
6.857032E-06
1.111814E-04
2.471227E-04
3.679188E-04
3.374825E-04
-2.747536E-04
3.516934E-04
3.674542E-04
2.570947E-04
2.305672E-03
5.778006E-02
4.320804E-02
-2.875486E-03
-1.176682E-02
-5.686311E-02
9.777476E-03
5.438804E-04
6.127127E-04
1.179248E-03
1.308932E-03
1.500153E-03
1.577934E-03
1.773955E-03
2.091092E-03
1.683708E-03
2.120782E-03
2.318515E-03
2.585082E-03
2.582686E-03
3.768215E-03
4.096974E-03
3.943626E-03
1.885707E-03
1.894267E-03
3.394852E-03
3.285061E-03
3.222110E-03
3.618000E-03
4.105482E-03
4.697786E-03
5.453018E-03
6.190260E-03
7.405051E-03
7.955429E-03
9.462779E-03
1.072473E-02
1.207146E-02
1.374287E-02
1.509584E-02
1.728067E-02
1.833768E-02
2.001371E-02
2.255958E-02
2.417204E-02
2.626265E-02
2.823151E-02
3.032273E-02
3.222845E-02
3.362563E-02
3.551882E-02
3.799933E-02
3.932978E-02
4.110233E-02
4.234396E-02
4.389709E-02
4.573651E-02
4.746679E-02
4.839111E-02
4.936819E-02
5.077765E-02
5.145041E-02
5.189260E-02
5.336158E-02
5.439805E-02
5.562140E-02
5.677082E-02
5.781204E-02
5.809985E-02
5.778455E-02
5.918365E-02
5.999657E-02
6.039963E-02
6.045786E-02
6.066610E-02
6.100435E-02
6.175737E-02
6.172459E-02
6.094899E-02
6.163501E-02
6.227097E-02
6.230998E-02
6.237171E-02
6.168430E-02
6.167605E-02
6.106191E-02
6.141693E-02
6.187109E-02
6.180491E-02
6.189189E-02
6.117277E-02
6.089222E-02
6.101903E-02
6.198118E-02
6.132691E-02
6.136432E-02
6.152775E-02
6.130205E-02
6.149707E-02
6.175747E-02
6.136610E-02
6.029750E-02
6.076838E-02
6.055999E-02
6.037483E-02
5.935759E-02
5.975326E-02
5.864030E-02
5.868969E-02
5.782757E-02
5.739243E-02
5.671618E-02
5.584472E-02
5.417438E-02
5.443240E-02
5.341066E-02
5.258282E-02
5.107344E-02
5.000588E-02
4.952677E-02
4.825977E-02
4.711590E-02
4.560758E-02
4.404870E-02
4.253554E-02
4.118233E-02
3.962046E-02
3.733063E-02
3.597702E-02
3.314371E-02
3.242026E-02
3.045668E-02
2.883710E-02
2.659095E-02
2.487386E-02
2.329521E-02
2.203622E-02
1.947603E-02
1.809673E-02
1.619708E-02
1.434178E-02
1.210337E-02
9.081043E-03
1.002470E-02
8.769753E-03
7.551258E-03
6.547570E-03
5.913225E-03
4.882813E-03
4.563491E-03
3.699280E-03
3.381185E-03
3.296732E-03
3.335914E-03
2.999257E-03
2.910894E-03
3.202232E-03
3.006345E-03
2.758442E-03
2.893509E-03
2.798668E-03
2.455558E-03
2.034417E-03
2.152851E-03
1.853307E-03
1.477695E-03
1.256738E-03
1.682425E-03
2.140300E-03
3.022284E-03
1.024151E-03
1.189263E-03
7.351672E-04
6.741132E-04
6.871954E-04
2.900480E-04
3.773368E-04
2.890281E-04
3.499217E-04
2.770557E-04
3.118314E-04
1.350815E-04
1.768327E-04
3.906485E-04
1.925947E-04
2.775372E-04
3.688716E-04
3.081897E-04
1.683332E-04
1.630820E-04
2.827164E-04
2.497534E-04
3.227691E-04
3.203675E-04
2.101535E-04
-2.989752E-04
3.147759E-04
1.290758E-04
2.636980E-04
5.058622E-05
3.485078E-04
-6.203163E-04
8.465180E-02
3.215836E-02
-6.477645E-03
-1.242840E-02
-7.270956E-02
6.044382E-03
3.416357E-04
6.214539E-04
7.936134E-04
1.067601E-03
1.611192E-03
1.405195E-03
2.073228E-03
1.820142E-03
1.579459E-03
2.169972E-03
2.178472E-03
2.692027E-03
2.799584E-03
3.488515E-03
4.190449E-03
3.834733E-03
3.143607E-03
3.059148E-03
3.029573E-03
2.946310E-03
3.112271E-03
3.735108E-03
4.093845E-03
4.613865E-03
5.520372E-03
5.891905E-03
7.469412E-03
8.400740E-03
9.493035E-03
1.066479E-02
1.252586E-02
1.381195E-02
1.556213E-02
1.694993E-02
1.902813E-02
2.046257E-02
2.268977E-02
2.392313E-02
2.587480E-02
2.763883E-02
3.035444E-02
3.181459E-02
3.441896E-02
3.620720E-02
3.820244E-02
3.860954E-02
4.109346E-02
4.325798E-02
4.357818E-02
4.551395E-02
4.669562E-02
4.813677E-02
4.978662E-02
5.064521E-02
5.260194E-02
5.350686E-02
5.394137E-02
5.431214E-02
5.593173E-02
5.673833E-02
5.687323E-02
5.738584E-02
5.814548E-02
5.862049E-02
5.925771E-02
6.016649E-02
6.022933E-02
6.032973E-02
6.036161E-02
6.083372E-02
6.082270E-02
6.098607E-02
6.129261E-02
6.125673E-02
6.185160E-02
6.209588E-02
6.268020E-02
6.230602E-02
6.184686E-02
6.176424E-02
6.259255E-02
6.189726E-02
6.100122E-02
6.153786E-02
6.186858E-02
6.207141E-02
6.162627E-02
6.207018E-02
6.200198E-02
6.211003E-02
6.202185E-02
6.208898E-02
6.174771E-02
6.076673E-02
5.987542E-02
5.995086E-02
6.032133E-02
6.086010E-02
6.025067E-02
5.975234E-02
5.972406E-02
5.932223E-02
5.792823E-02
5.727255E-02
5.657629E-02
5.618362E-02
5.511755E-02
5.428020E-02
5.314603E-02
5.294955E-02
5.150110E-02
5.082591E-02
4.961840E-02
4.843472E-02
4.669825E-02
4.669425E-02
4.494267E-02
4.316453E-02
4.150790E-02
3.944100E-02
3.785323E-02
3.656695E-02
3.372708E-02
3.197000E-02
3.045753E-02
2.834424E-02
2.737396E-02
2.534390E-02
2.325786E-02
2.114649E-02
1.924649E-02
1.770399E-02
1.657776E-02
1.455246E-02
1.257768E-02
1.071507E-02
9.916053E-03
8.408989E-03
7.483178E-03
6.554551E-03
5.791444E-03
4.888000E-03
4.222450E-03
3.423976E-03
3.346319E-03
3.311513E-03
3.206775E-03
2.899645E-03
2.974753E-03
2.717634E-03
2.911330E-03
2.886150E-03
2.970932E-03
3.121861E-03
2.625940E-03
2.587939E-03
2.202632E-03
2.022158E-03
1.603477E-03
1.532516E-03
1.768793E-03
1.519824E-03
1.476912E-03
8.877361E-04
1.045530E-03
7.797989E-04
7.220693E-04
6.207859E-04
4.334870E-04
6.349321E-04
6.336416E-04
7.518198E-04
5.401015E-04
2.860628E-04
3.433807E-04
3.454740E-04
3.896486E-04
4.227777E-04
3.094316E-04
2.887631E-04
1.895537E-04
1.437682E-04
1.889009E-04
2.966425E-04
3.030926E-04
2.342468E-04
2.044493E-04
-4.758384E-05
-6.459214E-04
8.376633E-05
1.745009E-04
1.451363E-04
2.493657E-04
5.403180E-04
3.584937E-03
-1.132959E-02
1.938628E-02
-1.807847E-03
-2.273602E-02
-6.275264E-02
6.178859E-03
9.363271E-04
1.318789E-03
7.203783E-04
8.145548E-04
1.520530E-03
1.355185E-03
1.725727E-03
1.878360E-03
1.900028E-03
1.940308E-03
2.183628E-03
2.363034E-03
2.551084E-03
3.403681E-03
3.657239E-03
3.392555E-03
3.769647E-03
3.489705E-03
3.211145E-03
3.192311E-03
3.267128E-03
3.751545E-03
4.357460E-03
4.911976E-03
5.537290E-03
6.291534E-03
6.953987E-03
8.100762E-03
9.120880E-03
1.039116E-02
1.217765E-02
1.366160E-02
1.515497E-02
1.645893E-02
1.888691E-02
2.076849E-02
2.246602E-02
2.395965E-02
2.567858E-02
2.783323E-02
2.974099E-02
3.207856E-02
3.339966E-02
3.528589E-02
3.723652E-02
3.868866E-02
4.071235E-02
4.316032E-02
4.419550E-02
4.549501E-02
4.701272E-02
4.873779E-02
4.965531E-02
5.068460E-02
5.159646E-02
5.237485E-02
5.386711E-02
5.491175E-02
5.603102E-02
5.752285E-02
5.747665E-02
5.791239E-02
5.951749E-02
5.935096E-02
5.980199E-02
6.055738E-02
6.025145E-02
5.960667E-02
6.010207E-02
6.100381E-02
6.152160E-02
6.064453E-02
6.137846E-02
6.100351E-02
6.149982E-02
6.158980E-02
6.270649E-02
6.212049E-02
6.196203E-02
6.213462E-02
6.116105E-02
6.198113E-02
6.311353E-02
6.216431E-02
6.192938E-02
6.189341E-02
6.164635E-02
6.098462E-02
6.217496E-02
6.175991E-02
6.133748E-02
6.158249E-02
6.146796E-02
6.076111E-02
6.078214E-02
6.043607E-02
6.095259E-02
6.084213E-02
6.021581E-02
5.971700E-02
5.929081E-02
5.873027E-02
5.840131E-02
5.736800E-02
5.698217E-02
5.608907E-02
5.576413E-02
5.462710E-02
5.271551E-02
5.304320E-02
5.127721E-02
4.967719E-02
4.861018E-02
4.799728E-02
4.711748E-02
4.591544E-02
4.458738E-02
4.301542E-02
4.118171E-02
4.024467E-02
3.950139E-02
3.636858E-02
3.411952E-02
3.256744E-02
3.096131E-02
2.926792E-02
2.692665E-02
2.554997E-02
2.330287E-02
2.129713E-02
1.951724E-02
1.755852E-02
1.651533E-02
1.435289E-02
1.258672E-02
1.122822E-02
9.879861E-03
8.763713E-03
7.814839E-03
6.680700E-03
5.708873E-03
4.900247E-03
4.489619E-03
3.906245E-03
3.518578E-03
3.398190E-03
3.495869E-03
3.217104E-03
3.197205E-03
3.200986E-03
3.391809E-03
3.202795E-03
3.117634E-03
2.798037E-03
2.647455E-03
2.393325E-03
2.071280E-03
2.319549E-03
1.839314E-03
1.506540E-03
1.823055E-03
1.257911E-03
1.067372E-03
1.118469E-03
1.128999E-03
1.142744E-03
9.620959E-04
5.918886E-04
5.631059E-04
6.248380E-04
5.980928E-04
5.962532E-04
6.042845E-04
5.371348E-04
4.034850E-04
3.606894E-04
5.194291E-04
5.092232E-04
5.144374E-04
4.993555E-04
3.775283E-04
2.916042E-04
1.348348E-04
2.603645E-04
1.887400E-04
2.789941E-04
1.654780E-04
-5.178073E-05
-6.871531E-04
3.426241E-04
1.423629E-04
2.028963E-04
3.105861E-04
3.849958E-04
1.691548E-03
6.307165E-03
1.231786E-03
2.307709E-03
-1.779434E-02
-6.322621E-02
-2.959933E-02
5.139463E-04
7.251412E-04
1.123237E-03
8.838620E-04
9.238242E-04
1.681302E-03
2.217277E-03
2.410107E-03
2.061545E-03
2.799570E-03
2.806596E-03
2.531185E-03
2.879702E-03
3.712106E-03
4.189897E-03
1.946353E-03
3.899905E-03
3.361713E-03
3.081106E-03
3.039677E-03
3.236627E-03
3.376252E-03
4.170026E-03
4.878792E-03
5.596510E-03
6.298230E-03
7.297845E-03
8.426532E-03
9.326538E-03
1.070824E-02
1.210678E-02
1.347531E-02
1.523597E-02
1.685089E-02
1.865516E-02
2.034457E-02
2.206884E-02
2.433340E-02
2.591636E-02
2.794146E-02
3.025306E-02
3.177329E-02
3.344663E-02
3.553445E-02
3.759654E-02
3.883167E-02
4.080346E-02
4.289688E-02
4.363737E-02
4.533408E-02
4.683662E-02
4.818973E-02
4.967767E-02
5.102620E-02
5.165912E-02
5.303413E-02
5.338136E-02
5.494152E-02
5.550127E-02
5.794911E-02
5.757319E-02
5.747557E-02
5.849653E-02
5.893553E-02
5.938239E-02
5.963327E-02
6.012733E-02
6.089582E-02
6.076783E-02
6.074609E-02
6.140450E-02
6.124992E-02
6.155164E-02
6.169382E-02
6.181059E-02
6.230334E-02
6.191713E-02
6.200476E-02
6.209437E-02
6.235979E-02
6.265525E-02
6.295926E-02
6.145812E-02
6.158996E-02
6.199339E-02
6.218923E-02
6.165241E-02
6.153588E-02
6.261516E-02
6.160174E-02
6.192315E-02
6.092864E-02
6.107718E-02
6.129561E-02
6.011526E-02
5.954802E-02
6.052340E-02
6.010525E-02
6.052245E-02
5.942407E-02
5.924659E-02
5.850926E-02
5.870166E-02
5.767039E-02
5.696715E-02
5.634637E-02
5.578823E-02
5.462353E-02
5.297888E-02
5.249936E-02
5.223912E-02
5.084185E-02
4.847259E-02
4.735015E-02
4.715175E-02
4.559699E-02
4.392888E-02
4.351170E-02
4.131241E-02
3.996094E-02
3.820001E-02
3.652155E-02
3.469141E-02
3.250684E-02
3.093202E-02
2.952534E-02
2.783672E-02
2.517510E-02
2.354791E-02
2.128823E-02
1.936200E-02
1.746852E-02
1.574654E-02
1.447114E-02
1.299607E-02
1.134471E-02
1.014656E-02
8.907101E-03
7.822663E-03
6.384892E-03
5.396196E-03
5.010738E-03
4.442990E-03
3.740010E-03
3.650782E-03
3.325917E-03
3.100431E-03
2.978150E-03
3.293633E-03
3.441580E-03
3.504604E-03
3.400003E-03
2.908919E-03
2.887194E-03
2.927559E-03
2.418703E-03
2.312346E-03
2.008731E-03
1.863544E-03
1.680707E-03
1.575816E-03
1.354290E-03
1.178879E-03
1.159124E-03
1.010291E-03
1.006935E-03
8.608482E-04
3.725952E-04
7.808981E-04
6.590339E-04
5.111329E-04
7.012631E-04
5.653455E-04
5.307939E-04
4.233695E-04
3.364641E-04
3.183076E-04
2.788171E-04
2.248786E-04
1.949544E-04
2.619012E-04
2.887581E-04
2.779732E-04
2.253916E-04
1.465649E-04
2.676357E-04
2.360669E-04
2.697277E-05
-4.399574E-04
7.546880E-04
2.541354E-04
6.766370E-05
6.289980E-05
3.839241E-04
1.854676E-03
4.186864E-03
1.716198E-02
1.830120E-03
-1.472160E-02
9.337556E-03
-1.500903E-02
7.074607E-04
8.311957E-04
1.090648E-03
1.189059E-03
1.390506E-03
2.123031E-03
1.982329E-03
1.656734E-03
1.603475E-03
2.076951E-03
2.213067E-03
2.658510E-03
3.326576E-03
3.407968E-03
4.027778E-03
4.044795E-03
3.895706E-03
3.338862E-03
3.180923E-03
3.081746E-03
3.216310E-03
3.427384E-03
4.180258E-03
4.635510E-03
5.505417E-03
6.197730E-03
7.164354E-03
8.597431E-03
9.412485E-03
1.046008E-02
1.201356E-02
1.337847E-02
1.489808E-02
1.680484E-02
1.851178E-02
2.069023E-02
2.245341E-02
2.409334E-02
2.618477E-02
2.784207E-02
2.976850E-02
3.156349E-02
3.328162E-02
3.548064E-02
3.690088E-02
3.879508E-02
4.054964E-02
4.258104E-02
4.445602E-02
4.511010E-02
4.664136E-02
4.826102E-02
4.941237E-02
5.057788E-02
5.229392E-02
5.322328E-02
5.434410E-02
5.525906E-02
5.633506E-02
5.664180E-02
5.674914E-02
5.714241E-02
5.860894E-02
5.874991E-02
5.982883E-02
6.030114E-02
6.027105E-02
6.035675E-02
6.132523E-02
6.178301E-02
6.142371E-02
6.160560E-02
6.067192E-02
6.088297E-02
6.218583E-02
6.166457E-02
6.194518E-02
6.296328E-02
6.175078E-02
6.176748E-02
6.151053E-02
6.155016E-02
6.171866E-02
6.162532E-02
6.298269E-02
6.231552E-02
6.209956E-02
6.067467E-02
6.151500E-02
6.066222E-02
6.163413E-02
6.155015E-02
6.118473E-02
6.149281E-02
6.153701E-02
6.016044E-02
6.077626E-02
6.020476E-02
6.000721E-02
5.946636E-02
5.933451E-02
5.831908E-02
5.809212E-02
5.698735E-02
5.719516E-02
5.617758E-02
5.487600E-02
5.454776E-02
5.348410E-02
5.264346E-02
5.081947E-02
4.969293E-02
4.956213E-02
4.870464E-02
4.726028E-02
4.652908E-02
4.492487E-02
4.253456E-02
4.164535E-02
3.960050E-02
3.824527E-02
3.615895E-02
3.438443E-02
3.277081E-02
3.047309E-02
2.840493E-02
2.709962E-02
2.562718E-02
2.314905E-02
2.122306E-02
1.942960E-02
1.759258E-02
1.625653E-02
1.482629E-02
1.310258E-02
1.174165E-02
1.004147E-02
8.974860E-03
7.799344E-03
6.514009E-03
5.860948E-03
4.915021E-03
4.531964E-03
3.875503E-03
3.387522E-03
3.265252E-03
3.830922E-03
3.737974E-03
2.960568E-03
3.401216E-03
3.369429E-03
2.731665E-03
2.764066E-03
2.760909E-03
2.727876E-03
2.185450E-03
2.160302E-03
2.012229E-03
2.024694E-03
1.206584E-03
1.675886E-03
1.346564E-03
1.119165E-03
1.273065E-03
1.095918E-03
6.587291E-04
2.101399E-04
4.582553E-04
6.010085E-04
6.515106E-04
8.279595E-04
4.983911E-04
4.415523E-04
4.278868E-04
3.139877E-04
2.305921E-04
3.166757E-04
2.506820E-04
1.712853E-04
1.693427E-04
2.094205E-04
2.688773E-04
1.131205E-04
2.633345E-04
-1.818078E-04
2.684178E-04
1.875808E-04
1.858638E-04
-8.355899E-05
4.190994E-04
3.470779E-04
1.300266E-04
1.489950E-04
3.274396E-05
2.498754E-03
-4.085340E-02
-3.970859E-03
2.926318E-03
-5.124690E-03
1.521250E-02
-2.099848E-02
5.513488E-04
6.721525E-04
9.479270E-04
9.609067E-04
9.493951E-04
1.471561E-03
1.758788E-03
1.784081E-03
2.249850E-03
2.760387E-03
2.779292E-03
2.839661E-03
3.246509E-03
3.706023E-03
3.979877E-03
4.192613E-03
3.982428E-03
3.542127E-03
3.453439E-03
3.473559E-03
3.286202E-03
3.425899E-03
3.987119E-03
4.572236E-03
4.534578E-03
6.111270E-03
6.979146E-03
8.046548E-03
9.190758E-03
1.051713E-02
1.196673E-02
1.365490E-02
1.527992E-02
1.681407E-02
1.858758E-02
2.058805E-02
2.210166E-02
2.402481E-02
2.646560E-02
2.797666E-02
2.979091E-02
3.134483E-02
3.382056E-02
3.538055E-02
3.674337E-02
3.885907E-02
4.075875E-02
4.243879E-02
4.368448E-02
4.563557E-02
4.698714E-02
4.829112E-02
4.978501E-02
5.123321E-02
5.220656E-02
5.268496E-02
5.403260E-02
5.506201E-02
5.613023E-02
5.674445E-02
5.683112E-02
5.774890E-02
5.922146E-02
5.901934E-02
5.932480E-02
5.915731E-02
5.946780E-02
6.008343E-02
6.101068E-02
6.139188E-02
6.142029E-02
6.253724E-02
6.139287E-02
6.118970E-02
6.203760E-02
6.335745E-02
6.201742E-02
6.197441E-02
6.128503E-02
6.148243E-02
6.155394E-02
6.188115E-02
6.186125E-02
6.295211E-02
6.566951E-02
6.143829E-02
6.140146E-02
6.228259E-02
6.217025E-02
6.086035E-02
6.129067E-02
6.102140E-02
6.156867E-02
6.105152E-02
6.107946E-02
6.089176E-02
5.988721E-02
6.057763E-02
6.053636E-02
5.880889E-02
5.908015E-02
5.885231E-02
5.801107E-02
5.734210E-02
5.648797E-02
5.557369E-02
5.450843E-02
5.415215E-02
5.320357E-02
5.318559E-02
5.225038E-02
5.053948E-02
4.981419E-02
4.778828E-02
4.717201E-02
4.573816E-02
4.406672E-02
4.355005E-02
4.216765E-02
3.960823E-02
3.766021E-02
3.693545E-02
3.489140E-02
3.314127E-02
3.079156E-02
2.897618E-02
2.706147E-02
2.563797E-02
2.342553E-02
2.119773E-02
1.955175E-02
1.773204E-02
1.588418E-02
1.422564E-02
1.258618E-02
1.125327E-02
1.036885E-02
9.043759E-03
8.013367E-03
6.853593E-03
6.004054E-03
5.146555E-03
4.551326E-03
3.258179E-03
3.310835E-03
3.279095E-03
3.139969E-03
3.143101E-03
3.281339E-03
3.503591E-03
3.286553E-03
2.607242E-03
2.773888E-03
2.528436E-03
2.653362E-03
2.278742E-03
2.277665E-03
2.227552E-03
1.951082E-03
1.415453E-03
1.496839E-03
1.202522E-03
1.097358E-03
1.190843E-03
9.467589E-04
7.975786E-04
6.455358E-04
5.336700E-04
6.134591E-04
1.522523E-04
5.018682E-04
5.502637E-04
5.218926E-04
5.206924E-04
5.155176E-04
5.204097E-04
3.856364E-04
3.310391E-04
3.350015E-04
2.251100E-04
2.778544E-04
3.660217E-04
2.746056E-04
3.447067E-04
2.693078E-04
2.608685E-04
2.079864E-04
6.830859E-06
-6.312547E-05
6.089893E-04
3.130049E-04
4.788917E-05
6.375850E-05
3.644077E-04
2.860922E-04
-6.488656E-02
3.194501E-02
5.785518E-03
5.335537E-04
9.223679E-02
-7.305447E-02
5.862111E-04
5.038288E-04
7.979939E-04
6.517233E-04
9.699296E-04
9.910510E-04
1.506631E-03
1.795047E-03
2.177011E-03
2.394363E-03
2.917995E-03
3.019949E-03
3.593436E-03
3.698388E-03
4.295285E-03
4.214995E-03
3.805524E-03
3.479883E-03
3.680407E-03
3.303060E-03
3.402757E-03
3.634113E-03
4.090422E-03
4.356216E-03
4.331896E-03
6.152109E-03
6.730093E-03
8.086423E-03
9.615082E-03
1.071049E-02
1.243249E-02
1.381515E-02
1.514011E-02
1.692435E-02
1.875697E-02
2.072021E-02
2.247496E-02
2.427898E-02
2.587214E-02
2.797035E-02
3.004908E-02
3.164302E-02
3.363202E-02
3.542741E-02
3.732677E-02
3.896357E-02
4.070768E-02
4.223503E-02
4.342024E-02
4.577307E-02
4.652453E-02
4.805400E-02
4.999818E-02
5.108713E-02
5.206294E-02
5.298175E-02
5.426988E-02
5.562600E-02
5.620356E-02
5.616392E-02
5.714087E-02
5.766018E-02
5.823591E-02
5.883325E-02
5.958109E-02
5.972428E-02
5.959247E-02
6.093368E-02
6.117249E-02
6.098595E-02
6.111062E-02
6.191566E-02
6.225791E-02
6.235506E-02
6.225047E-02
6.226568E-02
6.208654E-02
6.198017E-02
6.243289E-02
6.239651E-02
6.141833E-02
6.090134E-02
6.127402E-02
6.219042E-02
6.251769E-02
6.251039E-02
6.174045E-02
6.212229E-02
6.184446E-02
6.197669E-02
6.126838E-02
6.171754E-02
6.132691E-02
6.092746E-02
6.002997E-02
6.058080E-02
6.112560E-02
6.087382E-02
5.940451E-02
5.903719E-02
5.900444E-02
5.864355E-02
5.730356E-02
5.612292E-02
5.614140E-02
5.571953E-02
5.552134E-02
5.457730E-02
5.335318E-02
5.238580E-02
5.154845E-02
5.147570E-02
5.017772E-02
4.795182E-02
4.695811E-02
4.569172E-02
4.385334E-02
4.170177E-02
4.232343E-02
3.956530E-02
3.902996E-02
4.136470E-02
3.485058E-02
3.260858E-02
3.088916E-02
2.882143E-02
2.726569E-02
2.585028E-02
2.328255E-02
2.108191E-02
1.932003E-02
1.774389E-02
1.568772E-02
1.497721E-02
1.302988E-02
1.001696E-02
1.007739E-02
8.809799E-03
7.843325E-03
6.755907E-03
5.912435E-03
4.999039E-03
4.525038E-03
4.043845E-03
3.530986E-03
3.706339E-03
3.269135E-03
3.219449E-03
3.371560E-03
3.303840E-03
3.307179E-03
3.137191E-03
3.118214E-03
2.876214E-03
2.662587E-03
2.178941E-03
2.158999E-03
1.910718E-03
2.069427E-03
1.789419E-03
1.440436E-03
1.315164E-03
1.101724E-03
1.086950E-03
6.705143E-04
7.175267E-04
6.850699E-04
3.704356E-04
6.729173E-04
8.529630E-04
7.876799E-04
5.760054E-04
5.997788E-04
5.396632E-04
4.092667E-04
2.500903E-04
2.198518E-04
2.411134E-04
2.991718E-04
1.696700E-04
2.782822E-04
1.375309E-04
2.884076E-04
4.171339E-04
3.463170E-04
1.351597E-04
2.761685E-04
1.567434E-04
-4.508638E-04
7.114725E-04
1.319872E-04
1.573028E-04
2.030145E-04
1.852668E-04
1.748891E-04
-5.146463E-02
4.962709E-02
2.139431E-03
-1.751229E-03
-1.867275E-02
-2.100549E-02
4.880717E-04
7.565172E-04
7.185673E-04
9.558728E-04
8.590361E-04
1.264372E-03
1.546836E-03
1.692747E-03
2.102212E-03
2.538419E-03
2.815808E-03
3.322696E-03
3.969038E-03
4.064746E-03
4.282946E-03
4.128341E-03
3.887653E-03
3.674511E-03
3.559383E-03
3.266940E-03
3.416541E-03
3.520936E-03
3.903382E-03
4.517912E-03
5.336718E-03
6.088684E-03
6.868519E-03
8.029407E-03
9.381199E-03
1.058493E-02
1.206908E-02
1.396113E-02
1.596647E-02
1.715995E-02
1.872632E-02
2.053833E-02
2.274120E-02
2.447267E-02
2.605824E-02
2.791677E-02
3.035337E-02
3.179964E-02
3.372394E-02
3.524807E-02
3.722816E-02
3.932360E-02
4.051007E-02
4.239614E-02
4.414484E-02
4.516256E-02
4.674564E-02
4.834633E-02
4.989638E-02
5.132980E-02
5.188600E-02
5.285400E-02
5.366105E-02
5.533926E-02
5.555602E-02
5.625153E-02
5.720969E-02
5.835255E-02
5.872486E-02
5.938667E-02
5.969334E-02
5.934313E-02
6.002924E-02
6.070039E-02
6.051091E-02
6.144223E-02
6.144174E-02
6.208083E-02
6.159186E-02
6.138335E-02
6.214864E-02
6.231009E-02
6.202443E-02
6.169037E-02
6.202769E-02
6.280228E-02
6.270101E-02
6.240803E-02
6.163058E-02
6.098319E-02
6.213909E-02
6.147992E-02
6.172315E-02
6.211102E-02
6.098839E-02
6.078901E-02
6.054839E-02
6.109852E-02
6.175284E-02
6.115317E-02
6.074713E-02
5.978875E-02
5.960456E-02
6.048466E-02
6.049289E-02
6.023113E-02
5.890499E-02
5.823184E-02
5.827741E-02
5.741531E-02
5.622471E-02
5.716582E-02
5.489560E-02
5.356196E-02
5.372724E-02
5.332317E-02
5.196761E-02
5.109109E-02
5.008832E-02
4.803997E-02
4.658236E-02
4.614730E-02
4.410384E-02
4.246451E-02
4.196180E-02
4.053601E-02
3.802681E-02
3.917670E-02
3.588122E-02
3.291226E-02
3.064230E-02
2.859605E-02
2.659194E-02
2.490232E-02
2.447261E-02
2.224898E-02
1.951389E-02
1.764661E-02
1.651590E-02
1.472106E-02
1.295648E-02
1.132170E-02
1.050946E-02
8.984198E-03
7.623549E-03
6.597487E-03
5.865924E-03
5.166312E-03
4.344105E-03
3.857623E-03
3.618060E-03
3.474292E-03
3.008145E-03
3.116320E-03
3.187912E-03
2.163119E-03
3.024983E-03
3.200589E-03
3.003386E-03
2.526196E-03
2.321623E-03
2.433592E-03
2.333852E-03
2.059471E-03
1.872576E-03
1.758898E-03
1.403042E-03
1.371456E-03
1.303794E-03
1.023137E-03
8.307479E-04
7.981153E-04
7.269722E-04
7.573205E-04
7.522558E-04
6.621485E-04
7.282456E-04
4.581281E-04
4.486196E-04
1.574196E-04
3.493047E-04
2.330969E-04
2.140325E-04
1.123026E-04
3.043682E-04
2.580771E-04
1.563619E-04
1.237320E-04
1.991052E-04
1.118872E-04
2.830372E-04
2.120760E-04
1.099966E-04
-1.437719E-05
-1.038723E-03
Z
0.000000E+00
1.000000E+00
2.000000E+00
3.000000E+00
4.000000E+00
5.000000E+00
6.000000E+00
7.000000E+00
8.000000E+00
9.000000E+00
1.000000E+01
1.100000E+01
1.200000E+01
1.300000E+01
1.400000E+01
1.500000E+01
1.600000E+01
1.700000E+01
1.800000E+01
1.900000E+01
2.000000E+01
2.100000E+01
2.200000E+01
2.300000E+01
2.400000E+01
2.500000E+01
2.600000E+01
2.700000E+01
2.800000E+01
2.900000E+01
3.000000E+01
3.100000E+01
3.200000E+01
3.300000E+01
3.400000E+01
3.500000E+01
3.600000E+01
3.700000E+01
3.800000E+01
3.900000E+01
4.000000E+01
4.100000E+01
4.200000E+01
4.300000E+01
4.400000E+01
4.500000E+01
4.600000E+01
4.700000E+01
4.800000E+01
4.900000E+01
5.000000E+01
5.100000E+01
5.200000E+01
5.300000E+01
5.400000E+01
5.500000E+01
5.600000E+01
5.700000E+01
5.800000E+01
5.900000E+01
6.000000E+01
6.100000E+01
6.200000E+01
6.300000E+01
6.400000E+01
6.500000E+01
6.600000E+01
6.700000E+01
6.800000E+01
6.900000E+01
7.000000E+01
7.100000E+01
7.200000E+01
7.300000E+01
7.400000E+01
7.500000E+01
7.600000E+01
7.700000E+01
7.800000E+01
7.900000E+01
8.000000E+01
8.100000E+01
8.200000E+01
8.300000E+01
8.400000E+01
8.500000E+01
8.600000E+01
8.700000E+01
8.800000E+01
8.900000E+01
9.000000E+01
9.100000E+01
9.200000E+01
9.300000E+01
9.400000E+01
9.500000E+01
9.600000E+01
9.700000E+01
9.800000E+01
9.900000E+01
1.000000E+02
1.010000E+02
1.020000E+02
1.030000E+02
1.040000E+02
1.050000E+02
1.060000E+02
1.070000E+02
1.080000E+02
1.090000E+02
1.100000E+02
1.110000E+02
1.120000E+02
1.130000E+02
1.140000E+02
1.150000E+02
1.160000E+02
1.170000E+02
1.180000E+02
1.190000E+02
1.200000E+02
1.210000E+02
1.220000E+02
1.230000E+02
1.240000E+02
1.250000E+02
1.260000E+02
1.270000E+02
1.280000E+02
1.290000E+02
1.300000E+02
1.310000E+02
1.320000E+02
1.330000E+02
1.340000E+02
1.350000E+02
1.360000E+02
1.370000E+02
1.380000E+02
1.390000E+02
1.400000E+02
1.410000E+02
1.420000E+02
1.430000E+02
1.440000E+02
1.450000E+02
1.460000E+02
1.470000E+02
1.480000E+02
1.490000E+02
1.500000E+02
1.510000E+02
1.520000E+02
1.530000E+02
1.540000E+02
1.550000E+02
1.560000E+02
1.570000E+02
1.580000E+02
1.590000E+02
1.600000E+02
1.610000E+02
1.620000E+02
1.630000E+02
1.640000E+02
1.650000E+02
1.660000E+02
1.670000E+02
1.680000E+02
1.690000E+02
1.700000E+02
1.710000E+02
1.720000E+02
1.730000E+02
1.740000E+02
1.750000E+02
1.760000E+02
1.770000E+02
1.780000E+02
1.790000E+02
1.800000E+02
1.810000E+02
1.820000E+02
1.830000E+02
1.840000E+02
1.850000E+02
1.860000E+02
1.870000E+02
1.880000E+02
1.890000E+02
1.900000E+02
1.910000E+02
1.920000E+02
1.930000E+02
1.940000E+02
1.950000E+02
1.960000E+02
1.970000E+02
1.980000E+02
1.990000E+02
2.000000E+02
0.000000E+00
1.000000E+00
2.000000E+00
3.000000E+00
4.000000E+00
5.000000E+00
6.000000E+00
7.000000E+00
8.000000E+00
9.000000E+00
1.000000E+01
1.100000E+01
1.200000E+01
1.300000E+01
1.400000E+01
1.500000E+01
1.600000E+01
1.700000E+01
1.800000E+01
1.900000E+01
2.000000E+01
2.100000E+01
2.200000E+01
2.300000E+01
2.400000E+01
2.500000E+01
2.600000E+01
2.700000E+01
2.800000E+01
2.900000E+01
3.000000E+01
3.100000E+01
3.200000E+01
3.300000E+01
3.400000E+01
3.500000E+01
3.600000E+01
3.700000E+01
3.800000E+01
3.900000E+01
4.000000E+01
4.100000E+01
4.200000E+01
4.300000E+01
4.400000E+01
4.500000E+01
4.600000E+01
4.700000E+01
4.800000E+01
4.900000E+01
5.000000E+01
5.100000E+01
5.200000E+01
5.300000E+01
5.400000E+01
5.500000E+01
5.600000E+01
5.700000E+01
5.800000E+01
5.900000E+01
6.000000E+01
6.100000E+01
6.200000E+01
6.300000E+01
6.400000E+01
6.500000E+01
6.600000E+01
6.700000E+01
6.800000E+01
6.900000E+01
7.000000E+01
7.100000E+01
7.200000E+01
7.300000E+01
7.400000E+01
7.500000E+01
7.600000E+01
7.700000E+01
7.800000E+01
7.900000E+01
8.000000E+01
8.100000E+01
8.200000E+01
8.300000E+01
8.400000E+01
8.500000E+01
8.600000E+01
8.700000E+01
8.800000E+01
8.900000E+01
9.000000E+01
9.100000E+01
9.200000E+01
9.300000E+01
9.400000E+01
9.500000E+01
9.600000E+01
9.700000E+01
9.800000E+01
9.900000E+01
1.000000E+02
1.010000E+02
1.020000E+02
1.030000E+02
1.040000E+02
1.050000E+02
1.060000E+02
1.070000E+02
1.080000E+02
1.090000E+02
1.100000E+02
1.110000E+02
1.120000E+02
1.130000E+02
1.140000E+02
1.150000E+02
1.160000E+02
1.170000E+02
1.180000E+02
1.190000E+02
1.200000E+02
1.210000E+02
1.220000E+02
1.230000E+02
1.240000E+02
1.250000E+02
1.260000E+02
1.270000E+02
1.280000E+02
1.290000E+02
1.300000E+02
1.310000E+02
1.320000E+02
1.330000E+02
1.340000E+02
1.350000E+02
1.360000E+02
1.370000E+02
1.380000E+02
1.390000E+02
1.400000E+02
1.410000E+02
1.420000E+02
1.430000E+02
1.440000E+02
1.450000E+02
1.460000E+02
1.470000E+02
1.480000E+02
1.490000E+02
1.500000E+02
1.510000E+02
1.520000E+02
1.530000E+02
1.540000E+02
1.550000E+02
1.560000E+02
1.570000E+02
1.580000E+02
1.590000E+02
1.600000E+02
1.610000E+02
1.620000E+02
1.630000E+02
1.640000E+02
1.650000E+02
1.660000E+02
1.670000E+02
1.680000E+02
1.690000E+02
1.700000E+02
1.710000E+02
1.720000E+02
1.730000E+02
1.740000E+02
1.750000E+02
1.760000E+02
1.770000E+02
1.780000E+02
1.790000E+02
1.800000E+02
1.810000E+02
1.820000E+02
1.830000E+02
1.840000E+02
1.850000E+02
1.860000E+02
1.870000E+02
1.880000E+02
1.890000E+02
1.900000E+02
1.910000E+02
1.920000E+02
1.930000E+02
1.940000E+02
1.950000E+02
1.960000E+02
1.970000E+02
1.980000E+02
1.990000E+02
2.000000E+02
0.000000E+00
1.000000E+00
2.000000E+00
3.000000E+00
4.000000E+00
5.000000E+00
6.000000E+00
7.000000E+00
8.000000E+00
9.000000E+00
1.000000E+01
1.100000E+01
1.200000E+01
1.300000E+01
1.400000E+01
1.500000E+01
1.600000E+01
1.700000E+01
1.800000E+01
1.900000E+01
2.000000E+01
2.100000E+01
2.200000E+01
2.300000E+01
2.400000E+01
2.500000E+01
2.600000E+01
2.700000E+01
2.800000E+01
2.900000E+01
3.000000E+01
3.100000E+01
3.200000E+01
3.300000E+01
3.400000E+01
3.500000E+01
3.600000E+01
3.700000E+01
3.800000E+01
3.900000E+01
4.000000E+01
4.100000E+01
4.200000E+01
4.300000E+01
4.400000E+01
4.500000E+01
4.600000E+01
4.700000E+01
4.800000E+01
4.900000E+01
5.000000E+01
5.100000E+01
5.200000E+01
5.300000E+01
5.400000E+01
5.500000E+01
5.600000E+01
5.700000E+01
5.800000E+01
5.900000E+01
6.000000E+01
6.100000E+01
6.200000E+01
6.300000E+01
6.400000E+01
6.500000E+01
6.600000E+01
6.700000E+01
6.800000E+01
6.900000E+01
7.000000E+01
7.100000E+01
7.200000E+01
7.300000E+01
7.400000E+01
7.500000E+01
7.600000E+01
7.700000E+01
7.800000E+01
7.900000E+01
8.000000E+01
8.100000E+01
8.200000E+01
8.300000E+01
8.400000E+01
8.500000E+01
8.600000E+01
8.700000E+01
8.800000E+01
8.900000E+01
9.000000E+01
9.100000E+01
9.200000E+01
9.300000E+01
9.400000E+01
9.500000E+01
9.600000E+01
9.700000E+01
9.800000E+01
9.900000E+01
1.000000E+02
1.010000E+02
1.020000E+02
1.030000E+02
1.040000E+02
1.050000E+02
1.060000E+02
1.070000E+02
1.080000E+02
1.090000E+02
1.100000E+02
1.110000E+02
1.120000E+02
1.130000E+02
1.140000E+02
1.150000E+02
1.160000E+02
1.170000E+02
1.180000E+02
1.190000E+02
1.200000E+02
1.210000E+02
1.220000E+02
1.230000E+02
1.240000E+02
1.250000E+02
1.260000E+02
1.270000E+02
1.280000E+02
1.290000E+02
1.300000E+02
1.310000E+02
1.320000E+02
1.330000E+02
1.340000E+02
1.350000E+02
1.360000E+02
1.370000E+02
1.380000E+02
1.390000E+02
1.400000E+02
1.410000E+02
1.420000E+02
1.430000E+02
1.440000E+02
1.450000E+02
1.460000E+02
1.470000E+02
1.480000E+02
1.490000E+02
1.500000E+02
1.510000E+02
1.520000E+02
1.530000E+02
1.540000E+02
1.550000E+02
1.560000E+02
1.570000E+02
1.580000E+02
1.590000E+02
1.600000E+02
1.610000E+02
1.620000E+02
1.630000E+02
1.640000E+02
1.650000E+02
1.660000E+02
1.670000E+02
1.680000E+02
1.690000E+02
1.700000E+02
1.710000E+02
1.720000E+02
1.730000E+02
1.740000E+02
1.750000E+02
1.760000E+02
1.770000E+02
1.780000E+02
1.790000E+02
1.800000E+02
1.810000E+02
1.820000E+02
1.830000E+02
1.840000E+02
1.850000E+02
1.860000E+02
1.870000E+02
1.880000E+02
1.890000E+02
1.900000E+02
1.910000E+02
1.920000E+02
1.930000E+02
1.940000E+02
1.950000E+02
1.960000E+02
1.970000E+02
1.980000E+02
1.990000E+02
2.000000E+02
0.000000E+00
1.000000E+00
2.000000E+00
3.000000E+00
4.000000E+00
5.000000E+00
6.000000E+00
7.000000E+00
8.000000E+00
9.000000E+00
1.000000E+01
1.100000E+01
1.200000E+01
1.300000E+01
1.400000E+01
1.500000E+01
1.600000E+01
1.700000E+01
1.800000E+01
1.900000E+01
2.000000E+01
2.100000E+01
2.200000E+01
2.300000E+01
2.400000E+01
2.500000E+01
2.600000E+01
2.700000E+01
2.800000E+01
2.900000E+01
3.000000E+01
3.100000E+01
3.200000E+01
3.300000E+01
3.400000E+01
3.500000E+01
3.600000E+01
3.700000E+01
3.800000E+01
3.900000E+01
4.000000E+01
4.100000E+01
4.200000E+01
4.300000E+01
4.400000E+01
4.500000E+01
4.600000E+01
4.700000E+01
4.800000E+01
4.900000E+01
5.000000E+01
5.100000E+01
5.200000E+01
5.300000E+01
5.400000E+01
5.500000E+01
5.600000E+01
5.700000E+01
5.800000E+01
5.900000E+01
6.000000E+01
6.100000E+01
6.200000E+01
6.300000E+01
6.400000E+01
6.500000E+01
6.600000E+01
6.700000E+01
6.800000E+01
6.900000E+01
7.000000E+01
7.100000E+01
7.200000E+01
7.300000E+01
7.400000E+01
7.500000E+01
7.600000E+01
7.700000E+01
7.800000E+01
7.900000E+01
8.000000E+01
8.100000E+01
8.200000E+01
8.300000E+01
8.400000E+01
8.500000E+01
8.600000E+01
8.700000E+01
8.800000E+01
8.900000E+01
9.000000E+01
9.100000E+01
9.200000E+01
9.300000E+01
9.400000E+01
9.500000E+01
9.600000E+01
9.700000E+01
9.800000E+01
9.900000E+01
1.000000E+02
1.010000E+02
1.020000E+02
1.030000E+02
1.040000E+02
1.050000E+02
1.060000E+02
1.070000E+02
1.080000E+02
1.090000E+02
1.100000E+02
1.110000E+02
1.120000E+02
1.130000E+02
1.140000E+02
1.150000E+02
1.160000E+02
1.170000E+02
1.180000E+02
1.190000E+02
1.200000E+02
1.210000E+02
1.220000E+02
1.230000E+02
1.240000E+02
1.250000E+02
1.260000E+02
1.270000E+02
1.280000E+02
1.290000E+02
1.300000E+02
1.310000E+02
1.320000E+02
1.330000E+02
1.340000E+02
1.350000E+02
1.360000E+02
1.370000E+02
1.380000E+02
1.390000E+02
1.400000E+02
1.410000E+02
1.420000E+02
1.430000E+02
1.440000E+02
1.450000E+02
1.460000E+02
1.470000E+02
1.480000E+02
1.490000E+02
1.500000E+02
1.510000E+02
1.520000E+02
1.530000E+02
1.540000E+02
1.550000E+02
1.560000E+02
1.570000E+02
1.580000E+02
1.590000E+02
1.600000E+02
1.610000E+02
1.620000E+02
1.630000E+02
1.640000E+02
1.650000E+02
1.660000E+02
1.670000E+02
1.680000E+02
1.690000E+02
1.700000E+02
1.710000E+02
1.720000E+02
1.730000E+02
1.740000E+02
1.750000E+02
1.760000E+02
1.770000E+02
1.780000E+02
1.790000E+02
1.800000E+02
1.810000E+02
1.820000E+02
1.830000E+02
1.840000E+02
1.850000E+02
1.860000E+02
1.870000E+02
1.880000E+02
1.890000E+02
1.900000E+02
1.910000E+02
1.920000E+02
1.930000E+02
1.940000E+02
1.950000E+02
1.960000E+02
1.970000E+02
1.980000E+02
1.990000E+02
2.000000E+02
0.000000E+00
1.000000E+00
2.000000E+00
3.000000E+00
4.000000E+00
5.000000E+00
6.000000E+00
7.000000E+00
8.000000E+00
9.000000E+00
1.000000E+01
1.100000E+01
1.200000E+01
1.300000E+01
1.400000E+01
1.500000E+01
1.600000E+01
1.700000E+01
1.800000E+01
1.900000E+01
2.000000E+01
2.100000E+01
2.200000E+01
2.300000E+01
2.400000E+01
2.500000E+01
2.600000E+01
2.700000E+01
2.800000E+01
2.900000E+01
3.000000E+01
3.100000E+01
3.200000E+01
3.300000E+01
3.400000E+01
3.500000E+01
3.600000E+01
3.700000E+01
3.800000E+01
3.900000E+01
4.000000E+01
4.100000E+01
4.200000E+01
4.300000E+01
4.400000E+01
4.500000E+01
4.600000E+01
4.700000E+01
4.800000E+01
4.900000E+01
5.000000E+01
5.100000E+01
5.200000E+01
5.300000E+01
5.400000E+01
5.500000E+01
5.600000E+01
5.700000E+01
5.800000E+01
5.900000E+01
6.000000E+01
6.100000E+01
6.200000E+01
6.300000E+01
6.400000E+01
6.500000E+01
6.600000E+01
6.700000E+01
6.800000E+01
6.900000E+01
7.000000E+01
7.100000E+01
7.200000E+01
7.300000E+01
7.400000E+01
7.500000E+01
7.600000E+01
7.700000E+01
7.800000E+01
7.900000E+01
8.000000E+01
8.100000E+01
8.200000E+01
8.300000E+01
8.400000E+01
8.500000E+01
8.600000E+01
8.700000E+01
8.800000E+01
8.900000E+01
9.000000E+01
9.100000E+01
9.200000E+01
9.300000E+01
9.400000E+01
9.500000E+01
9.600000E+01
9.700000E+01
9.800000E+01
9.900000E+01
1.000000E+02
1.010000E+02
1.020000E+02
1.030000E+02
1.040000E+02
1.050000E+02
1.060000E+02
1.070000E+02
1.080000E+02
1.090000E+02
1.100000E+02
1.110000E+02
1.120000E+02
1.130000E+02
1.140000E+02
1.150000E+02
1.160000E+02
1.170000E+02
1.180000E+02
1.190000E+02
1.200000E+02
1.210000E+02
1.220000E+02
1.230000E+02
1.240000E+02
1.250000E+02
1.260000E+02
1.270000E+02
1.280000E+02
1.290000E+02
1.300000E+02
1.310000E+02
1.320000E+02
1.330000E+02
1.340000E+02
1.350000E+02
1.360000E+02
1.370000E+02
1.380000E+02
1.390000E+02
1.400000E+02
1.410000E+02
1.420000E+02
1.430000E+02
1.440000E+02
1.450000E+02
1.460000E+02
1.470000E+02
1.480000E+02
1.490000E+02
1.500000E+02
1.510000E+02
1.520000E+02
1.530000E+02
1.540000E+02
1.550000E+02
1.560000E+02
1.570000E+02
1.580000E+02
1.590000E+02
1.600000E+02
1.610000E+02
1.620000E+02
1.630000E+02
1.640000E+02
1.650000E+02
1.660000E+02
1.670000E+02
1.680000E+02
1.690000E+02
1.700000E+02
1.710000E+02
1.720000E+02
1.730000E+02
1.740000E+02
1.750000E+02
1.760000E+02
1.770000E+02
1.780000E+02
1.790000E+02
1.800000E+02
1.810000E+02
1.820000E+02
1.830000E+02
1.840000E+02
1.850000E+02
1.860000E+02
1.870000E+02
1.880000E+02
1.890000E+02
1.900000E+02
1.910000E+02
1.920000E+02
1.930000E+02
1.940000E+02
1.950000E+02
1.960000E+02
1.970000E+02
1.980000E+02
1.990000E+02
2.000000E+02
0.000000E+00
1.000000E+00
2.000000E+00
3.000000E+00
4.000000E+00
5.000000E+00
6.000000E+00
7.000000E+00
8.000000E+00
9.000000E+00
1.000000E+01
1.100000E+01
1.200000E+01
1.300000E+01
1.400000E+01
1.500000E+01
1.600000E+01
1.700000E+01
1.800000E+01
1.900000E+01
2.000000E+01
2.100000E+01
2.200000E+01
2.300000E+01
2.400000E+01
2.500000E+01
2.600000E+01
2.700000E+01
2.800000E+01
2.900000E+01
3.000000E+01
3.100000E+01
3.200000E+01
3.300000E+01
3.400000E+01
3.500000E+01
3.600000E+01
3.700000E+01
3.800000E+01
3.900000E+01
4.000000E+01
4.100000E+01
4.200000E+01
4.300000E+01
4.400000E+01
4.500000E+01
4.600000E+01
4.700000E+01
4.800000E+01
4.900000E+01
5.000000E+01
5.100000E+01
5.200000E+01
5.300000E+01
5.400000E+01
5.500000E+01
5.600000E+01
5.700000E+01
5.800000E+01
5.900000E+01
6.000000E+01
6.100000E+01
6.200000E+01
6.300000E+01
6.400000E+01
6.500000E+01
6.600000E+01
6.700000E+01
6.800000E+01
6.900000E+01
7.000000E+01
7.100000E+01
7.200000E+01
7.300000E+01
7.400000E+01
7.500000E+01
7.600000E+01
7.700000E+01
7.800000E+01
7.900000E+01
8.000000E+01
8.100000E+01
8.200000E+01
8.300000E+01
8.400000E+01
8.500000E+01
8.600000E+01
8.700000E+01
8.800000E+01
8.900000E+01
9.000000E+01
9.100000E+01
9.200000E+01
9.300000E+01
9.400000E+01
9.500000E+01
9.600000E+01
9.700000E+01
9.800000E+01
9.900000E+01
1.000000E+02
1.010000E+02
1.020000E+02
1.030000E+02
1.040000E+02
1.050000E+02
1.060000E+02
1.070000E+02
1.080000E+02
1.090000E+02
1.100000E+02
1.110000E+02
1.120000E+02
1.130000E+02
1.140000E+02
1.150000E+02
1.160000E+02
1.170000E+02
1.180000E+02
1.190000E+02
1.200000E+02
1.210000E+02
1.220000E+02
1.230000E+02
1.240000E+02
1.250000E+02
1.260000E+02
1.270000E+02
1.280000E+02
1.290000E+02
1.300000E+02
1.310000E+02
1.320000E+02
1.330000E+02
1.340000E+02
1.350000E+02
1.360000E+02
1.370000E+02
1.380000E+02
1.390000E+02
1.400000E+02
1.410000E+02
1.420000E+02
1.430000E+02
1.440000E+02
1.450000E+02
1.460000E+02
1.470000E+02
1.480000E+02
1.490000E+02
1.500000E+02
1.510000E+02
1.520000E+02
1.530000E+02
1.540000E+02
1.550000E+02
1.560000E+02
1.570000E+02
1.580000E+02
1.590000E+02
1.600000E+02
1.610000E+02
1.620000E+02
1.630000E+02
1.640000E+02
1.650000E+02
1.660000E+02
1.670000E+02
1.680000E+02
1.690000E+02
1.700000E+02
1.710000E+02
1.720000E+02
1.730000E+02
1.740000E+02
1.750000E+02
1.760000E+02
1.770000E+02
1.780000E+02
1.790000E+02
1.800000E+02
1.810000E+02
1.820000E+02
1.830000E+02
1.840000E+02
1.850000E+02
1.860000E+02
1.870000E+02
1.880000E+02
1.890000E+02
1.900000E+02
1.910000E+02
1.920000E+02
1.930000E+02
1.940000E+02
1.950000E+02
1.960000E+02
1.970000E+02
1.980000E+02
1.990000E+02
2.000000E+02
0.000000E+00
1.000000E+00
2.000000E+00
3.000000E+00
4.000000E+00
5.000000E+00
6.000000E+00
7.000000E+00
8.000000E+00
9.000000E+00
1.000000E+01
1.100000E+01
1.200000E+01
1.300000E+01
1.400000E+01
1.500000E+01
1.600000E+01
1.700000E+01
1.800000E+01
1.900000E+01
2.000000E+01
2.100000E+01
2.200000E+01
2.300000E+01
2.400000E+01
2.500000E+01
2.600000E+01
2.700000E+01
2.800000E+01
2.900000E+01
3.000000E+01
3.100000E+01
3.200000E+01
3.300000E+01
3.400000E+01
3.500000E+01
3.600000E+01
3.700000E+01
3.800000E+01
3.900000E+01
4.000000E+01
4.100000E+01
4.200000E+01
4.300000E+01
4.400000E+01
4.500000E+01
4.600000E+01
4.700000E+01
4.800000E+01
4.900000E+01
5.000000E+01
5.100000E+01
5.200000E+01
5.300000E+01
5.400000E+01
5.500000E+01
5.600000E+01
5.700000E+01
5.800000E+01
5.900000E+01
6.000000E+01
6.100000E+01
6.200000E+01
6.300000E+01
6.400000E+01
6.500000E+01
6.600000E+01
6.700000E+01
6.800000E+01
6.900000E+01
7.000000E+01
7.100000E+01
7.200000E+01
7.300000E+01
7.400000E+01
7.500000E+01
7.600000E+01
7.700000E+01
7.800000E+01
7.900000E+01
8.000000E+01
8.100000E+01
8.200000E+01
8.300000E+01
8.400000E+01
8.500000E+01
8.600000E+01
8.700000E+01
8.800000E+01
8.900000E+01
9.000000E+01
9.100000E+01
9.200000E+01
9.300000E+01
9.400000E+01
9.500000E+01
9.600000E+01
9.700000E+01
9.800000E+01
9.900000E+01
1.000000E+02
1.010000E+02
1.020000E+02
1.030000E+02
1.040000E+02
1.050000E+02
1.060000E+02
1.070000E+02
1.080000E+02
1.090000E+02
1.100000E+02
1.110000E+02
1.120000E+02
1.130000E+02
1.140000E+02
1.150000E+02
1.160000E+02
1.170000E+02
1.180000E+02
1.190000E+02
1.200000E+02
1.210000E+02
1.220000E+02
1.230000E+02
1.240000E+02
1.250000E+02
1.260000E+02
1.270000E+02
1.280000E+02
1.290000E+02
1.300000E+02
1.310000E+02
1.320000E+02
1.330000E+02
1.340000E+02
1.350000E+02
1.360000E+02
1.370000E+02
1.380000E+02
1.390000E+02
1.400000E+02
1.410000E+02
1.420000E+02
1.430000E+02
1.440000E+02
1.450000E+02
1.460000E+02
1.470000E+02
1.480000E+02
1.490000E+02
1.500000E+02
1.510000E+02
1.520000E+02
1.530000E+02
1.540000E+02
1.550000E+02
1.560000E+02
1.570000E+02
1.580000E+02
1.590000E+02
1.600000E+02
1.610000E+02
1.620000E+02
1.630000E+02
1.640000E+02
1.650000E+02
1.660000E+02
1.670000E+02
1.680000E+02
1.690000E+02
1.700000E+02
1.710000E+02
1.720000E+02
1.730000E+02
1.740000E+02
1.750000E+02
1.760000E+02
1.770000E+02
1.780000E+02
1.790000E+02
1.800000E+02
1.810000E+02
1.820000E+02
1.830000E+02
1.840000E+02
1.850000E+02
1.860000E+02
1.870000E+02
1.880000E+02
1.890000E+02
1.900000E+02
1.910000E+02
1.920000E+02
1.930000E+02
1.940000E+02
1.950000E+02
1.960000E+02
1.970000E+02
1.980000E+02
1.990000E+02
2.000000E+02
0.000000E+00
1.000000E+00
2.000000E+00
3.000000E+00
4.000000E+00
5.000000E+00
6.000000E+00
7.000000E+00
8.000000E+00
9.000000E+00
1.000000E+01
1.100000E+01
1.200000E+01
1.300000E+01
1.400000E+01
1.500000E+01
1.600000E+01
1.700000E+01
1.800000E+01
1.900000E+01
2.000000E+01
2.100000E+01
2.200000E+01
2.300000E+01
2.400000E+01
2.500000E+01
2.600000E+01
2.700000E+01
2.800000E+01
2.900000E+01
3.000000E+01
3.100000E+01
3.200000E+01
3.300000E+01
3.400000E+01
3.500000E+01
3.600000E+01
3.700000E+01
3.800000E+01
3.900000E+01
4.000000E+01
4.100000E+01
4.200000E+01
4.300000E+01
4.400000E+01
4.500000E+01
4.600000E+01
4.700000E+01
4.800000E+01
4.900000E+01
5.000000E+01
5.100000E+01
5.200000E+01
5.300000E+01
5.400000E+01
5.500000E+01
5.600000E+01
5.700000E+01
5.800000E+01
5.900000E+01
6.000000E+01
6.100000E+01
6.200000E+01
6.300000E+01
6.400000E+01
6.500000E+01
6.600000E+01
6.700000E+01
6.800000E+01
6.900000E+01
7.000000E+01
7.100000E+01
7.200000E+01
7.300000E+01
7.400000E+01
7.500000E+01
7.600000E+01
7.700000E+01
7.800000E+01
7.900000E+01
8.000000E+01
8.100000E+01
8.200000E+01
8.300000E+01
8.400000E+01
8.500000E+01
8.600000E+01
8.700000E+01
8.800000E+01
8.900000E+01
9.000000E+01
9.100000E+01
9.200000E+01
9.300000E+01
9.400000E+01
9.500000E+01
9.600000E+01
9.700000E+01
9.800000E+01
9.900000E+01
1.000000E+02
1.010000E+02
1.020000E+02
1.030000E+02
1.040000E+02
1.050000E+02
1.060000E+02
1.070000E+02
1.080000E+02
1.090000E+02
1.100000E+02
1.110000E+02
1.120000E+02
1.130000E+02
1.140000E+02
1.150000E+02
1.160000E+02
1.170000E+02
1.180000E+02
1.190000E+02
1.200000E+02
1.210000E+02
1.220000E+02
1.230000E+02
1.240000E+02
1.250000E+02
1.260000E+02
1.270000E+02
1.280000E+02
1.290000E+02
1.300000E+02
1.310000E+02
1.320000E+02
1.330000E+02
1.340000E+02
1.350000E+02
1.360000E+02
1.370000E+02
1.380000E+02
1.390000E+02
1.400000E+02
1.410000E+02
1.420000E+02
1.430000E+02
1.440000E+02
1.450000E+02
1.460000E+02
1.470000E+02
1.480000E+02
1.490000E+02
1.500000E+02
1.510000E+02
1.520000E+02
1.530000E+02
1.540000E+02
1.550000E+02
1.560000E+02
1.570000E+02
1.580000E+02
1.590000E+02
1.600000E+02
1.610000E+02
1.620000E+02
1.630000E+02
1.640000E+02
1.650000E+02
1.660000E+02
1.670000E+02
1.680000E+02
1.690000E+02
1.700000E+02
1.710000E+02
1.720000E+02
1.730000E+02
1.740000E+02
1.750000E+02
1.760000E+02
1.770000E+02
1.780000E+02
1.790000E+02
1.800000E+02
1.810000E+02
1.820000E+02
1.830000E+02
1.840000E+02
1.850000E+02
1.860000E+02
1.870000E+02
1.880000E+02
1.890000E+02
1.900000E+02
1.910000E+02
1.920000E+02
1.930000E+02
1.940000E+02
1.950000E+02
1.960000E+02
1.970000E+02
1.980000E+02
1.990000E+02
2.000000E+02
0.000000E+00
1.000000E+00
2.000000E+00
3.000000E+00
4.000000E+00
5.000000E+00
6.000000E+00
7.000000E+00
8.000000E+00
9.000000E+00
1.000000E+01
1.100000E+01
1.200000E+01
1.300000E+01
1.400000E+01
1.500000E+01
1.600000E+01
1.700000E+01
1.800000E+01
1.900000E+01
2.000000E+01
2.100000E+01
2.200000E+01
2.300000E+01
2.400000E+01
2.500000E+01
2.600000E+01
2.700000E+01
2.800000E+01
2.900000E+01
3.000000E+01
3.100000E+01
3.200000E+01
3.300000E+01
3.400000E+01
3.500000E+01
3.600000E+01
3.700000E+01
3.800000E+01
3.900000E+01
4.000000E+01
4.100000E+01
4.200000E+01
4.300000E+01
4.400000E+01
4.500000E+01
4.600000E+01
4.700000E+01
4.800000E+01
4.900000E+01
5.000000E+01
5.100000E+01
5.200000E+01
5.300000E+01
5.400000E+01
5.500000E+01
5.600000E+01
5.700000E+01
5.800000E+01
5.900000E+01
6.000000E+01
6.100000E+01
6.200000E+01
6.300000E+01
6.400000E+01
6.500000E+01
6.600000E+01
6.700000E+01
6.800000E+01
6.900000E+01
7.000000E+01
7.100000E+01
7.200000E+01
7.300000E+01
7.400000E+01
7.500000E+01
7.600000E+01
7.700000E+01
7.800000E+01
7.900000E+01
8.000000E+01
8.100000E+01
8.200000E+01
8.300000E+01
8.400000E+01
8.500000E+01
8.600000E+01
8.700000E+01
8.800000E+01
8.900000E+01
9.000000E+01
9.100000E+01
9.200000E+01
9.300000E+01
9.400000E+01
9.500000E+01
9.600000E+01
9.700000E+01
9.800000E+01
9.900000E+01
1.000000E+02
1.010000E+02
1.020000E+02
1.030000E+02
1.040000E+02
1.050000E+02
1.060000E+02
1.070000E+02
1.080000E+02
1.090000E+02
1.100000E+02
1.110000E+02
1.120000E+02
1.130000E+02
1.140000E+02
1.150000E+02
1.160000E+02
1.170000E+02
1.180000E+02
1.190000E+02
1.200000E+02
1.210000E+02
1.220000E+02
1.230000E+02
1.240000E+02
1.250000E+02
1.260000E+02
1.270000E+02
1.280000E+02
1.290000E+02
1.300000E+02
1.310000E+02
1.320000E+02
1.330000E+02
1.340000E+02
1.350000E+02
1.360000E+02
1.370000E+02
1.380000E+02
1.390000E+02
1.400000E+02
1.410000E+02
1.420000E+02
1.430000E+02
1.440000E+02
1.450000E+02
1.460000E+02
1.470000E+02
1.480000E+02
1.490000E+02
1.500000E+02
1.510000E+02
1.520000E+02
1.530000E+02
1.540000E+02
1.550000E+02
1.560000E+02
1.570000E+02
1.580000E+02
1.590000E+02
1.600000E+02
1.610000E+02
1.620000E+02
1.630000E+02
1.640000E+02
1.650000E+02
1.660000E+02
1.670000E+02
1.680000E+02
1.690000E+02
1.700000E+02
1.710000E+02
1.720000E+02
1.730000E+02
1.740000E+02
1.750000E+02
1.760000E+02
1.770000E+02
1.780000E+02
1.790000E+02
1.800000E+02
1.810000E+02
1.820000E+02
1.830000E+02
1.840000E+02
1.850000E+02
1.860000E+02
1.870000E+02
1.880000E+02
1.890000E+02
1.900000E+02
1.910000E+02
1.920000E+02
[truncated: 164,724 more chars]
