# Supplementary material for: Visualization of porosity and pore size gradients in electrospun scaffolds using laser metrology
Source: PLoS One. 2023 Mar 9;18(3):e0282903. doi: 10.1371/journal.pone.0282903 (PMC9997878; doi:10.1371/journal.pone.0282903)
Supplement: S1 Data — (GZ) [file pone.0282903.s002.gz › data/Thickness&Porosity/168.DepositThickness.txt]

THETA
0.000000E+00
0.000000E+00
0.000000E+00
0.000000E+00
0.000000E+00
0.000000E+00
0.000000E+00
0.000000E+00
0.000000E+00
0.000000E+00
0.000000E+00
0.000000E+00
0.000000E+00
0.000000E+00
0.000000E+00
0.000000E+00
0.000000E+00
0.000000E+00
0.000000E+00
0.000000E+00
0.000000E+00
0.000000E+00
0.000000E+00
0.000000E+00
0.000000E+00
0.000000E+00
0.000000E+00
0.000000E+00
0.000000E+00
0.000000E+00
0.000000E+00
0.000000E+00
0.000000E+00
0.000000E+00
0.000000E+00
0.000000E+00
0.000000E+00
0.000000E+00
0.000000E+00
0.000000E+00
0.000000E+00
0.000000E+00
0.000000E+00
0.000000E+00
0.000000E+00
0.000000E+00
0.000000E+00
0.000000E+00
0.000000E+00
0.000000E+00
0.000000E+00
0.000000E+00
0.000000E+00
0.000000E+00
0.000000E+00
0.000000E+00
0.000000E+00
0.000000E+00
0.000000E+00
0.000000E+00
0.000000E+00
0.000000E+00
0.000000E+00
0.000000E+00
0.000000E+00
0.000000E+00
0.000000E+00
0.000000E+00
0.000000E+00
0.000000E+00
0.000000E+00
0.000000E+00
0.000000E+00
0.000000E+00
0.000000E+00
0.000000E+00
0.000000E+00
0.000000E+00
0.000000E+00
0.000000E+00
0.000000E+00
0.000000E+00
0.000000E+00
0.000000E+00
0.000000E+00
0.000000E+00
0.000000E+00
0.000000E+00
0.000000E+00
0.000000E+00
0.000000E+00
0.000000E+00
0.000000E+00
0.000000E+00
0.000000E+00
0.000000E+00
0.000000E+00
0.000000E+00
0.000000E+00
0.000000E+00
0.000000E+00
0.000000E+00
0.000000E+00
0.000000E+00
0.000000E+00
0.000000E+00
0.000000E+00
0.000000E+00
0.000000E+00
0.000000E+00
0.000000E+00
0.000000E+00
0.000000E+00
0.000000E+00
0.000000E+00
0.000000E+00
0.000000E+00
0.000000E+00
0.000000E+00
0.000000E+00
0.000000E+00
0.000000E+00
0.000000E+00
0.000000E+00
0.000000E+00
0.000000E+00
0.000000E+00
0.000000E+00
0.000000E+00
0.000000E+00
0.000000E+00
0.000000E+00
0.000000E+00
0.000000E+00
0.000000E+00
0.000000E+00
0.000000E+00
0.000000E+00
0.000000E+00
0.000000E+00
0.000000E+00
0.000000E+00
0.000000E+00
0.000000E+00
0.000000E+00
0.000000E+00
0.000000E+00
0.000000E+00
0.000000E+00
0.000000E+00
0.000000E+00
0.000000E+00
0.000000E+00
0.000000E+00
0.000000E+00
0.000000E+00
0.000000E+00
0.000000E+00
0.000000E+00
0.000000E+00
0.000000E+00
0.000000E+00
0.000000E+00
0.000000E+00
0.000000E+00
0.000000E+00
0.000000E+00
0.000000E+00
0.000000E+00
0.000000E+00
0.000000E+00
0.000000E+00
0.000000E+00
0.000000E+00
0.000000E+00
0.000000E+00
0.000000E+00
0.000000E+00
0.000000E+00
0.000000E+00
0.000000E+00
0.000000E+00
0.000000E+00
0.000000E+00
0.000000E+00
0.000000E+00
0.000000E+00
0.000000E+00
0.000000E+00
0.000000E+00
0.000000E+00
0.000000E+00
0.000000E+00
0.000000E+00
0.000000E+00
0.000000E+00
0.000000E+00
0.000000E+00
0.000000E+00
0.000000E+00
0.000000E+00
5.000000E+00
5.000000E+00
5.000000E+00
5.000000E+00
5.000000E+00
5.000000E+00
5.000000E+00
5.000000E+00
5.000000E+00
5.000000E+00
5.000000E+00
5.000000E+00
5.000000E+00
5.000000E+00
5.000000E+00
5.000000E+00
5.000000E+00
5.000000E+00
5.000000E+00
5.000000E+00
5.000000E+00
5.000000E+00
5.000000E+00
5.000000E+00
5.000000E+00
5.000000E+00
5.000000E+00
5.000000E+00
5.000000E+00
5.000000E+00
5.000000E+00
5.000000E+00
5.000000E+00
5.000000E+00
5.000000E+00
5.000000E+00
5.000000E+00
5.000000E+00
5.000000E+00
5.000000E+00
5.000000E+00
5.000000E+00
5.000000E+00
5.000000E+00
5.000000E+00
5.000000E+00
5.000000E+00
5.000000E+00
5.000000E+00
5.000000E+00
5.000000E+00
5.000000E+00
5.000000E+00
5.000000E+00
5.000000E+00
5.000000E+00
5.000000E+00
5.000000E+00
5.000000E+00
5.000000E+00
5.000000E+00
5.000000E+00
5.000000E+00
5.000000E+00
5.000000E+00
5.000000E+00
5.000000E+00
5.000000E+00
5.000000E+00
5.000000E+00
5.000000E+00
5.000000E+00
5.000000E+00
5.000000E+00
5.000000E+00
5.000000E+00
5.000000E+00
5.000000E+00
5.000000E+00
5.000000E+00
5.000000E+00
5.000000E+00
5.000000E+00
5.000000E+00
5.000000E+00
5.000000E+00
5.000000E+00
5.000000E+00
5.000000E+00
5.000000E+00
5.000000E+00
5.000000E+00
5.000000E+00
5.000000E+00
5.000000E+00
5.000000E+00
5.000000E+00
5.000000E+00
5.000000E+00
5.000000E+00
5.000000E+00
5.000000E+00
5.000000E+00
5.000000E+00
5.000000E+00
5.000000E+00
5.000000E+00
5.000000E+00
5.000000E+00
5.000000E+00
5.000000E+00
5.000000E+00
5.000000E+00
5.000000E+00
5.000000E+00
5.000000E+00
5.000000E+00
5.000000E+00
5.000000E+00
5.000000E+00
5.000000E+00
5.000000E+00
5.000000E+00
5.000000E+00
5.000000E+00
5.000000E+00
5.000000E+00
5.000000E+00
5.000000E+00
5.000000E+00
5.000000E+00
5.000000E+00
5.000000E+00
5.000000E+00
5.000000E+00
5.000000E+00
5.000000E+00
5.000000E+00
5.000000E+00
5.000000E+00
5.000000E+00
5.000000E+00
5.000000E+00
5.000000E+00
5.000000E+00
5.000000E+00
5.000000E+00
5.000000E+00
5.000000E+00
5.000000E+00
5.000000E+00
5.000000E+00
5.000000E+00
5.000000E+00
5.000000E+00
5.000000E+00
5.000000E+00
5.000000E+00
5.000000E+00
5.000000E+00
5.000000E+00
5.000000E+00
5.000000E+00
5.000000E+00
5.000000E+00
5.000000E+00
5.000000E+00
5.000000E+00
5.000000E+00
5.000000E+00
5.000000E+00
5.000000E+00
5.000000E+00
5.000000E+00
5.000000E+00
5.000000E+00
5.000000E+00
5.000000E+00
5.000000E+00
5.000000E+00
5.000000E+00
5.000000E+00
5.000000E+00
5.000000E+00
5.000000E+00
5.000000E+00
5.000000E+00
5.000000E+00
5.000000E+00
5.000000E+00
5.000000E+00
5.000000E+00
5.000000E+00
5.000000E+00
5.000000E+00
5.000000E+00
5.000000E+00
5.000000E+00
5.000000E+00
5.000000E+00
5.000000E+00
1.000000E+01
1.000000E+01
1.000000E+01
1.000000E+01
1.000000E+01
1.000000E+01
1.000000E+01
1.000000E+01
1.000000E+01
1.000000E+01
1.000000E+01
1.000000E+01
1.000000E+01
1.000000E+01
1.000000E+01
1.000000E+01
1.000000E+01
1.000000E+01
1.000000E+01
1.000000E+01
1.000000E+01
1.000000E+01
1.000000E+01
1.000000E+01
1.000000E+01
1.000000E+01
1.000000E+01
1.000000E+01
1.000000E+01
1.000000E+01
1.000000E+01
1.000000E+01
1.000000E+01
1.000000E+01
1.000000E+01
1.000000E+01
1.000000E+01
1.000000E+01
1.000000E+01
1.000000E+01
1.000000E+01
1.000000E+01
1.000000E+01
1.000000E+01
1.000000E+01
1.000000E+01
1.000000E+01
1.000000E+01
1.000000E+01
1.000000E+01
1.000000E+01
1.000000E+01
1.000000E+01
1.000000E+01
1.000000E+01
1.000000E+01
1.000000E+01
1.000000E+01
1.000000E+01
1.000000E+01
1.000000E+01
1.000000E+01
1.000000E+01
1.000000E+01
1.000000E+01
1.000000E+01
1.000000E+01
1.000000E+01
1.000000E+01
1.000000E+01
1.000000E+01
1.000000E+01
1.000000E+01
1.000000E+01
1.000000E+01
1.000000E+01
1.000000E+01
1.000000E+01
1.000000E+01
1.000000E+01
1.000000E+01
1.000000E+01
1.000000E+01
1.000000E+01
1.000000E+01
1.000000E+01
1.000000E+01
1.000000E+01
1.000000E+01
1.000000E+01
1.000000E+01
1.000000E+01
1.000000E+01
1.000000E+01
1.000000E+01
1.000000E+01
1.000000E+01
1.000000E+01
1.000000E+01
1.000000E+01
1.000000E+01
1.000000E+01
1.000000E+01
1.000000E+01
1.000000E+01
1.000000E+01
1.000000E+01
1.000000E+01
1.000000E+01
1.000000E+01
1.000000E+01
1.000000E+01
1.000000E+01
1.000000E+01
1.000000E+01
1.000000E+01
1.000000E+01
1.000000E+01
1.000000E+01
1.000000E+01
1.000000E+01
1.000000E+01
1.000000E+01
1.000000E+01
1.000000E+01
1.000000E+01
1.000000E+01
1.000000E+01
1.000000E+01
1.000000E+01
1.000000E+01
1.000000E+01
1.000000E+01
1.000000E+01
1.000000E+01
1.000000E+01
1.000000E+01
1.000000E+01
1.000000E+01
1.000000E+01
1.000000E+01
1.000000E+01
1.000000E+01
1.000000E+01
1.000000E+01
1.000000E+01
1.000000E+01
1.000000E+01
1.000000E+01
1.000000E+01
1.000000E+01
1.000000E+01
1.000000E+01
1.000000E+01
1.000000E+01
1.000000E+01
1.000000E+01
1.000000E+01
1.000000E+01
1.000000E+01
1.000000E+01
1.000000E+01
1.000000E+01
1.000000E+01
1.000000E+01
1.000000E+01
1.000000E+01
1.000000E+01
1.000000E+01
1.000000E+01
1.000000E+01
1.000000E+01
1.000000E+01
1.000000E+01
1.000000E+01
1.000000E+01
1.000000E+01
1.000000E+01
1.000000E+01
1.000000E+01
1.000000E+01
1.000000E+01
1.000000E+01
1.000000E+01
1.000000E+01
1.000000E+01
1.000000E+01
1.000000E+01
1.000000E+01
1.000000E+01
1.000000E+01
1.000000E+01
1.000000E+01
1.000000E+01
1.000000E+01
1.000000E+01
1.000000E+01
1.000000E+01
1.000000E+01
1.000000E+01
1.000000E+01
1.500000E+01
1.500000E+01
1.500000E+01
1.500000E+01
1.500000E+01
1.500000E+01
1.500000E+01
1.500000E+01
1.500000E+01
1.500000E+01
1.500000E+01
1.500000E+01
1.500000E+01
1.500000E+01
1.500000E+01
1.500000E+01
1.500000E+01
1.500000E+01
1.500000E+01
1.500000E+01
1.500000E+01
1.500000E+01
1.500000E+01
1.500000E+01
1.500000E+01
1.500000E+01
1.500000E+01
1.500000E+01
1.500000E+01
1.500000E+01
1.500000E+01
1.500000E+01
1.500000E+01
1.500000E+01
1.500000E+01
1.500000E+01
1.500000E+01
1.500000E+01
1.500000E+01
1.500000E+01
1.500000E+01
1.500000E+01
1.500000E+01
1.500000E+01
1.500000E+01
1.500000E+01
1.500000E+01
1.500000E+01
1.500000E+01
1.500000E+01
1.500000E+01
1.500000E+01
1.500000E+01
1.500000E+01
1.500000E+01
1.500000E+01
1.500000E+01
1.500000E+01
1.500000E+01
1.500000E+01
1.500000E+01
1.500000E+01
1.500000E+01
1.500000E+01
1.500000E+01
1.500000E+01
1.500000E+01
1.500000E+01
1.500000E+01
1.500000E+01
1.500000E+01
1.500000E+01
1.500000E+01
1.500000E+01
1.500000E+01
1.500000E+01
1.500000E+01
1.500000E+01
1.500000E+01
1.500000E+01
1.500000E+01
1.500000E+01
1.500000E+01
1.500000E+01
1.500000E+01
1.500000E+01
1.500000E+01
1.500000E+01
1.500000E+01
1.500000E+01
1.500000E+01
1.500000E+01
1.500000E+01
1.500000E+01
1.500000E+01
1.500000E+01
1.500000E+01
1.500000E+01
1.500000E+01
1.500000E+01
1.500000E+01
1.500000E+01
1.500000E+01
1.500000E+01
1.500000E+01
1.500000E+01
1.500000E+01
1.500000E+01
1.500000E+01
1.500000E+01
1.500000E+01
1.500000E+01
1.500000E+01
1.500000E+01
1.500000E+01
1.500000E+01
1.500000E+01
1.500000E+01
1.500000E+01
1.500000E+01
1.500000E+01
1.500000E+01
1.500000E+01
1.500000E+01
1.500000E+01
1.500000E+01
1.500000E+01
1.500000E+01
1.500000E+01
1.500000E+01
1.500000E+01
1.500000E+01
1.500000E+01
1.500000E+01
1.500000E+01
1.500000E+01
1.500000E+01
1.500000E+01
1.500000E+01
1.500000E+01
1.500000E+01
1.500000E+01
1.500000E+01
1.500000E+01
1.500000E+01
1.500000E+01
1.500000E+01
1.500000E+01
1.500000E+01
1.500000E+01
1.500000E+01
1.500000E+01
1.500000E+01
1.500000E+01
1.500000E+01
1.500000E+01
1.500000E+01
1.500000E+01
1.500000E+01
1.500000E+01
1.500000E+01
1.500000E+01
1.500000E+01
1.500000E+01
1.500000E+01
1.500000E+01
1.500000E+01
1.500000E+01
1.500000E+01
1.500000E+01
1.500000E+01
1.500000E+01
1.500000E+01
1.500000E+01
1.500000E+01
1.500000E+01
1.500000E+01
1.500000E+01
1.500000E+01
1.500000E+01
1.500000E+01
1.500000E+01
1.500000E+01
1.500000E+01
1.500000E+01
1.500000E+01
1.500000E+01
1.500000E+01
1.500000E+01
1.500000E+01
1.500000E+01
1.500000E+01
1.500000E+01
1.500000E+01
1.500000E+01
1.500000E+01
1.500000E+01
1.500000E+01
1.500000E+01
1.500000E+01
1.500000E+01
2.000000E+01
2.000000E+01
2.000000E+01
2.000000E+01
2.000000E+01
2.000000E+01
2.000000E+01
2.000000E+01
2.000000E+01
2.000000E+01
2.000000E+01
2.000000E+01
2.000000E+01
2.000000E+01
2.000000E+01
2.000000E+01
2.000000E+01
2.000000E+01
2.000000E+01
2.000000E+01
2.000000E+01
2.000000E+01
2.000000E+01
2.000000E+01
2.000000E+01
2.000000E+01
2.000000E+01
2.000000E+01
2.000000E+01
2.000000E+01
2.000000E+01
2.000000E+01
2.000000E+01
2.000000E+01
2.000000E+01
2.000000E+01
2.000000E+01
2.000000E+01
2.000000E+01
2.000000E+01
2.000000E+01
2.000000E+01
2.000000E+01
2.000000E+01
2.000000E+01
2.000000E+01
2.000000E+01
2.000000E+01
2.000000E+01
2.000000E+01
2.000000E+01
2.000000E+01
2.000000E+01
2.000000E+01
2.000000E+01
2.000000E+01
2.000000E+01
2.000000E+01
2.000000E+01
2.000000E+01
2.000000E+01
2.000000E+01
2.000000E+01
2.000000E+01
2.000000E+01
2.000000E+01
2.000000E+01
2.000000E+01
2.000000E+01
2.000000E+01
2.000000E+01
2.000000E+01
2.000000E+01
2.000000E+01
2.000000E+01
2.000000E+01
2.000000E+01
2.000000E+01
2.000000E+01
2.000000E+01
2.000000E+01
2.000000E+01
2.000000E+01
2.000000E+01
2.000000E+01
2.000000E+01
2.000000E+01
2.000000E+01
2.000000E+01
2.000000E+01
2.000000E+01
2.000000E+01
2.000000E+01
2.000000E+01
2.000000E+01
2.000000E+01
2.000000E+01
2.000000E+01
2.000000E+01
2.000000E+01
2.000000E+01
2.000000E+01
2.000000E+01
2.000000E+01
2.000000E+01
2.000000E+01
2.000000E+01
2.000000E+01
2.000000E+01
2.000000E+01
2.000000E+01
2.000000E+01
2.000000E+01
2.000000E+01
2.000000E+01
2.000000E+01
2.000000E+01
2.000000E+01
2.000000E+01
2.000000E+01
2.000000E+01
2.000000E+01
2.000000E+01
2.000000E+01
2.000000E+01
2.000000E+01
2.000000E+01
2.000000E+01
2.000000E+01
2.000000E+01
2.000000E+01
2.000000E+01
2.000000E+01
2.000000E+01
2.000000E+01
2.000000E+01
2.000000E+01
2.000000E+01
2.000000E+01
2.000000E+01
2.000000E+01
2.000000E+01
2.000000E+01
2.000000E+01
2.000000E+01
2.000000E+01
2.000000E+01
2.000000E+01
2.000000E+01
2.000000E+01
2.000000E+01
2.000000E+01
2.000000E+01
2.000000E+01
2.000000E+01
2.000000E+01
2.000000E+01
2.000000E+01
2.000000E+01
2.000000E+01
2.000000E+01
2.000000E+01
2.000000E+01
2.000000E+01
2.000000E+01
2.000000E+01
2.000000E+01
2.000000E+01
2.000000E+01
2.000000E+01
2.000000E+01
2.000000E+01
2.000000E+01
2.000000E+01
2.000000E+01
2.000000E+01
2.000000E+01
2.000000E+01
2.000000E+01
2.000000E+01
2.000000E+01
2.000000E+01
2.000000E+01
2.000000E+01
2.000000E+01
2.000000E+01
2.000000E+01
2.000000E+01
2.000000E+01
2.000000E+01
2.000000E+01
2.000000E+01
2.000000E+01
2.000000E+01
2.000000E+01
2.000000E+01
2.000000E+01
2.000000E+01
2.000000E+01
2.000000E+01
2.000000E+01
2.500000E+01
2.500000E+01
2.500000E+01
2.500000E+01
2.500000E+01
2.500000E+01
2.500000E+01
2.500000E+01
2.500000E+01
2.500000E+01
2.500000E+01
2.500000E+01
2.500000E+01
2.500000E+01
2.500000E+01
2.500000E+01
2.500000E+01
2.500000E+01
2.500000E+01
2.500000E+01
2.500000E+01
2.500000E+01
2.500000E+01
2.500000E+01
2.500000E+01
2.500000E+01
2.500000E+01
2.500000E+01
2.500000E+01
2.500000E+01
2.500000E+01
2.500000E+01
2.500000E+01
2.500000E+01
2.500000E+01
2.500000E+01
2.500000E+01
2.500000E+01
2.500000E+01
2.500000E+01
2.500000E+01
2.500000E+01
2.500000E+01
2.500000E+01
2.500000E+01
2.500000E+01
2.500000E+01
2.500000E+01
2.500000E+01
2.500000E+01
2.500000E+01
2.500000E+01
2.500000E+01
2.500000E+01
2.500000E+01
2.500000E+01
2.500000E+01
2.500000E+01
2.500000E+01
2.500000E+01
2.500000E+01
2.500000E+01
2.500000E+01
2.500000E+01
2.500000E+01
2.500000E+01
2.500000E+01
2.500000E+01
2.500000E+01
2.500000E+01
2.500000E+01
2.500000E+01
2.500000E+01
2.500000E+01
2.500000E+01
2.500000E+01
2.500000E+01
2.500000E+01
2.500000E+01
2.500000E+01
2.500000E+01
2.500000E+01
2.500000E+01
2.500000E+01
2.500000E+01
2.500000E+01
2.500000E+01
2.500000E+01
2.500000E+01
2.500000E+01
2.500000E+01
2.500000E+01
2.500000E+01
2.500000E+01
2.500000E+01
2.500000E+01
2.500000E+01
2.500000E+01
2.500000E+01
2.500000E+01
2.500000E+01
2.500000E+01
2.500000E+01
2.500000E+01
2.500000E+01
2.500000E+01
2.500000E+01
2.500000E+01
2.500000E+01
2.500000E+01
2.500000E+01
2.500000E+01
2.500000E+01
2.500000E+01
2.500000E+01
2.500000E+01
2.500000E+01
2.500000E+01
2.500000E+01
2.500000E+01
2.500000E+01
2.500000E+01
2.500000E+01
2.500000E+01
2.500000E+01
2.500000E+01
2.500000E+01
2.500000E+01
2.500000E+01
2.500000E+01
2.500000E+01
2.500000E+01
2.500000E+01
2.500000E+01
2.500000E+01
2.500000E+01
2.500000E+01
2.500000E+01
2.500000E+01
2.500000E+01
2.500000E+01
2.500000E+01
2.500000E+01
2.500000E+01
2.500000E+01
2.500000E+01
2.500000E+01
2.500000E+01
2.500000E+01
2.500000E+01
2.500000E+01
2.500000E+01
2.500000E+01
2.500000E+01
2.500000E+01
2.500000E+01
2.500000E+01
2.500000E+01
2.500000E+01
2.500000E+01
2.500000E+01
2.500000E+01
2.500000E+01
2.500000E+01
2.500000E+01
2.500000E+01
2.500000E+01
2.500000E+01
2.500000E+01
2.500000E+01
2.500000E+01
2.500000E+01
2.500000E+01
2.500000E+01
2.500000E+01
2.500000E+01
2.500000E+01
2.500000E+01
2.500000E+01
2.500000E+01
2.500000E+01
2.500000E+01
2.500000E+01
2.500000E+01
2.500000E+01
2.500000E+01
2.500000E+01
2.500000E+01
2.500000E+01
2.500000E+01
2.500000E+01
2.500000E+01
2.500000E+01
2.500000E+01
2.500000E+01
2.500000E+01
2.500000E+01
2.500000E+01
2.500000E+01
2.500000E+01
2.500000E+01
3.000000E+01
3.000000E+01
3.000000E+01
3.000000E+01
3.000000E+01
3.000000E+01
3.000000E+01
3.000000E+01
3.000000E+01
3.000000E+01
3.000000E+01
3.000000E+01
3.000000E+01
3.000000E+01
3.000000E+01
3.000000E+01
3.000000E+01
3.000000E+01
3.000000E+01
3.000000E+01
3.000000E+01
3.000000E+01
3.000000E+01
3.000000E+01
3.000000E+01
3.000000E+01
3.000000E+01
3.000000E+01
3.000000E+01
3.000000E+01
3.000000E+01
3.000000E+01
3.000000E+01
3.000000E+01
3.000000E+01
3.000000E+01
3.000000E+01
3.000000E+01
3.000000E+01
3.000000E+01
3.000000E+01
3.000000E+01
3.000000E+01
3.000000E+01
3.000000E+01
3.000000E+01
3.000000E+01
3.000000E+01
3.000000E+01
3.000000E+01
3.000000E+01
3.000000E+01
3.000000E+01
3.000000E+01
3.000000E+01
3.000000E+01
3.000000E+01
3.000000E+01
3.000000E+01
3.000000E+01
3.000000E+01
3.000000E+01
3.000000E+01
3.000000E+01
3.000000E+01
3.000000E+01
3.000000E+01
3.000000E+01
3.000000E+01
3.000000E+01
3.000000E+01
3.000000E+01
3.000000E+01
3.000000E+01
3.000000E+01
3.000000E+01
3.000000E+01
3.000000E+01
3.000000E+01
3.000000E+01
3.000000E+01
3.000000E+01
3.000000E+01
3.000000E+01
3.000000E+01
3.000000E+01
3.000000E+01
3.000000E+01
3.000000E+01
3.000000E+01
3.000000E+01
3.000000E+01
3.000000E+01
3.000000E+01
3.000000E+01
3.000000E+01
3.000000E+01
3.000000E+01
3.000000E+01
3.000000E+01
3.000000E+01
3.000000E+01
3.000000E+01
3.000000E+01
3.000000E+01
3.000000E+01
3.000000E+01
3.000000E+01
3.000000E+01
3.000000E+01
3.000000E+01
3.000000E+01
3.000000E+01
3.000000E+01
3.000000E+01
3.000000E+01
3.000000E+01
3.000000E+01
3.000000E+01
3.000000E+01
3.000000E+01
3.000000E+01
3.000000E+01
3.000000E+01
3.000000E+01
3.000000E+01
3.000000E+01
3.000000E+01
3.000000E+01
3.000000E+01
3.000000E+01
3.000000E+01
3.000000E+01
3.000000E+01
3.000000E+01
3.000000E+01
3.000000E+01
3.000000E+01
3.000000E+01
3.000000E+01
3.000000E+01
3.000000E+01
3.000000E+01
3.000000E+01
3.000000E+01
3.000000E+01
3.000000E+01
3.000000E+01
3.000000E+01
3.000000E+01
3.000000E+01
3.000000E+01
3.000000E+01
3.000000E+01
3.000000E+01
3.000000E+01
3.000000E+01
3.000000E+01
3.000000E+01
3.000000E+01
3.000000E+01
3.000000E+01
3.000000E+01
3.000000E+01
3.000000E+01
3.000000E+01
3.000000E+01
3.000000E+01
3.000000E+01
3.000000E+01
3.000000E+01
3.000000E+01
3.000000E+01
3.000000E+01
3.000000E+01
3.000000E+01
3.000000E+01
3.000000E+01
3.000000E+01
3.000000E+01
3.000000E+01
3.000000E+01
3.000000E+01
3.000000E+01
3.000000E+01
3.000000E+01
3.000000E+01
3.000000E+01
3.000000E+01
3.000000E+01
3.000000E+01
3.000000E+01
3.000000E+01
3.000000E+01
3.000000E+01
3.000000E+01
3.000000E+01
3.000000E+01
3.000000E+01
3.000000E+01
3.000000E+01
3.500000E+01
3.500000E+01
3.500000E+01
3.500000E+01
3.500000E+01
3.500000E+01
3.500000E+01
3.500000E+01
3.500000E+01
3.500000E+01
3.500000E+01
3.500000E+01
3.500000E+01
3.500000E+01
3.500000E+01
3.500000E+01
3.500000E+01
3.500000E+01
3.500000E+01
3.500000E+01
3.500000E+01
3.500000E+01
3.500000E+01
3.500000E+01
3.500000E+01
3.500000E+01
3.500000E+01
3.500000E+01
3.500000E+01
3.500000E+01
3.500000E+01
3.500000E+01
3.500000E+01
3.500000E+01
3.500000E+01
3.500000E+01
3.500000E+01
3.500000E+01
3.500000E+01
3.500000E+01
3.500000E+01
3.500000E+01
3.500000E+01
3.500000E+01
3.500000E+01
3.500000E+01
3.500000E+01
3.500000E+01
3.500000E+01
3.500000E+01
3.500000E+01
3.500000E+01
3.500000E+01
3.500000E+01
3.500000E+01
3.500000E+01
3.500000E+01
3.500000E+01
3.500000E+01
3.500000E+01
3.500000E+01
3.500000E+01
3.500000E+01
3.500000E+01
3.500000E+01
3.500000E+01
3.500000E+01
3.500000E+01
3.500000E+01
3.500000E+01
3.500000E+01
3.500000E+01
3.500000E+01
3.500000E+01
3.500000E+01
3.500000E+01
3.500000E+01
3.500000E+01
3.500000E+01
3.500000E+01
3.500000E+01
3.500000E+01
3.500000E+01
3.500000E+01
3.500000E+01
3.500000E+01
3.500000E+01
3.500000E+01
3.500000E+01
3.500000E+01
3.500000E+01
3.500000E+01
3.500000E+01
3.500000E+01
3.500000E+01
3.500000E+01
3.500000E+01
3.500000E+01
3.500000E+01
3.500000E+01
3.500000E+01
3.500000E+01
3.500000E+01
3.500000E+01
3.500000E+01
3.500000E+01
3.500000E+01
3.500000E+01
3.500000E+01
3.500000E+01
3.500000E+01
3.500000E+01
3.500000E+01
3.500000E+01
3.500000E+01
3.500000E+01
3.500000E+01
3.500000E+01
3.500000E+01
3.500000E+01
3.500000E+01
3.500000E+01
3.500000E+01
3.500000E+01
3.500000E+01
3.500000E+01
3.500000E+01
3.500000E+01
3.500000E+01
3.500000E+01
3.500000E+01
3.500000E+01
3.500000E+01
3.500000E+01
3.500000E+01
3.500000E+01
3.500000E+01
3.500000E+01
3.500000E+01
3.500000E+01
3.500000E+01
3.500000E+01
3.500000E+01
3.500000E+01
3.500000E+01
3.500000E+01
3.500000E+01
3.500000E+01
3.500000E+01
3.500000E+01
3.500000E+01
3.500000E+01
3.500000E+01
3.500000E+01
3.500000E+01
3.500000E+01
3.500000E+01
3.500000E+01
3.500000E+01
3.500000E+01
3.500000E+01
3.500000E+01
3.500000E+01
3.500000E+01
3.500000E+01
3.500000E+01
3.500000E+01
3.500000E+01
3.500000E+01
3.500000E+01
3.500000E+01
3.500000E+01
3.500000E+01
3.500000E+01
3.500000E+01
3.500000E+01
3.500000E+01
3.500000E+01
3.500000E+01
3.500000E+01
3.500000E+01
3.500000E+01
3.500000E+01
3.500000E+01
3.500000E+01
3.500000E+01
3.500000E+01
3.500000E+01
3.500000E+01
3.500000E+01
3.500000E+01
3.500000E+01
3.500000E+01
3.500000E+01
3.500000E+01
3.500000E+01
3.500000E+01
3.500000E+01
3.500000E+01
3.500000E+01
3.500000E+01
4.000000E+01
4.000000E+01
4.000000E+01
4.000000E+01
4.000000E+01
4.000000E+01
4.000000E+01
4.000000E+01
4.000000E+01
4.000000E+01
4.000000E+01
4.000000E+01
4.000000E+01
4.000000E+01
4.000000E+01
4.000000E+01
4.000000E+01
4.000000E+01
4.000000E+01
4.000000E+01
4.000000E+01
4.000000E+01
4.000000E+01
4.000000E+01
4.000000E+01
4.000000E+01
4.000000E+01
4.000000E+01
4.000000E+01
4.000000E+01
4.000000E+01
4.000000E+01
4.000000E+01
4.000000E+01
4.000000E+01
4.000000E+01
4.000000E+01
4.000000E+01
4.000000E+01
4.000000E+01
4.000000E+01
4.000000E+01
4.000000E+01
4.000000E+01
4.000000E+01
4.000000E+01
4.000000E+01
4.000000E+01
4.000000E+01
4.000000E+01
4.000000E+01
4.000000E+01
4.000000E+01
4.000000E+01
4.000000E+01
4.000000E+01
4.000000E+01
4.000000E+01
4.000000E+01
4.000000E+01
4.000000E+01
4.000000E+01
4.000000E+01
4.000000E+01
4.000000E+01
4.000000E+01
4.000000E+01
4.000000E+01
4.000000E+01
4.000000E+01
4.000000E+01
4.000000E+01
4.000000E+01
4.000000E+01
4.000000E+01
4.000000E+01
4.000000E+01
4.000000E+01
4.000000E+01
4.000000E+01
4.000000E+01
4.000000E+01
4.000000E+01
4.000000E+01
4.000000E+01
4.000000E+01
4.000000E+01
4.000000E+01
4.000000E+01
4.000000E+01
4.000000E+01
4.000000E+01
4.000000E+01
4.000000E+01
4.000000E+01
4.000000E+01
4.000000E+01
4.000000E+01
4.000000E+01
4.000000E+01
4.000000E+01
4.000000E+01
4.000000E+01
4.000000E+01
4.000000E+01
4.000000E+01
4.000000E+01
4.000000E+01
4.000000E+01
4.000000E+01
4.000000E+01
4.000000E+01
4.000000E+01
4.000000E+01
4.000000E+01
4.000000E+01
4.000000E+01
4.000000E+01
4.000000E+01
4.000000E+01
4.000000E+01
4.000000E+01
4.000000E+01
4.000000E+01
4.000000E+01
4.000000E+01
4.000000E+01
4.000000E+01
4.000000E+01
4.000000E+01
4.000000E+01
4.000000E+01
4.000000E+01
4.000000E+01
4.000000E+01
4.000000E+01
4.000000E+01
4.000000E+01
4.000000E+01
4.000000E+01
4.000000E+01
4.000000E+01
4.000000E+01
4.000000E+01
4.000000E+01
4.000000E+01
4.000000E+01
4.000000E+01
4.000000E+01
4.000000E+01
4.000000E+01
4.000000E+01
4.000000E+01
4.000000E+01
4.000000E+01
4.000000E+01
4.000000E+01
4.000000E+01
4.000000E+01
4.000000E+01
4.000000E+01
4.000000E+01
4.000000E+01
4.000000E+01
4.000000E+01
4.000000E+01
4.000000E+01
4.000000E+01
4.000000E+01
4.000000E+01
4.000000E+01
4.000000E+01
4.000000E+01
4.000000E+01
4.000000E+01
4.000000E+01
4.000000E+01
4.000000E+01
4.000000E+01
4.000000E+01
4.000000E+01
4.000000E+01
4.000000E+01
4.000000E+01
4.000000E+01
4.000000E+01
4.000000E+01
4.000000E+01
4.000000E+01
4.000000E+01
4.000000E+01
4.000000E+01
4.000000E+01
4.000000E+01
4.000000E+01
4.000000E+01
4.000000E+01
4.000000E+01
4.000000E+01
4.000000E+01
4.000000E+01
4.500000E+01
4.500000E+01
4.500000E+01
4.500000E+01
4.500000E+01
4.500000E+01
4.500000E+01
4.500000E+01
4.500000E+01
4.500000E+01
4.500000E+01
4.500000E+01
4.500000E+01
4.500000E+01
4.500000E+01
4.500000E+01
4.500000E+01
4.500000E+01
4.500000E+01
4.500000E+01
4.500000E+01
4.500000E+01
4.500000E+01
4.500000E+01
4.500000E+01
4.500000E+01
4.500000E+01
4.500000E+01
4.500000E+01
4.500000E+01
4.500000E+01
4.500000E+01
4.500000E+01
4.500000E+01
4.500000E+01
4.500000E+01
4.500000E+01
4.500000E+01
4.500000E+01
4.500000E+01
4.500000E+01
4.500000E+01
4.500000E+01
4.500000E+01
4.500000E+01
4.500000E+01
4.500000E+01
4.500000E+01
4.500000E+01
4.500000E+01
4.500000E+01
4.500000E+01
4.500000E+01
4.500000E+01
4.500000E+01
4.500000E+01
4.500000E+01
4.500000E+01
4.500000E+01
4.500000E+01
4.500000E+01
4.500000E+01
4.500000E+01
4.500000E+01
4.500000E+01
4.500000E+01
4.500000E+01
4.500000E+01
4.500000E+01
4.500000E+01
4.500000E+01
4.500000E+01
4.500000E+01
4.500000E+01
4.500000E+01
4.500000E+01
4.500000E+01
4.500000E+01
4.500000E+01
4.500000E+01
4.500000E+01
4.500000E+01
4.500000E+01
4.500000E+01
4.500000E+01
4.500000E+01
4.500000E+01
4.500000E+01
4.500000E+01
4.500000E+01
4.500000E+01
4.500000E+01
4.500000E+01
4.500000E+01
4.500000E+01
4.500000E+01
4.500000E+01
4.500000E+01
4.500000E+01
4.500000E+01
4.500000E+01
4.500000E+01
4.500000E+01
4.500000E+01
4.500000E+01
4.500000E+01
4.500000E+01
4.500000E+01
4.500000E+01
4.500000E+01
4.500000E+01
4.500000E+01
4.500000E+01
4.500000E+01
4.500000E+01
4.500000E+01
4.500000E+01
4.500000E+01
4.500000E+01
4.500000E+01
4.500000E+01
4.500000E+01
4.500000E+01
4.500000E+01
4.500000E+01
4.500000E+01
4.500000E+01
4.500000E+01
4.500000E+01
4.500000E+01
4.500000E+01
4.500000E+01
4.500000E+01
4.500000E+01
4.500000E+01
4.500000E+01
4.500000E+01
4.500000E+01
4.500000E+01
4.500000E+01
4.500000E+01
4.500000E+01
4.500000E+01
4.500000E+01
4.500000E+01
4.500000E+01
4.500000E+01
4.500000E+01
4.500000E+01
4.500000E+01
4.500000E+01
4.500000E+01
4.500000E+01
4.500000E+01
4.500000E+01
4.500000E+01
4.500000E+01
4.500000E+01
4.500000E+01
4.500000E+01
4.500000E+01
4.500000E+01
4.500000E+01
4.500000E+01
4.500000E+01
4.500000E+01
4.500000E+01
4.500000E+01
4.500000E+01
4.500000E+01
4.500000E+01
4.500000E+01
4.500000E+01
4.500000E+01
4.500000E+01
4.500000E+01
4.500000E+01
4.500000E+01
4.500000E+01
4.500000E+01
4.500000E+01
4.500000E+01
4.500000E+01
4.500000E+01
4.500000E+01
4.500000E+01
4.500000E+01
4.500000E+01
4.500000E+01
4.500000E+01
4.500000E+01
4.500000E+01
4.500000E+01
4.500000E+01
4.500000E+01
4.500000E+01
4.500000E+01
4.500000E+01
4.500000E+01
4.500000E+01
4.500000E+01
5.000000E+01
5.000000E+01
5.000000E+01
5.000000E+01
5.000000E+01
5.000000E+01
5.000000E+01
5.000000E+01
5.000000E+01
5.000000E+01
5.000000E+01
5.000000E+01
5.000000E+01
5.000000E+01
5.000000E+01
5.000000E+01
5.000000E+01
5.000000E+01
5.000000E+01
5.000000E+01
5.000000E+01
5.000000E+01
5.000000E+01
5.000000E+01
5.000000E+01
5.000000E+01
5.000000E+01
5.000000E+01
5.000000E+01
5.000000E+01
5.000000E+01
5.000000E+01
5.000000E+01
5.000000E+01
5.000000E+01
5.000000E+01
5.000000E+01
5.000000E+01
5.000000E+01
5.000000E+01
5.000000E+01
5.000000E+01
5.000000E+01
5.000000E+01
5.000000E+01
5.000000E+01
5.000000E+01
5.000000E+01
5.000000E+01
5.000000E+01
5.000000E+01
5.000000E+01
5.000000E+01
5.000000E+01
5.000000E+01
5.000000E+01
5.000000E+01
5.000000E+01
5.000000E+01
5.000000E+01
5.000000E+01
5.000000E+01
5.000000E+01
5.000000E+01
5.000000E+01
5.000000E+01
5.000000E+01
5.000000E+01
5.000000E+01
5.000000E+01
5.000000E+01
5.000000E+01
5.000000E+01
5.000000E+01
5.000000E+01
5.000000E+01
5.000000E+01
5.000000E+01
5.000000E+01
5.000000E+01
5.000000E+01
5.000000E+01
5.000000E+01
5.000000E+01
5.000000E+01
5.000000E+01
5.000000E+01
5.000000E+01
5.000000E+01
5.000000E+01
5.000000E+01
5.000000E+01
5.000000E+01
5.000000E+01
5.000000E+01
5.000000E+01
5.000000E+01
5.000000E+01
5.000000E+01
5.000000E+01
5.000000E+01
5.000000E+01
5.000000E+01
5.000000E+01
5.000000E+01
5.000000E+01
5.000000E+01
5.000000E+01
5.000000E+01
5.000000E+01
5.000000E+01
5.000000E+01
5.000000E+01
5.000000E+01
5.000000E+01
5.000000E+01
5.000000E+01
5.000000E+01
5.000000E+01
5.000000E+01
5.000000E+01
5.000000E+01
5.000000E+01
5.000000E+01
5.000000E+01
5.000000E+01
5.000000E+01
5.000000E+01
5.000000E+01
5.000000E+01
5.000000E+01
5.000000E+01
5.000000E+01
5.000000E+01
5.000000E+01
5.000000E+01
5.000000E+01
5.000000E+01
5.000000E+01
5.000000E+01
5.000000E+01
5.000000E+01
5.000000E+01
5.000000E+01
5.000000E+01
5.000000E+01
5.000000E+01
5.000000E+01
5.000000E+01
5.000000E+01
5.000000E+01
5.000000E+01
5.000000E+01
5.000000E+01
5.000000E+01
5.000000E+01
5.000000E+01
5.000000E+01
5.000000E+01
5.000000E+01
5.000000E+01
5.000000E+01
5.000000E+01
5.000000E+01
5.000000E+01
5.000000E+01
5.000000E+01
5.000000E+01
5.000000E+01
5.000000E+01
5.000000E+01
5.000000E+01
5.000000E+01
5.000000E+01
5.000000E+01
5.000000E+01
5.000000E+01
5.000000E+01
5.000000E+01
5.000000E+01
5.000000E+01
5.000000E+01
5.000000E+01
5.000000E+01
5.000000E+01
5.000000E+01
5.000000E+01
5.000000E+01
5.000000E+01
5.000000E+01
5.000000E+01
5.000000E+01
5.000000E+01
5.000000E+01
5.000000E+01
5.000000E+01
5.000000E+01
5.000000E+01
5.000000E+01
5.000000E+01
5.000000E+01
5.500000E+01
5.500000E+01
5.500000E+01
5.500000E+01
5.500000E+01
5.500000E+01
5.500000E+01
5.500000E+01
5.500000E+01
5.500000E+01
5.500000E+01
5.500000E+01
5.500000E+01
5.500000E+01
5.500000E+01
5.500000E+01
5.500000E+01
5.500000E+01
5.500000E+01
5.500000E+01
5.500000E+01
5.500000E+01
5.500000E+01
5.500000E+01
5.500000E+01
5.500000E+01
5.500000E+01
5.500000E+01
5.500000E+01
5.500000E+01
5.500000E+01
5.500000E+01
5.500000E+01
5.500000E+01
5.500000E+01
5.500000E+01
5.500000E+01
5.500000E+01
5.500000E+01
5.500000E+01
5.500000E+01
5.500000E+01
5.500000E+01
5.500000E+01
5.500000E+01
5.500000E+01
5.500000E+01
5.500000E+01
5.500000E+01
5.500000E+01
5.500000E+01
5.500000E+01
5.500000E+01
5.500000E+01
5.500000E+01
5.500000E+01
5.500000E+01
5.500000E+01
5.500000E+01
5.500000E+01
5.500000E+01
5.500000E+01
5.500000E+01
5.500000E+01
5.500000E+01
5.500000E+01
5.500000E+01
5.500000E+01
5.500000E+01
5.500000E+01
5.500000E+01
5.500000E+01
5.500000E+01
5.500000E+01
5.500000E+01
5.500000E+01
5.500000E+01
5.500000E+01
5.500000E+01
5.500000E+01
5.500000E+01
5.500000E+01
5.500000E+01
5.500000E+01
5.500000E+01
5.500000E+01
5.500000E+01
5.500000E+01
5.500000E+01
5.500000E+01
5.500000E+01
5.500000E+01
5.500000E+01
5.500000E+01
5.500000E+01
5.500000E+01
5.500000E+01
5.500000E+01
5.500000E+01
5.500000E+01
5.500000E+01
5.500000E+01
5.500000E+01
5.500000E+01
5.500000E+01
5.500000E+01
5.500000E+01
5.500000E+01
5.500000E+01
5.500000E+01
5.500000E+01
5.500000E+01
5.500000E+01
5.500000E+01
5.500000E+01
5.500000E+01
5.500000E+01
5.500000E+01
5.500000E+01
5.500000E+01
5.500000E+01
5.500000E+01
5.500000E+01
5.500000E+01
5.500000E+01
5.500000E+01
5.500000E+01
5.500000E+01
5.500000E+01
5.500000E+01
5.500000E+01
5.500000E+01
5.500000E+01
5.500000E+01
5.500000E+01
5.500000E+01
5.500000E+01
5.500000E+01
5.500000E+01
5.500000E+01
5.500000E+01
5.500000E+01
5.500000E+01
5.500000E+01
5.500000E+01
5.500000E+01
5.500000E+01
5.500000E+01
5.500000E+01
5.500000E+01
5.500000E+01
5.500000E+01
5.500000E+01
5.500000E+01
5.500000E+01
5.500000E+01
5.500000E+01
5.500000E+01
5.500000E+01
5.500000E+01
5.500000E+01
5.500000E+01
5.500000E+01
5.500000E+01
5.500000E+01
5.500000E+01
5.500000E+01
5.500000E+01
5.500000E+01
5.500000E+01
5.500000E+01
5.500000E+01
5.500000E+01
5.500000E+01
5.500000E+01
5.500000E+01
5.500000E+01
5.500000E+01
5.500000E+01
5.500000E+01
5.500000E+01
5.500000E+01
5.500000E+01
5.500000E+01
5.500000E+01
5.500000E+01
5.500000E+01
5.500000E+01
5.500000E+01
5.500000E+01
5.500000E+01
5.500000E+01
5.500000E+01
5.500000E+01
5.500000E+01
5.500000E+01
5.500000E+01
5.500000E+01
5.500000E+01
5.500000E+01
5.500000E+01
6.000000E+01
6.000000E+01
6.000000E+01
6.000000E+01
6.000000E+01
6.000000E+01
6.000000E+01
6.000000E+01
6.000000E+01
6.000000E+01
6.000000E+01
6.000000E+01
6.000000E+01
6.000000E+01
6.000000E+01
6.000000E+01
6.000000E+01
6.000000E+01
6.000000E+01
6.000000E+01
6.000000E+01
6.000000E+01
6.000000E+01
6.000000E+01
6.000000E+01
6.000000E+01
6.000000E+01
6.000000E+01
6.000000E+01
6.000000E+01
6.000000E+01
6.000000E+01
6.000000E+01
6.000000E+01
6.000000E+01
6.000000E+01
6.000000E+01
6.000000E+01
6.000000E+01
6.000000E+01
6.000000E+01
6.000000E+01
6.000000E+01
6.000000E+01
6.000000E+01
6.000000E+01
6.000000E+01
6.000000E+01
6.000000E+01
6.000000E+01
6.000000E+01
6.000000E+01
6.000000E+01
6.000000E+01
6.000000E+01
6.000000E+01
6.000000E+01
6.000000E+01
6.000000E+01
6.000000E+01
6.000000E+01
6.000000E+01
6.000000E+01
6.000000E+01
6.000000E+01
6.000000E+01
6.000000E+01
6.000000E+01
6.000000E+01
6.000000E+01
6.000000E+01
6.000000E+01
6.000000E+01
6.000000E+01
6.000000E+01
6.000000E+01
6.000000E+01
6.000000E+01
6.000000E+01
6.000000E+01
6.000000E+01
6.000000E+01
6.000000E+01
6.000000E+01
6.000000E+01
6.000000E+01
6.000000E+01
6.000000E+01
6.000000E+01
6.000000E+01
6.000000E+01
6.000000E+01
6.000000E+01
6.000000E+01
6.000000E+01
6.000000E+01
6.000000E+01
6.000000E+01
6.000000E+01
6.000000E+01
6.000000E+01
6.000000E+01
6.000000E+01
6.000000E+01
6.000000E+01
6.000000E+01
6.000000E+01
6.000000E+01
6.000000E+01
6.000000E+01
6.000000E+01
6.000000E+01
6.000000E+01
6.000000E+01
6.000000E+01
6.000000E+01
6.000000E+01
6.000000E+01
6.000000E+01
6.000000E+01
6.000000E+01
6.000000E+01
6.000000E+01
6.000000E+01
6.000000E+01
6.000000E+01
6.000000E+01
6.000000E+01
6.000000E+01
6.000000E+01
6.000000E+01
6.000000E+01
6.000000E+01
6.000000E+01
6.000000E+01
6.000000E+01
6.000000E+01
6.000000E+01
6.000000E+01
6.000000E+01
6.000000E+01
6.000000E+01
6.000000E+01
6.000000E+01
6.000000E+01
6.000000E+01
6.000000E+01
6.000000E+01
6.000000E+01
6.000000E+01
6.000000E+01
6.000000E+01
6.000000E+01
6.000000E+01
6.000000E+01
6.000000E+01
6.000000E+01
6.000000E+01
6.000000E+01
6.000000E+01
6.000000E+01
6.000000E+01
6.000000E+01
6.000000E+01
6.000000E+01
6.000000E+01
6.000000E+01
6.000000E+01
6.000000E+01
6.000000E+01
6.000000E+01
6.000000E+01
6.000000E+01
6.000000E+01
6.000000E+01
6.000000E+01
6.000000E+01
6.000000E+01
6.000000E+01
6.000000E+01
6.000000E+01
6.000000E+01
6.000000E+01
6.000000E+01
6.000000E+01
6.000000E+01
6.000000E+01
6.000000E+01
6.000000E+01
6.000000E+01
6.000000E+01
6.000000E+01
6.000000E+01
6.000000E+01
6.000000E+01
6.000000E+01
6.000000E+01
6.000000E+01
6.000000E+01
6.000000E+01
6.000000E+01
6.500000E+01
6.500000E+01
6.500000E+01
6.500000E+01
6.500000E+01
6.500000E+01
6.500000E+01
6.500000E+01
6.500000E+01
6.500000E+01
6.500000E+01
6.500000E+01
6.500000E+01
6.500000E+01
6.500000E+01
6.500000E+01
6.500000E+01
6.500000E+01
6.500000E+01
6.500000E+01
6.500000E+01
6.500000E+01
6.500000E+01
6.500000E+01
6.500000E+01
6.500000E+01
6.500000E+01
6.500000E+01
6.500000E+01
6.500000E+01
6.500000E+01
6.500000E+01
6.500000E+01
6.500000E+01
6.500000E+01
6.500000E+01
6.500000E+01
6.500000E+01
6.500000E+01
6.500000E+01
6.500000E+01
6.500000E+01
6.500000E+01
6.500000E+01
6.500000E+01
6.500000E+01
6.500000E+01
6.500000E+01
6.500000E+01
6.500000E+01
6.500000E+01
6.500000E+01
6.500000E+01
6.500000E+01
6.500000E+01
6.500000E+01
6.500000E+01
6.500000E+01
6.500000E+01
6.500000E+01
6.500000E+01
6.500000E+01
6.500000E+01
6.500000E+01
6.500000E+01
6.500000E+01
6.500000E+01
6.500000E+01
6.500000E+01
6.500000E+01
6.500000E+01
6.500000E+01
6.500000E+01
6.500000E+01
6.500000E+01
6.500000E+01
6.500000E+01
6.500000E+01
6.500000E+01
6.500000E+01
6.500000E+01
6.500000E+01
6.500000E+01
6.500000E+01
6.500000E+01
6.500000E+01
6.500000E+01
6.500000E+01
6.500000E+01
6.500000E+01
6.500000E+01
6.500000E+01
6.500000E+01
6.500000E+01
6.500000E+01
6.500000E+01
6.500000E+01
6.500000E+01
6.500000E+01
6.500000E+01
6.500000E+01
6.500000E+01
6.500000E+01
6.500000E+01
6.500000E+01
6.500000E+01
6.500000E+01
6.500000E+01
6.500000E+01
6.500000E+01
6.500000E+01
6.500000E+01
6.500000E+01
6.500000E+01
6.500000E+01
6.500000E+01
6.500000E+01
6.500000E+01
6.500000E+01
6.500000E+01
6.500000E+01
6.500000E+01
6.500000E+01
6.500000E+01
6.500000E+01
6.500000E+01
6.500000E+01
6.500000E+01
6.500000E+01
6.500000E+01
6.500000E+01
6.500000E+01
6.500000E+01
6.500000E+01
6.500000E+01
6.500000E+01
6.500000E+01
6.500000E+01
6.500000E+01
6.500000E+01
6.500000E+01
6.500000E+01
6.500000E+01
6.500000E+01
6.500000E+01
6.500000E+01
6.500000E+01
6.500000E+01
6.500000E+01
6.500000E+01
6.500000E+01
6.500000E+01
6.500000E+01
6.500000E+01
6.500000E+01
6.500000E+01
6.500000E+01
6.500000E+01
6.500000E+01
6.500000E+01
6.500000E+01
6.500000E+01
6.500000E+01
6.500000E+01
6.500000E+01
6.500000E+01
6.500000E+01
6.500000E+01
6.500000E+01
6.500000E+01
6.500000E+01
6.500000E+01
6.500000E+01
6.500000E+01
6.500000E+01
6.500000E+01
6.500000E+01
6.500000E+01
6.500000E+01
6.500000E+01
6.500000E+01
6.500000E+01
6.500000E+01
6.500000E+01
6.500000E+01
6.500000E+01
6.500000E+01
6.500000E+01
6.500000E+01
6.500000E+01
6.500000E+01
6.500000E+01
6.500000E+01
6.500000E+01
6.500000E+01
6.500000E+01
6.500000E+01
6.500000E+01
6.500000E+01
6.500000E+01
6.500000E+01
7.000000E+01
7.000000E+01
7.000000E+01
7.000000E+01
7.000000E+01
7.000000E+01
7.000000E+01
7.000000E+01
7.000000E+01
7.000000E+01
7.000000E+01
7.000000E+01
7.000000E+01
7.000000E+01
7.000000E+01
7.000000E+01
7.000000E+01
7.000000E+01
7.000000E+01
7.000000E+01
7.000000E+01
7.000000E+01
7.000000E+01
7.000000E+01
7.000000E+01
7.000000E+01
7.000000E+01
7.000000E+01
7.000000E+01
7.000000E+01
7.000000E+01
7.000000E+01
7.000000E+01
7.000000E+01
7.000000E+01
7.000000E+01
7.000000E+01
7.000000E+01
7.000000E+01
7.000000E+01
7.000000E+01
7.000000E+01
7.000000E+01
7.000000E+01
7.000000E+01
7.000000E+01
7.000000E+01
7.000000E+01
7.000000E+01
7.000000E+01
7.000000E+01
7.000000E+01
7.000000E+01
7.000000E+01
7.000000E+01
7.000000E+01
7.000000E+01
7.000000E+01
7.000000E+01
7.000000E+01
7.000000E+01
7.000000E+01
7.000000E+01
7.000000E+01
7.000000E+01
7.000000E+01
7.000000E+01
7.000000E+01
7.000000E+01
7.000000E+01
7.000000E+01
7.000000E+01
7.000000E+01
7.000000E+01
7.000000E+01
7.000000E+01
7.000000E+01
7.000000E+01
7.000000E+01
7.000000E+01
7.000000E+01
7.000000E+01
7.000000E+01
7.000000E+01
7.000000E+01
7.000000E+01
7.000000E+01
7.000000E+01
7.000000E+01
7.000000E+01
7.000000E+01
7.000000E+01
7.000000E+01
7.000000E+01
7.000000E+01
7.000000E+01
7.000000E+01
7.000000E+01
7.000000E+01
7.000000E+01
7.000000E+01
7.000000E+01
7.000000E+01
7.000000E+01
7.000000E+01
7.000000E+01
7.000000E+01
7.000000E+01
7.000000E+01
7.000000E+01
7.000000E+01
7.000000E+01
7.000000E+01
7.000000E+01
7.000000E+01
7.000000E+01
7.000000E+01
7.000000E+01
7.000000E+01
7.000000E+01
7.000000E+01
7.000000E+01
7.000000E+01
7.000000E+01
7.000000E+01
7.000000E+01
7.000000E+01
7.000000E+01
7.000000E+01
7.000000E+01
7.000000E+01
7.000000E+01
7.000000E+01
7.000000E+01
7.000000E+01
7.000000E+01
7.000000E+01
7.000000E+01
7.000000E+01
7.000000E+01
7.000000E+01
7.000000E+01
7.000000E+01
7.000000E+01
7.000000E+01
7.000000E+01
7.000000E+01
7.000000E+01
7.000000E+01
7.000000E+01
7.000000E+01
7.000000E+01
7.000000E+01
7.000000E+01
7.000000E+01
7.000000E+01
7.000000E+01
7.000000E+01
7.000000E+01
7.000000E+01
7.000000E+01
7.000000E+01
7.000000E+01
7.000000E+01
7.000000E+01
7.000000E+01
7.000000E+01
7.000000E+01
7.000000E+01
7.000000E+01
7.000000E+01
7.000000E+01
7.000000E+01
7.000000E+01
7.000000E+01
7.000000E+01
7.000000E+01
7.000000E+01
7.000000E+01
7.000000E+01
7.000000E+01
7.000000E+01
7.000000E+01
7.000000E+01
7.000000E+01
7.000000E+01
7.000000E+01
7.000000E+01
7.000000E+01
7.000000E+01
7.000000E+01
7.000000E+01
7.000000E+01
7.000000E+01
7.000000E+01
7.000000E+01
7.000000E+01
7.000000E+01
7.000000E+01
7.000000E+01
7.000000E+01
7.500000E+01
7.500000E+01
7.500000E+01
7.500000E+01
7.500000E+01
7.500000E+01
7.500000E+01
7.500000E+01
7.500000E+01
7.500000E+01
7.500000E+01
7.500000E+01
7.500000E+01
7.500000E+01
7.500000E+01
7.500000E+01
7.500000E+01
7.500000E+01
7.500000E+01
7.500000E+01
7.500000E+01
7.500000E+01
7.500000E+01
7.500000E+01
7.500000E+01
7.500000E+01
7.500000E+01
7.500000E+01
7.500000E+01
7.500000E+01
7.500000E+01
7.500000E+01
7.500000E+01
7.500000E+01
7.500000E+01
7.500000E+01
7.500000E+01
7.500000E+01
7.500000E+01
7.500000E+01
7.500000E+01
7.500000E+01
7.500000E+01
7.500000E+01
7.500000E+01
7.500000E+01
7.500000E+01
7.500000E+01
7.500000E+01
7.500000E+01
7.500000E+01
7.500000E+01
7.500000E+01
7.500000E+01
7.500000E+01
7.500000E+01
7.500000E+01
7.500000E+01
7.500000E+01
7.500000E+01
7.500000E+01
7.500000E+01
7.500000E+01
7.500000E+01
7.500000E+01
7.500000E+01
7.500000E+01
7.500000E+01
7.500000E+01
7.500000E+01
7.500000E+01
7.500000E+01
7.500000E+01
7.500000E+01
7.500000E+01
7.500000E+01
7.500000E+01
7.500000E+01
7.500000E+01
7.500000E+01
7.500000E+01
7.500000E+01
7.500000E+01
7.500000E+01
7.500000E+01
7.500000E+01
7.500000E+01
7.500000E+01
7.500000E+01
7.500000E+01
7.500000E+01
7.500000E+01
7.500000E+01
7.500000E+01
7.500000E+01
7.500000E+01
7.500000E+01
7.500000E+01
7.500000E+01
7.500000E+01
7.500000E+01
7.500000E+01
7.500000E+01
7.500000E+01
7.500000E+01
7.500000E+01
7.500000E+01
7.500000E+01
7.500000E+01
7.500000E+01
7.500000E+01
7.500000E+01
7.500000E+01
7.500000E+01
7.500000E+01
7.500000E+01
7.500000E+01
7.500000E+01
7.500000E+01
7.500000E+01
7.500000E+01
7.500000E+01
7.500000E+01
7.500000E+01
7.500000E+01
7.500000E+01
7.500000E+01
7.500000E+01
7.500000E+01
7.500000E+01
7.500000E+01
7.500000E+01
7.500000E+01
7.500000E+01
7.500000E+01
7.500000E+01
7.500000E+01
7.500000E+01
7.500000E+01
7.500000E+01
7.500000E+01
7.500000E+01
7.500000E+01
7.500000E+01
7.500000E+01
7.500000E+01
7.500000E+01
7.500000E+01
7.500000E+01
7.500000E+01
7.500000E+01
7.500000E+01
7.500000E+01
7.500000E+01
7.500000E+01
7.500000E+01
7.500000E+01
7.500000E+01
7.500000E+01
7.500000E+01
7.500000E+01
7.500000E+01
7.500000E+01
7.500000E+01
7.500000E+01
7.500000E+01
7.500000E+01
7.500000E+01
7.500000E+01
7.500000E+01
7.500000E+01
7.500000E+01
7.500000E+01
7.500000E+01
7.500000E+01
7.500000E+01
7.500000E+01
7.500000E+01
7.500000E+01
7.500000E+01
7.500000E+01
7.500000E+01
7.500000E+01
7.500000E+01
7.500000E+01
7.500000E+01
7.500000E+01
7.500000E+01
7.500000E+01
7.500000E+01
7.500000E+01
7.500000E+01
7.500000E+01
7.500000E+01
7.500000E+01
7.500000E+01
7.500000E+01
7.500000E+01
7.500000E+01
7.500000E+01
7.500000E+01
8.000000E+01
8.000000E+01
8.000000E+01
8.000000E+01
8.000000E+01
8.000000E+01
8.000000E+01
8.000000E+01
8.000000E+01
8.000000E+01
8.000000E+01
8.000000E+01
8.000000E+01
8.000000E+01
8.000000E+01
8.000000E+01
8.000000E+01
8.000000E+01
8.000000E+01
8.000000E+01
8.000000E+01
8.000000E+01
8.000000E+01
8.000000E+01
8.000000E+01
8.000000E+01
8.000000E+01
8.000000E+01
8.000000E+01
8.000000E+01
8.000000E+01
8.000000E+01
8.000000E+01
8.000000E+01
8.000000E+01
8.000000E+01
8.000000E+01
8.000000E+01
8.000000E+01
8.000000E+01
8.000000E+01
8.000000E+01
8.000000E+01
8.000000E+01
8.000000E+01
8.000000E+01
8.000000E+01
8.000000E+01
8.000000E+01
8.000000E+01
8.000000E+01
8.000000E+01
8.000000E+01
8.000000E+01
8.000000E+01
8.000000E+01
8.000000E+01
8.000000E+01
8.000000E+01
8.000000E+01
8.000000E+01
8.000000E+01
8.000000E+01
8.000000E+01
8.000000E+01
8.000000E+01
8.000000E+01
8.000000E+01
8.000000E+01
8.000000E+01
8.000000E+01
8.000000E+01
8.000000E+01
8.000000E+01
8.000000E+01
8.000000E+01
8.000000E+01
8.000000E+01
8.000000E+01
8.000000E+01
8.000000E+01
8.000000E+01
8.000000E+01
8.000000E+01
8.000000E+01
8.000000E+01
8.000000E+01
8.000000E+01
8.000000E+01
8.000000E+01
8.000000E+01
8.000000E+01
8.000000E+01
8.000000E+01
8.000000E+01
8.000000E+01
8.000000E+01
8.000000E+01
8.000000E+01
8.000000E+01
8.000000E+01
8.000000E+01
8.000000E+01
8.000000E+01
8.000000E+01
8.000000E+01
8.000000E+01
8.000000E+01
8.000000E+01
8.000000E+01
8.000000E+01
8.000000E+01
8.000000E+01
8.000000E+01
8.000000E+01
8.000000E+01
8.000000E+01
8.000000E+01
8.000000E+01
8.000000E+01
8.000000E+01
8.000000E+01
8.000000E+01
8.000000E+01
8.000000E+01
8.000000E+01
8.000000E+01
8.000000E+01
8.000000E+01
8.000000E+01
8.000000E+01
8.000000E+01
8.000000E+01
8.000000E+01
8.000000E+01
8.000000E+01
8.000000E+01
8.000000E+01
8.000000E+01
8.000000E+01
8.000000E+01
8.000000E+01
8.000000E+01
8.000000E+01
8.000000E+01
8.000000E+01
8.000000E+01
8.000000E+01
8.000000E+01
8.000000E+01
8.000000E+01
8.000000E+01
8.000000E+01
8.000000E+01
8.000000E+01
8.000000E+01
8.000000E+01
8.000000E+01
8.000000E+01
8.000000E+01
8.000000E+01
8.000000E+01
8.000000E+01
8.000000E+01
8.000000E+01
8.000000E+01
8.000000E+01
8.000000E+01
8.000000E+01
8.000000E+01
8.000000E+01
8.000000E+01
8.000000E+01
8.000000E+01
8.000000E+01
8.000000E+01
8.000000E+01
8.000000E+01
8.000000E+01
8.000000E+01
8.000000E+01
8.000000E+01
8.000000E+01
8.000000E+01
8.000000E+01
8.000000E+01
8.000000E+01
8.000000E+01
8.000000E+01
8.000000E+01
8.000000E+01
8.000000E+01
8.000000E+01
8.000000E+01
8.000000E+01
8.000000E+01
8.000000E+01
8.000000E+01
8.000000E+01
8.000000E+01
8.000000E+01
8.500000E+01
8.500000E+01
8.500000E+01
8.500000E+01
8.500000E+01
8.500000E+01
8.500000E+01
8.500000E+01
8.500000E+01
8.500000E+01
8.500000E+01
8.500000E+01
8.500000E+01
8.500000E+01
8.500000E+01
8.500000E+01
8.500000E+01
8.500000E+01
8.500000E+01
8.500000E+01
8.500000E+01
8.500000E+01
8.500000E+01
8.500000E+01
8.500000E+01
8.500000E+01
8.500000E+01
8.500000E+01
8.500000E+01
8.500000E+01
8.500000E+01
8.500000E+01
8.500000E+01
8.500000E+01
8.500000E+01
8.500000E+01
8.500000E+01
8.500000E+01
8.500000E+01
8.500000E+01
8.500000E+01
8.500000E+01
8.500000E+01
8.500000E+01
8.500000E+01
8.500000E+01
8.500000E+01
8.500000E+01
8.500000E+01
8.500000E+01
8.500000E+01
8.500000E+01
8.500000E+01
8.500000E+01
8.500000E+01
8.500000E+01
8.500000E+01
8.500000E+01
8.500000E+01
8.500000E+01
8.500000E+01
8.500000E+01
8.500000E+01
8.500000E+01
8.500000E+01
8.500000E+01
8.500000E+01
8.500000E+01
8.500000E+01
8.500000E+01
8.500000E+01
8.500000E+01
8.500000E+01
8.500000E+01
8.500000E+01
8.500000E+01
8.500000E+01
8.500000E+01
8.500000E+01
8.500000E+01
8.500000E+01
8.500000E+01
8.500000E+01
8.500000E+01
8.500000E+01
8.500000E+01
8.500000E+01
8.500000E+01
8.500000E+01
8.500000E+01
8.500000E+01
8.500000E+01
8.500000E+01
8.500000E+01
8.500000E+01
8.500000E+01
8.500000E+01
8.500000E+01
8.500000E+01
8.500000E+01
8.500000E+01
8.500000E+01
8.500000E+01
8.500000E+01
8.500000E+01
8.500000E+01
8.500000E+01
8.500000E+01
8.500000E+01
8.500000E+01
8.500000E+01
8.500000E+01
8.500000E+01
8.500000E+01
8.500000E+01
8.500000E+01
8.500000E+01
8.500000E+01
8.500000E+01
8.500000E+01
8.500000E+01
8.500000E+01
8.500000E+01
8.500000E+01
8.500000E+01
8.500000E+01
8.500000E+01
8.500000E+01
8.500000E+01
8.500000E+01
8.500000E+01
8.500000E+01
8.500000E+01
8.500000E+01
8.500000E+01
8.500000E+01
8.500000E+01
8.500000E+01
8.500000E+01
8.500000E+01
8.500000E+01
8.500000E+01
8.500000E+01
8.500000E+01
8.500000E+01
8.500000E+01
8.500000E+01
8.500000E+01
8.500000E+01
8.500000E+01
8.500000E+01
8.500000E+01
8.500000E+01
8.500000E+01
8.500000E+01
8.500000E+01
8.500000E+01
8.500000E+01
8.500000E+01
8.500000E+01
8.500000E+01
8.500000E+01
8.500000E+01
8.500000E+01
8.500000E+01
8.500000E+01
8.500000E+01
8.500000E+01
8.500000E+01
8.500000E+01
8.500000E+01
8.500000E+01
8.500000E+01
8.500000E+01
8.500000E+01
8.500000E+01
8.500000E+01
8.500000E+01
8.500000E+01
8.500000E+01
8.500000E+01
8.500000E+01
8.500000E+01
8.500000E+01
8.500000E+01
8.500000E+01
8.500000E+01
8.500000E+01
8.500000E+01
8.500000E+01
8.500000E+01
8.500000E+01
8.500000E+01
8.500000E+01
8.500000E+01
8.500000E+01
8.500000E+01
8.500000E+01
8.500000E+01
8.500000E+01
8.500000E+01
9.000000E+01
9.000000E+01
9.000000E+01
9.000000E+01
9.000000E+01
9.000000E+01
9.000000E+01
9.000000E+01
9.000000E+01
9.000000E+01
9.000000E+01
9.000000E+01
9.000000E+01
9.000000E+01
9.000000E+01
9.000000E+01
9.000000E+01
9.000000E+01
9.000000E+01
9.000000E+01
9.000000E+01
9.000000E+01
9.000000E+01
9.000000E+01
9.000000E+01
9.000000E+01
9.000000E+01
9.000000E+01
9.000000E+01
9.000000E+01
9.000000E+01
9.000000E+01
9.000000E+01
9.000000E+01
9.000000E+01
9.000000E+01
9.000000E+01
9.000000E+01
9.000000E+01
9.000000E+01
9.000000E+01
9.000000E+01
9.000000E+01
9.000000E+01
9.000000E+01
9.000000E+01
9.000000E+01
9.000000E+01
9.000000E+01
9.000000E+01
9.000000E+01
9.000000E+01
9.000000E+01
9.000000E+01
9.000000E+01
9.000000E+01
9.000000E+01
9.000000E+01
9.000000E+01
9.000000E+01
9.000000E+01
9.000000E+01
9.000000E+01
9.000000E+01
9.000000E+01
9.000000E+01
9.000000E+01
9.000000E+01
9.000000E+01
9.000000E+01
9.000000E+01
9.000000E+01
9.000000E+01
9.000000E+01
9.000000E+01
9.000000E+01
9.000000E+01
9.000000E+01
9.000000E+01
9.000000E+01
9.000000E+01
9.000000E+01
9.000000E+01
9.000000E+01
9.000000E+01
9.000000E+01
9.000000E+01
9.000000E+01
9.000000E+01
9.000000E+01
9.000000E+01
9.000000E+01
9.000000E+01
9.000000E+01
9.000000E+01
9.000000E+01
9.000000E+01
9.000000E+01
9.000000E+01
9.000000E+01
9.000000E+01
9.000000E+01
9.000000E+01
9.000000E+01
9.000000E+01
9.000000E+01
9.000000E+01
9.000000E+01
9.000000E+01
9.000000E+01
9.000000E+01
9.000000E+01
9.000000E+01
9.000000E+01
9.000000E+01
9.000000E+01
9.000000E+01
9.000000E+01
9.000000E+01
9.000000E+01
9.000000E+01
9.000000E+01
9.000000E+01
9.000000E+01
9.000000E+01
9.000000E+01
9.000000E+01
9.000000E+01
9.000000E+01
9.000000E+01
9.000000E+01
9.000000E+01
9.000000E+01
9.000000E+01
9.000000E+01
9.000000E+01
9.000000E+01
9.000000E+01
9.000000E+01
9.000000E+01
9.000000E+01
9.000000E+01
9.000000E+01
9.000000E+01
9.000000E+01
9.000000E+01
9.000000E+01
9.000000E+01
9.000000E+01
9.000000E+01
9.000000E+01
9.000000E+01
9.000000E+01
9.000000E+01
9.000000E+01
9.000000E+01
9.000000E+01
9.000000E+01
9.000000E+01
9.000000E+01
9.000000E+01
9.000000E+01
9.000000E+01
9.000000E+01
9.000000E+01
9.000000E+01
9.000000E+01
9.000000E+01
9.000000E+01
9.000000E+01
9.000000E+01
9.000000E+01
9.000000E+01
9.000000E+01
9.000000E+01
9.000000E+01
9.000000E+01
9.000000E+01
9.000000E+01
9.000000E+01
9.000000E+01
9.000000E+01
9.000000E+01
9.000000E+01
9.000000E+01
9.000000E+01
9.000000E+01
9.000000E+01
9.000000E+01
9.000000E+01
9.000000E+01
9.000000E+01
9.000000E+01
9.000000E+01
9.000000E+01
9.000000E+01
9.000000E+01
9.000000E+01
9.000000E+01
9.000000E+01
9.000000E+01
9.500000E+01
9.500000E+01
9.500000E+01
9.500000E+01
9.500000E+01
9.500000E+01
9.500000E+01
9.500000E+01
9.500000E+01
9.500000E+01
9.500000E+01
9.500000E+01
9.500000E+01
9.500000E+01
9.500000E+01
9.500000E+01
9.500000E+01
9.500000E+01
9.500000E+01
9.500000E+01
9.500000E+01
9.500000E+01
9.500000E+01
9.500000E+01
9.500000E+01
9.500000E+01
9.500000E+01
9.500000E+01
9.500000E+01
9.500000E+01
9.500000E+01
9.500000E+01
9.500000E+01
9.500000E+01
9.500000E+01
9.500000E+01
9.500000E+01
9.500000E+01
9.500000E+01
9.500000E+01
9.500000E+01
9.500000E+01
9.500000E+01
9.500000E+01
9.500000E+01
9.500000E+01
9.500000E+01
9.500000E+01
9.500000E+01
9.500000E+01
9.500000E+01
9.500000E+01
9.500000E+01
9.500000E+01
9.500000E+01
9.500000E+01
9.500000E+01
9.500000E+01
9.500000E+01
9.500000E+01
9.500000E+01
9.500000E+01
9.500000E+01
9.500000E+01
9.500000E+01
9.500000E+01
9.500000E+01
9.500000E+01
9.500000E+01
9.500000E+01
9.500000E+01
9.500000E+01
9.500000E+01
9.500000E+01
9.500000E+01
9.500000E+01
9.500000E+01
9.500000E+01
9.500000E+01
9.500000E+01
9.500000E+01
9.500000E+01
9.500000E+01
9.500000E+01
9.500000E+01
9.500000E+01
9.500000E+01
9.500000E+01
9.500000E+01
9.500000E+01
9.500000E+01
9.500000E+01
9.500000E+01
9.500000E+01
9.500000E+01
9.500000E+01
9.500000E+01
9.500000E+01
9.500000E+01
9.500000E+01
9.500000E+01
9.500000E+01
9.500000E+01
9.500000E+01
9.500000E+01
9.500000E+01
9.500000E+01
9.500000E+01
9.500000E+01
9.500000E+01
9.500000E+01
9.500000E+01
9.500000E+01
9.500000E+01
9.500000E+01
9.500000E+01
9.500000E+01
9.500000E+01
9.500000E+01
9.500000E+01
9.500000E+01
9.500000E+01
9.500000E+01
9.500000E+01
9.500000E+01
9.500000E+01
9.500000E+01
9.500000E+01
9.500000E+01
9.500000E+01
9.500000E+01
9.500000E+01
9.500000E+01
9.500000E+01
9.500000E+01
9.500000E+01
9.500000E+01
9.500000E+01
9.500000E+01
9.500000E+01
9.500000E+01
9.500000E+01
9.500000E+01
9.500000E+01
9.500000E+01
9.500000E+01
9.500000E+01
9.500000E+01
9.500000E+01
9.500000E+01
9.500000E+01
9.500000E+01
9.500000E+01
9.500000E+01
9.500000E+01
9.500000E+01
9.500000E+01
9.500000E+01
9.500000E+01
9.500000E+01
9.500000E+01
9.500000E+01
9.500000E+01
9.500000E+01
9.500000E+01
9.500000E+01
9.500000E+01
9.500000E+01
9.500000E+01
9.500000E+01
9.500000E+01
9.500000E+01
9.500000E+01
9.500000E+01
9.500000E+01
9.500000E+01
9.500000E+01
9.500000E+01
9.500000E+01
9.500000E+01
9.500000E+01
9.500000E+01
9.500000E+01
9.500000E+01
9.500000E+01
9.500000E+01
9.500000E+01
9.500000E+01
9.500000E+01
9.500000E+01
9.500000E+01
9.500000E+01
9.500000E+01
9.500000E+01
9.500000E+01
9.500000E+01
9.500000E+01
9.500000E+01
9.500000E+01
9.500000E+01
9.500000E+01
1.000000E+02
1.000000E+02
1.000000E+02
1.000000E+02
1.000000E+02
1.000000E+02
1.000000E+02
1.000000E+02
1.000000E+02
1.000000E+02
1.000000E+02
1.000000E+02
1.000000E+02
1.000000E+02
1.000000E+02
1.000000E+02
1.000000E+02
1.000000E+02
1.000000E+02
1.000000E+02
1.000000E+02
1.000000E+02
1.000000E+02
1.000000E+02
1.000000E+02
1.000000E+02
1.000000E+02
1.000000E+02
1.000000E+02
1.000000E+02
1.000000E+02
1.000000E+02
1.000000E+02
1.000000E+02
1.000000E+02
1.000000E+02
1.000000E+02
1.000000E+02
1.000000E+02
1.000000E+02
1.000000E+02
1.000000E+02
1.000000E+02
1.000000E+02
1.000000E+02
1.000000E+02
1.000000E+02
1.000000E+02
1.000000E+02
1.000000E+02
1.000000E+02
1.000000E+02
1.000000E+02
1.000000E+02
1.000000E+02
1.000000E+02
1.000000E+02
1.000000E+02
1.000000E+02
1.000000E+02
1.000000E+02
1.000000E+02
1.000000E+02
1.000000E+02
1.000000E+02
1.000000E+02
1.000000E+02
1.000000E+02
1.000000E+02
1.000000E+02
1.000000E+02
1.000000E+02
1.000000E+02
1.000000E+02
1.000000E+02
1.000000E+02
1.000000E+02
1.000000E+02
1.000000E+02
1.000000E+02
1.000000E+02
1.000000E+02
1.000000E+02
1.000000E+02
1.000000E+02
1.000000E+02
1.000000E+02
1.000000E+02
1.000000E+02
1.000000E+02
1.000000E+02
1.000000E+02
1.000000E+02
1.000000E+02
1.000000E+02
1.000000E+02
1.000000E+02
1.000000E+02
1.000000E+02
1.000000E+02
1.000000E+02
1.000000E+02
1.000000E+02
1.000000E+02
1.000000E+02
1.000000E+02
1.000000E+02
1.000000E+02
1.000000E+02
1.000000E+02
1.000000E+02
1.000000E+02
1.000000E+02
1.000000E+02
1.000000E+02
1.000000E+02
1.000000E+02
1.000000E+02
1.000000E+02
1.000000E+02
1.000000E+02
1.000000E+02
1.000000E+02
1.000000E+02
1.000000E+02
1.000000E+02
1.000000E+02
1.000000E+02
1.000000E+02
1.000000E+02
1.000000E+02
1.000000E+02
1.000000E+02
1.000000E+02
1.000000E+02
1.000000E+02
1.000000E+02
1.000000E+02
1.000000E+02
1.000000E+02
1.000000E+02
1.000000E+02
1.000000E+02
1.000000E+02
1.000000E+02
1.000000E+02
1.000000E+02
1.000000E+02
1.000000E+02
1.000000E+02
1.000000E+02
1.000000E+02
1.000000E+02
1.000000E+02
1.000000E+02
1.000000E+02
1.000000E+02
1.000000E+02
1.000000E+02
1.000000E+02
1.000000E+02
1.000000E+02
1.000000E+02
1.000000E+02
1.000000E+02
1.000000E+02
1.000000E+02
1.000000E+02
1.000000E+02
1.000000E+02
1.000000E+02
1.000000E+02
1.000000E+02
1.000000E+02
1.000000E+02
1.000000E+02
1.000000E+02
1.000000E+02
1.000000E+02
1.000000E+02
1.000000E+02
1.000000E+02
1.000000E+02
1.000000E+02
1.000000E+02
1.000000E+02
1.000000E+02
1.000000E+02
1.000000E+02
1.000000E+02
1.000000E+02
1.000000E+02
1.000000E+02
1.000000E+02
1.000000E+02
1.000000E+02
1.000000E+02
1.000000E+02
1.000000E+02
1.000000E+02
1.000000E+02
1.050000E+02
1.050000E+02
1.050000E+02
1.050000E+02
1.050000E+02
1.050000E+02
1.050000E+02
1.050000E+02
1.050000E+02
1.050000E+02
1.050000E+02
1.050000E+02
1.050000E+02
1.050000E+02
1.050000E+02
1.050000E+02
1.050000E+02
1.050000E+02
1.050000E+02
1.050000E+02
1.050000E+02
1.050000E+02
1.050000E+02
1.050000E+02
1.050000E+02
1.050000E+02
1.050000E+02
1.050000E+02
1.050000E+02
1.050000E+02
1.050000E+02
1.050000E+02
1.050000E+02
1.050000E+02
1.050000E+02
1.050000E+02
1.050000E+02
1.050000E+02
1.050000E+02
1.050000E+02
1.050000E+02
1.050000E+02
1.050000E+02
1.050000E+02
1.050000E+02
1.050000E+02
1.050000E+02
1.050000E+02
1.050000E+02
1.050000E+02
1.050000E+02
1.050000E+02
1.050000E+02
1.050000E+02
1.050000E+02
1.050000E+02
1.050000E+02
1.050000E+02
1.050000E+02
1.050000E+02
1.050000E+02
1.050000E+02
1.050000E+02
1.050000E+02
1.050000E+02
1.050000E+02
1.050000E+02
1.050000E+02
1.050000E+02
1.050000E+02
1.050000E+02
1.050000E+02
1.050000E+02
1.050000E+02
1.050000E+02
1.050000E+02
1.050000E+02
1.050000E+02
1.050000E+02
1.050000E+02
1.050000E+02
1.050000E+02
1.050000E+02
1.050000E+02
1.050000E+02
1.050000E+02
1.050000E+02
1.050000E+02
1.050000E+02
1.050000E+02
1.050000E+02
1.050000E+02
1.050000E+02
1.050000E+02
1.050000E+02
1.050000E+02
1.050000E+02
1.050000E+02
1.050000E+02
1.050000E+02
1.050000E+02
1.050000E+02
1.050000E+02
1.050000E+02
1.050000E+02
1.050000E+02
1.050000E+02
1.050000E+02
1.050000E+02
1.050000E+02
1.050000E+02
1.050000E+02
1.050000E+02
1.050000E+02
1.050000E+02
1.050000E+02
1.050000E+02
1.050000E+02
1.050000E+02
1.050000E+02
1.050000E+02
1.050000E+02
1.050000E+02
1.050000E+02
1.050000E+02
1.050000E+02
1.050000E+02
1.050000E+02
1.050000E+02
1.050000E+02
1.050000E+02
1.050000E+02
1.050000E+02
1.050000E+02
1.050000E+02
1.050000E+02
1.050000E+02
1.050000E+02
1.050000E+02
1.050000E+02
1.050000E+02
1.050000E+02
1.050000E+02
1.050000E+02
1.050000E+02
1.050000E+02
1.050000E+02
1.050000E+02
1.050000E+02
1.050000E+02
1.050000E+02
1.050000E+02
1.050000E+02
1.050000E+02
1.050000E+02
1.050000E+02
1.050000E+02
1.050000E+02
1.050000E+02
1.050000E+02
1.050000E+02
1.050000E+02
1.050000E+02
1.050000E+02
1.050000E+02
1.050000E+02
1.050000E+02
1.050000E+02
1.050000E+02
1.050000E+02
1.050000E+02
1.050000E+02
1.050000E+02
1.050000E+02
1.050000E+02
1.050000E+02
1.050000E+02
1.050000E+02
1.050000E+02
1.050000E+02
1.050000E+02
1.050000E+02
1.050000E+02
1.050000E+02
1.050000E+02
1.050000E+02
1.050000E+02
1.050000E+02
1.050000E+02
1.050000E+02
1.050000E+02
1.050000E+02
1.050000E+02
1.050000E+02
1.050000E+02
1.050000E+02
1.050000E+02
1.050000E+02
1.050000E+02
1.050000E+02
1.050000E+02
1.100000E+02
1.100000E+02
1.100000E+02
1.100000E+02
1.100000E+02
1.100000E+02
1.100000E+02
1.100000E+02
1.100000E+02
1.100000E+02
1.100000E+02
1.100000E+02
1.100000E+02
1.100000E+02
1.100000E+02
1.100000E+02
1.100000E+02
1.100000E+02
1.100000E+02
1.100000E+02
1.100000E+02
1.100000E+02
1.100000E+02
1.100000E+02
1.100000E+02
1.100000E+02
1.100000E+02
1.100000E+02
1.100000E+02
1.100000E+02
1.100000E+02
1.100000E+02
1.100000E+02
1.100000E+02
1.100000E+02
1.100000E+02
1.100000E+02
1.100000E+02
1.100000E+02
1.100000E+02
1.100000E+02
1.100000E+02
1.100000E+02
1.100000E+02
1.100000E+02
1.100000E+02
1.100000E+02
1.100000E+02
1.100000E+02
1.100000E+02
1.100000E+02
1.100000E+02
1.100000E+02
1.100000E+02
1.100000E+02
1.100000E+02
1.100000E+02
1.100000E+02
1.100000E+02
1.100000E+02
1.100000E+02
1.100000E+02
1.100000E+02
1.100000E+02
1.100000E+02
1.100000E+02
1.100000E+02
1.100000E+02
1.100000E+02
1.100000E+02
1.100000E+02
1.100000E+02
1.100000E+02
1.100000E+02
1.100000E+02
1.100000E+02
1.100000E+02
1.100000E+02
1.100000E+02
1.100000E+02
1.100000E+02
1.100000E+02
1.100000E+02
1.100000E+02
1.100000E+02
1.100000E+02
1.100000E+02
1.100000E+02
1.100000E+02
1.100000E+02
1.100000E+02
1.100000E+02
1.100000E+02
1.100000E+02
1.100000E+02
1.100000E+02
1.100000E+02
1.100000E+02
1.100000E+02
1.100000E+02
1.100000E+02
1.100000E+02
1.100000E+02
1.100000E+02
1.100000E+02
1.100000E+02
1.100000E+02
1.100000E+02
1.100000E+02
1.100000E+02
1.100000E+02
1.100000E+02
1.100000E+02
1.100000E+02
1.100000E+02
1.100000E+02
1.100000E+02
1.100000E+02
1.100000E+02
1.100000E+02
1.100000E+02
1.100000E+02
1.100000E+02
1.100000E+02
1.100000E+02
1.100000E+02
1.100000E+02
1.100000E+02
1.100000E+02
1.100000E+02
1.100000E+02
1.100000E+02
1.100000E+02
1.100000E+02
1.100000E+02
1.100000E+02
1.100000E+02
1.100000E+02
1.100000E+02
1.100000E+02
1.100000E+02
1.100000E+02
1.100000E+02
1.100000E+02
1.100000E+02
1.100000E+02
1.100000E+02
1.100000E+02
1.100000E+02
1.100000E+02
1.100000E+02
1.100000E+02
1.100000E+02
1.100000E+02
1.100000E+02
1.100000E+02
1.100000E+02
1.100000E+02
1.100000E+02
1.100000E+02
1.100000E+02
1.100000E+02
1.100000E+02
1.100000E+02
1.100000E+02
1.100000E+02
1.100000E+02
1.100000E+02
1.100000E+02
1.100000E+02
1.100000E+02
1.100000E+02
1.100000E+02
1.100000E+02
1.100000E+02
1.100000E+02
1.100000E+02
1.100000E+02
1.100000E+02
1.100000E+02
1.100000E+02
1.100000E+02
1.100000E+02
1.100000E+02
1.100000E+02
1.100000E+02
1.100000E+02
1.100000E+02
1.100000E+02
1.100000E+02
1.100000E+02
1.100000E+02
1.100000E+02
1.100000E+02
1.100000E+02
1.100000E+02
1.100000E+02
1.100000E+02
1.100000E+02
1.100000E+02
1.100000E+02
1.150000E+02
1.150000E+02
1.150000E+02
1.150000E+02
1.150000E+02
1.150000E+02
1.150000E+02
1.150000E+02
1.150000E+02
1.150000E+02
1.150000E+02
1.150000E+02
1.150000E+02
1.150000E+02
1.150000E+02
1.150000E+02
1.150000E+02
1.150000E+02
1.150000E+02
1.150000E+02
1.150000E+02
1.150000E+02
1.150000E+02
1.150000E+02
1.150000E+02
1.150000E+02
1.150000E+02
1.150000E+02
1.150000E+02
1.150000E+02
1.150000E+02
1.150000E+02
1.150000E+02
1.150000E+02
1.150000E+02
1.150000E+02
1.150000E+02
1.150000E+02
1.150000E+02
1.150000E+02
1.150000E+02
1.150000E+02
1.150000E+02
1.150000E+02
1.150000E+02
1.150000E+02
1.150000E+02
1.150000E+02
1.150000E+02
1.150000E+02
1.150000E+02
1.150000E+02
1.150000E+02
1.150000E+02
1.150000E+02
1.150000E+02
1.150000E+02
1.150000E+02
1.150000E+02
1.150000E+02
1.150000E+02
1.150000E+02
1.150000E+02
1.150000E+02
1.150000E+02
1.150000E+02
1.150000E+02
1.150000E+02
1.150000E+02
1.150000E+02
1.150000E+02
1.150000E+02
1.150000E+02
1.150000E+02
1.150000E+02
1.150000E+02
1.150000E+02
1.150000E+02
1.150000E+02
1.150000E+02
1.150000E+02
1.150000E+02
1.150000E+02
1.150000E+02
1.150000E+02
1.150000E+02
1.150000E+02
1.150000E+02
1.150000E+02
1.150000E+02
1.150000E+02
1.150000E+02
1.150000E+02
1.150000E+02
1.150000E+02
1.150000E+02
1.150000E+02
1.150000E+02
1.150000E+02
1.150000E+02
1.150000E+02
1.150000E+02
1.150000E+02
1.150000E+02
1.150000E+02
1.150000E+02
1.150000E+02
1.150000E+02
1.150000E+02
1.150000E+02
1.150000E+02
1.150000E+02
1.150000E+02
1.150000E+02
1.150000E+02
1.150000E+02
1.150000E+02
1.150000E+02
1.150000E+02
1.150000E+02
1.150000E+02
1.150000E+02
1.150000E+02
1.150000E+02
1.150000E+02
1.150000E+02
1.150000E+02
1.150000E+02
1.150000E+02
1.150000E+02
1.150000E+02
1.150000E+02
1.150000E+02
1.150000E+02
1.150000E+02
1.150000E+02
1.150000E+02
1.150000E+02
1.150000E+02
1.150000E+02
1.150000E+02
1.150000E+02
1.150000E+02
1.150000E+02
1.150000E+02
1.150000E+02
1.150000E+02
1.150000E+02
1.150000E+02
1.150000E+02
1.150000E+02
1.150000E+02
1.150000E+02
1.150000E+02
1.150000E+02
1.150000E+02
1.150000E+02
1.150000E+02
1.150000E+02
1.150000E+02
1.150000E+02
1.150000E+02
1.150000E+02
1.150000E+02
1.150000E+02
1.150000E+02
1.150000E+02
1.150000E+02
1.150000E+02
1.150000E+02
1.150000E+02
1.150000E+02
1.150000E+02
1.150000E+02
1.150000E+02
1.150000E+02
1.150000E+02
1.150000E+02
1.150000E+02
1.150000E+02
1.150000E+02
1.150000E+02
1.150000E+02
1.150000E+02
1.150000E+02
1.150000E+02
1.150000E+02
1.150000E+02
1.150000E+02
1.150000E+02
1.150000E+02
1.150000E+02
1.150000E+02
1.150000E+02
1.150000E+02
1.150000E+02
1.150000E+02
1.150000E+02
1.150000E+02
1.150000E+02
1.150000E+02
1.200000E+02
1.200000E+02
1.200000E+02
1.200000E+02
1.200000E+02
1.200000E+02
1.200000E+02
1.200000E+02
1.200000E+02
1.200000E+02
1.200000E+02
1.200000E+02
1.200000E+02
1.200000E+02
1.200000E+02
1.200000E+02
1.200000E+02
1.200000E+02
1.200000E+02
1.200000E+02
1.200000E+02
1.200000E+02
1.200000E+02
1.200000E+02
1.200000E+02
1.200000E+02
1.200000E+02
1.200000E+02
1.200000E+02
1.200000E+02
1.200000E+02
1.200000E+02
1.200000E+02
1.200000E+02
1.200000E+02
1.200000E+02
1.200000E+02
1.200000E+02
1.200000E+02
1.200000E+02
1.200000E+02
1.200000E+02
1.200000E+02
1.200000E+02
1.200000E+02
1.200000E+02
1.200000E+02
1.200000E+02
1.200000E+02
1.200000E+02
1.200000E+02
1.200000E+02
1.200000E+02
1.200000E+02
1.200000E+02
1.200000E+02
1.200000E+02
1.200000E+02
1.200000E+02
1.200000E+02
1.200000E+02
1.200000E+02
1.200000E+02
1.200000E+02
1.200000E+02
1.200000E+02
1.200000E+02
1.200000E+02
1.200000E+02
1.200000E+02
1.200000E+02
1.200000E+02
1.200000E+02
1.200000E+02
1.200000E+02
1.200000E+02
1.200000E+02
1.200000E+02
1.200000E+02
1.200000E+02
1.200000E+02
1.200000E+02
1.200000E+02
1.200000E+02
1.200000E+02
1.200000E+02
1.200000E+02
1.200000E+02
1.200000E+02
1.200000E+02
1.200000E+02
1.200000E+02
1.200000E+02
1.200000E+02
1.200000E+02
1.200000E+02
1.200000E+02
1.200000E+02
1.200000E+02
1.200000E+02
1.200000E+02
1.200000E+02
1.200000E+02
1.200000E+02
1.200000E+02
1.200000E+02
1.200000E+02
1.200000E+02
1.200000E+02
1.200000E+02
1.200000E+02
1.200000E+02
1.200000E+02
1.200000E+02
1.200000E+02
1.200000E+02
1.200000E+02
1.200000E+02
1.200000E+02
1.200000E+02
1.200000E+02
1.200000E+02
1.200000E+02
1.200000E+02
1.200000E+02
1.200000E+02
1.200000E+02
1.200000E+02
1.200000E+02
1.200000E+02
1.200000E+02
1.200000E+02
1.200000E+02
1.200000E+02
1.200000E+02
1.200000E+02
1.200000E+02
1.200000E+02
1.200000E+02
1.200000E+02
1.200000E+02
1.200000E+02
1.200000E+02
1.200000E+02
1.200000E+02
1.200000E+02
1.200000E+02
1.200000E+02
1.200000E+02
1.200000E+02
1.200000E+02
1.200000E+02
1.200000E+02
1.200000E+02
1.200000E+02
1.200000E+02
1.200000E+02
1.200000E+02
1.200000E+02
1.200000E+02
1.200000E+02
1.200000E+02
1.200000E+02
1.200000E+02
1.200000E+02
1.200000E+02
1.200000E+02
1.200000E+02
1.200000E+02
1.200000E+02
1.200000E+02
1.200000E+02
1.200000E+02
1.200000E+02
1.200000E+02
1.200000E+02
1.200000E+02
1.200000E+02
1.200000E+02
1.200000E+02
1.200000E+02
1.200000E+02
1.200000E+02
1.200000E+02
1.200000E+02
1.200000E+02
1.200000E+02
1.200000E+02
1.200000E+02
1.200000E+02
1.200000E+02
1.200000E+02
1.200000E+02
1.200000E+02
1.200000E+02
1.200000E+02
1.200000E+02
1.200000E+02
1.200000E+02
1.200000E+02
1.200000E+02
1.250000E+02
1.250000E+02
1.250000E+02
1.250000E+02
1.250000E+02
1.250000E+02
1.250000E+02
1.250000E+02
1.250000E+02
1.250000E+02
1.250000E+02
1.250000E+02
1.250000E+02
1.250000E+02
1.250000E+02
1.250000E+02
1.250000E+02
1.250000E+02
1.250000E+02
1.250000E+02
1.250000E+02
1.250000E+02
1.250000E+02
1.250000E+02
1.250000E+02
1.250000E+02
1.250000E+02
1.250000E+02
1.250000E+02
1.250000E+02
1.250000E+02
1.250000E+02
1.250000E+02
1.250000E+02
1.250000E+02
1.250000E+02
1.250000E+02
1.250000E+02
1.250000E+02
1.250000E+02
1.250000E+02
1.250000E+02
1.250000E+02
1.250000E+02
1.250000E+02
1.250000E+02
1.250000E+02
1.250000E+02
1.250000E+02
1.250000E+02
1.250000E+02
1.250000E+02
1.250000E+02
1.250000E+02
1.250000E+02
1.250000E+02
1.250000E+02
1.250000E+02
1.250000E+02
1.250000E+02
1.250000E+02
1.250000E+02
1.250000E+02
1.250000E+02
1.250000E+02
1.250000E+02
1.250000E+02
1.250000E+02
1.250000E+02
1.250000E+02
1.250000E+02
1.250000E+02
1.250000E+02
1.250000E+02
1.250000E+02
1.250000E+02
1.250000E+02
1.250000E+02
1.250000E+02
1.250000E+02
1.250000E+02
1.250000E+02
1.250000E+02
1.250000E+02
1.250000E+02
1.250000E+02
1.250000E+02
1.250000E+02
1.250000E+02
1.250000E+02
1.250000E+02
1.250000E+02
1.250000E+02
1.250000E+02
1.250000E+02
1.250000E+02
1.250000E+02
1.250000E+02
1.250000E+02
1.250000E+02
1.250000E+02
1.250000E+02
1.250000E+02
1.250000E+02
1.250000E+02
1.250000E+02
1.250000E+02
1.250000E+02
1.250000E+02
1.250000E+02
1.250000E+02
1.250000E+02
1.250000E+02
1.250000E+02
1.250000E+02
1.250000E+02
1.250000E+02
1.250000E+02
1.250000E+02
1.250000E+02
1.250000E+02
1.250000E+02
1.250000E+02
1.250000E+02
1.250000E+02
1.250000E+02
1.250000E+02
1.250000E+02
1.250000E+02
1.250000E+02
1.250000E+02
1.250000E+02
1.250000E+02
1.250000E+02
1.250000E+02
1.250000E+02
1.250000E+02
1.250000E+02
1.250000E+02
1.250000E+02
1.250000E+02
1.250000E+02
1.250000E+02
1.250000E+02
1.250000E+02
1.250000E+02
1.250000E+02
1.250000E+02
1.250000E+02
1.250000E+02
1.250000E+02
1.250000E+02
1.250000E+02
1.250000E+02
1.250000E+02
1.250000E+02
1.250000E+02
1.250000E+02
1.250000E+02
1.250000E+02
1.250000E+02
1.250000E+02
1.250000E+02
1.250000E+02
1.250000E+02
1.250000E+02
1.250000E+02
1.250000E+02
1.250000E+02
1.250000E+02
1.250000E+02
1.250000E+02
1.250000E+02
1.250000E+02
1.250000E+02
1.250000E+02
1.250000E+02
1.250000E+02
1.250000E+02
1.250000E+02
1.250000E+02
1.250000E+02
1.250000E+02
1.250000E+02
1.250000E+02
1.250000E+02
1.250000E+02
1.250000E+02
1.250000E+02
1.250000E+02
1.250000E+02
1.250000E+02
1.250000E+02
1.250000E+02
1.250000E+02
1.250000E+02
1.250000E+02
1.250000E+02
1.250000E+02
1.250000E+02
1.250000E+02
1.300000E+02
1.300000E+02
1.300000E+02
1.300000E+02
1.300000E+02
1.300000E+02
1.300000E+02
1.300000E+02
1.300000E+02
1.300000E+02
1.300000E+02
1.300000E+02
1.300000E+02
1.300000E+02
1.300000E+02
1.300000E+02
1.300000E+02
1.300000E+02
1.300000E+02
1.300000E+02
1.300000E+02
1.300000E+02
1.300000E+02
1.300000E+02
1.300000E+02
1.300000E+02
1.300000E+02
1.300000E+02
1.300000E+02
1.300000E+02
1.300000E+02
1.300000E+02
1.300000E+02
1.300000E+02
1.300000E+02
1.300000E+02
1.300000E+02
1.300000E+02
1.300000E+02
1.300000E+02
1.300000E+02
1.300000E+02
1.300000E+02
1.300000E+02
1.300000E+02
1.300000E+02
1.300000E+02
1.300000E+02
1.300000E+02
1.300000E+02
1.300000E+02
1.300000E+02
1.300000E+02
1.300000E+02
1.300000E+02
1.300000E+02
1.300000E+02
1.300000E+02
1.300000E+02
1.300000E+02
1.300000E+02
1.300000E+02
1.300000E+02
1.300000E+02
1.300000E+02
1.300000E+02
1.300000E+02
1.300000E+02
1.300000E+02
1.300000E+02
1.300000E+02
1.300000E+02
1.300000E+02
1.300000E+02
1.300000E+02
1.300000E+02
1.300000E+02
1.300000E+02
1.300000E+02
1.300000E+02
1.300000E+02
1.300000E+02
1.300000E+02
1.300000E+02
1.300000E+02
1.300000E+02
1.300000E+02
1.300000E+02
1.300000E+02
1.300000E+02
1.300000E+02
1.300000E+02
1.300000E+02
1.300000E+02
1.300000E+02
1.300000E+02
1.300000E+02
1.300000E+02
1.300000E+02
1.300000E+02
1.300000E+02
1.300000E+02
1.300000E+02
1.300000E+02
1.300000E+02
1.300000E+02
1.300000E+02
1.300000E+02
1.300000E+02
1.300000E+02
1.300000E+02
1.300000E+02
1.300000E+02
1.300000E+02
1.300000E+02
1.300000E+02
1.300000E+02
1.300000E+02
1.300000E+02
1.300000E+02
1.300000E+02
1.300000E+02
1.300000E+02
1.300000E+02
1.300000E+02
1.300000E+02
1.300000E+02
1.300000E+02
1.300000E+02
1.300000E+02
1.300000E+02
1.300000E+02
1.300000E+02
1.300000E+02
1.300000E+02
1.300000E+02
1.300000E+02
1.300000E+02
1.300000E+02
1.300000E+02
1.300000E+02
1.300000E+02
1.300000E+02
1.300000E+02
1.300000E+02
1.300000E+02
1.300000E+02
1.300000E+02
1.300000E+02
1.300000E+02
1.300000E+02
1.300000E+02
1.300000E+02
1.300000E+02
1.300000E+02
1.300000E+02
1.300000E+02
1.300000E+02
1.300000E+02
1.300000E+02
1.300000E+02
1.300000E+02
1.300000E+02
1.300000E+02
1.300000E+02
1.300000E+02
1.300000E+02
1.300000E+02
1.300000E+02
1.300000E+02
1.300000E+02
1.300000E+02
1.300000E+02
1.300000E+02
1.300000E+02
1.300000E+02
1.300000E+02
1.300000E+02
1.300000E+02
1.300000E+02
1.300000E+02
1.300000E+02
1.300000E+02
1.300000E+02
1.300000E+02
1.300000E+02
1.300000E+02
1.300000E+02
1.300000E+02
1.300000E+02
1.300000E+02
1.300000E+02
1.300000E+02
1.300000E+02
1.300000E+02
1.300000E+02
1.300000E+02
1.300000E+02
1.300000E+02
1.300000E+02
1.300000E+02
1.350000E+02
1.350000E+02
1.350000E+02
1.350000E+02
1.350000E+02
1.350000E+02
1.350000E+02
1.350000E+02
1.350000E+02
1.350000E+02
1.350000E+02
1.350000E+02
1.350000E+02
1.350000E+02
1.350000E+02
1.350000E+02
1.350000E+02
1.350000E+02
1.350000E+02
1.350000E+02
1.350000E+02
1.350000E+02
1.350000E+02
1.350000E+02
1.350000E+02
1.350000E+02
1.350000E+02
1.350000E+02
1.350000E+02
1.350000E+02
1.350000E+02
1.350000E+02
1.350000E+02
1.350000E+02
1.350000E+02
1.350000E+02
1.350000E+02
1.350000E+02
1.350000E+02
1.350000E+02
1.350000E+02
1.350000E+02
1.350000E+02
1.350000E+02
1.350000E+02
1.350000E+02
1.350000E+02
1.350000E+02
1.350000E+02
1.350000E+02
1.350000E+02
1.350000E+02
1.350000E+02
1.350000E+02
1.350000E+02
1.350000E+02
1.350000E+02
1.350000E+02
1.350000E+02
1.350000E+02
1.350000E+02
1.350000E+02
1.350000E+02
1.350000E+02
1.350000E+02
1.350000E+02
1.350000E+02
1.350000E+02
1.350000E+02
1.350000E+02
1.350000E+02
1.350000E+02
1.350000E+02
1.350000E+02
1.350000E+02
1.350000E+02
1.350000E+02
1.350000E+02
1.350000E+02
1.350000E+02
1.350000E+02
1.350000E+02
1.350000E+02
1.350000E+02
1.350000E+02
1.350000E+02
1.350000E+02
1.350000E+02
1.350000E+02
1.350000E+02
1.350000E+02
1.350000E+02
1.350000E+02
1.350000E+02
1.350000E+02
1.350000E+02
1.350000E+02
1.350000E+02
1.350000E+02
1.350000E+02
1.350000E+02
1.350000E+02
1.350000E+02
1.350000E+02
1.350000E+02
1.350000E+02
1.350000E+02
1.350000E+02
1.350000E+02
1.350000E+02
1.350000E+02
1.350000E+02
1.350000E+02
1.350000E+02
1.350000E+02
1.350000E+02
1.350000E+02
1.350000E+02
1.350000E+02
1.350000E+02
1.350000E+02
1.350000E+02
1.350000E+02
1.350000E+02
1.350000E+02
1.350000E+02
1.350000E+02
1.350000E+02
1.350000E+02
1.350000E+02
1.350000E+02
1.350000E+02
1.350000E+02
1.350000E+02
1.350000E+02
1.350000E+02
1.350000E+02
1.350000E+02
1.350000E+02
1.350000E+02
1.350000E+02
1.350000E+02
1.350000E+02
1.350000E+02
1.350000E+02
1.350000E+02
1.350000E+02
1.350000E+02
1.350000E+02
1.350000E+02
1.350000E+02
1.350000E+02
1.350000E+02
1.350000E+02
1.350000E+02
1.350000E+02
1.350000E+02
1.350000E+02
1.350000E+02
1.350000E+02
1.350000E+02
1.350000E+02
1.350000E+02
1.350000E+02
1.350000E+02
1.350000E+02
1.350000E+02
1.350000E+02
1.350000E+02
1.350000E+02
1.350000E+02
1.350000E+02
1.350000E+02
1.350000E+02
1.350000E+02
1.350000E+02
1.350000E+02
1.350000E+02
1.350000E+02
1.350000E+02
1.350000E+02
1.350000E+02
1.350000E+02
1.350000E+02
1.350000E+02
1.350000E+02
1.350000E+02
1.350000E+02
1.350000E+02
1.350000E+02
1.350000E+02
1.350000E+02
1.350000E+02
1.350000E+02
1.350000E+02
1.350000E+02
1.350000E+02
1.350000E+02
1.350000E+02
1.350000E+02
1.350000E+02
1.400000E+02
1.400000E+02
1.400000E+02
1.400000E+02
1.400000E+02
1.400000E+02
1.400000E+02
1.400000E+02
1.400000E+02
1.400000E+02
1.400000E+02
1.400000E+02
1.400000E+02
1.400000E+02
1.400000E+02
1.400000E+02
1.400000E+02
1.400000E+02
1.400000E+02
1.400000E+02
1.400000E+02
1.400000E+02
1.400000E+02
1.400000E+02
1.400000E+02
1.400000E+02
1.400000E+02
1.400000E+02
1.400000E+02
1.400000E+02
1.400000E+02
1.400000E+02
1.400000E+02
1.400000E+02
1.400000E+02
1.400000E+02
1.400000E+02
1.400000E+02
1.400000E+02
1.400000E+02
1.400000E+02
1.400000E+02
1.400000E+02
1.400000E+02
1.400000E+02
1.400000E+02
1.400000E+02
1.400000E+02
1.400000E+02
1.400000E+02
1.400000E+02
1.400000E+02
1.400000E+02
1.400000E+02
1.400000E+02
1.400000E+02
1.400000E+02
1.400000E+02
1.400000E+02
1.400000E+02
1.400000E+02
1.400000E+02
1.400000E+02
1.400000E+02
1.400000E+02
1.400000E+02
1.400000E+02
1.400000E+02
1.400000E+02
1.400000E+02
1.400000E+02
1.400000E+02
1.400000E+02
1.400000E+02
1.400000E+02
1.400000E+02
1.400000E+02
1.400000E+02
1.400000E+02
1.400000E+02
1.400000E+02
1.400000E+02
1.400000E+02
1.400000E+02
1.400000E+02
1.400000E+02
1.400000E+02
1.400000E+02
1.400000E+02
1.400000E+02
1.400000E+02
1.400000E+02
1.400000E+02
1.400000E+02
1.400000E+02
1.400000E+02
1.400000E+02
1.400000E+02
1.400000E+02
1.400000E+02
1.400000E+02
1.400000E+02
1.400000E+02
1.400000E+02
1.400000E+02
1.400000E+02
1.400000E+02
1.400000E+02
1.400000E+02
1.400000E+02
1.400000E+02
1.400000E+02
1.400000E+02
1.400000E+02
1.400000E+02
1.400000E+02
1.400000E+02
1.400000E+02
1.400000E+02
1.400000E+02
1.400000E+02
1.400000E+02
1.400000E+02
1.400000E+02
1.400000E+02
1.400000E+02
1.400000E+02
1.400000E+02
1.400000E+02
1.400000E+02
1.400000E+02
1.400000E+02
1.400000E+02
1.400000E+02
1.400000E+02
1.400000E+02
1.400000E+02
1.400000E+02
1.400000E+02
1.400000E+02
1.400000E+02
1.400000E+02
1.400000E+02
1.400000E+02
1.400000E+02
1.400000E+02
1.400000E+02
1.400000E+02
1.400000E+02
1.400000E+02
1.400000E+02
1.400000E+02
1.400000E+02
1.400000E+02
1.400000E+02
1.400000E+02
1.400000E+02
1.400000E+02
1.400000E+02
1.400000E+02
1.400000E+02
1.400000E+02
1.400000E+02
1.400000E+02
1.400000E+02
1.400000E+02
1.400000E+02
1.400000E+02
1.400000E+02
1.400000E+02
1.400000E+02
1.400000E+02
1.400000E+02
1.400000E+02
1.400000E+02
1.400000E+02
1.400000E+02
1.400000E+02
1.400000E+02
1.400000E+02
1.400000E+02
1.400000E+02
1.400000E+02
1.400000E+02
1.400000E+02
1.400000E+02
1.400000E+02
1.400000E+02
1.400000E+02
1.400000E+02
1.400000E+02
1.400000E+02
1.400000E+02
1.400000E+02
1.400000E+02
1.400000E+02
1.400000E+02
1.400000E+02
1.400000E+02
1.400000E+02
1.400000E+02
1.450000E+02
1.450000E+02
1.450000E+02
1.450000E+02
1.450000E+02
1.450000E+02
1.450000E+02
1.450000E+02
1.450000E+02
1.450000E+02
1.450000E+02
1.450000E+02
1.450000E+02
1.450000E+02
1.450000E+02
1.450000E+02
1.450000E+02
1.450000E+02
1.450000E+02
1.450000E+02
1.450000E+02
1.450000E+02
1.450000E+02
1.450000E+02
1.450000E+02
1.450000E+02
1.450000E+02
1.450000E+02
1.450000E+02
1.450000E+02
1.450000E+02
1.450000E+02
1.450000E+02
1.450000E+02
1.450000E+02
1.450000E+02
1.450000E+02
1.450000E+02
1.450000E+02
1.450000E+02
1.450000E+02
1.450000E+02
1.450000E+02
1.450000E+02
1.450000E+02
1.450000E+02
1.450000E+02
1.450000E+02
1.450000E+02
1.450000E+02
1.450000E+02
1.450000E+02
1.450000E+02
1.450000E+02
1.450000E+02
1.450000E+02
1.450000E+02
1.450000E+02
1.450000E+02
1.450000E+02
1.450000E+02
1.450000E+02
1.450000E+02
1.450000E+02
1.450000E+02
1.450000E+02
1.450000E+02
1.450000E+02
1.450000E+02
1.450000E+02
1.450000E+02
1.450000E+02
1.450000E+02
1.450000E+02
1.450000E+02
1.450000E+02
1.450000E+02
1.450000E+02
1.450000E+02
1.450000E+02
1.450000E+02
1.450000E+02
1.450000E+02
1.450000E+02
1.450000E+02
1.450000E+02
1.450000E+02
1.450000E+02
1.450000E+02
1.450000E+02
1.450000E+02
1.450000E+02
1.450000E+02
1.450000E+02
1.450000E+02
1.450000E+02
1.450000E+02
1.450000E+02
1.450000E+02
1.450000E+02
1.450000E+02
1.450000E+02
1.450000E+02
1.450000E+02
1.450000E+02
1.450000E+02
1.450000E+02
1.450000E+02
1.450000E+02
1.450000E+02
1.450000E+02
1.450000E+02
1.450000E+02
1.450000E+02
1.450000E+02
1.450000E+02
1.450000E+02
1.450000E+02
1.450000E+02
1.450000E+02
1.450000E+02
1.450000E+02
1.450000E+02
1.450000E+02
1.450000E+02
1.450000E+02
1.450000E+02
1.450000E+02
1.450000E+02
1.450000E+02
1.450000E+02
1.450000E+02
1.450000E+02
1.450000E+02
1.450000E+02
1.450000E+02
1.450000E+02
1.450000E+02
1.450000E+02
1.450000E+02
1.450000E+02
1.450000E+02
1.450000E+02
1.450000E+02
1.450000E+02
1.450000E+02
1.450000E+02
1.450000E+02
1.450000E+02
1.450000E+02
1.450000E+02
1.450000E+02
1.450000E+02
1.450000E+02
1.450000E+02
1.450000E+02
1.450000E+02
1.450000E+02
1.450000E+02
1.450000E+02
1.450000E+02
1.450000E+02
1.450000E+02
1.450000E+02
1.450000E+02
1.450000E+02
1.450000E+02
1.450000E+02
1.450000E+02
1.450000E+02
1.450000E+02
1.450000E+02
1.450000E+02
1.450000E+02
1.450000E+02
1.450000E+02
1.450000E+02
1.450000E+02
1.450000E+02
1.450000E+02
1.450000E+02
1.450000E+02
1.450000E+02
1.450000E+02
1.450000E+02
1.450000E+02
1.450000E+02
1.450000E+02
1.450000E+02
1.450000E+02
1.450000E+02
1.450000E+02
1.450000E+02
1.450000E+02
1.450000E+02
1.450000E+02
1.450000E+02
1.450000E+02
1.450000E+02
1.450000E+02
1.450000E+02
1.500000E+02
1.500000E+02
1.500000E+02
1.500000E+02
1.500000E+02
1.500000E+02
1.500000E+02
1.500000E+02
1.500000E+02
1.500000E+02
1.500000E+02
1.500000E+02
1.500000E+02
1.500000E+02
1.500000E+02
1.500000E+02
1.500000E+02
1.500000E+02
1.500000E+02
1.500000E+02
1.500000E+02
1.500000E+02
1.500000E+02
1.500000E+02
1.500000E+02
1.500000E+02
1.500000E+02
1.500000E+02
1.500000E+02
1.500000E+02
1.500000E+02
1.500000E+02
1.500000E+02
1.500000E+02
1.500000E+02
1.500000E+02
1.500000E+02
1.500000E+02
1.500000E+02
1.500000E+02
1.500000E+02
1.500000E+02
1.500000E+02
1.500000E+02
1.500000E+02
1.500000E+02
1.500000E+02
1.500000E+02
1.500000E+02
1.500000E+02
1.500000E+02
1.500000E+02
1.500000E+02
1.500000E+02
1.500000E+02
1.500000E+02
1.500000E+02
1.500000E+02
1.500000E+02
1.500000E+02
1.500000E+02
1.500000E+02
1.500000E+02
1.500000E+02
1.500000E+02
1.500000E+02
1.500000E+02
1.500000E+02
1.500000E+02
1.500000E+02
1.500000E+02
1.500000E+02
1.500000E+02
1.500000E+02
1.500000E+02
1.500000E+02
1.500000E+02
1.500000E+02
1.500000E+02
1.500000E+02
1.500000E+02
1.500000E+02
1.500000E+02
1.500000E+02
1.500000E+02
1.500000E+02
1.500000E+02
1.500000E+02
1.500000E+02
1.500000E+02
1.500000E+02
1.500000E+02
1.500000E+02
1.500000E+02
1.500000E+02
1.500000E+02
1.500000E+02
1.500000E+02
1.500000E+02
1.500000E+02
1.500000E+02
1.500000E+02
1.500000E+02
1.500000E+02
1.500000E+02
1.500000E+02
1.500000E+02
1.500000E+02
1.500000E+02
1.500000E+02
1.500000E+02
1.500000E+02
1.500000E+02
1.500000E+02
1.500000E+02
1.500000E+02
1.500000E+02
1.500000E+02
1.500000E+02
1.500000E+02
1.500000E+02
1.500000E+02
1.500000E+02
1.500000E+02
1.500000E+02
1.500000E+02
1.500000E+02
1.500000E+02
1.500000E+02
1.500000E+02
1.500000E+02
1.500000E+02
1.500000E+02
1.500000E+02
1.500000E+02
1.500000E+02
1.500000E+02
1.500000E+02
1.500000E+02
1.500000E+02
1.500000E+02
1.500000E+02
1.500000E+02
1.500000E+02
1.500000E+02
1.500000E+02
1.500000E+02
1.500000E+02
1.500000E+02
1.500000E+02
1.500000E+02
1.500000E+02
1.500000E+02
1.500000E+02
1.500000E+02
1.500000E+02
1.500000E+02
1.500000E+02
1.500000E+02
1.500000E+02
1.500000E+02
1.500000E+02
1.500000E+02
1.500000E+02
1.500000E+02
1.500000E+02
1.500000E+02
1.500000E+02
1.500000E+02
1.500000E+02
1.500000E+02
1.500000E+02
1.500000E+02
1.500000E+02
1.500000E+02
1.500000E+02
1.500000E+02
1.500000E+02
1.500000E+02
1.500000E+02
1.500000E+02
1.500000E+02
1.500000E+02
1.500000E+02
1.500000E+02
1.500000E+02
1.500000E+02
1.500000E+02
1.500000E+02
1.500000E+02
1.500000E+02
1.500000E+02
1.500000E+02
1.500000E+02
1.500000E+02
1.500000E+02
1.500000E+02
1.500000E+02
1.500000E+02
1.500000E+02
1.500000E+02
1.550000E+02
1.550000E+02
1.550000E+02
1.550000E+02
1.550000E+02
1.550000E+02
1.550000E+02
1.550000E+02
1.550000E+02
1.550000E+02
1.550000E+02
1.550000E+02
1.550000E+02
1.550000E+02
1.550000E+02
1.550000E+02
1.550000E+02
1.550000E+02
1.550000E+02
1.550000E+02
1.550000E+02
1.550000E+02
1.550000E+02
1.550000E+02
1.550000E+02
1.550000E+02
1.550000E+02
1.550000E+02
1.550000E+02
1.550000E+02
1.550000E+02
1.550000E+02
1.550000E+02
1.550000E+02
1.550000E+02
1.550000E+02
1.550000E+02
1.550000E+02
1.550000E+02
1.550000E+02
1.550000E+02
1.550000E+02
1.550000E+02
1.550000E+02
1.550000E+02
1.550000E+02
1.550000E+02
1.550000E+02
1.550000E+02
1.550000E+02
1.550000E+02
1.550000E+02
1.550000E+02
1.550000E+02
1.550000E+02
1.550000E+02
1.550000E+02
1.550000E+02
1.550000E+02
1.550000E+02
1.550000E+02
1.550000E+02
1.550000E+02
1.550000E+02
1.550000E+02
1.550000E+02
1.550000E+02
1.550000E+02
1.550000E+02
1.550000E+02
1.550000E+02
1.550000E+02
1.550000E+02
1.550000E+02
1.550000E+02
1.550000E+02
1.550000E+02
1.550000E+02
1.550000E+02
1.550000E+02
1.550000E+02
1.550000E+02
1.550000E+02
1.550000E+02
1.550000E+02
1.550000E+02
1.550000E+02
1.550000E+02
1.550000E+02
1.550000E+02
1.550000E+02
1.550000E+02
1.550000E+02
1.550000E+02
1.550000E+02
1.550000E+02
1.550000E+02
1.550000E+02
1.550000E+02
1.550000E+02
1.550000E+02
1.550000E+02
1.550000E+02
1.550000E+02
1.550000E+02
1.550000E+02
1.550000E+02
1.550000E+02
1.550000E+02
1.550000E+02
1.550000E+02
1.550000E+02
1.550000E+02
1.550000E+02
1.550000E+02
1.550000E+02
1.550000E+02
1.550000E+02
1.550000E+02
1.550000E+02
1.550000E+02
1.550000E+02
1.550000E+02
1.550000E+02
1.550000E+02
1.550000E+02
1.550000E+02
1.550000E+02
1.550000E+02
1.550000E+02
1.550000E+02
1.550000E+02
1.550000E+02
1.550000E+02
1.550000E+02
1.550000E+02
1.550000E+02
1.550000E+02
1.550000E+02
1.550000E+02
1.550000E+02
1.550000E+02
1.550000E+02
1.550000E+02
1.550000E+02
1.550000E+02
1.550000E+02
1.550000E+02
1.550000E+02
1.550000E+02
1.550000E+02
1.550000E+02
1.550000E+02
1.550000E+02
1.550000E+02
1.550000E+02
1.550000E+02
1.550000E+02
1.550000E+02
1.550000E+02
1.550000E+02
1.550000E+02
1.550000E+02
1.550000E+02
1.550000E+02
1.550000E+02
1.550000E+02
1.550000E+02
1.550000E+02
1.550000E+02
1.550000E+02
1.550000E+02
1.550000E+02
1.550000E+02
1.550000E+02
1.550000E+02
1.550000E+02
1.550000E+02
1.550000E+02
1.550000E+02
1.550000E+02
1.550000E+02
1.550000E+02
1.550000E+02
1.550000E+02
1.550000E+02
1.550000E+02
1.550000E+02
1.550000E+02
1.550000E+02
1.550000E+02
1.550000E+02
1.550000E+02
1.550000E+02
1.550000E+02
1.550000E+02
1.550000E+02
1.550000E+02
1.550000E+02
1.550000E+02
1.550000E+02
1.600000E+02
1.600000E+02
1.600000E+02
1.600000E+02
1.600000E+02
1.600000E+02
1.600000E+02
1.600000E+02
1.600000E+02
1.600000E+02
1.600000E+02
1.600000E+02
1.600000E+02
1.600000E+02
1.600000E+02
1.600000E+02
1.600000E+02
1.600000E+02
1.600000E+02
1.600000E+02
1.600000E+02
1.600000E+02
1.600000E+02
1.600000E+02
1.600000E+02
1.600000E+02
1.600000E+02
1.600000E+02
1.600000E+02
1.600000E+02
1.600000E+02
1.600000E+02
1.600000E+02
1.600000E+02
1.600000E+02
1.600000E+02
1.600000E+02
1.600000E+02
1.600000E+02
1.600000E+02
1.600000E+02
1.600000E+02
1.600000E+02
1.600000E+02
1.600000E+02
1.600000E+02
1.600000E+02
1.600000E+02
1.600000E+02
1.600000E+02
1.600000E+02
1.600000E+02
1.600000E+02
1.600000E+02
1.600000E+02
1.600000E+02
1.600000E+02
1.600000E+02
1.600000E+02
1.600000E+02
1.600000E+02
1.600000E+02
1.600000E+02
1.600000E+02
1.600000E+02
1.600000E+02
1.600000E+02
1.600000E+02
1.600000E+02
1.600000E+02
1.600000E+02
1.600000E+02
1.600000E+02
1.600000E+02
1.600000E+02
1.600000E+02
1.600000E+02
1.600000E+02
1.600000E+02
1.600000E+02
1.600000E+02
1.600000E+02
1.600000E+02
1.600000E+02
1.600000E+02
1.600000E+02
1.600000E+02
1.600000E+02
1.600000E+02
1.600000E+02
1.600000E+02
1.600000E+02
1.600000E+02
1.600000E+02
1.600000E+02
1.600000E+02
1.600000E+02
1.600000E+02
1.600000E+02
1.600000E+02
1.600000E+02
1.600000E+02
1.600000E+02
1.600000E+02
1.600000E+02
1.600000E+02
1.600000E+02
1.600000E+02
1.600000E+02
1.600000E+02
1.600000E+02
1.600000E+02
1.600000E+02
1.600000E+02
1.600000E+02
1.600000E+02
1.600000E+02
1.600000E+02
1.600000E+02
1.600000E+02
1.600000E+02
1.600000E+02
1.600000E+02
1.600000E+02
1.600000E+02
1.600000E+02
1.600000E+02
1.600000E+02
1.600000E+02
1.600000E+02
1.600000E+02
1.600000E+02
1.600000E+02
1.600000E+02
1.600000E+02
1.600000E+02
1.600000E+02
1.600000E+02
1.600000E+02
1.600000E+02
1.600000E+02
1.600000E+02
1.600000E+02
1.600000E+02
1.600000E+02
1.600000E+02
1.600000E+02
1.600000E+02
1.600000E+02
1.600000E+02
1.600000E+02
1.600000E+02
1.600000E+02
1.600000E+02
1.600000E+02
1.600000E+02
1.600000E+02
1.600000E+02
1.600000E+02
1.600000E+02
1.600000E+02
1.600000E+02
1.600000E+02
1.600000E+02
1.600000E+02
1.600000E+02
1.600000E+02
1.600000E+02
1.600000E+02
1.600000E+02
1.600000E+02
1.600000E+02
1.600000E+02
1.600000E+02
1.600000E+02
1.600000E+02
1.600000E+02
1.600000E+02
1.600000E+02
1.600000E+02
1.600000E+02
1.600000E+02
1.600000E+02
1.600000E+02
1.600000E+02
1.600000E+02
1.600000E+02
1.600000E+02
1.600000E+02
1.600000E+02
1.600000E+02
1.600000E+02
1.600000E+02
1.600000E+02
1.600000E+02
1.600000E+02
1.600000E+02
1.600000E+02
1.600000E+02
1.600000E+02
1.600000E+02
1.650000E+02
1.650000E+02
1.650000E+02
1.650000E+02
1.650000E+02
1.650000E+02
1.650000E+02
1.650000E+02
1.650000E+02
1.650000E+02
1.650000E+02
1.650000E+02
1.650000E+02
1.650000E+02
1.650000E+02
1.650000E+02
1.650000E+02
1.650000E+02
1.650000E+02
1.650000E+02
1.650000E+02
1.650000E+02
1.650000E+02
1.650000E+02
1.650000E+02
1.650000E+02
1.650000E+02
1.650000E+02
1.650000E+02
1.650000E+02
1.650000E+02
1.650000E+02
1.650000E+02
1.650000E+02
1.650000E+02
1.650000E+02
1.650000E+02
1.650000E+02
1.650000E+02
1.650000E+02
1.650000E+02
1.650000E+02
1.650000E+02
1.650000E+02
1.650000E+02
1.650000E+02
1.650000E+02
1.650000E+02
1.650000E+02
1.650000E+02
1.650000E+02
1.650000E+02
1.650000E+02
1.650000E+02
1.650000E+02
1.650000E+02
1.650000E+02
1.650000E+02
1.650000E+02
1.650000E+02
1.650000E+02
1.650000E+02
1.650000E+02
1.650000E+02
1.650000E+02
1.650000E+02
1.650000E+02
1.650000E+02
1.650000E+02
1.650000E+02
1.650000E+02
1.650000E+02
1.650000E+02
1.650000E+02
1.650000E+02
1.650000E+02
1.650000E+02
1.650000E+02
1.650000E+02
1.650000E+02
1.650000E+02
1.650000E+02
1.650000E+02
1.650000E+02
1.650000E+02
1.650000E+02
1.650000E+02
1.650000E+02
1.650000E+02
1.650000E+02
1.650000E+02
1.650000E+02
1.650000E+02
1.650000E+02
1.650000E+02
1.650000E+02
1.650000E+02
1.650000E+02
1.650000E+02
1.650000E+02
1.650000E+02
1.650000E+02
1.650000E+02
1.650000E+02
1.650000E+02
1.650000E+02
1.650000E+02
1.650000E+02
1.650000E+02
1.650000E+02
1.650000E+02
1.650000E+02
1.650000E+02
1.650000E+02
1.650000E+02
1.650000E+02
1.650000E+02
1.650000E+02
1.650000E+02
1.650000E+02
1.650000E+02
1.650000E+02
1.650000E+02
1.650000E+02
1.650000E+02
1.650000E+02
1.650000E+02
1.650000E+02
1.650000E+02
1.650000E+02
1.650000E+02
1.650000E+02
1.650000E+02
1.650000E+02
1.650000E+02
1.650000E+02
1.650000E+02
1.650000E+02
1.650000E+02
1.650000E+02
1.650000E+02
1.650000E+02
1.650000E+02
1.650000E+02
1.650000E+02
1.650000E+02
1.650000E+02
1.650000E+02
1.650000E+02
1.650000E+02
1.650000E+02
1.650000E+02
1.650000E+02
1.650000E+02
1.650000E+02
1.650000E+02
1.650000E+02
1.650000E+02
1.650000E+02
1.650000E+02
1.650000E+02
1.650000E+02
1.650000E+02
1.650000E+02
1.650000E+02
1.650000E+02
1.650000E+02
1.650000E+02
1.650000E+02
1.650000E+02
1.650000E+02
1.650000E+02
1.650000E+02
1.650000E+02
1.650000E+02
1.650000E+02
1.650000E+02
1.650000E+02
1.650000E+02
1.650000E+02
1.650000E+02
1.650000E+02
1.650000E+02
1.650000E+02
1.650000E+02
1.650000E+02
1.650000E+02
1.650000E+02
1.650000E+02
1.650000E+02
1.650000E+02
1.650000E+02
1.650000E+02
1.650000E+02
1.650000E+02
1.650000E+02
1.650000E+02
1.650000E+02
1.650000E+02
1.650000E+02
1.650000E+02
1.700000E+02
1.700000E+02
1.700000E+02
1.700000E+02
1.700000E+02
1.700000E+02
1.700000E+02
1.700000E+02
1.700000E+02
1.700000E+02
1.700000E+02
1.700000E+02
1.700000E+02
1.700000E+02
1.700000E+02
1.700000E+02
1.700000E+02
1.700000E+02
1.700000E+02
1.700000E+02
1.700000E+02
1.700000E+02
1.700000E+02
1.700000E+02
1.700000E+02
1.700000E+02
1.700000E+02
1.700000E+02
1.700000E+02
1.700000E+02
1.700000E+02
1.700000E+02
1.700000E+02
1.700000E+02
1.700000E+02
1.700000E+02
1.700000E+02
1.700000E+02
1.700000E+02
1.700000E+02
1.700000E+02
1.700000E+02
1.700000E+02
1.700000E+02
1.700000E+02
1.700000E+02
1.700000E+02
1.700000E+02
1.700000E+02
1.700000E+02
1.700000E+02
1.700000E+02
1.700000E+02
1.700000E+02
1.700000E+02
1.700000E+02
1.700000E+02
1.700000E+02
1.700000E+02
1.700000E+02
1.700000E+02
1.700000E+02
1.700000E+02
1.700000E+02
1.700000E+02
1.700000E+02
1.700000E+02
1.700000E+02
1.700000E+02
1.700000E+02
1.700000E+02
1.700000E+02
1.700000E+02
1.700000E+02
1.700000E+02
1.700000E+02
1.700000E+02
1.700000E+02
1.700000E+02
1.700000E+02
1.700000E+02
1.700000E+02
1.700000E+02
1.700000E+02
1.700000E+02
1.700000E+02
1.700000E+02
1.700000E+02
1.700000E+02
1.700000E+02
1.700000E+02
1.700000E+02
1.700000E+02
1.700000E+02
1.700000E+02
1.700000E+02
1.700000E+02
1.700000E+02
1.700000E+02
1.700000E+02
1.700000E+02
1.700000E+02
1.700000E+02
1.700000E+02
1.700000E+02
1.700000E+02
1.700000E+02
1.700000E+02
1.700000E+02
1.700000E+02
1.700000E+02
1.700000E+02
1.700000E+02
1.700000E+02
1.700000E+02
1.700000E+02
1.700000E+02
1.700000E+02
1.700000E+02
1.700000E+02
1.700000E+02
1.700000E+02
1.700000E+02
1.700000E+02
1.700000E+02
1.700000E+02
1.700000E+02
1.700000E+02
1.700000E+02
1.700000E+02
1.700000E+02
1.700000E+02
1.700000E+02
1.700000E+02
1.700000E+02
1.700000E+02
1.700000E+02
1.700000E+02
1.700000E+02
1.700000E+02
1.700000E+02
1.700000E+02
1.700000E+02
1.700000E+02
1.700000E+02
1.700000E+02
1.700000E+02
1.700000E+02
1.700000E+02
1.700000E+02
1.700000E+02
1.700000E+02
1.700000E+02
1.700000E+02
1.700000E+02
1.700000E+02
1.700000E+02
1.700000E+02
1.700000E+02
1.700000E+02
1.700000E+02
1.700000E+02
1.700000E+02
1.700000E+02
1.700000E+02
1.700000E+02
1.700000E+02
1.700000E+02
1.700000E+02
1.700000E+02
1.700000E+02
1.700000E+02
1.700000E+02
1.700000E+02
1.700000E+02
1.700000E+02
1.700000E+02
1.700000E+02
1.700000E+02
1.700000E+02
1.700000E+02
1.700000E+02
1.700000E+02
1.700000E+02
1.700000E+02
1.700000E+02
1.700000E+02
1.700000E+02
1.700000E+02
1.700000E+02
1.700000E+02
1.700000E+02
1.700000E+02
1.700000E+02
1.700000E+02
1.700000E+02
1.700000E+02
1.700000E+02
1.700000E+02
1.700000E+02
1.700000E+02
1.750000E+02
1.750000E+02
1.750000E+02
1.750000E+02
1.750000E+02
1.750000E+02
1.750000E+02
1.750000E+02
1.750000E+02
1.750000E+02
1.750000E+02
1.750000E+02
1.750000E+02
1.750000E+02
1.750000E+02
1.750000E+02
1.750000E+02
1.750000E+02
1.750000E+02
1.750000E+02
1.750000E+02
1.750000E+02
1.750000E+02
1.750000E+02
1.750000E+02
1.750000E+02
1.750000E+02
1.750000E+02
1.750000E+02
1.750000E+02
1.750000E+02
1.750000E+02
1.750000E+02
1.750000E+02
1.750000E+02
1.750000E+02
1.750000E+02
1.750000E+02
1.750000E+02
1.750000E+02
1.750000E+02
1.750000E+02
1.750000E+02
1.750000E+02
1.750000E+02
1.750000E+02
1.750000E+02
1.750000E+02
1.750000E+02
1.750000E+02
1.750000E+02
1.750000E+02
1.750000E+02
1.750000E+02
1.750000E+02
1.750000E+02
1.750000E+02
1.750000E+02
1.750000E+02
1.750000E+02
1.750000E+02
1.750000E+02
1.750000E+02
1.750000E+02
1.750000E+02
1.750000E+02
1.750000E+02
1.750000E+02
1.750000E+02
1.750000E+02
1.750000E+02
1.750000E+02
1.750000E+02
1.750000E+02
1.750000E+02
1.750000E+02
1.750000E+02
1.750000E+02
1.750000E+02
1.750000E+02
1.750000E+02
1.750000E+02
1.750000E+02
1.750000E+02
1.750000E+02
1.750000E+02
1.750000E+02
1.750000E+02
1.750000E+02
1.750000E+02
1.750000E+02
1.750000E+02
1.750000E+02
1.750000E+02
1.750000E+02
1.750000E+02
1.750000E+02
1.750000E+02
1.750000E+02
1.750000E+02
1.750000E+02
1.750000E+02
1.750000E+02
1.750000E+02
1.750000E+02
1.750000E+02
1.750000E+02
1.750000E+02
1.750000E+02
1.750000E+02
1.750000E+02
1.750000E+02
1.750000E+02
1.750000E+02
1.750000E+02
1.750000E+02
1.750000E+02
1.750000E+02
1.750000E+02
1.750000E+02
1.750000E+02
1.750000E+02
1.750000E+02
1.750000E+02
1.750000E+02
1.750000E+02
1.750000E+02
1.750000E+02
1.750000E+02
1.750000E+02
1.750000E+02
1.750000E+02
1.750000E+02
1.750000E+02
1.750000E+02
1.750000E+02
1.750000E+02
1.750000E+02
1.750000E+02
1.750000E+02
1.750000E+02
1.750000E+02
1.750000E+02
1.750000E+02
1.750000E+02
1.750000E+02
1.750000E+02
1.750000E+02
1.750000E+02
1.750000E+02
1.750000E+02
1.750000E+02
1.750000E+02
1.750000E+02
1.750000E+02
1.750000E+02
1.750000E+02
1.750000E+02
1.750000E+02
1.750000E+02
1.750000E+02
1.750000E+02
1.750000E+02
1.750000E+02
1.750000E+02
1.750000E+02
1.750000E+02
1.750000E+02
1.750000E+02
1.750000E+02
1.750000E+02
1.750000E+02
1.750000E+02
1.750000E+02
1.750000E+02
1.750000E+02
1.750000E+02
1.750000E+02
1.750000E+02
1.750000E+02
1.750000E+02
1.750000E+02
1.750000E+02
1.750000E+02
1.750000E+02
1.750000E+02
1.750000E+02
1.750000E+02
1.750000E+02
1.750000E+02
1.750000E+02
1.750000E+02
1.750000E+02
1.750000E+02
1.750000E+02
1.750000E+02
1.750000E+02
1.750000E+02
1.750000E+02
1.750000E+02
1.750000E+02
1.800000E+02
1.800000E+02
1.800000E+02
1.800000E+02
1.800000E+02
1.800000E+02
1.800000E+02
1.800000E+02
1.800000E+02
1.800000E+02
1.800000E+02
1.800000E+02
1.800000E+02
1.800000E+02
1.800000E+02
1.800000E+02
1.800000E+02
1.800000E+02
1.800000E+02
1.800000E+02
1.800000E+02
1.800000E+02
1.800000E+02
1.800000E+02
1.800000E+02
1.800000E+02
1.800000E+02
1.800000E+02
1.800000E+02
1.800000E+02
1.800000E+02
1.800000E+02
1.800000E+02
1.800000E+02
1.800000E+02
1.800000E+02
1.800000E+02
1.800000E+02
1.800000E+02
1.800000E+02
1.800000E+02
1.800000E+02
1.800000E+02
1.800000E+02
1.800000E+02
1.800000E+02
1.800000E+02
1.800000E+02
1.800000E+02
1.800000E+02
1.800000E+02
1.800000E+02
1.800000E+02
1.800000E+02
1.800000E+02
1.800000E+02
1.800000E+02
1.800000E+02
1.800000E+02
1.800000E+02
1.800000E+02
1.800000E+02
1.800000E+02
1.800000E+02
1.800000E+02
1.800000E+02
1.800000E+02
1.800000E+02
1.800000E+02
1.800000E+02
1.800000E+02
1.800000E+02
1.800000E+02
1.800000E+02
1.800000E+02
1.800000E+02
1.800000E+02
1.800000E+02
1.800000E+02
1.800000E+02
1.800000E+02
1.800000E+02
1.800000E+02
1.800000E+02
1.800000E+02
1.800000E+02
1.800000E+02
1.800000E+02
1.800000E+02
1.800000E+02
1.800000E+02
1.800000E+02
1.800000E+02
1.800000E+02
1.800000E+02
1.800000E+02
1.800000E+02
1.800000E+02
1.800000E+02
1.800000E+02
1.800000E+02
1.800000E+02
1.800000E+02
1.800000E+02
1.800000E+02
1.800000E+02
1.800000E+02
1.800000E+02
1.800000E+02
1.800000E+02
1.800000E+02
1.800000E+02
1.800000E+02
1.800000E+02
1.800000E+02
1.800000E+02
1.800000E+02
1.800000E+02
1.800000E+02
1.800000E+02
1.800000E+02
1.800000E+02
1.800000E+02
1.800000E+02
1.800000E+02
1.800000E+02
1.800000E+02
1.800000E+02
1.800000E+02
1.800000E+02
1.800000E+02
1.800000E+02
1.800000E+02
1.800000E+02
1.800000E+02
1.800000E+02
1.800000E+02
1.800000E+02
1.800000E+02
1.800000E+02
1.800000E+02
1.800000E+02
1.800000E+02
1.800000E+02
1.800000E+02
1.800000E+02
1.800000E+02
1.800000E+02
1.800000E+02
1.800000E+02
1.800000E+02
1.800000E+02
1.800000E+02
1.800000E+02
1.800000E+02
1.800000E+02
1.800000E+02
1.800000E+02
1.800000E+02
1.800000E+02
1.800000E+02
1.800000E+02
1.800000E+02
1.800000E+02
1.800000E+02
1.800000E+02
1.800000E+02
1.800000E+02
1.800000E+02
1.800000E+02
1.800000E+02
1.800000E+02
1.800000E+02
1.800000E+02
1.800000E+02
1.800000E+02
1.800000E+02
1.800000E+02
1.800000E+02
1.800000E+02
1.800000E+02
1.800000E+02
1.800000E+02
1.800000E+02
1.800000E+02
1.800000E+02
1.800000E+02
1.800000E+02
1.800000E+02
1.800000E+02
1.800000E+02
1.800000E+02
1.800000E+02
1.800000E+02
1.800000E+02
1.800000E+02
1.800000E+02
1.800000E+02
1.800000E+02
1.800000E+02
1.800000E+02
1.850000E+02
1.850000E+02
1.850000E+02
1.850000E+02
1.850000E+02
1.850000E+02
1.850000E+02
1.850000E+02
1.850000E+02
1.850000E+02
1.850000E+02
1.850000E+02
1.850000E+02
1.850000E+02
1.850000E+02
1.850000E+02
1.850000E+02
1.850000E+02
1.850000E+02
1.850000E+02
1.850000E+02
1.850000E+02
1.850000E+02
1.850000E+02
1.850000E+02
1.850000E+02
1.850000E+02
1.850000E+02
1.850000E+02
1.850000E+02
1.850000E+02
1.850000E+02
1.850000E+02
1.850000E+02
1.850000E+02
1.850000E+02
1.850000E+02
1.850000E+02
1.850000E+02
1.850000E+02
1.850000E+02
1.850000E+02
1.850000E+02
1.850000E+02
1.850000E+02
1.850000E+02
1.850000E+02
1.850000E+02
1.850000E+02
1.850000E+02
1.850000E+02
1.850000E+02
1.850000E+02
1.850000E+02
1.850000E+02
1.850000E+02
1.850000E+02
1.850000E+02
1.850000E+02
1.850000E+02
1.850000E+02
1.850000E+02
1.850000E+02
1.850000E+02
1.850000E+02
1.850000E+02
1.850000E+02
1.850000E+02
1.850000E+02
1.850000E+02
1.850000E+02
1.850000E+02
1.850000E+02
1.850000E+02
1.850000E+02
1.850000E+02
1.850000E+02
1.850000E+02
1.850000E+02
1.850000E+02
1.850000E+02
1.850000E+02
1.850000E+02
1.850000E+02
1.850000E+02
1.850000E+02
1.850000E+02
1.850000E+02
1.850000E+02
1.850000E+02
1.850000E+02
1.850000E+02
1.850000E+02
1.850000E+02
1.850000E+02
1.850000E+02
1.850000E+02
1.850000E+02
1.850000E+02
1.850000E+02
1.850000E+02
1.850000E+02
1.850000E+02
1.850000E+02
1.850000E+02
1.850000E+02
1.850000E+02
1.850000E+02
1.850000E+02
1.850000E+02
1.850000E+02
1.850000E+02
1.850000E+02
1.850000E+02
1.850000E+02
1.850000E+02
1.850000E+02
1.850000E+02
1.850000E+02
1.850000E+02
1.850000E+02
1.850000E+02
1.850000E+02
1.850000E+02
1.850000E+02
1.850000E+02
1.850000E+02
1.850000E+02
1.850000E+02
1.850000E+02
1.850000E+02
1.850000E+02
1.850000E+02
1.850000E+02
1.850000E+02
1.850000E+02
1.850000E+02
1.850000E+02
1.850000E+02
1.850000E+02
1.850000E+02
1.850000E+02
1.850000E+02
1.850000E+02
1.850000E+02
1.850000E+02
1.850000E+02
1.850000E+02
1.850000E+02
1.850000E+02
1.850000E+02
1.850000E+02
1.850000E+02
1.850000E+02
1.850000E+02
1.850000E+02
1.850000E+02
1.850000E+02
1.850000E+02
1.850000E+02
1.850000E+02
1.850000E+02
1.850000E+02
1.850000E+02
1.850000E+02
1.850000E+02
1.850000E+02
1.850000E+02
1.850000E+02
1.850000E+02
1.850000E+02
1.850000E+02
1.850000E+02
1.850000E+02
1.850000E+02
1.850000E+02
1.850000E+02
1.850000E+02
1.850000E+02
1.850000E+02
1.850000E+02
1.850000E+02
1.850000E+02
1.850000E+02
1.850000E+02
1.850000E+02
1.850000E+02
1.850000E+02
1.850000E+02
1.850000E+02
1.850000E+02
1.850000E+02
1.850000E+02
1.850000E+02
1.850000E+02
1.850000E+02
1.850000E+02
1.850000E+02
1.850000E+02
1.850000E+02
1.850000E+02
1.900000E+02
1.900000E+02
1.900000E+02
1.900000E+02
1.900000E+02
1.900000E+02
1.900000E+02
1.900000E+02
1.900000E+02
1.900000E+02
1.900000E+02
1.900000E+02
1.900000E+02
1.900000E+02
1.900000E+02
1.900000E+02
1.900000E+02
1.900000E+02
1.900000E+02
1.900000E+02
1.900000E+02
1.900000E+02
1.900000E+02
1.900000E+02
1.900000E+02
1.900000E+02
1.900000E+02
1.900000E+02
1.900000E+02
1.900000E+02
1.900000E+02
1.900000E+02
1.900000E+02
1.900000E+02
1.900000E+02
1.900000E+02
1.900000E+02
1.900000E+02
1.900000E+02
1.900000E+02
1.900000E+02
1.900000E+02
1.900000E+02
1.900000E+02
1.900000E+02
1.900000E+02
1.900000E+02
1.900000E+02
1.900000E+02
1.900000E+02
1.900000E+02
1.900000E+02
1.900000E+02
1.900000E+02
1.900000E+02
1.900000E+02
1.900000E+02
1.900000E+02
1.900000E+02
1.900000E+02
1.900000E+02
1.900000E+02
1.900000E+02
1.900000E+02
1.900000E+02
1.900000E+02
1.900000E+02
1.900000E+02
1.900000E+02
1.900000E+02
1.900000E+02
1.900000E+02
1.900000E+02
1.900000E+02
1.900000E+02
1.900000E+02
1.900000E+02
1.900000E+02
1.900000E+02
1.900000E+02
1.900000E+02
1.900000E+02
1.900000E+02
1.900000E+02
1.900000E+02
1.900000E+02
1.900000E+02
1.900000E+02
1.900000E+02
1.900000E+02
1.900000E+02
1.900000E+02
1.900000E+02
1.900000E+02
1.900000E+02
1.900000E+02
1.900000E+02
1.900000E+02
1.900000E+02
1.900000E+02
1.900000E+02
1.900000E+02
1.900000E+02
1.900000E+02
1.900000E+02
1.900000E+02
1.900000E+02
1.900000E+02
1.900000E+02
1.900000E+02
1.900000E+02
1.900000E+02
1.900000E+02
1.900000E+02
1.900000E+02
1.900000E+02
1.900000E+02
1.900000E+02
1.900000E+02
1.900000E+02
1.900000E+02
1.900000E+02
1.900000E+02
1.900000E+02
1.900000E+02
1.900000E+02
1.900000E+02
1.900000E+02
1.900000E+02
1.900000E+02
1.900000E+02
1.900000E+02
1.900000E+02
1.900000E+02
1.900000E+02
1.900000E+02
1.900000E+02
1.900000E+02
1.900000E+02
1.900000E+02
1.900000E+02
1.900000E+02
1.900000E+02
1.900000E+02
1.900000E+02
1.900000E+02
1.900000E+02
1.900000E+02
1.900000E+02
1.900000E+02
1.900000E+02
1.900000E+02
1.900000E+02
1.900000E+02
1.900000E+02
1.900000E+02
1.900000E+02
1.900000E+02
1.900000E+02
1.900000E+02
1.900000E+02
1.900000E+02
1.900000E+02
1.900000E+02
1.900000E+02
1.900000E+02
1.900000E+02
1.900000E+02
1.900000E+02
1.900000E+02
1.900000E+02
1.900000E+02
1.900000E+02
1.900000E+02
1.900000E+02
1.900000E+02
1.900000E+02
1.900000E+02
1.900000E+02
1.900000E+02
1.900000E+02
1.900000E+02
1.900000E+02
1.900000E+02
1.900000E+02
1.900000E+02
1.900000E+02
1.900000E+02
1.900000E+02
1.900000E+02
1.900000E+02
1.900000E+02
1.900000E+02
1.900000E+02
1.900000E+02
1.900000E+02
1.900000E+02
1.900000E+02
1.900000E+02
1.900000E+02
1.900000E+02
1.950000E+02
1.950000E+02
1.950000E+02
1.950000E+02
1.950000E+02
1.950000E+02
1.950000E+02
1.950000E+02
1.950000E+02
1.950000E+02
1.950000E+02
1.950000E+02
1.950000E+02
1.950000E+02
1.950000E+02
1.950000E+02
1.950000E+02
1.950000E+02
1.950000E+02
1.950000E+02
1.950000E+02
1.950000E+02
1.950000E+02
1.950000E+02
1.950000E+02
1.950000E+02
1.950000E+02
1.950000E+02
1.950000E+02
1.950000E+02
1.950000E+02
1.950000E+02
1.950000E+02
1.950000E+02
1.950000E+02
1.950000E+02
1.950000E+02
1.950000E+02
1.950000E+02
1.950000E+02
1.950000E+02
1.950000E+02
1.950000E+02
1.950000E+02
1.950000E+02
1.950000E+02
1.950000E+02
1.950000E+02
1.950000E+02
1.950000E+02
1.950000E+02
1.950000E+02
1.950000E+02
1.950000E+02
1.950000E+02
1.950000E+02
1.950000E+02
1.950000E+02
1.950000E+02
1.950000E+02
1.950000E+02
1.950000E+02
1.950000E+02
1.950000E+02
1.950000E+02
1.950000E+02
1.950000E+02
1.950000E+02
1.950000E+02
1.950000E+02
1.950000E+02
1.950000E+02
1.950000E+02
1.950000E+02
1.950000E+02
1.950000E+02
1.950000E+02
1.950000E+02
1.950000E+02
1.950000E+02
1.950000E+02
1.950000E+02
1.950000E+02
1.950000E+02
1.950000E+02
1.950000E+02
1.950000E+02
1.950000E+02
1.950000E+02
1.950000E+02
1.950000E+02
1.950000E+02
1.950000E+02
1.950000E+02
1.950000E+02
1.950000E+02
1.950000E+02
1.950000E+02
1.950000E+02
1.950000E+02
1.950000E+02
1.950000E+02
1.950000E+02
1.950000E+02
1.950000E+02
1.950000E+02
1.950000E+02
1.950000E+02
1.950000E+02
1.950000E+02
1.950000E+02
1.950000E+02
1.950000E+02
1.950000E+02
1.950000E+02
1.950000E+02
1.950000E+02
1.950000E+02
1.950000E+02
1.950000E+02
1.950000E+02
1.950000E+02
1.950000E+02
1.950000E+02
1.950000E+02
1.950000E+02
1.950000E+02
1.950000E+02
1.950000E+02
1.950000E+02
1.950000E+02
1.950000E+02
1.950000E+02
1.950000E+02
1.950000E+02
1.950000E+02
1.950000E+02
1.950000E+02
1.950000E+02
1.950000E+02
1.950000E+02
1.950000E+02
1.950000E+02
1.950000E+02
1.950000E+02
1.950000E+02
1.950000E+02
1.950000E+02
1.950000E+02
1.950000E+02
1.950000E+02
1.950000E+02
1.950000E+02
1.950000E+02
1.950000E+02
1.950000E+02
1.950000E+02
1.950000E+02
1.950000E+02
1.950000E+02
1.950000E+02
1.950000E+02
1.950000E+02
1.950000E+02
1.950000E+02
1.950000E+02
1.950000E+02
1.950000E+02
1.950000E+02
1.950000E+02
1.950000E+02
1.950000E+02
1.950000E+02
1.950000E+02
1.950000E+02
1.950000E+02
1.950000E+02
1.950000E+02
1.950000E+02
1.950000E+02
1.950000E+02
1.950000E+02
1.950000E+02
1.950000E+02
1.950000E+02
1.950000E+02
1.950000E+02
1.950000E+02
1.950000E+02
1.950000E+02
1.950000E+02
1.950000E+02
1.950000E+02
1.950000E+02
1.950000E+02
1.950000E+02
1.950000E+02
1.950000E+02
1.950000E+02
1.950000E+02
1.950000E+02
2.000000E+02
2.000000E+02
2.000000E+02
2.000000E+02
2.000000E+02
2.000000E+02
2.000000E+02
2.000000E+02
2.000000E+02
2.000000E+02
2.000000E+02
2.000000E+02
2.000000E+02
2.000000E+02
2.000000E+02
2.000000E+02
2.000000E+02
2.000000E+02
2.000000E+02
2.000000E+02
2.000000E+02
2.000000E+02
2.000000E+02
2.000000E+02
2.000000E+02
2.000000E+02
2.000000E+02
2.000000E+02
2.000000E+02
2.000000E+02
2.000000E+02
2.000000E+02
2.000000E+02
2.000000E+02
2.000000E+02
2.000000E+02
2.000000E+02
2.000000E+02
2.000000E+02
2.000000E+02
2.000000E+02
2.000000E+02
2.000000E+02
2.000000E+02
2.000000E+02
2.000000E+02
2.000000E+02
2.000000E+02
2.000000E+02
2.000000E+02
2.000000E+02
2.000000E+02
2.000000E+02
2.000000E+02
2.000000E+02
2.000000E+02
2.000000E+02
2.000000E+02
2.000000E+02
2.000000E+02
2.000000E+02
2.000000E+02
2.000000E+02
2.000000E+02
2.000000E+02
2.000000E+02
2.000000E+02
2.000000E+02
2.000000E+02
2.000000E+02
2.000000E+02
2.000000E+02
2.000000E+02
2.000000E+02
2.000000E+02
2.000000E+02
2.000000E+02
2.000000E+02
2.000000E+02
2.000000E+02
2.000000E+02
2.000000E+02
2.000000E+02
2.000000E+02
2.000000E+02
2.000000E+02
2.000000E+02
2.000000E+02
2.000000E+02
2.000000E+02
2.000000E+02
2.000000E+02
2.000000E+02
2.000000E+02
2.000000E+02
2.000000E+02
2.000000E+02
2.000000E+02
2.000000E+02
2.000000E+02
2.000000E+02
2.000000E+02
2.000000E+02
2.000000E+02
2.000000E+02
2.000000E+02
2.000000E+02
2.000000E+02
2.000000E+02
2.000000E+02
2.000000E+02
2.000000E+02
2.000000E+02
2.000000E+02
2.000000E+02
2.000000E+02
2.000000E+02
2.000000E+02
2.000000E+02
2.000000E+02
2.000000E+02
2.000000E+02
2.000000E+02
2.000000E+02
2.000000E+02
2.000000E+02
2.000000E+02
2.000000E+02
2.000000E+02
2.000000E+02
2.000000E+02
2.000000E+02
2.000000E+02
2.000000E+02
2.000000E+02
2.000000E+02
2.000000E+02
2.000000E+02
2.000000E+02
2.000000E+02
2.000000E+02
2.000000E+02
2.000000E+02
2.000000E+02
2.000000E+02
2.000000E+02
2.000000E+02
2.000000E+02
2.000000E+02
2.000000E+02
2.000000E+02
2.000000E+02
2.000000E+02
2.000000E+02
2.000000E+02
2.000000E+02
2.000000E+02
2.000000E+02
2.000000E+02
2.000000E+02
2.000000E+02
2.000000E+02
2.000000E+02
2.000000E+02
2.000000E+02
2.000000E+02
2.000000E+02
2.000000E+02
2.000000E+02
2.000000E+02
2.000000E+02
2.000000E+02
2.000000E+02
2.000000E+02
2.000000E+02
2.000000E+02
2.000000E+02
2.000000E+02
2.000000E+02
2.000000E+02
2.000000E+02
2.000000E+02
2.000000E+02
2.000000E+02
2.000000E+02
2.000000E+02
2.000000E+02
2.000000E+02
2.000000E+02
2.000000E+02
2.000000E+02
2.000000E+02
2.000000E+02
2.000000E+02
2.000000E+02
2.000000E+02
2.000000E+02
2.000000E+02
2.000000E+02
2.000000E+02
2.000000E+02
2.050000E+02
2.050000E+02
2.050000E+02
2.050000E+02
2.050000E+02
2.050000E+02
2.050000E+02
2.050000E+02
2.050000E+02
2.050000E+02
2.050000E+02
2.050000E+02
2.050000E+02
2.050000E+02
2.050000E+02
2.050000E+02
2.050000E+02
2.050000E+02
2.050000E+02
2.050000E+02
2.050000E+02
2.050000E+02
2.050000E+02
2.050000E+02
2.050000E+02
2.050000E+02
2.050000E+02
2.050000E+02
2.050000E+02
2.050000E+02
2.050000E+02
2.050000E+02
2.050000E+02
2.050000E+02
2.050000E+02
2.050000E+02
2.050000E+02
2.050000E+02
2.050000E+02
2.050000E+02
2.050000E+02
2.050000E+02
2.050000E+02
2.050000E+02
2.050000E+02
2.050000E+02
2.050000E+02
2.050000E+02
2.050000E+02
2.050000E+02
2.050000E+02
2.050000E+02
2.050000E+02
2.050000E+02
2.050000E+02
2.050000E+02
2.050000E+02
2.050000E+02
2.050000E+02
2.050000E+02
2.050000E+02
2.050000E+02
2.050000E+02
2.050000E+02
2.050000E+02
2.050000E+02
2.050000E+02
2.050000E+02
2.050000E+02
2.050000E+02
2.050000E+02
2.050000E+02
2.050000E+02
2.050000E+02
2.050000E+02
2.050000E+02
2.050000E+02
2.050000E+02
2.050000E+02
2.050000E+02
2.050000E+02
2.050000E+02
2.050000E+02
2.050000E+02
2.050000E+02
2.050000E+02
2.050000E+02
2.050000E+02
2.050000E+02
2.050000E+02
2.050000E+02
2.050000E+02
2.050000E+02
2.050000E+02
2.050000E+02
2.050000E+02
2.050000E+02
2.050000E+02
2.050000E+02
2.050000E+02
2.050000E+02
2.050000E+02
2.050000E+02
2.050000E+02
2.050000E+02
2.050000E+02
2.050000E+02
2.050000E+02
2.050000E+02
2.050000E+02
2.050000E+02
2.050000E+02
2.050000E+02
2.050000E+02
2.050000E+02
2.050000E+02
2.050000E+02
2.050000E+02
2.050000E+02
2.050000E+02
2.050000E+02
2.050000E+02
2.050000E+02
2.050000E+02
2.050000E+02
2.050000E+02
2.050000E+02
2.050000E+02
2.050000E+02
2.050000E+02
2.050000E+02
2.050000E+02
2.050000E+02
2.050000E+02
2.050000E+02
2.050000E+02
2.050000E+02
2.050000E+02
2.050000E+02
2.050000E+02
2.050000E+02
2.050000E+02
2.050000E+02
2.050000E+02
2.050000E+02
2.050000E+02
2.050000E+02
2.050000E+02
2.050000E+02
2.050000E+02
2.050000E+02
2.050000E+02
2.050000E+02
2.050000E+02
2.050000E+02
2.050000E+02
2.050000E+02
2.050000E+02
2.050000E+02
2.050000E+02
2.050000E+02
2.050000E+02
2.050000E+02
2.050000E+02
2.050000E+02
2.050000E+02
2.050000E+02
2.050000E+02
2.050000E+02
2.050000E+02
2.050000E+02
2.050000E+02
2.050000E+02
2.050000E+02
2.050000E+02
2.050000E+02
2.050000E+02
2.050000E+02
2.050000E+02
2.050000E+02
2.050000E+02
2.050000E+02
2.050000E+02
2.050000E+02
2.050000E+02
2.050000E+02
2.050000E+02
2.050000E+02
2.050000E+02
2.050000E+02
2.050000E+02
2.050000E+02
2.050000E+02
2.050000E+02
2.050000E+02
2.050000E+02
2.050000E+02
2.050000E+02
2.050000E+02
2.050000E+02
2.050000E+02
2.100000E+02
2.100000E+02
2.100000E+02
2.100000E+02
2.100000E+02
2.100000E+02
2.100000E+02
2.100000E+02
2.100000E+02
2.100000E+02
2.100000E+02
2.100000E+02
2.100000E+02
2.100000E+02
2.100000E+02
2.100000E+02
2.100000E+02
2.100000E+02
2.100000E+02
2.100000E+02
2.100000E+02
2.100000E+02
2.100000E+02
2.100000E+02
2.100000E+02
2.100000E+02
2.100000E+02
2.100000E+02
2.100000E+02
2.100000E+02
2.100000E+02
2.100000E+02
2.100000E+02
2.100000E+02
2.100000E+02
2.100000E+02
2.100000E+02
2.100000E+02
2.100000E+02
2.100000E+02
2.100000E+02
2.100000E+02
2.100000E+02
2.100000E+02
2.100000E+02
2.100000E+02
2.100000E+02
2.100000E+02
2.100000E+02
2.100000E+02
2.100000E+02
2.100000E+02
2.100000E+02
2.100000E+02
2.100000E+02
2.100000E+02
2.100000E+02
2.100000E+02
2.100000E+02
2.100000E+02
2.100000E+02
2.100000E+02
2.100000E+02
2.100000E+02
2.100000E+02
2.100000E+02
2.100000E+02
2.100000E+02
2.100000E+02
2.100000E+02
2.100000E+02
2.100000E+02
2.100000E+02
2.100000E+02
2.100000E+02
2.100000E+02
2.100000E+02
2.100000E+02
2.100000E+02
2.100000E+02
2.100000E+02
2.100000E+02
2.100000E+02
2.100000E+02
2.100000E+02
2.100000E+02
2.100000E+02
2.100000E+02
2.100000E+02
2.100000E+02
2.100000E+02
2.100000E+02
2.100000E+02
2.100000E+02
2.100000E+02
2.100000E+02
2.100000E+02
2.100000E+02
2.100000E+02
2.100000E+02
2.100000E+02
2.100000E+02
2.100000E+02
2.100000E+02
2.100000E+02
2.100000E+02
2.100000E+02
2.100000E+02
2.100000E+02
2.100000E+02
2.100000E+02
2.100000E+02
2.100000E+02
2.100000E+02
2.100000E+02
2.100000E+02
2.100000E+02
2.100000E+02
2.100000E+02
2.100000E+02
2.100000E+02
2.100000E+02
2.100000E+02
2.100000E+02
2.100000E+02
2.100000E+02
2.100000E+02
2.100000E+02
2.100000E+02
2.100000E+02
2.100000E+02
2.100000E+02
2.100000E+02
2.100000E+02
2.100000E+02
2.100000E+02
2.100000E+02
2.100000E+02
2.100000E+02
2.100000E+02
2.100000E+02
2.100000E+02
2.100000E+02
2.100000E+02
2.100000E+02
2.100000E+02
2.100000E+02
2.100000E+02
2.100000E+02
2.100000E+02
2.100000E+02
2.100000E+02
2.100000E+02
2.100000E+02
2.100000E+02
2.100000E+02
2.100000E+02
2.100000E+02
2.100000E+02
2.100000E+02
2.100000E+02
2.100000E+02
2.100000E+02
2.100000E+02
2.100000E+02
2.100000E+02
2.100000E+02
2.100000E+02
2.100000E+02
2.100000E+02
2.100000E+02
2.100000E+02
2.100000E+02
2.100000E+02
2.100000E+02
2.100000E+02
2.100000E+02
2.100000E+02
2.100000E+02
2.100000E+02
2.100000E+02
2.100000E+02
2.100000E+02
2.100000E+02
2.100000E+02
2.100000E+02
2.100000E+02
2.100000E+02
2.100000E+02
2.100000E+02
2.100000E+02
2.100000E+02
2.100000E+02
2.100000E+02
2.100000E+02
2.100000E+02
2.100000E+02
2.100000E+02
2.100000E+02
2.100000E+02
2.100000E+02
2.150000E+02
2.150000E+02
2.150000E+02
2.150000E+02
2.150000E+02
2.150000E+02
2.150000E+02
2.150000E+02
2.150000E+02
2.150000E+02
2.150000E+02
2.150000E+02
2.150000E+02
2.150000E+02
2.150000E+02
2.150000E+02
2.150000E+02
2.150000E+02
2.150000E+02
2.150000E+02
2.150000E+02
2.150000E+02
2.150000E+02
2.150000E+02
2.150000E+02
2.150000E+02
2.150000E+02
2.150000E+02
2.150000E+02
2.150000E+02
2.150000E+02
2.150000E+02
2.150000E+02
2.150000E+02
2.150000E+02
2.150000E+02
2.150000E+02
2.150000E+02
2.150000E+02
2.150000E+02
2.150000E+02
2.150000E+02
2.150000E+02
2.150000E+02
2.150000E+02
2.150000E+02
2.150000E+02
2.150000E+02
2.150000E+02
2.150000E+02
2.150000E+02
2.150000E+02
2.150000E+02
2.150000E+02
2.150000E+02
2.150000E+02
2.150000E+02
2.150000E+02
2.150000E+02
2.150000E+02
2.150000E+02
2.150000E+02
2.150000E+02
2.150000E+02
2.150000E+02
2.150000E+02
2.150000E+02
2.150000E+02
2.150000E+02
2.150000E+02
2.150000E+02
2.150000E+02
2.150000E+02
2.150000E+02
2.150000E+02
2.150000E+02
2.150000E+02
2.150000E+02
2.150000E+02
2.150000E+02
2.150000E+02
2.150000E+02
2.150000E+02
2.150000E+02
2.150000E+02
2.150000E+02
2.150000E+02
2.150000E+02
2.150000E+02
2.150000E+02
2.150000E+02
2.150000E+02
2.150000E+02
2.150000E+02
2.150000E+02
2.150000E+02
2.150000E+02
2.150000E+02
2.150000E+02
2.150000E+02
2.150000E+02
2.150000E+02
2.150000E+02
2.150000E+02
2.150000E+02
2.150000E+02
2.150000E+02
2.150000E+02
2.150000E+02
2.150000E+02
2.150000E+02
2.150000E+02
2.150000E+02
2.150000E+02
2.150000E+02
2.150000E+02
2.150000E+02
2.150000E+02
2.150000E+02
2.150000E+02
2.150000E+02
2.150000E+02
2.150000E+02
2.150000E+02
2.150000E+02
2.150000E+02
2.150000E+02
2.150000E+02
2.150000E+02
2.150000E+02
2.150000E+02
2.150000E+02
2.150000E+02
2.150000E+02
2.150000E+02
2.150000E+02
2.150000E+02
2.150000E+02
2.150000E+02
2.150000E+02
2.150000E+02
2.150000E+02
2.150000E+02
2.150000E+02
2.150000E+02
2.150000E+02
2.150000E+02
2.150000E+02
2.150000E+02
2.150000E+02
2.150000E+02
2.150000E+02
2.150000E+02
2.150000E+02
2.150000E+02
2.150000E+02
2.150000E+02
2.150000E+02
2.150000E+02
2.150000E+02
2.150000E+02
2.150000E+02
2.150000E+02
2.150000E+02
2.150000E+02
2.150000E+02
2.150000E+02
2.150000E+02
2.150000E+02
2.150000E+02
2.150000E+02
2.150000E+02
2.150000E+02
2.150000E+02
2.150000E+02
2.150000E+02
2.150000E+02
2.150000E+02
2.150000E+02
2.150000E+02
2.150000E+02
2.150000E+02
2.150000E+02
2.150000E+02
2.150000E+02
2.150000E+02
2.150000E+02
2.150000E+02
2.150000E+02
2.150000E+02
2.150000E+02
2.150000E+02
2.150000E+02
2.150000E+02
2.150000E+02
2.150000E+02
2.150000E+02
2.150000E+02
2.150000E+02
2.150000E+02
2.150000E+02
2.200000E+02
2.200000E+02
2.200000E+02
2.200000E+02
2.200000E+02
2.200000E+02
2.200000E+02
2.200000E+02
2.200000E+02
2.200000E+02
2.200000E+02
2.200000E+02
2.200000E+02
2.200000E+02
2.200000E+02
2.200000E+02
2.200000E+02
2.200000E+02
2.200000E+02
2.200000E+02
2.200000E+02
2.200000E+02
2.200000E+02
2.200000E+02
2.200000E+02
2.200000E+02
2.200000E+02
2.200000E+02
2.200000E+02
2.200000E+02
2.200000E+02
2.200000E+02
2.200000E+02
2.200000E+02
2.200000E+02
2.200000E+02
2.200000E+02
2.200000E+02
2.200000E+02
2.200000E+02
2.200000E+02
2.200000E+02
2.200000E+02
2.200000E+02
2.200000E+02
2.200000E+02
2.200000E+02
2.200000E+02
2.200000E+02
2.200000E+02
2.200000E+02
2.200000E+02
2.200000E+02
2.200000E+02
2.200000E+02
2.200000E+02
2.200000E+02
2.200000E+02
2.200000E+02
2.200000E+02
2.200000E+02
2.200000E+02
2.200000E+02
2.200000E+02
2.200000E+02
2.200000E+02
2.200000E+02
2.200000E+02
2.200000E+02
2.200000E+02
2.200000E+02
2.200000E+02
2.200000E+02
2.200000E+02
2.200000E+02
2.200000E+02
2.200000E+02
2.200000E+02
2.200000E+02
2.200000E+02
2.200000E+02
2.200000E+02
2.200000E+02
2.200000E+02
2.200000E+02
2.200000E+02
2.200000E+02
2.200000E+02
2.200000E+02
2.200000E+02
2.200000E+02
2.200000E+02
2.200000E+02
2.200000E+02
2.200000E+02
2.200000E+02
2.200000E+02
2.200000E+02
2.200000E+02
2.200000E+02
2.200000E+02
2.200000E+02
2.200000E+02
2.200000E+02
2.200000E+02
2.200000E+02
2.200000E+02
2.200000E+02
2.200000E+02
2.200000E+02
2.200000E+02
2.200000E+02
2.200000E+02
2.200000E+02
2.200000E+02
2.200000E+02
2.200000E+02
2.200000E+02
2.200000E+02
2.200000E+02
2.200000E+02
2.200000E+02
2.200000E+02
2.200000E+02
2.200000E+02
2.200000E+02
2.200000E+02
2.200000E+02
2.200000E+02
2.200000E+02
2.200000E+02
2.200000E+02
2.200000E+02
2.200000E+02
2.200000E+02
2.200000E+02
2.200000E+02
2.200000E+02
2.200000E+02
2.200000E+02
2.200000E+02
2.200000E+02
2.200000E+02
2.200000E+02
2.200000E+02
2.200000E+02
2.200000E+02
2.200000E+02
2.200000E+02
2.200000E+02
2.200000E+02
2.200000E+02
2.200000E+02
2.200000E+02
2.200000E+02
2.200000E+02
2.200000E+02
2.200000E+02
2.200000E+02
2.200000E+02
2.200000E+02
2.200000E+02
2.200000E+02
2.200000E+02
2.200000E+02
2.200000E+02
2.200000E+02
2.200000E+02
2.200000E+02
2.200000E+02
2.200000E+02
2.200000E+02
2.200000E+02
2.200000E+02
2.200000E+02
2.200000E+02
2.200000E+02
2.200000E+02
2.200000E+02
2.200000E+02
2.200000E+02
2.200000E+02
2.200000E+02
2.200000E+02
2.200000E+02
2.200000E+02
2.200000E+02
2.200000E+02
2.200000E+02
2.200000E+02
2.200000E+02
2.200000E+02
2.200000E+02
2.200000E+02
2.200000E+02
2.200000E+02
2.200000E+02
2.200000E+02
2.200000E+02
2.200000E+02
2.200000E+02
2.250000E+02
2.250000E+02
2.250000E+02
2.250000E+02
2.250000E+02
2.250000E+02
2.250000E+02
2.250000E+02
2.250000E+02
2.250000E+02
2.250000E+02
2.250000E+02
2.250000E+02
2.250000E+02
2.250000E+02
2.250000E+02
2.250000E+02
2.250000E+02
2.250000E+02
2.250000E+02
2.250000E+02
2.250000E+02
2.250000E+02
2.250000E+02
2.250000E+02
2.250000E+02
2.250000E+02
2.250000E+02
2.250000E+02
2.250000E+02
2.250000E+02
2.250000E+02
2.250000E+02
2.250000E+02
2.250000E+02
2.250000E+02
2.250000E+02
2.250000E+02
2.250000E+02
2.250000E+02
2.250000E+02
2.250000E+02
2.250000E+02
2.250000E+02
2.250000E+02
2.250000E+02
2.250000E+02
2.250000E+02
2.250000E+02
2.250000E+02
2.250000E+02
2.250000E+02
2.250000E+02
2.250000E+02
2.250000E+02
2.250000E+02
2.250000E+02
2.250000E+02
2.250000E+02
2.250000E+02
2.250000E+02
2.250000E+02
2.250000E+02
2.250000E+02
2.250000E+02
2.250000E+02
2.250000E+02
2.250000E+02
2.250000E+02
2.250000E+02
2.250000E+02
2.250000E+02
2.250000E+02
2.250000E+02
2.250000E+02
2.250000E+02
2.250000E+02
2.250000E+02
2.250000E+02
2.250000E+02
2.250000E+02
2.250000E+02
2.250000E+02
2.250000E+02
2.250000E+02
2.250000E+02
2.250000E+02
2.250000E+02
2.250000E+02
2.250000E+02
2.250000E+02
2.250000E+02
2.250000E+02
2.250000E+02
2.250000E+02
2.250000E+02
2.250000E+02
2.250000E+02
2.250000E+02
2.250000E+02
2.250000E+02
2.250000E+02
2.250000E+02
2.250000E+02
2.250000E+02
2.250000E+02
2.250000E+02
2.250000E+02
2.250000E+02
2.250000E+02
2.250000E+02
2.250000E+02
2.250000E+02
2.250000E+02
2.250000E+02
2.250000E+02
2.250000E+02
2.250000E+02
2.250000E+02
2.250000E+02
2.250000E+02
2.250000E+02
2.250000E+02
2.250000E+02
2.250000E+02
2.250000E+02
2.250000E+02
2.250000E+02
2.250000E+02
2.250000E+02
2.250000E+02
2.250000E+02
2.250000E+02
2.250000E+02
2.250000E+02
2.250000E+02
2.250000E+02
2.250000E+02
2.250000E+02
2.250000E+02
2.250000E+02
2.250000E+02
2.250000E+02
2.250000E+02
2.250000E+02
2.250000E+02
2.250000E+02
2.250000E+02
2.250000E+02
2.250000E+02
2.250000E+02
2.250000E+02
2.250000E+02
2.250000E+02
2.250000E+02
2.250000E+02
2.250000E+02
2.250000E+02
2.250000E+02
2.250000E+02
2.250000E+02
2.250000E+02
2.250000E+02
2.250000E+02
2.250000E+02
2.250000E+02
2.250000E+02
2.250000E+02
2.250000E+02
2.250000E+02
2.250000E+02
2.250000E+02
2.250000E+02
2.250000E+02
2.250000E+02
2.250000E+02
2.250000E+02
2.250000E+02
2.250000E+02
2.250000E+02
2.250000E+02
2.250000E+02
2.250000E+02
2.250000E+02
2.250000E+02
2.250000E+02
2.250000E+02
2.250000E+02
2.250000E+02
2.250000E+02
2.250000E+02
2.250000E+02
2.250000E+02
2.250000E+02
2.250000E+02
2.250000E+02
2.250000E+02
2.250000E+02
2.250000E+02
2.250000E+02
2.250000E+02
2.300000E+02
2.300000E+02
2.300000E+02
2.300000E+02
2.300000E+02
2.300000E+02
2.300000E+02
2.300000E+02
2.300000E+02
2.300000E+02
2.300000E+02
2.300000E+02
2.300000E+02
2.300000E+02
2.300000E+02
2.300000E+02
2.300000E+02
2.300000E+02
2.300000E+02
2.300000E+02
2.300000E+02
2.300000E+02
2.300000E+02
2.300000E+02
2.300000E+02
2.300000E+02
2.300000E+02
2.300000E+02
2.300000E+02
2.300000E+02
2.300000E+02
2.300000E+02
2.300000E+02
2.300000E+02
2.300000E+02
2.300000E+02
2.300000E+02
2.300000E+02
2.300000E+02
2.300000E+02
2.300000E+02
2.300000E+02
2.300000E+02
2.300000E+02
2.300000E+02
2.300000E+02
2.300000E+02
2.300000E+02
2.300000E+02
2.300000E+02
2.300000E+02
2.300000E+02
2.300000E+02
2.300000E+02
2.300000E+02
2.300000E+02
2.300000E+02
2.300000E+02
2.300000E+02
2.300000E+02
2.300000E+02
2.300000E+02
2.300000E+02
2.300000E+02
2.300000E+02
2.300000E+02
2.300000E+02
2.300000E+02
2.300000E+02
2.300000E+02
2.300000E+02
2.300000E+02
2.300000E+02
2.300000E+02
2.300000E+02
2.300000E+02
2.300000E+02
2.300000E+02
2.300000E+02
2.300000E+02
2.300000E+02
2.300000E+02
2.300000E+02
2.300000E+02
2.300000E+02
2.300000E+02
2.300000E+02
2.300000E+02
2.300000E+02
2.300000E+02
2.300000E+02
2.300000E+02
2.300000E+02
2.300000E+02
2.300000E+02
2.300000E+02
2.300000E+02
2.300000E+02
2.300000E+02
2.300000E+02
2.300000E+02
2.300000E+02
2.300000E+02
2.300000E+02
2.300000E+02
2.300000E+02
2.300000E+02
2.300000E+02
2.300000E+02
2.300000E+02
2.300000E+02
2.300000E+02
2.300000E+02
2.300000E+02
2.300000E+02
2.300000E+02
2.300000E+02
2.300000E+02
2.300000E+02
2.300000E+02
2.300000E+02
2.300000E+02
2.300000E+02
2.300000E+02
2.300000E+02
2.300000E+02
2.300000E+02
2.300000E+02
2.300000E+02
2.300000E+02
2.300000E+02
2.300000E+02
2.300000E+02
2.300000E+02
2.300000E+02
2.300000E+02
2.300000E+02
2.300000E+02
2.300000E+02
2.300000E+02
2.300000E+02
2.300000E+02
2.300000E+02
2.300000E+02
2.300000E+02
2.300000E+02
2.300000E+02
2.300000E+02
2.300000E+02
2.300000E+02
2.300000E+02
2.300000E+02
2.300000E+02
2.300000E+02
2.300000E+02
2.300000E+02
2.300000E+02
2.300000E+02
2.300000E+02
2.300000E+02
2.300000E+02
2.300000E+02
2.300000E+02
2.300000E+02
2.300000E+02
2.300000E+02
2.300000E+02
2.300000E+02
2.300000E+02
2.300000E+02
2.300000E+02
2.300000E+02
2.300000E+02
2.300000E+02
2.300000E+02
2.300000E+02
2.300000E+02
2.300000E+02
2.300000E+02
2.300000E+02
2.300000E+02
2.300000E+02
2.300000E+02
2.300000E+02
2.300000E+02
2.300000E+02
2.300000E+02
2.300000E+02
2.300000E+02
2.300000E+02
2.300000E+02
2.300000E+02
2.300000E+02
2.300000E+02
2.300000E+02
2.300000E+02
2.300000E+02
2.300000E+02
2.300000E+02
2.300000E+02
2.300000E+02
2.350000E+02
2.350000E+02
2.350000E+02
2.350000E+02
2.350000E+02
2.350000E+02
2.350000E+02
2.350000E+02
2.350000E+02
2.350000E+02
2.350000E+02
2.350000E+02
2.350000E+02
2.350000E+02
2.350000E+02
2.350000E+02
2.350000E+02
2.350000E+02
2.350000E+02
2.350000E+02
2.350000E+02
2.350000E+02
2.350000E+02
2.350000E+02
2.350000E+02
2.350000E+02
2.350000E+02
2.350000E+02
2.350000E+02
2.350000E+02
2.350000E+02
2.350000E+02
2.350000E+02
2.350000E+02
2.350000E+02
2.350000E+02
2.350000E+02
2.350000E+02
2.350000E+02
2.350000E+02
2.350000E+02
2.350000E+02
2.350000E+02
2.350000E+02
2.350000E+02
2.350000E+02
2.350000E+02
2.350000E+02
2.350000E+02
2.350000E+02
2.350000E+02
2.350000E+02
2.350000E+02
2.350000E+02
2.350000E+02
2.350000E+02
2.350000E+02
2.350000E+02
2.350000E+02
2.350000E+02
2.350000E+02
2.350000E+02
2.350000E+02
2.350000E+02
2.350000E+02
2.350000E+02
2.350000E+02
2.350000E+02
2.350000E+02
2.350000E+02
2.350000E+02
2.350000E+02
2.350000E+02
2.350000E+02
2.350000E+02
2.350000E+02
2.350000E+02
2.350000E+02
2.350000E+02
2.350000E+02
2.350000E+02
2.350000E+02
2.350000E+02
2.350000E+02
2.350000E+02
2.350000E+02
2.350000E+02
2.350000E+02
2.350000E+02
2.350000E+02
2.350000E+02
2.350000E+02
2.350000E+02
2.350000E+02
2.350000E+02
2.350000E+02
2.350000E+02
2.350000E+02
2.350000E+02
2.350000E+02
2.350000E+02
2.350000E+02
2.350000E+02
2.350000E+02
2.350000E+02
2.350000E+02
2.350000E+02
2.350000E+02
2.350000E+02
2.350000E+02
2.350000E+02
2.350000E+02
2.350000E+02
2.350000E+02
2.350000E+02
2.350000E+02
2.350000E+02
2.350000E+02
2.350000E+02
2.350000E+02
2.350000E+02
2.350000E+02
2.350000E+02
2.350000E+02
2.350000E+02
2.350000E+02
2.350000E+02
2.350000E+02
2.350000E+02
2.350000E+02
2.350000E+02
2.350000E+02
2.350000E+02
2.350000E+02
2.350000E+02
2.350000E+02
2.350000E+02
2.350000E+02
2.350000E+02
2.350000E+02
2.350000E+02
2.350000E+02
2.350000E+02
2.350000E+02
2.350000E+02
2.350000E+02
2.350000E+02
2.350000E+02
2.350000E+02
2.350000E+02
2.350000E+02
2.350000E+02
2.350000E+02
2.350000E+02
2.350000E+02
2.350000E+02
2.350000E+02
2.350000E+02
2.350000E+02
2.350000E+02
2.350000E+02
2.350000E+02
2.350000E+02
2.350000E+02
2.350000E+02
2.350000E+02
2.350000E+02
2.350000E+02
2.350000E+02
2.350000E+02
2.350000E+02
2.350000E+02
2.350000E+02
2.350000E+02
2.350000E+02
2.350000E+02
2.350000E+02
2.350000E+02
2.350000E+02
2.350000E+02
2.350000E+02
2.350000E+02
2.350000E+02
2.350000E+02
2.350000E+02
2.350000E+02
2.350000E+02
2.350000E+02
2.350000E+02
2.350000E+02
2.350000E+02
2.350000E+02
2.350000E+02
2.350000E+02
2.350000E+02
2.350000E+02
2.350000E+02
2.350000E+02
2.350000E+02
2.350000E+02
2.350000E+02
2.400000E+02
2.400000E+02
2.400000E+02
2.400000E+02
2.400000E+02
2.400000E+02
2.400000E+02
2.400000E+02
2.400000E+02
2.400000E+02
2.400000E+02
2.400000E+02
2.400000E+02
2.400000E+02
2.400000E+02
2.400000E+02
2.400000E+02
2.400000E+02
2.400000E+02
2.400000E+02
2.400000E+02
2.400000E+02
2.400000E+02
2.400000E+02
2.400000E+02
2.400000E+02
2.400000E+02
2.400000E+02
2.400000E+02
2.400000E+02
2.400000E+02
2.400000E+02
2.400000E+02
2.400000E+02
2.400000E+02
2.400000E+02
2.400000E+02
2.400000E+02
2.400000E+02
2.400000E+02
2.400000E+02
2.400000E+02
2.400000E+02
2.400000E+02
2.400000E+02
2.400000E+02
2.400000E+02
2.400000E+02
2.400000E+02
2.400000E+02
2.400000E+02
2.400000E+02
2.400000E+02
2.400000E+02
2.400000E+02
2.400000E+02
2.400000E+02
2.400000E+02
2.400000E+02
2.400000E+02
2.400000E+02
2.400000E+02
2.400000E+02
2.400000E+02
2.400000E+02
2.400000E+02
2.400000E+02
2.400000E+02
2.400000E+02
2.400000E+02
2.400000E+02
2.400000E+02
2.400000E+02
2.400000E+02
2.400000E+02
2.400000E+02
2.400000E+02
2.400000E+02
2.400000E+02
2.400000E+02
2.400000E+02
2.400000E+02
2.400000E+02
2.400000E+02
2.400000E+02
2.400000E+02
2.400000E+02
2.400000E+02
2.400000E+02
2.400000E+02
2.400000E+02
2.400000E+02
2.400000E+02
2.400000E+02
2.400000E+02
2.400000E+02
2.400000E+02
2.400000E+02
2.400000E+02
2.400000E+02
2.400000E+02
2.400000E+02
2.400000E+02
2.400000E+02
2.400000E+02
2.400000E+02
2.400000E+02
2.400000E+02
2.400000E+02
2.400000E+02
2.400000E+02
2.400000E+02
2.400000E+02
2.400000E+02
2.400000E+02
2.400000E+02
2.400000E+02
2.400000E+02
2.400000E+02
2.400000E+02
2.400000E+02
2.400000E+02
2.400000E+02
2.400000E+02
2.400000E+02
2.400000E+02
2.400000E+02
2.400000E+02
2.400000E+02
2.400000E+02
2.400000E+02
2.400000E+02
2.400000E+02
2.400000E+02
2.400000E+02
2.400000E+02
2.400000E+02
2.400000E+02
2.400000E+02
2.400000E+02
2.400000E+02
2.400000E+02
2.400000E+02
2.400000E+02
2.400000E+02
2.400000E+02
2.400000E+02
2.400000E+02
2.400000E+02
2.400000E+02
2.400000E+02
2.400000E+02
2.400000E+02
2.400000E+02
2.400000E+02
2.400000E+02
2.400000E+02
2.400000E+02
2.400000E+02
2.400000E+02
2.400000E+02
2.400000E+02
2.400000E+02
2.400000E+02
2.400000E+02
2.400000E+02
2.400000E+02
2.400000E+02
2.400000E+02
2.400000E+02
2.400000E+02
2.400000E+02
2.400000E+02
2.400000E+02
2.400000E+02
2.400000E+02
2.400000E+02
2.400000E+02
2.400000E+02
2.400000E+02
2.400000E+02
2.400000E+02
2.400000E+02
2.400000E+02
2.400000E+02
2.400000E+02
2.400000E+02
2.400000E+02
2.400000E+02
2.400000E+02
2.400000E+02
2.400000E+02
2.400000E+02
2.400000E+02
2.400000E+02
2.400000E+02
2.400000E+02
2.400000E+02
2.400000E+02
2.400000E+02
2.400000E+02
2.450000E+02
2.450000E+02
2.450000E+02
2.450000E+02
2.450000E+02
2.450000E+02
2.450000E+02
2.450000E+02
2.450000E+02
2.450000E+02
2.450000E+02
2.450000E+02
2.450000E+02
2.450000E+02
2.450000E+02
2.450000E+02
2.450000E+02
2.450000E+02
2.450000E+02
2.450000E+02
2.450000E+02
2.450000E+02
2.450000E+02
2.450000E+02
2.450000E+02
2.450000E+02
2.450000E+02
2.450000E+02
2.450000E+02
2.450000E+02
2.450000E+02
2.450000E+02
2.450000E+02
2.450000E+02
2.450000E+02
2.450000E+02
2.450000E+02
2.450000E+02
2.450000E+02
2.450000E+02
2.450000E+02
2.450000E+02
2.450000E+02
2.450000E+02
2.450000E+02
2.450000E+02
2.450000E+02
2.450000E+02
2.450000E+02
2.450000E+02
2.450000E+02
2.450000E+02
2.450000E+02
2.450000E+02
2.450000E+02
2.450000E+02
2.450000E+02
2.450000E+02
2.450000E+02
2.450000E+02
2.450000E+02
2.450000E+02
2.450000E+02
2.450000E+02
2.450000E+02
2.450000E+02
2.450000E+02
2.450000E+02
2.450000E+02
2.450000E+02
2.450000E+02
2.450000E+02
2.450000E+02
2.450000E+02
2.450000E+02
2.450000E+02
2.450000E+02
2.450000E+02
2.450000E+02
2.450000E+02
2.450000E+02
2.450000E+02
2.450000E+02
2.450000E+02
2.450000E+02
2.450000E+02
2.450000E+02
2.450000E+02
2.450000E+02
2.450000E+02
2.450000E+02
2.450000E+02
2.450000E+02
2.450000E+02
2.450000E+02
2.450000E+02
2.450000E+02
2.450000E+02
2.450000E+02
2.450000E+02
2.450000E+02
2.450000E+02
2.450000E+02
2.450000E+02
2.450000E+02
2.450000E+02
2.450000E+02
2.450000E+02
2.450000E+02
2.450000E+02
2.450000E+02
2.450000E+02
2.450000E+02
2.450000E+02
2.450000E+02
2.450000E+02
2.450000E+02
2.450000E+02
2.450000E+02
2.450000E+02
2.450000E+02
2.450000E+02
2.450000E+02
2.450000E+02
2.450000E+02
2.450000E+02
2.450000E+02
2.450000E+02
2.450000E+02
2.450000E+02
2.450000E+02
2.450000E+02
2.450000E+02
2.450000E+02
2.450000E+02
2.450000E+02
2.450000E+02
2.450000E+02
2.450000E+02
2.450000E+02
2.450000E+02
2.450000E+02
2.450000E+02
2.450000E+02
2.450000E+02
2.450000E+02
2.450000E+02
2.450000E+02
2.450000E+02
2.450000E+02
2.450000E+02
2.450000E+02
2.450000E+02
2.450000E+02
2.450000E+02
2.450000E+02
2.450000E+02
2.450000E+02
2.450000E+02
2.450000E+02
2.450000E+02
2.450000E+02
2.450000E+02
2.450000E+02
2.450000E+02
2.450000E+02
2.450000E+02
2.450000E+02
2.450000E+02
2.450000E+02
2.450000E+02
2.450000E+02
2.450000E+02
2.450000E+02
2.450000E+02
2.450000E+02
2.450000E+02
2.450000E+02
2.450000E+02
2.450000E+02
2.450000E+02
2.450000E+02
2.450000E+02
2.450000E+02
2.450000E+02
2.450000E+02
2.450000E+02
2.450000E+02
2.450000E+02
2.450000E+02
2.450000E+02
2.450000E+02
2.450000E+02
2.450000E+02
2.450000E+02
2.450000E+02
2.450000E+02
2.450000E+02
2.450000E+02
2.450000E+02
2.450000E+02
2.500000E+02
2.500000E+02
2.500000E+02
2.500000E+02
2.500000E+02
2.500000E+02
2.500000E+02
2.500000E+02
2.500000E+02
2.500000E+02
2.500000E+02
2.500000E+02
2.500000E+02
2.500000E+02
2.500000E+02
2.500000E+02
2.500000E+02
2.500000E+02
2.500000E+02
2.500000E+02
2.500000E+02
2.500000E+02
2.500000E+02
2.500000E+02
2.500000E+02
2.500000E+02
2.500000E+02
2.500000E+02
2.500000E+02
2.500000E+02
2.500000E+02
2.500000E+02
2.500000E+02
2.500000E+02
2.500000E+02
2.500000E+02
2.500000E+02
2.500000E+02
2.500000E+02
2.500000E+02
2.500000E+02
2.500000E+02
2.500000E+02
2.500000E+02
2.500000E+02
2.500000E+02
2.500000E+02
2.500000E+02
2.500000E+02
2.500000E+02
2.500000E+02
2.500000E+02
2.500000E+02
2.500000E+02
2.500000E+02
2.500000E+02
2.500000E+02
2.500000E+02
2.500000E+02
2.500000E+02
2.500000E+02
2.500000E+02
2.500000E+02
2.500000E+02
2.500000E+02
2.500000E+02
2.500000E+02
2.500000E+02
2.500000E+02
2.500000E+02
2.500000E+02
2.500000E+02
2.500000E+02
2.500000E+02
2.500000E+02
2.500000E+02
2.500000E+02
2.500000E+02
2.500000E+02
2.500000E+02
2.500000E+02
2.500000E+02
2.500000E+02
2.500000E+02
2.500000E+02
2.500000E+02
2.500000E+02
2.500000E+02
2.500000E+02
2.500000E+02
2.500000E+02
2.500000E+02
2.500000E+02
2.500000E+02
2.500000E+02
2.500000E+02
2.500000E+02
2.500000E+02
2.500000E+02
2.500000E+02
2.500000E+02
2.500000E+02
2.500000E+02
2.500000E+02
2.500000E+02
2.500000E+02
2.500000E+02
2.500000E+02
2.500000E+02
2.500000E+02
2.500000E+02
2.500000E+02
2.500000E+02
2.500000E+02
2.500000E+02
2.500000E+02
2.500000E+02
2.500000E+02
2.500000E+02
2.500000E+02
2.500000E+02
2.500000E+02
2.500000E+02
2.500000E+02
2.500000E+02
2.500000E+02
2.500000E+02
2.500000E+02
2.500000E+02
2.500000E+02
2.500000E+02
2.500000E+02
2.500000E+02
2.500000E+02
2.500000E+02
2.500000E+02
2.500000E+02
2.500000E+02
2.500000E+02
2.500000E+02
2.500000E+02
2.500000E+02
2.500000E+02
2.500000E+02
2.500000E+02
2.500000E+02
2.500000E+02
2.500000E+02
2.500000E+02
2.500000E+02
2.500000E+02
2.500000E+02
2.500000E+02
2.500000E+02
2.500000E+02
2.500000E+02
2.500000E+02
2.500000E+02
2.500000E+02
2.500000E+02
2.500000E+02
2.500000E+02
2.500000E+02
2.500000E+02
2.500000E+02
2.500000E+02
2.500000E+02
2.500000E+02
2.500000E+02
2.500000E+02
2.500000E+02
2.500000E+02
2.500000E+02
2.500000E+02
2.500000E+02
2.500000E+02
2.500000E+02
2.500000E+02
2.500000E+02
2.500000E+02
2.500000E+02
2.500000E+02
2.500000E+02
2.500000E+02
2.500000E+02
2.500000E+02
2.500000E+02
2.500000E+02
2.500000E+02
2.500000E+02
2.500000E+02
2.500000E+02
2.500000E+02
2.500000E+02
2.500000E+02
2.500000E+02
2.500000E+02
2.500000E+02
2.500000E+02
2.500000E+02
2.500000E+02
2.550000E+02
2.550000E+02
2.550000E+02
2.550000E+02
2.550000E+02
2.550000E+02
2.550000E+02
2.550000E+02
2.550000E+02
2.550000E+02
2.550000E+02
2.550000E+02
2.550000E+02
2.550000E+02
2.550000E+02
2.550000E+02
2.550000E+02
2.550000E+02
2.550000E+02
2.550000E+02
2.550000E+02
2.550000E+02
2.550000E+02
2.550000E+02
2.550000E+02
2.550000E+02
2.550000E+02
2.550000E+02
2.550000E+02
2.550000E+02
2.550000E+02
2.550000E+02
2.550000E+02
2.550000E+02
2.550000E+02
2.550000E+02
2.550000E+02
2.550000E+02
2.550000E+02
2.550000E+02
2.550000E+02
2.550000E+02
2.550000E+02
2.550000E+02
2.550000E+02
2.550000E+02
2.550000E+02
2.550000E+02
2.550000E+02
2.550000E+02
2.550000E+02
2.550000E+02
2.550000E+02
2.550000E+02
2.550000E+02
2.550000E+02
2.550000E+02
2.550000E+02
2.550000E+02
2.550000E+02
2.550000E+02
2.550000E+02
2.550000E+02
2.550000E+02
2.550000E+02
2.550000E+02
2.550000E+02
2.550000E+02
2.550000E+02
2.550000E+02
2.550000E+02
2.550000E+02
2.550000E+02
2.550000E+02
2.550000E+02
2.550000E+02
2.550000E+02
2.550000E+02
2.550000E+02
2.550000E+02
2.550000E+02
2.550000E+02
2.550000E+02
2.550000E+02
2.550000E+02
2.550000E+02
2.550000E+02
2.550000E+02
2.550000E+02
2.550000E+02
2.550000E+02
2.550000E+02
2.550000E+02
2.550000E+02
2.550000E+02
2.550000E+02
2.550000E+02
2.550000E+02
2.550000E+02
2.550000E+02
2.550000E+02
2.550000E+02
2.550000E+02
2.550000E+02
2.550000E+02
2.550000E+02
2.550000E+02
2.550000E+02
2.550000E+02
2.550000E+02
2.550000E+02
2.550000E+02
2.550000E+02
2.550000E+02
2.550000E+02
2.550000E+02
2.550000E+02
2.550000E+02
2.550000E+02
2.550000E+02
2.550000E+02
2.550000E+02
2.550000E+02
2.550000E+02
2.550000E+02
2.550000E+02
2.550000E+02
2.550000E+02
2.550000E+02
2.550000E+02
2.550000E+02
2.550000E+02
2.550000E+02
2.550000E+02
2.550000E+02
2.550000E+02
2.550000E+02
2.550000E+02
2.550000E+02
2.550000E+02
2.550000E+02
2.550000E+02
2.550000E+02
2.550000E+02
2.550000E+02
2.550000E+02
2.550000E+02
2.550000E+02
2.550000E+02
2.550000E+02
2.550000E+02
2.550000E+02
2.550000E+02
2.550000E+02
2.550000E+02
2.550000E+02
2.550000E+02
2.550000E+02
2.550000E+02
2.550000E+02
2.550000E+02
2.550000E+02
2.550000E+02
2.550000E+02
2.550000E+02
2.550000E+02
2.550000E+02
2.550000E+02
2.550000E+02
2.550000E+02
2.550000E+02
2.550000E+02
2.550000E+02
2.550000E+02
2.550000E+02
2.550000E+02
2.550000E+02
2.550000E+02
2.550000E+02
2.550000E+02
2.550000E+02
2.550000E+02
2.550000E+02
2.550000E+02
2.550000E+02
2.550000E+02
2.550000E+02
2.550000E+02
2.550000E+02
2.550000E+02
2.550000E+02
2.550000E+02
2.550000E+02
2.550000E+02
2.550000E+02
2.550000E+02
2.550000E+02
2.550000E+02
2.550000E+02
2.550000E+02
2.550000E+02
2.600000E+02
2.600000E+02
2.600000E+02
2.600000E+02
2.600000E+02
2.600000E+02
2.600000E+02
2.600000E+02
2.600000E+02
2.600000E+02
2.600000E+02
2.600000E+02
2.600000E+02
2.600000E+02
2.600000E+02
2.600000E+02
2.600000E+02
2.600000E+02
2.600000E+02
2.600000E+02
2.600000E+02
2.600000E+02
2.600000E+02
2.600000E+02
2.600000E+02
2.600000E+02
2.600000E+02
2.600000E+02
2.600000E+02
2.600000E+02
2.600000E+02
2.600000E+02
2.600000E+02
2.600000E+02
2.600000E+02
2.600000E+02
2.600000E+02
2.600000E+02
2.600000E+02
2.600000E+02
2.600000E+02
2.600000E+02
2.600000E+02
2.600000E+02
2.600000E+02
2.600000E+02
2.600000E+02
2.600000E+02
2.600000E+02
2.600000E+02
2.600000E+02
2.600000E+02
2.600000E+02
2.600000E+02
2.600000E+02
2.600000E+02
2.600000E+02
2.600000E+02
2.600000E+02
2.600000E+02
2.600000E+02
2.600000E+02
2.600000E+02
2.600000E+02
2.600000E+02
2.600000E+02
2.600000E+02
2.600000E+02
2.600000E+02
2.600000E+02
2.600000E+02
2.600000E+02
2.600000E+02
2.600000E+02
2.600000E+02
2.600000E+02
2.600000E+02
2.600000E+02
2.600000E+02
2.600000E+02
2.600000E+02
2.600000E+02
2.600000E+02
2.600000E+02
2.600000E+02
2.600000E+02
2.600000E+02
2.600000E+02
2.600000E+02
2.600000E+02
2.600000E+02
2.600000E+02
2.600000E+02
2.600000E+02
2.600000E+02
2.600000E+02
2.600000E+02
2.600000E+02
2.600000E+02
2.600000E+02
2.600000E+02
2.600000E+02
2.600000E+02
2.600000E+02
2.600000E+02
2.600000E+02
2.600000E+02
2.600000E+02
2.600000E+02
2.600000E+02
2.600000E+02
2.600000E+02
2.600000E+02
2.600000E+02
2.600000E+02
2.600000E+02
2.600000E+02
2.600000E+02
2.600000E+02
2.600000E+02
2.600000E+02
2.600000E+02
2.600000E+02
2.600000E+02
2.600000E+02
2.600000E+02
2.600000E+02
2.600000E+02
2.600000E+02
2.600000E+02
2.600000E+02
2.600000E+02
2.600000E+02
2.600000E+02
2.600000E+02
2.600000E+02
2.600000E+02
2.600000E+02
2.600000E+02
2.600000E+02
2.600000E+02
2.600000E+02
2.600000E+02
2.600000E+02
2.600000E+02
2.600000E+02
2.600000E+02
2.600000E+02
2.600000E+02
2.600000E+02
2.600000E+02
2.600000E+02
2.600000E+02
2.600000E+02
2.600000E+02
2.600000E+02
2.600000E+02
2.600000E+02
2.600000E+02
2.600000E+02
2.600000E+02
2.600000E+02
2.600000E+02
2.600000E+02
2.600000E+02
2.600000E+02
2.600000E+02
2.600000E+02
2.600000E+02
2.600000E+02
2.600000E+02
2.600000E+02
2.600000E+02
2.600000E+02
2.600000E+02
2.600000E+02
2.600000E+02
2.600000E+02
2.600000E+02
2.600000E+02
2.600000E+02
2.600000E+02
2.600000E+02
2.600000E+02
2.600000E+02
2.600000E+02
2.600000E+02
2.600000E+02
2.600000E+02
2.600000E+02
2.600000E+02
2.600000E+02
2.600000E+02
2.600000E+02
2.600000E+02
2.600000E+02
2.600000E+02
2.600000E+02
2.600000E+02
2.600000E+02
2.600000E+02
2.650000E+02
2.650000E+02
2.650000E+02
2.650000E+02
2.650000E+02
2.650000E+02
2.650000E+02
2.650000E+02
2.650000E+02
2.650000E+02
2.650000E+02
2.650000E+02
2.650000E+02
2.650000E+02
2.650000E+02
2.650000E+02
2.650000E+02
2.650000E+02
2.650000E+02
2.650000E+02
2.650000E+02
2.650000E+02
2.650000E+02
2.650000E+02
2.650000E+02
2.650000E+02
2.650000E+02
2.650000E+02
2.650000E+02
2.650000E+02
2.650000E+02
2.650000E+02
2.650000E+02
2.650000E+02
2.650000E+02
2.650000E+02
2.650000E+02
2.650000E+02
2.650000E+02
2.650000E+02
2.650000E+02
2.650000E+02
2.650000E+02
2.650000E+02
2.650000E+02
2.650000E+02
2.650000E+02
2.650000E+02
2.650000E+02
2.650000E+02
2.650000E+02
2.650000E+02
2.650000E+02
2.650000E+02
2.650000E+02
2.650000E+02
2.650000E+02
2.650000E+02
2.650000E+02
2.650000E+02
2.650000E+02
2.650000E+02
2.650000E+02
2.650000E+02
2.650000E+02
2.650000E+02
2.650000E+02
2.650000E+02
2.650000E+02
2.650000E+02
2.650000E+02
2.650000E+02
2.650000E+02
2.650000E+02
2.650000E+02
2.650000E+02
2.650000E+02
2.650000E+02
2.650000E+02
2.650000E+02
2.650000E+02
2.650000E+02
2.650000E+02
2.650000E+02
2.650000E+02
2.650000E+02
2.650000E+02
2.650000E+02
2.650000E+02
2.650000E+02
2.650000E+02
2.650000E+02
2.650000E+02
2.650000E+02
2.650000E+02
2.650000E+02
2.650000E+02
2.650000E+02
2.650000E+02
2.650000E+02
2.650000E+02
2.650000E+02
2.650000E+02
2.650000E+02
2.650000E+02
2.650000E+02
2.650000E+02
2.650000E+02
2.650000E+02
2.650000E+02
2.650000E+02
2.650000E+02
2.650000E+02
2.650000E+02
2.650000E+02
2.650000E+02
2.650000E+02
2.650000E+02
2.650000E+02
2.650000E+02
2.650000E+02
2.650000E+02
2.650000E+02
2.650000E+02
2.650000E+02
2.650000E+02
2.650000E+02
2.650000E+02
2.650000E+02
2.650000E+02
2.650000E+02
2.650000E+02
2.650000E+02
2.650000E+02
2.650000E+02
2.650000E+02
2.650000E+02
2.650000E+02
2.650000E+02
2.650000E+02
2.650000E+02
2.650000E+02
2.650000E+02
2.650000E+02
2.650000E+02
2.650000E+02
2.650000E+02
2.650000E+02
2.650000E+02
2.650000E+02
2.650000E+02
2.650000E+02
2.650000E+02
2.650000E+02
2.650000E+02
2.650000E+02
2.650000E+02
2.650000E+02
2.650000E+02
2.650000E+02
2.650000E+02
2.650000E+02
2.650000E+02
2.650000E+02
2.650000E+02
2.650000E+02
2.650000E+02
2.650000E+02
2.650000E+02
2.650000E+02
2.650000E+02
2.650000E+02
2.650000E+02
2.650000E+02
2.650000E+02
2.650000E+02
2.650000E+02
2.650000E+02
2.650000E+02
2.650000E+02
2.650000E+02
2.650000E+02
2.650000E+02
2.650000E+02
2.650000E+02
2.650000E+02
2.650000E+02
2.650000E+02
2.650000E+02
2.650000E+02
2.650000E+02
2.650000E+02
2.650000E+02
2.650000E+02
2.650000E+02
2.650000E+02
2.650000E+02
2.650000E+02
2.650000E+02
2.650000E+02
2.650000E+02
2.700000E+02
2.700000E+02
2.700000E+02
2.700000E+02
2.700000E+02
2.700000E+02
2.700000E+02
2.700000E+02
2.700000E+02
2.700000E+02
2.700000E+02
2.700000E+02
2.700000E+02
2.700000E+02
2.700000E+02
2.700000E+02
2.700000E+02
2.700000E+02
2.700000E+02
2.700000E+02
2.700000E+02
2.700000E+02
2.700000E+02
2.700000E+02
2.700000E+02
2.700000E+02
2.700000E+02
2.700000E+02
2.700000E+02
2.700000E+02
2.700000E+02
2.700000E+02
2.700000E+02
2.700000E+02
2.700000E+02
2.700000E+02
2.700000E+02
2.700000E+02
2.700000E+02
2.700000E+02
2.700000E+02
2.700000E+02
2.700000E+02
2.700000E+02
2.700000E+02
2.700000E+02
2.700000E+02
2.700000E+02
2.700000E+02
2.700000E+02
2.700000E+02
2.700000E+02
2.700000E+02
2.700000E+02
2.700000E+02
2.700000E+02
2.700000E+02
2.700000E+02
2.700000E+02
2.700000E+02
2.700000E+02
2.700000E+02
2.700000E+02
2.700000E+02
2.700000E+02
2.700000E+02
2.700000E+02
2.700000E+02
2.700000E+02
2.700000E+02
2.700000E+02
2.700000E+02
2.700000E+02
2.700000E+02
2.700000E+02
2.700000E+02
2.700000E+02
2.700000E+02
2.700000E+02
2.700000E+02
2.700000E+02
2.700000E+02
2.700000E+02
2.700000E+02
2.700000E+02
2.700000E+02
2.700000E+02
2.700000E+02
2.700000E+02
2.700000E+02
2.700000E+02
2.700000E+02
2.700000E+02
2.700000E+02
2.700000E+02
2.700000E+02
2.700000E+02
2.700000E+02
2.700000E+02
2.700000E+02
2.700000E+02
2.700000E+02
2.700000E+02
2.700000E+02
2.700000E+02
2.700000E+02
2.700000E+02
2.700000E+02
2.700000E+02
2.700000E+02
2.700000E+02
2.700000E+02
2.700000E+02
2.700000E+02
2.700000E+02
2.700000E+02
2.700000E+02
2.700000E+02
2.700000E+02
2.700000E+02
2.700000E+02
2.700000E+02
2.700000E+02
2.700000E+02
2.700000E+02
2.700000E+02
2.700000E+02
2.700000E+02
2.700000E+02
2.700000E+02
2.700000E+02
2.700000E+02
2.700000E+02
2.700000E+02
2.700000E+02
2.700000E+02
2.700000E+02
2.700000E+02
2.700000E+02
2.700000E+02
2.700000E+02
2.700000E+02
2.700000E+02
2.700000E+02
2.700000E+02
2.700000E+02
2.700000E+02
2.700000E+02
2.700000E+02
2.700000E+02
2.700000E+02
2.700000E+02
2.700000E+02
2.700000E+02
2.700000E+02
2.700000E+02
2.700000E+02
2.700000E+02
2.700000E+02
2.700000E+02
2.700000E+02
2.700000E+02
2.700000E+02
2.700000E+02
2.700000E+02
2.700000E+02
2.700000E+02
2.700000E+02
2.700000E+02
2.700000E+02
2.700000E+02
2.700000E+02
2.700000E+02
2.700000E+02
2.700000E+02
2.700000E+02
2.700000E+02
2.700000E+02
2.700000E+02
2.700000E+02
2.700000E+02
2.700000E+02
2.700000E+02
2.700000E+02
2.700000E+02
2.700000E+02
2.700000E+02
2.700000E+02
2.700000E+02
2.700000E+02
2.700000E+02
2.700000E+02
2.700000E+02
2.700000E+02
2.700000E+02
2.700000E+02
2.700000E+02
2.700000E+02
2.700000E+02
2.700000E+02
2.700000E+02
2.750000E+02
2.750000E+02
2.750000E+02
2.750000E+02
2.750000E+02
2.750000E+02
2.750000E+02
2.750000E+02
2.750000E+02
2.750000E+02
2.750000E+02
2.750000E+02
2.750000E+02
2.750000E+02
2.750000E+02
2.750000E+02
2.750000E+02
2.750000E+02
2.750000E+02
2.750000E+02
2.750000E+02
2.750000E+02
2.750000E+02
2.750000E+02
2.750000E+02
2.750000E+02
2.750000E+02
2.750000E+02
2.750000E+02
2.750000E+02
2.750000E+02
2.750000E+02
2.750000E+02
2.750000E+02
2.750000E+02
2.750000E+02
2.750000E+02
2.750000E+02
2.750000E+02
2.750000E+02
2.750000E+02
2.750000E+02
2.750000E+02
2.750000E+02
2.750000E+02
2.750000E+02
2.750000E+02
2.750000E+02
2.750000E+02
2.750000E+02
2.750000E+02
2.750000E+02
2.750000E+02
2.750000E+02
2.750000E+02
2.750000E+02
2.750000E+02
2.750000E+02
2.750000E+02
2.750000E+02
2.750000E+02
2.750000E+02
2.750000E+02
2.750000E+02
2.750000E+02
2.750000E+02
2.750000E+02
2.750000E+02
2.750000E+02
2.750000E+02
2.750000E+02
2.750000E+02
2.750000E+02
2.750000E+02
2.750000E+02
2.750000E+02
2.750000E+02
2.750000E+02
2.750000E+02
2.750000E+02
2.750000E+02
2.750000E+02
2.750000E+02
2.750000E+02
2.750000E+02
2.750000E+02
2.750000E+02
2.750000E+02
2.750000E+02
2.750000E+02
2.750000E+02
2.750000E+02
2.750000E+02
2.750000E+02
2.750000E+02
2.750000E+02
2.750000E+02
2.750000E+02
2.750000E+02
2.750000E+02
2.750000E+02
2.750000E+02
2.750000E+02
2.750000E+02
2.750000E+02
2.750000E+02
2.750000E+02
2.750000E+02
2.750000E+02
2.750000E+02
2.750000E+02
2.750000E+02
2.750000E+02
2.750000E+02
2.750000E+02
2.750000E+02
2.750000E+02
2.750000E+02
2.750000E+02
2.750000E+02
2.750000E+02
2.750000E+02
2.750000E+02
2.750000E+02
2.750000E+02
2.750000E+02
2.750000E+02
2.750000E+02
2.750000E+02
2.750000E+02
2.750000E+02
2.750000E+02
2.750000E+02
2.750000E+02
2.750000E+02
2.750000E+02
2.750000E+02
2.750000E+02
2.750000E+02
2.750000E+02
2.750000E+02
2.750000E+02
2.750000E+02
2.750000E+02
2.750000E+02
2.750000E+02
2.750000E+02
2.750000E+02
2.750000E+02
2.750000E+02
2.750000E+02
2.750000E+02
2.750000E+02
2.750000E+02
2.750000E+02
2.750000E+02
2.750000E+02
2.750000E+02
2.750000E+02
2.750000E+02
2.750000E+02
2.750000E+02
2.750000E+02
2.750000E+02
2.750000E+02
2.750000E+02
2.750000E+02
2.750000E+02
2.750000E+02
2.750000E+02
2.750000E+02
2.750000E+02
2.750000E+02
2.750000E+02
2.750000E+02
2.750000E+02
2.750000E+02
2.750000E+02
2.750000E+02
2.750000E+02
2.750000E+02
2.750000E+02
2.750000E+02
2.750000E+02
2.750000E+02
2.750000E+02
2.750000E+02
2.750000E+02
2.750000E+02
2.750000E+02
2.750000E+02
2.750000E+02
2.750000E+02
2.750000E+02
2.750000E+02
2.750000E+02
2.750000E+02
2.750000E+02
2.750000E+02
2.750000E+02
2.750000E+02
2.800000E+02
2.800000E+02
2.800000E+02
2.800000E+02
2.800000E+02
2.800000E+02
2.800000E+02
2.800000E+02
2.800000E+02
2.800000E+02
2.800000E+02
2.800000E+02
2.800000E+02
2.800000E+02
2.800000E+02
2.800000E+02
2.800000E+02
2.800000E+02
2.800000E+02
2.800000E+02
2.800000E+02
2.800000E+02
2.800000E+02
2.800000E+02
2.800000E+02
2.800000E+02
2.800000E+02
2.800000E+02
2.800000E+02
2.800000E+02
2.800000E+02
2.800000E+02
2.800000E+02
2.800000E+02
2.800000E+02
2.800000E+02
2.800000E+02
2.800000E+02
2.800000E+02
2.800000E+02
2.800000E+02
2.800000E+02
2.800000E+02
2.800000E+02
2.800000E+02
2.800000E+02
2.800000E+02
2.800000E+02
2.800000E+02
2.800000E+02
2.800000E+02
2.800000E+02
2.800000E+02
2.800000E+02
2.800000E+02
2.800000E+02
2.800000E+02
2.800000E+02
2.800000E+02
2.800000E+02
2.800000E+02
2.800000E+02
2.800000E+02
2.800000E+02
2.800000E+02
2.800000E+02
2.800000E+02
2.800000E+02
2.800000E+02
2.800000E+02
2.800000E+02
2.800000E+02
2.800000E+02
2.800000E+02
2.800000E+02
2.800000E+02
2.800000E+02
2.800000E+02
2.800000E+02
2.800000E+02
2.800000E+02
2.800000E+02
2.800000E+02
2.800000E+02
2.800000E+02
2.800000E+02
2.800000E+02
2.800000E+02
2.800000E+02
2.800000E+02
2.800000E+02
2.800000E+02
2.800000E+02
2.800000E+02
2.800000E+02
2.800000E+02
2.800000E+02
2.800000E+02
2.800000E+02
2.800000E+02
2.800000E+02
2.800000E+02
2.800000E+02
2.800000E+02
2.800000E+02
2.800000E+02
2.800000E+02
2.800000E+02
2.800000E+02
2.800000E+02
2.800000E+02
2.800000E+02
2.800000E+02
2.800000E+02
2.800000E+02
2.800000E+02
2.800000E+02
2.800000E+02
2.800000E+02
2.800000E+02
2.800000E+02
2.800000E+02
2.800000E+02
2.800000E+02
2.800000E+02
2.800000E+02
2.800000E+02
2.800000E+02
2.800000E+02
2.800000E+02
2.800000E+02
2.800000E+02
2.800000E+02
2.800000E+02
2.800000E+02
2.800000E+02
2.800000E+02
2.800000E+02
2.800000E+02
2.800000E+02
2.800000E+02
2.800000E+02
2.800000E+02
2.800000E+02
2.800000E+02
2.800000E+02
2.800000E+02
2.800000E+02
2.800000E+02
2.800000E+02
2.800000E+02
2.800000E+02
2.800000E+02
2.800000E+02
2.800000E+02
2.800000E+02
2.800000E+02
2.800000E+02
2.800000E+02
2.800000E+02
2.800000E+02
2.800000E+02
2.800000E+02
2.800000E+02
2.800000E+02
2.800000E+02
2.800000E+02
2.800000E+02
2.800000E+02
2.800000E+02
2.800000E+02
2.800000E+02
2.800000E+02
2.800000E+02
2.800000E+02
2.800000E+02
2.800000E+02
2.800000E+02
2.800000E+02
2.800000E+02
2.800000E+02
2.800000E+02
2.800000E+02
2.800000E+02
2.800000E+02
2.800000E+02
2.800000E+02
2.800000E+02
2.800000E+02
2.800000E+02
2.800000E+02
2.800000E+02
2.800000E+02
2.800000E+02
2.800000E+02
2.800000E+02
2.800000E+02
2.800000E+02
2.800000E+02
2.800000E+02
2.800000E+02
2.850000E+02
2.850000E+02
2.850000E+02
2.850000E+02
2.850000E+02
2.850000E+02
2.850000E+02
2.850000E+02
2.850000E+02
2.850000E+02
2.850000E+02
2.850000E+02
2.850000E+02
2.850000E+02
2.850000E+02
2.850000E+02
2.850000E+02
2.850000E+02
2.850000E+02
2.850000E+02
2.850000E+02
2.850000E+02
2.850000E+02
2.850000E+02
2.850000E+02
2.850000E+02
2.850000E+02
2.850000E+02
2.850000E+02
2.850000E+02
2.850000E+02
2.850000E+02
2.850000E+02
2.850000E+02
2.850000E+02
2.850000E+02
2.850000E+02
2.850000E+02
2.850000E+02
2.850000E+02
2.850000E+02
2.850000E+02
2.850000E+02
2.850000E+02
2.850000E+02
2.850000E+02
2.850000E+02
2.850000E+02
2.850000E+02
2.850000E+02
2.850000E+02
2.850000E+02
2.850000E+02
2.850000E+02
2.850000E+02
2.850000E+02
2.850000E+02
2.850000E+02
2.850000E+02
2.850000E+02
2.850000E+02
2.850000E+02
2.850000E+02
2.850000E+02
2.850000E+02
2.850000E+02
2.850000E+02
2.850000E+02
2.850000E+02
2.850000E+02
2.850000E+02
2.850000E+02
2.850000E+02
2.850000E+02
2.850000E+02
2.850000E+02
2.850000E+02
2.850000E+02
2.850000E+02
2.850000E+02
2.850000E+02
2.850000E+02
2.850000E+02
2.850000E+02
2.850000E+02
2.850000E+02
2.850000E+02
2.850000E+02
2.850000E+02
2.850000E+02
2.850000E+02
2.850000E+02
2.850000E+02
2.850000E+02
2.850000E+02
2.850000E+02
2.850000E+02
2.850000E+02
2.850000E+02
2.850000E+02
2.850000E+02
2.850000E+02
2.850000E+02
2.850000E+02
2.850000E+02
2.850000E+02
2.850000E+02
2.850000E+02
2.850000E+02
2.850000E+02
2.850000E+02
2.850000E+02
2.850000E+02
2.850000E+02
2.850000E+02
2.850000E+02
2.850000E+02
2.850000E+02
2.850000E+02
2.850000E+02
2.850000E+02
2.850000E+02
2.850000E+02
2.850000E+02
2.850000E+02
2.850000E+02
2.850000E+02
2.850000E+02
2.850000E+02
2.850000E+02
2.850000E+02
2.850000E+02
2.850000E+02
2.850000E+02
2.850000E+02
2.850000E+02
2.850000E+02
2.850000E+02
2.850000E+02
2.850000E+02
2.850000E+02
2.850000E+02
2.850000E+02
2.850000E+02
2.850000E+02
2.850000E+02
2.850000E+02
2.850000E+02
2.850000E+02
2.850000E+02
2.850000E+02
2.850000E+02
2.850000E+02
2.850000E+02
2.850000E+02
2.850000E+02
2.850000E+02
2.850000E+02
2.850000E+02
2.850000E+02
2.850000E+02
2.850000E+02
2.850000E+02
2.850000E+02
2.850000E+02
2.850000E+02
2.850000E+02
2.850000E+02
2.850000E+02
2.850000E+02
2.850000E+02
2.850000E+02
2.850000E+02
2.850000E+02
2.850000E+02
2.850000E+02
2.850000E+02
2.850000E+02
2.850000E+02
2.850000E+02
2.850000E+02
2.850000E+02
2.850000E+02
2.850000E+02
2.850000E+02
2.850000E+02
2.850000E+02
2.850000E+02
2.850000E+02
2.850000E+02
2.850000E+02
2.850000E+02
2.850000E+02
2.850000E+02
2.850000E+02
2.850000E+02
2.850000E+02
2.850000E+02
2.850000E+02
2.850000E+02
2.850000E+02
2.900000E+02
2.900000E+02
2.900000E+02
2.900000E+02
2.900000E+02
2.900000E+02
2.900000E+02
2.900000E+02
2.900000E+02
2.900000E+02
2.900000E+02
2.900000E+02
2.900000E+02
2.900000E+02
2.900000E+02
2.900000E+02
2.900000E+02
2.900000E+02
2.900000E+02
2.900000E+02
2.900000E+02
2.900000E+02
2.900000E+02
2.900000E+02
2.900000E+02
2.900000E+02
2.900000E+02
2.900000E+02
2.900000E+02
2.900000E+02
2.900000E+02
2.900000E+02
2.900000E+02
2.900000E+02
2.900000E+02
2.900000E+02
2.900000E+02
2.900000E+02
2.900000E+02
2.900000E+02
2.900000E+02
2.900000E+02
2.900000E+02
2.900000E+02
2.900000E+02
2.900000E+02
2.900000E+02
2.900000E+02
2.900000E+02
2.900000E+02
2.900000E+02
2.900000E+02
2.900000E+02
2.900000E+02
2.900000E+02
2.900000E+02
2.900000E+02
2.900000E+02
2.900000E+02
2.900000E+02
2.900000E+02
2.900000E+02
2.900000E+02
2.900000E+02
2.900000E+02
2.900000E+02
2.900000E+02
2.900000E+02
2.900000E+02
2.900000E+02
2.900000E+02
2.900000E+02
2.900000E+02
2.900000E+02
2.900000E+02
2.900000E+02
2.900000E+02
2.900000E+02
2.900000E+02
2.900000E+02
2.900000E+02
2.900000E+02
2.900000E+02
2.900000E+02
2.900000E+02
2.900000E+02
2.900000E+02
2.900000E+02
2.900000E+02
2.900000E+02
2.900000E+02
2.900000E+02
2.900000E+02
2.900000E+02
2.900000E+02
2.900000E+02
2.900000E+02
2.900000E+02
2.900000E+02
2.900000E+02
2.900000E+02
2.900000E+02
2.900000E+02
2.900000E+02
2.900000E+02
2.900000E+02
2.900000E+02
2.900000E+02
2.900000E+02
2.900000E+02
2.900000E+02
2.900000E+02
2.900000E+02
2.900000E+02
2.900000E+02
2.900000E+02
2.900000E+02
2.900000E+02
2.900000E+02
2.900000E+02
2.900000E+02
2.900000E+02
2.900000E+02
2.900000E+02
2.900000E+02
2.900000E+02
2.900000E+02
2.900000E+02
2.900000E+02
2.900000E+02
2.900000E+02
2.900000E+02
2.900000E+02
2.900000E+02
2.900000E+02
2.900000E+02
2.900000E+02
2.900000E+02
2.900000E+02
2.900000E+02
2.900000E+02
2.900000E+02
2.900000E+02
2.900000E+02
2.900000E+02
2.900000E+02
2.900000E+02
2.900000E+02
2.900000E+02
2.900000E+02
2.900000E+02
2.900000E+02
2.900000E+02
2.900000E+02
2.900000E+02
2.900000E+02
2.900000E+02
2.900000E+02
2.900000E+02
2.900000E+02
2.900000E+02
2.900000E+02
2.900000E+02
2.900000E+02
2.900000E+02
2.900000E+02
2.900000E+02
2.900000E+02
2.900000E+02
2.900000E+02
2.900000E+02
2.900000E+02
2.900000E+02
2.900000E+02
2.900000E+02
2.900000E+02
2.900000E+02
2.900000E+02
2.900000E+02
2.900000E+02
2.900000E+02
2.900000E+02
2.900000E+02
2.900000E+02
2.900000E+02
2.900000E+02
2.900000E+02
2.900000E+02
2.900000E+02
2.900000E+02
2.900000E+02
2.900000E+02
2.900000E+02
2.900000E+02
2.900000E+02
2.900000E+02
2.900000E+02
2.900000E+02
2.900000E+02
2.900000E+02
2.900000E+02
2.950000E+02
2.950000E+02
2.950000E+02
2.950000E+02
2.950000E+02
2.950000E+02
2.950000E+02
2.950000E+02
2.950000E+02
2.950000E+02
2.950000E+02
2.950000E+02
2.950000E+02
2.950000E+02
2.950000E+02
2.950000E+02
2.950000E+02
2.950000E+02
2.950000E+02
2.950000E+02
2.950000E+02
2.950000E+02
2.950000E+02
2.950000E+02
2.950000E+02
2.950000E+02
2.950000E+02
2.950000E+02
2.950000E+02
2.950000E+02
2.950000E+02
2.950000E+02
2.950000E+02
2.950000E+02
2.950000E+02
2.950000E+02
2.950000E+02
2.950000E+02
2.950000E+02
2.950000E+02
2.950000E+02
2.950000E+02
2.950000E+02
2.950000E+02
2.950000E+02
2.950000E+02
2.950000E+02
2.950000E+02
2.950000E+02
2.950000E+02
2.950000E+02
2.950000E+02
2.950000E+02
2.950000E+02
2.950000E+02
2.950000E+02
2.950000E+02
2.950000E+02
2.950000E+02
2.950000E+02
2.950000E+02
2.950000E+02
2.950000E+02
2.950000E+02
2.950000E+02
2.950000E+02
2.950000E+02
2.950000E+02
2.950000E+02
2.950000E+02
2.950000E+02
2.950000E+02
2.950000E+02
2.950000E+02
2.950000E+02
2.950000E+02
2.950000E+02
2.950000E+02
2.950000E+02
2.950000E+02
2.950000E+02
2.950000E+02
2.950000E+02
2.950000E+02
2.950000E+02
2.950000E+02
2.950000E+02
2.950000E+02
2.950000E+02
2.950000E+02
2.950000E+02
2.950000E+02
2.950000E+02
2.950000E+02
2.950000E+02
2.950000E+02
2.950000E+02
2.950000E+02
2.950000E+02
2.950000E+02
2.950000E+02
2.950000E+02
2.950000E+02
2.950000E+02
2.950000E+02
2.950000E+02
2.950000E+02
2.950000E+02
2.950000E+02
2.950000E+02
2.950000E+02
2.950000E+02
2.950000E+02
2.950000E+02
2.950000E+02
2.950000E+02
2.950000E+02
2.950000E+02
2.950000E+02
2.950000E+02
2.950000E+02
2.950000E+02
2.950000E+02
2.950000E+02
2.950000E+02
2.950000E+02
2.950000E+02
2.950000E+02
2.950000E+02
2.950000E+02
2.950000E+02
2.950000E+02
2.950000E+02
2.950000E+02
2.950000E+02
2.950000E+02
2.950000E+02
2.950000E+02
2.950000E+02
2.950000E+02
2.950000E+02
2.950000E+02
2.950000E+02
2.950000E+02
2.950000E+02
2.950000E+02
2.950000E+02
2.950000E+02
2.950000E+02
2.950000E+02
2.950000E+02
2.950000E+02
2.950000E+02
2.950000E+02
2.950000E+02
2.950000E+02
2.950000E+02
2.950000E+02
2.950000E+02
2.950000E+02
2.950000E+02
2.950000E+02
2.950000E+02
2.950000E+02
2.950000E+02
2.950000E+02
2.950000E+02
2.950000E+02
2.950000E+02
2.950000E+02
2.950000E+02
2.950000E+02
2.950000E+02
2.950000E+02
2.950000E+02
2.950000E+02
2.950000E+02
2.950000E+02
2.950000E+02
2.950000E+02
2.950000E+02
2.950000E+02
2.950000E+02
2.950000E+02
2.950000E+02
2.950000E+02
2.950000E+02
2.950000E+02
2.950000E+02
2.950000E+02
2.950000E+02
2.950000E+02
2.950000E+02
2.950000E+02
2.950000E+02
2.950000E+02
2.950000E+02
2.950000E+02
2.950000E+02
2.950000E+02
2.950000E+02
3.000000E+02
3.000000E+02
3.000000E+02
3.000000E+02
3.000000E+02
3.000000E+02
3.000000E+02
3.000000E+02
3.000000E+02
3.000000E+02
3.000000E+02
3.000000E+02
3.000000E+02
3.000000E+02
3.000000E+02
3.000000E+02
3.000000E+02
3.000000E+02
3.000000E+02
3.000000E+02
3.000000E+02
3.000000E+02
3.000000E+02
3.000000E+02
3.000000E+02
3.000000E+02
3.000000E+02
3.000000E+02
3.000000E+02
3.000000E+02
3.000000E+02
3.000000E+02
3.000000E+02
3.000000E+02
3.000000E+02
3.000000E+02
3.000000E+02
3.000000E+02
3.000000E+02
3.000000E+02
3.000000E+02
3.000000E+02
3.000000E+02
3.000000E+02
3.000000E+02
3.000000E+02
3.000000E+02
3.000000E+02
3.000000E+02
3.000000E+02
3.000000E+02
3.000000E+02
3.000000E+02
3.000000E+02
3.000000E+02
3.000000E+02
3.000000E+02
3.000000E+02
3.000000E+02
3.000000E+02
3.000000E+02
3.000000E+02
3.000000E+02
3.000000E+02
3.000000E+02
3.000000E+02
3.000000E+02
3.000000E+02
3.000000E+02
3.000000E+02
3.000000E+02
3.000000E+02
3.000000E+02
3.000000E+02
3.000000E+02
3.000000E+02
3.000000E+02
3.000000E+02
3.000000E+02
3.000000E+02
3.000000E+02
3.000000E+02
3.000000E+02
3.000000E+02
3.000000E+02
3.000000E+02
3.000000E+02
3.000000E+02
3.000000E+02
3.000000E+02
3.000000E+02
3.000000E+02
3.000000E+02
3.000000E+02
3.000000E+02
3.000000E+02
3.000000E+02
3.000000E+02
3.000000E+02
3.000000E+02
3.000000E+02
3.000000E+02
3.000000E+02
3.000000E+02
3.000000E+02
3.000000E+02
3.000000E+02
3.000000E+02
3.000000E+02
3.000000E+02
3.000000E+02
3.000000E+02
3.000000E+02
3.000000E+02
3.000000E+02
3.000000E+02
3.000000E+02
3.000000E+02
3.000000E+02
3.000000E+02
3.000000E+02
3.000000E+02
3.000000E+02
3.000000E+02
3.000000E+02
3.000000E+02
3.000000E+02
3.000000E+02
3.000000E+02
3.000000E+02
3.000000E+02
3.000000E+02
3.000000E+02
3.000000E+02
3.000000E+02
3.000000E+02
3.000000E+02
3.000000E+02
3.000000E+02
3.000000E+02
3.000000E+02
3.000000E+02
3.000000E+02
3.000000E+02
3.000000E+02
3.000000E+02
3.000000E+02
3.000000E+02
3.000000E+02
3.000000E+02
3.000000E+02
3.000000E+02
3.000000E+02
3.000000E+02
3.000000E+02
3.000000E+02
3.000000E+02
3.000000E+02
3.000000E+02
3.000000E+02
3.000000E+02
3.000000E+02
3.000000E+02
3.000000E+02
3.000000E+02
3.000000E+02
3.000000E+02
3.000000E+02
3.000000E+02
3.000000E+02
3.000000E+02
3.000000E+02
3.000000E+02
3.000000E+02
3.000000E+02
3.000000E+02
3.000000E+02
3.000000E+02
3.000000E+02
3.000000E+02
3.000000E+02
3.000000E+02
3.000000E+02
3.000000E+02
3.000000E+02
3.000000E+02
3.000000E+02
3.000000E+02
3.000000E+02
3.000000E+02
3.000000E+02
3.000000E+02
3.000000E+02
3.000000E+02
3.000000E+02
3.000000E+02
3.000000E+02
3.000000E+02
3.000000E+02
3.000000E+02
3.000000E+02
3.050000E+02
3.050000E+02
3.050000E+02
3.050000E+02
3.050000E+02
3.050000E+02
3.050000E+02
3.050000E+02
3.050000E+02
3.050000E+02
3.050000E+02
3.050000E+02
3.050000E+02
3.050000E+02
3.050000E+02
3.050000E+02
3.050000E+02
3.050000E+02
3.050000E+02
3.050000E+02
3.050000E+02
3.050000E+02
3.050000E+02
3.050000E+02
3.050000E+02
3.050000E+02
3.050000E+02
3.050000E+02
3.050000E+02
3.050000E+02
3.050000E+02
3.050000E+02
3.050000E+02
3.050000E+02
3.050000E+02
3.050000E+02
3.050000E+02
3.050000E+02
3.050000E+02
3.050000E+02
3.050000E+02
3.050000E+02
3.050000E+02
3.050000E+02
3.050000E+02
3.050000E+02
3.050000E+02
3.050000E+02
3.050000E+02
3.050000E+02
3.050000E+02
3.050000E+02
3.050000E+02
3.050000E+02
3.050000E+02
3.050000E+02
3.050000E+02
3.050000E+02
3.050000E+02
3.050000E+02
3.050000E+02
3.050000E+02
3.050000E+02
3.050000E+02
3.050000E+02
3.050000E+02
3.050000E+02
3.050000E+02
3.050000E+02
3.050000E+02
3.050000E+02
3.050000E+02
3.050000E+02
3.050000E+02
3.050000E+02
3.050000E+02
3.050000E+02
3.050000E+02
3.050000E+02
3.050000E+02
3.050000E+02
3.050000E+02
3.050000E+02
3.050000E+02
3.050000E+02
3.050000E+02
3.050000E+02
3.050000E+02
3.050000E+02
3.050000E+02
3.050000E+02
3.050000E+02
3.050000E+02
3.050000E+02
3.050000E+02
3.050000E+02
3.050000E+02
3.050000E+02
3.050000E+02
3.050000E+02
3.050000E+02
3.050000E+02
3.050000E+02
3.050000E+02
3.050000E+02
3.050000E+02
3.050000E+02
3.050000E+02
3.050000E+02
3.050000E+02
3.050000E+02
3.050000E+02
3.050000E+02
3.050000E+02
3.050000E+02
3.050000E+02
3.050000E+02
3.050000E+02
3.050000E+02
3.050000E+02
3.050000E+02
3.050000E+02
3.050000E+02
3.050000E+02
3.050000E+02
3.050000E+02
3.050000E+02
3.050000E+02
3.050000E+02
3.050000E+02
3.050000E+02
3.050000E+02
3.050000E+02
3.050000E+02
3.050000E+02
3.050000E+02
3.050000E+02
3.050000E+02
3.050000E+02
3.050000E+02
3.050000E+02
3.050000E+02
3.050000E+02
3.050000E+02
3.050000E+02
3.050000E+02
3.050000E+02
3.050000E+02
3.050000E+02
3.050000E+02
3.050000E+02
3.050000E+02
3.050000E+02
3.050000E+02
3.050000E+02
3.050000E+02
3.050000E+02
3.050000E+02
3.050000E+02
3.050000E+02
3.050000E+02
3.050000E+02
3.050000E+02
3.050000E+02
3.050000E+02
3.050000E+02
3.050000E+02
3.050000E+02
3.050000E+02
3.050000E+02
3.050000E+02
3.050000E+02
3.050000E+02
3.050000E+02
3.050000E+02
3.050000E+02
3.050000E+02
3.050000E+02
3.050000E+02
3.050000E+02
3.050000E+02
3.050000E+02
3.050000E+02
3.050000E+02
3.050000E+02
3.050000E+02
3.050000E+02
3.050000E+02
3.050000E+02
3.050000E+02
3.050000E+02
3.050000E+02
3.050000E+02
3.050000E+02
3.050000E+02
3.050000E+02
3.050000E+02
3.050000E+02
3.050000E+02
3.050000E+02
3.050000E+02
3.100000E+02
3.100000E+02
3.100000E+02
3.100000E+02
3.100000E+02
3.100000E+02
3.100000E+02
3.100000E+02
3.100000E+02
3.100000E+02
3.100000E+02
3.100000E+02
3.100000E+02
3.100000E+02
3.100000E+02
3.100000E+02
3.100000E+02
3.100000E+02
3.100000E+02
3.100000E+02
3.100000E+02
3.100000E+02
3.100000E+02
3.100000E+02
3.100000E+02
3.100000E+02
3.100000E+02
3.100000E+02
3.100000E+02
3.100000E+02
3.100000E+02
3.100000E+02
3.100000E+02
3.100000E+02
3.100000E+02
3.100000E+02
3.100000E+02
3.100000E+02
3.100000E+02
3.100000E+02
3.100000E+02
3.100000E+02
3.100000E+02
3.100000E+02
3.100000E+02
3.100000E+02
3.100000E+02
3.100000E+02
3.100000E+02
3.100000E+02
3.100000E+02
3.100000E+02
3.100000E+02
3.100000E+02
3.100000E+02
3.100000E+02
3.100000E+02
3.100000E+02
3.100000E+02
3.100000E+02
3.100000E+02
3.100000E+02
3.100000E+02
3.100000E+02
3.100000E+02
3.100000E+02
3.100000E+02
3.100000E+02
3.100000E+02
3.100000E+02
3.100000E+02
3.100000E+02
3.100000E+02
3.100000E+02
3.100000E+02
3.100000E+02
3.100000E+02
3.100000E+02
3.100000E+02
3.100000E+02
3.100000E+02
3.100000E+02
3.100000E+02
3.100000E+02
3.100000E+02
3.100000E+02
3.100000E+02
3.100000E+02
3.100000E+02
3.100000E+02
3.100000E+02
3.100000E+02
3.100000E+02
3.100000E+02
3.100000E+02
3.100000E+02
3.100000E+02
3.100000E+02
3.100000E+02
3.100000E+02
3.100000E+02
3.100000E+02
3.100000E+02
3.100000E+02
3.100000E+02
3.100000E+02
3.100000E+02
3.100000E+02
3.100000E+02
3.100000E+02
3.100000E+02
3.100000E+02
3.100000E+02
3.100000E+02
3.100000E+02
3.100000E+02
3.100000E+02
3.100000E+02
3.100000E+02
3.100000E+02
3.100000E+02
3.100000E+02
3.100000E+02
3.100000E+02
3.100000E+02
3.100000E+02
3.100000E+02
3.100000E+02
3.100000E+02
3.100000E+02
3.100000E+02
3.100000E+02
3.100000E+02
3.100000E+02
3.100000E+02
3.100000E+02
3.100000E+02
3.100000E+02
3.100000E+02
3.100000E+02
3.100000E+02
3.100000E+02
3.100000E+02
3.100000E+02
3.100000E+02
3.100000E+02
3.100000E+02
3.100000E+02
3.100000E+02
3.100000E+02
3.100000E+02
3.100000E+02
3.100000E+02
3.100000E+02
3.100000E+02
3.100000E+02
3.100000E+02
3.100000E+02
3.100000E+02
3.100000E+02
3.100000E+02
3.100000E+02
3.100000E+02
3.100000E+02
3.100000E+02
3.100000E+02
3.100000E+02
3.100000E+02
3.100000E+02
3.100000E+02
3.100000E+02
3.100000E+02
3.100000E+02
3.100000E+02
3.100000E+02
3.100000E+02
3.100000E+02
3.100000E+02
3.100000E+02
3.100000E+02
3.100000E+02
3.100000E+02
3.100000E+02
3.100000E+02
3.100000E+02
3.100000E+02
3.100000E+02
3.100000E+02
3.100000E+02
3.100000E+02
3.100000E+02
3.100000E+02
3.100000E+02
3.100000E+02
3.100000E+02
3.100000E+02
3.100000E+02
3.100000E+02
3.100000E+02
3.100000E+02
3.100000E+02
3.150000E+02
3.150000E+02
3.150000E+02
3.150000E+02
3.150000E+02
3.150000E+02
3.150000E+02
3.150000E+02
3.150000E+02
3.150000E+02
3.150000E+02
3.150000E+02
3.150000E+02
3.150000E+02
3.150000E+02
3.150000E+02
3.150000E+02
3.150000E+02
3.150000E+02
3.150000E+02
3.150000E+02
3.150000E+02
3.150000E+02
3.150000E+02
3.150000E+02
3.150000E+02
3.150000E+02
3.150000E+02
3.150000E+02
3.150000E+02
3.150000E+02
3.150000E+02
3.150000E+02
3.150000E+02
3.150000E+02
3.150000E+02
3.150000E+02
3.150000E+02
3.150000E+02
3.150000E+02
3.150000E+02
3.150000E+02
3.150000E+02
3.150000E+02
3.150000E+02
3.150000E+02
3.150000E+02
3.150000E+02
3.150000E+02
3.150000E+02
3.150000E+02
3.150000E+02
3.150000E+02
3.150000E+02
3.150000E+02
3.150000E+02
3.150000E+02
3.150000E+02
3.150000E+02
3.150000E+02
3.150000E+02
3.150000E+02
3.150000E+02
3.150000E+02
3.150000E+02
3.150000E+02
3.150000E+02
3.150000E+02
3.150000E+02
3.150000E+02
3.150000E+02
3.150000E+02
3.150000E+02
3.150000E+02
3.150000E+02
3.150000E+02
3.150000E+02
3.150000E+02
3.150000E+02
3.150000E+02
3.150000E+02
3.150000E+02
3.150000E+02
3.150000E+02
3.150000E+02
3.150000E+02
3.150000E+02
3.150000E+02
3.150000E+02
3.150000E+02
3.150000E+02
3.150000E+02
3.150000E+02
3.150000E+02
3.150000E+02
3.150000E+02
3.150000E+02
3.150000E+02
3.150000E+02
3.150000E+02
3.150000E+02
3.150000E+02
3.150000E+02
3.150000E+02
3.150000E+02
3.150000E+02
3.150000E+02
3.150000E+02
3.150000E+02
3.150000E+02
3.150000E+02
3.150000E+02
3.150000E+02
3.150000E+02
3.150000E+02
3.150000E+02
3.150000E+02
3.150000E+02
3.150000E+02
3.150000E+02
3.150000E+02
3.150000E+02
3.150000E+02
3.150000E+02
3.150000E+02
3.150000E+02
3.150000E+02
3.150000E+02
3.150000E+02
3.150000E+02
3.150000E+02
3.150000E+02
3.150000E+02
3.150000E+02
3.150000E+02
3.150000E+02
3.150000E+02
3.150000E+02
3.150000E+02
3.150000E+02
3.150000E+02
3.150000E+02
3.150000E+02
3.150000E+02
3.150000E+02
3.150000E+02
3.150000E+02
3.150000E+02
3.150000E+02
3.150000E+02
3.150000E+02
3.150000E+02
3.150000E+02
3.150000E+02
3.150000E+02
3.150000E+02
3.150000E+02
3.150000E+02
3.150000E+02
3.150000E+02
3.150000E+02
3.150000E+02
3.150000E+02
3.150000E+02
3.150000E+02
3.150000E+02
3.150000E+02
3.150000E+02
3.150000E+02
3.150000E+02
3.150000E+02
3.150000E+02
3.150000E+02
3.150000E+02
3.150000E+02
3.150000E+02
3.150000E+02
3.150000E+02
3.150000E+02
3.150000E+02
3.150000E+02
3.150000E+02
3.150000E+02
3.150000E+02
3.150000E+02
3.150000E+02
3.150000E+02
3.150000E+02
3.150000E+02
3.150000E+02
3.150000E+02
3.150000E+02
3.150000E+02
3.150000E+02
3.150000E+02
3.150000E+02
3.150000E+02
3.150000E+02
3.150000E+02
3.150000E+02
3.150000E+02
3.200000E+02
3.200000E+02
3.200000E+02
3.200000E+02
3.200000E+02
3.200000E+02
3.200000E+02
3.200000E+02
3.200000E+02
3.200000E+02
3.200000E+02
3.200000E+02
3.200000E+02
3.200000E+02
3.200000E+02
3.200000E+02
3.200000E+02
3.200000E+02
3.200000E+02
3.200000E+02
3.200000E+02
3.200000E+02
3.200000E+02
3.200000E+02
3.200000E+02
3.200000E+02
3.200000E+02
3.200000E+02
3.200000E+02
3.200000E+02
3.200000E+02
3.200000E+02
3.200000E+02
3.200000E+02
3.200000E+02
3.200000E+02
3.200000E+02
3.200000E+02
3.200000E+02
3.200000E+02
3.200000E+02
3.200000E+02
3.200000E+02
3.200000E+02
3.200000E+02
3.200000E+02
3.200000E+02
3.200000E+02
3.200000E+02
3.200000E+02
3.200000E+02
3.200000E+02
3.200000E+02
3.200000E+02
3.200000E+02
3.200000E+02
3.200000E+02
3.200000E+02
3.200000E+02
3.200000E+02
3.200000E+02
3.200000E+02
3.200000E+02
3.200000E+02
3.200000E+02
3.200000E+02
3.200000E+02
3.200000E+02
3.200000E+02
3.200000E+02
3.200000E+02
3.200000E+02
3.200000E+02
3.200000E+02
3.200000E+02
3.200000E+02
3.200000E+02
3.200000E+02
3.200000E+02
3.200000E+02
3.200000E+02
3.200000E+02
3.200000E+02
3.200000E+02
3.200000E+02
3.200000E+02
3.200000E+02
3.200000E+02
3.200000E+02
3.200000E+02
3.200000E+02
3.200000E+02
3.200000E+02
3.200000E+02
3.200000E+02
3.200000E+02
3.200000E+02
3.200000E+02
3.200000E+02
3.200000E+02
3.200000E+02
3.200000E+02
3.200000E+02
3.200000E+02
3.200000E+02
3.200000E+02
3.200000E+02
3.200000E+02
3.200000E+02
3.200000E+02
3.200000E+02
3.200000E+02
3.200000E+02
3.200000E+02
3.200000E+02
3.200000E+02
3.200000E+02
3.200000E+02
3.200000E+02
3.200000E+02
3.200000E+02
3.200000E+02
3.200000E+02
3.200000E+02
3.200000E+02
3.200000E+02
3.200000E+02
3.200000E+02
3.200000E+02
3.200000E+02
3.200000E+02
3.200000E+02
3.200000E+02
3.200000E+02
3.200000E+02
3.200000E+02
3.200000E+02
3.200000E+02
3.200000E+02
3.200000E+02
3.200000E+02
3.200000E+02
3.200000E+02
3.200000E+02
3.200000E+02
3.200000E+02
3.200000E+02
3.200000E+02
3.200000E+02
3.200000E+02
3.200000E+02
3.200000E+02
3.200000E+02
3.200000E+02
3.200000E+02
3.200000E+02
3.200000E+02
3.200000E+02
3.200000E+02
3.200000E+02
3.200000E+02
3.200000E+02
3.200000E+02
3.200000E+02
3.200000E+02
3.200000E+02
3.200000E+02
3.200000E+02
3.200000E+02
3.200000E+02
3.200000E+02
3.200000E+02
3.200000E+02
3.200000E+02
3.200000E+02
3.200000E+02
3.200000E+02
3.200000E+02
3.200000E+02
3.200000E+02
3.200000E+02
3.200000E+02
3.200000E+02
3.200000E+02
3.200000E+02
3.200000E+02
3.200000E+02
3.200000E+02
3.200000E+02
3.200000E+02
3.200000E+02
3.200000E+02
3.200000E+02
3.200000E+02
3.200000E+02
3.200000E+02
3.200000E+02
3.200000E+02
3.200000E+02
3.200000E+02
3.200000E+02
3.250000E+02
3.250000E+02
3.250000E+02
3.250000E+02
3.250000E+02
3.250000E+02
3.250000E+02
3.250000E+02
3.250000E+02
3.250000E+02
3.250000E+02
3.250000E+02
3.250000E+02
3.250000E+02
3.250000E+02
3.250000E+02
3.250000E+02
3.250000E+02
3.250000E+02
3.250000E+02
3.250000E+02
3.250000E+02
3.250000E+02
3.250000E+02
3.250000E+02
3.250000E+02
3.250000E+02
3.250000E+02
3.250000E+02
3.250000E+02
3.250000E+02
3.250000E+02
3.250000E+02
3.250000E+02
3.250000E+02
3.250000E+02
3.250000E+02
3.250000E+02
3.250000E+02
3.250000E+02
3.250000E+02
3.250000E+02
3.250000E+02
3.250000E+02
3.250000E+02
3.250000E+02
3.250000E+02
3.250000E+02
3.250000E+02
3.250000E+02
3.250000E+02
3.250000E+02
3.250000E+02
3.250000E+02
3.250000E+02
3.250000E+02
3.250000E+02
3.250000E+02
3.250000E+02
3.250000E+02
3.250000E+02
3.250000E+02
3.250000E+02
3.250000E+02
3.250000E+02
3.250000E+02
3.250000E+02
3.250000E+02
3.250000E+02
3.250000E+02
3.250000E+02
3.250000E+02
3.250000E+02
3.250000E+02
3.250000E+02
3.250000E+02
3.250000E+02
3.250000E+02
3.250000E+02
3.250000E+02
3.250000E+02
3.250000E+02
3.250000E+02
3.250000E+02
3.250000E+02
3.250000E+02
3.250000E+02
3.250000E+02
3.250000E+02
3.250000E+02
3.250000E+02
3.250000E+02
3.250000E+02
3.250000E+02
3.250000E+02
3.250000E+02
3.250000E+02
3.250000E+02
3.250000E+02
3.250000E+02
3.250000E+02
3.250000E+02
3.250000E+02
3.250000E+02
3.250000E+02
3.250000E+02
3.250000E+02
3.250000E+02
3.250000E+02
3.250000E+02
3.250000E+02
3.250000E+02
3.250000E+02
3.250000E+02
3.250000E+02
3.250000E+02
3.250000E+02
3.250000E+02
3.250000E+02
3.250000E+02
3.250000E+02
3.250000E+02
3.250000E+02
3.250000E+02
3.250000E+02
3.250000E+02
3.250000E+02
3.250000E+02
3.250000E+02
3.250000E+02
3.250000E+02
3.250000E+02
3.250000E+02
3.250000E+02
3.250000E+02
3.250000E+02
3.250000E+02
3.250000E+02
3.250000E+02
3.250000E+02
3.250000E+02
3.250000E+02
3.250000E+02
3.250000E+02
3.250000E+02
3.250000E+02
3.250000E+02
3.250000E+02
3.250000E+02
3.250000E+02
3.250000E+02
3.250000E+02
3.250000E+02
3.250000E+02
3.250000E+02
3.250000E+02
3.250000E+02
3.250000E+02
3.250000E+02
3.250000E+02
3.250000E+02
3.250000E+02
3.250000E+02
3.250000E+02
3.250000E+02
3.250000E+02
3.250000E+02
3.250000E+02
3.250000E+02
3.250000E+02
3.250000E+02
3.250000E+02
3.250000E+02
3.250000E+02
3.250000E+02
3.250000E+02
3.250000E+02
3.250000E+02
3.250000E+02
3.250000E+02
3.250000E+02
3.250000E+02
3.250000E+02
3.250000E+02
3.250000E+02
3.250000E+02
3.250000E+02
3.250000E+02
3.250000E+02
3.250000E+02
3.250000E+02
3.250000E+02
3.250000E+02
3.250000E+02
3.250000E+02
3.250000E+02
3.250000E+02
3.250000E+02
3.250000E+02
3.250000E+02
3.250000E+02
3.300000E+02
3.300000E+02
3.300000E+02
3.300000E+02
3.300000E+02
3.300000E+02
3.300000E+02
3.300000E+02
3.300000E+02
3.300000E+02
3.300000E+02
3.300000E+02
3.300000E+02
3.300000E+02
3.300000E+02
3.300000E+02
3.300000E+02
3.300000E+02
3.300000E+02
3.300000E+02
3.300000E+02
3.300000E+02
3.300000E+02
3.300000E+02
3.300000E+02
3.300000E+02
3.300000E+02
3.300000E+02
3.300000E+02
3.300000E+02
3.300000E+02
3.300000E+02
3.300000E+02
3.300000E+02
3.300000E+02
3.300000E+02
3.300000E+02
3.300000E+02
3.300000E+02
3.300000E+02
3.300000E+02
3.300000E+02
3.300000E+02
3.300000E+02
3.300000E+02
3.300000E+02
3.300000E+02
3.300000E+02
3.300000E+02
3.300000E+02
3.300000E+02
3.300000E+02
3.300000E+02
3.300000E+02
3.300000E+02
3.300000E+02
3.300000E+02
3.300000E+02
3.300000E+02
3.300000E+02
3.300000E+02
3.300000E+02
3.300000E+02
3.300000E+02
3.300000E+02
3.300000E+02
3.300000E+02
3.300000E+02
3.300000E+02
3.300000E+02
3.300000E+02
3.300000E+02
3.300000E+02
3.300000E+02
3.300000E+02
3.300000E+02
3.300000E+02
3.300000E+02
3.300000E+02
3.300000E+02
3.300000E+02
3.300000E+02
3.300000E+02
3.300000E+02
3.300000E+02
3.300000E+02
3.300000E+02
3.300000E+02
3.300000E+02
3.300000E+02
3.300000E+02
3.300000E+02
3.300000E+02
3.300000E+02
3.300000E+02
3.300000E+02
3.300000E+02
3.300000E+02
3.300000E+02
3.300000E+02
3.300000E+02
3.300000E+02
3.300000E+02
3.300000E+02
3.300000E+02
3.300000E+02
3.300000E+02
3.300000E+02
3.300000E+02
3.300000E+02
3.300000E+02
3.300000E+02
3.300000E+02
3.300000E+02
3.300000E+02
3.300000E+02
3.300000E+02
3.300000E+02
3.300000E+02
3.300000E+02
3.300000E+02
3.300000E+02
3.300000E+02
3.300000E+02
3.300000E+02
3.300000E+02
3.300000E+02
3.300000E+02
3.300000E+02
3.300000E+02
3.300000E+02
3.300000E+02
3.300000E+02
3.300000E+02
3.300000E+02
3.300000E+02
3.300000E+02
3.300000E+02
3.300000E+02
3.300000E+02
3.300000E+02
3.300000E+02
3.300000E+02
3.300000E+02
3.300000E+02
3.300000E+02
3.300000E+02
3.300000E+02
3.300000E+02
3.300000E+02
3.300000E+02
3.300000E+02
3.300000E+02
3.300000E+02
3.300000E+02
3.300000E+02
3.300000E+02
3.300000E+02
3.300000E+02
3.300000E+02
3.300000E+02
3.300000E+02
3.300000E+02
3.300000E+02
3.300000E+02
3.300000E+02
3.300000E+02
3.300000E+02
3.300000E+02
3.300000E+02
3.300000E+02
3.300000E+02
3.300000E+02
3.300000E+02
3.300000E+02
3.300000E+02
3.300000E+02
3.300000E+02
3.300000E+02
3.300000E+02
3.300000E+02
3.300000E+02
3.300000E+02
3.300000E+02
3.300000E+02
3.300000E+02
3.300000E+02
3.300000E+02
3.300000E+02
3.300000E+02
3.300000E+02
3.300000E+02
3.300000E+02
3.300000E+02
3.300000E+02
3.300000E+02
3.300000E+02
3.300000E+02
3.300000E+02
3.300000E+02
3.300000E+02
3.350000E+02
3.350000E+02
3.350000E+02
3.350000E+02
3.350000E+02
3.350000E+02
3.350000E+02
3.350000E+02
3.350000E+02
3.350000E+02
3.350000E+02
3.350000E+02
3.350000E+02
3.350000E+02
3.350000E+02
3.350000E+02
3.350000E+02
3.350000E+02
3.350000E+02
3.350000E+02
3.350000E+02
3.350000E+02
3.350000E+02
3.350000E+02
3.350000E+02
3.350000E+02
3.350000E+02
3.350000E+02
3.350000E+02
3.350000E+02
3.350000E+02
3.350000E+02
3.350000E+02
3.350000E+02
3.350000E+02
3.350000E+02
3.350000E+02
3.350000E+02
3.350000E+02
3.350000E+02
3.350000E+02
3.350000E+02
3.350000E+02
3.350000E+02
3.350000E+02
3.350000E+02
3.350000E+02
3.350000E+02
3.350000E+02
3.350000E+02
3.350000E+02
3.350000E+02
3.350000E+02
3.350000E+02
3.350000E+02
3.350000E+02
3.350000E+02
3.350000E+02
3.350000E+02
3.350000E+02
3.350000E+02
3.350000E+02
3.350000E+02
3.350000E+02
3.350000E+02
3.350000E+02
3.350000E+02
3.350000E+02
3.350000E+02
3.350000E+02
3.350000E+02
3.350000E+02
3.350000E+02
3.350000E+02
3.350000E+02
3.350000E+02
3.350000E+02
3.350000E+02
3.350000E+02
3.350000E+02
3.350000E+02
3.350000E+02
3.350000E+02
3.350000E+02
3.350000E+02
3.350000E+02
3.350000E+02
3.350000E+02
3.350000E+02
3.350000E+02
3.350000E+02
3.350000E+02
3.350000E+02
3.350000E+02
3.350000E+02
3.350000E+02
3.350000E+02
3.350000E+02
3.350000E+02
3.350000E+02
3.350000E+02
3.350000E+02
3.350000E+02
3.350000E+02
3.350000E+02
3.350000E+02
3.350000E+02
3.350000E+02
3.350000E+02
3.350000E+02
3.350000E+02
3.350000E+02
3.350000E+02
3.350000E+02
3.350000E+02
3.350000E+02
3.350000E+02
3.350000E+02
3.350000E+02
3.350000E+02
3.350000E+02
3.350000E+02
3.350000E+02
3.350000E+02
3.350000E+02
3.350000E+02
3.350000E+02
3.350000E+02
3.350000E+02
3.350000E+02
3.350000E+02
3.350000E+02
3.350000E+02
3.350000E+02
3.350000E+02
3.350000E+02
3.350000E+02
3.350000E+02
3.350000E+02
3.350000E+02
3.350000E+02
3.350000E+02
3.350000E+02
3.350000E+02
3.350000E+02
3.350000E+02
3.350000E+02
3.350000E+02
3.350000E+02
3.350000E+02
3.350000E+02
3.350000E+02
3.350000E+02
3.350000E+02
3.350000E+02
3.350000E+02
3.350000E+02
3.350000E+02
3.350000E+02
3.350000E+02
3.350000E+02
3.350000E+02
3.350000E+02
3.350000E+02
3.350000E+02
3.350000E+02
3.350000E+02
3.350000E+02
3.350000E+02
3.350000E+02
3.350000E+02
3.350000E+02
3.350000E+02
3.350000E+02
3.350000E+02
3.350000E+02
3.350000E+02
3.350000E+02
3.350000E+02
3.350000E+02
3.350000E+02
3.350000E+02
3.350000E+02
3.350000E+02
3.350000E+02
3.350000E+02
3.350000E+02
3.350000E+02
3.350000E+02
3.350000E+02
3.350000E+02
3.350000E+02
3.350000E+02
3.350000E+02
3.350000E+02
3.350000E+02
3.350000E+02
3.350000E+02
3.350000E+02
3.350000E+02
3.350000E+02
3.400000E+02
3.400000E+02
3.400000E+02
3.400000E+02
3.400000E+02
3.400000E+02
3.400000E+02
3.400000E+02
3.400000E+02
3.400000E+02
3.400000E+02
3.400000E+02
3.400000E+02
3.400000E+02
3.400000E+02
3.400000E+02
3.400000E+02
3.400000E+02
3.400000E+02
3.400000E+02
3.400000E+02
3.400000E+02
3.400000E+02
3.400000E+02
3.400000E+02
3.400000E+02
3.400000E+02
3.400000E+02
3.400000E+02
3.400000E+02
3.400000E+02
3.400000E+02
3.400000E+02
3.400000E+02
3.400000E+02
3.400000E+02
3.400000E+02
3.400000E+02
3.400000E+02
3.400000E+02
3.400000E+02
3.400000E+02
3.400000E+02
3.400000E+02
3.400000E+02
3.400000E+02
3.400000E+02
3.400000E+02
3.400000E+02
3.400000E+02
3.400000E+02
3.400000E+02
3.400000E+02
3.400000E+02
3.400000E+02
3.400000E+02
3.400000E+02
3.400000E+02
3.400000E+02
3.400000E+02
3.400000E+02
3.400000E+02
3.400000E+02
3.400000E+02
3.400000E+02
3.400000E+02
3.400000E+02
3.400000E+02
3.400000E+02
3.400000E+02
3.400000E+02
3.400000E+02
3.400000E+02
3.400000E+02
3.400000E+02
3.400000E+02
3.400000E+02
3.400000E+02
3.400000E+02
3.400000E+02
3.400000E+02
3.400000E+02
3.400000E+02
3.400000E+02
3.400000E+02
3.400000E+02
3.400000E+02
3.400000E+02
3.400000E+02
3.400000E+02
3.400000E+02
3.400000E+02
3.400000E+02
3.400000E+02
3.400000E+02
3.400000E+02
3.400000E+02
3.400000E+02
3.400000E+02
3.400000E+02
3.400000E+02
3.400000E+02
3.400000E+02
3.400000E+02
3.400000E+02
3.400000E+02
3.400000E+02
3.400000E+02
3.400000E+02
3.400000E+02
3.400000E+02
3.400000E+02
3.400000E+02
3.400000E+02
3.400000E+02
3.400000E+02
3.400000E+02
3.400000E+02
3.400000E+02
3.400000E+02
3.400000E+02
3.400000E+02
3.400000E+02
3.400000E+02
3.400000E+02
3.400000E+02
3.400000E+02
3.400000E+02
3.400000E+02
3.400000E+02
3.400000E+02
3.400000E+02
3.400000E+02
3.400000E+02
3.400000E+02
3.400000E+02
3.400000E+02
3.400000E+02
3.400000E+02
3.400000E+02
3.400000E+02
3.400000E+02
3.400000E+02
3.400000E+02
3.400000E+02
3.400000E+02
3.400000E+02
3.400000E+02
3.400000E+02
3.400000E+02
3.400000E+02
3.400000E+02
3.400000E+02
3.400000E+02
3.400000E+02
3.400000E+02
3.400000E+02
3.400000E+02
3.400000E+02
3.400000E+02
3.400000E+02
3.400000E+02
3.400000E+02
3.400000E+02
3.400000E+02
3.400000E+02
3.400000E+02
3.400000E+02
3.400000E+02
3.400000E+02
3.400000E+02
3.400000E+02
3.400000E+02
3.400000E+02
3.400000E+02
3.400000E+02
3.400000E+02
3.400000E+02
3.400000E+02
3.400000E+02
3.400000E+02
3.400000E+02
3.400000E+02
3.400000E+02
3.400000E+02
3.400000E+02
3.400000E+02
3.400000E+02
3.400000E+02
3.400000E+02
3.400000E+02
3.400000E+02
3.400000E+02
3.400000E+02
3.400000E+02
3.400000E+02
3.400000E+02
3.400000E+02
3.400000E+02
3.400000E+02
3.400000E+02
3.450000E+02
3.450000E+02
3.450000E+02
3.450000E+02
3.450000E+02
3.450000E+02
3.450000E+02
3.450000E+02
3.450000E+02
3.450000E+02
3.450000E+02
3.450000E+02
3.450000E+02
3.450000E+02
3.450000E+02
3.450000E+02
3.450000E+02
3.450000E+02
3.450000E+02
3.450000E+02
3.450000E+02
3.450000E+02
3.450000E+02
3.450000E+02
3.450000E+02
3.450000E+02
3.450000E+02
3.450000E+02
3.450000E+02
3.450000E+02
3.450000E+02
3.450000E+02
3.450000E+02
3.450000E+02
3.450000E+02
3.450000E+02
3.450000E+02
3.450000E+02
3.450000E+02
3.450000E+02
3.450000E+02
3.450000E+02
3.450000E+02
3.450000E+02
3.450000E+02
3.450000E+02
3.450000E+02
3.450000E+02
3.450000E+02
3.450000E+02
3.450000E+02
3.450000E+02
3.450000E+02
3.450000E+02
3.450000E+02
3.450000E+02
3.450000E+02
3.450000E+02
3.450000E+02
3.450000E+02
3.450000E+02
3.450000E+02
3.450000E+02
3.450000E+02
3.450000E+02
3.450000E+02
3.450000E+02
3.450000E+02
3.450000E+02
3.450000E+02
3.450000E+02
3.450000E+02
3.450000E+02
3.450000E+02
3.450000E+02
3.450000E+02
3.450000E+02
3.450000E+02
3.450000E+02
3.450000E+02
3.450000E+02
3.450000E+02
3.450000E+02
3.450000E+02
3.450000E+02
3.450000E+02
3.450000E+02
3.450000E+02
3.450000E+02
3.450000E+02
3.450000E+02
3.450000E+02
3.450000E+02
3.450000E+02
3.450000E+02
3.450000E+02
3.450000E+02
3.450000E+02
3.450000E+02
3.450000E+02
3.450000E+02
3.450000E+02
3.450000E+02
3.450000E+02
3.450000E+02
3.450000E+02
3.450000E+02
3.450000E+02
3.450000E+02
3.450000E+02
3.450000E+02
3.450000E+02
3.450000E+02
3.450000E+02
3.450000E+02
3.450000E+02
3.450000E+02
3.450000E+02
3.450000E+02
3.450000E+02
3.450000E+02
3.450000E+02
3.450000E+02
3.450000E+02
3.450000E+02
3.450000E+02
3.450000E+02
3.450000E+02
3.450000E+02
3.450000E+02
3.450000E+02
3.450000E+02
3.450000E+02
3.450000E+02
3.450000E+02
3.450000E+02
3.450000E+02
3.450000E+02
3.450000E+02
3.450000E+02
3.450000E+02
3.450000E+02
3.450000E+02
3.450000E+02
3.450000E+02
3.450000E+02
3.450000E+02
3.450000E+02
3.450000E+02
3.450000E+02
3.450000E+02
3.450000E+02
3.450000E+02
3.450000E+02
3.450000E+02
3.450000E+02
3.450000E+02
3.450000E+02
3.450000E+02
3.450000E+02
3.450000E+02
3.450000E+02
3.450000E+02
3.450000E+02
3.450000E+02
3.450000E+02
3.450000E+02
3.450000E+02
3.450000E+02
3.450000E+02
3.450000E+02
3.450000E+02
3.450000E+02
3.450000E+02
3.450000E+02
3.450000E+02
3.450000E+02
3.450000E+02
3.450000E+02
3.450000E+02
3.450000E+02
3.450000E+02
3.450000E+02
3.450000E+02
3.450000E+02
3.450000E+02
3.450000E+02
3.450000E+02
3.450000E+02
3.450000E+02
3.450000E+02
3.450000E+02
3.450000E+02
3.450000E+02
3.450000E+02
3.450000E+02
3.450000E+02
3.450000E+02
3.450000E+02
3.450000E+02
3.450000E+02
3.500000E+02
3.500000E+02
3.500000E+02
3.500000E+02
3.500000E+02
3.500000E+02
3.500000E+02
3.500000E+02
3.500000E+02
3.500000E+02
3.500000E+02
3.500000E+02
3.500000E+02
3.500000E+02
3.500000E+02
3.500000E+02
3.500000E+02
3.500000E+02
3.500000E+02
3.500000E+02
3.500000E+02
3.500000E+02
3.500000E+02
3.500000E+02
3.500000E+02
3.500000E+02
3.500000E+02
3.500000E+02
3.500000E+02
3.500000E+02
3.500000E+02
3.500000E+02
3.500000E+02
3.500000E+02
3.500000E+02
3.500000E+02
3.500000E+02
3.500000E+02
3.500000E+02
3.500000E+02
3.500000E+02
3.500000E+02
3.500000E+02
3.500000E+02
3.500000E+02
3.500000E+02
3.500000E+02
3.500000E+02
3.500000E+02
3.500000E+02
3.500000E+02
3.500000E+02
3.500000E+02
3.500000E+02
3.500000E+02
3.500000E+02
3.500000E+02
3.500000E+02
3.500000E+02
3.500000E+02
3.500000E+02
3.500000E+02
3.500000E+02
3.500000E+02
3.500000E+02
3.500000E+02
3.500000E+02
3.500000E+02
3.500000E+02
3.500000E+02
3.500000E+02
3.500000E+02
3.500000E+02
3.500000E+02
3.500000E+02
3.500000E+02
3.500000E+02
3.500000E+02
3.500000E+02
3.500000E+02
3.500000E+02
3.500000E+02
3.500000E+02
3.500000E+02
3.500000E+02
3.500000E+02
3.500000E+02
3.500000E+02
3.500000E+02
3.500000E+02
3.500000E+02
3.500000E+02
3.500000E+02
3.500000E+02
3.500000E+02
3.500000E+02
3.500000E+02
3.500000E+02
3.500000E+02
3.500000E+02
3.500000E+02
3.500000E+02
3.500000E+02
3.500000E+02
3.500000E+02
3.500000E+02
3.500000E+02
3.500000E+02
3.500000E+02
3.500000E+02
3.500000E+02
3.500000E+02
3.500000E+02
3.500000E+02
3.500000E+02
3.500000E+02
3.500000E+02
3.500000E+02
3.500000E+02
3.500000E+02
3.500000E+02
3.500000E+02
3.500000E+02
3.500000E+02
3.500000E+02
3.500000E+02
3.500000E+02
3.500000E+02
3.500000E+02
3.500000E+02
3.500000E+02
3.500000E+02
3.500000E+02
3.500000E+02
3.500000E+02
3.500000E+02
3.500000E+02
3.500000E+02
3.500000E+02
3.500000E+02
3.500000E+02
3.500000E+02
3.500000E+02
3.500000E+02
3.500000E+02
3.500000E+02
3.500000E+02
3.500000E+02
3.500000E+02
3.500000E+02
3.500000E+02
3.500000E+02
3.500000E+02
3.500000E+02
3.500000E+02
3.500000E+02
3.500000E+02
3.500000E+02
3.500000E+02
3.500000E+02
3.500000E+02
3.500000E+02
3.500000E+02
3.500000E+02
3.500000E+02
3.500000E+02
3.500000E+02
3.500000E+02
3.500000E+02
3.500000E+02
3.500000E+02
3.500000E+02
3.500000E+02
3.500000E+02
3.500000E+02
3.500000E+02
3.500000E+02
3.500000E+02
3.500000E+02
3.500000E+02
3.500000E+02
3.500000E+02
3.500000E+02
3.500000E+02
3.500000E+02
3.500000E+02
3.500000E+02
3.500000E+02
3.500000E+02
3.500000E+02
3.500000E+02
3.500000E+02
3.500000E+02
3.500000E+02
3.500000E+02
3.500000E+02
3.500000E+02
3.500000E+02
3.500000E+02
3.500000E+02
3.500000E+02
3.550000E+02
3.550000E+02
3.550000E+02
3.550000E+02
3.550000E+02
3.550000E+02
3.550000E+02
3.550000E+02
3.550000E+02
3.550000E+02
3.550000E+02
3.550000E+02
3.550000E+02
3.550000E+02
3.550000E+02
3.550000E+02
3.550000E+02
3.550000E+02
3.550000E+02
3.550000E+02
3.550000E+02
3.550000E+02
3.550000E+02
3.550000E+02
3.550000E+02
3.550000E+02
3.550000E+02
3.550000E+02
3.550000E+02
3.550000E+02
3.550000E+02
3.550000E+02
3.550000E+02
3.550000E+02
3.550000E+02
3.550000E+02
3.550000E+02
3.550000E+02
3.550000E+02
3.550000E+02
3.550000E+02
3.550000E+02
3.550000E+02
3.550000E+02
3.550000E+02
3.550000E+02
3.550000E+02
3.550000E+02
3.550000E+02
3.550000E+02
3.550000E+02
3.550000E+02
3.550000E+02
3.550000E+02
3.550000E+02
3.550000E+02
3.550000E+02
3.550000E+02
3.550000E+02
3.550000E+02
3.550000E+02
3.550000E+02
3.550000E+02
3.550000E+02
3.550000E+02
3.550000E+02
3.550000E+02
3.550000E+02
3.550000E+02
3.550000E+02
3.550000E+02
3.550000E+02
3.550000E+02
3.550000E+02
3.550000E+02
3.550000E+02
3.550000E+02
3.550000E+02
3.550000E+02
3.550000E+02
3.550000E+02
3.550000E+02
3.550000E+02
3.550000E+02
3.550000E+02
3.550000E+02
3.550000E+02
3.550000E+02
3.550000E+02
3.550000E+02
3.550000E+02
3.550000E+02
3.550000E+02
3.550000E+02
3.550000E+02
3.550000E+02
3.550000E+02
3.550000E+02
3.550000E+02
3.550000E+02
3.550000E+02
3.550000E+02
3.550000E+02
3.550000E+02
3.550000E+02
3.550000E+02
3.550000E+02
3.550000E+02
3.550000E+02
3.550000E+02
3.550000E+02
3.550000E+02
3.550000E+02
3.550000E+02
3.550000E+02
3.550000E+02
3.550000E+02
3.550000E+02
3.550000E+02
3.550000E+02
3.550000E+02
3.550000E+02
3.550000E+02
3.550000E+02
3.550000E+02
3.550000E+02
3.550000E+02
3.550000E+02
3.550000E+02
3.550000E+02
3.550000E+02
3.550000E+02
3.550000E+02
3.550000E+02
3.550000E+02
3.550000E+02
3.550000E+02
3.550000E+02
3.550000E+02
3.550000E+02
3.550000E+02
3.550000E+02
3.550000E+02
3.550000E+02
3.550000E+02
3.550000E+02
3.550000E+02
3.550000E+02
3.550000E+02
3.550000E+02
3.550000E+02
3.550000E+02
3.550000E+02
3.550000E+02
3.550000E+02
3.550000E+02
3.550000E+02
3.550000E+02
3.550000E+02
3.550000E+02
3.550000E+02
3.550000E+02
3.550000E+02
3.550000E+02
3.550000E+02
3.550000E+02
3.550000E+02
3.550000E+02
3.550000E+02
3.550000E+02
3.550000E+02
3.550000E+02
3.550000E+02
3.550000E+02
3.550000E+02
3.550000E+02
3.550000E+02
3.550000E+02
3.550000E+02
3.550000E+02
3.550000E+02
3.550000E+02
3.550000E+02
3.550000E+02
3.550000E+02
3.550000E+02
3.550000E+02
3.550000E+02
3.550000E+02
3.550000E+02
3.550000E+02
3.550000E+02
3.550000E+02
3.550000E+02
3.550000E+02
3.550000E+02
3.550000E+02
3.550000E+02
3.550000E+02
3.550000E+02
3.550000E+02
Thickness
6.681562E-04
1.231954E-03
5.715022E-04
3.734731E-04
4.950626E-04
1.443974E-03
1.217079E-01
-9.501377E-03
4.883248E-03
4.569294E-03
-7.113627E-02
-2.749749E-02
4.612316E-03
2.209310E-03
2.073160E-03
1.572603E-03
1.477554E-03
2.412534E-03
3.830216E-03
4.679744E-03
4.719381E-03
5.826504E-03
6.295937E-03
7.111935E-03
8.469594E-03
9.886019E-03
1.273218E-02
1.505668E-02
1.519104E-02
1.728561E-02
1.953383E-02
2.304306E-02
2.808203E-02
3.117683E-02
3.604288E-02
4.089373E-02
4.793222E-02
5.484980E-02
6.236125E-02
7.188982E-02
8.070917E-02
9.448181E-02
1.069846E-01
1.192113E-01
1.319221E-01
1.437794E-01
1.604878E-01
1.755700E-01
1.917632E-01
2.062193E-01
2.208524E-01
2.322092E-01
2.456457E-01
2.593437E-01
2.741652E-01
2.879525E-01
3.006599E-01
3.129858E-01
3.233996E-01
3.340618E-01
3.433085E-01
3.530589E-01
3.626029E-01
3.721083E-01
3.818243E-01
3.896232E-01
3.965021E-01
4.021041E-01
4.086133E-01
4.140794E-01
4.175947E-01
4.236432E-01
4.287191E-01
4.336240E-01
4.366591E-01
4.388150E-01
4.416960E-01
4.424789E-01
4.437763E-01
4.461134E-01
4.478756E-01
4.494926E-01
4.497692E-01
4.511097E-01
4.520146E-01
4.528319E-01
4.543042E-01
4.544457E-01
4.542308E-01
4.540244E-01
4.553828E-01
4.563430E-01
4.565654E-01
4.566229E-01
4.545363E-01
4.560054E-01
4.565213E-01
4.560477E-01
4.559653E-01
4.564407E-01
4.571989E-01
4.563617E-01
4.556210E-01
4.560817E-01
4.552723E-01
4.529457E-01
4.525457E-01
4.506237E-01
4.488033E-01
4.493873E-01
4.474809E-01
4.445496E-01
4.425936E-01
4.384813E-01
4.354632E-01
4.352338E-01
4.313892E-01
4.274520E-01
4.215840E-01
4.165721E-01
4.126217E-01
4.083741E-01
4.015260E-01
3.931663E-01
3.865321E-01
3.782860E-01
3.688713E-01
3.601103E-01
3.505241E-01
3.413312E-01
3.319051E-01
3.198155E-01
3.101465E-01
3.034875E-01
2.865992E-01
2.708588E-01
2.543991E-01
2.395906E-01
2.275754E-01
2.129488E-01
1.990423E-01
1.830834E-01
1.691129E-01
1.545702E-01
1.398911E-01
1.309275E-01
1.139655E-01
1.029995E-01
9.249855E-02
8.029130E-02
7.218924E-02
6.377004E-02
5.414633E-02
4.699420E-02
4.095326E-02
3.553211E-02
3.212765E-02
2.647799E-02
2.301521E-02
2.145461E-02
1.825445E-02
1.711859E-02
1.435493E-02
1.231289E-02
1.093190E-02
9.725087E-03
8.760321E-03
7.540678E-03
7.279085E-03
6.085471E-03
5.513168E-03
5.526753E-03
4.153199E-03
3.470500E-03
4.249025E-03
4.727367E-03
4.245131E-03
3.891465E-03
3.420098E-03
3.306063E-03
2.403226E-03
2.504583E-03
2.348466E-03
2.020925E-03
1.980382E-03
1.431695E-03
8.074132E-04
1.476876E-03
1.315335E-03
9.577426E-04
1.225545E-03
9.415065E-04
1.175872E-03
1.997008E-04
5.582110E-04
1.150881E-03
9.553574E-04
7.272301E-04
3.519258E-04
3.157365E-04
3.142796E-04
9.719698E-04
5.380744E-04
7.520246E-04
4.896990E-04
5.860870E-04
2.211995E-03
-2.340306E-02
6.695556E-03
9.331857E-05
-4.925800E-03
-2.727494E-01
3.026306E-03
6.198739E-03
2.715847E-03
2.082854E-03
1.932819E-03
2.469719E-03
2.819192E-03
3.921046E-03
5.150652E-03
5.315019E-03
6.148872E-03
6.834055E-03
6.811052E-03
8.656961E-03
1.211921E-02
1.101512E-02
1.356032E-02
1.595175E-02
1.870577E-02
1.995850E-02
2.336080E-02
2.826139E-02
3.283641E-02
3.744646E-02
4.210909E-02
4.729213E-02
5.410071E-02
6.418493E-02
7.350433E-02
8.224795E-02
9.203843E-02
1.055177E-01
1.191670E-01
1.323825E-01
1.459787E-01
1.592827E-01
1.760287E-01
1.913259E-01
2.054566E-01
2.203652E-01
2.337319E-01
2.464491E-01
2.605282E-01
2.729585E-01
2.887089E-01
3.014587E-01
3.128993E-01
3.238556E-01
3.340733E-01
3.441131E-01
3.523001E-01
3.614257E-01
3.714957E-01
3.808363E-01
3.880844E-01
3.967658E-01
4.018992E-01
4.088349E-01
4.137511E-01
4.175928E-01
4.246348E-01
4.287184E-01
4.327368E-01
4.374157E-01
4.411576E-01
4.427590E-01
4.424612E-01
4.430577E-01
4.444281E-01
4.469260E-01
4.492681E-01
4.495521E-01
4.511980E-01
4.537351E-01
4.534431E-01
4.539081E-01
4.541075E-01
4.538308E-01
4.541847E-01
4.555908E-01
4.562688E-01
4.558873E-01
4.556453E-01
4.554580E-01
4.560281E-01
4.559923E-01
4.565075E-01
4.556838E-01
4.552666E-01
4.566839E-01
4.569924E-01
4.559418E-01
4.557168E-01
4.550317E-01
4.534750E-01
4.528178E-01
4.500402E-01
4.488654E-01
4.472236E-01
4.454163E-01
4.440924E-01
4.415591E-01
4.366787E-01
4.347044E-01
4.348250E-01
4.303408E-01
4.267442E-01
4.213911E-01
4.172457E-01
4.115322E-01
4.076921E-01
4.004473E-01
3.936798E-01
3.876590E-01
3.784751E-01
3.686669E-01
3.600405E-01
3.507265E-01
3.396886E-01
3.309278E-01
3.210718E-01
3.100676E-01
3.016184E-01
2.839778E-01
2.676804E-01
2.574651E-01
2.424579E-01
2.274879E-01
2.125587E-01
1.970277E-01
1.843312E-01
1.690320E-01
1.537797E-01
1.411044E-01
1.273553E-01
1.131904E-01
1.002394E-01
9.031951E-02
7.919405E-02
7.029059E-02
6.433601E-02
5.516506E-02
4.910652E-02
4.170199E-02
3.676181E-02
3.249258E-02
2.739383E-02
2.371187E-02
2.079069E-02
1.866024E-02
1.605903E-02
1.368595E-02
1.183606E-02
1.027098E-02
9.244985E-03
8.387444E-03
8.521996E-03
7.591508E-03
5.963757E-03
5.246327E-03
4.844884E-03
4.527017E-03
4.300631E-03
3.426493E-03
3.219509E-03
3.434055E-03
2.195991E-03
1.871421E-03
2.322547E-03
2.114543E-03
2.317756E-03
1.713943E-03
1.541861E-03
1.375685E-03
1.166255E-03
7.958272E-04
1.197617E-03
1.488758E-03
1.872942E-03
1.147839E-03
1.367909E-03
2.158477E-03
2.015330E-03
1.960446E-03
1.552471E-03
1.630214E-03
1.187685E-03
8.635463E-04
1.304997E-03
3.743634E-04
2.169463E-03
1.434607E-03
2.312173E-04
1.764883E-04
9.596088E-04
1.711209E-03
1.673228E-02
1.922957E-02
-2.015061E-04
-1.106458E-03
-4.487219E-02
-2.290606E-02
5.944592E-03
2.378950E-03
1.489491E-03
2.059971E-03
2.869903E-03
2.946651E-03
3.494520E-03
3.369516E-03
3.622425E-03
5.141025E-03
7.148364E-03
7.962040E-03
9.698106E-03
1.113273E-02
1.153472E-02
1.329995E-02
1.445514E-02
1.752636E-02
1.981169E-02
2.327671E-02
2.726523E-02
3.100081E-02
3.657917E-02
4.172414E-02
4.792544E-02
5.561341E-02
6.380500E-02
7.292158E-02
8.444186E-02
9.393440E-02
1.045149E-01
1.188447E-01
1.320899E-01
1.458718E-01
1.610556E-01
1.759904E-01
1.899294E-01
2.052788E-01
2.218834E-01
2.336928E-01
2.455355E-01
2.615005E-01
2.746861E-01
2.865079E-01
3.002290E-01
3.122998E-01
3.227614E-01
3.317582E-01
3.428542E-01
3.550950E-01
3.633126E-01
3.723412E-01
3.804468E-01
3.865328E-01
3.942941E-01
4.018724E-01
4.096500E-01
4.152771E-01
4.193407E-01
4.252936E-01
4.288876E-01
4.338530E-01
4.355645E-01
4.389928E-01
4.416481E-01
4.422051E-01
4.444907E-01
4.464034E-01
4.481337E-01
4.490749E-01
4.498730E-01
4.526434E-01
4.537269E-01
4.530433E-01
4.518125E-01
4.539572E-01
4.536348E-01
4.531722E-01
4.541903E-01
4.552632E-01
4.558501E-01
4.549045E-01
4.544624E-01
4.562430E-01
4.565378E-01
4.562506E-01
4.557971E-01
4.556449E-01
4.563034E-01
4.562332E-01
4.553578E-01
4.548294E-01
4.538545E-01
4.520101E-01
4.530417E-01
4.529376E-01
4.499396E-01
4.470778E-01
4.446873E-01
4.448017E-01
4.419242E-01
4.394474E-01
4.367056E-01
4.366210E-01
4.304501E-01
4.240750E-01
4.213115E-01
4.171551E-01
4.136173E-01
4.060440E-01
3.985819E-01
3.923608E-01
3.869914E-01
3.792366E-01
3.689198E-01
3.600770E-01
3.536032E-01
3.401927E-01
3.310825E-01
3.210025E-01
3.100271E-01
2.998577E-01
2.820573E-01
2.688768E-01
2.547568E-01
2.408954E-01
2.280398E-01
2.126222E-01
1.982971E-01
1.837111E-01
1.696339E-01
1.573895E-01
1.396273E-01
1.266125E-01
1.160714E-01
1.023437E-01
9.089917E-02
8.055704E-02
7.186801E-02
6.414900E-02
5.489753E-02
4.682295E-02
4.115650E-02
3.601521E-02
3.265155E-02
2.663282E-02
2.398062E-02
2.096134E-02
1.865162E-02
1.609641E-02
1.353682E-02
1.160856E-02
1.016742E-02
9.359891E-03
8.952509E-03
7.718099E-03
7.092463E-03
6.225688E-03
5.425665E-03
5.153739E-03
4.182286E-03
3.878167E-03
3.819047E-03
3.420573E-03
2.715260E-03
3.507157E-03
3.123686E-03
2.435084E-03
2.733647E-03
2.104013E-03
1.431611E-03
1.241795E-03
7.693821E-04
1.048154E-03
8.083979E-04
6.438013E-04
1.328048E-03
1.867121E-03
1.739377E-03
1.008027E-03
8.584291E-04
7.770622E-04
8.198753E-04
7.519011E-04
1.041721E-03
7.187942E-04
9.287009E-05
5.452857E-04
4.354731E-04
1.373031E-03
1.539817E-03
1.946433E-04
6.116368E-04
1.277196E-03
2.044380E-03
1.458415E-01
-2.582196E-03
-1.985752E-03
-3.866061E-03
-6.657572E-02
6.287570E-02
5.627338E-03
3.534687E-03
2.045731E-03
1.903021E-03
2.452126E-03
3.513322E-03
4.070900E-03
4.660444E-03
4.214138E-03
5.566539E-03
6.440317E-03
8.546242E-03
8.636240E-03
9.767061E-03
1.130387E-02
1.307478E-02
1.578496E-02
1.767584E-02
1.956677E-02
2.207244E-02
2.724349E-02
3.193272E-02
3.526558E-02
4.230872E-02
4.692169E-02
5.548506E-02
6.320527E-02
7.457951E-02
8.487727E-02
9.489820E-02
1.067732E-01
1.183225E-01
1.310001E-01
1.485729E-01
1.603910E-01
1.747037E-01
1.884457E-01
2.050286E-01
2.185439E-01
2.333947E-01
2.466395E-01
2.581595E-01
2.737191E-01
2.870585E-01
2.991578E-01
3.113504E-01
3.224225E-01
3.339413E-01
3.444349E-01
3.535781E-01
3.630515E-01
3.725423E-01
3.811293E-01
3.887376E-01
3.946131E-01
4.011789E-01
4.088648E-01
4.168020E-01
4.201778E-01
4.226277E-01
4.273333E-01
4.316009E-01
4.358291E-01
4.382450E-01
4.407582E-01
4.414026E-01
4.443470E-01
4.479314E-01
4.490395E-01
4.493312E-01
4.520760E-01
4.529066E-01
4.537771E-01
4.528491E-01
4.518559E-01
4.537424E-01
4.536241E-01
4.526804E-01
4.544833E-01
4.573263E-01
4.562914E-01
4.553976E-01
4.555198E-01
4.573757E-01
4.550276E-01
4.569875E-01
4.553841E-01
4.554734E-01
4.550984E-01
4.526623E-01
4.538259E-01
4.546829E-01
4.555021E-01
4.521946E-01
4.521763E-01
4.510464E-01
4.493017E-01
4.467736E-01
4.461436E-01
4.459129E-01
4.434918E-01
4.400656E-01
4.368095E-01
4.354412E-01
4.319858E-01
4.257022E-01
4.208819E-01
4.162149E-01
4.122960E-01
4.061436E-01
3.989702E-01
3.906145E-01
3.848745E-01
3.794128E-01
3.700005E-01
3.611201E-01
3.530578E-01
3.403272E-01
3.318463E-01
3.249699E-01
3.077040E-01
2.946044E-01
2.824172E-01
2.695188E-01
2.549421E-01
2.427217E-01
2.299983E-01
2.122774E-01
1.993445E-01
1.835892E-01
1.689090E-01
1.555191E-01
1.417326E-01
1.264817E-01
1.148076E-01
1.043531E-01
9.532610E-02
7.998315E-02
7.209182E-02
6.427981E-02
5.431653E-02
4.628734E-02
4.122013E-02
3.599665E-02
3.352264E-02
2.719856E-02
2.442061E-02
2.005052E-02
1.839665E-02
1.696699E-02
1.407842E-02
1.209539E-02
1.029444E-02
1.043105E-02
9.138384E-03
8.176359E-03
8.737821E-03
5.835264E-03
5.144772E-03
5.203134E-03
5.026505E-03
4.261562E-03
3.886662E-03
3.757320E-03
3.154032E-03
2.650708E-03
2.721201E-03
2.757763E-03
2.934175E-03
2.485364E-03
1.444789E-03
8.578301E-04
7.352860E-04
7.052392E-04
6.180131E-04
8.334254E-04
9.922812E-04
1.601558E-03
1.396379E-03
5.727389E-04
9.656218E-04
1.125312E-03
1.180170E-03
9.646761E-04
1.369891E-03
9.169645E-04
1.184748E-03
8.576288E-04
4.998873E-04
4.515461E-04
9.092761E-04
5.051479E-04
5.831846E-05
5.079516E-04
1.640192E-03
6.391243E-02
-5.140883E-02
1.069332E-03
1.975162E-04
-5.003131E-03
2.842760E-02
4.958157E-03
2.971749E-03
2.125284E-03
2.022359E-03
3.561009E-03
3.556203E-03
4.402016E-03
4.442208E-03
5.397438E-03
6.534820E-03
7.501543E-03
7.910015E-03
8.410446E-03
9.827846E-03
1.153127E-02
1.372757E-02
1.569049E-02
1.870778E-02
2.132234E-02
2.391110E-02
2.779475E-02
3.146804E-02
3.648150E-02
4.313821E-02
4.916197E-02
5.644322E-02
6.360243E-02
7.344176E-02
8.168074E-02
9.430920E-02
1.052973E-01
1.153146E-01
1.314870E-01
1.446056E-01
1.603579E-01
1.763856E-01
1.895412E-01
2.041943E-01
2.177506E-01
2.329712E-01
2.449769E-01
2.582718E-01
2.730575E-01
2.867312E-01
2.992642E-01
3.098998E-01
3.233423E-01
3.340382E-01
3.447592E-01
3.531440E-01
3.651276E-01
3.730870E-01
3.799939E-01
3.873552E-01
3.952914E-01
4.046621E-01
4.115148E-01
4.163303E-01
4.206221E-01
4.238357E-01
4.272383E-01
4.327024E-01
4.347014E-01
4.367894E-01
4.388883E-01
4.416291E-01
4.433612E-01
4.474602E-01
4.505547E-01
4.511027E-01
4.509021E-01
4.536659E-01
4.538619E-01
4.529971E-01
4.533993E-01
4.530767E-01
4.531560E-01
4.521212E-01
4.516897E-01
4.552244E-01
4.560618E-01
4.542830E-01
4.556753E-01
4.582532E-01
4.573065E-01
4.554050E-01
4.544681E-01
4.549581E-01
4.552681E-01
4.538127E-01
4.542623E-01
4.552301E-01
4.546786E-01
4.518928E-01
4.508241E-01
4.507566E-01
4.493452E-01
4.464139E-01
4.457253E-01
4.450216E-01
4.428939E-01
4.399998E-01
4.367820E-01
4.343167E-01
4.306575E-01
4.256802E-01
4.219218E-01
4.166949E-01
4.121794E-01
4.046413E-01
3.979648E-01
3.908343E-01
3.853531E-01
3.785852E-01
3.684693E-01
3.606197E-01
3.530969E-01
3.426151E-01
3.321316E-01
3.200910E-01
3.076749E-01
2.956339E-01
2.818114E-01
2.645810E-01
2.540443E-01
2.411772E-01
2.294258E-01
2.157445E-01
2.011815E-01
1.843069E-01
1.693604E-01
1.575561E-01
1.411428E-01
1.279805E-01
1.154197E-01
1.019383E-01
8.935142E-02
7.819180E-02
6.929299E-02
6.164325E-02
5.332507E-02
4.695439E-02
4.000236E-02
3.490865E-02
3.210307E-02
2.842822E-02
2.456100E-02
1.975724E-02
1.786377E-02
1.552957E-02
1.361652E-02
1.296489E-02
1.160745E-02
1.017687E-02
8.630234E-03
7.995385E-03
7.401356E-03
6.287444E-03
5.457548E-03
5.539253E-03
4.600651E-03
4.121726E-03
4.314252E-03
3.843964E-03
3.153712E-03
3.195893E-03
2.190065E-03
2.293611E-03
2.592515E-03
1.639718E-03
1.350381E-03
1.078060E-03
9.736124E-04
1.232307E-03
3.445809E-04
3.959957E-04
1.052052E-03
1.550319E-03
8.290692E-04
3.374164E-04
6.979411E-04
4.343713E-04
9.866329E-04
9.547368E-04
6.943443E-04
7.262724E-04
9.468930E-04
8.208710E-04
6.223996E-04
1.336288E-03
9.756369E-04
7.127097E-04
3.690312E-04
7.504574E-04
2.270299E-03
3.593653E-02
-3.366265E-03
9.983913E-04
-3.065691E-03
-3.762020E-02
-3.655078E-03
3.577667E-03
2.184028E-03
2.403913E-03
2.628530E-03
3.071448E-03
3.656497E-03
4.876059E-03
5.399098E-03
5.265368E-03
6.329934E-03
7.355237E-03
8.853529E-03
9.228516E-03
9.471673E-03
1.163502E-02
1.346795E-02
1.455972E-02
1.731981E-02
2.006061E-02
2.292898E-02
2.797478E-02
3.157784E-02
3.577274E-02
4.221818E-02
4.869470E-02
5.690947E-02
6.481578E-02
7.460215E-02
8.425667E-02
9.297382E-02
1.058000E-01
1.167915E-01
1.315682E-01
1.458166E-01
1.565958E-01
1.725860E-01
1.878274E-01
2.044090E-01
2.180608E-01
2.344660E-01
2.470309E-01
2.591117E-01
2.730126E-01
2.889675E-01
2.991851E-01
3.113079E-01
3.224117E-01
3.344761E-01
3.454057E-01
3.535554E-01
3.655539E-01
3.737456E-01
3.803483E-01
3.878513E-01
3.951950E-01
4.037531E-01
4.096626E-01
4.143770E-01
4.193458E-01
4.222698E-01
4.253612E-01
4.299849E-01
4.349735E-01
4.369287E-01
4.381514E-01
4.399880E-01
4.417636E-01
4.458449E-01
4.478951E-01
4.487186E-01
4.514804E-01
4.535030E-01
4.521924E-01
4.518908E-01
4.518206E-01
4.521884E-01
4.521192E-01
4.506128E-01
4.513828E-01
4.547659E-01
4.550353E-01
4.545954E-01
4.543540E-01
4.554438E-01
4.557646E-01
4.553060E-01
4.531878E-01
4.525419E-01
4.542074E-01
4.539212E-01
4.552153E-01
4.542268E-01
4.549714E-01
4.534219E-01
4.519172E-01
4.505893E-01
4.490933E-01
4.498659E-01
4.470875E-01
4.455318E-01
4.427658E-01
4.400699E-01
4.396039E-01
4.356470E-01
4.319325E-01
4.262217E-01
4.228726E-01
4.171533E-01
4.120121E-01
4.053880E-01
4.001635E-01
3.925173E-01
3.844541E-01
3.780559E-01
3.709768E-01
3.612123E-01
3.530218E-01
3.434598E-01
3.337267E-01
3.234617E-01
3.076683E-01
2.967179E-01
2.827748E-01
2.687821E-01
2.546463E-01
2.416505E-01
2.283400E-01
2.136963E-01
2.011223E-01
1.855132E-01
1.697043E-01
1.558511E-01
1.403418E-01
1.265854E-01
1.138946E-01
1.036133E-01
9.453230E-02
7.972937E-02
7.073368E-02
6.276823E-02
5.406994E-02
4.686698E-02
3.988932E-02
3.354183E-02
3.121645E-02
2.862055E-02
2.390819E-02
2.199676E-02
1.832257E-02
1.558656E-02
1.368235E-02
1.348146E-02
1.145071E-02
1.028875E-02
8.376337E-03
8.032951E-03
7.457773E-03
6.030232E-03
6.075645E-03
5.384043E-03
4.473549E-03
4.488397E-03
4.945905E-03
3.176270E-03
2.521591E-03
2.343405E-03
2.082452E-03
2.751115E-03
2.121616E-03
2.208907E-03
2.380039E-03
1.378857E-03
7.333278E-04
9.986010E-04
1.113444E-03
9.096356E-04
5.633788E-04
8.887596E-04
1.880806E-03
1.018227E-03
3.209248E-04
4.253601E-04
1.179501E-03
1.369424E-03
1.399384E-03
1.746113E-03
1.601005E-03
8.407483E-04
3.976980E-04
9.461942E-04
1.134212E-03
7.796602E-04
1.118843E-03
1.184690E-03
1.996907E-03
2.780809E-02
-2.616641E-02
1.745008E-03
-9.700046E-04
2.463363E-03
4.962343E-02
1.909700E-03
2.668142E-03
3.457718E-03
3.391093E-03
2.954348E-03
3.741962E-03
4.254664E-03
4.327214E-03
5.023101E-03
6.905778E-03
7.688454E-03
8.115367E-03
8.837010E-03
9.842735E-03
1.038758E-02
1.266928E-02
1.612592E-02
1.782458E-02
2.064954E-02
2.367176E-02
2.775136E-02
3.059864E-02
3.524846E-02
4.240950E-02
5.021919E-02
5.643762E-02
6.502326E-02
7.469874E-02
8.346795E-02
9.412617E-02
1.064619E-01
1.193947E-01
1.314944E-01
1.442122E-01
1.597772E-01
1.756574E-01
1.898002E-01
2.032909E-01
2.165871E-01
2.322061E-01
2.466217E-01
2.592421E-01
2.706126E-01
2.841519E-01
2.978345E-01
3.110603E-01
3.211918E-01
3.333422E-01
3.434845E-01
3.534396E-01
3.636210E-01
3.725284E-01
3.805676E-01
3.874772E-01
3.951981E-01
4.033206E-01
4.095907E-01
4.153527E-01
4.180129E-01
4.233985E-01
4.264168E-01
4.312854E-01
4.349725E-01
4.360357E-01
4.377021E-01
4.394016E-01
4.426168E-01
4.460601E-01
4.472664E-01
4.496706E-01
4.516585E-01
4.532788E-01
4.532266E-01
4.515845E-01
4.514336E-01
4.516673E-01
4.518187E-01
4.528357E-01
4.547383E-01
4.540886E-01
4.535846E-01
4.542366E-01
4.558484E-01
4.552664E-01
4.548594E-01
4.545969E-01
4.553650E-01
4.550318E-01
4.540827E-01
4.539893E-01
4.552775E-01
4.545398E-01
4.526740E-01
4.534399E-01
4.523746E-01
4.512248E-01
4.494669E-01
4.486223E-01
4.461662E-01
4.453066E-01
4.430286E-01
4.420020E-01
4.392551E-01
4.357773E-01
4.316072E-01
4.264826E-01
4.224978E-01
4.188164E-01
4.124865E-01
4.048340E-01
3.984866E-01
3.929053E-01
3.864993E-01
3.786138E-01
3.699442E-01
3.609321E-01
3.517915E-01
3.433002E-01
3.338106E-01
3.213378E-01
3.084452E-01
2.948643E-01
2.831853E-01
2.725872E-01
2.559930E-01
2.427990E-01
2.297852E-01
2.135133E-01
2.011607E-01
1.867830E-01
1.712047E-01
1.580332E-01
1.410048E-01
1.256609E-01
1.142140E-01
1.028091E-01
9.074828E-02
7.866037E-02
7.079461E-02
6.294888E-02
5.399511E-02
4.819562E-02
4.091858E-02
3.518849E-02
3.251993E-02
2.748568E-02
2.463684E-02
2.097799E-02
1.741349E-02
1.600057E-02
1.401605E-02
1.273049E-02
1.081788E-02
9.911543E-03
9.043416E-03
8.212292E-03
7.351294E-03
6.268365E-03
5.804748E-03
5.467545E-03
4.723650E-03
4.772406E-03
4.692602E-03
3.581478E-03
3.480721E-03
3.307926E-03
3.399826E-03
2.949651E-03
2.242609E-03
1.573858E-03
1.433040E-03
1.592722E-03
8.989977E-04
9.369846E-04
8.978734E-04
7.863082E-04
4.040495E-04
3.129099E-04
5.958369E-04
1.169854E-03
5.532219E-04
1.468227E-03
1.433509E-03
1.390617E-03
1.288109E-03
1.106203E-03
1.469585E-03
8.837826E-04
5.931320E-04
2.100393E-03
5.768404E-04
6.416724E-04
1.687346E-03
9.156397E-04
1.428055E-03
2.237511E-02
3.816837E-02
5.512814E-03
-2.756860E-03
3.394363E-03
-1.174331E-02
2.728963E-03
2.125770E-03
2.905039E-03
2.826969E-03
3.401996E-03
3.263450E-03
5.118350E-03
5.358655E-03
5.776829E-03
6.429826E-03
7.140450E-03
7.679280E-03
8.843512E-03
9.971853E-03
1.042117E-02
1.376593E-02
1.837332E-02
1.830230E-02
2.207692E-02
2.372685E-02
2.849473E-02
3.314170E-02
3.587094E-02
4.143389E-02
4.835186E-02
5.743112E-02
6.462016E-02
7.392279E-02
8.403956E-02
9.523965E-02
1.062427E-01
1.186617E-01
1.336280E-01
1.475409E-01
1.607052E-01
1.744982E-01
1.902327E-01
2.028226E-01
2.158422E-01
2.309094E-01
2.473380E-01
2.593194E-01
2.741082E-01
2.857781E-01
2.991599E-01
3.112494E-01
3.228202E-01
3.331664E-01
3.415143E-01
3.541452E-01
3.640735E-01
3.724237E-01
3.819290E-01
3.885163E-01
3.937940E-01
4.033853E-01
4.106790E-01
4.159976E-01
4.170921E-01
4.230446E-01
4.256451E-01
4.300251E-01
4.351644E-01
4.376710E-01
4.388587E-01
4.394416E-01
4.418735E-01
4.463988E-01
4.481019E-01
4.492813E-01
4.509447E-01
4.523857E-01
4.517555E-01
4.500724E-01
4.515502E-01
4.522368E-01
4.534341E-01
4.513978E-01
4.523733E-01
4.536092E-01
4.537249E-01
4.534617E-01
4.548624E-01
4.571868E-01
4.569847E-01
4.562214E-01
4.550463E-01
4.559189E-01
4.544343E-01
4.543225E-01
4.558674E-01
4.551122E-01
4.546539E-01
4.532970E-01
4.531648E-01
4.517910E-01
4.507932E-01
4.493419E-01
4.479226E-01
4.460254E-01
4.425781E-01
4.410653E-01
4.391900E-01
4.359149E-01
4.313914E-01
4.268866E-01
4.215644E-01
4.196976E-01
4.131000E-01
4.062212E-01
3.993078E-01
3.925722E-01
3.852062E-01
3.791651E-01
3.704507E-01
3.638671E-01
3.535414E-01
3.422873E-01
3.341158E-01
3.225889E-01
3.087892E-01
2.954864E-01
2.819095E-01
2.690912E-01
2.553179E-01
2.416266E-01
2.298778E-01
2.152726E-01
1.991621E-01
1.855270E-01
1.700645E-01
1.547226E-01
1.407326E-01
1.295781E-01
1.151288E-01
1.047389E-01
9.463125E-02
7.934495E-02
7.103931E-02
6.260348E-02
5.428375E-02
4.686490E-02
4.074806E-02
3.545479E-02
3.056312E-02
2.737584E-02
2.511065E-02
2.046421E-02
1.790303E-02
1.593359E-02
1.388522E-02
1.245993E-02
1.102083E-02
9.601438E-03
8.604752E-03
7.831437E-03
7.255618E-03
6.565521E-03
6.350409E-03
5.565317E-03
4.977154E-03
4.201644E-03
3.779147E-03
3.124142E-03
3.848994E-03
3.053324E-03
3.036200E-03
2.232270E-03
1.765226E-03
1.753408E-03
1.190360E-03
1.634650E-03
5.140925E-04
2.590886E-04
4.601901E-04
7.382533E-04
4.569598E-06
2.531755E-04
4.513746E-04
1.536833E-06
3.684714E-04
1.351491E-03
1.161709E-03
1.204464E-03
3.614680E-04
6.299955E-04
2.664588E-03
4.384897E-03
2.062742E-03
1.560924E-05
5.807994E-04
1.979224E-03
8.024532E-04
6.677166E-04
1.131169E-03
-2.848123E-02
1.743618E-02
8.797982E-03
1.273683E-02
3.763710E-02
-6.822203E-03
1.502510E-03
1.858975E-03
2.094594E-03
2.610611E-03
3.344484E-03
4.022198E-03
4.773726E-03
5.199688E-03
5.710570E-03
5.801012E-03
6.848016E-03
8.464178E-03
9.446035E-03
9.820153E-03
1.069735E-02
1.354121E-02
1.676902E-02
1.771254E-02
2.049037E-02
2.431098E-02
2.828890E-02
3.282769E-02
3.681825E-02
4.283397E-02
4.866960E-02
5.831436E-02
6.497707E-02
7.318399E-02
8.234333E-02
9.541796E-02
1.070995E-01
1.213479E-01
1.338889E-01
1.479157E-01
1.608108E-01
1.748730E-01
1.885388E-01
2.018275E-01
2.172975E-01
2.344716E-01
2.468425E-01
2.601736E-01
2.739038E-01
2.867803E-01
2.989705E-01
3.104447E-01
3.224895E-01
3.324912E-01
3.428879E-01
3.539264E-01
3.649613E-01
3.740275E-01
3.821180E-01
3.879882E-01
3.943915E-01
4.037413E-01
4.115507E-01
4.161560E-01
4.198170E-01
4.225868E-01
4.265248E-01
4.310186E-01
4.345253E-01
4.380439E-01
4.396752E-01
4.409543E-01
4.429024E-01
4.451702E-01
4.477897E-01
4.498781E-01
4.499747E-01
4.504994E-01
4.510558E-01
4.516564E-01
4.531397E-01
4.538003E-01
4.520960E-01
4.514982E-01
4.526313E-01
4.531269E-01
4.536690E-01
4.537855E-01
4.545593E-01
4.551160E-01
4.556159E-01
4.555860E-01
4.559422E-01
4.551277E-01
4.559401E-01
4.558252E-01
4.552829E-01
4.550776E-01
4.555918E-01
4.548530E-01
4.533852E-01
4.505755E-01
4.509198E-01
4.501055E-01
4.473951E-01
4.471240E-01
4.430954E-01
4.421211E-01
4.379706E-01
4.343301E-01
4.313315E-01
4.275455E-01
4.213068E-01
4.192536E-01
4.130256E-01
4.067422E-01
4.013610E-01
3.933416E-01
3.881298E-01
3.802387E-01
3.713976E-01
3.630451E-01
3.531160E-01
3.441176E-01
3.308112E-01
3.202176E-01
3.073722E-01
2.955450E-01
2.823704E-01
2.702647E-01
2.567321E-01
2.440875E-01
2.309324E-01
2.160145E-01
2.005865E-01
1.856101E-01
1.704448E-01
1.550747E-01
1.408474E-01
1.260568E-01
1.138886E-01
1.016948E-01
9.251873E-02
8.080343E-02
7.216930E-02
6.158220E-02
5.272817E-02
4.651750E-02
4.161523E-02
3.578192E-02
3.051955E-02
2.684046E-02
2.454968E-02
2.072793E-02
1.752782E-02
1.507666E-02
1.341222E-02
1.291167E-02
1.087002E-02
9.904813E-03
8.459113E-03
8.086696E-03
7.060604E-03
5.810009E-03
6.034740E-03
5.703848E-03
4.502684E-03
3.822989E-03
3.993140E-03
3.367624E-03
3.387055E-03
3.570167E-03
2.569254E-03
2.049815E-03
1.773444E-03
1.198333E-03
9.475009E-04
1.303100E-03
7.194808E-04
4.106206E-04
6.922526E-04
3.247488E-04
6.524904E-04
4.793620E-04
2.568427E-04
1.341171E-04
2.689657E-04
1.375448E-03
1.183567E-03
1.089986E-03
8.951169E-04
2.049934E-03
7.703807E-04
1.781837E-03
3.553657E-03
1.219424E-04
2.268030E-04
2.250771E-03
1.184996E-03
1.234142E-03
1.032603E-03
2.983848E-03
2.054568E-04
8.713211E-03
-1.688174E-02
-4.357262E-05
-6.332354E-03
2.730444E-03
1.670441E-03
2.132547E-03
2.849094E-03
3.142186E-03
3.860541E-03
4.396597E-03
4.713049E-03
5.184197E-03
5.940033E-03
7.690942E-03
8.017307E-03
9.337416E-03
1.044376E-02
1.252185E-02
1.284031E-02
1.589429E-02
1.869830E-02
2.154116E-02
2.460230E-02
2.881245E-02
3.236060E-02
3.664425E-02
4.237003E-02
4.836420E-02
5.516102E-02
6.262111E-02
7.215547E-02
8.294531E-02
9.467181E-02
1.089048E-01
1.211763E-01
1.332700E-01
1.461595E-01
1.598896E-01
1.733043E-01
1.893209E-01
2.038807E-01
2.191308E-01
2.338889E-01
2.473301E-01
2.604512E-01
2.746811E-01
2.860046E-01
2.987383E-01
3.108299E-01
3.225411E-01
3.323461E-01
3.410688E-01
3.547487E-01
3.649495E-01
3.729144E-01
3.811217E-01
3.883133E-01
3.948146E-01
4.023438E-01
4.099182E-01
4.163694E-01
4.202425E-01
4.225381E-01
4.279917E-01
4.301132E-01
4.339924E-01
4.371649E-01
4.404170E-01
4.417022E-01
4.432552E-01
4.431564E-01
4.454313E-01
4.476939E-01
4.497873E-01
4.503056E-01
4.513301E-01
4.525516E-01
4.528227E-01
4.527666E-01
4.523034E-01
4.527608E-01
4.528771E-01
4.538927E-01
4.539069E-01
4.558713E-01
4.565252E-01
4.557651E-01
4.561264E-01
4.559250E-01
4.563435E-01
4.560662E-01
4.547877E-01
4.546000E-01
4.548893E-01
4.554873E-01
4.548795E-01
4.548895E-01
4.523270E-01
4.502394E-01
4.485788E-01
4.487206E-01
4.463785E-01
4.447134E-01
4.444558E-01
4.427440E-01
4.405435E-01
4.377061E-01
4.317637E-01
4.278214E-01
4.217276E-01
4.162899E-01
4.116907E-01
4.057101E-01
4.001117E-01
3.931916E-01
3.870063E-01
3.807694E-01
3.702132E-01
3.626603E-01
3.534225E-01
3.407454E-01
3.303326E-01
3.205129E-01
3.084004E-01
2.957516E-01
2.818068E-01
2.676783E-01
2.542476E-01
2.429544E-01
2.303358E-01
2.156456E-01
2.024390E-01
1.825742E-01
1.697143E-01
1.552773E-01
1.420498E-01
1.291979E-01
1.146005E-01
1.036577E-01
9.450842E-02
8.097797E-02
7.158332E-02
6.017426E-02
5.264357E-02
4.642955E-02
4.074463E-02
3.597217E-02
3.109460E-02
2.748801E-02
2.372173E-02
2.075299E-02
1.759130E-02
1.532144E-02
1.402231E-02
1.233464E-02
1.061912E-02
9.616566E-03
8.036504E-03
7.325511E-03
7.016491E-03
6.666235E-03
5.786056E-03
5.030601E-03
4.883100E-03
4.342017E-03
4.297133E-03
3.929974E-03
2.810842E-03
2.720820E-03
1.727394E-03
1.584652E-03
1.561394E-03
1.432744E-03
1.417059E-03
7.584173E-04
1.627149E-03
5.817062E-04
1.317789E-04
5.358417E-04
1.199208E-03
4.767246E-04
2.880313E-04
3.953645E-04
1.065232E-03
1.972886E-03
7.505257E-04
5.078499E-04
4.139058E-04
1.626670E-03
7.892841E-04
9.099950E-04
8.974907E-04
6.526521E-04
1.613794E-03
2.007543E-03
1.212405E-03
5.671987E-04
1.568417E-03
8.502225E-04
4.984296E-02
2.271293E-02
1.368700E-02
9.740595E-03
1.473792E-03
2.111244E-03
2.504942E-03
2.264439E-03
2.513088E-03
3.264076E-03
3.932351E-03
4.485665E-03
5.280927E-03
5.819816E-03
6.005356E-03
6.654627E-03
7.694772E-03
9.161888E-03
1.076363E-02
1.168718E-02
1.314011E-02
1.526155E-02
1.651299E-02
2.030191E-02
2.378051E-02
2.729535E-02
3.244144E-02
3.682909E-02
4.210995E-02
4.983881E-02
5.707514E-02
6.413682E-02
7.271989E-02
8.430510E-02
9.382031E-02
1.070537E-01
1.205585E-01
1.326094E-01
1.481431E-01
1.597025E-01
1.726305E-01
1.893671E-01
2.041381E-01
2.195465E-01
2.337219E-01
2.478108E-01
2.618001E-01
2.738263E-01
2.882106E-01
2.995347E-01
3.122146E-01
3.233965E-01
3.334668E-01
3.426772E-01
3.537036E-01
3.639442E-01
3.728312E-01
3.797587E-01
3.892653E-01
3.955896E-01
4.025431E-01
4.091988E-01
4.132999E-01
4.198307E-01
4.234143E-01
4.259400E-01
4.305621E-01
4.345957E-01
4.380749E-01
4.387276E-01
4.427909E-01
4.434187E-01
4.431604E-01
4.442829E-01
4.477621E-01
4.503958E-01
4.518314E-01
4.520219E-01
4.522821E-01
4.538689E-01
4.544792E-01
4.532897E-01
4.531607E-01
4.531530E-01
4.536570E-01
4.558338E-01
4.594732E-01
4.579076E-01
4.555080E-01
4.550447E-01
4.564038E-01
4.551389E-01
4.559581E-01
4.559666E-01
4.547708E-01
4.543788E-01
4.543574E-01
4.545285E-01
4.543273E-01
4.526981E-01
4.516723E-01
4.501820E-01
4.492713E-01
4.475438E-01
4.457300E-01
4.445215E-01
4.428659E-01
4.399820E-01
4.359595E-01
4.336113E-01
4.294455E-01
4.227654E-01
4.164738E-01
4.106034E-01
4.047669E-01
3.988087E-01
3.926369E-01
3.852011E-01
3.773139E-01
3.713833E-01
3.618322E-01
3.526649E-01
3.444599E-01
3.317513E-01
3.204215E-01
3.095281E-01
2.959669E-01
2.824670E-01
2.692682E-01
2.563522E-01
2.427792E-01
2.282886E-01
2.149507E-01
2.011346E-01
1.854508E-01
1.700085E-01
1.559791E-01
1.422399E-01
1.270703E-01
1.130771E-01
1.026934E-01
9.219597E-02
8.110844E-02
7.061409E-02
5.918540E-02
5.233357E-02
4.682708E-02
4.083045E-02
3.668674E-02
3.248329E-02
2.818303E-02
2.490398E-02
2.070373E-02
1.795313E-02
1.469854E-02
1.303257E-02
1.229670E-02
1.089156E-02
9.636375E-03
8.885136E-03
7.650860E-03
7.128601E-03
6.230801E-03
5.808153E-03
5.702289E-03
4.792320E-03
4.266968E-03
4.174325E-03
4.139685E-03
2.955618E-03
2.527869E-03
2.348204E-03
1.654688E-03
1.245278E-03
1.192524E-03
1.370415E-03
1.338339E-03
1.148624E-03
5.377723E-04
1.122533E-03
1.480094E-03
5.254961E-04
5.422625E-04
2.282430E-04
1.065467E-03
1.545121E-03
1.087342E-03
3.370823E-04
-6.711587E-06
6.861417E-05
1.822657E-03
1.917419E-03
5.719537E-04
-2.901513E-05
1.129398E-03
8.234784E-04
9.605086E-04
1.075521E-03
1.340497E-03
1.285174E-03
5.502123E-03
-1.544548E-02
1.692722E-02
9.548575E-03
4.623322E-03
1.613518E-03
1.616016E-03
2.039189E-03
2.413684E-03
2.891033E-03
3.291219E-03
3.512591E-03
4.258432E-03
4.584551E-03
5.580605E-03
5.996564E-03
7.010898E-03
8.143321E-03
8.260766E-03
1.016755E-02
1.130807E-02
1.247712E-02
1.451825E-02
1.678151E-02
2.018904E-02
2.370373E-02
2.674385E-02
3.093730E-02
3.628891E-02
4.214551E-02
4.779135E-02
5.651397E-02
6.403909E-02
7.050355E-02
8.298234E-02
9.492739E-02
1.062472E-01
1.204686E-01
1.356655E-01
1.470630E-01
1.606433E-01
1.738952E-01
1.881407E-01
2.056548E-01
2.198905E-01
2.338105E-01
2.492448E-01
2.618968E-01
2.754746E-01
2.870674E-01
2.995302E-01
3.126845E-01
3.235906E-01
3.326407E-01
3.426441E-01
3.540415E-01
3.636171E-01
3.728796E-01
3.799455E-01
3.892609E-01
3.965069E-01
4.032443E-01
4.099883E-01
4.150402E-01
4.182143E-01
4.224978E-01
4.280684E-01
4.323306E-01
4.365733E-01
4.395837E-01
4.402645E-01
4.418127E-01
4.433406E-01
4.452975E-01
4.462039E-01
4.474245E-01
4.495585E-01
4.506171E-01
4.512246E-01
4.522827E-01
4.536994E-01
4.535058E-01
4.528634E-01
4.531372E-01
4.533844E-01
4.541554E-01
4.575868E-01
4.633716E-01
4.577833E-01
4.563884E-01
4.561096E-01
4.544394E-01
4.549585E-01
4.557849E-01
4.554362E-01
4.547231E-01
4.536771E-01
4.537894E-01
4.549666E-01
4.543888E-01
4.525148E-01
4.517205E-01
4.506406E-01
4.505215E-01
4.494578E-01
4.464627E-01
4.438095E-01
4.417595E-01
4.402174E-01
4.372813E-01
4.330133E-01
4.281374E-01
4.224198E-01
4.172090E-01
4.121708E-01
4.055726E-01
3.995034E-01
3.920495E-01
3.851963E-01
3.796022E-01
3.722750E-01
3.634816E-01
3.535325E-01
3.421589E-01
3.312474E-01
3.189808E-01
3.086908E-01
2.974123E-01
2.824533E-01
2.679744E-01
2.540140E-01
2.425442E-01
2.273344E-01
2.170747E-01
2.032328E-01
1.843811E-01
1.683308E-01
1.550506E-01
1.401506E-01
1.269730E-01
1.144199E-01
1.015966E-01
9.382662E-02
7.943658E-02
6.911230E-02
5.995731E-02
5.281908E-02
4.570079E-02
4.019710E-02
3.626397E-02
3.281710E-02
2.828731E-02
2.438939E-02
2.051629E-02
1.809079E-02
1.596687E-02
1.336575E-02
1.273668E-02
1.102224E-02
1.001144E-02
8.008829E-03
7.542890E-03
6.683354E-03
6.366019E-03
5.546111E-03
5.181853E-03
4.209180E-03
3.664477E-03
3.626652E-03
3.616477E-03
3.042094E-03
3.073432E-03
2.281156E-03
1.220539E-03
9.654908E-04
9.868360E-04
9.103796E-04
1.328237E-03
1.077396E-03
8.924459E-04
8.593088E-04
8.801805E-04
6.479995E-04
7.394569E-04
7.327924E-04
1.932880E-03
2.378141E-04
6.153461E-04
5.830496E-04
4.286757E-04
3.132960E-04
1.585415E-03
1.146921E-03
-1.012609E-04
-3.442488E-04
7.055677E-04
7.587702E-04
3.230560E-04
6.709827E-04
8.439854E-04
8.525667E-04
1.010752E-03
8.777682E-03
1.199205E-02
1.638690E-02
1.953659E-03
1.903288E-03
2.334651E-03
2.975886E-03
2.365687E-03
2.222228E-03
3.474246E-03
3.684716E-03
4.252167E-03
4.689617E-03
4.959930E-03
5.649346E-03
6.734213E-03
7.252189E-03
7.998086E-03
1.016481E-02
1.180964E-02
1.305034E-02
1.510515E-02
1.715887E-02
2.064052E-02
2.434123E-02
2.749381E-02
3.107769E-02
3.618476E-02
4.227478E-02
4.708714E-02
5.503129E-02
6.323770E-02
7.267258E-02
8.293461E-02
9.553875E-02
1.083114E-01
1.200602E-01
1.354053E-01
1.468343E-01
1.598652E-01
1.747596E-01
1.887052E-01
2.029891E-01
2.199439E-01
2.340151E-01
2.496642E-01
2.633598E-01
2.756873E-01
2.878563E-01
2.985851E-01
3.116534E-01
3.228655E-01
3.314827E-01
3.425609E-01
3.531916E-01
3.637717E-01
3.722130E-01
3.807636E-01
3.904212E-01
3.961971E-01
4.033966E-01
4.105682E-01
4.148175E-01
4.194779E-01
4.225581E-01
4.274676E-01
4.330653E-01
4.368591E-01
4.384428E-01
4.392899E-01
4.424383E-01
4.454706E-01
4.454903E-01
4.450957E-01
4.473315E-01
4.494324E-01
4.504009E-01
4.516048E-01
4.514312E-01
4.532020E-01
4.548068E-01
4.543769E-01
4.547659E-01
4.531205E-01
4.537752E-01
4.585272E-01
4.602501E-01
4.562685E-01
4.548492E-01
4.548627E-01
4.539564E-01
4.547350E-01
4.554720E-01
4.554225E-01
4.544391E-01
4.544691E-01
4.543025E-01
4.549223E-01
4.548422E-01
4.523594E-01
4.514043E-01
4.517258E-01
4.515007E-01
4.502173E-01
4.464556E-01
4.445207E-01
4.427868E-01
4.410984E-01
4.380227E-01
4.333853E-01
4.276272E-01
4.238864E-01
4.187343E-01
4.129459E-01
4.064734E-01
4.008504E-01
3.949756E-01
3.854871E-01
3.797326E-01
3.711140E-01
3.625879E-01
3.540582E-01
3.453986E-01
3.314461E-01
3.206822E-01
3.090835E-01
2.961776E-01
2.808258E-01
2.687102E-01
2.554989E-01
2.424412E-01
2.288093E-01
2.154584E-01
2.001986E-01
1.850536E-01
1.695881E-01
1.555463E-01
1.399195E-01
1.265738E-01
1.145618E-01
1.021447E-01
8.995991E-02
7.939365E-02
6.875608E-02
6.088298E-02
5.375272E-02
4.737959E-02
4.171287E-02
3.584865E-02
3.088330E-02
2.646834E-02
2.313206E-02
1.995646E-02
1.762077E-02
1.548177E-02
1.447142E-02
1.290267E-02
1.093119E-02
9.383765E-03
8.203105E-03
6.791772E-03
6.545427E-03
5.800041E-03
5.339858E-03
5.112204E-03
4.225856E-03
3.851247E-03
3.510031E-03
3.496803E-03
3.315762E-03
1.980512E-03
2.110293E-03
1.337102E-03
1.759587E-03
8.265352E-04
9.467794E-04
6.228500E-04
5.393353E-04
7.281812E-04
8.143999E-04
5.743881E-04
1.253755E-03
1.462531E-03
1.362015E-03
5.834406E-04
5.390929E-04
7.010894E-04
2.660439E-04
5.546065E-05
7.465352E-04
8.053161E-04
6.309560E-04
-2.120936E-04
-2.694058E-04
5.938934E-04
1.088382E-03
8.804876E-04
7.945620E-04
5.100400E-04
9.106992E-04
6.063151E-04
1.268752E-04
3.408763E-03
1.602685E-03
8.685366E-04
1.759063E-03
1.415562E-03
1.856537E-03
2.299773E-03
3.131999E-03
3.919038E-03
4.573971E-03
4.885153E-03
4.763461E-03
5.422580E-03
6.057765E-03
6.842962E-03
7.919893E-03
8.468067E-03
9.675258E-03
1.187169E-02
1.333797E-02
1.489034E-02
1.644620E-02
2.018460E-02
2.448687E-02
2.774436E-02
3.265954E-02
3.733831E-02
4.330069E-02
4.855747E-02
5.477911E-02
6.422154E-02
7.231742E-02
8.349278E-02
9.585339E-02
1.082891E-01
1.198254E-01
1.318779E-01
1.459091E-01
1.586643E-01
1.749536E-01
1.881167E-01
2.032093E-01
2.188968E-01
2.344417E-01
2.485472E-01
2.608017E-01
2.729577E-01
2.856745E-01
2.988222E-01
3.100973E-01
3.225030E-01
3.338318E-01
3.442698E-01
3.554780E-01
3.634105E-01
3.719176E-01
3.805727E-01
3.883305E-01
3.972255E-01
4.026531E-01
4.079979E-01
4.155566E-01
4.212055E-01
4.252614E-01
4.286702E-01
4.334970E-01
4.355193E-01
4.379408E-01
4.407291E-01
4.424207E-01
4.446102E-01
4.459547E-01
4.473562E-01
4.466143E-01
4.500765E-01
4.505943E-01
4.508649E-01
4.522291E-01
4.533943E-01
4.534040E-01
4.542864E-01
4.546405E-01
4.540160E-01
4.542848E-01
4.555305E-01
4.559421E-01
4.555924E-01
4.542182E-01
4.542929E-01
4.540625E-01
4.551471E-01
4.552308E-01
4.555622E-01
4.542162E-01
4.515172E-01
4.517882E-01
4.536663E-01
4.553412E-01
4.520716E-01
4.508249E-01
4.506082E-01
4.515102E-01
4.501113E-01
4.479531E-01
4.453073E-01
4.419579E-01
4.399432E-01
4.372165E-01
4.319568E-01
4.284117E-01
4.247789E-01
4.197065E-01
4.123172E-01
4.068286E-01
4.013743E-01
3.916283E-01
3.852315E-01
3.791728E-01
3.723862E-01
3.634700E-01
3.529856E-01
3.411800E-01
3.310213E-01
3.194983E-01
3.086002E-01
2.962582E-01
2.822644E-01
2.696216E-01
2.546920E-01
2.433073E-01
2.280001E-01
2.173872E-01
2.022454E-01
1.825020E-01
1.682463E-01
1.544531E-01
1.400078E-01
1.279003E-01
1.142849E-01
1.015781E-01
9.071086E-02
7.923429E-02
6.890666E-02
6.109373E-02
5.315907E-02
4.800545E-02
4.102028E-02
3.513167E-02
3.101259E-02
2.743332E-02
2.215936E-02
1.959832E-02
1.791064E-02
1.545779E-02
1.416148E-02
1.254322E-02
1.124904E-02
9.969826E-03
8.878588E-03
7.492076E-03
7.036181E-03
5.718837E-03
4.696250E-03
4.936512E-03
4.313008E-03
3.947362E-03
3.405360E-03
3.227772E-03
2.507068E-03
2.890269E-03
2.249171E-03
2.028072E-03
2.027375E-03
1.658613E-03
8.758978E-04
8.629354E-04
7.041081E-04
7.158072E-04
9.804094E-04
8.376333E-04
7.740107E-04
8.469359E-04
6.129882E-04
6.565288E-04
1.459941E-03
2.993766E-04
8.165137E-05
5.192373E-05
2.765562E-04
5.644307E-04
2.821623E-04
-1.288358E-04
-3.712139E-04
-1.607725E-05
7.812580E-05
5.458685E-04
4.683684E-04
7.044330E-04
5.251684E-04
3.983860E-04
3.195419E-04
9.280037E-04
5.221460E-04
9.125250E-04
1.132021E-03
1.142428E-03
2.184167E-03
3.262616E-03
3.207600E-03
2.973437E-03
3.961900E-03
4.517113E-03
4.079580E-03
5.082896E-03
5.389204E-03
6.191163E-03
7.375014E-03
8.960717E-03
9.785355E-03
1.154611E-02
1.328042E-02
1.590815E-02
1.773540E-02
2.019838E-02
2.359502E-02
2.766548E-02
3.170691E-02
3.639635E-02
4.291022E-02
4.883737E-02
5.792494E-02
6.392293E-02
7.205934E-02
8.227936E-02
9.329079E-02
1.081484E-01
1.209267E-01
1.339713E-01
1.465666E-01
1.605550E-01
1.755087E-01
1.919762E-01
2.051598E-01
2.185579E-01
2.364608E-01
2.496435E-01
2.606310E-01
2.725579E-01
2.856752E-01
2.943759E-01
3.091541E-01
3.215940E-01
3.337657E-01
3.440325E-01
3.537002E-01
3.642941E-01
3.715582E-01
3.796973E-01
3.902337E-01
3.975899E-01
4.045187E-01
4.107576E-01
4.159012E-01
4.228828E-01
4.277999E-01
4.281368E-01
4.314152E-01
4.343695E-01
4.364285E-01
4.410744E-01
4.456060E-01
4.463648E-01
4.469510E-01
4.471074E-01
4.468138E-01
4.489212E-01
4.507211E-01
4.508246E-01
4.524484E-01
4.533651E-01
4.535715E-01
4.547726E-01
4.551848E-01
4.554927E-01
4.560626E-01
4.537825E-01
4.539104E-01
4.547312E-01
4.555833E-01
4.560116E-01
4.562957E-01
4.550934E-01
4.544081E-01
4.544459E-01
4.545885E-01
4.533611E-01
4.523203E-01
4.523170E-01
4.521916E-01
4.523158E-01
4.514594E-01
4.517085E-01
4.500771E-01
4.478836E-01
4.470874E-01
4.466635E-01
4.419079E-01
4.391607E-01
4.348885E-01
4.326610E-01
4.277943E-01
4.237832E-01
4.200883E-01
4.133361E-01
4.100170E-01
4.005466E-01
3.942964E-01
3.835942E-01
3.791160E-01
3.711234E-01
3.610280E-01
3.514418E-01
3.404499E-01
3.312448E-01
3.229706E-01
3.085949E-01
2.967232E-01
2.827556E-01
2.681658E-01
2.547896E-01
2.408143E-01
2.270181E-01
2.128740E-01
1.991783E-01
1.852617E-01
1.693453E-01
1.550024E-01
1.400933E-01
1.265283E-01
1.140882E-01
1.003103E-01
9.082605E-02
7.931846E-02
6.815499E-02
6.046170E-02
5.331475E-02
4.649732E-02
4.142821E-02
3.494117E-02
3.033377E-02
2.909873E-02
2.462039E-02
1.967732E-02
1.853054E-02
1.599721E-02
1.387192E-02
1.328170E-02
1.156724E-02
9.875447E-03
8.519625E-03
7.941018E-03
6.948801E-03
6.081839E-03
5.195832E-03
5.352849E-03
4.294524E-03
4.055789E-03
3.133182E-03
3.192679E-03
3.113407E-03
2.589122E-03
2.278368E-03
1.556216E-03
1.619162E-03
1.363577E-03
1.462500E-03
1.088607E-03
1.118809E-03
4.122311E-04
3.457636E-04
9.111528E-04
1.464227E-03
8.391167E-04
1.016221E-03
1.429762E-03
6.058819E-04
4.653571E-04
3.786239E-04
3.836775E-04
4.334593E-04
3.297523E-04
3.112026E-04
8.523897E-05
1.025319E-03
3.455117E-04
6.569752E-04
3.258184E-04
1.549261E-03
7.957574E-04
6.392684E-04
1.492813E-03
1.726608E-03
1.406418E-03
5.159730E-04
6.408809E-04
1.268637E-03
1.738050E-03
1.889111E-03
2.325820E-03
2.554870E-03
3.728569E-03
3.847042E-03
4.829693E-03
4.880639E-03
4.941038E-03
5.824924E-03
7.034308E-03
8.049576E-03
7.890512E-03
9.698492E-03
1.084091E-02
1.287664E-02
1.551855E-02
1.830351E-02
2.023212E-02
2.265218E-02
2.711806E-02
3.200593E-02
3.575765E-02
4.190547E-02
4.891582E-02
5.725117E-02
6.518588E-02
7.313748E-02
8.207620E-02
9.133119E-02
1.052836E-01
1.187827E-01
1.330509E-01
1.463674E-01
1.605012E-01
1.753356E-01
1.910630E-01
2.057314E-01
2.200959E-01
2.357270E-01
2.499856E-01
2.616581E-01
2.733884E-01
2.853490E-01
2.991241E-01
3.120532E-01
3.204333E-01
3.328475E-01
3.447228E-01
3.547671E-01
3.633485E-01
3.704630E-01
3.792572E-01
3.889025E-01
3.965577E-01
4.009992E-01
4.092582E-01
4.142236E-01
4.208136E-01
4.263062E-01
4.285676E-01
4.326462E-01
4.347629E-01
4.356803E-01
4.425460E-01
4.500100E-01
4.466608E-01
4.455693E-01
4.481084E-01
4.501494E-01
4.503516E-01
4.496604E-01
4.510608E-01
4.530741E-01
4.549870E-01
4.550545E-01
4.550734E-01
4.535009E-01
4.544216E-01
4.540993E-01
4.552117E-01
4.540370E-01
4.549662E-01
4.551128E-01
4.547236E-01
4.533694E-01
4.536528E-01
4.547722E-01
4.541099E-01
4.566240E-01
4.559435E-01
4.545443E-01
4.541484E-01
4.526915E-01
4.496681E-01
4.506727E-01
4.523097E-01
4.492867E-01
4.482300E-01
4.487597E-01
4.467742E-01
4.419534E-01
4.389902E-01
4.351883E-01
4.302248E-01
4.264203E-01
4.230231E-01
4.176241E-01
4.137387E-01
4.089157E-01
4.012170E-01
3.923760E-01
3.829350E-01
3.781477E-01
3.686844E-01
3.629958E-01
3.568953E-01
3.411515E-01
3.310850E-01
3.211033E-01
3.103505E-01
2.967987E-01
2.831510E-01
2.733159E-01
2.578486E-01
2.429457E-01
2.274061E-01
2.139906E-01
1.992165E-01
1.836810E-01
1.690235E-01
1.548099E-01
1.406315E-01
1.284950E-01
1.113456E-01
1.005924E-01
9.300883E-02
7.996237E-02
7.123531E-02
6.167376E-02
5.335418E-02
4.681384E-02
4.046408E-02
3.598452E-02
3.210528E-02
2.831893E-02
2.331323E-02
2.006901E-02
1.737198E-02
1.644072E-02
1.442506E-02
1.252687E-02
1.107056E-02
1.008412E-02
8.429395E-03
7.659463E-03
7.356832E-03
6.430571E-03
5.463627E-03
5.004715E-03
4.489466E-03
3.712810E-03
3.255230E-03
3.146779E-03
2.797651E-03
2.615891E-03
1.833575E-03
1.387472E-03
1.980369E-03
1.842593E-03
1.042343E-03
5.144218E-04
5.596454E-04
4.794855E-04
6.540750E-04
8.380380E-04
1.957935E-03
5.794466E-04
3.130458E-04
4.329113E-04
-4.876036E-05
9.078465E-05
1.033883E-04
-1.746281E-05
1.818873E-04
-9.548848E-05
-7.098714E-05
2.316971E-05
8.900910E-04
1.672731E-03
1.203929E-03
2.262616E-04
7.251162E-04
8.687785E-04
8.868936E-04
4.230192E-04
8.328455E-04
1.223285E-03
8.050929E-04
1.027879E-03
1.369190E-03
1.859569E-03
1.645200E-03
2.241921E-03
3.004856E-03
3.379409E-03
3.781423E-03
3.478968E-03
4.344222E-03
4.965271E-03
5.857943E-03
6.367187E-03
7.375850E-03
8.610431E-03
9.978627E-03
1.073973E-02
1.266602E-02
1.478240E-02
1.705891E-02
1.974911E-02
2.323881E-02
2.754806E-02
3.230404E-02
3.710792E-02
4.356756E-02
4.836015E-02
5.485151E-02
6.484564E-02
7.158159E-02
8.240257E-02
9.344956E-02
1.045984E-01
1.176247E-01
1.308855E-01
1.470361E-01
1.589141E-01
1.733737E-01
1.916235E-01
2.048874E-01
2.198769E-01
2.328258E-01
2.474391E-01
2.624367E-01
2.747558E-01
2.865660E-01
3.000821E-01
3.112737E-01
3.203610E-01
3.337251E-01
3.455272E-01
3.545276E-01
3.634796E-01
3.712037E-01
3.805365E-01
3.879120E-01
3.952797E-01
4.030988E-01
4.072419E-01
4.136151E-01
4.195102E-01
4.227331E-01
4.290447E-01
4.329134E-01
4.341910E-01
4.367839E-01
4.428814E-01
4.487100E-01
4.475084E-01
4.460182E-01
4.467569E-01
4.491857E-01
4.519753E-01
4.526493E-01
4.518447E-01
4.519496E-01
4.544975E-01
4.547926E-01
4.549741E-01
4.542406E-01
4.538593E-01
4.544888E-01
4.546498E-01
4.541606E-01
4.560620E-01
4.536700E-01
4.547668E-01
4.536633E-01
4.523062E-01
4.536716E-01
4.551704E-01
4.552802E-01
4.555794E-01
4.548521E-01
4.539983E-01
4.511440E-01
4.498486E-01
4.490621E-01
4.494642E-01
4.484754E-01
4.459660E-01
4.461574E-01
4.449762E-01
4.402661E-01
4.374768E-01
4.346592E-01
4.305929E-01
4.258992E-01
4.230963E-01
4.169859E-01
4.131345E-01
4.072070E-01
3.985406E-01
3.930807E-01
3.845520E-01
3.786326E-01
3.720416E-01
3.629810E-01
3.535330E-01
3.418008E-01
3.317674E-01
3.233994E-01
3.108624E-01
2.962137E-01
2.816201E-01
2.687760E-01
2.566364E-01
2.423701E-01
2.309132E-01
2.144222E-01
2.004307E-01
1.844069E-01
1.683979E-01
1.541651E-01
1.401196E-01
1.272079E-01
1.128189E-01
1.008786E-01
8.991826E-02
7.863748E-02
7.099514E-02
6.588480E-02
5.595613E-02
4.934520E-02
4.144183E-02
3.544146E-02
3.024138E-02
2.734176E-02
2.431338E-02
2.039008E-02
1.783386E-02
1.635128E-02
1.445154E-02
1.329402E-02
1.121769E-02
9.452804E-03
7.791706E-03
7.375327E-03
7.344011E-03
6.158161E-03
5.530528E-03
5.914733E-03
5.290549E-03
3.764933E-03
4.025271E-03
2.735740E-03
3.308968E-03
2.679298E-03
2.490348E-03
2.371105E-03
2.257854E-03
1.119413E-03
1.110390E-03
7.993982E-04
7.248903E-04
1.153994E-03
1.310318E-03
2.646954E-04
7.766679E-07
5.854561E-04
7.144427E-04
1.052068E-03
2.496354E-04
3.580593E-05
5.579096E-05
5.862653E-04
1.816541E-04
6.602459E-05
1.352935E-04
1.474120E-04
3.185118E-04
1.052810E-03
4.360032E-04
5.339992E-04
5.569257E-04
5.160658E-04
1.201617E-03
5.427993E-04
4.266530E-04
5.331185E-04
7.942453E-04
7.722229E-04
1.529314E-03
1.601181E-03
2.117945E-03
2.209634E-03
2.882446E-03
3.033103E-03
3.349353E-03
3.600351E-03
4.220280E-03
5.654113E-03
5.332261E-03
6.262457E-03
7.842578E-03
8.463993E-03
1.027633E-02
1.124006E-02
1.263564E-02
1.412193E-02
1.745828E-02
2.039218E-02
2.370848E-02
2.733247E-02
3.251379E-02
3.740559E-02
4.271450E-02
4.858272E-02
5.718516E-02
6.480748E-02
7.315036E-02
8.273630E-02
9.269666E-02
1.027969E-01
1.165247E-01
1.317256E-01
1.463611E-01
1.594353E-01
1.724679E-01
1.882690E-01
2.028906E-01
2.184663E-01
2.334348E-01
2.481453E-01
2.615839E-01
2.741955E-01
2.864273E-01
3.006624E-01
3.119648E-01
3.228590E-01
3.341042E-01
3.447980E-01
3.557342E-01
3.651186E-01
3.720596E-01
3.808285E-01
3.890890E-01
3.960529E-01
4.031662E-01
4.065439E-01
4.131843E-01
4.191717E-01
4.232893E-01
4.269423E-01
4.324459E-01
4.346008E-01
4.375435E-01
4.422973E-01
4.474524E-01
4.467640E-01
4.454439E-01
4.477486E-01
4.482161E-01
4.505360E-01
4.533711E-01
4.514194E-01
4.526915E-01
4.548536E-01
4.538659E-01
4.533389E-01
4.534116E-01
4.536446E-01
4.544150E-01
4.554763E-01
4.552277E-01
4.548337E-01
4.528795E-01
4.534215E-01
4.537966E-01
4.524293E-01
4.542280E-01
4.558435E-01
4.558935E-01
4.539610E-01
4.526628E-01
4.532628E-01
4.518158E-01
4.502669E-01
4.497262E-01
4.485505E-01
4.461696E-01
4.457149E-01
4.462043E-01
4.450330E-01
4.400121E-01
4.373058E-01
4.342727E-01
4.318075E-01
4.287253E-01
4.228974E-01
4.183055E-01
4.123771E-01
4.080538E-01
3.993451E-01
3.910706E-01
3.842135E-01
3.784280E-01
3.700963E-01
3.619039E-01
3.538214E-01
3.438855E-01
3.303334E-01
3.213460E-01
3.095781E-01
2.960248E-01
2.821908E-01
2.692963E-01
2.554991E-01
2.416253E-01
2.291074E-01
2.149248E-01
2.010834E-01
1.836644E-01
1.695663E-01
1.534457E-01
1.393144E-01
1.274221E-01
1.130865E-01
1.021924E-01
9.252515E-02
7.922930E-02
6.869754E-02
6.095160E-02
5.666912E-02
4.860161E-02
4.181413E-02
3.524160E-02
3.086119E-02
2.777920E-02
2.355261E-02
2.084336E-02
1.835067E-02
1.598773E-02
1.438077E-02
1.229710E-02
1.100900E-02
9.891170E-03
8.418021E-03
7.600037E-03
6.985019E-03
6.108504E-03
5.849240E-03
5.503503E-03
4.379306E-03
4.152651E-03
3.392981E-03
2.867939E-03
3.262184E-03
3.322057E-03
2.763980E-03
2.704228E-03
2.165094E-03
1.718226E-03
8.337937E-04
6.830401E-04
1.268775E-03
1.524919E-03
8.617652E-04
8.755912E-04
8.521703E-04
1.022124E-03
7.397083E-04
7.361324E-04
9.592650E-04
8.992561E-04
6.093048E-04
8.143542E-04
-8.812485E-05
-1.878883E-05
1.068775E-03
9.499704E-05
-2.863947E-05
5.584881E-04
2.432466E-04
8.125371E-04
4.499133E-04
2.224760E-04
4.385487E-04
3.987799E-04
7.495115E-04
1.055665E-03
9.827748E-04
6.769481E-04
9.661008E-04
1.250161E-03
1.313587E-03
1.748276E-03
2.107046E-03
3.709663E-03
4.075528E-03
3.700473E-03
3.991868E-03
4.922810E-03
5.661301E-03
5.982819E-03
7.009285E-03
8.974069E-03
9.248145E-03
1.146547E-02
1.215939E-02
1.429605E-02
1.653621E-02
2.041844E-02
2.408374E-02
2.694107E-02
3.382682E-02
3.709393E-02
4.250234E-02
4.754845E-02
5.754746E-02
6.372486E-02
7.264722E-02
8.187307E-02
9.364795E-02
1.058931E-01
1.159753E-01
1.293826E-01
1.470237E-01
1.607638E-01
1.741468E-01
1.893518E-01
2.034657E-01
2.196378E-01
2.320047E-01
2.454331E-01
2.577777E-01
2.735499E-01
2.865086E-01
3.009280E-01
3.131708E-01
3.234159E-01
3.351610E-01
3.464753E-01
3.566307E-01
3.636664E-01
3.698522E-01
3.813315E-01
3.889707E-01
3.962540E-01
4.025839E-01
4.080905E-01
4.140277E-01
4.176707E-01
4.220186E-01
4.267016E-01
4.304476E-01
4.343594E-01
4.373782E-01
4.421032E-01
4.442583E-01
4.457778E-01
4.465679E-01
4.466477E-01
4.481552E-01
4.498056E-01
4.538659E-01
4.514444E-01
4.522233E-01
4.530886E-01
4.526077E-01
4.546042E-01
4.553554E-01
4.569434E-01
4.548611E-01
4.546945E-01
4.536085E-01
4.545475E-01
4.553838E-01
4.536125E-01
4.559454E-01
4.545597E-01
4.531353E-01
4.548603E-01
4.537653E-01
4.553767E-01
4.543507E-01
4.507752E-01
4.518596E-01
4.506204E-01
4.502784E-01
4.504195E-01
4.489648E-01
4.466489E-01
4.459800E-01
4.443347E-01
4.399009E-01
4.374085E-01
4.352709E-01
4.311108E-01
4.276396E-01
4.228672E-01
4.185182E-01
4.142721E-01
4.066597E-01
3.989155E-01
3.913404E-01
3.840147E-01
3.772808E-01
3.701939E-01
3.622698E-01
3.529258E-01
3.419787E-01
3.308112E-01
3.199544E-01
3.089389E-01
3.005654E-01
2.831658E-01
2.696102E-01
2.557477E-01
2.414713E-01
2.283229E-01
2.144604E-01
2.007161E-01
1.839333E-01
1.699755E-01
1.545539E-01
1.419877E-01
1.264825E-01
1.125108E-01
1.026062E-01
9.058948E-02
7.930455E-02
6.893371E-02
6.106477E-02
5.413866E-02
4.736213E-02
4.178828E-02
3.649227E-02
3.035344E-02
2.588981E-02
2.254635E-02
2.021532E-02
1.913034E-02
1.570296E-02
1.391894E-02
1.309662E-02
1.089317E-02
9.306100E-03
8.194583E-03
8.027695E-03
6.832634E-03
5.902063E-03
5.970730E-03
5.157609E-03
4.996168E-03
4.261192E-03
4.355654E-03
3.939679E-03
3.195042E-03
3.070578E-03
2.489118E-03
2.145935E-03
2.121878E-03
1.762043E-03
1.315072E-03
1.298420E-03
1.193849E-03
1.786051E-03
1.752603E-03
2.266236E-03
2.183348E-03
1.042825E-03
1.549701E-03
1.039174E-03
7.623023E-04
1.123653E-03
1.660131E-03
1.697182E-03
9.996602E-04
5.561283E-04
3.394307E-03
1.726492E-03
4.925911E-04
8.375460E-04
2.933975E-03
1.076116E-03
1.293656E-03
3.874831E-04
7.489497E-04
1.101434E-03
1.418858E-03
1.068018E-03
1.007025E-03
6.051975E-04
9.463935E-04
1.019915E-03
1.461429E-03
2.030333E-03
2.431608E-03
3.489829E-03
3.381963E-03
4.062740E-03
4.612333E-03
4.776017E-03
5.218229E-03
6.368193E-03
7.352959E-03
8.017194E-03
9.364586E-03
1.108357E-02
1.326213E-02
1.495216E-02
1.689044E-02
2.048892E-02
2.379334E-02
2.741308E-02
3.189698E-02
3.707709E-02
4.316533E-02
4.898329E-02
5.562624E-02
6.410757E-02
7.390595E-02
8.271546E-02
9.477650E-02
1.073497E-01
1.187856E-01
1.306285E-01
1.466756E-01
1.605303E-01
1.728723E-01
1.884487E-01
2.026031E-01
2.179999E-01
2.309629E-01
2.445903E-01
2.604742E-01
2.733137E-01
2.841879E-01
3.021813E-01
3.142654E-01
3.235766E-01
3.327488E-01
3.457863E-01
3.565918E-01
3.633869E-01
3.725118E-01
3.809924E-01
3.884461E-01
3.971770E-01
4.021505E-01
4.069580E-01
4.120911E-01
4.170158E-01
4.237345E-01
4.280805E-01
4.308403E-01
4.356261E-01
4.369955E-01
4.419728E-01
4.452789E-01
4.475627E-01
4.470821E-01
4.461961E-01
4.488437E-01
4.505224E-01
4.537427E-01
4.532786E-01
4.520907E-01
4.521077E-01
4.535539E-01
4.523571E-01
4.548090E-01
4.564837E-01
4.542972E-01
4.540646E-01
4.536871E-01
4.536678E-01
4.556884E-01
4.549572E-01
4.541593E-01
4.547401E-01
4.539577E-01
4.546451E-01
4.549406E-01
4.548520E-01
4.542166E-01
4.514127E-01
4.512209E-01
4.523964E-01
4.521776E-01
4.523588E-01
4.500532E-01
4.470234E-01
4.452872E-01
4.427514E-01
4.393967E-01
4.373786E-01
4.343072E-01
4.312989E-01
4.284200E-01
4.219979E-01
4.182037E-01
4.135409E-01
4.070579E-01
4.000311E-01
3.918899E-01
3.861463E-01
3.778866E-01
3.704093E-01
3.615630E-01
3.515059E-01
3.422238E-01
3.307276E-01
3.182543E-01
3.091901E-01
2.982744E-01
2.839948E-01
2.688579E-01
2.542321E-01
2.414613E-01
2.273454E-01
2.151368E-01
2.003095E-01
1.842973E-01
1.702734E-01
1.548788E-01
1.430804E-01
1.268393E-01
1.141732E-01
1.027448E-01
9.370322E-02
8.228952E-02
7.191184E-02
6.059809E-02
5.297548E-02
4.651156E-02
4.024693E-02
3.647426E-02
3.089170E-02
2.813437E-02
2.452942E-02
2.143581E-02
1.868001E-02
1.659688E-02
1.580651E-02
1.465711E-02
1.102662E-02
9.020014E-03
8.666013E-03
7.951017E-03
7.119551E-03
6.034939E-03
5.942088E-03
5.412633E-03
4.815527E-03
4.667960E-03
3.992267E-03
3.671829E-03
3.165078E-03
2.421507E-03
2.761428E-03
1.628212E-03
9.444534E-04
7.001550E-04
1.458537E-03
1.394504E-03
1.384084E-03
1.269413E-03
1.057655E-03
1.547456E-03
1.911493E-03
1.686360E-03
2.303931E-03
1.447920E-03
1.305245E-03
1.089057E-03
1.136245E-03
4.128520E-04
1.188513E-04
1.423781E-04
1.089829E-03
3.804055E-04
4.110309E-04
3.125912E-04
1.436451E-03
1.962928E-03
1.262523E-03
1.618850E-03
1.354361E-03
1.319157E-03
7.388560E-04
9.077510E-04
1.456078E-03
1.423614E-03
1.099121E-03
1.478907E-03
2.083539E-03
2.266382E-03
3.934914E-03
2.293193E-03
3.855987E-03
4.601219E-03
4.509813E-03
4.952248E-03
4.652246E-03
6.857396E-03
7.201449E-03
7.479444E-03
8.987677E-03
1.097537E-02
1.373717E-02
1.546109E-02
1.736112E-02
2.051461E-02
2.292152E-02
2.877351E-02
3.215453E-02
3.542535E-02
4.207038E-02
4.930246E-02
5.611131E-02
6.430861E-02
7.363552E-02
8.349158E-02
9.471184E-02
1.057833E-01
1.198009E-01
1.294748E-01
1.446132E-01
1.595969E-01
1.735499E-01
1.896025E-01
2.015064E-01
2.174857E-01
2.328356E-01
2.465380E-01
2.620665E-01
2.749857E-01
2.872290E-01
3.011015E-01
3.121098E-01
3.243518E-01
3.361767E-01
3.464390E-01
3.558464E-01
3.640595E-01
3.737051E-01
3.818722E-01
3.889234E-01
3.949635E-01
4.035303E-01
4.088256E-01
4.140769E-01
4.185285E-01
4.227063E-01
4.265310E-01
4.300389E-01
4.339490E-01
4.383589E-01
4.427259E-01
4.452919E-01
4.482760E-01
4.469351E-01
4.460495E-01
4.470990E-01
4.491828E-01
4.523440E-01
4.524797E-01
4.507524E-01
4.511983E-01
4.527166E-01
4.532415E-01
4.556883E-01
4.559939E-01
4.544665E-01
4.561819E-01
4.542606E-01
4.549369E-01
4.556783E-01
4.562490E-01
4.543883E-01
4.535379E-01
4.533223E-01
4.538751E-01
4.524289E-01
4.558960E-01
4.571658E-01
4.548175E-01
4.520083E-01
4.531726E-01
4.503801E-01
4.522120E-01
4.481915E-01
4.457332E-01
4.453817E-01
4.452028E-01
4.413678E-01
4.377437E-01
4.353135E-01
4.315096E-01
4.266682E-01
4.226869E-01
4.166490E-01
4.121030E-01
4.065601E-01
3.993660E-01
3.938965E-01
3.853363E-01
3.809385E-01
3.713842E-01
3.610438E-01
3.509970E-01
3.412955E-01
3.313619E-01
3.210213E-01
3.083270E-01
2.945712E-01
2.818033E-01
2.694197E-01
2.534027E-01
2.408045E-01
2.277776E-01
2.139616E-01
1.986390E-01
1.848175E-01
1.701884E-01
1.567565E-01
1.444162E-01
1.311081E-01
1.144007E-01
1.034751E-01
9.221574E-02
8.120329E-02
6.878770E-02
5.938112E-02
5.271745E-02
4.743042E-02
4.037554E-02
3.353884E-02
3.114210E-02
2.727332E-02
2.355226E-02
2.147065E-02
1.837973E-02
1.620487E-02
1.915757E-02
1.515050E-02
1.202942E-02
9.584195E-03
9.500831E-03
8.147039E-03
8.519568E-03
6.407953E-03
6.027357E-03
5.495973E-03
4.475065E-03
3.667143E-03
3.624424E-03
3.773758E-03
2.906112E-03
2.442482E-03
3.209470E-03
1.679302E-03
1.555603E-03
1.138485E-03
1.182496E-03
1.033018E-03
1.595637E-03
1.711263E-03
1.205631E-03
1.087953E-03
9.468559E-04
6.856939E-04
6.697676E-04
4.352641E-04
9.861138E-04
8.127176E-04
5.663879E-04
-1.031349E-04
1.503747E-04
5.291008E-04
4.995858E-04
3.623979E-04
1.233192E-04
8.434123E-04
8.129762E-04
7.471710E-04
1.218394E-03
1.235968E-03
1.609805E-03
1.183467E-03
1.487070E-03
1.556375E-03
1.197067E-03
1.256241E-03
1.112479E-03
1.771187E-03
1.774687E-03
2.519151E-03
3.475946E-03
3.117604E-03
4.205154E-03
4.122085E-03
4.814447E-03
4.643670E-03
5.676366E-03
6.134979E-03
7.098933E-03
8.343035E-03
1.047330E-02
1.110214E-02
1.286771E-02
1.422145E-02
1.712700E-02
2.129672E-02
2.391023E-02
2.838851E-02
3.199595E-02
3.625093E-02
4.093257E-02
4.622320E-02
5.337532E-02
6.389326E-02
7.422537E-02
8.332453E-02
9.476229E-02
1.066380E-01
1.193299E-01
1.312301E-01
1.454198E-01
1.618064E-01
1.737436E-01
1.892109E-01
2.042709E-01
2.163161E-01
2.312937E-01
2.458532E-01
2.614120E-01
2.740572E-01
2.868032E-01
3.006194E-01
3.143585E-01
3.246674E-01
3.364967E-01
3.453785E-01
3.563744E-01
3.636323E-01
3.715953E-01
3.790976E-01
3.877651E-01
3.964005E-01
4.016990E-01
4.062049E-01
4.127096E-01
4.174389E-01
4.233764E-01
4.266101E-01
4.287765E-01
4.328768E-01
4.378746E-01
4.412160E-01
4.438763E-01
4.466362E-01
4.465740E-01
4.450862E-01
4.469675E-01
4.480472E-01
4.488901E-01
4.514380E-01
4.504728E-01
4.509163E-01
4.539656E-01
4.543628E-01
4.550853E-01
4.559260E-01
4.572536E-01
4.549339E-01
4.539725E-01
4.540401E-01
4.543602E-01
4.558887E-01
4.553382E-01
4.533974E-01
4.546741E-01
4.548075E-01
4.538038E-01
4.549129E-01
4.571585E-01
4.552320E-01
4.512367E-01
4.506812E-01
4.512587E-01
4.508318E-01
4.483793E-01
4.459707E-01
4.433684E-01
4.430403E-01
4.409601E-01
4.378731E-01
4.358984E-01
4.314329E-01
4.267352E-01
4.218816E-01
4.160006E-01
4.120774E-01
4.054430E-01
3.986839E-01
3.920165E-01
3.840789E-01
3.784284E-01
3.708556E-01
3.627073E-01
3.527472E-01
3.405020E-01
3.315201E-01
3.210827E-01
3.097258E-01
2.956621E-01
2.813460E-01
2.677722E-01
2.542028E-01
2.405914E-01
2.268148E-01
2.147779E-01
1.998751E-01
1.847038E-01
1.707615E-01
1.563449E-01
1.427469E-01
1.252025E-01
1.145270E-01
1.028012E-01
9.251374E-02
8.426929E-02
7.085401E-02
6.082850E-02
5.351615E-02
4.647403E-02
3.927095E-02
3.469566E-02
2.956374E-02
2.735411E-02
2.334934E-02
2.151185E-02
1.980178E-02
1.756121E-02
1.654405E-02
1.243447E-02
1.120244E-02
1.025751E-02
9.038861E-03
7.888688E-03
6.900516E-03
6.464977E-03
6.272523E-03
5.913085E-03
5.957973E-03
4.975789E-03
4.531990E-03
5.074097E-03
3.860052E-03
3.187269E-03
2.809606E-03
2.627105E-03
1.623355E-03
9.345310E-04
1.130445E-03
1.405982E-03
2.159885E-03
1.230943E-03
9.934241E-04
6.764982E-04
5.933240E-04
6.247292E-04
8.602006E-04
2.046302E-04
2.112560E-04
6.492683E-04
5.184122E-04
4.233766E-04
-3.955724E-05
-1.805129E-04
1.777064E-04
1.248640E-04
6.150166E-04
3.872160E-04
8.423616E-04
3.853903E-04
-7.567012E-04
1.004024E-03
1.477382E-03
1.223772E-03
9.677213E-04
9.194139E-04
1.840216E-03
2.303395E-03
2.333120E-03
2.230174E-03
2.443830E-03
2.423286E-03
2.820308E-03
2.535991E-03
3.503980E-03
4.469244E-03
5.226237E-03
5.361875E-03
5.193017E-03
5.763464E-03
7.028473E-03
8.260303E-03
9.510958E-03
1.174518E-02
1.404854E-02
1.520007E-02
1.695241E-02
2.098029E-02
2.488107E-02
2.716375E-02
3.282139E-02
3.727618E-02
4.246233E-02
4.872421E-02
5.482766E-02
6.391744E-02
7.399897E-02
8.287694E-02
9.511823E-02
1.069832E-01
1.197663E-01
1.287842E-01
1.465645E-01
1.583642E-01
1.741619E-01
1.874033E-01
2.035133E-01
2.190164E-01
2.306691E-01
2.462559E-01
2.607164E-01
2.746763E-01
2.892229E-01
2.999956E-01
3.127849E-01
3.248633E-01
3.351187E-01
3.443585E-01
3.531947E-01
3.636335E-01
3.717339E-01
3.800636E-01
3.870178E-01
3.961190E-01
4.018823E-01
4.071914E-01
4.124331E-01
4.158944E-01
4.209665E-01
4.266417E-01
4.292482E-01
4.340723E-01
4.376415E-01
4.406118E-01
4.438988E-01
4.446838E-01
4.450062E-01
4.459210E-01
4.475702E-01
4.476643E-01
4.485935E-01
4.500965E-01
4.514446E-01
4.530405E-01
4.549147E-01
4.539562E-01
4.534170E-01
4.547186E-01
4.553546E-01
4.543950E-01
4.526118E-01
4.541302E-01
4.560245E-01
4.562067E-01
4.558528E-01
4.545263E-01
4.536847E-01
4.541983E-01
4.538748E-01
4.551479E-01
4.557773E-01
4.536497E-01
4.507510E-01
4.500241E-01
4.526009E-01
4.512589E-01
4.449837E-01
4.457509E-01
4.444163E-01
4.428603E-01
4.421413E-01
4.372947E-01
4.346070E-01
4.307263E-01
4.286467E-01
4.212883E-01
4.161789E-01
4.109486E-01
4.051355E-01
3.993506E-01
3.935214E-01
3.851302E-01
3.795833E-01
3.709472E-01
3.598669E-01
3.503084E-01
3.409143E-01
3.313650E-01
3.211787E-01
3.095899E-01
2.945754E-01
2.811372E-01
2.684572E-01
2.551382E-01
2.404072E-01
2.263303E-01
2.126610E-01
1.988717E-01
1.840583E-01
1.698701E-01
1.552747E-01
1.440402E-01
1.320594E-01
1.140155E-01
1.016578E-01
9.108850E-02
8.083804E-02
6.771318E-02
6.003279E-02
5.331307E-02
4.639304E-02
3.908107E-02
3.424871E-02
2.977299E-02
2.618493E-02
2.441124E-02
2.071569E-02
1.893568E-02
1.642048E-02
1.426663E-02
1.400716E-02
1.200495E-02
1.028349E-02
9.581940E-03
7.622655E-03
7.647590E-03
6.636436E-03
6.360349E-03
5.986839E-03
5.518618E-03
4.743136E-03
3.883831E-03
3.748611E-03
3.225698E-03
2.153298E-03
1.788512E-03
1.517568E-03
1.771663E-03
1.114816E-03
1.229506E-03
2.007265E-03
1.203097E-03
1.005308E-03
7.272564E-04
6.773104E-04
8.736757E-04
6.783090E-04
7.135213E-04
2.712852E-04
6.619367E-04
7.829227E-04
5.030030E-04
3.994699E-04
5.572961E-04
4.876329E-04
3.456821E-04
7.777140E-05
-1.953365E-04
5.743977E-04
9.541953E-04
7.830672E-04
2.123754E-03
6.098618E-04
1.247181E-03
8.680913E-04
1.528278E-03
1.695045E-03
1.065633E-03
1.192337E-03
1.581764E-03
2.473920E-03
1.735500E-03
3.071478E-03
2.418495E-03
3.262316E-03
4.089205E-03
4.606162E-03
4.743774E-03
5.748269E-03
5.669383E-03
5.845031E-03
7.827231E-03
8.527928E-03
9.666350E-03
1.129196E-02
1.311785E-02
1.500164E-02
1.657190E-02
2.175801E-02
2.456236E-02
2.868725E-02
3.154759E-02
3.726092E-02
4.220344E-02
4.926180E-02
5.641353E-02
6.574792E-02
7.451755E-02
8.337143E-02
9.464939E-02
1.082901E-01
1.198396E-01
1.311154E-01
1.434250E-01
1.593898E-01
1.744433E-01
1.892432E-01
2.040144E-01
2.165004E-01
2.316965E-01
2.465199E-01
2.608426E-01
2.760108E-01
2.883012E-01
3.015403E-01
3.142801E-01
3.247447E-01
3.337433E-01
3.438206E-01
3.523030E-01
3.627884E-01
3.717490E-01
3.807303E-01
3.874437E-01
3.936047E-01
3.983396E-01
4.081869E-01
4.138370E-01
4.173293E-01
4.217785E-01
4.275105E-01
4.308955E-01
4.339068E-01
4.379098E-01
4.417022E-01
4.433937E-01
4.435723E-01
4.452686E-01
4.465130E-01
4.485726E-01
4.500371E-01
4.485447E-01
4.499755E-01
4.536776E-01
4.530997E-01
4.559320E-01
4.566843E-01
4.545423E-01
4.551698E-01
4.545019E-01
4.539477E-01
4.541711E-01
4.550834E-01
4.557852E-01
4.569302E-01
4.570670E-01
4.558279E-01
4.558829E-01
4.544827E-01
4.527577E-01
4.533197E-01
4.539180E-01
4.538812E-01
4.528294E-01
4.510908E-01
4.507375E-01
4.497618E-01
4.467176E-01
4.456871E-01
4.437215E-01
4.426733E-01
4.408936E-01
4.375614E-01
4.345048E-01
4.303363E-01
4.268213E-01
4.222455E-01
4.166643E-01
4.109489E-01
4.050080E-01
3.986388E-01
3.903975E-01
3.845623E-01
3.772521E-01
3.690207E-01
3.621114E-01
3.522637E-01
3.406965E-01
3.322443E-01
3.198146E-01
3.092280E-01
2.961077E-01
2.824318E-01
2.712038E-01
2.547048E-01
2.418904E-01
2.269748E-01
2.145998E-01
1.991451E-01
1.835379E-01
1.688515E-01
1.556519E-01
1.409595E-01
1.267090E-01
1.161524E-01
1.022958E-01
9.241400E-02
8.269723E-02
7.016965E-02
5.971069E-02
5.461147E-02
4.662442E-02
3.960079E-02
3.486615E-02
3.057608E-02
2.648582E-02
2.363382E-02
2.095066E-02
1.864208E-02
1.695160E-02
1.417142E-02
1.218265E-02
1.122370E-02
1.005390E-02
8.765393E-03
8.140264E-03
7.509332E-03
6.402171E-03
5.913431E-03
5.528818E-03
5.124376E-03
5.305585E-03
4.733965E-03
2.642742E-03
2.928428E-03
2.377166E-03
2.106122E-03
2.890748E-03
1.880996E-03
1.637147E-03
2.660473E-03
2.924919E-03
1.799171E-03
7.245751E-04
1.106266E-03
2.200430E-03
2.168403E-03
1.522007E-03
8.635727E-04
6.402286E-04
3.537850E-04
6.665043E-04
2.327087E-05
-2.166202E-04
3.338318E-05
-1.912464E-04
-2.444181E-04
-6.745292E-05
-8.350633E-04
2.172129E-04
7.794987E-04
1.134173E-03
5.869241E-04
7.694682E-04
9.252307E-04
2.072627E-03
1.482652E-03
2.085386E-03
1.909194E-03
1.057533E-03
1.882370E-03
2.894741E-03
2.736517E-03
3.158844E-03
5.402858E-03
6.769871E-03
4.204185E-03
4.334630E-03
4.917711E-03
5.590483E-03
6.108915E-03
6.720646E-03
7.503811E-03
8.075842E-03
9.420752E-03
1.154115E-02
1.351986E-02
1.596650E-02
1.839260E-02
2.126310E-02
2.383774E-02
2.785897E-02
3.225185E-02
3.603521E-02
4.156597E-02
4.932282E-02
5.666457E-02
6.413745E-02
7.372219E-02
8.347067E-02
9.256889E-02
1.090325E-01
1.201061E-01
1.331630E-01
1.465883E-01
1.617181E-01
1.751522E-01
1.922329E-01
2.042106E-01
2.202450E-01
2.315844E-01
2.478577E-01
2.600163E-01
2.764385E-01
2.893398E-01
2.992280E-01
3.141681E-01
3.253471E-01
3.339973E-01
3.428728E-01
3.521090E-01
3.644102E-01
3.715536E-01
3.801557E-01
3.878750E-01
3.928276E-01
4.003412E-01
4.077523E-01
4.135682E-01
4.180661E-01
4.207161E-01
4.269343E-01
4.301650E-01
4.338275E-01
4.373336E-01
4.413409E-01
4.425653E-01
4.423856E-01
4.448771E-01
4.466798E-01
4.491774E-01
4.494695E-01
4.478791E-01
4.494440E-01
4.521678E-01
4.551364E-01
4.565607E-01
4.548301E-01
4.543904E-01
4.558524E-01
4.548830E-01
4.537689E-01
4.536268E-01
4.544309E-01
4.554878E-01
4.576482E-01
4.565612E-01
4.547423E-01
4.550606E-01
4.566668E-01
4.534502E-01
4.522178E-01
4.523848E-01
4.518033E-01
4.501762E-01
4.499665E-01
4.501768E-01
4.486059E-01
4.453953E-01
4.450551E-01
4.449542E-01
4.439193E-01
4.425445E-01
4.384471E-01
4.352126E-01
4.308838E-01
4.260633E-01
4.216962E-01
4.174262E-01
4.123015E-01
4.047609E-01
3.975645E-01
3.916420E-01
3.861190E-01
3.781613E-01
3.694311E-01
3.598162E-01
3.494121E-01
3.394973E-01
3.313566E-01
3.187118E-01
3.098336E-01
2.965174E-01
2.838513E-01
2.717407E-01
2.555846E-01
2.411363E-01
2.271414E-01
2.131517E-01
1.977194E-01
1.838933E-01
1.699911E-01
1.566781E-01
1.448632E-01
1.338932E-01
1.140655E-01
1.019161E-01
9.087368E-02
8.018420E-02
7.048001E-02
6.069781E-02
5.400113E-02
4.613260E-02
4.078106E-02
3.649906E-02
3.127975E-02
2.671774E-02
2.389033E-02
2.124500E-02
1.825131E-02
1.782778E-02
1.429100E-02
1.230589E-02
1.145290E-02
1.042872E-02
9.923220E-03
8.003120E-03
7.234495E-03
6.452078E-03
6.483826E-03
6.050612E-03
4.964668E-03
4.296230E-03
5.159413E-03
2.753229E-03
3.922346E-03
2.791698E-03
2.909018E-03
2.131276E-03
2.232408E-03
1.679708E-03
8.662419E-04
1.184015E-03
8.082711E-04
1.148688E-03
1.361036E-03
2.303528E-03
1.221334E-03
1.583154E-03
4.034379E-04
1.948485E-05
2.103001E-04
2.749708E-04
1.885410E-04
1.227629E-04
6.228791E-07
-1.061966E-04
-1.612542E-04
-4.043278E-04
-1.977894E-04
3.118414E-04
7.275097E-04
7.995071E-04
9.839562E-04
4.647325E-04
5.337514E-04
1.022081E-03
-8.510303E-03
-3.759499E-03
-1.323573E-02
9.541347E-03
1.225247E-03
1.328105E-03
2.174961E-03
2.394379E-03
4.833069E-03
2.867293E-03
3.701112E-03
4.563691E-03
4.206396E-03
4.345798E-03
5.581764E-03
6.991212E-03
7.077081E-03
8.499308E-03
9.428290E-03
1.205881E-02
1.244195E-02
1.405799E-02
1.714222E-02
2.124232E-02
2.367357E-02
2.758525E-02
3.281620E-02
3.696089E-02
4.144060E-02
4.883073E-02
5.648308E-02
6.532852E-02
7.392645E-02
8.218717E-02
9.474908E-02
1.066635E-01
1.186958E-01
1.316808E-01
1.452899E-01
1.590030E-01
1.738458E-01
1.882936E-01
2.006200E-01
2.189933E-01
2.349550E-01
2.471688E-01
2.604117E-01
2.742254E-01
2.876282E-01
3.002108E-01
3.135680E-01
3.244365E-01
3.343228E-01
3.441851E-01
3.546895E-01
3.634466E-01
3.722533E-01
3.811436E-01
3.893070E-01
3.949407E-01
4.008464E-01
4.070911E-01
4.131449E-01
4.177033E-01
4.211902E-01
4.275280E-01
4.303985E-01
4.334407E-01
4.373039E-01
4.410581E-01
4.412071E-01
4.424531E-01
4.449233E-01
4.473306E-01
4.475815E-01
4.478896E-01
4.495854E-01
4.512772E-01
4.520116E-01
4.546900E-01
4.567873E-01
4.557205E-01
4.543096E-01
4.554437E-01
4.539878E-01
4.536282E-01
4.547651E-01
4.545018E-01
4.547747E-01
4.551326E-01
4.557531E-01
4.555130E-01
4.533410E-01
4.562294E-01
4.540656E-01
4.529888E-01
4.524208E-01
4.516328E-01
4.506513E-01
4.508201E-01
4.501517E-01
4.484248E-01
4.474519E-01
4.463605E-01
4.452523E-01
4.438488E-01
4.420265E-01
4.387373E-01
4.353306E-01
4.311893E-01
4.264413E-01
4.216869E-01
4.173395E-01
4.121215E-01
4.069980E-01
4.008823E-01
3.925966E-01
3.853351E-01
3.776921E-01
3.688168E-01
3.603569E-01
3.523585E-01
3.423648E-01
3.302191E-01
3.181935E-01
3.083469E-01
2.971201E-01
2.849762E-01
2.730829E-01
2.553332E-01
2.418876E-01
2.281973E-01
2.147691E-01
1.982717E-01
1.844460E-01
1.701591E-01
1.561211E-01
1.438669E-01
1.294005E-01
1.148232E-01
1.027073E-01
9.001043E-02
8.130724E-02
7.177030E-02
6.102220E-02
5.333335E-02
4.365024E-02
4.000272E-02
3.593037E-02
3.132982E-02
2.718474E-02
2.271074E-02
2.067499E-02
1.829758E-02
1.698085E-02
1.457409E-02
1.255663E-02
1.114008E-02
9.978543E-03
9.370483E-03
7.589176E-03
7.444938E-03
6.551945E-03
5.444480E-03
5.451008E-03
4.986855E-03
5.074659E-03
5.149063E-03
3.779542E-03
2.867537E-03
2.652654E-03
3.254108E-03
2.406305E-03
1.644886E-03
1.497979E-03
7.611400E-04
9.379785E-04
1.689868E-03
2.048853E-03
1.663371E-03
1.342914E-03
9.914856E-04
4.814755E-04
3.568341E-04
2.965847E-04
1.472097E-04
5.275435E-04
6.125165E-04
1.961803E-04
2.939641E-05
8.299260E-05
2.027936E-04
-1.204273E-04
-3.194247E-04
-1.775232E-04
-1.363047E-04
3.337335E-04
7.104294E-04
8.713368E-04
7.452068E-04
1.806774E-02
-1.712842E-02
-6.983088E-03
-1.477175E-02
-5.732204E-03
1.268370E-03
1.544277E-03
1.152954E-03
2.603181E-03
3.020412E-03
3.709478E-03
4.725422E-03
4.514984E-03
4.835787E-03
4.987817E-03
5.362166E-03
6.197859E-03
7.371959E-03
8.577081E-03
9.464444E-03
1.092902E-02
1.257687E-02
1.437718E-02
1.703470E-02
2.056868E-02
2.384900E-02
2.754647E-02
3.117567E-02
3.652451E-02
4.151925E-02
4.751714E-02
5.579800E-02
6.484129E-02
7.379974E-02
8.406318E-02
9.326989E-02
1.088043E-01
1.190103E-01
1.307445E-01
1.449187E-01
1.585784E-01
1.746950E-01
1.891696E-01
2.035012E-01
2.189106E-01
2.322230E-01
2.456526E-01
2.610390E-01
2.740661E-01
2.861421E-01
2.988275E-01
3.128215E-01
3.254870E-01
3.351882E-01
3.438402E-01
3.524194E-01
3.647393E-01
3.714429E-01
3.812163E-01
3.878385E-01
3.946933E-01
4.015542E-01
4.075999E-01
4.143807E-01
4.208848E-01
4.223984E-01
4.252718E-01
4.282088E-01
4.338284E-01
4.371545E-01
4.403686E-01
4.413017E-01
4.423542E-01
4.460950E-01
4.485850E-01
4.475882E-01
4.485514E-01
4.505093E-01
4.509930E-01
4.522147E-01
4.547269E-01
4.552461E-01
4.550701E-01
4.540882E-01
4.532517E-01
4.537368E-01
4.550063E-01
4.551850E-01
4.552488E-01
4.543302E-01
4.537923E-01
4.554688E-01
4.552025E-01
4.545857E-01
4.558745E-01
4.555443E-01
4.537044E-01
4.530336E-01
4.522467E-01
4.515025E-01
4.516904E-01
4.519995E-01
4.491611E-01
4.470305E-01
4.473628E-01
4.467643E-01
4.448799E-01
4.424847E-01
4.373599E-01
4.347373E-01
4.307059E-01
4.265726E-01
4.211042E-01
4.184820E-01
4.115725E-01
4.081511E-01
3.998162E-01
3.930925E-01
3.845570E-01
3.788157E-01
3.702487E-01
3.616053E-01
3.527438E-01
3.404799E-01
3.286846E-01
3.182073E-01
3.069794E-01
2.993784E-01
2.832231E-01
2.709978E-01
2.582769E-01
2.423869E-01
2.286360E-01
2.145460E-01
1.996675E-01
1.849261E-01
1.704211E-01
1.561973E-01
1.438613E-01
1.312340E-01
1.152002E-01
1.018635E-01
9.031491E-02
7.996693E-02
6.986831E-02
6.124454E-02
5.426112E-02
4.670774E-02
4.068442E-02
3.549859E-02
3.031324E-02
2.700853E-02
2.362669E-02
1.985489E-02
1.771799E-02
1.624420E-02
1.447738E-02
1.320308E-02
1.180755E-02
1.016606E-02
8.890723E-03
8.066629E-03
6.635493E-03
5.485980E-03
5.730697E-03
5.042149E-03
5.519799E-03
3.512800E-03
3.303793E-03
3.309095E-03
3.294497E-03
4.244004E-03
1.743360E-03
2.505644E-03
1.857809E-03
1.163151E-03
1.606642E-03
1.361888E-03
1.330781E-03
8.722310E-04
1.219206E-03
1.292489E-03
1.924856E-03
1.140192E-04
3.495569E-04
5.439361E-04
5.500244E-04
5.529019E-04
1.713304E-04
1.795881E-04
7.178218E-05
-1.268636E-04
-8.120053E-05
-4.707738E-05
3.351582E-04
2.823858E-03
4.971453E-04
4.779147E-04
5.271791E-04
2.052388E-04
1.405314E-03
4.788872E-03
1.227562E-02
-4.879305E-03
-8.999174E-03
-4.311681E-02
1.717198E-03
1.560753E-03
2.099049E-03
2.713381E-03
3.517103E-03
4.642712E-03
4.498335E-03
4.007038E-03
4.680716E-03
4.724059E-03
5.640972E-03
6.483104E-03
6.661997E-03
8.118312E-03
1.013946E-02
1.175982E-02
1.339011E-02
1.614652E-02
1.909238E-02
2.134977E-02
2.306647E-02
2.664508E-02
3.152412E-02
3.600892E-02
4.181763E-02
4.932630E-02
5.718260E-02
6.491955E-02
7.373481E-02
8.326548E-02
9.307407E-02
1.063970E-01
1.193613E-01
1.328371E-01
1.461071E-01
1.584666E-01
1.739337E-01
1.893275E-01
2.035074E-01
2.180698E-01
2.301757E-01
2.449586E-01
2.610245E-01
2.731905E-01
2.869188E-01
2.985039E-01
3.101271E-01
3.227784E-01
3.350285E-01
3.446441E-01
3.530935E-01
3.631950E-01
3.720501E-01
3.811304E-01
3.878923E-01
3.942881E-01
4.002066E-01
4.060449E-01
4.117772E-01
4.215299E-01
4.229461E-01
4.278168E-01
4.298632E-01
4.329802E-01
4.372137E-01
4.403050E-01
4.426728E-01
4.439633E-01
4.462289E-01
4.477489E-01
4.497632E-01
4.502672E-01
4.512633E-01
4.506572E-01
4.527092E-01
4.554724E-01
4.549061E-01
4.537354E-01
4.538313E-01
4.537401E-01
4.535768E-01
4.550351E-01
4.556565E-01
4.545986E-01
4.541011E-01
4.520806E-01
4.531346E-01
4.547762E-01
4.544230E-01
4.543483E-01
4.566100E-01
4.550979E-01
4.530386E-01
4.524859E-01
4.521501E-01
4.520109E-01
4.510141E-01
4.497799E-01
4.475425E-01
4.464879E-01
4.463944E-01
4.455757E-01
4.424833E-01
4.373094E-01
4.326880E-01
4.288852E-01
4.237245E-01
4.198018E-01
4.172156E-01
4.115290E-01
4.066376E-01
4.008082E-01
3.924203E-01
3.828934E-01
3.768460E-01
3.698653E-01
3.619125E-01
3.523495E-01
3.409653E-01
3.296715E-01
3.188628E-01
3.069483E-01
2.950308E-01
2.837873E-01
2.718275E-01
2.593878E-01
2.430903E-01
2.287830E-01
2.137864E-01
1.997926E-01
1.818336E-01
1.706759E-01
1.550309E-01
1.406631E-01
1.286674E-01
1.152190E-01
1.032019E-01
9.135038E-02
8.056022E-02
7.103086E-02
6.335063E-02
5.464879E-02
4.700210E-02
4.207255E-02
3.793498E-02
3.097128E-02
2.712513E-02
2.364543E-02
2.041731E-02
1.877337E-02
1.583185E-02
1.345446E-02
1.235058E-02
1.211499E-02
1.038999E-02
8.677805E-03
8.089318E-03
6.959789E-03
6.067377E-03
5.098291E-03
4.424368E-03
4.780793E-03
5.149516E-03
4.144277E-03
3.769554E-03
3.606266E-03
2.937193E-03
2.611944E-03
2.083115E-03
1.858007E-03
2.420468E-03
9.451852E-04
1.045281E-03
6.891331E-04
6.885408E-04
3.912763E-04
5.451762E-04
4.610568E-04
4.896845E-04
1.816808E-04
-2.389324E-05
8.005497E-04
-1.021177E-06
1.347258E-04
3.222255E-04
-6.790607E-05
-2.654548E-04
3.683905E-05
8.937431E-05
3.835966E-05
2.582086E-03
3.994570E-04
1.017596E-03
1.089981E-03
3.749756E-04
1.564149E-03
5.148985E-02
1.750010E-02
-9.899240E-03
1.726963E-03
-3.046896E-02
1.054330E-02
1.607381E-03
1.381034E-03
1.464615E-03
2.444679E-03
3.328306E-03
3.812342E-03
4.540660E-03
4.934403E-03
5.314150E-03
5.680328E-03
6.038436E-03
7.071852E-03
7.907715E-03
9.299870E-03
1.160238E-02
1.304241E-02
1.459298E-02
1.846202E-02
1.948331E-02
2.289476E-02
2.607103E-02
3.130040E-02
3.643945E-02
4.261618E-02
4.781296E-02
5.582567E-02
6.452806E-02
7.171622E-02
8.289287E-02
9.495404E-02
1.066364E-01
1.177328E-01
1.324915E-01
1.445079E-01
1.589200E-01
1.729598E-01
1.869156E-01
2.033547E-01
2.189089E-01
2.322547E-01
2.465894E-01
2.608911E-01
2.737418E-01
2.865773E-01
2.984572E-01
3.115510E-01
3.241381E-01
3.355797E-01
3.452963E-01
3.547781E-01
3.657296E-01
3.728000E-01
3.798957E-01
3.886408E-01
3.932043E-01
4.000513E-01
4.056877E-01
4.119337E-01
4.193927E-01
4.238265E-01
4.292494E-01
4.317828E-01
4.332922E-01
4.384026E-01
4.422777E-01
4.444964E-01
4.453141E-01
4.450990E-01
4.485961E-01
4.499616E-01
4.503441E-01
4.501312E-01
4.524362E-01
4.530805E-01
4.536768E-01
4.558976E-01
4.547513E-01
4.535064E-01
4.529072E-01
4.534637E-01
4.533176E-01
4.544076E-01
4.559574E-01
4.546770E-01
4.535086E-01
4.530473E-01
4.542043E-01
4.534749E-01
4.544553E-01
4.551208E-01
4.546960E-01
4.548525E-01
4.544945E-01
4.539304E-01
4.512940E-01
4.497815E-01
4.497890E-01
4.494182E-01
4.472681E-01
4.462605E-01
4.441882E-01
4.410323E-01
4.367683E-01
4.343745E-01
4.299556E-01
4.248541E-01
4.196479E-01
4.155125E-01
4.113006E-01
4.057508E-01
3.994210E-01
3.930799E-01
3.844547E-01
3.779505E-01
3.701520E-01
3.595626E-01
3.498391E-01
3.407669E-01
3.300589E-01
3.179975E-01
3.071734E-01
2.959839E-01
2.820914E-01
2.706583E-01
2.572218E-01
2.427615E-01
2.285364E-01
2.140107E-01
1.993907E-01
1.845212E-01
1.709729E-01
1.592015E-01
1.421572E-01
1.301498E-01
1.151144E-01
9.944053E-02
9.036120E-02
7.923600E-02
7.039612E-02
6.130085E-02
5.434942E-02
4.683079E-02
4.155217E-02
3.655473E-02
2.994290E-02
2.624867E-02
2.329298E-02
2.062111E-02
1.825087E-02
1.679411E-02
1.473060E-02
1.222162E-02
1.112407E-02
9.939332E-03
8.503359E-03
8.031023E-03
6.961886E-03
6.280429E-03
5.669998E-03
4.837111E-03
5.341427E-03
6.173310E-03
6.011050E-03
3.669551E-03
3.603953E-03
2.928710E-03
2.642177E-03
2.310523E-03
1.320949E-03
1.333943E-03
1.597352E-03
1.272521E-03
9.350781E-04
5.408609E-04
3.671867E-04
7.479251E-04
1.277739E-03
6.010592E-04
5.149114E-04
4.155395E-04
3.825031E-04
1.951112E-04
2.609019E-04
2.271226E-04
2.626190E-04
2.924950E-04
4.678759E-04
2.880108E-04
-5.389009E-05
3.272566E-03
1.047706E-03
8.361588E-04
5.419827E-04
4.101826E-04
2.996156E-04
6.740087E-02
2.428842E-03
-8.761720E-03
-1.740360E-03
-3.038509E-02
2.015591E-02
1.525489E-03
1.725419E-03
1.983735E-03
1.965338E-03
3.652200E-03
3.901206E-03
4.390664E-03
4.663625E-03
4.390066E-03
5.469811E-03
5.966783E-03
7.335250E-03
7.536853E-03
8.668433E-03
1.076983E-02
1.251490E-02
1.479210E-02
1.761097E-02
2.028101E-02
2.308060E-02
2.502875E-02
3.134955E-02
3.612134E-02
4.107137E-02
4.781768E-02
5.528294E-02
6.397580E-02
7.222813E-02
8.195549E-02
9.265813E-02
1.056862E-01
1.197084E-01
1.329466E-01
1.467012E-01
1.612348E-01
1.742752E-01
1.892687E-01
2.045895E-01
2.200134E-01
2.336100E-01
2.474078E-01
2.610414E-01
2.747246E-01
2.886653E-01
2.992778E-01
3.108139E-01
3.225004E-01
3.360025E-01
3.460344E-01
3.543295E-01
3.638887E-01
3.734937E-01
3.807794E-01
3.880322E-01
3.952331E-01
4.019409E-01
4.065657E-01
4.109118E-01
4.183887E-01
4.223220E-01
4.264338E-01
4.308066E-01
4.346905E-01
4.377708E-01
4.408160E-01
4.438039E-01
4.451032E-01
4.452375E-01
4.492251E-01
4.495385E-01
4.483314E-01
4.497027E-01
4.505575E-01
4.521778E-01
4.525254E-01
4.544161E-01
4.548168E-01
4.543143E-01
4.555121E-01
4.552353E-01
4.550674E-01
4.554249E-01
4.549251E-01
4.550113E-01
4.543379E-01
4.546612E-01
4.547545E-01
4.548039E-01
4.563042E-01
4.560295E-01
4.553113E-01
4.552409E-01
4.559042E-01
4.534123E-01
4.495754E-01
4.493050E-01
4.505798E-01
4.510975E-01
4.494135E-01
4.474134E-01
4.444699E-01
4.410044E-01
4.379037E-01
4.350881E-01
4.307689E-01
4.266921E-01
4.221582E-01
4.156956E-01
4.099188E-01
4.069859E-01
3.997840E-01
3.923267E-01
3.847672E-01
3.765159E-01
3.680871E-01
3.616599E-01
3.509561E-01
3.407433E-01
3.314677E-01
3.200493E-01
3.083874E-01
2.967251E-01
2.827830E-01
2.687946E-01
2.569160E-01
2.417607E-01
2.287266E-01
2.147888E-01
1.996248E-01
1.832710E-01
1.683557E-01
1.558262E-01
1.413001E-01
1.279799E-01
1.125450E-01
1.029775E-01
9.062561E-02
7.805256E-02
7.070727E-02
6.263227E-02
5.420981E-02
4.655438E-02
4.058431E-02
3.642488E-02
3.002071E-02
2.669392E-02
2.297640E-02
2.070733E-02
1.845093E-02
1.617112E-02
1.394540E-02
1.252350E-02
1.087481E-02
9.399274E-03
8.729001E-03
7.897729E-03
7.366375E-03
6.337842E-03
5.594039E-03
5.717643E-03
5.047032E-03
5.242370E-03
4.821296E-03
3.314696E-03
3.450510E-03
2.861055E-03
2.331917E-03
1.897479E-03
1.842753E-03
1.853676E-03
1.914078E-03
1.694603E-03
9.856653E-04
5.205685E-04
6.057631E-04
6.433721E-04
5.939057E-04
7.097620E-04
5.759463E-04
4.803101E-04
8.063803E-05
7.957282E-05
5.329782E-04
1.268610E-04
2.549624E-04
2.529447E-04
-4.536791E-05
-1.482515E-04
-3.086065E-04
4.543478E-04
5.006732E-04
9.012775E-04
5.825296E-04
9.212459E-04
1.939472E-03
-5.858078E-02
-1.958920E-02
1.004034E-03
4.609425E-03
5.881905E-03
4.483778E-02
1.968239E-03
1.867486E-03
1.881095E-03
2.442422E-03
3.016554E-03
4.680736E-03
4.119538E-03
4.600317E-03
5.891148E-03
5.368701E-03
5.534753E-03
7.083179E-03
6.868437E-03
8.519506E-03
9.609184E-03
1.161534E-02
1.487180E-02
1.873699E-02
2.023948E-02
2.253153E-02
2.585767E-02
3.215616E-02
3.810090E-02
4.279291E-02
4.868265E-02
5.595423E-02
6.367767E-02
7.226622E-02
8.135087E-02
9.203433E-02
1.037974E-01
1.172139E-01
1.308517E-01
1.452030E-01
1.595305E-01
1.741275E-01
1.876530E-01
2.017412E-01
2.175971E-01
2.317202E-01
2.457939E-01
2.604258E-01
2.736494E-01
2.892907E-01
3.006205E-01
3.109986E-01
3.209605E-01
3.354043E-01
3.448573E-01
3.557155E-01
3.651749E-01
3.743567E-01
3.816135E-01
3.885137E-01
3.948670E-01
4.017163E-01
4.072673E-01
4.116639E-01
4.183785E-01
4.254036E-01
4.276246E-01
4.314342E-01
4.372470E-01
4.388375E-01
4.397433E-01
4.432302E-01
4.455775E-01
4.447522E-01
4.476987E-01
4.489685E-01
4.498652E-01
4.495760E-01
4.506631E-01
4.514721E-01
4.520453E-01
4.535447E-01
4.563060E-01
4.542660E-01
4.539637E-01
4.566712E-01
4.559958E-01
4.569114E-01
4.552470E-01
4.545254E-01
4.545158E-01
4.544223E-01
4.538957E-01
4.548491E-01
4.568135E-01
4.566261E-01
4.547466E-01
4.537142E-01
4.538206E-01
4.532828E-01
4.522044E-01
4.507917E-01
4.515253E-01
4.519773E-01
4.504935E-01
4.474559E-01
4.439357E-01
4.412179E-01
4.375738E-01
4.344701E-01
4.312454E-01
4.259441E-01
4.222265E-01
4.166210E-01
4.103569E-01
4.056550E-01
3.998881E-01
3.933457E-01
3.835405E-01
3.758104E-01
3.697258E-01
3.612528E-01
3.525830E-01
3.419244E-01
3.317928E-01
3.205855E-01
3.098544E-01
2.985963E-01
2.817709E-01
2.687628E-01
2.557732E-01
2.430721E-01
2.288101E-01
2.142804E-01
1.994583E-01
1.828064E-01
1.705435E-01
1.592353E-01
1.403908E-01
1.268613E-01
1.162960E-01
1.007409E-01
8.944989E-02
7.918130E-02
7.010132E-02
6.182288E-02
5.373089E-02
4.654689E-02
4.094163E-02
3.540875E-02
3.030035E-02
2.648743E-02
2.323713E-02
2.066563E-02
1.857696E-02
1.594581E-02
1.446141E-02
1.233470E-02
1.063244E-02
9.050181E-03
8.707049E-03
7.317671E-03
6.695690E-03
6.720864E-03
5.572015E-03
5.155022E-03
5.320477E-03
4.512191E-03
3.996063E-03
3.300685E-03
3.092650E-03
2.978013E-03
2.415113E-03
1.408966E-03
1.596866E-03
1.818181E-03
1.824473E-03
1.333646E-03
1.153927E-03
1.138559E-03
6.699817E-04
7.110338E-04
1.371345E-03
1.357801E-03
6.138828E-04
4.853277E-04
3.082786E-04
2.263840E-04
-6.431780E-05
5.786028E-04
3.225122E-04
6.763869E-04
3.011287E-04
-3.237392E-05
-4.754065E-04
7.744198E-05
3.567955E-04
9.256397E-04
5.297858E-04
6.791766E-04
1.151498E-03
7.504316E-02
-9.365427E-03
1.307802E-03
4.371984E-06
3.286034E-02
1.043518E-02
1.549799E-03
2.058398E-03
2.684582E-03
2.666213E-03
1.963524E-03
3.061276E-03
3.904954E-03
4.229081E-03
4.665354E-03
6.810695E-03
6.583638E-03
6.872899E-03
7.788091E-03
8.683056E-03
1.136067E-02
1.039954E-02
1.480738E-02
1.820247E-02
1.967174E-02
2.182885E-02
2.609966E-02
2.965037E-02
3.687090E-02
4.418354E-02
4.952913E-02
5.594548E-02
6.400958E-02
7.253006E-02
8.313838E-02
9.367939E-02
1.045207E-01
1.179558E-01
1.316746E-01
1.470948E-01
1.593037E-01
1.730248E-01
1.882068E-01
2.016022E-01
2.181671E-01
2.330718E-01
2.462464E-01
2.593351E-01
2.714570E-01
2.871288E-01
3.000666E-01
3.106216E-01
3.217619E-01
3.342481E-01
3.451179E-01
3.551140E-01
3.654255E-01
3.740017E-01
3.807126E-01
3.885886E-01
3.958201E-01
4.018733E-01
4.078402E-01
4.125388E-01
4.191849E-01
4.252496E-01
4.282071E-01
4.304686E-01
4.354582E-01
4.377273E-01
4.395146E-01
4.424815E-01
4.443759E-01
4.469212E-01
4.473721E-01
4.477976E-01
4.512038E-01
4.504993E-01
4.503690E-01
4.511404E-01
4.523749E-01
4.544844E-01
4.542369E-01
4.548171E-01
4.543075E-01
4.552368E-01
4.567931E-01
4.576042E-01
4.554032E-01
4.546145E-01
4.558460E-01
4.557133E-01
4.541328E-01
4.535853E-01
4.556087E-01
4.541487E-01
4.547419E-01
4.528923E-01
4.537433E-01
4.548195E-01
4.519222E-01
4.493416E-01
4.498655E-01
4.500006E-01
4.488380E-01
4.462275E-01
4.436651E-01
4.408575E-01
4.383305E-01
4.349322E-01
4.312958E-01
4.269003E-01
4.217399E-01
4.166488E-01
4.117491E-01
4.074875E-01
3.999717E-01
3.922069E-01
3.836169E-01
3.756245E-01
3.693033E-01
3.613521E-01
3.532621E-01
3.444570E-01
3.316793E-01
3.208654E-01
3.091988E-01
2.969344E-01
2.829082E-01
2.689338E-01
2.563898E-01
2.416363E-01
2.302521E-01
2.138545E-01
1.988910E-01
1.837769E-01
1.707558E-01
1.556606E-01
1.400862E-01
1.263098E-01
1.156326E-01
1.011755E-01
9.283489E-02
8.192715E-02
7.011613E-02
6.159232E-02
5.209243E-02
4.573131E-02
4.012583E-02
3.421390E-02
3.110055E-02
2.613729E-02
2.256984E-02
2.026106E-02
1.869714E-02
1.580355E-02
1.317819E-02
1.216770E-02
1.022112E-02
9.795038E-03
9.613807E-03
8.554483E-03
6.990047E-03
6.229426E-03
5.416221E-03
5.202229E-03
5.087324E-03
4.367057E-03
3.551749E-03
3.394059E-03
3.138448E-03
3.015906E-03
2.657288E-03
1.972633E-03
2.419227E-03
1.993219E-03
2.289292E-03
1.834015E-03
2.106198E-03
1.450378E-03
6.045749E-04
5.987161E-04
3.618585E-04
6.391887E-04
6.979356E-04
9.398985E-05
3.647485E-04
3.062193E-04
4.267306E-04
5.318700E-04
-5.108282E-05
4.328695E-04
3.594045E-04
-2.213675E-05
-4.418742E-04
8.751124E-04
6.522660E-04
5.426261E-04
3.428473E-04
2.763053E-03
2.014382E-03
-4.574131E-02
1.028643E-02
9.483687E-03
-1.329441E-03
2.463287E-01
-1.923603E-02
1.901416E-03
2.025109E-03
2.792051E-03
3.501177E-03
3.018833E-03
4.519309E-03
4.734776E-03
4.227968E-03
3.892570E-03
5.294460E-03
6.158291E-03
7.034369E-03
7.813968E-03
8.713882E-03
1.123736E-02
1.287750E-02
1.527053E-02
1.730740E-02
2.042732E-02
2.236643E-02
2.547592E-02
3.075498E-02
3.699850E-02
4.280167E-02
4.861292E-02
5.353879E-02
6.298145E-02
7.371586E-02
8.282907E-02
9.213120E-02
1.044748E-01
1.181847E-01
1.313122E-01
1.443323E-01
1.589513E-01
1.763648E-01
1.898941E-01
2.030483E-01
2.170936E-01
2.316622E-01
2.463556E-01
2.582857E-01
2.720113E-01
2.868756E-01
2.995205E-01
3.104914E-01
3.215963E-01
3.340834E-01
3.455496E-01
3.541617E-01
3.646956E-01
3.711468E-01
3.790473E-01
3.879496E-01
3.974081E-01
4.019657E-01
4.073211E-01
4.143401E-01
4.198118E-01
4.227293E-01
4.265758E-01
4.296473E-01
4.357005E-01
4.371135E-01
4.409320E-01
4.424986E-01
4.445899E-01
4.454778E-01
4.479375E-01
4.503783E-01
4.497522E-01
4.514415E-01
4.492133E-01
4.500779E-01
4.533513E-01
4.544508E-01
4.544291E-01
4.551744E-01
4.534776E-01
4.546897E-01
4.544067E-01
4.550226E-01
4.555747E-01
4.556427E-01
4.570637E-01
4.565592E-01
4.554413E-01
4.544215E-01
4.548407E-01
4.541110E-01
4.533819E-01
4.531196E-01
4.539549E-01
4.553843E-01
4.537896E-01
4.513945E-01
4.506606E-01
4.501127E-01
4.481846E-01
4.458287E-01
4.438485E-01
4.404087E-01
4.373372E-01
4.350519E-01
4.325308E-01
4.271961E-01
4.196598E-01
4.164681E-01
4.122745E-01
4.068146E-01
3.990891E-01
3.926457E-01
3.862167E-01
3.775156E-01
3.694237E-01
3.618461E-01
3.532770E-01
3.412274E-01
3.315758E-01
3.217865E-01
3.101188E-01
2.978640E-01
2.822777E-01
2.685994E-01
2.548166E-01
2.415303E-01
2.306250E-01
2.142969E-01
1.986741E-01
1.825880E-01
1.699481E-01
1.585664E-01
1.408462E-01
1.282468E-01
1.162295E-01
1.013992E-01
8.981906E-02
7.901248E-02
7.074486E-02
6.046295E-02
5.208987E-02
4.473506E-02
4.016739E-02
3.594720E-02
3.152952E-02
2.687881E-02
2.449312E-02
2.125425E-02
1.676721E-02
1.543070E-02
1.422706E-02
1.182675E-02
1.083500E-02
9.532260E-03
8.844072E-03
8.586401E-03
7.698766E-03
6.880686E-03
6.436477E-03
5.335573E-03
4.913385E-03
4.053325E-03
3.295013E-03
3.623046E-03
3.391027E-03
2.743949E-03
1.698731E-03
1.347222E-03
1.376026E-03
1.957884E-03
2.442562E-03
1.613033E-03
1.472339E-03
1.421240E-03
7.753614E-04
3.957675E-04
5.369323E-04
5.800059E-04
6.017797E-04
1.207392E-04
4.057320E-04
7.758474E-04
5.833086E-04
1.262952E-03
-2.118861E-05
8.985461E-04
4.439585E-04
1.930991E-04
3.989299E-05
8.463293E-04
5.866902E-04
3.292667E-04
5.900627E-04
1.297374E-03
1.409851E-03
7.900075E-02
-2.565966E-02
7.520767E-04
4.060024E-03
2.470357E-02
4.703791E-02
1.887693E-03
1.005724E-03
1.755276E-03
2.018011E-03
2.271663E-03
3.827072E-03
3.900383E-03
4.460292E-03
4.927795E-03
5.659514E-03
7.602095E-03
6.658026E-03
8.467302E-03
9.505513E-03
1.049971E-02
1.228557E-02
1.546292E-02
1.816776E-02
2.104344E-02
2.338445E-02
2.598671E-02
3.051694E-02
3.665707E-02
4.325161E-02
4.783900E-02
5.297071E-02
6.296764E-02
7.190858E-02
8.258444E-02
9.095323E-02
1.044799E-01
1.175417E-01
1.320816E-01
1.464429E-01
1.585535E-01
1.718679E-01
1.867385E-01
2.037117E-01
2.188562E-01
2.326417E-01
2.462391E-01
2.574297E-01
2.707633E-01
2.860194E-01
2.978772E-01
3.104781E-01
3.218533E-01
3.338283E-01
3.432576E-01
3.527478E-01
3.645193E-01
3.722178E-01
3.805861E-01
3.893496E-01
3.959613E-01
4.017362E-01
4.075233E-01
4.151509E-01
4.196831E-01
4.229106E-01
4.262006E-01
4.306175E-01
4.357242E-01
4.383922E-01
4.413801E-01
4.427368E-01
4.452098E-01
4.452138E-01
4.491493E-01
4.511493E-01
4.509807E-01
4.532317E-01
4.512276E-01
4.521246E-01
4.534862E-01
4.554169E-01
4.546421E-01
4.550408E-01
4.539221E-01
4.535480E-01
4.534228E-01
4.538404E-01
4.557923E-01
4.575314E-01
4.591587E-01
4.550942E-01
4.539762E-01
4.546939E-01
4.565574E-01
4.537777E-01
4.540677E-01
4.533854E-01
4.541920E-01
4.541813E-01
4.527306E-01
4.509279E-01
4.499261E-01
4.507034E-01
4.495057E-01
4.451601E-01
4.438596E-01
4.409561E-01
4.372422E-01
4.345987E-01
4.306897E-01
4.260290E-01
4.199395E-01
4.166447E-01
4.133161E-01
4.079509E-01
4.002534E-01
3.942893E-01
3.873909E-01
3.773916E-01
3.693181E-01
3.623081E-01
3.541280E-01
3.424805E-01
3.312885E-01
3.211164E-01
3.097309E-01
2.986976E-01
2.845414E-01
2.675272E-01
2.536084E-01
2.414832E-01
2.286984E-01
2.147434E-01
1.994433E-01
1.858992E-01
1.718857E-01
1.541035E-01
1.399787E-01
1.267588E-01
1.156357E-01
1.046152E-01
9.407039E-02
7.981494E-02
7.051278E-02
6.183941E-02
5.205487E-02
4.604043E-02
4.126056E-02
3.612675E-02
2.921435E-02
2.666119E-02
2.575595E-02
1.915823E-02
1.698986E-02
1.626888E-02
1.301588E-02
1.093517E-02
1.033163E-02
9.337095E-03
8.615641E-03
7.716714E-03
7.066148E-03
6.890537E-03
6.359844E-03
5.643248E-03
4.268826E-03
4.241072E-03
3.941988E-03
3.554984E-03
3.130332E-03
2.602354E-03
2.031154E-03
2.141043E-03
1.438436E-03
1.201864E-03
1.569929E-03
1.620476E-03
1.263404E-03
9.416729E-04
8.684848E-04
8.888170E-04
9.933739E-04
5.070274E-04
8.093826E-04
7.691290E-04
3.305755E-04
5.428408E-04
4.442760E-04
1.198462E-03
8.707507E-04
3.412475E-04
5.377722E-04
5.744722E-05
2.666980E-04
1.593824E-03
5.273976E-04
2.614852E-04
5.545593E-04
2.350670E-03
1.385417E-03
-3.218263E-02
1.325211E-02
3.658496E-03
2.856706E-03
1.035149E-03
-6.260010E-02
4.022305E-03
1.454875E-03
1.956867E-03
1.458255E-03
2.247972E-03
3.016446E-03
3.566413E-03
4.586974E-03
5.120231E-03
5.835589E-03
7.120204E-03
7.166659E-03
7.963343E-03
9.612481E-03
1.173338E-02
1.287895E-02
1.527656E-02
1.713969E-02
2.001799E-02
2.352289E-02
2.674039E-02
3.075290E-02
3.642590E-02
4.238048E-02
4.680871E-02
5.366435E-02
6.283601E-02
7.279416E-02
8.360528E-02
9.539172E-02
1.067695E-01
1.202440E-01
1.324351E-01
1.465767E-01
1.609233E-01
1.747575E-01
1.896787E-01
2.046624E-01
2.183831E-01
2.334831E-01
2.473944E-01
2.583609E-01
2.718850E-01
2.851364E-01
3.004113E-01
3.121451E-01
3.211487E-01
3.330462E-01
3.434781E-01
3.548819E-01
3.631788E-01
3.726672E-01
3.811483E-01
3.879600E-01
3.966670E-01
4.022269E-01
4.090441E-01
4.162205E-01
4.187300E-01
4.218162E-01
4.265852E-01
4.305325E-01
4.347527E-01
4.380871E-01
4.398762E-01
4.422852E-01
4.438642E-01
4.462817E-01
4.492364E-01
4.500491E-01
4.505868E-01
4.520033E-01
4.532621E-01
4.533748E-01
4.543400E-01
4.575043E-01
4.556295E-01
4.541031E-01
4.544320E-01
4.561812E-01
4.544886E-01
4.541814E-01
4.541786E-01
4.566818E-01
4.586214E-01
4.556700E-01
4.556298E-01
4.555518E-01
4.557856E-01
4.556180E-01
4.539226E-01
4.529094E-01
4.535206E-01
4.533033E-01
4.520953E-01
4.500811E-01
4.486633E-01
4.500592E-01
4.490943E-01
4.452415E-01
4.431066E-01
4.408843E-01
4.370593E-01
4.334976E-01
4.315503E-01
4.269719E-01
4.205417E-01
4.144459E-01
4.110807E-01
4.064523E-01
4.003023E-01
3.944692E-01
3.884705E-01
3.805764E-01
3.680325E-01
3.593845E-01
3.514334E-01
3.408797E-01
3.307690E-01
3.195075E-01
3.108646E-01
3.038562E-01
2.850544E-01
2.681877E-01
2.539969E-01
2.395332E-01
2.268934E-01
2.145590E-01
2.018362E-01
1.829234E-01
1.680854E-01
1.565703E-01
1.398910E-01
1.293837E-01
1.167792E-01
1.004419E-01
9.022545E-02
8.011441E-02
7.161166E-02
6.227551E-02
5.424439E-02
4.616355E-02
4.130131E-02
3.655198E-02
3.043442E-02
2.763435E-02
2.437775E-02
1.945835E-02
1.751439E-02
1.663988E-02
1.365843E-02
1.233868E-02
1.111109E-02
9.576449E-03
8.851743E-03
7.421591E-03
7.038084E-03
5.910352E-03
6.212118E-03
5.808595E-03
4.823328E-03
3.920341E-03
3.389375E-03
3.376737E-03
2.212236E-03
2.350989E-03
2.303774E-03
1.593376E-03
2.158646E-03
2.312919E-03
2.315374E-03
1.865599E-03
1.539983E-03
1.279451E-03
1.227580E-03
9.987139E-04
1.226476E-03
4.882471E-04
1.036335E-03
9.093893E-04
6.892004E-04
2.526006E-04
6.245354E-04
1.062774E-03
5.886380E-04
3.482277E-04
2.711823E-04
2.409948E-04
1.867901E-04
7.801680E-04
7.684749E-04
4.137006E-04
4.122201E-04
6.706310E-04
1.201603E-03
4.209259E-02
4.395052E-02
2.551620E-03
2.826642E-03
8.257369E-02
7.259871E-02
3.709950E-03
1.426516E-03
1.680524E-03
2.064640E-03
2.090655E-03
2.960519E-03
4.307055E-03
4.181027E-03
5.523332E-03
5.722962E-03
6.732793E-03
7.990617E-03
8.585972E-03
9.567603E-03
9.922548E-03
1.326415E-02
1.520673E-02
1.745059E-02
1.872993E-02
2.218376E-02
2.878628E-02
3.000189E-02
3.604493E-02
4.137428E-02
4.687697E-02
5.481814E-02
6.149386E-02
7.202313E-02
8.492154E-02
9.539075E-02
1.047225E-01
1.174804E-01
1.318559E-01
1.489336E-01
1.615313E-01
1.723404E-01
1.896745E-01
2.062948E-01
2.198209E-01
2.317955E-01
2.475325E-01
2.590664E-01
2.722188E-01
2.871518E-01
3.004106E-01
3.119880E-01
3.221631E-01
3.319741E-01
3.442409E-01
3.540212E-01
3.635728E-01
3.735230E-01
3.818624E-01
3.883418E-01
3.954067E-01
4.008024E-01
4.075022E-01
4.140756E-01
4.174262E-01
4.202875E-01
4.270724E-01
4.317718E-01
4.355432E-01
4.396252E-01
4.406876E-01
4.422216E-01
4.452652E-01
4.471197E-01
4.477421E-01
4.497437E-01
4.511850E-01
4.526654E-01
4.515065E-01
4.519387E-01
4.539845E-01
4.552409E-01
4.540566E-01
4.534220E-01
4.543466E-01
4.551621E-01
4.551101E-01
4.556440E-01
4.534315E-01
4.553786E-01
4.572076E-01
4.555205E-01
4.549759E-01
4.553122E-01
4.551575E-01
4.541580E-01
4.532969E-01
4.536753E-01
4.560380E-01
4.525995E-01
4.533759E-01
4.514567E-01
4.488588E-01
4.478456E-01
4.483655E-01
4.459542E-01
4.424715E-01
4.392343E-01
4.361772E-01
4.332243E-01
4.302573E-01
4.287665E-01
4.203520E-01
4.142556E-01
4.123674E-01
4.084630E-01
3.997959E-01
3.933457E-01
3.874677E-01
3.782712E-01
3.678900E-01
3.591559E-01
3.517876E-01
3.409136E-01
3.320121E-01
3.234100E-01
3.107891E-01
3.032022E-01
2.872848E-01
2.685436E-01
2.537697E-01
2.396541E-01
2.260897E-01
2.140248E-01
2.008030E-01
1.837073E-01
1.681138E-01
1.535152E-01
1.422046E-01
1.297312E-01
1.147943E-01
1.015856E-01
9.184441E-02
8.067317E-02
7.159766E-02
6.336891E-02
5.367665E-02
4.767492E-02
4.002452E-02
3.601866E-02
3.167035E-02
2.742081E-02
2.390744E-02
1.915696E-02
1.864575E-02
1.598177E-02
1.362303E-02
1.262193E-02
1.069856E-02
8.775721E-03
8.084308E-03
7.290357E-03
6.798004E-03
6.242114E-03
5.733336E-03
6.056375E-03
4.862398E-03
4.841197E-03
3.661759E-03
3.048123E-03
2.775743E-03
2.447164E-03
2.397702E-03
2.122206E-03
2.201927E-03
1.705309E-03
1.769038E-03
1.213675E-03
1.020177E-03
7.798685E-04
8.238735E-04
7.222995E-04
4.438008E-04
5.100815E-04
9.984861E-04
8.588902E-04
8.293546E-04
2.716287E-04
4.160398E-04
4.497705E-04
4.567837E-04
3.238907E-04
6.841374E-05
7.624256E-06
6.348042E-05
6.681562E-04
1.231954E-03
5.715022E-04
3.734731E-04
4.950626E-04
1.443974E-03
1.217079E-01
-9.501377E-03
4.883248E-03
4.569294E-03
-7.113627E-02
-2.749749E-02
4.612316E-03
2.209310E-03
2.073160E-03
1.572603E-03
1.477554E-03
2.412534E-03
3.830216E-03
4.679744E-03
4.719381E-03
5.826504E-03
6.295937E-03
7.111935E-03
8.469594E-03
9.886019E-03
1.273218E-02
1.505668E-02
1.519104E-02
1.728561E-02
1.953383E-02
2.304306E-02
2.808203E-02
3.117683E-02
3.604288E-02
4.089373E-02
4.793222E-02
5.484980E-02
6.236125E-02
7.188982E-02
8.070917E-02
9.448181E-02
1.069846E-01
1.192113E-01
1.319221E-01
1.437794E-01
1.604878E-01
1.755700E-01
1.917632E-01
2.062193E-01
2.208524E-01
2.322092E-01
2.456457E-01
2.593437E-01
2.741652E-01
2.879525E-01
3.006599E-01
3.129858E-01
3.233996E-01
3.340618E-01
3.433085E-01
3.530589E-01
3.626029E-01
3.721083E-01
3.818243E-01
3.896232E-01
3.965021E-01
4.021041E-01
4.086133E-01
4.140794E-01
4.175947E-01
4.236432E-01
4.287191E-01
4.336240E-01
4.366591E-01
4.388150E-01
4.416960E-01
4.424789E-01
4.437763E-01
4.461134E-01
4.478756E-01
4.494926E-01
4.497692E-01
4.511097E-01
4.520146E-01
4.528319E-01
4.543042E-01
4.544457E-01
4.542308E-01
4.540244E-01
4.553828E-01
4.563430E-01
4.565654E-01
4.566229E-01
4.545363E-01
4.560054E-01
4.565213E-01
4.560477E-01
4.559653E-01
4.564407E-01
4.571989E-01
4.563617E-01
4.556210E-01
4.560817E-01
4.552723E-01
4.529457E-01
4.525457E-01
4.506237E-01
4.488033E-01
4.493873E-01
4.474809E-01
4.445496E-01
4.425936E-01
4.384813E-01
4.354632E-01
4.352338E-01
4.313892E-01
4.274520E-01
4.215840E-01
4.165721E-01
4.126217E-01
4.083741E-01
4.015260E-01
3.931663E-01
3.865321E-01
3.782860E-01
3.688713E-01
3.601103E-01
3.505241E-01
3.413312E-01
3.319051E-01
3.198155E-01
3.101465E-01
3.034875E-01
2.865992E-01
2.708588E-01
2.543991E-01
2.395906E-01
2.275754E-01
2.129488E-01
1.990423E-01
1.830834E-01
1.691129E-01
1.545702E-01
1.398911E-01
1.309275E-01
1.139655E-01
1.029995E-01
9.249855E-02
8.029130E-02
7.218924E-02
6.377004E-02
5.414633E-02
4.699420E-02
4.095326E-02
3.553211E-02
3.212765E-02
2.647799E-02
2.301521E-02
2.145461E-02
1.825445E-02
1.711859E-02
1.435493E-02
1.231289E-02
1.093190E-02
9.725087E-03
8.760321E-03
7.540678E-03
7.279085E-03
6.085471E-03
5.513168E-03
5.526753E-03
4.153199E-03
3.470500E-03
4.249025E-03
4.727367E-03
4.245131E-03
3.891465E-03
3.420098E-03
3.306063E-03
2.403226E-03
2.504583E-03
2.348466E-03
2.020925E-03
1.980382E-03
1.431695E-03
8.074132E-04
1.476876E-03
1.315335E-03
9.577426E-04
1.225545E-03
9.415065E-04
1.175872E-03
1.997008E-04
5.582110E-04
1.150881E-03
9.553574E-04
7.272301E-04
3.519258E-04
3.157365E-04
3.142796E-04
9.719698E-04
5.380744E-04
7.520246E-04
4.896990E-04
5.860870E-04
2.211995E-03
-2.340306E-02
6.695556E-03
9.331857E-05
-4.925800E-03
-2.727494E-01
3.026306E-03
6.198739E-03
2.715847E-03
2.082854E-03
1.932819E-03
2.469719E-03
2.819192E-03
3.921046E-03
5.150652E-03
5.315019E-03
6.148872E-03
6.834055E-03
6.811052E-03
8.656961E-03
1.211921E-02
1.101512E-02
1.356032E-02
1.595175E-02
1.870577E-02
1.995850E-02
2.336080E-02
2.826139E-02
3.283641E-02
3.744646E-02
4.210909E-02
4.729213E-02
5.410071E-02
6.418493E-02
7.350433E-02
8.224795E-02
9.203843E-02
1.055177E-01
1.191670E-01
1.323825E-01
1.459787E-01
1.592827E-01
1.760287E-01
1.913259E-01
2.054566E-01
2.203652E-01
2.337319E-01
2.464491E-01
2.605282E-01
2.729585E-01
2.887089E-01
3.014587E-01
3.128993E-01
3.238556E-01
3.340733E-01
3.441131E-01
3.523001E-01
3.614257E-01
3.714957E-01
3.808363E-01
3.880844E-01
3.967658E-01
4.018992E-01
4.088349E-01
4.137511E-01
4.175928E-01
4.246348E-01
4.287184E-01
4.327368E-01
4.374157E-01
4.411576E-01
4.427590E-01
4.424612E-01
4.430577E-01
4.444281E-01
4.469260E-01
4.492681E-01
4.495521E-01
4.511980E-01
4.537351E-01
4.534431E-01
4.539081E-01
4.541075E-01
4.538308E-01
4.541847E-01
4.555908E-01
4.562688E-01
4.558873E-01
4.556453E-01
4.554580E-01
4.560281E-01
4.559923E-01
4.565075E-01
4.556838E-01
4.552666E-01
4.566839E-01
4.569924E-01
4.559418E-01
4.557168E-01
4.550317E-01
4.534750E-01
4.528178E-01
4.500402E-01
4.488654E-01
4.472236E-01
4.454163E-01
4.440924E-01
4.415591E-01
4.366787E-01
4.347044E-01
4.348250E-01
4.303408E-01
4.267442E-01
4.213911E-01
4.172457E-01
4.115322E-01
4.076921E-01
4.004473E-01
3.936798E-01
3.876590E-01
3.784751E-01
3.686669E-01
3.600405E-01
3.507265E-01
3.396886E-01
3.309278E-01
3.210718E-01
3.100676E-01
3.016184E-01
2.839778E-01
2.676804E-01
2.574651E-01
2.424579E-01
2.274879E-01
2.125587E-01
1.970277E-01
1.843312E-01
1.690320E-01
1.537797E-01
1.411044E-01
1.273553E-01
1.131904E-01
1.002394E-01
9.031951E-02
7.919405E-02
7.029059E-02
6.433601E-02
5.516506E-02
4.910652E-02
4.170199E-02
3.676181E-02
3.249258E-02
2.739383E-02
2.371187E-02
2.079069E-02
1.866024E-02
1.605903E-02
1.368595E-02
1.183606E-02
1.027098E-02
9.244985E-03
8.387444E-03
8.521996E-03
7.591508E-03
5.963757E-03
5.246327E-03
4.844884E-03
4.527017E-03
4.300631E-03
3.426493E-03
3.219509E-03
3.434055E-03
2.195991E-03
1.871421E-03
2.322547E-03
2.114543E-03
2.317756E-03
1.713943E-03
1.541861E-03
1.375685E-03
1.166255E-03
7.958272E-04
1.197617E-03
1.488758E-03
1.872942E-03
1.147839E-03
1.367909E-03
2.158477E-03
2.015330E-03
1.960446E-03
1.552471E-03
1.630214E-03
1.187685E-03
8.635463E-04
1.304997E-03
3.743634E-04
2.169463E-03
1.434607E-03
2.312173E-04
1.764883E-04
9.596088E-04
1.711209E-03
1.673228E-02
1.922957E-02
-2.015061E-04
-1.106458E-03
-4.487219E-02
-2.290606E-02
5.944592E-03
2.378950E-03
1.489491E-03
2.059971E-03
2.869903E-03
2.946651E-03
3.494520E-03
3.369516E-03
3.622425E-03
5.141025E-03
7.148364E-03
7.962040E-03
9.698106E-03
1.113273E-02
1.153472E-02
1.329995E-02
1.445514E-02
1.752636E-02
1.981169E-02
2.327671E-02
2.726523E-02
3.100081E-02
3.657917E-02
4.172414E-02
4.792544E-02
5.561341E-02
6.380500E-02
7.292158E-02
8.444186E-02
9.393440E-02
1.045149E-01
1.188447E-01
1.320899E-01
1.458718E-01
1.610556E-01
1.759904E-01
1.899294E-01
2.052788E-01
2.218834E-01
2.336928E-01
2.455355E-01
2.615005E-01
2.746861E-01
2.865079E-01
3.002290E-01
3.122998E-01
3.227614E-01
3.317582E-01
3.428542E-01
3.550950E-01
3.633126E-01
3.723412E-01
3.804468E-01
3.865328E-01
3.942941E-01
4.018724E-01
4.096500E-01
4.152771E-01
4.193407E-01
4.252936E-01
4.288876E-01
4.338530E-01
4.355645E-01
4.389928E-01
4.416481E-01
4.422051E-01
4.444907E-01
4.464034E-01
4.481337E-01
4.490749E-01
4.498730E-01
4.526434E-01
4.537269E-01
4.530433E-01
4.518125E-01
4.539572E-01
4.536348E-01
4.531722E-01
4.541903E-01
4.552632E-01
4.558501E-01
4.549045E-01
4.544624E-01
4.562430E-01
4.565378E-01
4.562506E-01
4.557971E-01
4.556449E-01
4.563034E-01
4.562332E-01
4.553578E-01
4.548294E-01
4.538545E-01
4.520101E-01
4.530417E-01
4.529376E-01
4.499396E-01
4.470778E-01
4.446873E-01
4.448017E-01
4.419242E-01
4.394474E-01
4.367056E-01
4.366210E-01
4.304501E-01
4.240750E-01
4.213115E-01
4.171551E-01
4.136173E-01
4.060440E-01
3.985819E-01
3.923608E-01
3.869914E-01
3.792366E-01
3.689198E-01
3.600770E-01
3.536032E-01
3.401927E-01
3.310825E-01
3.210025E-01
3.100271E-01
2.998577E-01
2.820573E-01
2.688768E-01
2.547568E-01
2.408954E-01
2.280398E-01
2.126222E-01
1.982971E-01
1.837111E-01
1.696339E-01
1.573895E-01
1.396273E-01
1.266125E-01
1.160714E-01
1.023437E-01
9.089917E-02
8.055704E-02
7.186801E-02
6.414900E-02
5.489753E-02
4.682295E-02
4.115650E-02
3.601521E-02
3.265155E-02
2.663282E-02
2.398062E-02
2.096134E-02
1.865162E-02
1.609641E-02
1.353682E-02
1.160856E-02
1.016742E-02
9.359891E-03
8.952509E-03
7.718099E-03
7.092463E-03
6.225688E-03
5.425665E-03
5.153739E-03
4.182286E-03
3.878167E-03
3.819047E-03
3.420573E-03
2.715260E-03
3.507157E-03
3.123686E-03
2.435084E-03
2.733647E-03
2.104013E-03
1.431611E-03
1.241795E-03
7.693821E-04
1.048154E-03
8.083979E-04
6.438013E-04
1.328048E-03
1.867121E-03
1.739377E-03
1.008027E-03
8.584291E-04
7.770622E-04
8.198753E-04
7.519011E-04
1.041721E-03
7.187942E-04
9.287009E-05
5.452857E-04
4.354731E-04
1.373031E-03
1.539817E-03
1.946433E-04
6.116368E-04
1.277196E-03
2.044380E-03
1.458415E-01
-2.582196E-03
-1.985752E-03
-3.866061E-03
-6.657572E-02
6.287570E-02
5.627338E-03
3.534687E-03
2.045731E-03
1.903021E-03
2.452126E-03
3.513322E-03
4.070900E-03
4.660444E-03
4.214138E-03
5.566539E-03
6.440317E-03
8.546242E-03
8.636240E-03
9.767061E-03
1.130387E-02
1.307478E-02
1.578496E-02
1.767584E-02
1.956677E-02
2.207244E-02
2.724349E-02
3.193272E-02
3.526558E-02
4.230872E-02
4.692169E-02
5.548506E-02
6.320527E-02
7.457951E-02
8.487727E-02
9.489820E-02
1.067732E-01
1.183225E-01
1.310001E-01
1.485729E-01
1.603910E-01
1.747037E-01
1.884457E-01
2.050286E-01
2.185439E-01
2.333947E-01
2.466395E-01
2.581595E-01
2.737191E-01
2.870585E-01
2.991578E-01
3.113504E-01
3.224225E-01
3.339413E-01
3.444349E-01
3.535781E-01
3.630515E-01
3.725423E-01
3.811293E-01
3.887376E-01
3.946131E-01
4.011789E-01
4.088648E-01
4.168020E-01
4.201778E-01
4.226277E-01
4.273333E-01
4.316009E-01
4.358291E-01
4.382450E-01
4.407582E-01
4.414026E-01
4.443470E-01
4.479314E-01
4.490395E-01
4.493312E-01
4.520760E-01
4.529066E-01
4.537771E-01
4.528491E-01
4.518559E-01
4.537424E-01
4.536241E-01
4.526804E-01
4.544833E-01
4.573263E-01
4.562914E-01
4.553976E-01
4.555198E-01
4.573757E-01
4.550276E-01
4.569875E-01
4.553841E-01
4.554734E-01
4.550984E-01
4.526623E-01
4.538259E-01
4.546829E-01
4.555021E-01
4.521946E-01
4.521763E-01
4.510464E-01
4.493017E-01
4.467736E-01
4.461436E-01
4.459129E-01
4.434918E-01
4.400656E-01
4.368095E-01
4.354412E-01
4.319858E-01
4.257022E-01
4.208819E-01
4.162149E-01
4.122960E-01
4.061436E-01
3.989702E-01
3.906145E-01
3.848745E-01
3.794128E-01
3.700005E-01
3.611201E-01
3.530578E-01
3.403272E-01
3.318463E-01
3.249699E-01
3.077040E-01
2.946044E-01
2.824172E-01
2.695188E-01
2.549421E-01
2.427217E-01
2.299983E-01
2.122774E-01
1.993445E-01
1.835892E-01
1.689090E-01
1.555191E-01
1.417326E-01
1.264817E-01
1.148076E-01
1.043531E-01
9.532610E-02
7.998315E-02
7.209182E-02
6.427981E-02
5.431653E-02
4.628734E-02
4.122013E-02
3.599665E-02
3.352264E-02
2.719856E-02
2.442061E-02
2.005052E-02
1.839665E-02
1.696699E-02
1.407842E-02
1.209539E-02
1.029444E-02
1.043105E-02
9.138384E-03
8.176359E-03
8.737821E-03
5.835264E-03
5.144772E-03
5.203134E-03
5.026505E-03
4.261562E-03
3.886662E-03
3.757320E-03
3.154032E-03
2.650708E-03
2.721201E-03
2.757763E-03
2.934175E-03
2.485364E-03
1.444789E-03
8.578301E-04
7.352860E-04
7.052392E-04
6.180131E-04
8.334254E-04
9.922812E-04
1.601558E-03
1.396379E-03
5.727389E-04
9.656218E-04
1.125312E-03
1.180170E-03
9.646761E-04
1.369891E-03
9.169645E-04
1.184748E-03
8.576288E-04
4.998873E-04
4.515461E-04
9.092761E-04
5.051479E-04
5.831846E-05
5.079516E-04
1.640192E-03
6.391243E-02
-5.140883E-02
1.069332E-03
1.975162E-04
-5.003131E-03
2.842760E-02
4.958157E-03
2.971749E-03
2.125284E-03
2.022359E-03
3.561009E-03
3.556203E-03
4.402016E-03
4.442208E-03
5.397438E-03
6.534820E-03
7.501543E-03
7.910015E-03
8.410446E-03
9.827846E-03
1.153127E-02
1.372757E-02
1.569049E-02
1.870778E-02
2.132234E-02
2.391110E-02
2.779475E-02
3.146804E-02
3.648150E-02
4.313821E-02
4.916197E-02
5.644322E-02
6.360243E-02
7.344176E-02
8.168074E-02
9.430920E-02
1.052973E-01
1.153146E-01
1.314870E-01
1.446056E-01
1.603579E-01
1.763856E-01
1.895412E-01
2.041943E-01
2.177506E-01
2.329712E-01
2.449769E-01
2.582718E-01
2.730575E-01
2.867312E-01
2.992642E-01
3.098998E-01
3.233423E-01
3.340382E-01
3.447592E-01
3.531440E-01
3.651276E-01
3.730870E-01
3.799939E-01
3.873552E-01
3.952914E-01
4.046621E-01
4.115148E-01
4.163303E-01
4.206221E-01
4.238357E-01
4.272383E-01
4.327024E-01
4.347014E-01
4.367894E-01
4.388883E-01
4.416291E-01
4.433612E-01
4.474602E-01
4.505547E-01
4.511027E-01
4.509021E-01
4.536659E-01
4.538619E-01
4.529971E-01
4.533993E-01
4.530767E-01
4.531560E-01
4.521212E-01
4.516897E-01
4.552244E-01
4.560618E-01
4.542830E-01
4.556753E-01
4.582532E-01
4.573065E-01
4.554050E-01
4.544681E-01
4.549581E-01
4.552681E-01
4.538127E-01
4.542623E-01
4.552301E-01
4.546786E-01
4.518928E-01
4.508241E-01
4.507566E-01
4.493452E-01
4.464139E-01
4.457253E-01
4.450216E-01
4.428939E-01
4.399998E-01
4.367820E-01
4.343167E-01
4.306575E-01
4.256802E-01
4.219218E-01
4.166949E-01
4.121794E-01
4.046413E-01
3.979648E-01
3.908343E-01
3.853531E-01
3.785852E-01
3.684693E-01
3.606197E-01
3.530969E-01
3.426151E-01
3.321316E-01
3.200910E-01
3.076749E-01
2.956339E-01
2.818114E-01
2.645810E-01
2.540443E-01
2.411772E-01
2.294258E-01
2.157445E-01
2.011815E-01
1.843069E-01
1.693604E-01
1.575561E-01
1.411428E-01
1.279805E-01
1.154197E-01
1.019383E-01
8.935142E-02
7.819180E-02
6.929299E-02
6.164325E-02
5.332507E-02
4.695439E-02
4.000236E-02
3.490865E-02
3.210307E-02
2.842822E-02
2.456100E-02
1.975724E-02
1.786377E-02
1.552957E-02
1.361652E-02
1.296489E-02
1.160745E-02
1.017687E-02
8.630234E-03
7.995385E-03
7.401356E-03
6.287444E-03
5.457548E-03
5.539253E-03
4.600651E-03
4.121726E-03
4.314252E-03
3.843964E-03
3.153712E-03
3.195893E-03
2.190065E-03
2.293611E-03
2.592515E-03
1.639718E-03
1.350381E-03
1.078060E-03
9.736124E-04
1.232307E-03
3.445809E-04
3.959957E-04
1.052052E-03
1.550319E-03
8.290692E-04
3.374164E-04
6.979411E-04
4.343713E-04
9.866329E-04
9.547368E-04
6.943443E-04
7.262724E-04
9.468930E-04
8.208710E-04
6.223996E-04
1.336288E-03
9.756369E-04
7.127097E-04
3.690312E-04
7.504574E-04
2.270299E-03
3.593653E-02
-3.366265E-03
9.983913E-04
-3.065691E-03
-3.762020E-02
-3.655078E-03
3.577667E-03
2.184028E-03
2.403913E-03
2.628530E-03
3.071448E-03
3.656497E-03
4.876059E-03
5.399098E-03
5.265368E-03
6.329934E-03
7.355237E-03
8.853529E-03
9.228516E-03
9.471673E-03
1.163502E-02
1.346795E-02
1.455972E-02
1.731981E-02
2.006061E-02
2.292898E-02
2.797478E-02
3.157784E-02
3.577274E-02
4.221818E-02
4.869470E-02
5.690947E-02
6.481578E-02
7.460215E-02
8.425667E-02
9.297382E-02
1.058000E-01
1.167915E-01
1.315682E-01
1.458166E-01
1.565958E-01
1.725860E-01
1.878274E-01
2.044090E-01
2.180608E-01
2.344660E-01
2.470309E-01
2.591117E-01
2.730126E-01
2.889675E-01
2.991851E-01
3.113079E-01
3.224117E-01
3.344761E-01
3.454057E-01
3.535554E-01
3.655539E-01
3.737456E-01
3.803483E-01
3.878513E-01
3.951950E-01
4.037531E-01
4.096626E-01
4.143770E-01
4.193458E-01
4.222698E-01
4.253612E-01
4.299849E-01
4.349735E-01
4.369287E-01
4.381514E-01
4.399880E-01
4.417636E-01
4.458449E-01
4.478951E-01
4.487186E-01
4.514804E-01
4.535030E-01
4.521924E-01
4.518908E-01
4.518206E-01
4.521884E-01
4.521192E-01
4.506128E-01
4.513828E-01
4.547659E-01
4.550353E-01
4.545954E-01
4.543540E-01
4.554438E-01
4.557646E-01
4.553060E-01
4.531878E-01
4.525419E-01
4.542074E-01
4.539212E-01
4.552153E-01
4.542268E-01
4.549714E-01
4.534219E-01
4.519172E-01
4.505893E-01
4.490933E-01
4.498659E-01
4.470875E-01
4.455318E-01
4.427658E-01
4.400699E-01
4.396039E-01
4.356470E-01
4.319325E-01
4.262217E-01
4.228726E-01
4.171533E-01
4.120121E-01
4.053880E-01
4.001635E-01
3.925173E-01
3.844541E-01
3.780559E-01
3.709768E-01
3.612123E-01
3.530218E-01
3.434598E-01
3.337267E-01
3.234617E-01
3.076683E-01
2.967179E-01
2.827748E-01
2.687821E-01
2.546463E-01
2.416505E-01
2.283400E-01
2.136963E-01
2.011223E-01
1.855132E-01
1.697043E-01
1.558511E-01
1.403418E-01
1.265854E-01
1.138946E-01
1.036133E-01
9.453230E-02
7.972937E-02
7.073368E-02
6.276823E-02
5.406994E-02
4.686698E-02
3.988932E-02
3.354183E-02
3.121645E-02
2.862055E-02
2.390819E-02
2.199676E-02
1.832257E-02
1.558656E-02
1.368235E-02
1.348146E-02
1.145071E-02
1.028875E-02
8.376337E-03
8.032951E-03
7.457773E-03
6.030232E-03
6.075645E-03
5.384043E-03
4.473549E-03
4.488397E-03
4.945905E-03
3.176270E-03
2.521591E-03
2.343405E-03
2.082452E-03
2.751115E-03
2.121616E-03
2.208907E-03
2.380039E-03
1.378857E-03
7.333278E-04
9.986010E-04
1.113444E-03
9.096356E-04
5.633788E-04
8.887596E-04
1.880806E-03
1.018227E-03
3.209248E-04
4.253601E-04
1.179501E-03
1.369424E-03
1.399384E-03
1.746113E-03
1.601005E-03
8.407483E-04
3.976980E-04
9.461942E-04
1.134212E-03
7.796602E-04
1.118843E-03
1.184690E-03
1.996907E-03
2.780809E-02
-2.616641E-02
1.745008E-03
-9.700046E-04
2.463363E-03
4.962343E-02
1.909700E-03
2.668142E-03
3.457718E-03
3.391093E-03
2.954348E-03
3.741962E-03
4.254664E-03
4.327214E-03
5.023101E-03
6.905778E-03
7.688454E-03
8.115367E-03
8.837010E-03
9.842735E-03
1.038758E-02
1.266928E-02
1.612592E-02
1.782458E-02
2.064954E-02
2.367176E-02
2.775136E-02
3.059864E-02
3.524846E-02
4.240950E-02
5.021919E-02
5.643762E-02
6.502326E-02
7.469874E-02
8.346795E-02
9.412617E-02
1.064619E-01
1.193947E-01
1.314944E-01
1.442122E-01
1.597772E-01
1.756574E-01
1.898002E-01
2.032909E-01
2.165871E-01
2.322061E-01
2.466217E-01
2.592421E-01
2.706126E-01
2.841519E-01
2.978345E-01
3.110603E-01
3.211918E-01
3.333422E-01
3.434845E-01
3.534396E-01
3.636210E-01
3.725284E-01
3.805676E-01
3.874772E-01
3.951981E-01
4.033206E-01
4.095907E-01
4.153527E-01
4.180129E-01
4.233985E-01
4.264168E-01
4.312854E-01
4.349725E-01
4.360357E-01
4.377021E-01
4.394016E-01
4.426168E-01
4.460601E-01
4.472664E-01
4.496706E-01
4.516585E-01
4.532788E-01
4.532266E-01
4.515845E-01
4.514336E-01
4.516673E-01
4.518187E-01
4.528357E-01
4.547383E-01
4.540886E-01
4.535846E-01
4.542366E-01
4.558484E-01
4.552664E-01
4.548594E-01
4.545969E-01
4.553650E-01
4.550318E-01
4.540827E-01
4.539893E-01
4.552775E-01
4.545398E-01
4.526740E-01
4.534399E-01
4.523746E-01
4.512248E-01
4.494669E-01
4.486223E-01
4.461662E-01
4.453066E-01
4.430286E-01
4.420020E-01
4.392551E-01
4.357773E-01
4.316072E-01
4.264826E-01
4.224978E-01
4.188164E-01
4.124865E-01
4.048340E-01
3.984866E-01
3.929053E-01
3.864993E-01
3.786138E-01
3.699442E-01
3.609321E-01
3.517915E-01
3.433002E-01
3.338106E-01
3.213378E-01
3.084452E-01
2.948643E-01
2.831853E-01
2.725872E-01
2.559930E-01
2.427990E-01
2.297852E-01
2.135133E-01
2.011607E-01
1.867830E-01
1.712047E-01
1.580332E-01
1.410048E-01
1.256609E-01
1.142140E-01
1.028091E-01
9.074828E-02
7.866037E-02
7.079461E-02
6.294888E-02
5.399511E-02
4.819562E-02
4.091858E-02
3.518849E-02
3.251993E-02
2.748568E-02
2.463684E-02
2.097799E-02
1.741349E-02
1.600057E-02
1.401605E-02
1.273049E-02
1.081788E-02
9.911543E-03
9.043416E-03
8.212292E-03
7.351294E-03
6.268365E-03
5.804748E-03
5.467545E-03
4.723650E-03
4.772406E-03
4.692602E-03
3.581478E-03
3.480721E-03
3.307926E-03
3.399826E-03
2.949651E-03
2.242609E-03
1.573858E-03
1.433040E-03
1.592722E-03
8.989977E-04
9.369846E-04
8.978734E-04
7.863082E-04
4.040495E-04
3.129099E-04
5.958369E-04
1.169854E-03
5.532219E-04
1.468227E-03
1.433509E-03
1.390617E-03
1.288109E-03
1.106203E-03
1.469585E-03
8.837826E-04
5.931320E-04
2.100393E-03
5.768404E-04
6.416724E-04
1.687346E-03
9.156397E-04
1.428055E-03
2.237511E-02
3.816837E-02
5.512814E-03
-2.756860E-03
3.394363E-03
-1.174331E-02
2.728963E-03
2.125770E-03
2.905039E-03
2.826969E-03
3.401996E-03
3.263450E-03
5.118350E-03
5.358655E-03
5.776829E-03
6.429826E-03
7.140450E-03
7.679280E-03
8.843512E-03
9.971853E-03
1.042117E-02
1.376593E-02
1.837332E-02
1.830230E-02
2.207692E-02
2.372685E-02
2.849473E-02
3.314170E-02
3.587094E-02
4.143389E-02
4.835186E-02
5.743112E-02
6.462016E-02
7.392279E-02
8.403956E-02
9.523965E-02
1.062427E-01
1.186617E-01
1.336280E-01
1.475409E-01
1.607052E-01
1.744982E-01
1.902327E-01
2.028226E-01
2.158422E-01
2.309094E-01
2.473380E-01
2.593194E-01
2.741082E-01
2.857781E-01
2.991599E-01
3.112494E-01
3.228202E-01
3.331664E-01
3.415143E-01
3.541452E-01
3.640735E-01
3.724237E-01
3.819290E-01
3.885163E-01
3.937940E-01
4.033853E-01
4.106790E-01
4.159976E-01
4.170921E-01
4.230446E-01
4.256451E-01
4.300251E-01
4.351644E-01
4.376710E-01
4.388587E-01
4.394416E-01
4.418735E-01
4.463988E-01
4.481019E-01
4.492813E-01
4.509447E-01
4.523857E-01
4.517555E-01
4.500724E-01
4.515502E-01
4.522368E-01
4.534341E-01
4.513978E-01
4.523733E-01
4.536092E-01
4.537249E-01
4.534617E-01
4.548624E-01
4.571868E-01
4.569847E-01
4.562214E-01
4.550463E-01
4.559189E-01
4.544343E-01
4.543225E-01
4.558674E-01
4.551122E-01
4.546539E-01
4.532970E-01
4.531648E-01
4.517910E-01
4.507932E-01
4.493419E-01
4.479226E-01
4.460254E-01
4.425781E-01
4.410653E-01
4.391900E-01
4.359149E-01
4.313914E-01
4.268866E-01
4.215644E-01
4.196976E-01
4.131000E-01
4.062212E-01
3.993078E-01
3.925722E-01
3.852062E-01
3.791651E-01
3.704507E-01
3.638671E-01
3.535414E-01
3.422873E-01
3.341158E-01
3.225889E-01
3.087892E-01
2.954864E-01
2.819095E-01
2.690912E-01
2.553179E-01
2.416266E-01
2.298778E-01
2.152726E-01
1.991621E-01
1.855270E-01
1.700645E-01
1.547226E-01
1.407326E-01
1.295781E-01
1.151288E-01
1.047389E-01
9.463125E-02
7.934495E-02
7.103931E-02
6.260348E-02
5.428375E-02
4.686490E-02
4.074806E-02
3.545479E-02
3.056312E-02
2.737584E-02
2.511065E-02
2.046421E-02
1.790303E-02
1.593359E-02
1.388522E-02
1.245993E-02
1.102083E-02
9.601438E-03
8.604752E-03
7.831437E-03
7.255618E-03
6.565521E-03
6.350409E-03
5.565317E-03
4.977154E-03
4.201644E-03
3.779147E-03
3.124142E-03
3.848994E-03
3.053324E-03
3.036200E-03
2.232270E-03
1.765226E-03
1.753408E-03
1.190360E-03
1.634650E-03
5.140925E-04
2.590886E-04
4.601901E-04
7.382533E-04
4.569598E-06
2.531755E-04
4.513746E-04
1.536833E-06
3.684714E-04
1.351491E-03
1.161709E-03
1.204464E-03
3.614680E-04
6.299955E-04
2.664588E-03
4.384897E-03
2.062742E-03
1.560924E-05
5.807994E-04
1.979224E-03
8.024532E-04
6.677166E-04
1.131169E-03
-2.848123E-02
1.743618E-02
8.797982E-03
1.273683E-02
3.763710E-02
-6.822203E-03
1.502510E-03
1.858975E-03
2.094594E-03
2.610611E-03
3.344484E-03
4.022198E-03
4.773726E-03
5.199688E-03
5.710570E-03
5.801012E-03
6.848016E-03
8.464178E-03
9.446035E-03
9.820153E-03
1.069735E-02
1.354121E-02
1.676902E-02
1.771254E-02
2.049037E-02
2.431098E-02
2.828890E-02
3.282769E-02
3.681825E-02
4.283397E-02
4.866960E-02
5.831436E-02
6.497707E-02
7.318399E-02
8.234333E-02
9.541796E-02
1.070995E-01
1.213479E-01
1.338889E-01
1.479157E-01
1.608108E-01
1.748730E-01
1.885388E-01
2.018275E-01
2.172975E-01
2.344716E-01
2.468425E-01
2.601736E-01
2.739038E-01
2.867803E-01
2.989705E-01
3.104447E-01
3.224895E-01
3.324912E-01
3.428879E-01
3.539264E-01
3.649613E-01
3.740275E-01
3.821180E-01
3.879882E-01
3.943915E-01
4.037413E-01
4.115507E-01
4.161560E-01
4.198170E-01
4.225868E-01
4.265248E-01
4.310186E-01
4.345253E-01
4.380439E-01
4.396752E-01
4.409543E-01
4.429024E-01
4.451702E-01
4.477897E-01
4.498781E-01
4.499747E-01
4.504994E-01
4.510558E-01
4.516564E-01
4.531397E-01
4.538003E-01
4.520960E-01
4.514982E-01
4.526313E-01
4.531269E-01
4.536690E-01
4.537855E-01
4.545593E-01
4.551160E-01
4.556159E-01
4.555860E-01
4.559422E-01
4.551277E-01
4.559401E-01
4.558252E-01
4.552829E-01
4.550776E-01
4.555918E-01
4.548530E-01
4.533852E-01
4.505755E-01
4.509198E-01
4.501055E-01
4.473951E-01
4.471240E-01
4.430954E-01
4.421211E-01
4.379706E-01
4.343301E-01
4.313315E-01
4.275455E-01
4.213068E-01
4.192536E-01
4.130256E-01
4.067422E-01
4.013610E-01
3.933416E-01
3.881298E-01
3.802387E-01
3.713976E-01
3.630451E-01
3.531160E-01
3.441176E-01
3.308112E-01
3.202176E-01
3.073722E-01
2.955450E-01
2.823704E-01
2.702647E-01
2.567321E-01
2.440875E-01
2.309324E-01
2.160145E-01
2.005865E-01
1.856101E-01
1.704448E-01
1.550747E-01
1.408474E-01
1.260568E-01
1.138886E-01
1.016948E-01
9.251873E-02
8.080343E-02
7.216930E-02
6.158220E-02
5.272817E-02
4.651750E-02
4.161523E-02
3.578192E-02
3.051955E-02
2.684046E-02
2.454968E-02
2.072793E-02
1.752782E-02
1.507666E-02
1.341222E-02
1.291167E-02
1.087002E-02
9.904813E-03
8.459113E-03
8.086696E-03
7.060604E-03
5.810009E-03
6.034740E-03
5.703848E-03
4.502684E-03
3.822989E-03
3.993140E-03
3.367624E-03
3.387055E-03
3.570167E-03
2.569254E-03
2.049815E-03
1.773444E-03
1.198333E-03
9.475009E-04
1.303100E-03
7.194808E-04
4.106206E-04
6.922526E-04
3.247488E-04
6.524904E-04
4.793620E-04
2.568427E-04
1.341171E-04
2.689657E-04
1.375448E-03
1.183567E-03
1.089986E-03
8.951169E-04
2.049934E-03
7.703807E-04
1.781837E-03
3.553657E-03
1.219424E-04
2.268030E-04
2.250771E-03
1.184996E-03
1.234142E-03
1.032603E-03
2.983848E-03
2.054568E-04
8.713211E-03
-1.688174E-02
-4.357262E-05
-6.332354E-03
2.730444E-03
1.670441E-03
2.132547E-03
2.849094E-03
3.142186E-03
3.860541E-03
4.396597E-03
4.713049E-03
5.184197E-03
5.940033E-03
7.690942E-03
8.017307E-03
9.337416E-03
1.044376E-02
1.252185E-02
1.284031E-02
1.589429E-02
1.869830E-02
2.154116E-02
2.460230E-02
2.881245E-02
3.236060E-02
3.664425E-02
4.237003E-02
4.836420E-02
5.516102E-02
6.262111E-02
7.215547E-02
8.294531E-02
9.467181E-02
1.089048E-01
1.211763E-01
1.332700E-01
1.461595E-01
1.598896E-01
1.733043E-01
1.893209E-01
2.038807E-01
2.191308E-01
2.338889E-01
2.473301E-01
2.604512E-01
2.746811E-01
2.860046E-01
2.987383E-01
3.108299E-01
3.225411E-01
3.323461E-01
3.410688E-01
3.547487E-01
3.649495E-01
3.729144E-01
3.811217E-01
3.883133E-01
3.948146E-01
4.023438E-01
4.099182E-01
4.163694E-01
4.202425E-01
4.225381E-01
4.279917E-01
4.301132E-01
4.339924E-01
4.371649E-01
4.404170E-01
4.417022E-01
4.432552E-01
4.431564E-01
4.454313E-01
4.476939E-01
4.497873E-01
4.503056E-01
4.513301E-01
4.525516E-01
4.528227E-01
4.527666E-01
4.523034E-01
4.527608E-01
4.528771E-01
4.538927E-01
4.539069E-01
4.558713E-01
4.565252E-01
4.557651E-01
4.561264E-01
4.559250E-01
4.563435E-01
4.560662E-01
4.547877E-01
4.546000E-01
4.548893E-01
4.554873E-01
4.548795E-01
4.548895E-01
4.523270E-01
4.502394E-01
4.485788E-01
4.487206E-01
4.463785E-01
4.447134E-01
4.444558E-01
4.427440E-01
4.405435E-01
4.377061E-01
4.317637E-01
4.278214E-01
4.217276E-01
4.162899E-01
4.116907E-01
4.057101E-01
4.001117E-01
3.931916E-01
3.870063E-01
3.807694E-01
3.702132E-01
3.626603E-01
3.534225E-01
3.407454E-01
3.303326E-01
3.205129E-01
3.084004E-01
2.957516E-01
2.818068E-01
2.676783E-01
2.542476E-01
2.429544E-01
2.303358E-01
2.156456E-01
2.024390E-01
1.825742E-01
1.697143E-01
1.552773E-01
1.420498E-01
1.291979E-01
1.146005E-01
1.036577E-01
9.450842E-02
8.097797E-02
7.158332E-02
6.017426E-02
5.264357E-02
4.642955E-02
4.074463E-02
3.597217E-02
3.109460E-02
2.748801E-02
2.372173E-02
2.075299E-02
1.759130E-02
1.532144E-02
1.402231E-02
1.233464E-02
1.061912E-02
9.616566E-03
8.036504E-03
7.325511E-03
7.016491E-03
6.666235E-03
5.786056E-03
5.030601E-03
4.883100E-03
4.342017E-03
4.297133E-03
3.929974E-03
2.810842E-03
2.720820E-03
1.727394E-03
1.584652E-03
1.561394E-03
1.432744E-03
1.417059E-03
7.584173E-04
1.627149E-03
5.817062E-04
1.317789E-04
5.358417E-04
1.199208E-03
4.767246E-04
2.880313E-04
3.953645E-04
1.065232E-03
1.972886E-03
7.505257E-04
5.078499E-04
4.139058E-04
1.626670E-03
7.892841E-04
9.099950E-04
8.974907E-04
6.526521E-04
1.613794E-03
2.007543E-03
1.212405E-03
5.671987E-04
1.568417E-03
8.502225E-04
4.984296E-02
2.271293E-02
1.368700E-02
9.740595E-03
1.473792E-03
2.111244E-03
2.504942E-03
2.264439E-03
2.513088E-03
3.264076E-03
3.932351E-03
4.485665E-03
5.280927E-03
5.819816E-03
6.005356E-03
6.654627E-03
7.694772E-03
9.161888E-03
1.076363E-02
1.168718E-02
1.314011E-02
1.526155E-02
1.651299E-02
2.030191E-02
2.378051E-02
2.729535E-02
3.244144E-02
3.682909E-02
4.210995E-02
4.983881E-02
5.707514E-02
6.413682E-02
7.271989E-02
8.430510E-02
9.382031E-02
1.070537E-01
1.205585E-01
1.326094E-01
1.481431E-01
1.597025E-01
1.726305E-01
1.893671E-01
2.041381E-01
2.195465E-01
2.337219E-01
2.478108E-01
2.618001E-01
2.738263E-01
2.882106E-01
2.995347E-01
3.122146E-01
3.233965E-01
3.334668E-01
3.426772E-01
3.537036E-01
3.639442E-01
3.728312E-01
3.797587E-01
3.892653E-01
3.955896E-01
4.025431E-01
4.091988E-01
4.132999E-01
4.198307E-01
4.234143E-01
4.259400E-01
4.305621E-01
4.345957E-01
4.380749E-01
4.387276E-01
4.427909E-01
4.434187E-01
4.431604E-01
4.442829E-01
4.477621E-01
4.503958E-01
4.518314E-01
4.520219E-01
4.522821E-01
4.538689E-01
4.544792E-01
4.532897E-01
4.531607E-01
4.531530E-01
4.536570E-01
4.558338E-01
4.594732E-01
4.579076E-01
4.555080E-01
4.550447E-01
4.564038E-01
4.551389E-01
4.559581E-01
4.559666E-01
4.547708E-01
4.543788E-01
4.543574E-01
4.545285E-01
4.543273E-01
4.526981E-01
4.516723E-01
4.501820E-01
4.492713E-01
4.475438E-01
4.457300E-01
4.445215E-01
4.428659E-01
4.399820E-01
4.359595E-01
4.336113E-01
4.294455E-01
4.227654E-01
4.164738E-01
4.106034E-01
4.047669E-01
3.988087E-01
3.926369E-01
3.852011E-01
3.773139E-01
3.713833E-01
3.618322E-01
3.526649E-01
3.444599E-01
3.317513E-01
3.204215E-01
3.095281E-01
2.959669E-01
2.824670E-01
2.692682E-01
2.563522E-01
2.427792E-01
2.282886E-01
2.149507E-01
2.011346E-01
1.854508E-01
1.700085E-01
1.559791E-01
1.422399E-01
1.270703E-01
1.130771E-01
1.026934E-01
9.219597E-02
8.110844E-02
7.061409E-02
5.918540E-02
5.233357E-02
4.682708E-02
4.083045E-02
3.668674E-02
3.248329E-02
2.818303E-02
2.490398E-02
2.070373E-02
1.795313E-02
1.469854E-02
1.303257E-02
1.229670E-02
1.089156E-02
9.636375E-03
8.885136E-03
7.650860E-03
7.128601E-03
6.230801E-03
5.808153E-03
5.702289E-03
4.792320E-03
4.266968E-03
4.174325E-03
4.139685E-03
2.955618E-03
2.527869E-03
2.348204E-03
1.654688E-03
1.245278E-03
1.192524E-03
1.370415E-03
1.338339E-03
1.148624E-03
5.377723E-04
1.122533E-03
1.480094E-03
5.254961E-04
5.422625E-04
2.282430E-04
1.065467E-03
1.545121E-03
1.087342E-03
3.370823E-04
-6.711587E-06
6.861417E-05
1.822657E-03
1.917419E-03
5.719537E-04
-2.901513E-05
1.129398E-03
8.234784E-04
9.605086E-04
1.075521E-03
1.340497E-03
1.285174E-03
5.502123E-03
-1.544548E-02
1.692722E-02
9.548575E-03
4.623322E-03
1.613518E-03
1.616016E-03
2.039189E-03
2.413684E-03
2.891033E-03
3.291219E-03
3.512591E-03
4.258432E-03
4.584551E-03
5.580605E-03
5.996564E-03
7.010898E-03
8.143321E-03
8.260766E-03
1.016755E-02
1.130807E-02
1.247712E-02
1.451825E-02
1.678151E-02
2.018904E-02
2.370373E-02
2.674385E-02
3.093730E-02
3.628891E-02
4.214551E-02
4.779135E-02
5.651397E-02
6.403909E-02
7.050355E-02
8.298234E-02
9.492739E-02
1.062472E-01
1.204686E-01
1.356655E-01
1.470630E-01
1.606433E-01
1.738952E-01
1.881407E-01
2.056548E-01
2.198905E-01
2.338105E-01
2.492448E-01
2.618968E-01
2.754746E-01
2.870674E-01
2.995302E-01
3.126845E-01
3.235906E-01
3.326407E-01
3.426441E-01
3.540415E-01
3.636171E-01
3.728796E-01
3.799455E-01
3.892609E-01
3.965069E-01
4.032443E-01
4.099883E-01
4.150402E-01
4.182143E-01
4.224978E-01
4.280684E-01
4.323306E-01
4.365733E-01
4.395837E-01
4.402645E-01
4.418127E-01
4.433406E-01
4.452975E-01
4.462039E-01
4.474245E-01
4.495585E-01
4.506171E-01
4.512246E-01
4.522827E-01
4.536994E-01
4.535058E-01
4.528634E-01
4.531372E-01
4.533844E-01
4.541554E-01
4.575868E-01
4.633716E-01
4.577833E-01
4.563884E-01
4.561096E-01
4.544394E-01
4.549585E-01
4.557849E-01
4.554362E-01
4.547231E-01
4.536771E-01
4.537894E-01
4.549666E-01
4.543888E-01
4.525148E-01
4.517205E-01
4.506406E-01
4.505215E-01
4.494578E-01
4.464627E-01
4.438095E-01
4.417595E-01
4.402174E-01
4.372813E-01
4.330133E-01
4.281374E-01
4.224198E-01
4.172090E-01
4.121708E-01
4.055726E-01
3.995034E-01
3.920495E-01
3.851963E-01
3.796022E-01
3.722750E-01
3.634816E-01
3.535325E-01
3.421589E-01
3.312474E-01
3.189808E-01
3.086908E-01
2.974123E-01
2.824533E-01
2.679744E-01
2.540140E-01
2.425442E-01
2.273344E-01
2.170747E-01
2.032328E-01
1.843811E-01
1.683308E-01
1.550506E-01
1.401506E-01
1.269730E-01
1.144199E-01
1.015966E-01
9.382662E-02
7.943658E-02
6.911230E-02
5.995731E-02
5.281908E-02
4.570079E-02
4.019710E-02
3.626397E-02
3.281710E-02
2.828731E-02
2.438939E-02
2.051629E-02
1.809079E-02
1.596687E-02
1.336575E-02
1.273668E-02
1.102224E-02
1.001144E-02
8.008829E-03
7.542890E-03
6.683354E-03
6.366019E-03
5.546111E-03
5.181853E-03
4.209180E-03
3.664477E-03
3.626652E-03
3.616477E-03
3.042094E-03
3.073432E-03
2.281156E-03
1.220539E-03
9.654908E-04
9.868360E-04
9.103796E-04
1.328237E-03
1.077396E-03
8.924459E-04
8.593088E-04
8.801805E-04
6.479995E-04
7.394569E-04
7.327924E-04
1.932880E-03
2.378141E-04
6.153461E-04
5.830496E-04
4.286757E-04
3.132960E-04
1.585415E-03
1.146921E-03
-1.012609E-04
-3.442488E-04
7.055677E-04
7.587702E-04
3.230560E-04
6.709827E-04
8.439854E-04
8.525667E-04
1.010752E-03
8.777682E-03
1.199205E-02
1.638690E-02
1.953659E-03
1.903288E-03
2.334651E-03
2.975886E-03
2.365687E-03
2.222228E-03
3.474246E-03
3.684716E-03
4.252167E-03
4.689617E-03
4.959930E-03
5.649346E-03
6.734213E-03
7.252189E-03
7.998086E-03
1.016481E-02
1.180964E-02
1.305034E-02
1.510515E-02
1.715887E-02
2.064052E-02
2.434123E-02
2.749381E-02
3.107769E-02
3.618476E-02
4.227478E-02
4.708714E-02
5.503129E-02
6.323770E-02
7.267258E-02
8.293461E-02
9.553875E-02
1.083114E-01
1.200602E-01
1.354053E-01
1.468343E-01
1.598652E-01
1.747596E-01
1.887052E-01
2.029891E-01
2.199439E-01
2.340151E-01
2.496642E-01
2.633598E-01
2.756873E-01
2.878563E-01
2.985851E-01
3.116534E-01
3.228655E-01
3.314827E-01
3.425609E-01
3.531916E-01
3.637717E-01
3.722130E-01
3.807636E-01
3.904212E-01
3.961971E-01
4.033966E-01
4.105682E-01
4.148175E-01
4.194779E-01
4.225581E-01
4.274676E-01
4.330653E-01
4.368591E-01
4.384428E-01
4.392899E-01
4.424383E-01
4.454706E-01
4.454903E-01
4.450957E-01
4.473315E-01
4.494324E-01
4.504009E-01
4.516048E-01
4.514312E-01
4.532020E-01
4.548068E-01
4.543769E-01
4.547659E-01
4.531205E-01
4.537752E-01
4.585272E-01
4.602501E-01
4.562685E-01
4.548492E-01
4.548627E-01
4.539564E-01
4.547350E-01
4.554720E-01
4.554225E-01
4.544391E-01
4.544691E-01
4.543025E-01
4.549223E-01
4.548422E-01
4.523594E-01
4.514043E-01
4.517258E-01
4.515007E-01
4.502173E-01
4.464556E-01
4.445207E-01
4.427868E-01
4.410984E-01
4.380227E-01
4.333853E-01
4.276272E-01
4.238864E-01
4.187343E-01
4.129459E-01
4.064734E-01
4.008504E-01
3.949756E-01
3.854871E-01
3.797326E-01
3.711140E-01
3.625879E-01
3.540582E-01
3.453986E-01
3.314461E-01
3.206822E-01
3.090835E-01
2.961776E-01
2.808258E-01
2.687102E-01
2.554989E-01
2.424412E-01
2.288093E-01
2.154584E-01
2.001986E-01
1.850536E-01
1.695881E-01
1.555463E-01
1.399195E-01
1.265738E-01
1.145618E-01
1.021447E-01
8.995991E-02
7.939365E-02
6.875608E-02
6.088298E-02
5.375272E-02
4.737959E-02
4.171287E-02
3.584865E-02
3.088330E-02
2.646834E-02
2.313206E-02
1.995646E-02
1.762077E-02
1.548177E-02
1.447142E-02
1.290267E-02
1.093119E-02
9.383765E-03
8.203105E-03
6.791772E-03
6.545427E-03
5.800041E-03
5.339858E-03
5.112204E-03
4.225856E-03
3.851247E-03
3.510031E-03
3.496803E-03
3.315762E-03
1.980512E-03
2.110293E-03
1.337102E-03
1.759587E-03
8.265352E-04
9.467794E-04
6.228500E-04
5.393353E-04
7.281812E-04
8.143999E-04
5.743881E-04
1.253755E-03
1.462531E-03
1.362015E-03
5.834406E-04
5.390929E-04
7.010894E-04
2.660439E-04
5.546065E-05
7.465352E-04
8.053161E-04
6.309560E-04
-2.120936E-04
-2.694058E-04
5.938934E-04
1.088382E-03
8.804876E-04
7.945620E-04
5.100400E-04
9.106992E-04
6.063151E-04
1.268752E-04
3.408763E-03
1.602685E-03
8.685366E-04
1.759063E-03
1.415562E-03
1.856537E-03
2.299773E-03
3.131999E-03
3.919038E-03
4.573971E-03
4.885153E-03
4.763461E-03
5.422580E-03
6.057765E-03
6.842962E-03
7.919893E-03
8.468067E-03
9.675258E-03
1.187169E-02
1.333797E-02
1.489034E-02
1.644620E-02
2.018460E-02
2.448687E-02
2.774436E-02
3.265954E-02
3.733831E-02
4.330069E-02
4.855747E-02
5.477911E-02
6.422154E-02
7.231742E-02
8.349278E-02
9.585339E-02
1.082891E-01
1.198254E-01
1.318779E-01
1.459091E-01
1.586643E-01
1.749536E-01
1.881167E-01
2.032093E-01
2.188968E-01
2.344417E-01
2.485472E-01
2.608017E-01
2.729577E-01
2.856745E-01
2.988222E-01
3.100973E-01
3.225030E-01
3.338318E-01
3.442698E-01
3.554780E-01
3.634105E-01
3.719176E-01
3.805727E-01
3.883305E-01
3.972255E-01
4.026531E-01
4.079979E-01
4.155566E-01
4.212055E-01
4.252614E-01
4.286702E-01
4.334970E-01
4.355193E-01
4.379408E-01
4.407291E-01
4.424207E-01
4.446102E-01
4.459547E-01
4.473562E-01
4.466143E-01
4.500765E-01
4.505943E-01
4.508649E-01
4.522291E-01
4.533943E-01
4.534040E-01
4.542864E-01
4.546405E-01
4.540160E-01
4.542848E-01
4.555305E-01
4.559421E-01
4.555924E-01
4.542182E-01
4.542929E-01
4.540625E-01
4.551471E-01
4.552308E-01
4.555622E-01
4.542162E-01
4.515172E-01
4.517882E-01
4.536663E-01
4.553412E-01
4.520716E-01
4.508249E-01
4.506082E-01
4.515102E-01
4.501113E-01
4.479531E-01
4.453073E-01
4.419579E-01
4.399432E-01
4.372165E-01
4.319568E-01
4.284117E-01
4.247789E-01
4.197065E-01
4.123172E-01
4.068286E-01
4.013743E-01
3.916283E-01
3.852315E-01
3.791728E-01
3.723862E-01
3.634700E-01
3.529856E-01
3.411800E-01
3.310213E-01
3.194983E-01
3.086002E-01
2.962582E-01
2.822644E-01
2.696216E-01
2.546920E-01
2.433073E-01
2.280001E-01
2.173872E-01
2.022454E-01
1.825020E-01
1.682463E-01
1.544531E-01
1.400078E-01
1.279003E-01
1.142849E-01
1.015781E-01
9.071086E-02
7.923429E-02
6.890666E-02
6.109373E-02
5.315907E-02
4.800545E-02
4.102028E-02
3.513167E-02
3.101259E-02
2.743332E-02
2.215936E-02
1.959832E-02
1.791064E-02
1.545779E-02
1.416148E-02
1.254322E-02
1.124904E-02
9.969826E-03
8.878588E-03
7.492076E-03
7.036181E-03
5.718837E-03
4.696250E-03
4.936512E-03
4.313008E-03
3.947362E-03
3.405360E-03
3.227772E-03
2.507068E-03
2.890269E-03
2.249171E-03
2.028072E-03
2.027375E-03
1.658613E-03
8.758978E-04
8.629354E-04
7.041081E-04
7.158072E-04
9.804094E-04
8.376333E-04
7.740107E-04
8.469359E-04
6.129882E-04
6.565288E-04
1.459941E-03
2.993766E-04
8.165137E-05
5.192373E-05
2.765562E-04
5.644307E-04
2.821623E-04
-1.288358E-04
-3.712139E-04
-1.607725E-05
7.812580E-05
5.458685E-04
4.683684E-04
7.044330E-04
5.251684E-04
3.983860E-04
3.195419E-04
9.280037E-04
5.221460E-04
9.125250E-04
1.132021E-03
1.142428E-03
2.184167E-03
3.262616E-03
3.207600E-03
2.973437E-03
3.961900E-03
4.517113E-03
4.079580E-03
5.082896E-03
5.389204E-03
6.191163E-03
7.375014E-03
8.960717E-03
9.785355E-03
1.154611E-02
1.328042E-02
1.590815E-02
1.773540E-02
2.019838E-02
2.359502E-02
2.766548E-02
3.170691E-02
3.639635E-02
4.291022E-02
4.883737E-02
5.792494E-02
6.392293E-02
7.205934E-02
8.227936E-02
9.329079E-02
1.081484E-01
1.209267E-01
1.339713E-01
1.465666E-01
1.605550E-01
1.755087E-01
1.919762E-01
2.051598E-01
2.185579E-01
2.364608E-01
2.496435E-01
2.606310E-01
2.725579E-01
2.856752E-01
2.943759E-01
3.091541E-01
3.215940E-01
3.337657E-01
3.440325E-01
3.537002E-01
3.642941E-01
3.715582E-01
3.796973E-01
3.902337E-01
3.975899E-01
4.045187E-01
4.107576E-01
4.159012E-01
4.228828E-01
4.277999E-01
4.281368E-01
4.314152E-01
4.343695E-01
4.364285E-01
4.410744E-01
4.456060E-01
4.463648E-01
4.469510E-01
4.471074E-01
4.468138E-01
4.489212E-01
4.507211E-01
4.508246E-01
4.524484E-01
4.533651E-01
4.535715E-01
4.547726E-01
4.551848E-01
4.554927E-01
4.560626E-01
4.537825E-01
4.539104E-01
4.547312E-01
4.555833E-01
4.560116E-01
4.562957E-01
4.550934E-01
4.544081E-01
4.544459E-01
4.545885E-01
4.533611E-01
4.523203E-01
4.523170E-01
4.521916E-01
4.523158E-01
4.514594E-01
4.517085E-01
4.500771E-01
4.478836E-01
4.470874E-01
4.466635E-01
4.419079E-01
4.391607E-01
4.348885E-01
4.326610E-01
4.277943E-01
4.237832E-01
4.200883E-01
4.133361E-01
4.100170E-01
4.005466E-01
3.942964E-01
3.835942E-01
3.791160E-01
3.711234E-01
3.610280E-01
3.514418E-01
3.404499E-01
3.312448E-01
3.229706E-01
3.085949E-01
2.967232E-01
2.827556E-01
2.681658E-01
2.547896E-01
2.408143E-01
2.270181E-01
2.128740E-01
1.991783E-01
1.852617E-01
1.693453E-01
1.550024E-01
1.400933E-01
1.265283E-01
1.140882E-01
1.003103E-01
9.082605E-02
7.931846E-02
6.815499E-02
6.046170E-02
5.331475E-02
4.649732E-02
4.142821E-02
3.494117E-02
3.033377E-02
2.909873E-02
2.462039E-02
1.967732E-02
1.853054E-02
1.599721E-02
1.387192E-02
1.328170E-02
1.156724E-02
9.875447E-03
8.519625E-03
7.941018E-03
6.948801E-03
6.081839E-03
5.195832E-03
5.352849E-03
4.294524E-03
4.055789E-03
3.133182E-03
3.192679E-03
3.113407E-03
2.589122E-03
2.278368E-03
1.556216E-03
1.619162E-03
1.363577E-03
1.462500E-03
1.088607E-03
1.118809E-03
4.122311E-04
3.457636E-04
9.111528E-04
1.464227E-03
8.391167E-04
1.016221E-03
1.429762E-03
6.058819E-04
4.653571E-04
3.786239E-04
3.836775E-04
4.334593E-04
3.297523E-04
3.112026E-04
8.523897E-05
1.025319E-03
3.455117E-04
6.569752E-04
3.258184E-04
1.549261E-03
7.957574E-04
6.392684E-04
1.492813E-03
1.726608E-03
1.406418E-03
5.159730E-04
6.408809E-04
1.268637E-03
1.738050E-03
1.889111E-03
2.325820E-03
2.554870E-03
3.728569E-03
3.847042E-03
4.829693E-03
4.880639E-03
4.941038E-03
5.824924E-03
7.034308E-03
8.049576E-03
7.890512E-03
9.698492E-03
1.084091E-02
1.287664E-02
1.551855E-02
1.830351E-02
2.023212E-02
2.265218E-02
2.711806E-02
3.200593E-02
3.575765E-02
4.190547E-02
4.891582E-02
5.725117E-02
6.518588E-02
7.313748E-02
8.207620E-02
9.133119E-02
1.052836E-01
1.187827E-01
1.330509E-01
1.463674E-01
1.605012E-01
1.753356E-01
1.910630E-01
2.057314E-01
2.200959E-01
2.357270E-01
2.499856E-01
2.616581E-01
2.733884E-01
2.853490E-01
2.991241E-01
3.120532E-01
3.204333E-01
3.328475E-01
3.447228E-01
3.547671E-01
3.633485E-01
3.704630E-01
3.792572E-01
3.889025E-01
3.965577E-01
4.009992E-01
4.092582E-01
4.142236E-01
4.208136E-01
4.263062E-01
4.285676E-01
4.326462E-01
4.347629E-01
4.356803E-01
4.425460E-01
4.500100E-01
4.466608E-01
4.455693E-01
4.481084E-01
4.501494E-01
4.503516E-01
4.496604E-01
4.510608E-01
4.530741E-01
4.549870E-01
4.550545E-01
4.550734E-01
4.535009E-01
4.544216E-01
4.540993E-01
4.552117E-01
4.540370E-01
4.549662E-01
4.551128E-01
4.547236E-01
4.533694E-01
4.536528E-01
4.547722E-01
4.541099E-01
4.566240E-01
4.559435E-01
4.545443E-01
4.541484E-01
4.526915E-01
4.496681E-01
4.506727E-01
4.523097E-01
4.492867E-01
4.482300E-01
4.487597E-01
4.467742E-01
4.419534E-01
4.389902E-01
4.351883E-01
4.302248E-01
4.264203E-01
4.230231E-01
4.176241E-01
4.137387E-01
4.089157E-01
4.012170E-01
3.923760E-01
3.829350E-01
3.781477E-01
3.686844E-01
3.629958E-01
3.568953E-01
3.411515E-01
3.310850E-01
3.211033E-01
3.103505E-01
2.967987E-01
2.831510E-01
2.733159E-01
2.578486E-01
2.429457E-01
2.274061E-01
2.139906E-01
1.992165E-01
1.836810E-01
1.690235E-01
1.548099E-01
1.406315E-01
1.284950E-01
1.113456E-01
1.005924E-01
9.300883E-02
7.996237E-02
7.123531E-02
6.167376E-02
5.335418E-02
4.681384E-02
4.046408E-02
3.598452E-02
3.210528E-02
2.831893E-02
2.331323E-02
2.006901E-02
1.737198E-02
1.644072E-02
1.442506E-02
1.252687E-02
1.107056E-02
1.008412E-02
8.429395E-03
7.659463E-03
7.356832E-03
6.430571E-03
5.463627E-03
5.004715E-03
4.489466E-03
3.712810E-03
3.255230E-03
3.146779E-03
2.797651E-03
2.615891E-03
1.833575E-03
1.387472E-03
1.980369E-03
1.842593E-03
1.042343E-03
5.144218E-04
5.596454E-04
4.794855E-04
6.540750E-04
8.380380E-04
1.957935E-03
5.794466E-04
3.130458E-04
4.329113E-04
-4.876036E-05
9.078465E-05
1.033883E-04
-1.746281E-05
1.818873E-04
-9.548848E-05
-7.098714E-05
2.316971E-05
8.900910E-04
1.672731E-03
1.203929E-03
2.262616E-04
7.251162E-04
8.687785E-04
8.868936E-04
4.230192E-04
8.328455E-04
1.223285E-03
8.050929E-04
1.027879E-03
1.369190E-03
1.859569E-03
1.645200E-03
2.241921E-03
3.004856E-03
3.379409E-03
3.781423E-03
3.478968E-03
4.344222E-03
4.965271E-03
5.857943E-03
6.367187E-03
7.375850E-03
8.610431E-03
9.978627E-03
1.073973E-02
1.266602E-02
1.478240E-02
1.705891E-02
1.974911E-02
2.323881E-02
2.754806E-02
3.230404E-02
3.710792E-02
4.356756E-02
4.836015E-02
5.485151E-02
6.484564E-02
7.158159E-02
8.240257E-02
9.344956E-02
1.045984E-01
1.176247E-01
1.308855E-01
1.470361E-01
1.589141E-01
1.733737E-01
1.916235E-01
2.048874E-01
2.198769E-01
2.328258E-01
2.474391E-01
2.624367E-01
2.747558E-01
2.865660E-01
3.000821E-01
3.112737E-01
3.203610E-01
3.337251E-01
3.455272E-01
3.545276E-01
3.634796E-01
3.712037E-01
3.805365E-01
3.879120E-01
3.952797E-01
4.030988E-01
4.072419E-01
4.136151E-01
4.195102E-01
4.227331E-01
4.290447E-01
4.329134E-01
4.341910E-01
4.367839E-01
4.428814E-01
4.487100E-01
4.475084E-01
4.460182E-01
4.467569E-01
4.491857E-01
4.519753E-01
4.526493E-01
4.518447E-01
4.519496E-01
4.544975E-01
4.547926E-01
4.549741E-01
4.542406E-01
4.538593E-01
4.544888E-01
4.546498E-01
4.541606E-01
4.560620E-01
4.536700E-01
4.547668E-01
4.536633E-01
4.523062E-01
4.536716E-01
4.551704E-01
4.552802E-01
4.555794E-01
4.548521E-01
4.539983E-01
4.511440E-01
4.498486E-01
4.490621E-01
4.494642E-01
4.484754E-01
4.459660E-01
4.461574E-01
4.449762E-01
4.402661E-01
4.374768E-01
4.346592E-01
4.305929E-01
4.258992E-01
4.230963E-01
4.169859E-01
4.131345E-01
4.072070E-01
3.985406E-01
3.930807E-01
3.845520E-01
3.786326E-01
3.720416E-01
3.629810E-01
3.535330E-01
3.418008E-01
3.317674E-01
3.233994E-01
3.108624E-01
2.962137E-01
2.816201E-01
2.687760E-01
2.566364E-01
2.423701E-01
2.309132E-01
2.144222E-01
2.004307E-01
1.844069E-01
1.683979E-01
1.541651E-01
1.401196E-01
1.272079E-01
1.128189E-01
1.008786E-01
8.991826E-02
7.863748E-02
7.099514E-02
6.588480E-02
5.595613E-02
4.934520E-02
4.144183E-02
3.544146E-02
3.024138E-02
2.734176E-02
2.431338E-02
2.039008E-02
1.783386E-02
1.635128E-02
1.445154E-02
1.329402E-02
1.121769E-02
9.452804E-03
7.791706E-03
7.375327E-03
7.344011E-03
6.158161E-03
5.530528E-03
5.914733E-03
5.290549E-03
3.764933E-03
4.025271E-03
2.735740E-03
3.308968E-03
2.679298E-03
2.490348E-03
2.371105E-03
2.257854E-03
1.119413E-03
1.110390E-03
7.993982E-04
7.248903E-04
1.153994E-03
1.310318E-03
2.646954E-04
7.766679E-07
5.854561E-04
7.144427E-04
1.052068E-03
2.496354E-04
3.580593E-05
5.579096E-05
5.862653E-04
1.816541E-04
6.602459E-05
1.352935E-04
1.474120E-04
3.185118E-04
1.052810E-03
4.360032E-04
5.339992E-04
5.569257E-04
5.160658E-04
1.201617E-03
5.427993E-04
4.266530E-04
5.331185E-04
7.942453E-04
7.722229E-04
1.529314E-03
1.601181E-03
2.117945E-03
2.209634E-03
2.882446E-03
3.033103E-03
3.349353E-03
3.600351E-03
4.220280E-03
5.654113E-03
5.332261E-03
6.262457E-03
7.842578E-03
8.463993E-03
1.027633E-02
1.124006E-02
1.263564E-02
1.412193E-02
1.745828E-02
2.039218E-02
2.370848E-02
2.733247E-02
3.251379E-02
3.740559E-02
4.271450E-02
4.858272E-02
5.718516E-02
6.480748E-02
7.315036E-02
8.273630E-02
9.269666E-02
1.027969E-01
1.165247E-01
1.317256E-01
1.463611E-01
1.594353E-01
1.724679E-01
1.882690E-01
2.028906E-01
2.184663E-01
2.334348E-01
2.481453E-01
2.615839E-01
2.741955E-01
2.864273E-01
3.006624E-01
3.119648E-01
3.228590E-01
3.341042E-01
3.447980E-01
3.557342E-01
3.651186E-01
3.720596E-01
3.808285E-01
3.890890E-01
3.960529E-01
4.031662E-01
4.065439E-01
4.131843E-01
4.191717E-01
4.232893E-01
4.269423E-01
4.324459E-01
4.346008E-01
4.375435E-01
4.422973E-01
4.474524E-01
4.467640E-01
4.454439E-01
4.477486E-01
4.482161E-01
4.505360E-01
4.533711E-01
4.514194E-01
4.526915E-01
4.548536E-01
4.538659E-01
4.533389E-01
4.534116E-01
4.536446E-01
4.544150E-01
4.554763E-01
4.552277E-01
4.548337E-01
4.528795E-01
4.534215E-01
4.537966E-01
4.524293E-01
4.542280E-01
4.558435E-01
4.558935E-01
4.539610E-01
4.526628E-01
4.532628E-01
4.518158E-01
4.502669E-01
4.497262E-01
4.485505E-01
4.461696E-01
4.457149E-01
4.462043E-01
4.450330E-01
4.400121E-01
4.373058E-01
4.342727E-01
4.318075E-01
4.287253E-01
4.228974E-01
4.183055E-01
4.123771E-01
4.080538E-01
3.993451E-01
3.910706E-01
3.842135E-01
3.784280E-01
3.700963E-01
3.619039E-01
3.538214E-01
3.438855E-01
3.303334E-01
3.213460E-01
3.095781E-01
2.960248E-01
2.821908E-01
2.692963E-01
2.554991E-01
2.416253E-01
2.291074E-01
2.149248E-01
2.010834E-01
1.836644E-01
1.695663E-01
1.534457E-01
1.393144E-01
1.274221E-01
1.130865E-01
1.021924E-01
9.252515E-02
7.922930E-02
6.869754E-02
6.095160E-02
5.666912E-02
4.860161E-02
4.181413E-02
3.524160E-02
3.086119E-02
2.777920E-02
2.355261E-02
2.084336E-02
1.835067E-02
1.598773E-02
1.438077E-02
1.229710E-02
1.100900E-02
9.891170E-03
8.418021E-03
7.600037E-03
6.985019E-03
6.108504E-03
5.849240E-03
5.503503E-03
4.379306E-03
4.152651E-03
3.392981E-03
2.867939E-03
3.262184E-03
3.322057E-03
2.763980E-03
2.704228E-03
2.165094E-03
1.718226E-03
8.337937E-04
6.830401E-04
1.268775E-03
1.524919E-03
8.617652E-04
8.755912E-04
8.521703E-04
1.022124E-03
7.397083E-04
7.361324E-04
9.592650E-04
8.992561E-04
6.093048E-04
8.143542E-04
-8.812485E-05
-1.878883E-05
1.068775E-03
9.499704E-05
-2.863947E-05
5.584881E-04
2.432466E-04
8.125371E-04
4.499133E-04
2.224760E-04
4.385487E-04
3.987799E-04
7.495115E-04
1.055665E-03
9.827748E-04
6.769481E-04
9.661008E-04
1.250161E-03
1.313587E-03
1.748276E-03
2.107046E-03
3.709663E-03
4.075528E-03
3.700473E-03
3.991868E-03
4.922810E-03
5.661301E-03
5.982819E-03
7.009285E-03
8.974069E-03
9.248145E-03
1.146547E-02
1.215939E-02
1.429605E-02
1.653621E-02
2.041844E-02
2.408374E-02
2.694107E-02
3.382682E-02
3.709393E-02
4.250234E-02
4.754845E-02
5.754746E-02
6.372486E-02
7.264722E-02
8.187307E-02
9.364795E-02
1.058931E-01
1.159753E-01
1.293826E-01
1.470237E-01
1.607638E-01
1.741468E-01
1.893518E-01
2.034657E-01
2.196378E-01
2.320047E-01
2.454331E-01
2.577777E-01
2.735499E-01
2.865086E-01
3.009280E-01
3.131708E-01
3.234159E-01
3.351610E-01
3.464753E-01
3.566307E-01
3.636664E-01
3.698522E-01
3.813315E-01
3.889707E-01
3.962540E-01
4.025839E-01
4.080905E-01
4.140277E-01
4.176707E-01
4.220186E-01
4.267016E-01
4.304476E-01
4.343594E-01
4.373782E-01
4.421032E-01
4.442583E-01
4.457778E-01
4.465679E-01
4.466477E-01
4.481552E-01
4.498056E-01
4.538659E-01
4.514444E-01
4.522233E-01
4.530886E-01
4.526077E-01
4.546042E-01
4.553554E-01
4.569434E-01
4.548611E-01
4.546945E-01
4.536085E-01
4.545475E-01
4.553838E-01
4.536125E-01
4.559454E-01
4.545597E-01
4.531353E-01
4.548603E-01
4.537653E-01
4.553767E-01
4.543507E-01
4.507752E-01
4.518596E-01
4.506204E-01
4.502784E-01
4.504195E-01
4.489648E-01
4.466489E-01
4.459800E-01
4.443347E-01
4.399009E-01
4.374085E-01
4.352709E-01
4.311108E-01
4.276396E-01
4.228672E-01
4.185182E-01
4.142721E-01
4.066597E-01
3.989155E-01
3.913404E-01
3.840147E-01
3.772808E-01
3.701939E-01
3.622698E-01
3.529258E-01
3.419787E-01
3.308112E-01
3.199544E-01
3.089389E-01
3.005654E-01
2.831658E-01
2.696102E-01
2.557477E-01
2.414713E-01
2.283229E-01
2.144604E-01
2.007161E-01
1.839333E-01
1.699755E-01
1.545539E-01
1.419877E-01
1.264825E-01
1.125108E-01
1.026062E-01
9.058948E-02
7.930455E-02
6.893371E-02
6.106477E-02
5.413866E-02
4.736213E-02
4.178828E-02
3.649227E-02
3.035344E-02
2.588981E-02
2.254635E-02
2.021532E-02
1.913034E-02
1.570296E-02
1.391894E-02
1.309662E-02
1.089317E-02
9.306100E-03
8.194583E-03
8.027695E-03
6.832634E-03
5.902063E-03
5.970730E-03
5.157609E-03
4.996168E-03
4.261192E-03
4.355654E-03
3.939679E-03
3.195042E-03
3.070578E-03
2.489118E-03
2.145935E-03
2.121878E-03
1.762043E-03
1.315072E-03
1.298420E-03
1.193849E-03
1.786051E-03
1.752603E-03
2.266236E-03
2.183348E-03
1.042825E-03
1.549701E-03
1.039174E-03
7.623023E-04
1.123653E-03
1.660131E-03
1.697182E-03
9.996602E-04
5.561283E-04
3.394307E-03
1.726492E-03
4.925911E-04
8.375460E-04
2.933975E-03
1.076116E-03
1.293656E-03
3.874831E-04
7.489497E-04
1.101434E-03
1.418858E-03
1.068018E-03
1.007025E-03
6.051975E-04
9.463935E-04
1.019915E-03
1.461429E-03
2.030333E-03
2.431608E-03
3.489829E-03
3.381963E-03
4.062740E-03
4.612333E-03
4.776017E-03
5.218229E-03
6.368193E-03
7.352959E-03
8.017194E-03
9.364586E-03
1.108357E-02
1.326213E-02
1.495216E-02
1.689044E-02
2.048892E-02
2.379334E-02
2.741308E-02
3.189698E-02
3.707709E-02
4.316533E-02
4.898329E-02
5.562624E-02
6.410757E-02
7.390595E-02
8.271546E-02
9.477650E-02
1.073497E-01
1.187856E-01
1.306285E-01
1.466756E-01
1.605303E-01
1.728723E-01
1.884487E-01
2.026031E-01
2.179999E-01
2.309629E-01
2.445903E-01
2.604742E-01
2.733137E-01
2.841879E-01
3.021813E-01
3.142654E-01
3.235766E-01
3.327488E-01
3.457863E-01
3.565918E-01
3.633869E-01
3.725118E-01
3.809924E-01
3.884461E-01
3.971770E-01
4.021505E-01
4.069580E-01
4.120911E-01
4.170158E-01
4.237345E-01
4.280805E-01
4.308403E-01
4.356261E-01
4.369955E-01
4.419728E-01
4.452789E-01
4.475627E-01
4.470821E-01
4.461961E-01
4.488437E-01
4.505224E-01
4.537427E-01
4.532786E-01
4.520907E-01
4.521077E-01
4.535539E-01
4.523571E-01
4.548090E-01
4.564837E-01
4.542972E-01
4.540646E-01
4.536871E-01
4.536678E-01
4.556884E-01
4.549572E-01
4.541593E-01
4.547401E-01
4.539577E-01
4.546451E-01
4.549406E-01
4.548520E-01
4.542166E-01
4.514127E-01
4.512209E-01
4.523964E-01
4.521776E-01
4.523588E-01
4.500532E-01
4.470234E-01
4.452872E-01
4.427514E-01
4.393967E-01
4.373786E-01
4.343072E-01
4.312989E-01
4.284200E-01
4.219979E-01
4.182037E-01
4.135409E-01
4.070579E-01
4.000311E-01
3.918899E-01
3.861463E-01
3.778866E-01
3.704093E-01
3.615630E-01
3.515059E-01
3.422238E-01
3.307276E-01
3.182543E-01
3.091901E-01
2.982744E-01
2.839948E-01
2.688579E-01
2.542321E-01
2.414613E-01
2.273454E-01
2.151368E-01
2.003095E-01
1.842973E-01
1.702734E-01
1.548788E-01
1.430804E-01
1.268393E-01
1.141732E-01
1.027448E-01
9.370322E-02
8.228952E-02
7.191184E-02
6.059809E-02
5.297548E-02
4.651156E-02
4.024693E-02
3.647426E-02
3.089170E-02
2.813437E-02
2.452942E-02
2.143581E-02
1.868001E-02
1.659688E-02
1.580651E-02
1.465711E-02
1.102662E-02
9.020014E-03
8.666013E-03
7.951017E-03
7.119551E-03
6.034939E-03
5.942088E-03
5.412633E-03
4.815527E-03
4.667960E-03
3.992267E-03
3.671829E-03
3.165078E-03
2.421507E-03
2.761428E-03
1.628212E-03
9.444534E-04
7.001550E-04
1.458537E-03
1.394504E-03
1.384084E-03
1.269413E-03
1.057655E-03
1.547456E-03
1.911493E-03
1.686360E-03
2.303931E-03
1.447920E-03
1.305245E-03
1.089057E-03
1.136245E-03
4.128520E-04
1.188513E-04
1.423781E-04
1.089829E-03
3.804055E-04
4.110309E-04
3.125912E-04
1.436451E-03
1.962928E-03
1.262523E-03
1.618850E-03
1.354361E-03
1.319157E-03
7.388560E-04
9.077510E-04
1.456078E-03
1.423614E-03
1.099121E-03
1.478907E-03
2.083539E-03
2.266382E-03
3.934914E-03
2.293193E-03
3.855987E-03
4.601219E-03
4.509813E-03
4.952248E-03
4.652246E-03
6.857396E-03
7.201449E-03
7.479444E-03
8.987677E-03
1.097537E-02
1.373717E-02
1.546109E-02
1.736112E-02
2.051461E-02
2.292152E-02
2.877351E-02
3.215453E-02
3.542535E-02
4.207038E-02
4.930246E-02
5.611131E-02
6.430861E-02
7.363552E-02
8.349158E-02
9.471184E-02
1.057833E-01
1.198009E-01
1.294748E-01
1.446132E-01
1.595969E-01
1.735499E-01
1.896025E-01
2.015064E-01
2.174857E-01
2.328356E-01
2.465380E-01
2.620665E-01
2.749857E-01
2.872290E-01
3.011015E-01
3.121098E-01
3.243518E-01
3.361767E-01
3.464390E-01
3.558464E-01
3.640595E-01
3.737051E-01
3.818722E-01
3.889234E-01
3.949635E-01
4.035303E-01
4.088256E-01
4.140769E-01
4.185285E-01
4.227063E-01
4.265310E-01
4.300389E-01
4.339490E-01
4.383589E-01
4.427259E-01
4.452919E-01
4.482760E-01
4.469351E-01
4.460495E-01
4.470990E-01
4.491828E-01
4.523440E-01
4.524797E-01
4.507524E-01
4.511983E-01
4.527166E-01
4.532415E-01
4.556883E-01
4.559939E-01
4.544665E-01
4.561819E-01
4.542606E-01
4.549369E-01
4.556783E-01
4.562490E-01
4.543883E-01
4.535379E-01
4.533223E-01
4.538751E-01
4.524289E-01
4.558960E-01
4.571658E-01
4.548175E-01
4.520083E-01
4.531726E-01
4.503801E-01
4.522120E-01
4.481915E-01
4.457332E-01
4.453817E-01
4.452028E-01
4.413678E-01
4.377437E-01
4.353135E-01
4.315096E-01
4.266682E-01
4.226869E-01
4.166490E-01
4.121030E-01
4.065601E-01
3.993660E-01
3.938965E-01
3.853363E-01
3.809385E-01
3.713842E-01
3.610438E-01
3.509970E-01
3.412955E-01
3.313619E-01
3.210213E-01
3.083270E-01
2.945712E-01
2.818033E-01
2.694197E-01
2.534027E-01
2.408045E-01
2.277776E-01
2.139616E-01
1.986390E-01
1.848175E-01
1.701884E-01
1.567565E-01
1.444162E-01
1.311081E-01
1.144007E-01
1.034751E-01
9.221574E-02
8.120329E-02
6.878770E-02
5.938112E-02
5.271745E-02
4.743042E-02
4.037554E-02
3.353884E-02
3.114210E-02
2.727332E-02
2.355226E-02
2.147065E-02
1.837973E-02
1.620487E-02
1.915757E-02
1.515050E-02
1.202942E-02
9.584195E-03
9.500831E-03
8.147039E-03
8.519568E-03
6.407953E-03
6.027357E-03
5.495973E-03
4.475065E-03
3.667143E-03
3.624424E-03
3.773758E-03
2.906112E-03
2.442482E-03
3.209470E-03
1.679302E-03
1.555603E-03
1.138485E-03
1.182496E-03
1.033018E-03
1.595637E-03
1.711263E-03
1.205631E-03
1.087953E-03
9.468559E-04
6.856939E-04
6.697676E-04
4.352641E-04
9.861138E-04
8.127176E-04
5.663879E-04
-1.031349E-04
1.503747E-04
5.291008E-04
4.995858E-04
3.623979E-04
1.233192E-04
8.434123E-04
8.129762E-04
7.471710E-04
1.218394E-03
1.235968E-03
1.609805E-03
1.183467E-03
1.487070E-03
1.556375E-03
1.197067E-03
1.256241E-03
1.112479E-03
1.771187E-03
1.774687E-03
2.519151E-03
3.475946E-03
3.117604E-03
4.205154E-03
4.122085E-03
4.814447E-03
4.643670E-03
5.676366E-03
6.134979E-03
7.098933E-03
8.343035E-03
1.047330E-02
1.110214E-02
1.286771E-02
1.422145E-02
1.712700E-02
2.129672E-02
2.391023E-02
2.838851E-02
3.199595E-02
3.625093E-02
4.093257E-02
4.622320E-02
5.337532E-02
6.389326E-02
7.422537E-02
8.332453E-02
9.476229E-02
1.066380E-01
1.193299E-01
1.312301E-01
1.454198E-01
1.618064E-01
1.737436E-01
1.892109E-01
2.042709E-01
2.163161E-01
2.312937E-01
2.458532E-01
2.614120E-01
2.740572E-01
2.868032E-01
3.006194E-01
3.143585E-01
3.246674E-01
3.364967E-01
3.453785E-01
3.563744E-01
3.636323E-01
3.715953E-01
3.790976E-01
3.877651E-01
3.964005E-01
4.016990E-01
4.062049E-01
4.127096E-01
4.174389E-01
4.233764E-01
4.266101E-01
4.287765E-01
4.328768E-01
4.378746E-01
4.412160E-01
4.438763E-01
4.466362E-01
4.465740E-01
4.450862E-01
4.469675E-01
4.480472E-01
4.488901E-01
4.514380E-01
4.504728E-01
4.509163E-01
4.539656E-01
4.543628E-01
4.550853E-01
4.559260E-01
4.572536E-01
4.549339E-01
4.539725E-01
4.540401E-01
4.543602E-01
4.558887E-01
4.553382E-01
4.533974E-01
4.546741E-01
4.548075E-01
4.538038E-01
4.549129E-01
4.571585E-01
4.552320E-01
4.512367E-01
4.506812E-01
4.512587E-01
4.508318E-01
4.483793E-01
4.459707E-01
4.433684E-01
4.430403E-01
4.409601E-01
4.378731E-01
4.358984E-01
4.314329E-01
4.267352E-01
4.218816E-01
4.160006E-01
4.120774E-01
4.054430E-01
3.986839E-01
3.920165E-01
3.840789E-01
3.784284E-01
3.708556E-01
3.627073E-01
3.527472E-01
3.405020E-01
3.315201E-01
3.210827E-01
3.097258E-01
2.956621E-01
2.813460E-01
2.677722E-01
2.542028E-01
2.405914E-01
2.268148E-01
2.147779E-01
1.998751E-01
1.847038E-01
1.707615E-01
1.563449E-01
1.427469E-01
1.252025E-01
1.145270E-01
1.028012E-01
9.251374E-02
8.426929E-02
7.085401E-02
6.082850E-02
5.351615E-02
4.647403E-02
3.927095E-02
3.469566E-02
2.956374E-02
2.735411E-02
2.334934E-02
2.151185E-02
1.980178E-02
1.756121E-02
1.654405E-02
1.243447E-02
1.120244E-02
1.025751E-02
9.038861E-03
7.888688E-03
6.900516E-03
6.464977E-03
6.272523E-03
5.913085E-03
5.957973E-03
4.975789E-03
4.531990E-03
5.074097E-03
3.860052E-03
3.187269E-03
2.809606E-03
2.627105E-03
1.623355E-03
9.345310E-04
1.130445E-03
1.405982E-03
2.159885E-03
1.230943E-03
9.934241E-04
6.764982E-04
5.933240E-04
6.247292E-04
8.602006E-04
2.046302E-04
2.112560E-04
6.492683E-04
5.184122E-04
4.233766E-04
-3.955724E-05
-1.805129E-04
1.777064E-04
1.248640E-04
6.150166E-04
3.872160E-04
8.423616E-04
3.853903E-04
-7.567012E-04
1.004024E-03
1.477382E-03
1.223772E-03
9.677213E-04
9.194139E-04
1.840216E-03
2.303395E-03
2.333120E-03
2.230174E-03
2.443830E-03
2.423286E-03
2.820308E-03
2.535991E-03
3.503980E-03
4.469244E-03
5.226237E-03
5.361875E-03
5.193017E-03
5.763464E-03
7.028473E-03
8.260303E-03
9.510958E-03
1.174518E-02
1.404854E-02
1.520007E-02
1.695241E-02
2.098029E-02
2.488107E-02
2.716375E-02
3.282139E-02
3.727618E-02
4.246233E-02
4.872421E-02
5.482766E-02
6.391744E-02
7.399897E-02
8.287694E-02
9.511823E-02
1.069832E-01
1.197663E-01
1.287842E-01
1.465645E-01
1.583642E-01
1.741619E-01
1.874033E-01
2.035133E-01
2.190164E-01
2.306691E-01
2.462559E-01
2.607164E-01
2.746763E-01
2.892229E-01
2.999956E-01
3.127849E-01
3.248633E-01
3.351187E-01
3.443585E-01
3.531947E-01
3.636335E-01
3.717339E-01
3.800636E-01
3.870178E-01
3.961190E-01
4.018823E-01
4.071914E-01
4.124331E-01
4.158944E-01
4.209665E-01
4.266417E-01
4.292482E-01
4.340723E-01
4.376415E-01
4.406118E-01
4.438988E-01
4.446838E-01
4.450062E-01
4.459210E-01
4.475702E-01
4.476643E-01
4.485935E-01
4.500965E-01
4.514446E-01
4.530405E-01
4.549147E-01
4.539562E-01
4.534170E-01
4.547186E-01
4.553546E-01
4.543950E-01
4.526118E-01
4.541302E-01
4.560245E-01
4.562067E-01
4.558528E-01
4.545263E-01
4.536847E-01
4.541983E-01
4.538748E-01
4.551479E-01
4.557773E-01
4.536497E-01
4.507510E-01
4.500241E-01
4.526009E-01
4.512589E-01
4.449837E-01
4.457509E-01
4.444163E-01
4.428603E-01
4.421413E-01
4.372947E-01
4.346070E-01
4.307263E-01
4.286467E-01
4.212883E-01
4.161789E-01
4.109486E-01
4.051355E-01
3.993506E-01
3.935214E-01
3.851302E-01
3.795833E-01
3.709472E-01
3.598669E-01
3.503084E-01
3.409143E-01
3.313650E-01
3.211787E-01
3.095899E-01
2.945754E-01
2.811372E-01
2.684572E-01
2.551382E-01
2.404072E-01
2.263303E-01
2.126610E-01
1.988717E-01
1.840583E-01
1.698701E-01
1.552747E-01
1.440402E-01
1.320594E-01
1.140155E-01
1.016578E-01
9.108850E-02
8.083804E-02
6.771318E-02
6.003279E-02
5.331307E-02
4.639304E-02
3.908107E-02
3.424871E-02
2.977299E-02
2.618493E-02
2.441124E-02
2.071569E-02
1.893568E-02
1.642048E-02
1.426663E-02
1.400716E-02
1.200495E-02
1.028349E-02
9.581940E-03
7.622655E-03
7.647590E-03
6.636436E-03
6.360349E-03
5.986839E-03
5.518618E-03
4.743136E-03
3.883831E-03
3.748611E-03
3.225698E-03
2.153298E-03
1.788512E-03
1.517568E-03
1.771663E-03
1.114816E-03
1.229506E-03
2.007265E-03
1.203097E-03
1.005308E-03
7.272564E-04
6.773104E-04
8.736757E-04
6.783090E-04
7.135213E-04
2.712852E-04
6.619367E-04
7.829227E-04
5.030030E-04
3.994699E-04
5.572961E-04
4.876329E-04
3.456821E-04
7.777140E-05
-1.953365E-04
5.743977E-04
9.541953E-04
7.830672E-04
2.123754E-03
6.098618E-04
1.247181E-03
8.680913E-04
1.528278E-03
1.695045E-03
1.065633E-03
1.192337E-03
1.581764E-03
2.473920E-03
1.735500E-03
3.071478E-03
2.418495E-03
3.262316E-03
4.089205E-03
4.606162E-03
4.743774E-03
5.748269E-03
5.669383E-03
5.845031E-03
7.827231E-03
8.527928E-03
9.666350E-03
1.129196E-02
1.311785E-02
1.500164E-02
1.657190E-02
2.175801E-02
2.456236E-02
2.868725E-02
3.154759E-02
3.726092E-02
4.220344E-02
4.926180E-02
5.641353E-02
6.574792E-02
7.451755E-02
8.337143E-02
9.464939E-02
1.082901E-01
1.198396E-01
1.311154E-01
1.434250E-01
1.593898E-01
1.744433E-01
1.892432E-01
2.040144E-01
2.165004E-01
2.316965E-01
2.465199E-01
2.608426E-01
2.760108E-01
2.883012E-01
3.015403E-01
3.142801E-01
3.247447E-01
3.337433E-01
3.438206E-01
3.523030E-01
3.627884E-01
3.717490E-01
3.807303E-01
3.874437E-01
3.936047E-01
3.983396E-01
4.081869E-01
4.138370E-01
4.173293E-01
4.217785E-01
4.275105E-01
4.308955E-01
4.339068E-01
4.379098E-01
4.417022E-01
4.433937E-01
4.435723E-01
4.452686E-01
4.465130E-01
4.485726E-01
4.500371E-01
4.485447E-01
4.499755E-01
4.536776E-01
4.530997E-01
4.559320E-01
4.566843E-01
4.545423E-01
4.551698E-01
4.545019E-01
4.539477E-01
4.541711E-01
4.550834E-01
4.557852E-01
4.569302E-01
4.570670E-01
4.558279E-01
4.558829E-01
4.544827E-01
4.527577E-01
4.533197E-01
4.539180E-01
4.538812E-01
4.528294E-01
4.510908E-01
4.507375E-01
4.497618E-01
4.467176E-01
4.456871E-01
4.437215E-01
4.426733E-01
4.408936E-01
4.375614E-01
4.345048E-01
4.303363E-01
4.268213E-01
4.222455E-01
4.166643E-01
4.109489E-01
4.050080E-01
3.986388E-01
3.903975E-01
3.845623E-01
3.772521E-01
3.690207E-01
3.621114E-01
3.522637E-01
3.406965E-01
3.322443E-01
3.198146E-01
3.092280E-01
2.961077E-01
2.824318E-01
2.712038E-01
2.547048E-01
2.418904E-01
2.269748E-01
2.145998E-01
1.991451E-01
1.835379E-01
1.688515E-01
1.556519E-01
1.409595E-01
1.267090E-01
1.161524E-01
1.022958E-01
9.241400E-02
8.269723E-02
7.016965E-02
5.971069E-02
5.461147E-02
4.662442E-02
3.960079E-02
3.486615E-02
3.057608E-02
2.648582E-02
2.363382E-02
2.095066E-02
1.864208E-02
1.695160E-02
1.417142E-02
1.218265E-02
1.122370E-02
1.005390E-02
8.765393E-03
8.140264E-03
7.509332E-03
6.402171E-03
5.913431E-03
5.528818E-03
5.124376E-03
5.305585E-03
4.733965E-03
2.642742E-03
2.928428E-03
2.377166E-03
2.106122E-03
2.890748E-03
1.880996E-03
1.637147E-03
2.660473E-03
2.924919E-03
1.799171E-03
7.245751E-04
1.106266E-03
2.200430E-03
2.168403E-03
1.522007E-03
8.635727E-04
6.402286E-04
3.537850E-04
6.665043E-04
2.327087E-05
-2.166202E-04
3.338318E-05
-1.912464E-04
-2.444181E-04
-6.745292E-05
-8.350633E-04
2.172129E-04
7.794987E-04
1.134173E-03
5.869241E-04
7.694682E-04
9.252307E-04
2.072627E-03
1.482652E-03
2.085386E-03
1.909194E-03
1.057533E-03
1.882370E-03
2.894741E-03
2.736517E-03
3.158844E-03
5.402858E-03
6.769871E-03
4.204185E-03
4.334630E-03
4.917711E-03
5.590483E-03
6.108915E-03
6.720646E-03
7.503811E-03
8.075842E-03
9.420752E-03
1.154115E-02
1.351986E-02
1.596650E-02
1.839260E-02
2.126310E-02
2.383774E-02
2.785897E-02
3.225185E-02
3.603521E-02
4.156597E-02
4.932282E-02
5.666457E-02
6.413745E-02
7.372219E-02
8.347067E-02
9.256889E-02
1.090325E-01
1.201061E-01
1.331630E-01
1.465883E-01
1.617181E-01
1.751522E-01
1.922329E-01
2.042106E-01
2.202450E-01
2.315844E-01
2.478577E-01
2.600163E-01
2.764385E-01
2.893398E-01
2.992280E-01
3.141681E-01
3.253471E-01
3.339973E-01
3.428728E-01
3.521090E-01
3.644102E-01
3.715536E-01
3.801557E-01
3.878750E-01
3.928276E-01
4.003412E-01
4.077523E-01
4.135682E-01
4.180661E-01
4.207161E-01
4.269343E-01
4.301650E-01
4.338275E-01
4.373336E-01
4.413409E-01
4.425653E-01
4.423856E-01
4.448771E-01
4.466798E-01
4.491774E-01
4.494695E-01
4.478791E-01
4.494440E-01
4.521678E-01
4.551364E-01
4.565607E-01
4.548301E-01
4.543904E-01
4.558524E-01
4.548830E-01
4.537689E-01
4.536268E-01
4.544309E-01
4.554878E-01
4.576482E-01
4.565612E-01
4.547423E-01
4.550606E-01
4.566668E-01
4.534502E-01
4.522178E-01
4.523848E-01
4.518033E-01
4.501762E-01
4.499665E-01
4.501768E-01
4.486059E-01
4.453953E-01
4.450551E-01
4.449542E-01
4.439193E-01
4.425445E-01
4.384471E-01
4.352126E-01
4.308838E-01
4.260633E-01
4.216962E-01
4.174262E-01
4.123015E-01
4.047609E-01
3.975645E-01
3.916420E-01
3.861190E-01
3.781613E-01
3.694311E-01
3.598162E-01
3.494121E-01
3.394973E-01
3.313566E-01
3.187118E-01
3.098336E-01
2.965174E-01
2.838513E-01
2.717407E-01
2.555846E-01
2.411363E-01
2.271414E-01
2.131517E-01
1.977194E-01
1.838933E-01
1.699911E-01
1.566781E-01
1.448632E-01
1.338932E-01
1.140655E-01
1.019161E-01
9.087368E-02
8.018420E-02
7.048001E-02
6.069781E-02
5.400113E-02
4.613260E-02
4.078106E-02
3.649906E-02
3.127975E-02
2.671774E-02
2.389033E-02
2.124500E-02
1.825131E-02
1.782778E-02
1.429100E-02
1.230589E-02
1.145290E-02
1.042872E-02
9.923220E-03
8.003120E-03
7.234495E-03
6.452078E-03
6.483826E-03
6.050612E-03
4.964668E-03
4.296230E-03
5.159413E-03
2.753229E-03
3.922346E-03
2.791698E-03
2.909018E-03
2.131276E-03
2.232408E-03
1.679708E-03
8.662419E-04
1.184015E-03
8.082711E-04
1.148688E-03
1.361036E-03
2.303528E-03
1.221334E-03
1.583154E-03
4.034379E-04
1.948485E-05
2.103001E-04
2.749708E-04
1.885410E-04
1.227629E-04
6.228791E-07
-1.061966E-04
-1.612542E-04
-4.043278E-04
-1.977894E-04
3.118414E-04
7.275097E-04
7.995071E-04
9.839562E-04
4.647325E-04
5.337514E-04
1.022081E-03
-8.510303E-03
-3.759499E-03
-1.323573E-02
9.541347E-03
1.225247E-03
1.328105E-03
2.174961E-03
2.394379E-03
4.833069E-03
2.867293E-03
3.701112E-03
4.563691E-03
4.206396E-03
4.345798E-03
5.581764E-03
6.991212E-03
7.077081E-03
8.499308E-03
9.428290E-03
1.205881E-02
1.244195E-02
1.405799E-02
1.714222E-02
2.124232E-02
2.367357E-02
2.758525E-02
3.281620E-02
3.696089E-02
4.144060E-02
4.883073E-02
5.648308E-02
6.532852E-02
7.392645E-02
8.218717E-02
9.474908E-02
1.066635E-01
1.186958E-01
1.316808E-01
1.452899E-01
1.590030E-01
1.738458E-01
1.882936E-01
2.006200E-01
2.189933E-01
2.349550E-01
2.471688E-01
2.604117E-01
2.742254E-01
2.876282E-01
3.002108E-01
3.135680E-01
3.244365E-01
3.343228E-01
3.441851E-01
3.546895E-01
3.634466E-01
3.722533E-01
3.811436E-01
3.893070E-01
3.949407E-01
4.008464E-01
4.070911E-01
4.131449E-01
4.177033E-01
4.211902E-01
4.275280E-01
4.303985E-01
4.334407E-01
4.373039E-01
4.410581E-01
4.412071E-01
4.424531E-01
4.449233E-01
4.473306E-01
4.475815E-01
4.478896E-01
4.495854E-01
4.512772E-01
4.520116E-01
4.546900E-01
4.567873E-01
4.557205E-01
4.543096E-01
4.554437E-01
4.539878E-01
4.536282E-01
4.547651E-01
4.545018E-01
4.547747E-01
4.551326E-01
4.557531E-01
4.555130E-01
4.533410E-01
4.562294E-01
4.540656E-01
4.529888E-01
4.524208E-01
4.516328E-01
4.506513E-01
4.508201E-01
4.501517E-01
4.484248E-01
4.474519E-01
4.463605E-01
4.452523E-01
4.438488E-01
4.420265E-01
4.387373E-01
4.353306E-01
4.311893E-01
4.264413E-01
4.216869E-01
4.173395E-01
4.121215E-01
4.069980E-01
4.008823E-01
3.925966E-01
3.853351E-01
3.776921E-01
3.688168E-01
3.603569E-01
3.523585E-01
3.423648E-01
3.302191E-01
3.181935E-01
3.083469E-01
2.971201E-01
2.849762E-01
2.730829E-01
2.553332E-01
2.418876E-01
2.281973E-01
2.147691E-01
1.982717E-01
1.844460E-01
1.701591E-01
1.561211E-01
1.438669E-01
1.294005E-01
1.148232E-01
1.027073E-01
9.001043E-02
8.130724E-02
7.177030E-02
6.102220E-02
5.333335E-02
4.365024E-02
4.000272E-02
3.593037E-02
3.132982E-02
2.718474E-02
2.271074E-02
2.067499E-02
1.829758E-02
1.698085E-02
1.457409E-02
1.255663E-02
1.114008E-02
9.978543E-03
9.370483E-03
7.589176E-03
7.444938E-03
6.551945E-03
5.444480E-03
5.451008E-03
4.986855E-03
5.074659E-03
5.149063E-03
3.779542E-03
2.867537E-03
2.652654E-03
3.254108E-03
2.406305E-03
1.644886E-03
1.497979E-03
7.611400E-04
9.379785E-04
1.689868E-03
2.048853E-03
1.663371E-03
1.342914E-03
9.914856E-04
4.814755E-04
3.568341E-04
2.965847E-04
1.472097E-04
5.275435E-04
6.125165E-04
1.961803E-04
2.939641E-05
8.299260E-05
2.027936E-04
-1.204273E-04
-3.194247E-04
-1.775232E-04
-1.363047E-04
3.337335E-04
7.104294E-04
8.713368E-04
7.452068E-04
1.806774E-02
-1.712842E-02
-6.983088E-03
-1.477175E-02
-5.732204E-03
1.268370E-03
1.544277E-03
1.152954E-03
2.603181E-03
3.020412E-03
3.709478E-03
4.725422E-03
4.514984E-03
4.835787E-03
4.987817E-03
5.362166E-03
6.197859E-03
7.371959E-03
8.577081E-03
9.464444E-03
1.092902E-02
1.257687E-02
1.437718E-02
1.703470E-02
2.056868E-02
2.384900E-02
2.754647E-02
3.117567E-02
3.652451E-02
4.151925E-02
4.751714E-02
5.579800E-02
6.484129E-02
7.379974E-02
8.406318E-02
9.326989E-02
1.088043E-01
1.190103E-01
1.307445E-01
1.449187E-01
1.585784E-01
1.746950E-01
1.891696E-01
2.035012E-01
2.189106E-01
2.322230E-01
2.456526E-01
2.610390E-01
2.740661E-01
2.861421E-01
2.988275E-01
3.128215E-01
3.254870E-01
3.351882E-01
3.438402E-01
3.524194E-01
3.647393E-01
3.714429E-01
3.812163E-01
3.878385E-01
3.946933E-01
4.015542E-01
4.075999E-01
4.143807E-01
4.208848E-01
4.223984E-01
4.252718E-01
4.282088E-01
4.338284E-01
4.371545E-01
4.403686E-01
4.413017E-01
4.423542E-01
4.460950E-01
4.485850E-01
4.475882E-01
4.485514E-01
4.505093E-01
4.509930E-01
4.522147E-01
4.547269E-01
4.552461E-01
4.550701E-01
4.540882E-01
4.532517E-01
4.537368E-01
4.550063E-01
4.551850E-01
4.552488E-01
4.543302E-01
4.537923E-01
4.554688E-01
4.552025E-01
4.545857E-01
4.558745E-01
4.555443E-01
4.537044E-01
4.530336E-01
4.522467E-01
4.515025E-01
4.516904E-01
4.519995E-01
4.491611E-01
4.470305E-01
4.473628E-01
4.467643E-01
4.448799E-01
4.424847E-01
4.373599E-01
4.347373E-01
4.307059E-01
4.265726E-01
4.211042E-01
4.184820E-01
4.115725E-01
4.081511E-01
3.998162E-01
3.930925E-01
3.845570E-01
3.788157E-01
3.702487E-01
3.616053E-01
3.527438E-01
3.404799E-01
3.286846E-01
3.182073E-01
3.069794E-01
2.993784E-01
2.832231E-01
2.709978E-01
2.582769E-01
2.423869E-01
2.286360E-01
2.145460E-01
1.996675E-01
1.849261E-01
1.704211E-01
1.561973E-01
1.438613E-01
1.312340E-01
1.152002E-01
1.018635E-01
9.031491E-02
7.996693E-02
6.986831E-02
6.124454E-02
5.426112E-02
4.670774E-02
4.068442E-02
3.549859E-02
3.031324E-02
2.700853E-02
2.362669E-02
1.985489E-02
1.771799E-02
1.624420E-02
1.447738E-02
1.320308E-02
1.180755E-02
1.016606E-02
8.890723E-03
8.066629E-03
6.635493E-03
5.485980E-03
5.730697E-03
5.042149E-03
5.519799E-03
3.512800E-03
3.303793E-03
3.309095E-03
3.294497E-03
4.244004E-03
1.743360E-03
2.505644E-03
1.857809E-03
1.163151E-03
1.606642E-03
1.361888E-03
1.330781E-03
8.722310E-04
1.219206E-03
1.292489E-03
1.924856E-03
1.140192E-04
3.495569E-04
5.439361E-04
5.500244E-04
5.529019E-04
1.713304E-04
1.795881E-04
7.178218E-05
-1.268636E-04
-8.120053E-05
-4.707738E-05
3.351582E-04
2.823858E-03
4.971453E-04
4.779147E-04
5.271791E-04
2.052388E-04
1.405314E-03
4.788872E-03
1.227562E-02
-4.879305E-03
-8.999174E-03
-4.311681E-02
1.717198E-03
1.560753E-03
2.099049E-03
2.713381E-03
3.517103E-03
4.642712E-03
4.498335E-03
4.007038E-03
4.680716E-03
4.724059E-03
5.640972E-03
6.483104E-03
6.661997E-03
8.118312E-03
1.013946E-02
1.175982E-02
1.339011E-02
1.614652E-02
1.909238E-02
2.134977E-02
2.306647E-02
2.664508E-02
3.152412E-02
3.600892E-02
4.181763E-02
4.932630E-02
5.718260E-02
6.491955E-02
7.373481E-02
8.326548E-02
9.307407E-02
1.063970E-01
1.193613E-01
1.328371E-01
1.461071E-01
1.584666E-01
1.739337E-01
1.893275E-01
2.035074E-01
2.180698E-01
2.301757E-01
2.449586E-01
2.610245E-01
2.731905E-01
2.869188E-01
2.985039E-01
3.101271E-01
3.227784E-01
3.350285E-01
3.446441E-01
3.530935E-01
3.631950E-01
3.720501E-01
3.811304E-01
3.878923E-01
3.942881E-01
4.002066E-01
4.060449E-01
4.117772E-01
4.215299E-01
4.229461E-01
4.278168E-01
4.298632E-01
4.329802E-01
4.372137E-01
4.403050E-01
4.426728E-01
4.439633E-01
4.462289E-01
4.477489E-01
4.497632E-01
4.502672E-01
4.512633E-01
4.506572E-01
4.527092E-01
4.554724E-01
4.549061E-01
4.537354E-01
4.538313E-01
4.537401E-01
4.535768E-01
4.550351E-01
4.556565E-01
4.545986E-01
4.541011E-01
4.520806E-01
4.531346E-01
4.547762E-01
4.544230E-01
4.543483E-01
4.566100E-01
4.550979E-01
4.530386E-01
4.524859E-01
4.521501E-01
4.520109E-01
4.510141E-01
4.497799E-01
4.475425E-01
4.464879E-01
4.463944E-01
4.455757E-01
4.424833E-01
4.373094E-01
4.326880E-01
4.288852E-01
4.237245E-01
4.198018E-01
4.172156E-01
4.115290E-01
4.066376E-01
4.008082E-01
3.924203E-01
3.828934E-01
3.768460E-01
3.698653E-01
3.619125E-01
3.523495E-01
3.409653E-01
3.296715E-01
3.188628E-01
3.069483E-01
2.950308E-01
2.837873E-01
2.718275E-01
2.593878E-01
2.430903E-01
2.287830E-01
2.137864E-01
1.997926E-01
1.818336E-01
1.706759E-01
1.550309E-01
1.406631E-01
1.286674E-01
1.152190E-01
1.032019E-01
9.135038E-02
8.056022E-02
7.103086E-02
6.335063E-02
5.464879E-02
4.700210E-02
4.207255E-02
3.793498E-02
3.097128E-02
2.712513E-02
2.364543E-02
2.041731E-02
1.877337E-02
1.583185E-02
1.345446E-02
1.235058E-02
1.211499E-02
1.038999E-02
8.677805E-03
8.089318E-03
6.959789E-03
6.067377E-03
5.098291E-03
4.424368E-03
4.780793E-03
5.149516E-03
4.144277E-03
3.769554E-03
3.606266E-03
2.937193E-03
2.611944E-03
2.083115E-03
1.858007E-03
2.420468E-03
9.451852E-04
1.045281E-03
6.891331E-04
6.885408E-04
3.912763E-04
5.451762E-04
4.610568E-04
4.896845E-04
1.816808E-04
-2.389324E-05
8.005497E-04
-1.021177E-06
1.347258E-04
3.222255E-04
-6.790607E-05
-2.654548E-04
3.683905E-05
8.937431E-05
3.835966E-05
2.582086E-03
3.994570E-04
1.017596E-03
1.089981E-03
3.749756E-04
1.564149E-03
5.148985E-02
1.750010E-02
-9.899240E-03
1.726963E-03
-3.046896E-02
1.054330E-02
1.607381E-03
1.381034E-03
1.464615E-03
2.444679E-03
3.328306E-03
3.812342E-03
4.540660E-03
4.934403E-03
5.314150E-03
5.680328E-03
6.038436E-03
7.071852E-03
7.907715E-03
9.299870E-03
1.160238E-02
1.304241E-02
1.459298E-02
1.846202E-02
1.948331E-02
2.289476E-02
2.607103E-02
3.130040E-02
3.643945E-02
4.261618E-02
4.781296E-02
5.582567E-02
6.452806E-02
7.171622E-02
8.289287E-02
9.495404E-02
1.066364E-01
1.177328E-01
1.324915E-01
1.445079E-01
1.589200E-01
1.729598E-01
1.869156E-01
2.033547E-01
2.189089E-01
2.322547E-01
2.465894E-01
2.608911E-01
2.737418E-01
2.865773E-01
2.984572E-01
3.115510E-01
3.241381E-01
3.355797E-01
3.452963E-01
3.547781E-01
3.657296E-01
3.728000E-01
3.798957E-01
3.886408E-01
3.932043E-01
4.000513E-01
4.056877E-01
4.119337E-01
4.193927E-01
4.238265E-01
4.292494E-01
4.317828E-01
4.332922E-01
4.384026E-01
4.422777E-01
4.444964E-01
4.453141E-01
4.450990E-01
4.485961E-01
4.499616E-01
4.503441E-01
4.501312E-01
4.524362E-01
4.530805E-01
4.536768E-01
4.558976E-01
4.547513E-01
4.535064E-01
4.529072E-01
4.534637E-01
4.533176E-01
4.544076E-01
4.559574E-01
4.546770E-01
4.535086E-01
4.530473E-01
4.542043E-01
4.534749E-01
4.544553E-01
4.551208E-01
4.546960E-01
4.548525E-01
4.544945E-01
4.539304E-01
4.512940E-01
4.497815E-01
4.497890E-01
4.494182E-01
4.472681E-01
4.462605E-01
4.441882E-01
4.410323E-01
4.367683E-01
4.343745E-01
4.299556E-01
4.248541E-01
4.196479E-01
4.155125E-01
4.113006E-01
4.057508E-01
3.994210E-01
3.930799E-01
3.844547E-01
3.779505E-01
3.701520E-01
3.595626E-01
3.498391E-01
3.407669E-01
3.300589E-01
3.179975E-01
3.071734E-01
2.959839E-01
2.820914E-01
2.706583E-01
2.572218E-01
2.427615E-01
2.285364E-01
2.140107E-01
1.993907E-01
1.845212E-01
1.709729E-01
1.592015E-01
1.421572E-01
1.301498E-01
1.151144E-01
9.944053E-02
9.036120E-02
7.923600E-02
7.039612E-02
6.130085E-02
5.434942E-02
4.683079E-02
4.155217E-02
3.655473E-02
2.994290E-02
2.624867E-02
2.329298E-02
2.062111E-02
1.825087E-02
1.679411E-02
1.473060E-02
1.222162E-02
1.112407E-02
9.939332E-03
8.503359E-03
8.031023E-03
6.961886E-03
6.280429E-03
5.669998E-03
4.837111E-03
5.341427E-03
6.173310E-03
6.011050E-03
3.669551E-03
3.603953E-03
2.928710E-03
2.642177E-03
2.310523E-03
1.320949E-03
1.333943E-03
1.597352E-03
1.272521E-03
9.350781E-04
5.408609E-04
3.671867E-04
7.479251E-04
1.277739E-03
6.010592E-04
5.149114E-04
4.155395E-04
3.825031E-04
1.951112E-04
2.609019E-04
2.271226E-04
2.626190E-04
2.924950E-04
4.678759E-04
2.880108E-04
-5.389009E-05
3.272566E-03
1.047706E-03
8.361588E-04
5.419827E-04
4.101826E-04
2.996156E-04
6.740087E-02
2.428842E-03
-8.761720E-03
-1.740360E-03
-3.038509E-02
2.015591E-02
1.525489E-03
1.725419E-03
1.983735E-03
1.965338E-03
3.652200E-03
3.901206E-03
4.390664E-03
4.663625E-03
4.390066E-03
5.469811E-03
5.966783E-03
7.335250E-03
7.536853E-03
8.668433E-03
1.076983E-02
1.251490E-02
1.479210E-02
1.761097E-02
2.028101E-02
2.308060E-02
2.502875E-02
3.134955E-02
3.612134E-02
4.107137E-02
4.781768E-02
5.528294E-02
6.397580E-02
7.222813E-02
8.195549E-02
9.265813E-02
1.056862E-01
1.197084E-01
1.329466E-01
1.467012E-01
1.612348E-01
1.742752E-01
1.892687E-01
2.045895E-01
2.200134E-01
2.336100E-01
2.474078E-01
2.610414E-01
2.747246E-01
2.886653E-01
2.992778E-01
3.108139E-01
3.225004E-01
3.360025E-01
3.460344E-01
3.543295E-01
3.638887E-01
3.734937E-01
3.807794E-01
3.880322E-01
3.952331E-01
4.019409E-01
4.065657E-01
4.109118E-01
4.183887E-01
4.223220E-01
4.264338E-01
4.308066E-01
4.346905E-01
4.377708E-01
4.408160E-01
4.438039E-01
4.451032E-01
4.452375E-01
4.492251E-01
4.495385E-01
4.483314E-01
4.497027E-01
4.505575E-01
4.521778E-01
4.525254E-01
4.544161E-01
4.548168E-01
4.543143E-01
4.555121E-01
4.552353E-01
4.550674E-01
4.554249E-01
4.549251E-01
4.550113E-01
4.543379E-01
4.546612E-01
4.547545E-01
4.548039E-01
4.563042E-01
4.560295E-01
4.553113E-01
4.552409E-01
4.559042E-01
4.534123E-01
4.495754E-01
4.493050E-01
4.505798E-01
4.510975E-01
4.494135E-01
4.474134E-01
4.444699E-01
4.410044E-01
4.379037E-01
4.350881E-01
4.307689E-01
4.266921E-01
4.221582E-01
4.156956E-01
4.099188E-01
4.069859E-01
3.997840E-01
3.923267E-01
3.847672E-01
3.765159E-01
3.680871E-01
3.616599E-01
3.509561E-01
3.407433E-01
3.314677E-01
3.200493E-01
3.083874E-01
2.967251E-01
2.827830E-01
2.687946E-01
2.569160E-01
2.417607E-01
2.287266E-01
2.147888E-01
1.996248E-01
1.832710E-01
1.683557E-01
1.558262E-01
1.413001E-01
1.279799E-01
1.125450E-01
1.029775E-01
9.062561E-02
7.805256E-02
7.070727E-02
6.263227E-02
5.420981E-02
4.655438E-02
4.058431E-02
3.642488E-02
3.002071E-02
2.669392E-02
2.297640E-02
2.070733E-02
1.845093E-02
1.617112E-02
1.394540E-02
1.252350E-02
1.087481E-02
9.399274E-03
8.729001E-03
7.897729E-03
7.366375E-03
6.337842E-03
5.594039E-03
5.717643E-03
5.047032E-03
5.242370E-03
4.821296E-03
3.314696E-03
3.450510E-03
2.861055E-03
2.331917E-03
1.897479E-03
1.842753E-03
1.853676E-03
1.914078E-03
1.694603E-03
9.856653E-04
5.205685E-04
6.057631E-04
6.433721E-04
5.939057E-04
7.097620E-04
5.759463E-04
4.803101E-04
8.063803E-05
7.957282E-05
5.329782E-04
1.268610E-04
2.549624E-04
2.529447E-04
-4.536791E-05
-1.482515E-04
-3.086065E-04
4.543478E-04
5.006732E-04
9.012775E-04
5.825296E-04
9.212459E-04
1.939472E-03
-5.858078E-02
-1.958920E-02
1.004034E-03
4.609425E-03
5.881905E-03
4.483778E-02
1.968239E-03
1.867486E-03
1.881095E-03
2.442422E-03
3.016554E-03
4.680736E-03
4.119538E-03
4.600317E-03
5.891148E-03
5.368701E-03
5.534753E-03
7.083179E-03
6.868437E-03
8.519506E-03
9.609184E-03
1.161534E-02
1.487180E-02
1.873699E-02
2.023948E-02
2.253153E-02
2.585767E-02
3.215616E-02
3.810090E-02
4.279291E-02
4.868265E-02
5.595423E-02
6.367767E-02
7.226622E-02
8.135087E-02
9.203433E-02
1.037974E-01
1.172139E-01
1.308517E-01
1.452030E-01
1.595305E-01
1.741275E-01
1.876530E-01
2.017412E-01
2.175971E-01
2.317202E-01
2.457939E-01
2.604258E-01
2.736494E-01
2.892907E-01
3.006205E-01
3.109986E-01
3.209605E-01
3.354043E-01
3.448573E-01
3.557155E-01
3.651749E-01
3.743567E-01
3.816135E-01
3.885137E-01
3.948670E-01
4.017163E-01
4.072673E-01
4.116639E-01
4.183785E-01
4.254036E-01
4.276246E-01
4.314342E-01
4.372470E-01
4.388375E-01
4.397433E-01
4.432302E-01
4.455775E-01
4.447522E-01
4.476987E-01
4.489685E-01
4.498652E-01
4.495760E-01
4.506631E-01
4.514721E-01
4.520453E-01
4.535447E-01
4.563060E-01
4.542660E-01
4.539637E-01
4.566712E-01
4.559958E-01
4.569114E-01
4.552470E-01
4.545254E-01
4.545158E-01
4.544223E-01
4.538957E-01
4.548491E-01
4.568135E-01
4.566261E-01
4.547466E-01
4.537142E-01
4.538206E-01
4.532828E-01
4.522044E-01
4.507917E-01
4.515253E-01
4.519773E-01
4.504935E-01
4.474559E-01
4.439357E-01
4.412179E-01
4.375738E-01
4.344701E-01
4.312454E-01
4.259441E-01
4.222265E-01
4.166210E-01
4.103569E-01
4.056550E-01
3.998881E-01
3.933457E-01
3.835405E-01
3.758104E-01
3.697258E-01
3.612528E-01
3.525830E-01
3.419244E-01
3.317928E-01
3.205855E-01
3.098544E-01
2.985963E-01
2.817709E-01
2.687628E-01
2.557732E-01
2.430721E-01
2.288101E-01
2.142804E-01
1.994583E-01
1.828064E-01
1.705435E-01
1.592353E-01
1.403908E-01
1.268613E-01
1.162960E-01
1.007409E-01
8.944989E-02
7.918130E-02
7.010132E-02
6.182288E-02
5.373089E-02
4.654689E-02
4.094163E-02
3.540875E-02
3.030035E-02
2.648743E-02
2.323713E-02
2.066563E-02
1.857696E-02
1.594581E-02
1.446141E-02
1.233470E-02
1.063244E-02
9.050181E-03
8.707049E-03
7.317671E-03
6.695690E-03
6.720864E-03
5.572015E-03
5.155022E-03
5.320477E-03
4.512191E-03
3.996063E-03
3.300685E-03
3.092650E-03
2.978013E-03
2.415113E-03
1.408966E-03
1.596866E-03
1.818181E-03
1.824473E-03
1.333646E-03
1.153927E-03
1.138559E-03
6.699817E-04
7.110338E-04
1.371345E-03
1.357801E-03
6.138828E-04
4.853277E-04
3.082786E-04
2.263840E-04
-6.431780E-05
5.786028E-04
3.225122E-04
6.763869E-04
3.011287E-04
-3.237392E-05
-4.754065E-04
7.744198E-05
3.567955E-04
9.256397E-04
5.297858E-04
6.791766E-04
1.151498E-03
7.504316E-02
-9.365427E-03
1.307802E-03
4.371984E-06
3.286034E-02
1.043518E-02
1.549799E-03
2.058398E-03
2.684582E-03
2.666213E-03
1.963524E-03
3.061276E-03
3.904954E-03
4.229081E-03
4.665354E-03
6.810695E-03
6.583638E-03
6.872899E-03
7.788091E-03
8.683056E-03
1.136067E-02
1.039954E-02
1.480738E-02
1.820247E-02
1.967174E-02
2.182885E-02
2.609966E-02
2.965037E-02
3.687090E-02
4.418354E-02
4.952913E-02
5.594548E-02
6.400958E-02
7.253006E-02
8.313838E-02
9.367939E-02
1.045207E-01
1.179558E-01
1.316746E-01
1.470948E-01
1.593037E-01
1.730248E-01
1.882068E-01
2.016022E-01
2.181671E-01
2.330718E-01
2.462464E-01
2.593351E-01
2.714570E-01
2.871288E-01
3.000666E-01
3.106216E-01
3.217619E-01
3.342481E-01
3.451179E-01
3.551140E-01
3.654255E-01
3.740017E-01
3.807126E-01
3.885886E-01
3.958201E-01
4.018733E-01
4.078402E-01
4.125388E-01
4.191849E-01
4.252496E-01
4.282071E-01
4.304686E-01
4.354582E-01
4.377273E-01
4.395146E-01
4.424815E-01
4.443759E-01
4.469212E-01
4.473721E-01
4.477976E-01
4.512038E-01
4.504993E-01
4.503690E-01
4.511404E-01
4.523749E-01
4.544844E-01
4.542369E-01
4.548171E-01
4.543075E-01
4.552368E-01
4.567931E-01
4.576042E-01
4.554032E-01
4.546145E-01
4.558460E-01
4.557133E-01
4.541328E-01
4.535853E-01
4.556087E-01
4.541487E-01
4.547419E-01
4.528923E-01
4.537433E-01
4.548195E-01
4.519222E-01
4.493416E-01
4.498655E-01
4.500006E-01
4.488380E-01
4.462275E-01
4.436651E-01
4.408575E-01
4.383305E-01
4.349322E-01
4.312958E-01
4.269003E-01
4.217399E-01
4.166488E-01
4.117491E-01
4.074875E-01
3.999717E-01
3.922069E-01
3.836169E-01
3.756245E-01
3.693033E-01
3.613521E-01
3.532621E-01
3.444570E-01
3.316793E-01
3.208654E-01
3.091988E-01
2.969344E-01
2.829082E-01
2.689338E-01
2.563898E-01
2.416363E-01
2.302521E-01
2.138545E-01
1.988910E-01
1.837769E-01
1.707558E-01
1.556606E-01
1.400862E-01
1.263098E-01
1.156326E-01
1.011755E-01
9.283489E-02
8.192715E-02
7.011613E-02
6.159232E-02
5.209243E-02
4.573131E-02
4.012583E-02
3.421390E-02
3.110055E-02
2.613729E-02
2.256984E-02
2.026106E-02
1.869714E-02
1.580355E-02
1.317819E-02
1.216770E-02
1.022112E-02
9.795038E-03
9.613807E-03
8.554483E-03
6.990047E-03
6.229426E-03
5.416221E-03
5.202229E-03
5.087324E-03
4.367057E-03
3.551749E-03
3.394059E-03
3.138448E-03
3.015906E-03
2.657288E-03
1.972633E-03
2.419227E-03
1.993219E-03
2.289292E-03
1.834015E-03
2.106198E-03
1.450378E-03
6.045749E-04
5.987161E-04
3.618585E-04
6.391887E-04
6.979356E-04
9.398985E-05
3.647485E-04
3.062193E-04
4.267306E-04
5.318700E-04
-5.108282E-05
4.328695E-04
3.594045E-04
-2.213675E-05
-4.418742E-04
8.751124E-04
6.522660E-04
5.426261E-04
3.428473E-04
2.763053E-03
2.014382E-03
-4.574131E-02
1.028643E-02
9.483687E-03
-1.329441E-03
2.463287E-01
-1.923603E-02
1.901416E-03
2.025109E-03
2.792051E-03
3.501177E-03
3.018833E-03
4.519309E-03
4.734776E-03
4.227968E-03
3.892570E-03
5.294460E-03
6.158291E-03
7.034369E-03
7.813968E-03
8.713882E-03
1.123736E-02
1.287750E-02
1.527053E-02
1.730740E-02
2.042732E-02
2.236643E-02
2.547592E-02
3.075498E-02
3.699850E-02
4.280167E-02
4.861292E-02
5.353879E-02
6.298145E-02
7.371586E-02
8.282907E-02
9.213120E-02
1.044748E-01
1.181847E-01
1.313122E-01
1.443323E-01
1.589513E-01
1.763648E-01
1.898941E-01
2.030483E-01
2.170936E-01
2.316622E-01
2.463556E-01
2.582857E-01
2.720113E-01
2.868756E-01
2.995205E-01
3.104914E-01
3.215963E-01
3.340834E-01
3.455496E-01
3.541617E-01
3.646956E-01
3.711468E-01
3.790473E-01
3.879496E-01
3.974081E-01
4.019657E-01
4.073211E-01
4.143401E-01
4.198118E-01
4.227293E-01
4.265758E-01
4.296473E-01
4.357005E-01
4.371135E-01
4.409320E-01
4.424986E-01
4.445899E-01
4.454778E-01
4.479375E-01
4.503783E-01
4.497522E-01
4.514415E-01
4.492133E-01
4.500779E-01
4.533513E-01
4.544508E-01
4.544291E-01
4.551744E-01
4.534776E-01
4.546897E-01
4.544067E-01
4.550226E-01
4.555747E-01
4.556427E-01
4.570637E-01
4.565592E-01
4.554413E-01
4.544215E-01
4.548407E-01
4.541110E-01
4.533819E-01
4.531196E-01
4.539549E-01
4.553843E-01
4.537896E-01
4.513945E-01
4.506606E-01
4.501127E-01
4.481846E-01
4.458287E-01
4.438485E-01
4.404087E-01
4.373372E-01
4.350519E-01
4.325308E-01
4.271961E-01
4.196598E-01
4.164681E-01
4.122745E-01
4.068146E-01
3.990891E-01
3.926457E-01
3.862167E-01
3.775156E-01
3.694237E-01
3.618461E-01
3.532770E-01
3.412274E-01
3.315758E-01
3.217865E-01
3.101188E-01
2.978640E-01
2.822777E-01
2.685994E-01
2.548166E-01
2.415303E-01
2.306250E-01
2.142969E-01
1.986741E-01
1.825880E-01
1.699481E-01
1.585664E-01
1.408462E-01
1.282468E-01
1.162295E-01
1.013992E-01
8.981906E-02
7.901248E-02
7.074486E-02
6.046295E-02
5.208987E-02
4.473506E-02
4.016739E-02
3.594720E-02
3.152952E-02
2.687881E-02
2.449312E-02
2.125425E-02
1.676721E-02
1.543070E-02
1.422706E-02
1.182675E-02
1.083500E-02
9.532260E-03
8.844072E-03
8.586401E-03
7.698766E-03
6.880686E-03
6.436477E-03
5.335573E-03
4.913385E-03
4.053325E-03
3.295013E-03
3.623046E-03
3.391027E-03
2.743949E-03
1.698731E-03
1.347222E-03
1.376026E-03
1.957884E-03
2.442562E-03
1.613033E-03
1.472339E-03
1.421240E-03
7.753614E-04
3.957675E-04
5.369323E-04
5.800059E-04
6.017797E-04
1.207392E-04
4.057320E-04
7.758474E-04
5.833086E-04
1.262952E-03
-2.118861E-05
8.985461E-04
4.439585E-04
1.930991E-04
3.989299E-05
8.463293E-04
5.866902E-04
3.292667E-04
5.900627E-04
1.297374E-03
1.409851E-03
7.900075E-02
-2.565966E-02
7.520767E-04
4.060024E-03
2.470357E-02
4.703791E-02
1.887693E-03
1.005724E-03
1.755276E-03
2.018011E-03
2.271663E-03
3.827072E-03
3.900383E-03
4.460292E-03
4.927795E-03
5.659514E-03
7.602095E-03
6.658026E-03
8.467302E-03
9.505513E-03
1.049971E-02
1.228557E-02
1.546292E-02
1.816776E-02
2.104344E-02
2.338445E-02
2.598671E-02
3.051694E-02
3.665707E-02
4.325161E-02
4.783900E-02
5.297071E-02
6.296764E-02
7.190858E-02
8.258444E-02
9.095323E-02
1.044799E-01
1.175417E-01
1.320816E-01
1.464429E-01
1.585535E-01
1.718679E-01
1.867385E-01
2.037117E-01
2.188562E-01
2.326417E-01
2.462391E-01
2.574297E-01
2.707633E-01
2.860194E-01
2.978772E-01
3.104781E-01
3.218533E-01
3.338283E-01
3.432576E-01
3.527478E-01
3.645193E-01
3.722178E-01
3.805861E-01
3.893496E-01
3.959613E-01
4.017362E-01
4.075233E-01
4.151509E-01
4.196831E-01
4.229106E-01
4.262006E-01
4.306175E-01
4.357242E-01
4.383922E-01
4.413801E-01
4.427368E-01
4.452098E-01
4.452138E-01
4.491493E-01
4.511493E-01
4.509807E-01
4.532317E-01
4.512276E-01
4.521246E-01
4.534862E-01
4.554169E-01
4.546421E-01
4.550408E-01
4.539221E-01
4.535480E-01
4.534228E-01
4.538404E-01
4.557923E-01
4.575314E-01
4.591587E-01
4.550942E-01
4.539762E-01
4.546939E-01
4.565574E-01
4.537777E-01
4.540677E-01
4.533854E-01
4.541920E-01
4.541813E-01
4.527306E-01
4.509279E-01
4.499261E-01
4.507034E-01
4.495057E-01
4.451601E-01
4.438596E-01
4.409561E-01
4.372422E-01
4.345987E-01
4.306897E-01
4.260290E-01
4.199395E-01
4.166447E-01
4.133161E-01
4.079509E-01
4.002534E-01
3.942893E-01
3.873909E-01
3.773916E-01
3.693181E-01
3.623081E-01
3.541280E-01
3.424805E-01
3.312885E-01
3.211164E-01
3.097309E-01
2.986976E-01
2.845414E-01
2.675272E-01
2.536084E-01
2.414832E-01
2.286984E-01
2.147434E-01
1.994433E-01
1.858992E-01
1.718857E-01
1.541035E-01
1.399787E-01
1.267588E-01
1.156357E-01
1.046152E-01
9.407039E-02
7.981494E-02
7.051278E-02
6.183941E-02
5.205487E-02
4.604043E-02
4.126056E-02
3.612675E-02
2.921435E-02
2.666119E-02
2.575595E-02
1.915823E-02
1.698986E-02
1.626888E-02
1.301588E-02
1.093517E-02
1.033163E-02
9.337095E-03
8.615641E-03
7.716714E-03
7.066148E-03
6.890537E-03
6.359844E-03
5.643248E-03
4.268826E-03
4.241072E-03
3.941988E-03
3.554984E-03
3.130332E-03
2.602354E-03
2.031154E-03
2.141043E-03
1.438436E-03
1.201864E-03
1.569929E-03
1.620476E-03
1.263404E-03
9.416729E-04
8.684848E-04
8.888170E-04
9.933739E-04
5.070274E-04
8.093826E-04
7.691290E-04
3.305755E-04
5.428408E-04
4.442760E-04
1.198462E-03
8.707507E-04
3.412475E-04
5.377722E-04
5.744722E-05
2.666980E-04
1.593824E-03
5.273976E-04
2.614852E-04
5.545593E-04
2.350670E-03
1.385417E-03
-3.218263E-02
1.325211E-02
3.658496E-03
2.856706E-03
1.035149E-03
-6.260010E-02
4.022305E-03
1.454875E-03
1.956867E-03
1.458255E-03
2.247972E-03
3.016446E-03
3.566413E-03
4.586974E-03
5.120231E-03
5.835589E-03
7.120204E-03
7.166659E-03
7.963343E-03
9.612481E-03
1.173338E-02
1.287895E-02
1.527656E-02
1.713969E-02
2.001799E-02
2.352289E-02
2.674039E-02
3.075290E-02
3.642590E-02
4.238048E-02
4.680871E-02
5.366435E-02
6.283601E-02
7.279416E-02
8.360528E-02
9.539172E-02
1.067695E-01
1.202440E-01
1.324351E-01
1.465767E-01
1.609233E-01
1.747575E-01
1.896787E-01
2.046624E-01
2.183831E-01
2.334831E-01
2.473944E-01
2.583609E-01
2.718850E-01
2.851364E-01
3.004113E-01
3.121451E-01
3.211487E-01
3.330462E-01
3.434781E-01
3.548819E-01
3.631788E-01
3.726672E-01
3.811483E-01
3.879600E-01
3.966670E-01
4.022269E-01
4.090441E-01
4.162205E-01
4.187300E-01
4.218162E-01
4.265852E-01
4.305325E-01
4.347527E-01
4.380871E-01
4.398762E-01
4.422852E-01
4.438642E-01
4.462817E-01
4.492364E-01
4.500491E-01
4.505868E-01
4.520033E-01
4.532621E-01
4.533748E-01
4.543400E-01
4.575043E-01
4.556295E-01
4.541031E-01
4.544320E-01
4.561812E-01
4.544886E-01
4.541814E-01
4.541786E-01
4.566818E-01
4.586214E-01
4.556700E-01
4.556298E-01
4.555518E-01
4.557856E-01
4.556180E-01
4.539226E-01
4.529094E-01
4.535206E-01
4.533033E-01
4.520953E-01
4.500811E-01
4.486633E-01
4.500592E-01
4.490943E-01
4.452415E-01
4.431066E-01
4.408843E-01
4.370593E-01
4.334976E-01
4.315503E-01
4.269719E-01
4.205417E-01
4.144459E-01
4.110807E-01
4.064523E-01
4.003023E-01
3.944692E-01
3.884705E-01
3.805764E-01
3.680325E-01
3.593845E-01
3.514334E-01
3.408797E-01
3.307690E-01
3.195075E-01
3.108646E-01
3.038562E-01
2.850544E-01
2.681877E-01
2.539969E-01
2.395332E-01
2.268934E-01
2.145590E-01
2.018362E-01
1.829234E-01
1.680854E-01
1.565703E-01
1.398910E-01
1.293837E-01
1.167792E-01
1.004419E-01
9.022545E-02
8.011441E-02
7.161166E-02
6.227551E-02
5.424439E-02
4.616355E-02
4.130131E-02
3.655198E-02
3.043442E-02
2.763435E-02
2.437775E-02
1.945835E-02
1.751439E-02
1.663988E-02
1.365843E-02
1.233868E-02
1.111109E-02
9.576449E-03
8.851743E-03
7.421591E-03
7.038084E-03
5.910352E-03
6.212118E-03
5.808595E-03
4.823328E-03
3.920341E-03
3.389375E-03
3.376737E-03
2.212236E-03
2.350989E-03
2.303774E-03
1.593376E-03
2.158646E-03
2.312919E-03
2.315374E-03
1.865599E-03
1.539983E-03
1.279451E-03
1.227580E-03
9.987139E-04
1.226476E-03
4.882471E-04
1.036335E-03
9.093893E-04
6.892004E-04
2.526006E-04
6.245354E-04
1.062774E-03
5.886380E-04
3.482277E-04
2.711823E-04
2.409948E-04
1.867901E-04
7.801680E-04
7.684749E-04
4.137006E-04
4.122201E-04
6.706310E-04
1.201603E-03
4.209259E-02
4.395052E-02
2.551620E-03
2.826642E-03
8.257369E-02
7.259871E-02
3.709950E-03
1.426516E-03
1.680524E-03
2.064640E-03
2.090655E-03
2.960519E-03
4.307055E-03
4.181027E-03
5.523332E-03
5.722962E-03
6.732793E-03
7.990617E-03
8.585972E-03
9.567603E-03
9.922548E-03
1.326415E-02
1.520673E-02
1.745059E-02
1.872993E-02
2.218376E-02
2.878628E-02
3.000189E-02
3.604493E-02
4.137428E-02
4.687697E-02
5.481814E-02
6.149386E-02
7.202313E-02
8.492154E-02
9.539075E-02
1.047225E-01
1.174804E-01
1.318559E-01
1.489336E-01
1.615313E-01
1.723404E-01
1.896745E-01
2.062948E-01
2.198209E-01
2.317955E-01
2.475325E-01
2.590664E-01
2.722188E-01
2.871518E-01
3.004106E-01
3.119880E-01
3.221631E-01
3.319741E-01
3.442409E-01
3.540212E-01
3.635728E-01
3.735230E-01
3.818624E-01
3.883418E-01
3.954067E-01
4.008024E-01
4.075022E-01
4.140756E-01
4.174262E-01
4.202875E-01
4.270724E-01
4.317718E-01
4.355432E-01
4.396252E-01
4.406876E-01
4.422216E-01
4.452652E-01
4.471197E-01
4.477421E-01
4.497437E-01
4.511850E-01
4.526654E-01
4.515065E-01
4.519387E-01
4.539845E-01
4.552409E-01
4.540566E-01
4.534220E-01
4.543466E-01
4.551621E-01
4.551101E-01
4.556440E-01
4.534315E-01
4.553786E-01
4.572076E-01
4.555205E-01
4.549759E-01
4.553122E-01
4.551575E-01
4.541580E-01
4.532969E-01
4.536753E-01
4.560380E-01
4.525995E-01
4.533759E-01
4.514567E-01
4.488588E-01
4.478456E-01
4.483655E-01
4.459542E-01
4.424715E-01
4.392343E-01
4.361772E-01
4.332243E-01
4.302573E-01
4.287665E-01
4.203520E-01
4.142556E-01
4.123674E-01
4.084630E-01
3.997959E-01
3.933457E-01
3.874677E-01
3.782712E-01
3.678900E-01
3.591559E-01
3.517876E-01
3.409136E-01
3.320121E-01
3.234100E-01
3.107891E-01
3.032022E-01
2.872848E-01
2.685436E-01
2.537697E-01
2.396541E-01
2.260897E-01
2.140248E-01
2.008030E-01
1.837073E-01
1.681138E-01
1.535152E-01
1.422046E-01
1.297312E-01
1.147943E-01
1.015856E-01
9.184441E-02
8.067317E-02
7.159766E-02
6.336891E-02
5.367665E-02
4.767492E-02
4.002452E-02
3.601866E-02
3.167035E-02
2.742081E-02
2.390744E-02
1.915696E-02
1.864575E-02
1.598177E-02
1.362303E-02
1.262193E-02
1.069856E-02
8.775721E-03
8.084308E-03
7.290357E-03
6.798004E-03
6.242114E-03
5.733336E-03
6.056375E-03
4.862398E-03
4.841197E-03
3.661759E-03
3.048123E-03
2.775743E-03
2.447164E-03
2.397702E-03
2.122206E-03
2.201927E-03
1.705309E-03
1.769038E-03
1.213675E-03
1.020177E-03
7.798685E-04
8.238735E-04
7.222995E-04
4.438008E-04
5.100815E-04
9.984861E-04
8.588902E-04
8.293546E-04
2.716287E-04
4.160398E-04
4.497705E-04
4.567837E-04
3.238907E-04
6.841374E-05
7.624256E-06
6.348042E-05
Z
0.000000E+00
1.000000E+00
2.000000E+00
3.000000E+00
4.000000E+00
5.000000E+00
6.000000E+00
7.000000E+00
8.000000E+00
9.000000E+00
1.000000E+01
1.100000E+01
1.200000E+01
1.300000E+01
1.400000E+01
1.500000E+01
1.600000E+01
1.700000E+01
1.800000E+01
1.900000E+01
2.000000E+01
2.100000E+01
2.200000E+01
2.300000E+01
2.400000E+01
2.500000E+01
2.600000E+01
2.700000E+01
2.800000E+01
2.900000E+01
3.000000E+01
3.100000E+01
3.200000E+01
3.300000E+01
3.400000E+01
3.500000E+01
3.600000E+01
3.700000E+01
3.800000E+01
3.900000E+01
4.000000E+01
4.100000E+01
4.200000E+01
4.300000E+01
4.400000E+01
4.500000E+01
4.600000E+01
4.700000E+01
4.800000E+01
4.900000E+01
5.000000E+01
5.100000E+01
5.200000E+01
5.300000E+01
5.400000E+01
5.500000E+01
5.600000E+01
5.700000E+01
5.800000E+01
5.900000E+01
6.000000E+01
6.100000E+01
6.200000E+01
6.300000E+01
6.400000E+01
6.500000E+01
6.600000E+01
6.700000E+01
6.800000E+01
6.900000E+01
7.000000E+01
7.100000E+01
7.200000E+01
7.300000E+01
7.400000E+01
7.500000E+01
7.600000E+01
7.700000E+01
7.800000E+01
7.900000E+01
8.000000E+01
8.100000E+01
8.200000E+01
8.300000E+01
8.400000E+01
8.500000E+01
8.600000E+01
8.700000E+01
8.800000E+01
8.900000E+01
9.000000E+01
9.100000E+01
9.200000E+01
9.300000E+01
9.400000E+01
9.500000E+01
9.600000E+01
9.700000E+01
9.800000E+01
9.900000E+01
1.000000E+02
1.010000E+02
1.020000E+02
1.030000E+02
1.040000E+02
1.050000E+02
1.060000E+02
1.070000E+02
1.080000E+02
1.090000E+02
1.100000E+02
1.110000E+02
1.120000E+02
1.130000E+02
1.140000E+02
1.150000E+02
1.160000E+02
1.170000E+02
1.180000E+02
1.190000E+02
1.200000E+02
1.210000E+02
1.220000E+02
1.230000E+02
1.240000E+02
1.250000E+02
1.260000E+02
1.270000E+02
1.280000E+02
1.290000E+02
1.300000E+02
1.310000E+02
1.320000E+02
1.330000E+02
1.340000E+02
1.350000E+02
1.360000E+02
1.370000E+02
1.380000E+02
1.390000E+02
1.400000E+02
1.410000E+02
1.420000E+02
1.430000E+02
1.440000E+02
1.450000E+02
1.460000E+02
1.470000E+02
1.480000E+02
1.490000E+02
1.500000E+02
1.510000E+02
1.520000E+02
1.530000E+02
1.540000E+02
1.550000E+02
1.560000E+02
1.570000E+02
1.580000E+02
1.590000E+02
1.600000E+02
1.610000E+02
1.620000E+02
1.630000E+02
1.640000E+02
1.650000E+02
1.660000E+02
1.670000E+02
1.680000E+02
1.690000E+02
1.700000E+02
1.710000E+02
1.720000E+02
1.730000E+02
1.740000E+02
1.750000E+02
1.760000E+02
1.770000E+02
1.780000E+02
1.790000E+02
1.800000E+02
1.810000E+02
1.820000E+02
1.830000E+02
1.840000E+02
1.850000E+02
1.860000E+02
1.870000E+02
1.880000E+02
1.890000E+02
1.900000E+02
1.910000E+02
1.920000E+02
1.930000E+02
1.940000E+02
1.950000E+02
1.960000E+02
1.970000E+02
1.980000E+02
1.990000E+02
2.000000E+02
0.000000E+00
1.000000E+00
2.000000E+00
3.000000E+00
4.000000E+00
5.000000E+00
6.000000E+00
7.000000E+00
8.000000E+00
9.000000E+00
1.000000E+01
1.100000E+01
1.200000E+01
1.300000E+01
1.400000E+01
1.500000E+01
1.600000E+01
1.700000E+01
1.800000E+01
1.900000E+01
2.000000E+01
2.100000E+01
2.200000E+01
2.300000E+01
2.400000E+01
2.500000E+01
2.600000E+01
2.700000E+01
2.800000E+01
2.900000E+01
3.000000E+01
3.100000E+01
3.200000E+01
3.300000E+01
3.400000E+01
3.500000E+01
3.600000E+01
3.700000E+01
3.800000E+01
3.900000E+01
4.000000E+01
4.100000E+01
4.200000E+01
4.300000E+01
4.400000E+01
4.500000E+01
4.600000E+01
4.700000E+01
4.800000E+01
4.900000E+01
5.000000E+01
5.100000E+01
5.200000E+01
5.300000E+01
5.400000E+01
5.500000E+01
5.600000E+01
5.700000E+01
5.800000E+01
5.900000E+01
6.000000E+01
6.100000E+01
6.200000E+01
6.300000E+01
6.400000E+01
6.500000E+01
6.600000E+01
6.700000E+01
6.800000E+01
6.900000E+01
7.000000E+01
7.100000E+01
7.200000E+01
7.300000E+01
7.400000E+01
7.500000E+01
7.600000E+01
7.700000E+01
7.800000E+01
7.900000E+01
8.000000E+01
8.100000E+01
8.200000E+01
8.300000E+01
8.400000E+01
8.500000E+01
8.600000E+01
8.700000E+01
8.800000E+01
8.900000E+01
9.000000E+01
9.100000E+01
9.200000E+01
9.300000E+01
9.400000E+01
9.500000E+01
9.600000E+01
9.700000E+01
9.800000E+01
9.900000E+01
1.000000E+02
1.010000E+02
1.020000E+02
1.030000E+02
1.040000E+02
1.050000E+02
1.060000E+02
1.070000E+02
1.080000E+02
1.090000E+02
1.100000E+02
1.110000E+02
1.120000E+02
1.130000E+02
1.140000E+02
1.150000E+02
1.160000E+02
1.170000E+02
1.180000E+02
1.190000E+02
1.200000E+02
1.210000E+02
1.220000E+02
1.230000E+02
1.240000E+02
1.250000E+02
1.260000E+02
1.270000E+02
1.280000E+02
1.290000E+02
1.300000E+02
1.310000E+02
1.320000E+02
1.330000E+02
1.340000E+02
1.350000E+02
1.360000E+02
1.370000E+02
1.380000E+02
1.390000E+02
1.400000E+02
1.410000E+02
1.420000E+02
1.430000E+02
1.440000E+02
1.450000E+02
1.460000E+02
1.470000E+02
1.480000E+02
1.490000E+02
1.500000E+02
1.510000E+02
1.520000E+02
1.530000E+02
1.540000E+02
1.550000E+02
1.560000E+02
1.570000E+02
1.580000E+02
1.590000E+02
1.600000E+02
1.610000E+02
1.620000E+02
1.630000E+02
1.640000E+02
1.650000E+02
1.660000E+02
1.670000E+02
1.680000E+02
1.690000E+02
1.700000E+02
1.710000E+02
1.720000E+02
1.730000E+02
1.740000E+02
1.750000E+02
1.760000E+02
1.770000E+02
1.780000E+02
1.790000E+02
1.800000E+02
1.810000E+02
1.820000E+02
1.830000E+02
1.840000E+02
1.850000E+02
1.860000E+02
1.870000E+02
1.880000E+02
1.890000E+02
1.900000E+02
1.910000E+02
1.920000E+02
1.930000E+02
1.940000E+02
1.950000E+02
1.960000E+02
1.970000E+02
1.980000E+02
1.990000E+02
2.000000E+02
0.000000E+00
1.000000E+00
2.000000E+00
3.000000E+00
4.000000E+00
5.000000E+00
6.000000E+00
7.000000E+00
8.000000E+00
9.000000E+00
1.000000E+01
1.100000E+01
1.200000E+01
1.300000E+01
1.400000E+01
1.500000E+01
1.600000E+01
1.700000E+01
1.800000E+01
1.900000E+01
2.000000E+01
2.100000E+01
2.200000E+01
2.300000E+01
2.400000E+01
2.500000E+01
2.600000E+01
2.700000E+01
2.800000E+01
2.900000E+01
3.000000E+01
3.100000E+01
3.200000E+01
3.300000E+01
3.400000E+01
3.500000E+01
3.600000E+01
3.700000E+01
3.800000E+01
3.900000E+01
4.000000E+01
4.100000E+01
4.200000E+01
4.300000E+01
4.400000E+01
4.500000E+01
4.600000E+01
4.700000E+01
4.800000E+01
4.900000E+01
5.000000E+01
5.100000E+01
5.200000E+01
5.300000E+01
5.400000E+01
5.500000E+01
5.600000E+01
5.700000E+01
5.800000E+01
5.900000E+01
6.000000E+01
6.100000E+01
6.200000E+01
6.300000E+01
6.400000E+01
6.500000E+01
6.600000E+01
6.700000E+01
6.800000E+01
6.900000E+01
7.000000E+01
7.100000E+01
7.200000E+01
7.300000E+01
7.400000E+01
7.500000E+01
7.600000E+01
7.700000E+01
7.800000E+01
7.900000E+01
8.000000E+01
8.100000E+01
8.200000E+01
8.300000E+01
8.400000E+01
8.500000E+01
8.600000E+01
8.700000E+01
8.800000E+01
8.900000E+01
9.000000E+01
9.100000E+01
9.200000E+01
9.300000E+01
9.400000E+01
9.500000E+01
9.600000E+01
9.700000E+01
9.800000E+01
9.900000E+01
1.000000E+02
1.010000E+02
1.020000E+02
1.030000E+02
1.040000E+02
1.050000E+02
1.060000E+02
1.070000E+02
1.080000E+02
1.090000E+02
1.100000E+02
1.110000E+02
1.120000E+02
1.130000E+02
1.140000E+02
1.150000E+02
1.160000E+02
1.170000E+02
1.180000E+02
1.190000E+02
1.200000E+02
1.210000E+02
1.220000E+02
1.230000E+02
1.240000E+02
1.250000E+02
1.260000E+02
1.270000E+02
1.280000E+02
1.290000E+02
1.300000E+02
1.310000E+02
1.320000E+02
1.330000E+02
1.340000E+02
1.350000E+02
1.360000E+02
1.370000E+02
1.380000E+02
1.390000E+02
1.400000E+02
1.410000E+02
1.420000E+02
1.430000E+02
1.440000E+02
1.450000E+02
1.460000E+02
1.470000E+02
1.480000E+02
1.490000E+02
1.500000E+02
1.510000E+02
1.520000E+02
1.530000E+02
1.540000E+02
1.550000E+02
1.560000E+02
1.570000E+02
1.580000E+02
1.590000E+02
1.600000E+02
1.610000E+02
1.620000E+02
1.630000E+02
1.640000E+02
1.650000E+02
1.660000E+02
1.670000E+02
1.680000E+02
1.690000E+02
1.700000E+02
1.710000E+02
1.720000E+02
1.730000E+02
1.740000E+02
1.750000E+02
1.760000E+02
1.770000E+02
1.780000E+02
1.790000E+02
1.800000E+02
1.810000E+02
1.820000E+02
1.830000E+02
1.840000E+02
1.850000E+02
1.860000E+02
1.870000E+02
1.880000E+02
1.890000E+02
1.900000E+02
1.910000E+02
1.920000E+02
1.930000E+02
1.940000E+02
1.950000E+02
1.960000E+02
1.970000E+02
1.980000E+02
1.990000E+02
2.000000E+02
0.000000E+00
1.000000E+00
2.000000E+00
3.000000E+00
4.000000E+00
5.000000E+00
6.000000E+00
7.000000E+00
8.000000E+00
9.000000E+00
1.000000E+01
1.100000E+01
1.200000E+01
1.300000E+01
1.400000E+01
1.500000E+01
1.600000E+01
1.700000E+01
1.800000E+01
1.900000E+01
2.000000E+01
2.100000E+01
2.200000E+01
2.300000E+01
2.400000E+01
2.500000E+01
2.600000E+01
2.700000E+01
2.800000E+01
2.900000E+01
3.000000E+01
3.100000E+01
3.200000E+01
3.300000E+01
3.400000E+01
3.500000E+01
3.600000E+01
3.700000E+01
3.800000E+01
3.900000E+01
4.000000E+01
4.100000E+01
4.200000E+01
4.300000E+01
4.400000E+01
4.500000E+01
4.600000E+01
4.700000E+01
4.800000E+01
4.900000E+01
5.000000E+01
5.100000E+01
5.200000E+01
5.300000E+01
5.400000E+01
5.500000E+01
5.600000E+01
5.700000E+01
5.800000E+01
5.900000E+01
6.000000E+01
6.100000E+01
6.200000E+01
6.300000E+01
6.400000E+01
6.500000E+01
6.600000E+01
6.700000E+01
6.800000E+01
6.900000E+01
7.000000E+01
7.100000E+01
7.200000E+01
7.300000E+01
7.400000E+01
7.500000E+01
7.600000E+01
7.700000E+01
7.800000E+01
7.900000E+01
8.000000E+01
8.100000E+01
8.200000E+01
8.300000E+01
8.400000E+01
8.500000E+01
8.600000E+01
8.700000E+01
8.800000E+01
8.900000E+01
9.000000E+01
9.100000E+01
9.200000E+01
9.300000E+01
9.400000E+01
9.500000E+01
9.600000E+01
9.700000E+01
9.800000E+01
9.900000E+01
1.000000E+02
1.010000E+02
1.020000E+02
1.030000E+02
1.040000E+02
1.050000E+02
1.060000E+02
1.070000E+02
1.080000E+02
1.090000E+02
1.100000E+02
1.110000E+02
1.120000E+02
1.130000E+02
1.140000E+02
1.150000E+02
1.160000E+02
1.170000E+02
1.180000E+02
1.190000E+02
1.200000E+02
1.210000E+02
1.220000E+02
1.230000E+02
1.240000E+02
1.250000E+02
1.260000E+02
1.270000E+02
1.280000E+02
1.290000E+02
1.300000E+02
1.310000E+02
1.320000E+02
1.330000E+02
1.340000E+02
1.350000E+02
1.360000E+02
1.370000E+02
1.380000E+02
1.390000E+02
1.400000E+02
1.410000E+02
1.420000E+02
1.430000E+02
1.440000E+02
1.450000E+02
1.460000E+02
1.470000E+02
1.480000E+02
1.490000E+02
1.500000E+02
1.510000E+02
1.520000E+02
1.530000E+02
1.540000E+02
1.550000E+02
1.560000E+02
1.570000E+02
1.580000E+02
1.590000E+02
1.600000E+02
1.610000E+02
1.620000E+02
1.630000E+02
1.640000E+02
1.650000E+02
1.660000E+02
1.670000E+02
1.680000E+02
1.690000E+02
1.700000E+02
1.710000E+02
1.720000E+02
1.730000E+02
1.740000E+02
1.750000E+02
1.760000E+02
1.770000E+02
1.780000E+02
1.790000E+02
1.800000E+02
1.810000E+02
1.820000E+02
1.830000E+02
1.840000E+02
1.850000E+02
1.860000E+02
1.870000E+02
1.880000E+02
1.890000E+02
1.900000E+02
1.910000E+02
1.920000E+02
1.930000E+02
1.940000E+02
1.950000E+02
1.960000E+02
1.970000E+02
1.980000E+02
1.990000E+02
2.000000E+02
0.000000E+00
1.000000E+00
2.000000E+00
3.000000E+00
4.000000E+00
5.000000E+00
6.000000E+00
7.000000E+00
8.000000E+00
9.000000E+00
1.000000E+01
1.100000E+01
1.200000E+01
1.300000E+01
1.400000E+01
1.500000E+01
1.600000E+01
1.700000E+01
1.800000E+01
1.900000E+01
2.000000E+01
2.100000E+01
2.200000E+01
2.300000E+01
2.400000E+01
2.500000E+01
2.600000E+01
2.700000E+01
2.800000E+01
2.900000E+01
3.000000E+01
3.100000E+01
3.200000E+01
3.300000E+01
3.400000E+01
3.500000E+01
3.600000E+01
3.700000E+01
3.800000E+01
3.900000E+01
4.000000E+01
4.100000E+01
4.200000E+01
4.300000E+01
4.400000E+01
4.500000E+01
4.600000E+01
4.700000E+01
4.800000E+01
4.900000E+01
5.000000E+01
5.100000E+01
5.200000E+01
5.300000E+01
5.400000E+01
5.500000E+01
5.600000E+01
5.700000E+01
5.800000E+01
5.900000E+01
6.000000E+01
6.100000E+01
6.200000E+01
6.300000E+01
6.400000E+01
6.500000E+01
6.600000E+01
6.700000E+01
6.800000E+01
6.900000E+01
7.000000E+01
7.100000E+01
7.200000E+01
7.300000E+01
7.400000E+01
7.500000E+01
7.600000E+01
7.700000E+01
7.800000E+01
7.900000E+01
8.000000E+01
8.100000E+01
8.200000E+01
8.300000E+01
8.400000E+01
8.500000E+01
8.600000E+01
8.700000E+01
8.800000E+01
8.900000E+01
9.000000E+01
9.100000E+01
9.200000E+01
9.300000E+01
9.400000E+01
9.500000E+01
9.600000E+01
9.700000E+01
9.800000E+01
9.900000E+01
1.000000E+02
1.010000E+02
1.020000E+02
1.030000E+02
1.040000E+02
1.050000E+02
1.060000E+02
1.070000E+02
1.080000E+02
1.090000E+02
1.100000E+02
1.110000E+02
1.120000E+02
1.130000E+02
1.140000E+02
1.150000E+02
1.160000E+02
1.170000E+02
1.180000E+02
1.190000E+02
1.200000E+02
1.210000E+02
1.220000E+02
1.230000E+02
1.240000E+02
1.250000E+02
1.260000E+02
1.270000E+02
1.280000E+02
1.290000E+02
1.300000E+02
1.310000E+02
1.320000E+02
1.330000E+02
1.340000E+02
1.350000E+02
1.360000E+02
1.370000E+02
1.380000E+02
1.390000E+02
1.400000E+02
1.410000E+02
1.420000E+02
1.430000E+02
1.440000E+02
1.450000E+02
1.460000E+02
1.470000E+02
1.480000E+02
1.490000E+02
1.500000E+02
1.510000E+02
1.520000E+02
1.530000E+02
1.540000E+02
1.550000E+02
1.560000E+02
1.570000E+02
1.580000E+02
1.590000E+02
1.600000E+02
1.610000E+02
1.620000E+02
1.630000E+02
1.640000E+02
1.650000E+02
1.660000E+02
1.670000E+02
1.680000E+02
1.690000E+02
1.700000E+02
1.710000E+02
1.720000E+02
1.730000E+02
1.740000E+02
1.750000E+02
1.760000E+02
1.770000E+02
1.780000E+02
1.790000E+02
1.800000E+02
1.810000E+02
1.820000E+02
1.830000E+02
1.840000E+02
1.850000E+02
1.860000E+02
1.870000E+02
1.880000E+02
1.890000E+02
1.900000E+02
1.910000E+02
1.920000E+02
1.930000E+02
1.940000E+02
1.950000E+02
1.960000E+02
1.970000E+02
1.980000E+02
1.990000E+02
2.000000E+02
0.000000E+00
1.000000E+00
2.000000E+00
3.000000E+00
4.000000E+00
5.000000E+00
6.000000E+00
7.000000E+00
8.000000E+00
9.000000E+00
1.000000E+01
1.100000E+01
1.200000E+01
1.300000E+01
1.400000E+01
1.500000E+01
1.600000E+01
1.700000E+01
1.800000E+01
1.900000E+01
2.000000E+01
2.100000E+01
2.200000E+01
2.300000E+01
2.400000E+01
2.500000E+01
2.600000E+01
2.700000E+01
2.800000E+01
2.900000E+01
3.000000E+01
3.100000E+01
3.200000E+01
3.300000E+01
3.400000E+01
3.500000E+01
3.600000E+01
3.700000E+01
3.800000E+01
3.900000E+01
4.000000E+01
4.100000E+01
4.200000E+01
4.300000E+01
4.400000E+01
4.500000E+01
4.600000E+01
4.700000E+01
4.800000E+01
4.900000E+01
5.000000E+01
5.100000E+01
5.200000E+01
5.300000E+01
5.400000E+01
5.500000E+01
5.600000E+01
5.700000E+01
5.800000E+01
5.900000E+01
6.000000E+01
6.100000E+01
6.200000E+01
6.300000E+01
6.400000E+01
6.500000E+01
6.600000E+01
6.700000E+01
6.800000E+01
6.900000E+01
7.000000E+01
7.100000E+01
7.200000E+01
7.300000E+01
7.400000E+01
7.500000E+01
7.600000E+01
7.700000E+01
7.800000E+01
7.900000E+01
8.000000E+01
8.100000E+01
8.200000E+01
8.300000E+01
8.400000E+01
8.500000E+01
8.600000E+01
8.700000E+01
8.800000E+01
8.900000E+01
9.000000E+01
9.100000E+01
9.200000E+01
9.300000E+01
9.400000E+01
9.500000E+01
9.600000E+01
9.700000E+01
9.800000E+01
9.900000E+01
1.000000E+02
1.010000E+02
1.020000E+02
1.030000E+02
1.040000E+02
1.050000E+02
1.060000E+02
1.070000E+02
1.080000E+02
1.090000E+02
1.100000E+02
1.110000E+02
1.120000E+02
1.130000E+02
1.140000E+02
1.150000E+02
1.160000E+02
1.170000E+02
1.180000E+02
1.190000E+02
1.200000E+02
1.210000E+02
1.220000E+02
1.230000E+02
1.240000E+02
1.250000E+02
1.260000E+02
1.270000E+02
1.280000E+02
1.290000E+02
1.300000E+02
1.310000E+02
1.320000E+02
1.330000E+02
1.340000E+02
1.350000E+02
1.360000E+02
1.370000E+02
1.380000E+02
1.390000E+02
1.400000E+02
1.410000E+02
1.420000E+02
1.430000E+02
1.440000E+02
1.450000E+02
1.460000E+02
1.470000E+02
1.480000E+02
1.490000E+02
1.500000E+02
1.510000E+02
1.520000E+02
1.530000E+02
1.540000E+02
1.550000E+02
1.560000E+02
1.570000E+02
1.580000E+02
1.590000E+02
1.600000E+02
1.610000E+02
1.620000E+02
1.630000E+02
1.640000E+02
1.650000E+02
1.660000E+02
1.670000E+02
1.680000E+02
1.690000E+02
1.700000E+02
1.710000E+02
1.720000E+02
1.730000E+02
1.740000E+02
1.750000E+02
1.760000E+02
1.770000E+02
1.780000E+02
1.790000E+02
1.800000E+02
1.810000E+02
1.820000E+02
1.830000E+02
1.840000E+02
1.850000E+02
1.860000E+02
1.870000E+02
1.880000E+02
1.890000E+02
1.900000E+02
1.910000E+02
1.920000E+02
1.930000E+02
1.940000E+02
1.950000E+02
1.960000E+02
1.970000E+02
1.980000E+02
1.990000E+02
2.000000E+02
0.000000E+00
1.000000E+00
2.000000E+00
3.000000E+00
4.000000E+00
5.000000E+00
6.000000E+00
7.000000E+00
8.000000E+00
9.000000E+00
1.000000E+01
1.100000E+01
1.200000E+01
1.300000E+01
1.400000E+01
1.500000E+01
1.600000E+01
1.700000E+01
1.800000E+01
1.900000E+01
2.000000E+01
2.100000E+01
2.200000E+01
2.300000E+01
2.400000E+01
2.500000E+01
2.600000E+01
2.700000E+01
2.800000E+01
2.900000E+01
3.000000E+01
3.100000E+01
3.200000E+01
3.300000E+01
3.400000E+01
3.500000E+01
3.600000E+01
3.700000E+01
3.800000E+01
3.900000E+01
4.000000E+01
4.100000E+01
4.200000E+01
4.300000E+01
4.400000E+01
4.500000E+01
4.600000E+01
4.700000E+01
4.800000E+01
4.900000E+01
5.000000E+01
5.100000E+01
5.200000E+01
5.300000E+01
5.400000E+01
5.500000E+01
5.600000E+01
5.700000E+01
5.800000E+01
5.900000E+01
6.000000E+01
6.100000E+01
6.200000E+01
6.300000E+01
6.400000E+01
6.500000E+01
6.600000E+01
6.700000E+01
6.800000E+01
6.900000E+01
7.000000E+01
7.100000E+01
7.200000E+01
7.300000E+01
7.400000E+01
7.500000E+01
7.600000E+01
7.700000E+01
7.800000E+01
7.900000E+01
8.000000E+01
8.100000E+01
8.200000E+01
8.300000E+01
8.400000E+01
8.500000E+01
8.600000E+01
8.700000E+01
8.800000E+01
8.900000E+01
9.000000E+01
9.100000E+01
9.200000E+01
9.300000E+01
9.400000E+01
9.500000E+01
9.600000E+01
9.700000E+01
9.800000E+01
9.900000E+01
1.000000E+02
1.010000E+02
1.020000E+02
1.030000E+02
1.040000E+02
1.050000E+02
1.060000E+02
1.070000E+02
1.080000E+02
1.090000E+02
1.100000E+02
1.110000E+02
1.120000E+02
1.130000E+02
1.140000E+02
1.150000E+02
1.160000E+02
1.170000E+02
1.180000E+02
1.190000E+02
1.200000E+02
1.210000E+02
1.220000E+02
1.230000E+02
1.240000E+02
1.250000E+02
1.260000E+02
1.270000E+02
1.280000E+02
1.290000E+02
1.300000E+02
1.310000E+02
1.320000E+02
1.330000E+02
1.340000E+02
1.350000E+02
1.360000E+02
1.370000E+02
1.380000E+02
1.390000E+02
1.400000E+02
1.410000E+02
1.420000E+02
1.430000E+02
1.440000E+02
1.450000E+02
1.460000E+02
1.470000E+02
1.480000E+02
1.490000E+02
1.500000E+02
1.510000E+02
1.520000E+02
1.530000E+02
1.540000E+02
1.550000E+02
1.560000E+02
1.570000E+02
1.580000E+02
1.590000E+02
1.600000E+02
1.610000E+02
1.620000E+02
1.630000E+02
1.640000E+02
1.650000E+02
1.660000E+02
1.670000E+02
1.680000E+02
1.690000E+02
1.700000E+02
1.710000E+02
1.720000E+02
1.730000E+02
1.740000E+02
1.750000E+02
1.760000E+02
1.770000E+02
1.780000E+02
1.790000E+02
1.800000E+02
1.810000E+02
1.820000E+02
1.830000E+02
1.840000E+02
1.850000E+02
1.860000E+02
1.870000E+02
1.880000E+02
1.890000E+02
1.900000E+02
1.910000E+02
1.920000E+02
1.930000E+02
1.940000E+02
1.950000E+02
1.960000E+02
1.970000E+02
1.980000E+02
1.990000E+02
2.000000E+02
0.000000E+00
1.000000E+00
2.000000E+00
3.000000E+00
4.000000E+00
5.000000E+00
6.000000E+00
7.000000E+00
8.000000E+00
9.000000E+00
1.000000E+01
1.100000E+01
1.200000E+01
1.300000E+01
1.400000E+01
1.500000E+01
1.600000E+01
1.700000E+01
1.800000E+01
1.900000E+01
2.000000E+01
2.100000E+01
2.200000E+01
2.300000E+01
2.400000E+01
2.500000E+01
2.600000E+01
2.700000E+01
2.800000E+01
2.900000E+01
3.000000E+01
3.100000E+01
3.200000E+01
3.300000E+01
3.400000E+01
3.500000E+01
3.600000E+01
3.700000E+01
3.800000E+01
3.900000E+01
4.000000E+01
4.100000E+01
4.200000E+01
4.300000E+01
4.400000E+01
4.500000E+01
4.600000E+01
4.700000E+01
4.800000E+01
4.900000E+01
5.000000E+01
5.100000E+01
5.200000E+01
5.300000E+01
5.400000E+01
5.500000E+01
5.600000E+01
5.700000E+01
5.800000E+01
5.900000E+01
6.000000E+01
6.100000E+01
6.200000E+01
6.300000E+01
6.400000E+01
6.500000E+01
6.600000E+01
6.700000E+01
6.800000E+01
6.900000E+01
7.000000E+01
7.100000E+01
7.200000E+01
7.300000E+01
7.400000E+01
7.500000E+01
7.600000E+01
7.700000E+01
7.800000E+01
7.900000E+01
8.000000E+01
8.100000E+01
8.200000E+01
8.300000E+01
8.400000E+01
8.500000E+01
8.600000E+01
8.700000E+01
8.800000E+01
8.900000E+01
9.000000E+01
9.100000E+01
9.200000E+01
9.300000E+01
9.400000E+01
9.500000E+01
9.600000E+01
9.700000E+01
9.800000E+01
9.900000E+01
1.000000E+02
1.010000E+02
1.020000E+02
1.030000E+02
1.040000E+02
1.050000E+02
1.060000E+02
1.070000E+02
1.080000E+02
1.090000E+02
1.100000E+02
1.110000E+02
1.120000E+02
1.130000E+02
1.140000E+02
1.150000E+02
1.160000E+02
1.170000E+02
1.180000E+02
1.190000E+02
1.200000E+02
1.210000E+02
1.220000E+02
1.230000E+02
1.240000E+02
1.250000E+02
1.260000E+02
1.270000E+02
1.280000E+02
1.290000E+02
1.300000E+02
1.310000E+02
1.320000E+02
1.330000E+02
1.340000E+02
1.350000E+02
1.360000E+02
1.370000E+02
1.380000E+02
1.390000E+02
1.400000E+02
1.410000E+02
1.420000E+02
1.430000E+02
1.440000E+02
1.450000E+02
1.460000E+02
1.470000E+02
1.480000E+02
1.490000E+02
1.500000E+02
1.510000E+02
1.520000E+02
1.530000E+02
1.540000E+02
1.550000E+02
1.560000E+02
1.570000E+02
1.580000E+02
1.590000E+02
1.600000E+02
1.610000E+02
1.620000E+02
1.630000E+02
1.640000E+02
1.650000E+02
1.660000E+02
1.670000E+02
1.680000E+02
1.690000E+02
1.700000E+02
1.710000E+02
1.720000E+02
1.730000E+02
1.740000E+02
1.750000E+02
1.760000E+02
1.770000E+02
1.780000E+02
1.790000E+02
1.800000E+02
1.810000E+02
1.820000E+02
1.830000E+02
1.840000E+02
1.850000E+02
1.860000E+02
1.870000E+02
1.880000E+02
1.890000E+02
1.900000E+02
1.910000E+02
1.920000E+02
1.930000E+02
1.940000E+02
1.950000E+02
1.960000E+02
1.970000E+02
1.980000E+02
1.990000E+02
2.000000E+02
0.000000E+00
1.000000E+00
2.000000E+00
3.000000E+00
4.000000E+00
5.000000E+00
6.000000E+00
7.000000E+00
8.000000E+00
9.000000E+00
1.000000E+01
1.100000E+01
1.200000E+01
1.300000E+01
1.400000E+01
1.500000E+01
1.600000E+01
1.700000E+01
1.800000E+01
1.900000E+01
2.000000E+01
2.100000E+01
2.200000E+01
2.300000E+01
2.400000E+01
2.500000E+01
2.600000E+01
2.700000E+01
2.800000E+01
2.900000E+01
3.000000E+01
3.100000E+01
3.200000E+01
3.300000E+01
3.400000E+01
3.500000E+01
3.600000E+01
3.700000E+01
3.800000E+01
3.900000E+01
4.000000E+01
4.100000E+01
4.200000E+01
4.300000E+01
4.400000E+01
4.500000E+01
4.600000E+01
4.700000E+01
4.800000E+01
4.900000E+01
5.000000E+01
5.100000E+01
5.200000E+01
5.300000E+01
5.400000E+01
5.500000E+01
5.600000E+01
5.700000E+01
5.800000E+01
5.900000E+01
6.000000E+01
6.100000E+01
6.200000E+01
6.300000E+01
6.400000E+01
6.500000E+01
6.600000E+01
6.700000E+01
6.800000E+01
6.900000E+01
7.000000E+01
7.100000E+01
7.200000E+01
7.300000E+01
7.400000E+01
7.500000E+01
7.600000E+01
7.700000E+01
7.800000E+01
7.900000E+01
8.000000E+01
8.100000E+01
8.200000E+01
8.300000E+01
8.400000E+01
8.500000E+01
8.600000E+01
8.700000E+01
8.800000E+01
8.900000E+01
9.000000E+01
9.100000E+01
9.200000E+01
9.300000E+01
9.400000E+01
9.500000E+01
9.600000E+01
9.700000E+01
9.800000E+01
9.900000E+01
1.000000E+02
1.010000E+02
1.020000E+02
1.030000E+02
1.040000E+02
1.050000E+02
1.060000E+02
1.070000E+02
1.080000E+02
1.090000E+02
1.100000E+02
1.110000E+02
1.120000E+02
1.130000E+02
1.140000E+02
1.150000E+02
1.160000E+02
1.170000E+02
1.180000E+02
1.190000E+02
1.200000E+02
1.210000E+02
1.220000E+02
1.230000E+02
1.240000E+02
1.250000E+02
1.260000E+02
1.270000E+02
1.280000E+02
1.290000E+02
1.300000E+02
1.310000E+02
1.320000E+02
1.330000E+02
1.340000E+02
1.350000E+02
1.360000E+02
1.370000E+02
1.380000E+02
1.390000E+02
1.400000E+02
1.410000E+02
1.420000E+02
1.430000E+02
1.440000E+02
1.450000E+02
1.460000E+02
1.470000E+02
1.480000E+02
1.490000E+02
1.500000E+02
1.510000E+02
1.520000E+02
1.530000E+02
1.540000E+02
1.550000E+02
1.560000E+02
1.570000E+02
1.580000E+02
1.590000E+02
1.600000E+02
1.610000E+02
1.620000E+02
1.630000E+02
1.640000E+02
1.650000E+02
1.660000E+02
1.670000E+02
1.680000E+02
1.690000E+02
1.700000E+02
1.710000E+02
1.720000E+02
1.730000E+02
1.740000E+02
1.750000E+02
1.760000E+02
1.770000E+02
1.780000E+02
1.790000E+02
1.800000E+02
1.810000E+02
1.820000E+02
1.830000E+02
1.840000E+02
1.850000E+02
1.860000E+02
1.870000E+02
1.880000E+02
1.890000E+02
1.900000E+02
1.910000E+02
1.920000E+02
1.930000E+02
1.940000E+02
1.950000E+02
1.960000E+02
1.970000E+02
1.980000E+02
[truncated: 164,646 more chars]
