# Supplementary material for: Visualization of porosity and pore size gradients in electrospun scaffolds using laser metrology
Source: PLoS One. 2023 Mar 9;18(3):e0282903. doi: 10.1371/journal.pone.0282903 (PMC9997878; doi:10.1371/journal.pone.0282903)
Supplement: S1 Data — (GZ) [file pone.0282903.s002.gz › data/Thickness&Porosity/168.Porosity.txt]

Porosity
4.400348E+02
6.572880E+01
9.212143E+01
7.076467E+01
8.628073E+01
7.572102E+01
3.721267E+01
1.546964E+02
1.253546E+00
-5.095203E+01
7.201843E+01
-4.793593E+01
8.605212E+01
6.623936E+01
6.290217E+01
5.053362E+01
5.570190E+01
5.491504E+01
5.546814E+01
6.240437E+01
6.208032E+01
5.784744E+01
5.095494E+01
5.497784E+01
5.583153E+01
5.767924E+01
6.515248E+01
7.306702E+01
7.734388E+01
7.941588E+01
8.254605E+01
8.504676E+01
8.865588E+01
8.839309E+01
8.833386E+01
8.865927E+01
8.866026E+01
8.840274E+01
8.892817E+01
8.901074E+01
8.874315E+01
8.892014E+01
8.849117E+01
8.909773E+01
8.848494E+01
8.846977E+01
8.826532E+01
8.857535E+01
8.838372E+01
8.824578E+01
8.801846E+01
8.822273E+01
8.814001E+01
8.804074E+01
8.819132E+01
8.788251E+01
8.795197E+01
8.784557E+01
8.772781E+01
8.760682E+01
8.770967E+01
8.742871E+01
8.757265E+01
8.754407E+01
8.748722E+01
8.730328E+01
8.734044E+01
8.719844E+01
8.714259E+01
8.715175E+01
8.717137E+01
8.709443E+01
8.716278E+01
8.704532E+01
8.696488E+01
8.716756E+01
8.702971E+01
8.685018E+01
8.680433E+01
8.697519E+01
8.688578E+01
8.690795E+01
8.680314E+01
8.681514E+01
8.684690E+01
8.689135E+01
8.688276E+01
8.688608E+01
8.684701E+01
8.686726E+01
8.694305E+01
8.689226E+01
8.681441E+01
8.689430E+01
8.701864E+01
8.688299E+01
8.699405E+01
8.705352E+01
8.706305E+01
8.689608E+01
8.679266E+01
8.688049E+01
8.692332E+01
8.687835E+01
8.683890E+01
8.709640E+01
8.710660E+01
8.703403E+01
8.717605E+01
8.716427E+01
8.715024E+01
8.716378E+01
8.709027E+01
8.719484E+01
8.741994E+01
8.720162E+01
8.728014E+01
8.749020E+01
8.725892E+01
8.751294E+01
8.750300E+01
8.747435E+01
8.756050E+01
8.737288E+01
8.751717E+01
8.772952E+01
8.763282E+01
8.777881E+01
8.790743E+01
8.791502E+01
8.800959E+01
8.813187E+01
8.814261E+01
8.785419E+01
8.799046E+01
8.827227E+01
8.828033E+01
8.813793E+01
8.848886E+01
8.852607E+01
8.844509E+01
8.842429E+01
8.851824E+01
8.875656E+01
8.881278E+01
8.909133E+01
8.882258E+01
8.895425E+01
8.910918E+01
8.879110E+01
8.888676E+01
8.891488E+01
8.921981E+01
8.909352E+01
8.898589E+01
8.868491E+01
8.804478E+01
8.678284E+01
8.599169E+01
8.365212E+01
8.170331E+01
8.031833E+01
7.763773E+01
7.172229E+01
7.029273E+01
6.651875E+01
6.798327E+01
6.810646E+01
6.615946E+01
6.768133E+01
6.713681E+01
6.783549E+01
6.768212E+01
6.625698E+01
6.983908E+01
8.145309E+01
7.666680E+01
7.804010E+01
7.365681E+01
7.267407E+01
7.212168E+01
6.919020E+01
7.635185E+01
7.442989E+01
6.942501E+01
7.523893E+01
9.424133E+01
8.141886E+01
8.500568E+01
6.631483E+01
6.005410E+01
7.656994E+01
8.476568E+01
3.976295E+01
5.357320E+01
6.080232E+01
5.186107E+01
3.093258E+01
1.946427E+01
1.030016E+01
2.834093E+02
3.664192E+01
1.020610E+02
6.643670E+01
7.062689E+01
8.579718E+01
-1.274964E+03
2.412159E+02
-3.971027E+00
2.039747E+03
5.315598E+01
6.760762E+01
9.044093E+01
8.708892E+01
7.329097E+01
5.408638E+01
4.761912E+01
6.047930E+01
5.913131E+01
5.671276E+01
6.182459E+01
6.126986E+01
5.600532E+01
5.276788E+01
5.160027E+01
5.337863E+01
5.443046E+01
6.436343E+01
6.761797E+01
7.354206E+01
7.973605E+01
8.149312E+01
8.512558E+01
8.707759E+01
8.796029E+01
8.836835E+01
8.830564E+01
8.836070E+01
8.878460E+01
8.882422E+01
8.870819E+01
8.884578E+01
8.866999E+01
8.860525E+01
8.854997E+01
8.868211E+01
8.856794E+01
8.865438E+01
8.839469E+01
8.837838E+01
8.850943E+01
8.805997E+01
8.805169E+01
8.805841E+01
8.795620E+01
8.814845E+01
8.796717E+01
8.781075E+01
8.796508E+01
8.779119E+01
8.770676E+01
8.775287E+01
8.773623E+01
8.764098E+01
8.753019E+01
8.756831E+01
8.742250E+01
8.735123E+01
8.730522E+01
8.732300E+01
8.722848E+01
8.712319E+01
8.701439E+01
8.701284E+01
8.721184E+01
8.710037E+01
8.697634E+01
8.692441E+01
8.695657E+01
8.698988E+01
8.701543E+01
8.702946E+01
8.706801E+01
8.709172E+01
8.697101E+01
8.664212E+01
8.685867E+01
8.686238E+01
8.673472E+01
8.688169E+01
8.704625E+01
8.678763E+01
8.693205E+01
8.692862E+01
8.710035E+01
8.677726E+01
8.682425E+01
8.696690E+01
8.696221E+01
8.684272E+01
8.703282E+01
8.655693E+01
8.696537E+01
8.700086E+01
8.699169E+01
8.701708E+01
8.722526E+01
8.710757E+01
8.718880E+01
8.716364E+01
8.729895E+01
8.725898E+01
8.706726E+01
8.704993E+01
8.721619E+01
8.730775E+01
8.733973E+01
8.736279E+01
8.746304E+01
8.752747E+01
8.740993E+01
8.761491E+01
8.751741E+01
8.748003E+01
8.768634E+01
8.764328E+01
8.754231E+01
8.771907E+01
8.783181E+01
8.777956E+01
8.781120E+01
8.773515E+01
8.814294E+01
8.802922E+01
8.823326E+01
8.815207E+01
8.816510E+01
8.836042E+01
8.822584E+01
8.834244E+01
8.854189E+01
8.841916E+01
8.837961E+01
8.852991E+01
8.867324E+01
8.890402E+01
8.878398E+01
8.885331E+01
8.892414E+01
8.894888E+01
8.894477E+01
8.920112E+01
8.957814E+01
8.889925E+01
8.919458E+01
8.909333E+01
8.882120E+01
8.823864E+01
8.706212E+01
8.640140E+01
8.443364E+01
8.148191E+01
7.909542E+01
7.617234E+01
7.198991E+01
6.885431E+01
7.029153E+01
7.077274E+01
7.105965E+01
7.089714E+01
7.020369E+01
6.453624E+01
6.388850E+01
6.685864E+01
6.415525E+01
6.304119E+01
7.308584E+01
7.055022E+01
6.334017E+01
6.329114E+01
6.963024E+01
6.689673E+01
7.127834E+01
5.952850E+01
7.322450E+01
6.920318E+01
7.846517E+01
6.980502E+01
7.630465E+01
6.940801E+01
7.345066E+01
5.494602E+01
7.674819E+01
8.311626E+01
8.232923E+01
7.540622E+01
7.069269E+01
8.384504E+01
7.504321E+01
7.887576E+01
7.482536E+01
4.662491E+03
7.796742E+01
4.355648E+01
2.046283E+02
6.025243E+01
9.146475E+01
7.906956E+01
-2.049999E+02
-8.904154E+01
1.622864E+02
-4.836962E+02
-1.065892E+02
4.261875E+01
9.072381E+01
7.460321E+01
4.675260E+01
4.687948E+01
5.658181E+01
5.873303E+01
6.186728E+01
6.018181E+01
5.558613E+01
5.088731E+01
5.241013E+01
5.243504E+01
5.012644E+01
5.053255E+01
5.999681E+01
6.993696E+01
7.483952E+01
8.022669E+01
8.325731E+01
8.580286E+01
8.720207E+01
8.832137E+01
8.905836E+01
8.904206E+01
8.866700E+01
8.893514E+01
8.874911E+01
8.855773E+01
8.872246E+01
8.870228E+01
8.816684E+01
8.832983E+01
8.865971E+01
8.885687E+01
8.833680E+01
8.837684E+01
8.851551E+01
8.835993E+01
8.820815E+01
8.831577E+01
8.815919E+01
8.813880E+01
8.808775E+01
8.793292E+01
8.784755E+01
8.797870E+01
8.765623E+01
8.770969E+01
8.749494E+01
8.746291E+01
8.745669E+01
8.762097E+01
8.722952E+01
8.722282E+01
8.757110E+01
8.734549E+01
8.725594E+01
8.711108E+01
8.725014E+01
8.707941E+01
8.701631E+01
8.704449E+01
8.719809E+01
8.710556E+01
8.701304E+01
8.696251E+01
8.677937E+01
8.681142E+01
8.677919E+01
8.696055E+01
8.692168E+01
8.696144E+01
8.682864E+01
8.696465E+01
8.699139E+01
8.695652E+01
8.675182E+01
8.694699E+01
8.678821E+01
8.686625E+01
8.685817E+01
8.680167E+01
8.691789E+01
8.689782E+01
8.703628E+01
8.685608E+01
8.678855E+01
8.695372E+01
8.706096E+01
8.696076E+01
8.699975E+01
8.710125E+01
8.711644E+01
8.714792E+01
8.694650E+01
8.693049E+01
8.716701E+01
8.715029E+01
8.727525E+01
8.717694E+01
8.711056E+01
8.725172E+01
8.720730E+01
8.716866E+01
8.736893E+01
8.743131E+01
8.746439E+01
8.737472E+01
8.742012E+01
8.764462E+01
8.771769E+01
8.775443E+01
8.752655E+01
8.766999E+01
8.767923E+01
8.759546E+01
8.750072E+01
8.799231E+01
8.794294E+01
8.805627E+01
8.808779E+01
8.824274E+01
8.825195E+01
8.834023E+01
8.843177E+01
8.843719E+01
8.849673E+01
8.835784E+01
8.856494E+01
8.847285E+01
8.854767E+01
8.921296E+01
8.904852E+01
8.891009E+01
8.903894E+01
8.873016E+01
8.818359E+01
8.873128E+01
8.904357E+01
8.906124E+01
8.874571E+01
8.879656E+01
8.926777E+01
8.879446E+01
8.773592E+01
8.648454E+01
8.686313E+01
8.427473E+01
8.306999E+01
8.073803E+01
7.762997E+01
7.579101E+01
7.333815E+01
6.944288E+01
6.880787E+01
6.695026E+01
6.643838E+01
6.556273E+01
6.644886E+01
6.732303E+01
6.356253E+01
6.586385E+01
6.646001E+01
6.832922E+01
6.905886E+01
6.964589E+01
6.606300E+01
7.690942E+01
7.557398E+01
6.899592E+01
6.695278E+01
5.795708E+01
5.527492E+01
5.831951E+01
5.021158E+01
4.518835E+01
8.251081E+01
7.992579E+01
7.515380E+01
6.280135E+01
6.221510E+01
6.949262E+01
5.333494E+01
7.668205E+01
7.552508E+01
7.627451E+01
-9.648171E+01
6.549200E+01
1.532941E+02
1.347334E+02
8.911737E+01
1.602877E+02
8.316664E+01
8.199060E+01
8.212884E+01
2.043637E+01
-9.802372E+00
5.869980E+01
2.675941E+01
5.527315E+00
1.496599E+02
8.335078E+01
5.625183E+01
4.727364E+01
5.627889E+01
6.045524E+01
6.787300E+01
5.734118E+01
5.820255E+01
5.687911E+01
5.219344E+01
5.257791E+01
5.598745E+01
5.545359E+01
5.682714E+01
5.975182E+01
6.789832E+01
7.635023E+01
7.923681E+01
8.148108E+01
8.510821E+01
8.662629E+01
8.824265E+01
8.937169E+01
8.923004E+01
8.884561E+01
8.846082E+01
8.828964E+01
8.891355E+01
8.872039E+01
8.888384E+01
8.857881E+01
8.860599E+01
8.854278E+01
8.852595E+01
8.837716E+01
8.828960E+01
8.844733E+01
8.824160E+01
8.814123E+01
8.827011E+01
8.812227E+01
8.800857E+01
8.788903E+01
8.785156E+01
8.773395E+01
8.784171E+01
8.762917E+01
8.769368E+01
8.752578E+01
8.766189E+01
8.755626E+01
8.740755E+01
8.743054E+01
8.742880E+01
8.737679E+01
8.748094E+01
8.717760E+01
8.719744E+01
8.717598E+01
8.696683E+01
8.705412E+01
8.693878E+01
8.703670E+01
8.699354E+01
8.677384E+01
8.701023E+01
8.691247E+01
8.689120E+01
8.693497E+01
8.682684E+01
8.677289E+01
8.676111E+01
8.674778E+01
8.681328E+01
8.697177E+01
8.687929E+01
8.702099E+01
8.677611E+01
8.684019E+01
8.682789E+01
8.681445E+01
8.687716E+01
8.678304E+01
8.680439E+01
8.682395E+01
8.689904E+01
8.697904E+01
8.689846E+01
8.696600E+01
8.704108E+01
8.703910E+01
8.700138E+01
8.702525E+01
8.709483E+01
8.715645E+01
8.715268E+01
8.712943E+01
8.721067E+01
8.699401E+01
8.703288E+01
8.720517E+01
8.731503E+01
8.729235E+01
8.720316E+01
8.732996E+01
8.740689E+01
8.748924E+01
8.754492E+01
8.765002E+01
8.741173E+01
8.748749E+01
8.765312E+01
8.758667E+01
8.782156E+01
8.781056E+01
8.805436E+01
8.796447E+01
8.776420E+01
8.805615E+01
8.802044E+01
8.799819E+01
8.827047E+01
8.833712E+01
8.837006E+01
8.827815E+01
8.851543E+01
8.857353E+01
8.853467E+01
8.843971E+01
8.865300E+01
8.844604E+01
8.870205E+01
8.863247E+01
8.874297E+01
8.905941E+01
8.915756E+01
8.941960E+01
8.913971E+01
8.906481E+01
8.934024E+01
8.853640E+01
8.814928E+01
8.896271E+01
8.853238E+01
8.886721E+01
8.698062E+01
8.536389E+01
8.290517E+01
8.267411E+01
8.013214E+01
7.647665E+01
7.310408E+01
6.965088E+01
7.212252E+01
6.935797E+01
6.609221E+01
6.999384E+01
6.764679E+01
6.378588E+01
6.849256E+01
6.601864E+01
6.133197E+01
6.523249E+01
6.289814E+01
6.117947E+01
6.197377E+01
7.412558E+01
7.567597E+01
7.641982E+01
6.677892E+01
6.022396E+01
6.024545E+01
6.975842E+01
4.578898E+01
6.805839E+01
6.237880E+01
5.217353E+01
7.687747E+01
8.387893E+01
6.851567E+01
6.235600E+01
7.137149E+01
6.548596E+01
7.442536E+01
7.472817E+01
7.754198E+01
5.725258E+01
8.048711E+01
7.273715E+02
1.553935E+02
5.099045E+01
3.799401E+01
2.216952E+02
1.373688E+02
6.655657E+01
7.545469E+01
1.217490E+02
-2.685354E+02
9.302622E+02
2.172783E+03
-1.880910E+01
8.212839E+01
5.345358E+01
6.153415E+01
7.878267E+01
6.361712E+01
6.055685E+01
5.522846E+01
6.133851E+01
5.862649E+01
5.353780E+01
5.665982E+01
5.844223E+01
5.655792E+01
6.169140E+01
6.360795E+01
6.465965E+01
7.461368E+01
7.974177E+01
8.217904E+01
8.566216E+01
8.742998E+01
8.890088E+01
8.930942E+01
8.870449E+01
8.844115E+01
8.898111E+01
8.868425E+01
8.860007E+01
8.878097E+01
8.867956E+01
8.874383E+01
8.858152E+01
8.850168E+01
8.852576E+01
8.831886E+01
8.839034E+01
8.844003E+01
8.849744E+01
8.816037E+01
8.811525E+01
8.844268E+01
8.809876E+01
8.799376E+01
8.777210E+01
8.771358E+01
8.774965E+01
8.767670E+01
8.763873E+01
8.764462E+01
8.766702E+01
8.766775E+01
8.752394E+01
8.744833E+01
8.736662E+01
8.736122E+01
8.748611E+01
8.708638E+01
8.714398E+01
8.710668E+01
8.716970E+01
8.710247E+01
8.698792E+01
8.704342E+01
8.701663E+01
8.698939E+01
8.700934E+01
8.714386E+01
8.699617E+01
8.695873E+01
8.684648E+01
8.689662E+01
8.681894E+01
8.686269E+01
8.693018E+01
8.682512E+01
8.668663E+01
8.684246E+01
8.696835E+01
8.705588E+01
8.699435E+01
8.694100E+01
8.688222E+01
8.681151E+01
8.686218E+01
8.693764E+01
8.705211E+01
8.695254E+01
8.688699E+01
8.680891E+01
8.697421E+01
8.690922E+01
8.704489E+01
8.699140E+01
8.713661E+01
8.708629E+01
8.702576E+01
8.701196E+01
8.722450E+01
8.717598E+01
8.728117E+01
8.706552E+01
8.735465E+01
8.720445E+01
8.736953E+01
8.748135E+01
8.729800E+01
8.731228E+01
8.754124E+01
8.744245E+01
8.757781E+01
8.754084E+01
8.771525E+01
8.778928E+01
8.784731E+01
8.783437E+01
8.781755E+01
8.784706E+01
8.787901E+01
8.796542E+01
8.807878E+01
8.817715E+01
8.824387E+01
8.839867E+01
8.951151E+01
8.832063E+01
8.836450E+01
8.806625E+01
8.817101E+01
8.863692E+01
8.865192E+01
8.843163E+01
8.875725E+01
8.850142E+01
8.896889E+01
8.876608E+01
8.836050E+01
8.881447E+01
8.904737E+01
8.928662E+01
8.924693E+01
8.917756E+01
8.910209E+01
8.858608E+01
8.837884E+01
8.752091E+01
8.731642E+01
8.675900E+01
8.412777E+01
8.151690E+01
7.924918E+01
7.606747E+01
7.390448E+01
7.263440E+01
7.204685E+01
6.824365E+01
6.502532E+01
6.557253E+01
6.382920E+01
6.691865E+01
6.877749E+01
6.526404E+01
6.012019E+01
6.373165E+01
6.425959E+01
6.349626E+01
7.310563E+01
7.073383E+01
6.802066E+01
7.440159E+01
5.890273E+01
6.661594E+01
5.741544E+01
6.142789E+01
5.849648E+01
1.390996E+01
5.683030E+01
7.201797E+01
8.402593E+01
6.702777E+01
2.289836E+01
6.254981E+01
6.114802E+01
7.091370E+01
7.454033E+01
6.169034E+01
6.947848E+01
2.466907E+01
7.020724E+01
3.212968E+02
8.552086E+01
6.440474E+01
6.306547E+01
-1.023604E+02
5.712294E+01
-1.269725E+02
3.383793E+02
1.550189E+02
-1.177429E+03
4.412576E+01
5.508734E+02
-9.051184E+02
8.741601E+01
4.311214E+01
6.684191E+01
6.119323E+01
6.662347E+01
4.725095E+01
4.809653E+01
6.756382E+01
6.063912E+01
5.466564E+01
5.250724E+01
5.932587E+01
5.950310E+01
6.102570E+01
6.647495E+01
6.981503E+01
7.322127E+01
7.833682E+01
8.086385E+01
8.388683E+01
8.747242E+01
8.794898E+01
8.845930E+01
8.862990E+01
8.865273E+01
8.910862E+01
8.882355E+01
8.879980E+01
8.875132E+01
8.855493E+01
8.864224E+01
8.854931E+01
8.851409E+01
8.854328E+01
8.829742E+01
8.807564E+01
8.824400E+01
8.800851E+01
8.814232E+01
8.824764E+01
8.817912E+01
8.802639E+01
8.795355E+01
8.800656E+01
8.790075E+01
8.779685E+01
8.769424E+01
8.763015E+01
8.765027E+01
8.736859E+01
8.752319E+01
8.760982E+01
8.727813E+01
8.748086E+01
8.743142E+01
8.726003E+01
8.731046E+01
8.724451E+01
8.703290E+01
8.713910E+01
8.713669E+01
8.707045E+01
8.691770E+01
8.694286E+01
8.702852E+01
8.705884E+01
8.701941E+01
8.691337E+01
8.701665E+01
8.690998E+01
8.684680E+01
8.687514E+01
8.694942E+01
8.692078E+01
8.686674E+01
8.695194E+01
8.699536E+01
8.684791E+01
8.688375E+01
8.674081E+01
8.690886E+01
8.696305E+01
8.696382E+01
8.683580E+01
8.680894E+01
8.674543E+01
8.691648E+01
8.700879E+01
8.702150E+01
8.716650E+01
8.704707E+01
8.699982E+01
8.710666E+01
8.696828E+01
8.693793E+01
8.719475E+01
8.711842E+01
8.708837E+01
8.714196E+01
8.702695E+01
8.718030E+01
8.712523E+01
8.729428E+01
8.740075E+01
8.734212E+01
8.735175E+01
8.743441E+01
8.731907E+01
8.750639E+01
8.756695E+01
8.766964E+01
8.769831E+01
8.768129E+01
8.749589E+01
8.769091E+01
8.798365E+01
8.781113E+01
8.800512E+01
8.778136E+01
8.836432E+01
8.812298E+01
8.825381E+01
8.821159E+01
8.799882E+01
8.842890E+01
8.825398E+01
8.822372E+01
8.795487E+01
8.847942E+01
8.869496E+01
8.828685E+01
8.874783E+01
8.845301E+01
8.853042E+01
8.861801E+01
8.911344E+01
8.931295E+01
8.855745E+01
8.874868E+01
8.937064E+01
8.906605E+01
8.910218E+01
8.893720E+01
8.872768E+01
8.821951E+01
8.665811E+01
8.561636E+01
8.510492E+01
8.350382E+01
8.033744E+01
7.739794E+01
7.443887E+01
7.296255E+01
7.049950E+01
6.735895E+01
6.550646E+01
6.538100E+01
6.191896E+01
6.838204E+01
6.957274E+01
6.610437E+01
6.634069E+01
6.889945E+01
6.692630E+01
6.430313E+01
6.779744E+01
5.603633E+01
7.057807E+01
6.824947E+01
6.666778E+01
7.288637E+01
7.116155E+01
6.165192E+01
6.186400E+01
6.702624E+01
6.697773E+01
5.470489E+01
7.515425E+01
8.431119E+01
7.279681E+01
3.384058E+01
4.628031E+01
7.217970E+01
8.193441E+01
8.476278E+01
7.557028E+01
8.155437E+01
8.718759E+01
6.595112E+01
6.030743E+01
1.110942E+02
6.985705E+01
8.383252E+01
1.051796E+02
7.375910E+01
-2.638584E+02
7.870835E+01
6.111808E+02
-5.509492E+02
6.768708E+03
1.205681E+02
7.046040E+01
6.272835E+01
7.280445E+01
7.466415E+01
5.763439E+01
5.494586E+01
6.439070E+01
6.476080E+01
6.406874E+01
6.132040E+01
5.709902E+01
5.938713E+01
5.775310E+01
6.033238E+01
6.241394E+01
6.967883E+01
7.638411E+01
8.022980E+01
8.215658E+01
8.459267E+01
8.682382E+01
8.784655E+01
8.873720E+01
8.879352E+01
8.901914E+01
8.849925E+01
8.851531E+01
8.890172E+01
8.899668E+01
8.878912E+01
8.875547E+01
8.849742E+01
8.868460E+01
8.855223E+01
8.874743E+01
8.881629E+01
8.857744E+01
8.827744E+01
8.816540E+01
8.819094E+01
8.832384E+01
8.790531E+01
8.806775E+01
8.779645E+01
8.770726E+01
8.797192E+01
8.773218E+01
8.789027E+01
8.752968E+01
8.764622E+01
8.749956E+01
8.744240E+01
8.728823E+01
8.741369E+01
8.746890E+01
8.735707E+01
8.706192E+01
8.709744E+01
8.726678E+01
8.691771E+01
8.701098E+01
8.699228E+01
8.683862E+01
8.702978E+01
8.695995E+01
8.696051E+01
8.689207E+01
8.705439E+01
8.693852E+01
8.689898E+01
8.686508E+01
8.658589E+01
8.670918E+01
8.687643E+01
8.687421E+01
8.690876E+01
8.679681E+01
8.689806E+01
8.675899E+01
8.677715E+01
8.684280E+01
8.698894E+01
8.673796E+01
8.699126E+01
8.709872E+01
8.693410E+01
8.678861E+01
8.698433E+01
8.700292E+01
8.707552E+01
8.701506E+01
8.711365E+01
8.716382E+01
8.701806E+01
8.702219E+01
8.694350E+01
8.713583E+01
8.713842E+01
8.714499E+01
8.721413E+01
8.722396E+01
8.719069E+01
8.727253E+01
8.737410E+01
8.726000E+01
8.721183E+01
8.739733E+01
8.743736E+01
8.745000E+01
8.753931E+01
8.767756E+01
8.766334E+01
8.756949E+01
8.773848E+01
8.774214E+01
8.763829E+01
8.794174E+01
8.791954E+01
8.780814E+01
8.793658E+01
8.778154E+01
8.800601E+01
8.826427E+01
8.825666E+01
8.800914E+01
8.821686E+01
8.837969E+01
8.834130E+01
8.840542E+01
8.837577E+01
8.862902E+01
8.882509E+01
8.861106E+01
8.872493E+01
8.854255E+01
8.785480E+01
8.879190E+01
8.889421E+01
8.890113E+01
8.918371E+01
8.890908E+01
8.930293E+01
8.892903E+01
8.792435E+01
8.813333E+01
8.685573E+01
8.617773E+01
8.313162E+01
8.088183E+01
8.009450E+01
7.815524E+01
7.556305E+01
7.334706E+01
7.247841E+01
6.903101E+01
6.657926E+01
6.709853E+01
6.340408E+01
6.360246E+01
6.363596E+01
6.718783E+01
6.639448E+01
6.537924E+01
7.227510E+01
7.109250E+01
7.887925E+01
6.795245E+01
6.000679E+01
5.704618E+01
5.738410E+01
6.597195E+01
5.278530E+01
5.082155E+01
5.013748E+01
5.524449E+01
6.841271E+01
-7.740055E+00
4.148411E+01
7.299077E+01
7.513568E+01
3.123650E+01
7.632306E+01
6.752827E+01
7.724268E+01
8.351736E+01
7.044818E+01
8.099026E+01
7.270145E+01
1.452457E+02
8.472304E+01
2.072199E+02
1.270788E+02
7.872442E+01
7.809712E+01
6.990119E+01
-3.977672E+02
-2.371006E+01
1.754608E+02
-9.379071E+02
3.090074E+03
-7.564514E+01
6.483524E+01
6.359057E+01
6.992376E+01
5.771845E+01
6.643632E+01
6.556996E+01
6.696183E+01
6.624116E+01
6.885527E+01
6.260887E+01
5.708750E+01
5.826091E+01
5.864735E+01
5.973833E+01
6.998249E+01
7.380457E+01
7.996173E+01
8.023819E+01
8.259384E+01
8.473666E+01
8.715831E+01
8.817230E+01
8.845890E+01
8.857373E+01
8.843042E+01
8.873774E+01
8.875820E+01
8.860739E+01
8.863666E+01
8.866675E+01
8.871979E+01
8.874280E+01
8.868351E+01
8.848159E+01
8.842903E+01
8.805322E+01
8.822818E+01
8.832316E+01
8.819521E+01
8.799164E+01
8.813585E+01
8.809679E+01
8.771955E+01
8.760906E+01
8.789694E+01
8.769831E+01
8.769749E+01
8.780660E+01
8.781801E+01
8.750357E+01
8.758824E+01
8.763070E+01
8.741334E+01
8.732955E+01
8.741034E+01
8.714319E+01
8.728444E+01
8.712686E+01
8.734108E+01
8.713335E+01
8.722551E+01
8.718620E+01
8.697954E+01
8.703097E+01
8.718422E+01
8.731799E+01
8.704231E+01
8.689591E+01
8.697247E+01
8.695256E+01
8.680102E+01
8.678804E+01
8.697864E+01
8.704794E+01
8.684056E+01
8.698502E+01
8.669586E+01
8.705390E+01
8.686277E+01
8.675624E+01
8.694902E+01
8.701348E+01
8.697427E+01
8.671790E+01
8.702726E+01
8.688960E+01
8.701678E+01
8.701803E+01
8.708163E+01
8.709450E+01
8.698599E+01
8.705694E+01
8.692555E+01
8.716362E+01
8.692206E+01
8.699148E+01
8.715618E+01
8.706755E+01
8.694444E+01
8.688358E+01
8.689353E+01
8.735340E+01
8.729191E+01
8.736115E+01
8.725314E+01
8.739220E+01
8.730957E+01
8.722386E+01
8.758473E+01
8.746609E+01
8.770234E+01
8.779627E+01
8.762490E+01
8.762275E+01
8.775118E+01
8.780565E+01
8.789296E+01
8.792293E+01
8.794790E+01
8.816850E+01
8.822193E+01
8.823503E+01
8.804422E+01
8.808475E+01
8.820897E+01
8.822041E+01
8.812292E+01
8.823778E+01
8.843305E+01
8.846865E+01
8.861576E+01
8.848505E+01
8.891688E+01
8.905792E+01
8.868328E+01
8.884717E+01
8.939949E+01
8.923666E+01
8.915498E+01
8.923154E+01
8.903533E+01
8.875429E+01
8.859307E+01
8.877830E+01
8.808914E+01
8.680310E+01
8.662429E+01
8.433497E+01
8.185687E+01
8.002821E+01
7.750354E+01
7.581649E+01
7.345060E+01
7.216578E+01
7.265331E+01
6.771753E+01
6.793218E+01
6.845240E+01
6.365906E+01
7.097815E+01
6.572252E+01
6.486170E+01
6.949655E+01
6.582285E+01
6.763424E+01
7.085228E+01
6.510315E+01
6.678741E+01
7.713859E+01
5.653455E+01
4.561508E+01
6.097904E+01
2.490616E+01
-1.222776E+01
5.339552E+01
5.685481E+01
-1.595276E+03
3.492229E+01
7.675603E+01
-5.372573E+03
6.805945E+01
8.001872E+01
6.391169E+01
8.150072E+01
2.506852E+01
6.283119E+01
4.801306E+01
9.499499E+01
1.187096E+02
-2.593851E+03
1.141568E+02
1.054271E+02
8.166327E+01
5.162281E+01
1.073412E+02
-4.046459E+01
-6.956649E+01
-5.866727E+01
1.372822E+02
7.929224E+01
4.270575E+01
5.609758E+01
4.275472E+01
5.758043E+01
6.632428E+01
7.400081E+01
6.325505E+01
6.766555E+01
6.208539E+01
6.181703E+01
6.631230E+01
6.477027E+01
5.934452E+01
5.901798E+01
6.330561E+01
7.237682E+01
7.394677E+01
7.581915E+01
7.989679E+01
8.334447E+01
8.569215E+01
8.732713E+01
8.881985E+01
8.905185E+01
8.930329E+01
8.933426E+01
8.872671E+01
8.879973E+01
8.890917E+01
8.883626E+01
8.883430E+01
8.826797E+01
8.849402E+01
8.858068E+01
8.870628E+01
8.845854E+01
8.841108E+01
8.825935E+01
8.825146E+01
8.815598E+01
8.809577E+01
8.805917E+01
8.796301E+01
8.796584E+01
8.795096E+01
8.778498E+01
8.779497E+01
8.762994E+01
8.768616E+01
8.761785E+01
8.758202E+01
8.743842E+01
8.734530E+01
8.729144E+01
8.738422E+01
8.729516E+01
8.738090E+01
8.707466E+01
8.699740E+01
8.703166E+01
8.712710E+01
8.711917E+01
8.707634E+01
8.706081E+01
8.706212E+01
8.705104E+01
8.696903E+01
8.698506E+01
8.702658E+01
8.687612E+01
8.677382E+01
8.698904E+01
8.699334E+01
8.694639E+01
8.686057E+01
8.687840E+01
8.678983E+01
8.686214E+01
8.684621E+01
8.691179E+01
8.689993E+01
8.686250E+01
8.690100E+01
8.686779E+01
8.683140E+01
8.673532E+01
8.682028E+01
8.697682E+01
8.687345E+01
8.696266E+01
8.702036E+01
8.684108E+01
8.692491E+01
8.693421E+01
8.679016E+01
8.683139E+01
8.689776E+01
8.700394E+01
8.718848E+01
8.717089E+01
8.708426E+01
8.703207E+01
8.721804E+01
8.748212E+01
8.753150E+01
8.722834E+01
8.735740E+01
8.732396E+01
8.734773E+01
8.751069E+01
8.742662E+01
8.736003E+01
8.762751E+01
8.767201E+01
8.740393E+01
8.746080E+01
8.761716E+01
8.788218E+01
8.809112E+01
8.786364E+01
8.806206E+01
8.806449E+01
8.789192E+01
8.801832E+01
8.824346E+01
8.832884E+01
8.822546E+01
8.782277E+01
8.856580E+01
8.849225E+01
8.858977E+01
8.878577E+01
8.882268E+01
8.860452E+01
8.884460E+01
8.883877E+01
8.916669E+01
8.895842E+01
8.927454E+01
8.907922E+01
8.884664E+01
8.924827E+01
8.939546E+01
8.911419E+01
8.857996E+01
8.815216E+01
8.695907E+01
8.601693E+01
8.598688E+01
8.163210E+01
7.874975E+01
7.645041E+01
7.639272E+01
7.339708E+01
7.268206E+01
6.998378E+01
6.680363E+01
6.942539E+01
6.592818E+01
6.284759E+01
6.507866E+01
6.467166E+01
6.850418E+01
6.954388E+01
6.825958E+01
6.462679E+01
7.151845E+01
6.246359E+01
6.853830E+01
7.072619E+01
6.396967E+01
5.237401E+01
5.240478E+01
3.003994E+01
-8.853447E+00
2.869897E+01
4.689728E+01
6.329806E+01
4.521586E+01
-1.441732E+01
-4.275379E+00
3.385149E+01
8.136751E+01
8.150862E+01
7.062157E+01
7.710653E+01
8.380285E+01
7.300499E+01
1.029107E+02
1.141673E+02
-2.719141E+02
1.842250E+02
1.003654E+02
6.896800E+01
3.946688E+01
5.793176E+01
-4.343256E+02
-2.803709E+04
-3.982560E+01
-3.474366E+01
2.668979E+03
-7.238125E+01
7.595302E+01
7.602029E+01
6.544392E+01
7.718576E+01
7.095134E+01
7.101812E+01
6.811214E+01
6.726819E+01
6.877274E+01
6.708331E+01
6.473996E+01
6.220532E+01
6.203825E+01
6.525851E+01
7.556369E+01
8.902054E+01
7.567981E+01
7.954902E+01
8.262885E+01
8.465910E+01
8.702976E+01
8.776150E+01
8.819993E+01
8.933272E+01
8.899108E+01
8.819082E+01
8.823033E+01
8.844072E+01
8.876863E+01
8.894477E+01
8.853494E+01
8.855570E+01
8.868155E+01
8.855300E+01
8.848855E+01
8.840014E+01
8.873489E+01
8.855580E+01
8.820601E+01
8.812788E+01
8.804009E+01
8.799234E+01
8.795884E+01
8.786408E+01
8.782716E+01
8.779488E+01
8.774551E+01
8.771053E+01
8.768222E+01
8.750972E+01
8.749153E+01
8.744725E+01
8.740914E+01
8.734586E+01
8.737349E+01
8.725671E+01
8.733336E+01
8.720530E+01
8.694940E+01
8.702286E+01
8.705123E+01
8.706480E+01
8.710237E+01
8.704170E+01
8.696692E+01
8.688668E+01
8.684315E+01
8.695688E+01
8.702051E+01
8.697417E+01
8.694316E+01
8.697739E+01
8.688164E+01
8.684529E+01
8.673104E+01
8.695010E+01
8.694319E+01
8.694513E+01
8.686867E+01
8.689904E+01
8.700428E+01
8.685914E+01
8.685524E+01
8.687459E+01
8.683738E+01
8.683320E+01
8.682176E+01
8.694753E+01
8.699420E+01
8.707660E+01
8.694762E+01
8.690316E+01
8.689412E+01
8.701556E+01
8.710994E+01
8.712003E+01
8.721194E+01
8.701967E+01
8.730859E+01
8.718277E+01
8.708793E+01
8.716313E+01
8.710351E+01
8.715478E+01
8.743607E+01
8.734791E+01
8.747933E+01
8.741367E+01
8.768986E+01
8.766883E+01
8.765488E+01
8.764833E+01
8.760409E+01
8.774981E+01
8.772215E+01
8.772062E+01
8.780215E+01
8.797899E+01
8.793580E+01
8.785400E+01
8.811786E+01
8.813114E+01
8.812025E+01
8.824692E+01
8.806500E+01
8.835201E+01
8.862710E+01
8.842244E+01
8.836423E+01
8.863506E+01
8.814260E+01
8.823208E+01
8.858049E+01
8.869751E+01
8.906112E+01
8.911227E+01
8.895632E+01
8.852245E+01
8.859835E+01
8.908373E+01
8.899047E+01
8.888946E+01
8.859966E+01
8.856798E+01
8.836503E+01
8.789978E+01
8.632215E+01
8.463064E+01
8.234733E+01
8.071108E+01
7.837548E+01
7.464666E+01
7.544067E+01
7.518082E+01
7.033972E+01
7.030252E+01
6.468651E+01
6.563911E+01
6.620619E+01
6.331359E+01
6.321827E+01
5.927025E+01
6.807387E+01
6.875754E+01
6.247244E+01
6.882350E+01
6.473281E+01
5.876898E+01
7.473003E+01
5.660360E+01
6.610085E+01
3.296230E+01
6.022028E+01
3.263523E+01
-8.433574E+01
2.984769E+01
6.829240E+01
3.882597E+01
1.964623E+01
2.797085E+01
7.574661E+01
8.626945E+01
6.787501E+01
7.200983E+01
5.030120E+01
8.503781E+01
8.649428E+01
1.129264E+02
1.685693E+02
-1.486080E+01
7.679020E+01
7.552280E+01
6.447449E+01
2.930134E+01
8.932553E+01
1.421808E+03
-3.011998E+01
2.523258E+01
2.954921E+01
3.058370E+02
-3.010744E+01
7.384579E+01
6.677189E+01
6.667369E+01
6.968947E+01
7.749676E+01
6.553298E+01
6.242324E+01
6.346608E+01
6.173257E+01
6.797615E+01
6.788941E+01
6.383967E+01
6.334688E+01
6.653577E+01
7.446926E+01
7.565121E+01
7.333019E+01
7.700263E+01
8.109436E+01
8.359940E+01
8.640307E+01
8.822419E+01
8.891767E+01
8.892628E+01
8.900307E+01
8.853820E+01
8.864436E+01
8.837431E+01
8.864058E+01
8.847427E+01
8.869433E+01
8.861614E+01
8.854849E+01
8.854433E+01
8.847638E+01
8.836481E+01
8.818908E+01
8.820690E+01
8.824186E+01
8.813005E+01
8.826224E+01
8.811163E+01
8.793257E+01
8.777333E+01
8.778344E+01
8.785235E+01
8.757608E+01
8.760701E+01
8.767988E+01
8.748901E+01
8.750181E+01
8.731997E+01
8.732833E+01
8.734146E+01
8.724279E+01
8.741045E+01
8.718837E+01
8.711908E+01
8.707409E+01
8.719921E+01
8.706110E+01
8.698915E+01
8.705062E+01
8.693984E+01
8.698082E+01
8.674438E+01
8.695537E+01
8.700848E+01
8.692697E+01
8.682438E+01
8.678907E+01
8.687214E+01
8.685349E+01
8.683167E+01
8.684999E+01
8.681430E+01
8.695579E+01
8.700732E+01
8.674551E+01
8.694207E+01
8.692323E+01
8.668696E+01
8.689992E+01
8.687716E+01
8.695637E+01
8.687000E+01
8.693644E+01
8.687641E+01
8.687146E+01
8.692648E+01
8.701594E+01
8.703862E+01
8.701308E+01
8.694212E+01
8.698528E+01
8.706718E+01
8.713453E+01
8.719919E+01
8.708002E+01
8.720229E+01
8.707772E+01
8.713775E+01
8.726003E+01
8.734197E+01
8.729255E+01
8.722033E+01
8.741699E+01
8.753484E+01
8.743785E+01
8.750483E+01
8.747954E+01
8.766831E+01
8.769630E+01
8.764522E+01
8.760157E+01
8.763120E+01
8.782981E+01
8.778290E+01
8.784140E+01
8.805425E+01
8.801221E+01
8.815551E+01
8.812338E+01
8.829212E+01
8.831949E+01
8.826297E+01
8.849682E+01
8.844917E+01
8.851453E+01
8.845329E+01
8.848423E+01
8.870925E+01
8.892323E+01
8.881438E+01
8.895228E+01
8.827533E+01
8.890816E+01
8.883663E+01
8.898992E+01
8.893068E+01
8.916280E+01
8.888208E+01
8.893899E+01
8.848360E+01
8.823827E+01
8.675438E+01
8.612737E+01
8.441995E+01
8.363720E+01
7.997932E+01
7.686063E+01
7.594076E+01
7.386755E+01
7.308934E+01
7.010998E+01
6.360609E+01
6.902439E+01
6.352097E+01
6.323934E+01
6.312316E+01
6.320072E+01
6.368764E+01
6.472206E+01
7.237034E+01
7.058632E+01
6.232393E+01
6.805150E+01
7.192688E+01
7.333067E+01
4.972602E+01
4.776990E+01
5.267653E+01
4.643126E+01
3.135797E+01
6.372116E+01
6.697447E+01
3.326265E+01
5.253613E+00
-4.640741E+01
4.855798E+01
7.671255E+01
7.051665E+01
2.538668E+01
2.538192E+03
-1.296400E+02
8.779105E+01
9.042796E+01
9.227556E+01
-2.146730E+03
3.660199E+01
6.500743E+01
8.629100E+01
6.849383E+01
6.141162E+01
5.933433E+01
9.872577E+01
1.880034E+02
4.660701E+01
2.165561E+02
1.603183E+02
7.699985E+01
6.534906E+01
7.266798E+01
6.461751E+01
7.012535E+01
6.270873E+01
6.254832E+01
6.557182E+01
6.440094E+01
6.760893E+01
6.383899E+01
6.263726E+01
6.662076E+01
6.489456E+01
6.354910E+01
6.718284E+01
6.796788E+01
7.167575E+01
7.685508E+01
8.133747E+01
8.461779E+01
8.692402E+01
8.832361E+01
8.854928E+01
8.858823E+01
8.894025E+01
8.903533E+01
8.891922E+01
8.855521E+01
8.878630E+01
8.854320E+01
8.852874E+01
8.881343E+01
8.861022E+01
8.883227E+01
8.845329E+01
8.832293E+01
8.860997E+01
8.837023E+01
8.814268E+01
8.815863E+01
8.815380E+01
8.802367E+01
8.807950E+01
8.798580E+01
8.802178E+01
8.784058E+01
8.763803E+01
8.754916E+01
8.749972E+01
8.761699E+01
8.767917E+01
8.741856E+01
8.759610E+01
8.752600E+01
8.732725E+01
8.741859E+01
8.722695E+01
8.718123E+01
8.720131E+01
8.716866E+01
8.689033E+01
8.699509E+01
8.695114E+01
8.696988E+01
8.706441E+01
8.709873E+01
8.690336E+01
8.695582E+01
8.692578E+01
8.693579E+01
8.696988E+01
8.693129E+01
8.694137E+01
8.677726E+01
8.684709E+01
8.688010E+01
8.685223E+01
8.683165E+01
8.686740E+01
8.685392E+01
8.662127E+01
8.640748E+01
8.679631E+01
8.681158E+01
8.684510E+01
8.697931E+01
8.691145E+01
8.683267E+01
8.689876E+01
8.687949E+01
8.693831E+01
8.698915E+01
8.695544E+01
8.697221E+01
8.701245E+01
8.707526E+01
8.708215E+01
8.719919E+01
8.714130E+01
8.717687E+01
8.721316E+01
8.718754E+01
8.711415E+01
8.723743E+01
8.738471E+01
8.742136E+01
8.739541E+01
8.732760E+01
8.740296E+01
8.746145E+01
8.747557E+01
8.749379E+01
8.769808E+01
8.780468E+01
8.772415E+01
8.780614E+01
8.779475E+01
8.764694E+01
8.790965E+01
8.803474E+01
8.818188E+01
8.819904E+01
8.816780E+01
8.807709E+01
8.820910E+01
8.809464E+01
8.847817E+01
8.839829E+01
8.859719E+01
8.839633E+01
8.819616E+01
8.861479E+01
8.888057E+01
8.868881E+01
8.860950E+01
8.856487E+01
8.900819E+01
8.897248E+01
8.893751E+01
8.859036E+01
8.907862E+01
8.888938E+01
8.869677E+01
8.911215E+01
8.829534E+01
8.760682E+01
8.640220E+01
8.537617E+01
8.319676E+01
8.020080E+01
7.764011E+01
7.752613E+01
7.663446E+01
7.330306E+01
6.826875E+01
6.749747E+01
6.718447E+01
6.669075E+01
7.193528E+01
6.511087E+01
6.102936E+01
6.269241E+01
6.894906E+01
6.877143E+01
6.224052E+01
6.598625E+01
6.324955E+01
6.097238E+01
6.546829E+01
5.758844E+01
5.700673E+01
4.972030E+01
4.691809E+01
3.726159E+01
5.347120E+01
4.410061E+01
5.754769E+01
5.350153E+01
6.094967E+01
8.286077E+01
3.329884E+01
5.547584E+01
5.594171E+01
2.432423E+01
4.322047E+01
8.242003E+01
7.626750E+01
9.846977E+01
-1.035708E+02
-1.870244E+02
1.704937E+01
3.197543E+01
6.439297E+01
4.125530E+01
3.916999E+01
7.252030E+01
-5.461619E+01
1.398734E+01
1.687836E+01
4.867204E+01
7.904478E+01
8.012842E+01
7.657497E+01
7.551020E+01
7.465273E+01
6.086281E+01
5.735041E+01
6.115455E+01
6.466952E+01
6.500274E+01
6.409118E+01
6.348751E+01
6.493106E+01
6.371931E+01
6.709192E+01
6.969590E+01
7.016169E+01
7.239752E+01
7.940144E+01
8.344288E+01
8.597263E+01
8.759222E+01
8.845303E+01
8.874348E+01
8.886604E+01
8.859583E+01
8.852989E+01
8.867786E+01
8.893708E+01
8.892935E+01
8.861796E+01
8.845766E+01
8.848919E+01
8.873701E+01
8.852699E+01
8.844410E+01
8.840053E+01
8.830361E+01
8.825449E+01
8.833589E+01
8.811500E+01
8.814132E+01
8.805113E+01
8.794798E+01
8.789778E+01
8.789323E+01
8.795686E+01
8.768084E+01
8.759690E+01
8.756282E+01
8.749988E+01
8.747712E+01
8.745827E+01
8.740064E+01
8.725279E+01
8.732946E+01
8.747725E+01
8.724993E+01
8.721304E+01
8.714275E+01
8.719864E+01
8.709779E+01
8.710505E+01
8.707654E+01
8.702679E+01
8.704018E+01
8.713685E+01
8.690811E+01
8.695694E+01
8.698783E+01
8.700205E+01
8.684591E+01
8.682956E+01
8.697483E+01
8.697489E+01
8.698584E+01
8.690332E+01
8.684801E+01
8.680520E+01
8.690137E+01
8.684403E+01
8.702327E+01
8.676144E+01
8.700070E+01
8.696959E+01
8.702027E+01
8.690630E+01
8.690532E+01
8.694212E+01
8.690689E+01
8.693522E+01
8.677511E+01
8.701509E+01
8.699626E+01
8.683824E+01
8.691315E+01
8.703317E+01
8.705435E+01
8.709095E+01
8.699094E+01
8.709252E+01
8.723654E+01
8.716359E+01
8.709868E+01
8.716541E+01
8.713749E+01
8.714541E+01
8.723069E+01
8.733668E+01
8.741489E+01
8.750065E+01
8.745955E+01
8.761310E+01
8.755605E+01
8.750611E+01
8.767453E+01
8.771891E+01
8.777360E+01
8.797937E+01
8.786080E+01
8.802163E+01
8.792358E+01
8.793490E+01
8.812120E+01
8.833898E+01
8.818214E+01
8.817714E+01
8.843525E+01
8.827124E+01
8.848073E+01
8.836316E+01
8.862848E+01
8.876465E+01
8.869742E+01
8.881951E+01
8.869620E+01
8.824478E+01
8.884961E+01
8.907482E+01
8.894445E+01
8.862397E+01
8.898591E+01
8.836887E+01
8.868445E+01
8.855094E+01
8.837336E+01
8.808928E+01
8.636228E+01
8.523066E+01
8.304535E+01
8.043062E+01
7.907669E+01
7.825421E+01
7.551475E+01
7.305976E+01
6.909315E+01
6.475610E+01
6.413923E+01
6.402489E+01
6.552668E+01
6.645924E+01
6.557107E+01
6.870688E+01
6.987915E+01
6.914825E+01
7.140925E+01
6.688794E+01
7.312381E+01
6.801000E+01
6.843781E+01
4.903766E+01
4.165090E+01
2.684253E+01
3.746991E+01
4.960447E+01
5.397532E+01
6.631682E+01
8.227773E+01
6.672301E+01
7.244205E+01
7.106191E+01
7.189878E+01
6.696578E+01
4.356770E+01
-7.843283E+01
7.155980E+01
7.973160E+01
7.191616E+01
1.917029E+02
-7.885730E+01
-8.063854E+01
5.815284E+01
3.683822E+01
3.653275E+01
1.358211E+02
5.975398E+01
7.192225E+01
-3.326634E+01
9.648852E+01
7.126718E+01
7.546734E+01
7.294750E+01
5.711293E+01
4.927155E+01
6.105817E+01
6.353521E+01
5.064910E+01
5.926740E+01
6.934171E+01
6.775403E+01
6.716958E+01
6.699728E+01
6.801852E+01
6.835170E+01
6.711717E+01
6.758905E+01
6.841766E+01
6.869233E+01
7.235930E+01
7.721286E+01
8.260747E+01
8.594537E+01
8.713381E+01
8.755685E+01
8.801721E+01
8.862425E+01
8.910381E+01
8.883559E+01
8.885811E+01
8.881844E+01
8.884886E+01
8.876168E+01
8.875254E+01
8.862679E+01
8.877790E+01
8.865641E+01
8.838959E+01
8.821130E+01
8.840113E+01
8.842422E+01
8.829377E+01
8.820063E+01
8.823742E+01
8.814291E+01
8.802821E+01
8.797972E+01
8.778260E+01
8.778825E+01
8.782705E+01
8.756252E+01
8.746989E+01
8.745749E+01
8.753951E+01
8.750197E+01
8.736242E+01
8.733546E+01
8.731637E+01
8.723324E+01
8.720148E+01
8.711788E+01
8.707325E+01
8.713364E+01
8.717466E+01
8.704320E+01
8.705044E+01
8.703039E+01
8.697914E+01
8.697149E+01
8.705017E+01
8.682856E+01
8.684254E+01
8.681445E+01
8.687190E+01
8.696040E+01
8.689707E+01
8.686009E+01
8.667838E+01
8.692726E+01
8.676880E+01
8.689119E+01
8.682424E+01
8.687844E+01
8.694334E+01
8.704525E+01
8.695791E+01
8.689166E+01
8.700673E+01
8.698220E+01
8.695795E+01
8.689418E+01
8.690452E+01
8.696320E+01
8.710698E+01
8.708940E+01
8.669060E+01
8.700385E+01
8.727356E+01
8.698464E+01
8.735754E+01
8.715448E+01
8.717763E+01
8.706353E+01
8.709339E+01
8.722400E+01
8.722791E+01
8.725699E+01
8.735726E+01
8.725511E+01
8.729880E+01
8.735731E+01
8.763292E+01
8.758962E+01
8.753448E+01
8.757146E+01
8.762887E+01
8.779637E+01
8.749328E+01
8.778132E+01
8.769552E+01
8.774405E+01
8.787837E+01
8.800420E+01
8.794483E+01
8.803293E+01
8.808486E+01
8.808273E+01
8.814651E+01
8.810570E+01
8.835719E+01
8.848006E+01
8.830335E+01
8.857649E+01
8.858737E+01
8.884475E+01
8.900740E+01
8.837147E+01
8.840845E+01
8.875949E+01
8.885458E+01
8.911809E+01
8.889838E+01
8.892529E+01
8.939425E+01
8.941216E+01
8.919493E+01
8.918631E+01
8.876591E+01
8.825525E+01
8.605011E+01
8.443602E+01
8.266316E+01
8.121423E+01
7.914104E+01
7.761727E+01
7.655952E+01
7.448191E+01
7.129463E+01
6.865331E+01
6.990834E+01
6.954725E+01
7.235791E+01
7.031083E+01
6.762077E+01
6.701844E+01
6.443049E+01
6.532694E+01
7.188272E+01
6.515097E+01
6.153848E+01
6.601196E+01
6.551861E+01
5.715857E+01
3.995106E+01
3.697105E+01
3.820809E+01
2.824827E+01
4.766548E+01
6.167343E+01
5.411358E+01
6.451042E+01
5.650315E+01
4.169500E+01
7.997289E+01
6.682148E+01
-8.065321E+01
-1.813396E+02
-8.724308E+00
6.369093E+01
4.639987E+01
1.111296E+02
2.185258E+01
2.461957E+03
-1.651635E+02
3.302374E+01
6.838429E+01
8.436725E+01
5.293183E+01
3.029977E+01
-1.075521E+01
5.754822E+01
6.314246E+01
8.141170E+01
7.386704E+01
5.929308E+01
6.314689E+01
7.831471E+01
5.734464E+01
5.327782E+01
5.630590E+01
6.626390E+01
6.056007E+01
6.021579E+01
6.905599E+01
6.725790E+01
6.698223E+01
6.658849E+01
6.940959E+01
7.195930E+01
7.276305E+01
7.451528E+01
7.920415E+01
8.284778E+01
8.512495E+01
8.638285E+01
8.797049E+01
8.818727E+01
8.866540E+01
8.865497E+01
8.852559E+01
8.874620E+01
8.861549E+01
8.880536E+01
8.865933E+01
8.880166E+01
8.853074E+01
8.859453E+01
8.845141E+01
8.860415E+01
8.856843E+01
8.842263E+01
8.826441E+01
8.818498E+01
8.814120E+01
8.812424E+01
8.808790E+01
8.801340E+01
8.780864E+01
8.790823E+01
8.776489E+01
8.787450E+01
8.778225E+01
8.756688E+01
8.754587E+01
8.760321E+01
8.758269E+01
8.748384E+01
8.739200E+01
8.726040E+01
8.714775E+01
8.707151E+01
8.725522E+01
8.708915E+01
8.671566E+01
8.726161E+01
8.713463E+01
8.716777E+01
8.716020E+01
8.697389E+01
8.690603E+01
8.691778E+01
8.677786E+01
8.702632E+01
8.692187E+01
8.671825E+01
8.703924E+01
8.700120E+01
8.680711E+01
8.682506E+01
8.691487E+01
8.692379E+01
8.709467E+01
8.701399E+01
8.705976E+01
8.699061E+01
8.672262E+01
8.688363E+01
8.685788E+01
8.669524E+01
8.687316E+01
8.686644E+01
8.704985E+01
8.711836E+01
8.699886E+01
8.712389E+01
8.702754E+01
8.700884E+01
8.699938E+01
8.716207E+01
8.679735E+01
8.701889E+01
8.705701E+01
8.710742E+01
8.668022E+01
8.582592E+01
8.725287E+01
8.744780E+01
8.736583E+01
8.716210E+01
8.714070E+01
8.718360E+01
8.727305E+01
8.739109E+01
8.752120E+01
8.755393E+01
8.755071E+01
8.772674E+01
8.776506E+01
8.772511E+01
8.764389E+01
8.786600E+01
8.793728E+01
8.795852E+01
8.827738E+01
8.804599E+01
8.814429E+01
8.817903E+01
8.831725E+01
8.827053E+01
8.818622E+01
8.833273E+01
8.850831E+01
8.853048E+01
8.837955E+01
8.883922E+01
8.896742E+01
8.886210E+01
8.857829E+01
8.833580E+01
8.790571E+01
8.873856E+01
8.888584E+01
8.911398E+01
8.883706E+01
8.900450E+01
8.929419E+01
8.869743E+01
8.828101E+01
8.782314E+01
8.815606E+01
8.720477E+01
8.463109E+01
8.236058E+01
8.144506E+01
7.919444E+01
7.655140E+01
7.542289E+01
7.258397E+01
6.873844E+01
6.800497E+01
6.584401E+01
6.831381E+01
6.877433E+01
6.629324E+01
6.350729E+01
6.829836E+01
6.566076E+01
7.386499E+01
6.560959E+01
6.618372E+01
7.048978E+01
6.470302E+01
6.213552E+01
6.603498E+01
5.356599E+01
5.521470E+01
6.496718E+01
5.134798E+01
2.324901E+01
7.543658E+01
9.597359E+01
8.512510E+01
6.840681E+01
6.777602E+01
5.421213E+01
4.806827E+01
3.334742E+01
2.750679E+01
3.272375E+01
4.413961E+01
6.724243E+01
3.952108E+01
9.814622E+01
-2.098687E+02
4.309337E+01
-6.156110E+00
7.604359E+01
6.645221E+01
4.654609E+01
5.692886E+01
6.424042E+01
6.703906E+01
3.547074E+01
1.674273E+01
5.478648E+01
6.914120E+01
6.010047E+01
6.936312E+01
5.444665E+01
5.447130E+01
5.435776E+01
6.001679E+01
5.300327E+01
5.358819E+01
6.190412E+01
6.759036E+01
6.610281E+01
6.288114E+01
6.928117E+01
6.996199E+01
7.384041E+01
7.891617E+01
8.140481E+01
8.307071E+01
8.540072E+01
8.677559E+01
8.823324E+01
8.862389E+01
8.761749E+01
8.848759E+01
8.826619E+01
8.858745E+01
8.855106E+01
8.828236E+01
8.828301E+01
8.858233E+01
8.891568E+01
8.860326E+01
8.832827E+01
8.859235E+01
8.816989E+01
8.848373E+01
8.844727E+01
8.812770E+01
8.838424E+01
8.800768E+01
8.802658E+01
8.785106E+01
8.792245E+01
8.793071E+01
8.767701E+01
8.803292E+01
8.765577E+01
8.763640E+01
8.768213E+01
8.753168E+01
8.758679E+01
8.732623E+01
8.739375E+01
8.720473E+01
8.724816E+01
8.728544E+01
8.721852E+01
8.696205E+01
8.705196E+01
8.713415E+01
8.705932E+01
8.711174E+01
8.708795E+01
8.702553E+01
8.623497E+01
8.707157E+01
8.692846E+01
8.671294E+01
8.662295E+01
8.673970E+01
8.692804E+01
8.673751E+01
8.687782E+01
8.672734E+01
8.681866E+01
8.687580E+01
8.718248E+01
8.699177E+01
8.689160E+01
8.671902E+01
8.685538E+01
8.692942E+01
8.688950E+01
8.698137E+01
8.714717E+01
8.711613E+01
8.697405E+01
8.696684E+01
8.694704E+01
8.690761E+01
8.688075E+01
8.695074E+01
8.711716E+01
8.715548E+01
8.696272E+01
8.683582E+01
8.704457E+01
8.727095E+01
8.715640E+01
8.711421E+01
8.714957E+01
8.710289E+01
8.735067E+01
8.745482E+01
8.741644E+01
8.734043E+01
8.741972E+01
8.758442E+01
8.761737E+01
8.763096E+01
8.752051E+01
8.784391E+01
8.773707E+01
8.761976E+01
8.781741E+01
8.788151E+01
8.770192E+01
8.770097E+01
8.779179E+01
8.809486E+01
8.809163E+01
8.801877E+01
8.834534E+01
8.839922E+01
8.822034E+01
8.833105E+01
8.840603E+01
8.827168E+01
8.848432E+01
8.867669E+01
8.847175E+01
8.860310E+01
8.906477E+01
8.879755E+01
8.859496E+01
8.879211E+01
8.901015E+01
8.935615E+01
8.905061E+01
8.873449E+01
8.894708E+01
8.897777E+01
8.889775E+01
8.942296E+01
8.854452E+01
8.647255E+01
8.565185E+01
8.284449E+01
8.075460E+01
7.719975E+01
7.211365E+01
7.419126E+01
7.298970E+01
6.716846E+01
6.901079E+01
6.860338E+01
7.021551E+01
6.939229E+01
6.885168E+01
6.790001E+01
6.839067E+01
6.936007E+01
6.793361E+01
6.214779E+01
6.178896E+01
6.859000E+01
5.753269E+01
6.815793E+01
6.884503E+01
5.136016E+01
3.221514E+01
5.657438E+01
4.067003E+01
4.809823E+01
1.106477E+02
9.566259E+01
5.081963E+01
1.028056E+02
9.058588E+01
2.114843E+02
-1.788706E+02
-1.088363E+01
5.582608E+02
1.404408E+01
2.199385E+02
1.662802E+02
-6.018432E+02
6.254986E+01
5.456338E+01
6.279331E+01
1.945339E+01
6.861596E+01
5.123262E+01
7.951686E+01
6.691113E+01
4.344844E+01
6.014040E+01
4.147291E+01
3.068672E+01
5.126040E+01
5.929231E+01
6.478333E+01
6.681873E+01
5.438714E+01
5.412070E+01
5.656968E+01
5.861025E+01
4.748642E+01
5.335365E+01
5.999793E+01
6.764350E+01
6.856345E+01
6.874887E+01
6.674128E+01
7.060686E+01
7.602599E+01
7.646872E+01
8.061452E+01
8.320189E+01
8.571681E+01
8.756966E+01
8.834230E+01
8.840879E+01
8.872337E+01
8.866224E+01
8.870638E+01
8.837789E+01
8.833075E+01
8.854131E+01
8.852783E+01
8.854989E+01
8.860294E+01
8.840777E+01
8.843854E+01
8.830330E+01
8.828904E+01
8.825858E+01
8.808891E+01
8.823301E+01
8.806793E+01
8.814076E+01
8.805430E+01
8.799174E+01
8.792801E+01
8.788480E+01
8.794006E+01
8.771948E+01
8.757503E+01
8.751062E+01
8.747419E+01
8.752272E+01
8.747611E+01
8.743284E+01
8.748572E+01
8.746790E+01
8.726169E+01
8.732582E+01
8.731020E+01
8.710060E+01
8.696652E+01
8.705969E+01
8.702166E+01
8.703980E+01
8.705826E+01
8.700203E+01
8.685549E+01
8.681264E+01
8.704227E+01
8.720830E+01
8.704221E+01
8.689127E+01
8.683244E+01
8.692615E+01
8.698440E+01
8.687516E+01
8.668102E+01
8.690578E+01
8.693787E+01
8.692846E+01
8.701249E+01
8.692806E+01
8.684973E+01
8.688505E+01
8.701961E+01
8.688387E+01
8.705769E+01
8.686156E+01
8.693769E+01
8.688525E+01
8.700676E+01
8.698193E+01
8.693642E+01
8.706517E+01
8.693785E+01
8.694093E+01
8.695443E+01
8.713571E+01
8.710373E+01
8.709931E+01
8.730098E+01
8.709071E+01
8.708271E+01
8.730678E+01
8.726782E+01
8.722545E+01
8.736226E+01
8.749551E+01
8.746644E+01
8.746648E+01
8.738817E+01
8.760647E+01
8.747521E+01
8.752408E+01
8.772777E+01
8.771855E+01
8.758450E+01
8.792689E+01
8.774528E+01
8.807903E+01
8.798442E+01
8.786569E+01
8.821160E+01
8.824122E+01
8.837029E+01
8.818310E+01
8.838868E+01
8.854003E+01
8.830568E+01
8.860328E+01
8.859257E+01
8.889734E+01
8.860794E+01
8.870047E+01
8.892841E+01
8.888126E+01
8.866712E+01
8.874555E+01
8.916093E+01
8.911738E+01
9.025464E+01
8.943165E+01
8.927356E+01
8.903123E+01
8.933833E+01
8.887595E+01
8.817984E+01
8.747843E+01
8.517368E+01
8.355196E+01
8.213828E+01
7.750346E+01
7.546611E+01
7.537810E+01
7.237199E+01
6.958385E+01
6.934520E+01
6.757920E+01
6.736234E+01
6.831412E+01
6.445649E+01
6.018478E+01
6.828836E+01
6.903557E+01
6.556898E+01
6.215577E+01
5.208569E+01
6.051435E+01
6.928012E+01
7.606313E+01
6.960535E+01
6.660169E+01
6.075841E+01
5.649670E+01
6.784364E+01
8.191327E+01
4.780637E+02
7.607419E+03
8.200984E+01
7.435981E+01
7.085364E+01
7.404425E-01
-3.153735E+02
-1.675145E+02
5.944010E+01
1.045281E+02
-1.110679E+02
-5.538241E+00
-3.343612E+01
-1.560404E+01
5.437561E+01
-1.562471E+01
2.811724E+01
6.831238E+01
8.071979E+01
5.415973E+01
4.601145E+01
-3.105270E+00
2.335827E+01
3.294707E+01
6.626672E+01
3.965626E+01
5.066719E+01
5.964570E+01
6.137149E+01
6.792660E+01
5.039950E+01
5.400472E+01
5.729362E+01
4.858130E+01
5.308700E+01
5.118621E+01
6.419949E+01
6.555410E+01
6.725349E+01
6.662708E+01
7.159827E+01
7.615502E+01
7.938151E+01
8.113955E+01
8.383319E+01
8.624807E+01
8.683697E+01
8.870808E+01
8.894094E+01
8.867988E+01
8.894844E+01
8.830504E+01
8.894901E+01
8.874713E+01
8.843133E+01
8.845204E+01
8.873423E+01
8.875060E+01
8.825554E+01
8.839687E+01
8.833857E+01
8.815894E+01
8.838459E+01
8.811819E+01
8.828792E+01
8.798055E+01
8.800844E+01
8.791919E+01
8.791212E+01
8.770890E+01
8.753909E+01
8.761496E+01
8.774764E+01
8.765210E+01
8.767106E+01
8.749870E+01
8.748792E+01
8.740437E+01
8.733364E+01
8.724063E+01
8.721577E+01
8.724969E+01
8.709091E+01
8.711429E+01
8.727315E+01
8.712168E+01
8.717812E+01
8.707204E+01
8.701583E+01
8.697364E+01
8.690565E+01
8.688402E+01
8.702786E+01
8.705554E+01
8.697323E+01
8.703399E+01
8.705046E+01
8.700456E+01
8.692334E+01
8.687247E+01
8.685048E+01
8.686194E+01
8.686249E+01
8.696140E+01
8.693670E+01
8.685675E+01
8.675854E+01
8.687754E+01
8.696505E+01
8.708105E+01
8.706624E+01
8.689892E+01
8.690603E+01
8.687873E+01
8.685707E+01
8.692799E+01
8.696122E+01
8.707777E+01
8.701158E+01
8.704385E+01
8.709572E+01
8.691595E+01
8.708579E+01
8.718472E+01
8.726285E+01
8.719229E+01
8.706125E+01
8.726364E+01
8.735149E+01
8.738791E+01
8.727178E+01
8.721586E+01
8.739940E+01
8.749263E+01
8.744251E+01
8.750587E+01
8.730992E+01
8.720852E+01
8.762608E+01
8.749980E+01
8.762321E+01
8.776973E+01
8.792369E+01
8.794421E+01
8.791858E+01
8.800031E+01
8.799054E+01
8.805170E+01
8.821821E+01
8.800968E+01
8.810608E+01
8.825410E+01
8.836260E+01
8.854658E+01
8.836557E+01
8.838277E+01
8.825635E+01
8.871426E+01
8.860730E+01
8.881120E+01
8.880557E+01
8.843138E+01
8.875670E+01
8.866699E+01
8.916214E+01
8.906866E+01
8.958021E+01
8.953237E+01
8.868117E+01
8.888961E+01
8.866810E+01
8.815885E+01
8.638599E+01
8.568388E+01
8.218032E+01
8.118048E+01
7.761892E+01
7.534930E+01
7.441440E+01
7.513785E+01
7.026357E+01
6.569235E+01
6.806319E+01
6.566777E+01
6.588472E+01
6.116115E+01
6.452561E+01
6.341130E+01
5.778770E+01
6.211404E+01
6.665222E+01
7.239126E+01
7.693229E+01
6.946552E+01
6.851253E+01
7.385605E+01
6.042071E+01
5.556960E+01
5.612578E+01
6.757088E+01
6.461490E+01
9.358516E+01
6.768996E+01
7.768446E+01
6.563089E+01
6.617983E+01
7.467046E+01
6.458268E+01
6.091906E+01
4.781782E+01
1.224733E+02
5.020963E+02
6.581812E+01
-3.852749E+02
7.497343E+02
1.024731E+02
-1.084225E+02
6.611975E+01
6.201208E+01
-7.299860E+00
1.701899E+01
4.772194E+01
6.860410E+01
5.326907E+01
6.950529E+01
5.694327E+01
6.621133E+01
4.792974E+01
5.401584E+01
7.165999E+01
6.509648E+01
7.018970E+01
6.006506E+01
4.366940E+01
4.353507E+01
5.359759E+01
5.968252E+01
6.197316E+01
6.824675E+01
7.027044E+01
6.953126E+01
7.336956E+01
7.462426E+01
7.780691E+01
8.138732E+01
8.475503E+01
8.647337E+01
8.679908E+01
8.821662E+01
8.867662E+01
8.869075E+01
8.798481E+01
8.855893E+01
8.837047E+01
8.877342E+01
8.877098E+01
8.878231E+01
8.869664E+01
8.869975E+01
8.856541E+01
8.867320E+01
8.846345E+01
8.833704E+01
8.823402E+01
8.814216E+01
8.821399E+01
8.820405E+01
8.808919E+01
8.791406E+01
8.811729E+01
8.803832E+01
8.782335E+01
8.749542E+01
8.756826E+01
8.764183E+01
8.745658E+01
8.749513E+01
8.758772E+01
8.732315E+01
8.751293E+01
8.746186E+01
8.732395E+01
8.732495E+01
8.717751E+01
8.715696E+01
8.727339E+01
8.711279E+01
8.708320E+01
8.715445E+01
8.701203E+01
8.706355E+01
8.714407E+01
8.706305E+01
8.691412E+01
8.693692E+01
8.691885E+01
8.695837E+01
8.699690E+01
8.695071E+01
8.687096E+01
8.687366E+01
8.683335E+01
8.684821E+01
8.693224E+01
8.681677E+01
8.681064E+01
8.691966E+01
8.685102E+01
8.698225E+01
8.684706E+01
8.688440E+01
8.649152E+01
8.681612E+01
8.686499E+01
8.691104E+01
8.693580E+01
8.694649E+01
8.701795E+01
8.684711E+01
8.709145E+01
8.703172E+01
8.691200E+01
8.684213E+01
8.694285E+01
8.695874E+01
8.722377E+01
8.726422E+01
8.703584E+01
8.725236E+01
8.723533E+01
8.717622E+01
8.736307E+01
8.721861E+01
8.762404E+01
8.728951E+01
8.761153E+01
8.748231E+01
8.746302E+01
8.761957E+01
8.769825E+01
8.768256E+01
8.737343E+01
8.787428E+01
8.768797E+01
8.786183E+01
8.784970E+01
8.808959E+01
8.845501E+01
8.875547E+01
8.802942E+01
8.828807E+01
8.800594E+01
8.836064E+01
8.852651E+01
8.821248E+01
8.838999E+01
8.849208E+01
8.869597E+01
8.899480E+01
8.856821E+01
8.857195E+01
8.815057E+01
8.883440E+01
8.879572E+01
8.879889E+01
8.870942E+01
8.901570E+01
8.882341E+01
8.978316E+01
8.928587E+01
8.947846E+01
8.873730E+01
8.816277E+01
8.741535E+01
8.477926E+01
8.313773E+01
8.147557E+01
7.860520E+01
7.691044E+01
7.379390E+01
7.130900E+01
6.685451E+01
6.618056E+01
6.562337E+01
6.561800E+01
7.199967E+01
6.498550E+01
6.897397E+01
6.746273E+01
6.977941E+01
7.369068E+01
7.546467E+01
6.883385E+01
6.915930E+01
6.899139E+01
7.185380E+01
8.469651E+01
9.671001E+01
7.620116E+01
5.862835E+01
7.148429E+01
7.925319E+01
8.557983E+01
8.367131E+01
6.658004E+01
6.413742E+01
6.130991E+01
7.496517E+01
7.622472E+01
7.740978E+01
7.738542E+01
8.823564E+01
8.283353E+01
2.755477E+01
5.999543E+01
6.286044E+02
4.909838E+01
5.803836E+01
5.316274E+00
6.918541E+01
7.499241E+00
-6.757067E+00
4.163777E+01
5.724441E+01
7.220633E+01
6.322798E+01
1.120229E+01
4.372349E+01
3.085055E+01
6.763601E+01
4.395744E+01
6.163324E+01
5.992709E+01
5.477882E+01
5.661843E+01
5.048489E+01
5.587964E+01
6.387663E+01
6.179525E+01
6.737581E+01
6.913986E+01
7.221592E+01
7.315424E+01
7.741256E+01
7.869565E+01
8.301125E+01
8.430531E+01
8.642929E+01
8.827121E+01
8.847729E+01
8.890734E+01
8.858212E+01
8.969538E+01
8.833237E+01
8.819642E+01
8.889230E+01
8.870830E+01
8.867872E+01
8.873125E+01
8.859622E+01
8.875008E+01
8.837492E+01
8.851929E+01
8.803523E+01
8.844109E+01
8.833475E+01
8.799207E+01
8.806633E+01
8.803871E+01
8.802119E+01
8.803618E+01
8.778892E+01
8.781457E+01
8.753189E+01
8.777847E+01
8.774425E+01
8.758779E+01
8.750345E+01
8.758314E+01
8.743296E+01
8.737036E+01
8.740585E+01
8.731805E+01
8.737533E+01
8.720975E+01
8.717198E+01
8.722059E+01
8.727839E+01
8.700781E+01
8.703746E+01
8.696558E+01
8.697114E+01
8.691002E+01
8.694242E+01
8.687003E+01
8.701159E+01
8.692401E+01
8.684996E+01
8.690352E+01
8.673716E+01
8.672773E+01
8.669742E+01
8.683746E+01
8.675146E+01
8.683078E+01
8.681557E+01
8.678678E+01
8.691112E+01
8.696057E+01
8.697185E+01
8.696352E+01
8.678318E+01
8.691586E+01
8.691642E+01
8.684397E+01
8.691046E+01
8.677742E+01
8.686560E+01
8.697240E+01
8.693560E+01
8.713923E+01
8.716893E+01
8.691596E+01
8.688169E+01
8.692207E+01
8.703041E+01
8.726452E+01
8.726891E+01
8.716731E+01
8.720959E+01
8.720368E+01
8.732403E+01
8.740555E+01
8.722429E+01
8.725275E+01
8.748147E+01
8.744412E+01
8.731836E+01
8.744194E+01
8.747886E+01
8.762900E+01
8.770723E+01
8.759182E+01
8.750466E+01
8.770771E+01
8.796273E+01
8.809198E+01
8.796972E+01
8.814160E+01
8.807253E+01
8.815570E+01
8.818895E+01
8.809195E+01
8.832326E+01
8.840370E+01
8.839192E+01
8.855137E+01
8.841787E+01
8.843669E+01
8.891655E+01
8.930530E+01
8.918012E+01
8.884277E+01
8.854256E+01
8.958131E+01
8.931523E+01
8.898822E+01
8.918918E+01
8.912952E+01
8.965142E+01
8.910593E+01
8.952083E+01
8.911976E+01
8.856008E+01
8.877552E+01
8.709247E+01
8.461567E+01
8.250559E+01
8.037345E+01
8.008412E+01
7.500907E+01
7.031380E+01
6.996290E+01
6.606706E+01
7.060152E+01
6.705638E+01
6.793788E+01
6.373678E+01
6.702432E+01
7.321868E+01
7.788913E+01
6.867922E+01
7.058144E+01
7.121799E+01
6.956411E+01
8.375794E+01
7.204459E+01
5.191985E+01
6.967457E+01
8.313345E+01
7.238245E+01
7.908908E+01
7.218431E+01
7.853214E+01
7.886259E+01
8.411523E+01
8.844379E+01
8.652006E+01
7.512657E+01
8.002740E+01
7.478182E+01
7.410100E+01
4.358499E+01
4.447060E+02
1.020818E+02
6.432671E+01
6.218762E+02
-3.669039E+01
6.970209E+01
6.755623E+01
7.418562E+01
7.876396E+01
9.952214E+01
7.314000E+01
1.081591E+02
1.040526E+02
8.479606E+01
6.367562E+01
6.001134E+01
6.655029E+01
6.722299E+01
6.464472E+01
5.923518E+01
9.786124E+01
5.007870E+01
5.508379E+01
5.652293E+01
6.095744E+01
8.000233E+01
6.335224E+01
6.486710E+01
6.668385E+01
6.821953E+01
7.216898E+01
7.575693E+01
7.697906E+01
8.044824E+01
8.439211E+01
8.564858E+01
8.839115E+01
8.862804E+01
8.876883E+01
8.900923E+01
8.855066E+01
8.897570E+01
8.851370E+01
8.859783E+01
8.894551E+01
8.882785E+01
8.885602E+01
8.857359E+01
8.836771E+01
8.854262E+01
8.862822E+01
8.844594E+01
8.831376E+01
8.817972E+01
8.833550E+01
8.799724E+01
8.800605E+01
8.789153E+01
8.801878E+01
8.785759E+01
8.779278E+01
8.772443E+01
8.769903E+01
8.737341E+01
8.758448E+01
8.755074E+01
8.758106E+01
8.758670E+01
8.753609E+01
8.740992E+01
8.730669E+01
8.726710E+01
8.736559E+01
8.709868E+01
8.729382E+01
8.719853E+01
8.699435E+01
8.707343E+01
8.714355E+01
8.707877E+01
8.697650E+01
8.706028E+01
8.684858E+01
8.701623E+01
8.687583E+01
8.678174E+01
8.697932E+01
8.681080E+01
8.692136E+01
8.696420E+01
8.710432E+01
8.701062E+01
8.697982E+01
8.692494E+01
8.676559E+01
8.692811E+01
8.679786E+01
8.705502E+01
8.702237E+01
8.710722E+01
8.679505E+01
8.688831E+01
8.664455E+01
8.696254E+01
8.701179E+01
8.695955E+01
8.701244E+01
8.684363E+01
8.702508E+01
8.692912E+01
8.688970E+01
8.703815E+01
8.712955E+01
8.714441E+01
8.728677E+01
8.712564E+01
8.704380E+01
8.714695E+01
8.708536E+01
8.713294E+01
8.731490E+01
8.749778E+01
8.745011E+01
8.733816E+01
8.736724E+01
8.758039E+01
8.752301E+01
8.753658E+01
8.761529E+01
8.773555E+01
8.768568E+01
8.763625E+01
8.780945E+01
8.780625E+01
8.782410E+01
8.779327E+01
8.787476E+01
8.806096E+01
8.834727E+01
8.828704E+01
8.827305E+01
8.830314E+01
8.829596E+01
8.834715E+01
8.846787E+01
8.857252E+01
8.872088E+01
8.888010E+01
8.877169E+01
8.918763E+01
8.893583E+01
8.862952E+01
8.894836E+01
8.877386E+01
8.886061E+01
8.900161E+01
8.904768E+01
8.951247E+01
8.956696E+01
8.919322E+01
8.900769E+01
8.844591E+01
8.719821E+01
8.636896E+01
8.457409E+01
8.295578E+01
8.511190E+01
7.943563E+01
7.665296E+01
6.952392E+01
7.312227E+01
6.953800E+01
7.189369E+01
5.947643E+01
6.542541E+01
6.868559E+01
7.265078E+01
6.553763E+01
7.002239E+01
7.622923E+01
7.114352E+01
6.401086E+01
7.939516E+01
7.476542E+01
7.473990E+01
7.239221E+01
7.978059E+01
7.867968E+01
7.809928E+01
8.299265E+01
8.509967E+01
8.589291E+01
7.114014E+01
4.295260E+01
6.377531E+01
4.898602E+01
8.050932E+01
8.496971E+01
5.067855E+01
3.550824E+02
-3.139276E+00
6.445812E+01
6.333802E+01
8.308280E+00
1.224294E+03
4.733162E+01
6.274938E+01
7.514012E+01
7.654485E+01
8.029837E+01
6.434647E+01
7.115210E+01
6.906144E+01
8.493206E+01
7.660990E+01
7.175500E+01
6.987670E+01
7.197099E+01
6.826938E+01
6.890443E+01
6.595571E+01
6.026275E+01
6.199350E+01
5.303268E+01
5.846443E+01
6.121864E+01
7.747362E+01
6.586180E+01
6.604399E+01
6.610528E+01
7.011617E+01
7.287082E+01
7.475359E+01
7.550273E+01
7.890322E+01
8.454756E+01
8.664737E+01
8.784822E+01
8.836679E+01
8.918683E+01
8.891851E+01
8.930412E+01
8.910229E+01
8.924138E+01
8.885489E+01
8.916921E+01
8.842824E+01
8.864563E+01
8.852994E+01
8.843756E+01
8.828754E+01
8.840924E+01
8.839435E+01
8.854353E+01
8.851495E+01
8.814165E+01
8.823879E+01
8.819994E+01
8.814886E+01
8.798137E+01
8.794071E+01
8.784149E+01
8.770649E+01
8.769853E+01
8.760794E+01
8.760472E+01
8.743095E+01
8.752087E+01
8.740059E+01
8.771191E+01
8.743716E+01
8.733806E+01
8.726026E+01
8.727681E+01
8.721726E+01
8.713900E+01
8.698909E+01
8.702949E+01
8.708266E+01
8.700787E+01
8.695548E+01
8.700953E+01
8.706321E+01
8.698815E+01
8.683423E+01
8.681889E+01
8.693828E+01
8.697996E+01
8.692363E+01
8.688110E+01
8.683715E+01
8.696826E+01
8.687170E+01
8.699110E+01
8.689668E+01
8.696064E+01
8.680473E+01
8.694268E+01
8.713406E+01
8.695870E+01
8.691765E+01
8.687825E+01
8.695503E+01
8.695204E+01
8.694104E+01
8.686952E+01
8.690677E+01
8.702545E+01
8.679795E+01
8.698766E+01
8.708145E+01
8.713422E+01
8.696680E+01
8.702834E+01
8.707065E+01
8.713812E+01
8.734648E+01
8.709946E+01
8.721191E+01
8.729737E+01
8.721758E+01
8.730320E+01
8.728924E+01
8.749310E+01
8.752312E+01
8.744054E+01
8.744340E+01
8.757541E+01
8.763255E+01
8.763993E+01
8.761397E+01
8.760356E+01
8.776013E+01
8.775182E+01
8.787504E+01
8.790082E+01
8.791639E+01
8.795271E+01
8.810003E+01
8.815916E+01
8.821060E+01
8.813136E+01
8.836095E+01
8.830662E+01
8.863340E+01
8.863720E+01
8.846057E+01
8.880234E+01
8.890046E+01
8.879946E+01
8.875675E+01
8.880515E+01
8.847873E+01
8.886831E+01
8.928414E+01
8.906236E+01
8.898153E+01
8.922863E+01
8.958670E+01
8.913715E+01
8.967635E+01
8.972844E+01
8.813615E+01
8.710555E+01
8.575170E+01
8.414063E+01
8.408156E+01
8.171440E+01
7.554084E+01
7.503155E+01
7.211667E+01
7.357988E+01
7.025738E+01
6.501952E+01
6.627435E+01
6.967219E+01
7.001593E+01
7.254496E+01
6.852635E+01
6.847931E+01
7.236660E+01
7.142277E+01
7.020607E+01
6.855154E+01
7.591227E+01
5.783160E+01
7.068111E+01
6.366134E+01
7.800012E+01
7.825218E+01
7.959559E+01
8.680076E+01
9.911717E+01
8.194595E+01
5.887538E+01
7.209909E+01
9.099946E+01
3.763018E+01
5.939341E+01
3.709411E+01
5.908400E+01
3.149609E+02
9.388792E+01
-7.135579E+01
-1.162640E+02
1.305175E+02
-6.002343E+00
7.741473E+01
4.280037E+01
5.510591E+01
7.427275E+01
5.505460E+01
7.235662E+01
4.639301E+01
4.132907E+01
6.561539E+01
6.658841E+01
6.235489E+01
6.631651E+01
7.131201E+01
7.148670E+01
7.414887E+01
9.866905E+01
5.817544E+01
5.523823E+01
5.821533E+01
5.888093E+01
6.411355E+01
6.423100E+01
6.868232E+01
6.587566E+01
7.275356E+01
7.347501E+01
7.688798E+01
7.664402E+01
7.999564E+01
8.335648E+01
8.765103E+01
8.909575E+01
8.931160E+01
8.899733E+01
8.871410E+01
8.901344E+01
8.901883E+01
8.928490E+01
8.871617E+01
8.895036E+01
8.854768E+01
8.854938E+01
8.863048E+01
8.826532E+01
8.870015E+01
8.861128E+01
8.869267E+01
8.864348E+01
8.826163E+01
8.832151E+01
8.811889E+01
8.812992E+01
8.812137E+01
8.807493E+01
8.790066E+01
8.766069E+01
8.777904E+01
8.770439E+01
8.777724E+01
8.774726E+01
8.750374E+01
8.737988E+01
8.749000E+01
8.747232E+01
8.743280E+01
8.726452E+01
8.718453E+01
8.708017E+01
8.706141E+01
8.706948E+01
8.717119E+01
8.699491E+01
8.718446E+01
8.708326E+01
8.697660E+01
8.703094E+01
8.690566E+01
8.689059E+01
8.695949E+01
8.695440E+01
8.688093E+01
8.686241E+01
8.684385E+01
8.687703E+01
8.684770E+01
8.700798E+01
8.676615E+01
8.661027E+01
8.664778E+01
8.666334E+01
8.680855E+01
8.675529E+01
8.732687E+01
8.703675E+01
8.699084E+01
8.692131E+01
8.689782E+01
8.696451E+01
8.693285E+01
8.703353E+01
8.708691E+01
8.705673E+01
8.696319E+01
8.687662E+01
8.697338E+01
8.689172E+01
8.705987E+01
8.720315E+01
8.715671E+01
8.704769E+01
8.707568E+01
8.718996E+01
8.724541E+01
8.724505E+01
8.726740E+01
8.718206E+01
8.729036E+01
8.751564E+01
8.743672E+01
8.737242E+01
8.718926E+01
8.736609E+01
8.763237E+01
8.776130E+01
8.768617E+01
8.777741E+01
8.770599E+01
8.765688E+01
8.773595E+01
8.786130E+01
8.776122E+01
8.787983E+01
8.810085E+01
8.813661E+01
8.818478E+01
8.847823E+01
8.831994E+01
8.843536E+01
8.861913E+01
8.860948E+01
8.853569E+01
8.850007E+01
8.897909E+01
8.875789E+01
8.929524E+01
8.863515E+01
8.868173E+01
8.919374E+01
8.859336E+01
8.872332E+01
8.883852E+01
8.890965E+01
8.923006E+01
8.900205E+01
8.834793E+01
8.886395E+01
8.791613E+01
8.597496E+01
8.498424E+01
8.395712E+01
8.465477E+01
8.024135E+01
7.727745E+01
7.829152E+01
7.128753E+01
7.128530E+01
6.910503E+01
6.948854E+01
6.265060E+01
6.089542E+01
6.637797E+01
6.435089E+01
6.644952E+01
7.518332E+01
6.488685E+01
6.358462E+01
6.692111E+01
6.557634E+01
7.420510E+01
5.916638E+01
7.888277E+01
6.243838E+01
7.999258E+01
7.196220E+01
7.149963E+01
4.324176E+01
7.554520E+01
6.923544E+01
7.530952E+01
6.066228E+01
6.010594E+01
5.218907E+01
5.800520E+01
5.336162E+01
4.207755E+01
6.057216E+01
5.156505E+01
3.784429E+01
-1.897629E+02
1.607402E+02
6.436966E+01
7.530772E+01
5.739392E+01
7.472099E+01
1.686695E+02
8.956385E+01
8.957906E+01
7.999708E+01
8.100517E+01
8.462740E+01
7.230004E+01
7.125523E+01
6.712515E+01
4.678009E+01
6.590507E+01
6.438091E+01
6.621941E+01
5.616674E+01
5.668040E+01
5.416110E+01
6.585527E+01
6.529315E+01
5.951155E+01
6.305569E+01
6.573859E+01
6.569537E+01
7.030889E+01
7.441243E+01
7.511931E+01
7.868281E+01
8.406639E+01
8.709308E+01
8.803237E+01
8.879289E+01
8.924953E+01
8.903531E+01
8.872279E+01
8.890483E+01
8.876295E+01
8.900882E+01
8.888001E+01
8.875948E+01
8.854876E+01
8.863029E+01
8.858905E+01
8.825371E+01
8.844788E+01
8.849522E+01
8.837837E+01
8.824790E+01
8.804161E+01
8.815673E+01
8.810993E+01
8.788590E+01
8.784514E+01
8.795919E+01
8.780823E+01
8.790621E+01
8.768971E+01
8.775734E+01
8.768789E+01
8.774853E+01
8.760403E+01
8.746333E+01
8.746215E+01
8.741341E+01
8.739169E+01
8.722610E+01
8.728919E+01
8.719156E+01
8.717666E+01
8.719420E+01
8.725837E+01
8.709564E+01
8.698058E+01
8.693418E+01
8.684773E+01
8.686591E+01
8.701906E+01
8.702387E+01
8.686800E+01
8.683616E+01
8.687731E+01
8.680299E+01
8.684641E+01
8.685597E+01
8.677295E+01
8.675564E+01
8.661897E+01
8.696801E+01
8.691699E+01
8.685107E+01
8.693601E+01
8.688037E+01
8.686054E+01
8.687340E+01
8.688075E+01
8.691170E+01
8.693959E+01
8.695986E+01
8.694958E+01
8.692632E+01
8.689883E+01
8.701275E+01
8.689275E+01
8.703167E+01
8.710482E+01
8.704481E+01
8.703012E+01
8.721919E+01
8.714314E+01
8.716931E+01
8.707100E+01
8.722644E+01
8.734949E+01
8.722609E+01
8.744307E+01
8.722645E+01
8.732657E+01
8.739169E+01
8.742402E+01
8.752677E+01
8.763622E+01
8.750569E+01
8.755906E+01
8.756738E+01
8.774261E+01
8.789054E+01
8.787573E+01
8.796523E+01
8.801805E+01
8.792534E+01
8.794765E+01
8.807099E+01
8.832801E+01
8.829054E+01
8.875003E+01
8.836727E+01
8.841817E+01
8.844007E+01
8.842914E+01
8.854455E+01
8.858978E+01
8.852320E+01
8.894748E+01
8.880674E+01
8.869228E+01
8.881846E+01
8.877719E+01
8.943507E+01
8.938885E+01
8.922885E+01
8.890250E+01
8.892121E+01
8.912912E+01
8.869753E+01
8.814252E+01
8.755756E+01
8.598600E+01
8.501916E+01
8.492411E+01
8.324347E+01
7.920342E+01
7.625610E+01
7.510664E+01
7.283980E+01
7.010756E+01
6.657332E+01
6.896593E+01
6.901015E+01
6.587441E+01
6.642391E+01
6.749428E+01
7.408058E+01
7.312696E+01
7.519168E+01
7.260460E+01
7.080397E+01
6.406709E+01
6.812152E+01
6.669223E+01
7.276022E+01
7.680415E+01
8.195784E+01
8.064454E+01
6.759902E+01
8.599596E+01
8.443085E+01
8.762841E+01
7.315012E+01
7.336605E+01
4.802403E+01
5.999526E+01
5.818988E+01
-1.473263E+02
1.604840E+02
9.402909E+01
1.160593E+02
9.879301E+01
1.990854E+02
1.727336E+00
8.538149E+01
7.443434E+01
8.674671E+01
8.263213E+01
1.096425E+02
6.869385E+01
8.823949E+01
7.161004E+01
-2.380783E+02
-1.697067E+02
-3.321821E+01
8.328805E+01
7.110737E+01
5.982187E+01
6.460864E+01
7.838353E+01
8.601342E+01
6.420725E+01
6.076904E+01
5.934158E+01
7.134984E+01
6.123108E+01
6.336256E+01
6.190228E+01
5.825790E+01
6.484724E+01
7.002370E+01
7.571126E+01
7.785145E+01
8.189740E+01
8.424687E+01
8.647903E+01
8.784069E+01
8.803095E+01
8.869539E+01
8.924225E+01
8.878256E+01
8.882599E+01
8.888694E+01
8.885881E+01
8.862598E+01
8.817777E+01
8.871648E+01
8.855417E+01
8.856550E+01
8.832156E+01
8.853965E+01
8.841803E+01
8.827978E+01
8.832869E+01
8.794787E+01
8.807307E+01
8.840136E+01
8.825375E+01
8.794591E+01
8.784549E+01
8.778221E+01
8.785583E+01
8.778138E+01
8.758424E+01
8.777781E+01
8.754092E+01
8.737175E+01
8.740046E+01
8.733526E+01
8.726290E+01
8.728443E+01
8.745116E+01
8.734912E+01
8.723842E+01
8.700383E+01
8.708022E+01
8.708081E+01
8.711804E+01
8.699954E+01
8.694323E+01
8.697495E+01
8.695100E+01
8.698195E+01
8.691828E+01
8.682083E+01
8.681867E+01
8.686134E+01
8.700459E+01
8.695304E+01
8.686255E+01
8.690058E+01
8.702271E+01
8.690768E+01
8.681563E+01
8.634808E+01
8.654786E+01
8.689323E+01
8.691990E+01
8.691771E+01
8.671071E+01
8.684949E+01
8.680618E+01
8.683967E+01
8.691611E+01
8.688830E+01
8.703412E+01
8.703457E+01
8.702180E+01
8.705134E+01
8.707200E+01
8.698006E+01
8.700700E+01
8.710851E+01
8.711272E+01
8.716461E+01
8.720986E+01
8.714387E+01
8.733347E+01
8.722206E+01
8.722935E+01
8.722270E+01
8.740971E+01
8.736925E+01
8.736851E+01
8.732114E+01
8.737668E+01
8.743551E+01
8.772750E+01
8.758989E+01
8.773255E+01
8.755560E+01
8.756797E+01
8.771428E+01
8.781558E+01
8.805343E+01
8.794566E+01
8.785532E+01
8.810640E+01
8.795665E+01
8.814122E+01
8.857394E+01
8.792842E+01
8.850052E+01
8.845383E+01
8.809325E+01
8.829939E+01
8.834727E+01
8.833386E+01
8.874899E+01
8.931578E+01
8.881239E+01
8.893638E+01
8.901458E+01
8.904987E+01
8.892580E+01
8.882128E+01
8.907510E+01
8.960662E+01
8.908136E+01
8.878371E+01
8.802910E+01
8.738168E+01
8.623232E+01
8.545416E+01
8.438860E+01
8.281821E+01
7.932573E+01
7.673854E+01
7.296651E+01
7.245087E+01
7.040226E+01
6.798060E+01
6.635189E+01
6.914098E+01
7.030382E+01
6.596167E+01
5.515254E+01
6.608520E+01
7.617795E+01
6.163484E+01
7.424818E+01
6.927679E+01
6.298565E+01
7.703903E+01
7.780877E+01
7.354717E+01
9.103032E+01
9.499743E+01
9.657585E+01
9.752484E+01
8.201526E+01
9.138315E+01
7.398237E+01
7.659977E+01
6.269174E+01
-4.850616E+02
1.006303E+02
4.129636E+01
3.179596E+01
-3.596311E+01
-3.882296E+03
1.686266E+02
1.161274E+02
9.103410E+01
-1.693464E+02
2.485723E+01
5.842260E+01
6.562718E+01
6.813263E+01
2.802258E+01
2.449225E+01
7.723405E+01
6.732041E+01
2.509653E+02
-2.183390E+01
9.486155E+01
8.652330E+01
6.341254E+01
6.736971E+01
5.837656E+01
8.308970E+01
6.907591E+01
6.150358E+01
5.790415E+01
6.984557E+01
6.474431E+01
6.245576E+01
6.700391E+01
6.197267E+01
6.023724E+01
6.449007E+01
7.174305E+01
7.250093E+01
7.702941E+01
7.980323E+01
8.367200E+01
8.636469E+01
8.810803E+01
8.914822E+01
8.936325E+01
8.905005E+01
8.903832E+01
8.876552E+01
8.885756E+01
8.858399E+01
8.852180E+01
8.868315E+01
8.851162E+01
8.879849E+01
8.829007E+01
8.845935E+01
8.858124E+01
8.854609E+01
8.835589E+01
8.817689E+01
8.816702E+01
8.808347E+01
8.810330E+01
8.797213E+01
8.803804E+01
8.797690E+01
8.768053E+01
8.759293E+01
8.747336E+01
8.770060E+01
8.775587E+01
8.770519E+01
8.769225E+01
8.759043E+01
8.745024E+01
8.747973E+01
8.739963E+01
8.737338E+01
8.722883E+01
8.727502E+01
8.716258E+01
8.712766E+01
8.690538E+01
8.703971E+01
8.701514E+01
8.695149E+01
8.702495E+01
8.700609E+01
8.703553E+01
8.700482E+01
8.670689E+01
8.682623E+01
8.696402E+01
8.689262E+01
8.676901E+01
8.698663E+01
8.694432E+01
8.682556E+01
8.676735E+01
8.698154E+01
8.683471E+01
8.689455E+01
8.686436E+01
8.692329E+01
8.697395E+01
8.691000E+01
8.681918E+01
8.685669E+01
8.691592E+01
8.704225E+01
8.693935E+01
8.696460E+01
8.687915E+01
8.682597E+01
8.707236E+01
8.719703E+01
8.695582E+01
8.696560E+01
8.688535E+01
8.709947E+01
8.708231E+01
8.710808E+01
8.720247E+01
8.725764E+01
8.735364E+01
8.723589E+01
8.737728E+01
8.737727E+01
8.729938E+01
8.741737E+01
8.739126E+01
8.741800E+01
8.736824E+01
8.754540E+01
8.759205E+01
8.767418E+01
8.783730E+01
8.770601E+01
8.779279E+01
8.799131E+01
8.795024E+01
8.807882E+01
8.785662E+01
8.779749E+01
8.814992E+01
8.817192E+01
8.836026E+01
8.828825E+01
8.838862E+01
8.836649E+01
8.874065E+01
8.868893E+01
8.873257E+01
8.875457E+01
8.880732E+01
8.881746E+01
8.893908E+01
8.875412E+01
8.905821E+01
8.941611E+01
8.937801E+01
8.906017E+01
8.964706E+01
8.923384E+01
8.932864E+01
8.887212E+01
8.867323E+01
8.743809E+01
8.530430E+01
8.451663E+01
8.428457E+01
8.178910E+01
7.946023E+01
7.574057E+01
7.161523E+01
7.282101E+01
7.297718E+01
7.129847E+01
6.943433E+01
7.238122E+01
7.469575E+01
7.228173E+01
7.862363E+01
6.938084E+01
6.675921E+01
6.768224E+01
6.966811E+01
6.859536E+01
6.856721E+01
6.511933E+01
6.656681E+01
8.079969E+01
6.806177E+01
5.525696E+01
6.247531E+01
7.623670E+01
7.509539E+01
7.737488E+01
6.735593E+01
3.943561E+01
4.637767E+01
-9.247342E+00
-3.655671E+01
5.418469E+01
5.692265E+01
1.719633E+01
-7.101327E+01
-2.464923E+02
-4.439038E+01
-3.430913E+01
1.006343E+02
9.415197E+01
3.214474E+01
2.381261E+01
1.936484E+01
7.604756E+01
8.205138E+01
1.036057E+01
9.411119E+01
8.761307E+01
-9.410675E+01
-2.986186E+02
7.734431E+01
7.234525E+01
7.755819E+01
5.712363E+01
6.626262E+01
6.412852E+01
5.467897E+01
6.470253E+01
6.888695E+01
6.453332E+01
5.824577E+01
6.083426E+01
6.056497E+01
6.113530E+01
6.441028E+01
6.922244E+01
7.248218E+01
7.753906E+01
8.277850E+01
8.482667E+01
8.642977E+01
8.727826E+01
8.810268E+01
8.875341E+01
8.874044E+01
8.860200E+01
8.861628E+01
8.864625E+01
8.890717E+01
8.894085E+01
8.868260E+01
8.871670E+01
8.881895E+01
8.845296E+01
8.834827E+01
8.836676E+01
8.842806E+01
8.835797E+01
8.846232E+01
8.830233E+01
8.819326E+01
8.823311E+01
8.810493E+01
8.790214E+01
8.794495E+01
8.776773E+01
8.777745E+01
8.774625E+01
8.771829E+01
8.762846E+01
8.758052E+01
8.760909E+01
8.744808E+01
8.733768E+01
8.726195E+01
8.725463E+01
8.735206E+01
8.708436E+01
8.705184E+01
8.713204E+01
8.701765E+01
8.708641E+01
8.698415E+01
8.700522E+01
8.717621E+01
8.722950E+01
8.694537E+01
8.709481E+01
8.695229E+01
8.702647E+01
8.691544E+01
8.681129E+01
8.688146E+01
8.687374E+01
8.688131E+01
8.685963E+01
8.687825E+01
8.682217E+01
8.680942E+01
8.685916E+01
8.694212E+01
8.705512E+01
8.686364E+01
8.682433E+01
8.691338E+01
8.686040E+01
8.685378E+01
8.692869E+01
8.709808E+01
8.695318E+01
8.701203E+01
8.698659E+01
8.693727E+01
8.700077E+01
8.707022E+01
8.715914E+01
8.692557E+01
8.732186E+01
8.713959E+01
8.713149E+01
8.704660E+01
8.713687E+01
8.722655E+01
8.738482E+01
8.727414E+01
8.719077E+01
8.739026E+01
8.748147E+01
8.732271E+01
8.747865E+01
8.739323E+01
8.752568E+01
8.761155E+01
8.761478E+01
8.779646E+01
8.774012E+01
8.766662E+01
8.778716E+01
8.795558E+01
8.790813E+01
8.786510E+01
8.794539E+01
8.811772E+01
8.807084E+01
8.819018E+01
8.852761E+01
8.841406E+01
8.834866E+01
8.833535E+01
8.871512E+01
8.876585E+01
8.875209E+01
8.875436E+01
8.860028E+01
8.925924E+01
8.873847E+01
8.837402E+01
8.889369E+01
8.910948E+01
8.905580E+01
8.952405E+01
8.901078E+01
8.892384E+01
8.920102E+01
8.819857E+01
8.874507E+01
8.762896E+01
8.537324E+01
8.431096E+01
8.458745E+01
8.123278E+01
7.705322E+01
7.597794E+01
7.693924E+01
7.463161E+01
7.144580E+01
6.925030E+01
6.947000E+01
6.885720E+01
7.232407E+01
7.004815E+01
6.866455E+01
6.824676E+01
7.010153E+01
6.753537E+01
7.175635E+01
7.227492E+01
5.954923E+01
6.593216E+01
6.036696E+01
4.440364E+01
6.239024E+01
7.040154E+01
7.189247E+01
6.411961E+01
6.651565E+01
7.517576E+01
7.530747E+01
-1.168594E+02
-4.115421E+00
4.802929E+01
8.171848E+01
6.831461E+01
4.239687E+00
-3.580962E+01
-2.791190E+02
7.609582E+01
3.432928E+02
3.310278E+02
1.823475E+02
9.248590E+01
9.153466E+01
3.603079E+01
6.509511E+01
-8.721481E+01
6.564256E+01
-7.426192E+02
-4.878779E+01
-1.024961E+02
-2.719501E+02
6.495208E+01
1.112736E+02
6.751652E+01
6.232283E+01
3.625171E+01
4.971026E+01
6.374029E+01
5.345692E+01
5.432233E+01
6.145996E+01
5.653606E+01
6.028716E+01
6.323660E+01
6.293376E+01
6.436458E+01
6.324404E+01
6.621372E+01
7.164091E+01
8.567406E+01
9.338212E+01
8.494427E+01
8.629176E+01
8.728936E+01
8.812226E+01
8.876447E+01
8.864682E+01
8.885670E+01
8.903972E+01
8.830586E+01
8.884982E+01
8.876885E+01
8.832455E+01
8.874323E+01
8.843882E+01
8.845025E+01
8.851888E+01
8.850188E+01
8.808948E+01
8.842346E+01
8.850520E+01
8.847304E+01
8.821552E+01
8.818427E+01
8.799921E+01
8.793570E+01
8.788928E+01
8.762304E+01
8.781152E+01
8.763610E+01
8.764455E+01
8.758667E+01
8.760870E+01
8.760324E+01
8.743783E+01
8.744070E+01
8.731597E+01
8.723890E+01
8.720378E+01
8.706577E+01
8.718650E+01
8.701228E+01
8.708944E+01
8.705568E+01
8.716595E+01
8.707149E+01
8.685983E+01
8.695197E+01
8.695409E+01
8.684477E+01
8.683355E+01
8.698527E+01
8.693641E+01
8.694969E+01
8.684421E+01
8.693640E+01
8.689145E+01
8.693907E+01
8.688895E+01
8.683901E+01
8.703873E+01
8.681506E+01
8.685189E+01
8.694697E+01
8.694692E+01
8.697326E+01
8.682581E+01
8.700537E+01
8.704553E+01
8.694070E+01
8.676812E+01
8.702198E+01
8.707610E+01
8.702417E+01
8.705063E+01
8.697463E+01
8.705225E+01
8.707001E+01
8.719477E+01
8.724954E+01
8.714583E+01
8.714907E+01
8.713158E+01
8.706484E+01
8.708347E+01
8.722025E+01
8.729865E+01
8.737556E+01
8.733475E+01
8.735046E+01
8.751269E+01
8.743533E+01
8.734297E+01
8.750017E+01
8.759446E+01
8.758874E+01
8.748846E+01
8.765269E+01
8.778723E+01
8.777359E+01
8.778434E+01
8.796735E+01
8.812035E+01
8.818946E+01
8.795577E+01
8.805351E+01
8.799345E+01
8.812565E+01
8.831414E+01
8.843044E+01
8.837602E+01
8.866460E+01
8.864474E+01
8.866087E+01
8.841366E+01
8.855624E+01
8.870702E+01
8.875933E+01
8.901436E+01
8.900613E+01
8.845321E+01
8.896039E+01
8.937973E+01
8.900022E+01
8.893429E+01
8.918097E+01
8.943270E+01
8.849533E+01
8.807617E+01
8.582566E+01
8.522298E+01
8.408751E+01
7.974817E+01
7.676748E+01
7.651609E+01
7.570275E+01
7.505881E+01
7.233276E+01
6.994063E+01
7.026014E+01
7.134954E+01
6.749243E+01
7.119023E+01
6.447009E+01
6.817303E+01
8.656203E+01
6.882151E+01
6.615299E+01
7.292804E+01
7.036427E+01
6.048522E+01
6.483723E+01
7.548862E+01
5.445440E+01
6.503039E+01
6.452929E+01
5.232106E+01
3.743197E+01
5.532388E+01
8.161279E+01
6.968265E+01
1.011882E+02
6.590065E+02
7.095842E+01
1.089851E+04
3.881961E+01
-6.556795E+01
2.845164E+02
1.025832E+02
-2.018056E+02
-1.765076E+02
-8.591626E+02
8.693293E+01
1.687769E+02
6.544121E+01
6.629059E+01
3.143780E+01
-4.741897E+01
-1.228977E+01
-1.475135E+02
7.093339E+01
7.804912E+02
-8.613472E+01
7.271081E+00
6.616736E+01
5.563737E+01
1.948654E+01
4.646430E+01
5.493606E+01
5.861956E+01
6.094313E+01
5.763483E+01
6.832859E+01
6.267839E+01
6.161904E+01
6.346268E+01
6.735792E+01
5.950452E+01
6.471631E+01
6.979192E+01
8.709520E+01
8.975747E+01
8.260498E+01
8.568095E+01
8.767061E+01
8.847454E+01
8.877153E+01
8.902023E+01
8.864559E+01
8.896892E+01
8.859268E+01
8.898080E+01
8.867161E+01
8.880428E+01
8.879099E+01
8.845300E+01
8.874474E+01
8.819911E+01
8.862864E+01
8.861126E+01
8.813494E+01
8.833238E+01
8.824021E+01
8.809886E+01
8.797542E+01
8.793554E+01
8.801742E+01
8.792310E+01
8.760577E+01
8.772561E+01
8.768403E+01
8.775721E+01
8.767546E+01
8.751181E+01
8.743911E+01
8.744514E+01
8.743860E+01
8.737998E+01
8.736612E+01
8.748369E+01
8.731345E+01
8.726976E+01
8.722294E+01
8.709953E+01
8.703456E+01
8.704937E+01
8.716689E+01
8.701415E+01
8.695509E+01
8.693537E+01
8.694778E+01
8.689592E+01
8.692972E+01
8.680930E+01
8.682806E+01
8.698818E+01
8.691087E+01
8.679459E+01
8.680443E+01
8.685851E+01
8.697005E+01
8.693442E+01
8.704744E+01
8.698837E+01
8.688711E+01
8.693407E+01
8.696207E+01
8.707657E+01
8.710155E+01
8.706076E+01
8.689041E+01
8.700788E+01
8.702922E+01
8.701435E+01
8.704964E+01
8.701285E+01
8.694676E+01
8.701316E+01
8.716280E+01
8.701644E+01
8.706149E+01
8.709018E+01
8.724527E+01
8.712940E+01
8.730905E+01
8.720335E+01
8.726392E+01
8.728762E+01
8.730356E+01
8.734316E+01
8.756507E+01
8.737595E+01
8.748208E+01
8.750163E+01
8.766211E+01
8.771864E+01
8.755321E+01
8.765643E+01
8.768688E+01
8.771881E+01
8.779888E+01
8.789515E+01
8.788859E+01
8.789313E+01
8.818067E+01
8.816685E+01
8.854902E+01
8.831311E+01
8.843395E+01
8.838147E+01
8.860568E+01
8.860308E+01
8.852845E+01
8.825756E+01
8.878676E+01
8.879851E+01
8.875473E+01
8.911279E+01
8.959817E+01
9.095359E+01
8.899869E+01
8.901335E+01
8.934347E+01
8.937999E+01
8.917502E+01
8.961921E+01
8.905992E+01
8.991495E+01
8.873929E+01
8.747058E+01
8.570840E+01
8.548227E+01
8.407630E+01
8.095958E+01
7.961625E+01
7.745223E+01
7.401122E+01
7.186359E+01
7.114082E+01
7.468396E+01
6.909222E+01
7.050446E+01
7.394982E+01
7.402860E+01
6.851443E+01
6.534445E+01
4.973697E+01
7.209831E+01
6.700951E+01
7.490370E+01
7.449172E+01
7.026309E+01
7.804483E+01
7.171552E+01
8.190828E+01
7.250436E+01
7.037290E+01
4.234675E+01
6.321267E+01
7.635832E+01
6.942942E+01
6.795883E+01
4.610135E+01
1.123112E+01
1.942883E+01
1.372476E+01
3.749361E+01
-2.447817E+01
4.899081E+00
-1.035065E+01
3.152830E+01
2.703338E+01
-4.547727E+02
9.038436E+01
8.768134E+01
6.846506E+01
9.066693E+01
1.503649E+01
3.070174E+02
-2.581806E+01
-1.227724E+03
2.605334E+01
-6.134229E+02
-1.383048E+02
7.005621E+01
7.760762E+01
6.398662E+01
5.999899E+01
4.568360E+01
5.589380E+01
6.398993E+01
5.279247E+01
6.098316E+01
6.403258E+01
6.034195E+01
6.350453E+01
6.331802E+01
6.287319E+01
5.977798E+01
6.111769E+01
6.938657E+01
7.877403E+01
8.265580E+01
8.508903E+01
8.726161E+01
8.759376E+01
8.812005E+01
8.870439E+01
8.880905E+01
8.850641E+01
8.939724E+01
8.839346E+01
8.844654E+01
8.850424E+01
8.858833E+01
8.826275E+01
8.858874E+01
8.843677E+01
8.860102E+01
8.837183E+01
8.844474E+01
8.821752E+01
8.852397E+01
8.847383E+01
8.841863E+01
8.800362E+01
8.809802E+01
8.777881E+01
8.777982E+01
8.757447E+01
8.792183E+01
8.762212E+01
8.750803E+01
8.779241E+01
8.755657E+01
8.757936E+01
8.753553E+01
8.736211E+01
8.739256E+01
8.715074E+01
8.715529E+01
8.720367E+01
8.725706E+01
8.711909E+01
8.705907E+01
8.715851E+01
8.717924E+01
8.712958E+01
8.711908E+01
8.707211E+01
8.696491E+01
8.699099E+01
8.697327E+01
8.708720E+01
8.699507E+01
8.696085E+01
8.696724E+01
8.692731E+01
8.698395E+01
8.686728E+01
8.687241E+01
8.676030E+01
8.682464E+01
8.695830E+01
8.696757E+01
8.678656E+01
8.694500E+01
8.712040E+01
8.700893E+01
8.691843E+01
8.688500E+01
8.698247E+01
8.688957E+01
8.694908E+01
8.691796E+01
8.691511E+01
8.689873E+01
8.699102E+01
8.712544E+01
8.720228E+01
8.717800E+01
8.713641E+01
8.703638E+01
8.711675E+01
8.716428E+01
8.708162E+01
8.706375E+01
8.727614E+01
8.733603E+01
8.736001E+01
8.732313E+01
8.742578E+01
8.741722E+01
8.750071E+01
8.745374E+01
8.756999E+01
8.749126E+01
8.754058E+01
8.756245E+01
8.772553E+01
8.750036E+01
8.759113E+01
8.771445E+01
8.784604E+01
8.802795E+01
8.806323E+01
8.800304E+01
8.837607E+01
8.839385E+01
8.841950E+01
8.853219E+01
8.827917E+01
8.843013E+01
8.856059E+01
8.865438E+01
8.874388E+01
8.880079E+01
8.841913E+01
8.876277E+01
8.894028E+01
8.969448E+01
8.915010E+01
8.930467E+01
8.948644E+01
8.959610E+01
8.937063E+01
8.954618E+01
8.963542E+01
9.063235E+01
8.888443E+01
8.762489E+01
8.607209E+01
8.602314E+01
8.390364E+01
8.321822E+01
7.914752E+01
7.697741E+01
7.270326E+01
6.680802E+01
6.993632E+01
6.725012E+01
7.011503E+01
6.810835E+01
7.134798E+01
7.320849E+01
6.496585E+01
7.102017E+01
6.937766E+01
7.322500E+01
6.970691E+01
7.275031E+01
6.904060E+01
6.728804E+01
7.647960E+01
6.575178E+01
6.690018E+01
5.563885E+01
4.520694E+01
4.504936E+01
4.331592E+01
4.630429E+01
3.439358E+01
4.043567E+01
4.627574E+01
3.988108E+01
-1.350701E+02
-8.067622E+01
6.455876E+01
-1.338368E+02
-1.887799E+01
7.392264E+00
5.506592E+02
6.790295E+01
-1.092952E+02
8.156411E+01
6.514795E+01
8.389788E+01
5.719410E+01
4.135156E+01
-8.487280E+01
8.056746E+01
1.993204E+02
2.800126E+02
5.920266E+02
1.159880E+03
8.627517E+01
5.243335E+01
2.938566E+01
6.170898E+01
6.665541E+01
4.960173E+01
7.105771E+01
5.811924E+01
5.918056E+01
6.776126E+01
6.387189E+01
6.056085E+01
6.665532E+01
6.287469E+01
6.006982E+01
6.196393E+01
7.081764E+01
7.468189E+01
8.140508E+01
8.416257E+01
8.586052E+01
8.739485E+01
8.836804E+01
8.860374E+01
8.856698E+01
8.867702E+01
8.881423E+01
8.914402E+01
8.886536E+01
8.887255E+01
8.880536E+01
8.837954E+01
8.846994E+01
8.855704E+01
8.881585E+01
8.833295E+01
8.826149E+01
8.823159E+01
8.834072E+01
8.843158E+01
8.823954E+01
8.816769E+01
8.796981E+01
8.809408E+01
8.811842E+01
8.794560E+01
8.790438E+01
8.767663E+01
8.751337E+01
8.757495E+01
8.761197E+01
8.754026E+01
8.740929E+01
8.742422E+01
8.739896E+01
8.738553E+01
8.742121E+01
8.724430E+01
8.714009E+01
8.709578E+01
8.697816E+01
8.705913E+01
8.708053E+01
8.690442E+01
8.699071E+01
8.691941E+01
8.686195E+01
8.700066E+01
8.711570E+01
8.709727E+01
8.694116E+01
8.685704E+01
8.703689E+01
8.691208E+01
8.701691E+01
8.692795E+01
8.695395E+01
8.679991E+01
8.686265E+01
8.688725E+01
8.693201E+01
8.711815E+01
8.697166E+01
8.668132E+01
8.686115E+01
8.691085E+01
8.691568E+01
8.695243E+01
8.712166E+01
8.692771E+01
8.700995E+01
8.704363E+01
8.696057E+01
8.698815E+01
8.712276E+01
8.708619E+01
8.711814E+01
8.702940E+01
8.706658E+01
8.715649E+01
8.717317E+01
8.715977E+01
8.720005E+01
8.716150E+01
8.729598E+01
8.728347E+01
8.732141E+01
8.727956E+01
8.736566E+01
8.761633E+01
8.738851E+01
8.762767E+01
8.780835E+01
8.775446E+01
8.765131E+01
8.767174E+01
8.769547E+01
8.774851E+01
8.780083E+01
8.795418E+01
8.780408E+01
8.760220E+01
8.814539E+01
8.819693E+01
8.817480E+01
8.817334E+01
8.822280E+01
8.847554E+01
8.830752E+01
8.852863E+01
8.854379E+01
8.873418E+01
8.913461E+01
8.838700E+01
8.881809E+01
8.929346E+01
8.895804E+01
8.904631E+01
8.901327E+01
8.892448E+01
8.925599E+01
8.942835E+01
8.951827E+01
8.907590E+01
8.900450E+01
8.842023E+01
8.720158E+01
8.498679E+01
8.446105E+01
8.281715E+01
7.995268E+01
7.657302E+01
7.405914E+01
7.070122E+01
6.910337E+01
6.961346E+01
6.731081E+01
6.908049E+01
6.550328E+01
6.700309E+01
7.078649E+01
6.574770E+01
7.213147E+01
7.329761E+01
6.612179E+01
6.350164E+01
6.163468E+01
6.016961E+01
5.799488E+01
6.474065E+01
6.563819E+01
6.722254E+01
5.529497E+01
4.763537E+01
5.282628E+01
3.977840E+01
4.927441E+01
6.212605E+01
6.249983E+01
1.620028E+01
-2.890534E+00
-2.246423E+01
-2.881046E+01
3.096427E+02
5.500268E+01
4.147901E+01
5.875401E+01
4.504820E+01
-5.994550E+01
-4.453692E+01
-3.424392E+02
6.010047E+01
7.808209E+01
4.137651E+01
4.331608E+01
-4.690801E+01
9.165296E+01
1.131652E+02
-7.647285E+01
4.064586E+05
2.906553E+02
3.824658E+02
6.684149E+01
6.477651E+01
5.816658E+01
6.685574E+01
5.295583E+01
4.508633E+01
4.322895E+01
4.302199E+01
5.582369E+01
5.891180E+01
5.738704E+01
6.318829E+01
6.304333E+01
5.727115E+01
6.314704E+01
8.130084E+01
7.369255E+01
8.156029E+01
8.436464E+01
8.610237E+01
8.762867E+01
8.864445E+01
8.872889E+01
8.900327E+01
8.875244E+01
8.880056E+01
8.866628E+01
8.845964E+01
8.886812E+01
8.866791E+01
8.852806E+01
8.869980E+01
8.856865E+01
8.869852E+01
8.845971E+01
8.842701E+01
8.847480E+01
8.815005E+01
8.835536E+01
8.826376E+01
8.798599E+01
8.803323E+01
8.797831E+01
8.794166E+01
8.780544E+01
8.784430E+01
8.768071E+01
8.754555E+01
8.774216E+01
8.763434E+01
8.759598E+01
8.753934E+01
8.738761E+01
8.731611E+01
8.740174E+01
8.726716E+01
8.737844E+01
8.716148E+01
8.724411E+01
8.687611E+01
8.705567E+01
8.714855E+01
8.707525E+01
8.704811E+01
8.700469E+01
8.704081E+01
8.699096E+01
8.690203E+01
8.694349E+01
8.696115E+01
8.692289E+01
8.693470E+01
8.686595E+01
8.685895E+01
8.687147E+01
8.683035E+01
8.690505E+01
8.690390E+01
8.686946E+01
8.684111E+01
8.682546E+01
8.678566E+01
8.703756E+01
8.698601E+01
8.693721E+01
8.689168E+01
8.695827E+01
8.696665E+01
8.679814E+01
8.696952E+01
8.691896E+01
8.707540E+01
8.706906E+01
8.705468E+01
8.722044E+01
8.726576E+01
8.707162E+01
8.716551E+01
8.704090E+01
8.719976E+01
8.716123E+01
8.723764E+01
8.711833E+01
8.724276E+01
8.728840E+01
8.729268E+01
8.725873E+01
8.736737E+01
8.759794E+01
8.757695E+01
8.739704E+01
8.748334E+01
8.779183E+01
8.781238E+01
8.764809E+01
8.778471E+01
8.795431E+01
8.775334E+01
8.791152E+01
8.790132E+01
8.798605E+01
8.802667E+01
8.804802E+01
8.820459E+01
8.821372E+01
8.804654E+01
8.816128E+01
8.845609E+01
8.837396E+01
8.861020E+01
8.883811E+01
8.893808E+01
8.890405E+01
8.867594E+01
8.888059E+01
8.889177E+01
8.916432E+01
8.921069E+01
8.891574E+01
8.969335E+01
8.969164E+01
8.908973E+01
8.896868E+01
8.910360E+01
8.829509E+01
8.730561E+01
8.629097E+01
8.532773E+01
8.241274E+01
7.825097E+01
7.343302E+01
7.208283E+01
7.156194E+01
7.054527E+01
6.956975E+01
7.174411E+01
6.693569E+01
6.776844E+01
6.560612E+01
6.770450E+01
6.903608E+01
6.899830E+01
6.681676E+01
6.585647E+01
6.781641E+01
6.661957E+01
6.761037E+01
8.111495E+01
6.772672E+01
6.694083E+01
7.767705E+01
6.176806E+01
7.316235E+01
6.340659E+01
2.997370E+01
4.380393E+01
1.203575E+01
5.638119E+01
6.778106E+01
-1.074230E+02
2.819753E+01
5.702348E+00
3.486081E+01
5.762417E+01
3.869222E+02
3.817282E+01
3.431807E+01
2.218467E+02
4.337678E-01
1.376210E+01
6.103970E+01
8.753095E+01
8.165424E+01
8.610855E+01
7.929864E+00
1.091989E+02
-6.694420E+01
8.071552E+01
-1.006034E+03
9.629321E+01
2.193985E+01
6.279762E+01
5.896066E+01
6.094439E+01
6.604655E+01
5.394682E+01
5.303492E+01
5.814466E+01
6.082547E+01
5.881668E+01
6.078448E+01
6.407849E+01
6.222420E+01
5.744787E+01
6.091214E+01
6.418438E+01
6.861932E+01
7.451915E+01
8.073672E+01
8.445624E+01
8.624940E+01
8.740454E+01
8.888772E+01
8.874034E+01
8.921301E+01
8.872600E+01
8.848109E+01
8.869091E+01
8.841622E+01
8.872312E+01
8.874299E+01
8.861145E+01
8.880310E+01
8.879129E+01
8.851046E+01
8.852276E+01
8.845683E+01
8.837970E+01
8.835255E+01
8.817495E+01
8.823278E+01
8.818440E+01
8.806294E+01
8.806288E+01
8.794905E+01
8.800947E+01
8.785055E+01
8.775116E+01
8.763135E+01
8.752728E+01
8.766145E+01
8.762232E+01
8.742119E+01
8.739808E+01
8.740662E+01
8.729909E+01
8.722457E+01
8.713248E+01
8.714534E+01
8.707151E+01
8.709419E+01
8.719114E+01
8.719799E+01
8.705778E+01
8.707023E+01
8.695034E+01
8.689530E+01
8.696624E+01
8.697476E+01
8.684035E+01
8.681656E+01
8.687465E+01
8.688701E+01
8.702003E+01
8.700077E+01
8.682099E+01
8.696521E+01
8.690487E+01
8.671102E+01
8.691760E+01
8.695051E+01
8.699667E+01
8.700666E+01
8.698737E+01
8.700921E+01
8.676436E+01
8.689034E+01
8.690253E+01
8.717493E+01
8.700870E+01
8.716841E+01
8.693959E+01
8.694959E+01
8.705247E+01
8.702958E+01
8.697255E+01
8.719513E+01
8.704121E+01
8.714753E+01
8.713236E+01
8.717863E+01
8.714763E+01
8.726586E+01
8.722270E+01
8.739837E+01
8.727522E+01
8.734008E+01
8.740352E+01
8.737927E+01
8.749560E+01
8.752122E+01
8.771317E+01
8.778186E+01
8.760333E+01
8.752716E+01
8.762370E+01
8.755144E+01
8.768047E+01
8.791232E+01
8.780973E+01
8.804634E+01
8.800857E+01
8.818412E+01
8.812694E+01
8.809327E+01
8.831559E+01
8.849632E+01
8.849472E+01
8.827301E+01
8.855863E+01
8.856982E+01
8.874490E+01
8.906681E+01
8.860679E+01
8.857514E+01
8.884760E+01
8.852827E+01
8.891313E+01
8.872408E+01
8.904774E+01
8.928711E+01
8.880273E+01
8.905878E+01
8.875936E+01
8.925508E+01
8.928768E+01
8.788199E+01
8.439304E+01
8.244534E+01
8.236867E+01
7.798592E+01
7.634373E+01
7.692470E+01
7.451108E+01
7.105674E+01
6.917568E+01
7.456464E+01
7.195594E+01
7.077035E+01
6.855801E+01
7.739584E+01
6.590300E+01
6.678822E+01
6.604234E+01
6.487071E+01
6.768962E+01
7.599865E+01
8.763153E+01
6.598834E+01
5.632643E+01
6.672830E+01
6.610857E+01
6.910587E+01
7.001339E+01
6.989657E+01
5.950630E+01
4.173648E+01
4.102266E+01
5.678090E+01
7.153816E+01
-4.025565E+01
4.838559E+01
6.534590E+01
8.060805E+01
7.915147E+01
-7.580304E+02
7.012952E+01
5.774927E+01
3.747021E+00
3.094551E+02
5.048256E+01
4.084285E+01
6.051108E+01
7.475047E+01
9.747647E+01
-7.725552E+01
1.511070E+02
8.449480E+01
-2.891731E+02
2.261203E+02
3.847534E+01
1.443257E+02
7.079656E+01
3.316961E+01
4.600012E+01
5.238876E+01
5.821284E+01
6.155817E+01
5.491743E+01
6.001203E+01
5.435652E+01
5.124056E+01
6.345896E+01
5.736691E+01
6.167929E+01
6.103558E+01
6.212130E+01
6.590266E+01
7.427631E+01
8.053312E+01
8.361925E+01
8.517685E+01
8.738436E+01
8.880562E+01
8.916037E+01
8.947150E+01
9.056406E+01
8.851939E+01
8.898104E+01
8.888452E+01
8.895612E+01
8.853353E+01
8.865645E+01
8.850814E+01
8.857142E+01
8.867229E+01
8.844629E+01
8.820795E+01
8.836510E+01
8.842436E+01
8.814617E+01
8.822669E+01
8.816974E+01
8.810544E+01
8.781142E+01
8.794614E+01
8.799296E+01
8.782989E+01
8.769787E+01
8.766311E+01
8.766003E+01
8.746521E+01
8.752385E+01
8.745088E+01
8.735586E+01
8.729024E+01
8.727222E+01
8.734696E+01
8.721323E+01
8.721748E+01
8.711466E+01
8.707645E+01
8.716073E+01
8.709172E+01
8.692242E+01
8.705011E+01
8.707466E+01
8.715263E+01
8.715972E+01
8.702608E+01
8.694518E+01
8.692396E+01
8.691275E+01
8.674238E+01
8.692612E+01
8.699664E+01
8.685669E+01
8.663473E+01
8.689593E+01
8.691707E+01
8.703019E+01
8.697692E+01
8.695792E+01
8.690076E+01
8.696362E+01
8.678496E+01
8.626172E+01
8.703255E+01
8.700701E+01
8.684110E+01
8.692104E+01
8.711632E+01
8.703331E+01
8.707035E+01
8.697787E+01
8.708761E+01
8.703836E+01
8.702446E+01
8.721018E+01
8.708513E+01
8.705804E+01
8.730136E+01
8.720338E+01
8.716536E+01
8.723771E+01
8.730565E+01
8.737739E+01
8.744119E+01
8.749704E+01
8.747685E+01
8.759421E+01
8.742854E+01
8.740356E+01
8.762649E+01
8.757916E+01
8.775885E+01
8.764328E+01
8.778024E+01
8.794696E+01
8.766929E+01
8.764514E+01
8.801825E+01
8.817749E+01
8.796411E+01
8.804986E+01
8.790862E+01
8.813538E+01
8.826194E+01
8.841188E+01
8.829300E+01
8.846721E+01
8.879066E+01
8.880391E+01
8.865561E+01
8.879819E+01
8.890829E+01
8.923205E+01
8.934751E+01
8.907351E+01
8.875261E+01
8.870963E+01
8.898070E+01
8.852140E+01
8.886944E+01
8.901165E+01
9.101227E+01
8.869783E+01
8.773099E+01
8.783764E+01
8.362153E+01
8.071424E+01
7.849328E+01
7.477544E+01
7.617810E+01
7.317278E+01
7.293987E+01
6.922223E+01
7.048690E+01
6.778272E+01
6.768813E+01
6.933605E+01
7.492889E+01
6.494577E+01
7.165485E+01
7.217062E+01
6.651047E+01
6.976225E+01
6.935746E+01
6.822290E+01
7.507851E+01
5.735605E+01
8.733338E+01
6.803602E+01
6.604689E+01
5.869476E+01
4.470804E+01
4.064393E+01
4.145144E+01
6.118160E+01
3.471104E+01
5.861230E+01
7.073350E+01
1.594874E+01
3.257417E+01
3.819141E+01
7.124016E+01
6.907372E+01
2.355510E+01
6.132578E+01
8.810939E+01
1.236684E+02
6.179463E+01
4.065240E+01
8.168612E+01
8.850344E+01
8.450094E+01
7.935212E+01
-1.009784E+02
-1.414601E+02
-5.816901E+01
8.132662E+01
-8.885774E+03
-1.657402E+01
8.543125E+01
6.537308E+01
5.922579E+01
5.531179E+01
5.685892E+01
6.715206E+01
5.776414E+01
6.087789E+01
5.749532E+01
5.898446E+01
5.903617E+01
5.787947E+01
5.489598E+01
6.154902E+01
6.342116E+01
6.730196E+01
7.511909E+01
7.972601E+01
8.164598E+01
8.598785E+01
8.730594E+01
8.821641E+01
8.880856E+01
8.976204E+01
9.078661E+01
8.859283E+01
8.935213E+01
8.896630E+01
8.858803E+01
8.887097E+01
8.846986E+01
8.863757E+01
8.870681E+01
8.860843E+01
8.851529E+01
8.833181E+01
8.835505E+01
8.835707E+01
8.838703E+01
8.827278E+01
8.812402E+01
8.803633E+01
8.793100E+01
8.789166E+01
8.790761E+01
8.786426E+01
8.768551E+01
8.769280E+01
8.774317E+01
8.750557E+01
8.760000E+01
8.752840E+01
8.732088E+01
8.727951E+01
8.733092E+01
8.729146E+01
8.720649E+01
8.712040E+01
8.706712E+01
8.717484E+01
8.710250E+01
8.710902E+01
8.711138E+01
8.708180E+01
8.697213E+01
8.701490E+01
8.709188E+01
8.687420E+01
8.691298E+01
8.697778E+01
8.696725E+01
8.683771E+01
8.680291E+01
8.678562E+01
8.683722E+01
8.692918E+01
8.691095E+01
8.688760E+01
8.680119E+01
8.686181E+01
8.701870E+01
8.711958E+01
8.704017E+01
8.692048E+01
8.690937E+01
8.682222E+01
8.698438E+01
8.690102E+01
8.696698E+01
8.693391E+01
8.703375E+01
8.690754E+01
8.700924E+01
8.708794E+01
8.724374E+01
8.706575E+01
8.690559E+01
8.700218E+01
8.728938E+01
8.725422E+01
8.719723E+01
8.720899E+01
8.738879E+01
8.754417E+01
8.748142E+01
8.743705E+01
8.728239E+01
8.730820E+01
8.748866E+01
8.757109E+01
8.757525E+01
8.740201E+01
8.752419E+01
8.782345E+01
8.765501E+01
8.768974E+01
8.791031E+01
8.813752E+01
8.757915E+01
8.796905E+01
8.779184E+01
8.675045E+01
8.808599E+01
8.813373E+01
8.811632E+01
8.822741E+01
8.822913E+01
8.818543E+01
8.867646E+01
8.866721E+01
8.868230E+01
8.882971E+01
8.892992E+01
8.856142E+01
8.896240E+01
9.012081E+01
8.892401E+01
8.908515E+01
8.912023E+01
8.921443E+01
8.915539E+01
8.921762E+01
8.908598E+01
8.897436E+01
8.843073E+01
8.662154E+01
8.661933E+01
8.348283E+01
8.077831E+01
8.017281E+01
7.581282E+01
7.459887E+01
7.195954E+01
6.998687E+01
6.993973E+01
7.065667E+01
6.933977E+01
6.768524E+01
6.670174E+01
6.920659E+01
7.014665E+01
6.646200E+01
6.750257E+01
6.781838E+01
6.969555E+01
6.948503E+01
7.026820E+01
7.675451E+01
6.883175E+01
6.312745E+01
6.598591E+01
6.912910E+01
6.105674E+01
5.782400E+01
6.666354E+01
7.496073E+01
8.207641E+01
5.061782E+01
7.113398E+01
8.134388E+01
5.962420E+01
4.555467E+01
5.382208E+01
6.075313E+01
4.116788E+01
6.118729E+01
-1.838736E+00
3.496042E+01
3.413585E+02
8.805882E+00
8.282594E+01
6.197767E+01
5.075204E+01
7.237567E+01
8.544692E+01
2.211424E+02
-1.297341E+01
1.615712E+01
1.619291E+02
1.223971E+02
1.286527E+02
8.684870E+01
4.697124E+01
5.724580E+01
5.370807E+01
5.891598E+01
5.729981E+01
6.409641E+01
5.952418E+01
6.195310E+01
5.565984E+01
5.819491E+01
5.843790E+01
5.379538E+01
5.754005E+01
5.686176E+01
6.890576E+01
7.446499E+01
7.897375E+01
8.102651E+01
8.530247E+01
8.816289E+01
8.829682E+01
8.920721E+01
8.912247E+01
8.866491E+01
8.894946E+01
8.889423E+01
8.892599E+01
8.903997E+01
8.900147E+01
8.858610E+01
8.824383E+01
8.803634E+01
8.863513E+01
8.857798E+01
8.826931E+01
8.821650E+01
8.835877E+01
8.838149E+01
8.820805E+01
8.801023E+01
8.801052E+01
8.791315E+01
8.804019E+01
8.793963E+01
8.774530E+01
8.778539E+01
8.760439E+01
8.756625E+01
8.764197E+01
8.755479E+01
8.748201E+01
8.737141E+01
8.723181E+01
8.733235E+01
8.727537E+01
8.730098E+01
8.711798E+01
8.717538E+01
8.710601E+01
8.710223E+01
8.699234E+01
8.702711E+01
8.700716E+01
8.697253E+01
8.709634E+01
8.703941E+01
8.695038E+01
8.701026E+01
8.687040E+01
8.691435E+01
8.682255E+01
8.689194E+01
8.694966E+01
8.684814E+01
8.685178E+01
8.687677E+01
8.692882E+01
8.688483E+01
8.674486E+01
8.676479E+01
8.684318E+01
8.694182E+01
8.713761E+01
8.694708E+01
8.703641E+01
8.696849E+01
8.689620E+01
8.712996E+01
8.714281E+01
8.716860E+01
8.706256E+01
8.699394E+01
8.701872E+01
8.712854E+01
8.727658E+01
8.723926E+01
8.701904E+01
8.703303E+01
8.701655E+01
8.719976E+01
8.724952E+01
8.714608E+01
8.724726E+01
8.742342E+01
8.716528E+01
8.742061E+01
8.753965E+01
8.744139E+01
8.741228E+01
8.745715E+01
8.745950E+01
8.751304E+01
8.772373E+01
8.774935E+01
8.755819E+01
8.785362E+01
8.792083E+01
8.773338E+01
8.782619E+01
8.810385E+01
8.742624E+01
8.783035E+01
8.803915E+01
8.820077E+01
8.832578E+01
8.847903E+01
8.859078E+01
8.803367E+01
8.809038E+01
8.857047E+01
8.866641E+01
8.853688E+01
8.878787E+01
8.883259E+01
8.895955E+01
8.865413E+01
8.894661E+01
8.942325E+01
8.965043E+01
8.912631E+01
8.921160E+01
8.918689E+01
8.932597E+01
8.860942E+01
8.736150E+01
8.744509E+01
8.376005E+01
8.293045E+01
8.648469E+01
7.781976E+01
7.466770E+01
7.194984E+01
7.123268E+01
7.129972E+01
6.663604E+01
6.568465E+01
6.702131E+01
6.735203E+01
7.097101E+01
7.115555E+01
7.168146E+01
6.440315E+01
6.644100E+01
7.007727E+01
6.739176E+01
6.968578E+01
6.431958E+01
6.584168E+01
6.117559E+01
5.883831E+01
6.225582E+01
5.602797E+01
7.981592E+01
5.760426E+01
6.773015E+01
5.177400E+01
7.798433E+01
6.951926E+01
6.995415E+01
8.114788E+01
5.444880E+01
5.214383E+01
7.512437E+01
3.803806E+01
3.452313E+01
-6.078213E+01
2.885712E+02
1.736099E+03
4.400348E+02
6.572880E+01
9.212143E+01
7.076467E+01
8.628073E+01
7.572102E+01
3.721267E+01
1.546964E+02
1.253546E+00
-5.095203E+01
7.201843E+01
-4.793593E+01
8.605212E+01
6.623936E+01
6.290217E+01
5.053362E+01
5.570190E+01
5.491504E+01
5.546814E+01
6.240437E+01
6.208032E+01
5.784744E+01
5.095494E+01
5.497784E+01
5.583153E+01
5.767924E+01
6.515248E+01
7.306702E+01
7.734388E+01
7.941588E+01
8.254605E+01
8.504676E+01
8.865588E+01
8.839309E+01
8.833386E+01
8.865927E+01
8.866026E+01
8.840274E+01
8.892817E+01
8.901074E+01
8.874315E+01
8.892014E+01
8.849117E+01
8.909773E+01
8.848494E+01
8.846977E+01
8.826532E+01
8.857535E+01
8.838372E+01
8.824578E+01
8.801846E+01
8.822273E+01
8.814001E+01
8.804074E+01
8.819132E+01
8.788251E+01
8.795197E+01
8.784557E+01
8.772781E+01
8.760682E+01
8.770967E+01
8.742871E+01
8.757265E+01
8.754407E+01
8.748722E+01
8.730328E+01
8.734044E+01
8.719844E+01
8.714259E+01
8.715175E+01
8.717137E+01
8.709443E+01
8.716278E+01
8.704532E+01
8.696488E+01
8.716756E+01
8.702971E+01
8.685018E+01
8.680433E+01
8.697519E+01
8.688578E+01
8.690795E+01
8.680314E+01
8.681514E+01
8.684690E+01
8.689135E+01
8.688276E+01
8.688608E+01
8.684701E+01
8.686726E+01
8.694305E+01
8.689226E+01
8.681441E+01
8.689430E+01
8.701864E+01
8.688299E+01
8.699405E+01
8.705352E+01
8.706305E+01
8.689608E+01
8.679266E+01
8.688049E+01
8.692332E+01
8.687835E+01
8.683890E+01
8.709640E+01
8.710660E+01
8.703403E+01
8.717605E+01
8.716427E+01
8.715024E+01
8.716378E+01
8.709027E+01
8.719484E+01
8.741994E+01
8.720162E+01
8.728014E+01
8.749020E+01
8.725892E+01
8.751294E+01
8.750300E+01
8.747435E+01
8.756050E+01
8.737288E+01
8.751717E+01
8.772952E+01
8.763282E+01
8.777881E+01
8.790743E+01
8.791502E+01
8.800959E+01
8.813187E+01
8.814261E+01
8.785419E+01
8.799046E+01
8.827227E+01
8.828033E+01
8.813793E+01
8.848886E+01
8.852607E+01
8.844509E+01
8.842429E+01
8.851824E+01
8.875656E+01
8.881278E+01
8.909133E+01
8.882258E+01
8.895425E+01
8.910918E+01
8.879110E+01
8.888676E+01
8.891488E+01
8.921981E+01
8.909352E+01
8.898589E+01
8.868491E+01
8.804478E+01
8.678284E+01
8.599169E+01
8.365212E+01
8.170331E+01
8.031833E+01
7.763773E+01
7.172229E+01
7.029273E+01
6.651875E+01
6.798327E+01
6.810646E+01
6.615946E+01
6.768133E+01
6.713681E+01
6.783549E+01
6.768212E+01
6.625698E+01
6.983908E+01
8.145309E+01
7.666680E+01
7.804010E+01
7.365681E+01
7.267407E+01
7.212168E+01
6.919020E+01
7.635185E+01
7.442989E+01
6.942501E+01
7.523893E+01
9.424133E+01
8.141886E+01
8.500568E+01
6.631483E+01
6.005410E+01
7.656994E+01
8.476568E+01
3.976295E+01
5.357320E+01
6.080232E+01
5.186107E+01
3.093258E+01
1.946427E+01
1.030016E+01
2.834093E+02
3.664192E+01
1.020610E+02
6.643670E+01
7.062689E+01
8.579718E+01
-1.274964E+03
2.412159E+02
-3.971027E+00
2.039747E+03
5.315598E+01
6.760762E+01
9.044093E+01
8.708892E+01
7.329097E+01
5.408638E+01
4.761912E+01
6.047930E+01
5.913131E+01
5.671276E+01
6.182459E+01
6.126986E+01
5.600532E+01
5.276788E+01
5.160027E+01
5.337863E+01
5.443046E+01
6.436343E+01
6.761797E+01
7.354206E+01
7.973605E+01
8.149312E+01
8.512558E+01
8.707759E+01
8.796029E+01
8.836835E+01
8.830564E+01
8.836070E+01
8.878460E+01
8.882422E+01
8.870819E+01
8.884578E+01
8.866999E+01
8.860525E+01
8.854997E+01
8.868211E+01
8.856794E+01
8.865438E+01
8.839469E+01
8.837838E+01
8.850943E+01
8.805997E+01
8.805169E+01
8.805841E+01
8.795620E+01
8.814845E+01
8.796717E+01
8.781075E+01
8.796508E+01
8.779119E+01
8.770676E+01
8.775287E+01
8.773623E+01
8.764098E+01
8.753019E+01
8.756831E+01
8.742250E+01
8.735123E+01
8.730522E+01
8.732300E+01
8.722848E+01
8.712319E+01
8.701439E+01
8.701284E+01
8.721184E+01
8.710037E+01
8.697634E+01
8.692441E+01
8.695657E+01
8.698988E+01
8.701543E+01
8.702946E+01
8.706801E+01
8.709172E+01
8.697101E+01
8.664212E+01
8.685867E+01
8.686238E+01
8.673472E+01
8.688169E+01
8.704625E+01
8.678763E+01
8.693205E+01
8.692862E+01
8.710035E+01
8.677726E+01
8.682425E+01
8.696690E+01
8.696221E+01
8.684272E+01
8.703282E+01
8.655693E+01
8.696537E+01
8.700086E+01
8.699169E+01
8.701708E+01
8.722526E+01
8.710757E+01
8.718880E+01
8.716364E+01
8.729895E+01
8.725898E+01
8.706726E+01
8.704993E+01
8.721619E+01
8.730775E+01
8.733973E+01
8.736279E+01
8.746304E+01
8.752747E+01
8.740993E+01
8.761491E+01
8.751741E+01
8.748003E+01
8.768634E+01
8.764328E+01
8.754231E+01
8.771907E+01
8.783181E+01
8.777956E+01
8.781120E+01
8.773515E+01
8.814294E+01
8.802922E+01
8.823326E+01
8.815207E+01
8.816510E+01
8.836042E+01
8.822584E+01
8.834244E+01
8.854189E+01
8.841916E+01
8.837961E+01
8.852991E+01
8.867324E+01
8.890402E+01
8.878398E+01
8.885331E+01
8.892414E+01
8.894888E+01
8.894477E+01
8.920112E+01
8.957814E+01
8.889925E+01
8.919458E+01
8.909333E+01
8.882120E+01
8.823864E+01
8.706212E+01
8.640140E+01
8.443364E+01
8.148191E+01
7.909542E+01
7.617234E+01
7.198991E+01
6.885431E+01
7.029153E+01
7.077274E+01
7.105965E+01
7.089714E+01
7.020369E+01
6.453624E+01
6.388850E+01
6.685864E+01
6.415525E+01
6.304119E+01
7.308584E+01
7.055022E+01
6.334017E+01
6.329114E+01
6.963024E+01
6.689673E+01
7.127834E+01
5.952850E+01
7.322450E+01
6.920318E+01
7.846517E+01
6.980502E+01
7.630465E+01
6.940801E+01
7.345066E+01
5.494602E+01
7.674819E+01
8.311626E+01
8.232923E+01
7.540622E+01
7.069269E+01
8.384504E+01
7.504321E+01
7.887576E+01
7.482536E+01
4.662491E+03
7.796742E+01
4.355648E+01
2.046283E+02
6.025243E+01
9.146475E+01
7.906956E+01
-2.049999E+02
-8.904154E+01
1.622864E+02
-4.836962E+02
-1.065892E+02
4.261875E+01
9.072381E+01
7.460321E+01
4.675260E+01
4.687948E+01
5.658181E+01
5.873303E+01
6.186728E+01
6.018181E+01
5.558613E+01
5.088731E+01
5.241013E+01
5.243504E+01
5.012644E+01
5.053255E+01
5.999681E+01
6.993696E+01
7.483952E+01
8.022669E+01
8.325731E+01
8.580286E+01
8.720207E+01
8.832137E+01
8.905836E+01
8.904206E+01
8.866700E+01
8.893514E+01
8.874911E+01
8.855773E+01
8.872246E+01
8.870228E+01
8.816684E+01
8.832983E+01
8.865971E+01
8.885687E+01
8.833680E+01
8.837684E+01
8.851551E+01
8.835993E+01
8.820815E+01
8.831577E+01
8.815919E+01
8.813880E+01
8.808775E+01
8.793292E+01
8.784755E+01
8.797870E+01
8.765623E+01
8.770969E+01
8.749494E+01
8.746291E+01
8.745669E+01
8.762097E+01
8.722952E+01
8.722282E+01
8.757110E+01
8.734549E+01
8.725594E+01
8.711108E+01
8.725014E+01
8.707941E+01
8.701631E+01
8.704449E+01
8.719809E+01
8.710556E+01
8.701304E+01
8.696251E+01
8.677937E+01
8.681142E+01
8.677919E+01
8.696055E+01
8.692168E+01
8.696144E+01
8.682864E+01
8.696465E+01
8.699139E+01
8.695652E+01
8.675182E+01
8.694699E+01
8.678821E+01
8.686625E+01
8.685817E+01
8.680167E+01
8.691789E+01
8.689782E+01
8.703628E+01
8.685608E+01
8.678855E+01
8.695372E+01
8.706096E+01
8.696076E+01
8.699975E+01
8.710125E+01
8.711644E+01
8.714792E+01
8.694650E+01
8.693049E+01
8.716701E+01
8.715029E+01
8.727525E+01
8.717694E+01
8.711056E+01
8.725172E+01
8.720730E+01
8.716866E+01
8.736893E+01
8.743131E+01
8.746439E+01
8.737472E+01
8.742012E+01
8.764462E+01
8.771769E+01
8.775443E+01
8.752655E+01
8.766999E+01
8.767923E+01
8.759546E+01
8.750072E+01
8.799231E+01
8.794294E+01
8.805627E+01
8.808779E+01
8.824274E+01
8.825195E+01
8.834023E+01
8.843177E+01
8.843719E+01
8.849673E+01
8.835784E+01
8.856494E+01
8.847285E+01
8.854767E+01
8.921296E+01
8.904852E+01
8.891009E+01
8.903894E+01
8.873016E+01
8.818359E+01
8.873128E+01
8.904357E+01
8.906124E+01
8.874571E+01
8.879656E+01
8.926777E+01
8.879446E+01
8.773592E+01
8.648454E+01
8.686313E+01
8.427473E+01
8.306999E+01
8.073803E+01
7.762997E+01
7.579101E+01
7.333815E+01
6.944288E+01
6.880787E+01
6.695026E+01
6.643838E+01
6.556273E+01
6.644886E+01
6.732303E+01
6.356253E+01
6.586385E+01
6.646001E+01
6.832922E+01
6.905886E+01
6.964589E+01
6.606300E+01
7.690942E+01
7.557398E+01
6.899592E+01
6.695278E+01
5.795708E+01
5.527492E+01
5.831951E+01
5.021158E+01
4.518835E+01
8.251081E+01
7.992579E+01
7.515380E+01
6.280135E+01
6.221510E+01
6.949262E+01
5.333494E+01
7.668205E+01
7.552508E+01
7.627451E+01
-9.648171E+01
6.549200E+01
1.532941E+02
1.347334E+02
8.911737E+01
1.602877E+02
8.316664E+01
8.199060E+01
8.212884E+01
2.043637E+01
-9.802372E+00
5.869980E+01
2.675941E+01
5.527315E+00
1.496599E+02
8.335078E+01
5.625183E+01
4.727364E+01
5.627889E+01
6.045524E+01
6.787300E+01
5.734118E+01
5.820255E+01
5.687911E+01
5.219344E+01
5.257791E+01
5.598745E+01
5.545359E+01
5.682714E+01
5.975182E+01
6.789832E+01
7.635023E+01
7.923681E+01
8.148108E+01
8.510821E+01
8.662629E+01
8.824265E+01
8.937169E+01
8.923004E+01
8.884561E+01
8.846082E+01
8.828964E+01
8.891355E+01
8.872039E+01
8.888384E+01
8.857881E+01
8.860599E+01
8.854278E+01
8.852595E+01
8.837716E+01
8.828960E+01
8.844733E+01
8.824160E+01
8.814123E+01
8.827011E+01
8.812227E+01
8.800857E+01
8.788903E+01
8.785156E+01
8.773395E+01
8.784171E+01
8.762917E+01
8.769368E+01
8.752578E+01
8.766189E+01
8.755626E+01
8.740755E+01
8.743054E+01
8.742880E+01
8.737679E+01
8.748094E+01
8.717760E+01
8.719744E+01
8.717598E+01
8.696683E+01
8.705412E+01
8.693878E+01
8.703670E+01
8.699354E+01
8.677384E+01
8.701023E+01
8.691247E+01
8.689120E+01
8.693497E+01
8.682684E+01
8.677289E+01
8.676111E+01
8.674778E+01
8.681328E+01
8.697177E+01
8.687929E+01
8.702099E+01
8.677611E+01
8.684019E+01
8.682789E+01
8.681445E+01
8.687716E+01
8.678304E+01
8.680439E+01
8.682395E+01
8.689904E+01
8.697904E+01
8.689846E+01
8.696600E+01
8.704108E+01
8.703910E+01
8.700138E+01
8.702525E+01
8.709483E+01
8.715645E+01
8.715268E+01
8.712943E+01
8.721067E+01
8.699401E+01
8.703288E+01
8.720517E+01
8.731503E+01
8.729235E+01
8.720316E+01
8.732996E+01
8.740689E+01
8.748924E+01
8.754492E+01
8.765002E+01
8.741173E+01
8.748749E+01
8.765312E+01
8.758667E+01
8.782156E+01
8.781056E+01
8.805436E+01
8.796447E+01
8.776420E+01
8.805615E+01
8.802044E+01
8.799819E+01
8.827047E+01
8.833712E+01
8.837006E+01
8.827815E+01
8.851543E+01
8.857353E+01
8.853467E+01
8.843971E+01
8.865300E+01
8.844604E+01
8.870205E+01
8.863247E+01
8.874297E+01
8.905941E+01
8.915756E+01
8.941960E+01
8.913971E+01
8.906481E+01
8.934024E+01
8.853640E+01
8.814928E+01
8.896271E+01
8.853238E+01
8.886721E+01
8.698062E+01
8.536389E+01
8.290517E+01
8.267411E+01
8.013214E+01
7.647665E+01
7.310408E+01
6.965088E+01
7.212252E+01
6.935797E+01
6.609221E+01
6.999384E+01
6.764679E+01
6.378588E+01
6.849256E+01
6.601864E+01
6.133197E+01
6.523249E+01
6.289814E+01
6.117947E+01
6.197377E+01
7.412558E+01
7.567597E+01
7.641982E+01
6.677892E+01
6.022396E+01
6.024545E+01
6.975842E+01
4.578898E+01
6.805839E+01
6.237880E+01
5.217353E+01
7.687747E+01
8.387893E+01
6.851567E+01
6.235600E+01
7.137149E+01
6.548596E+01
7.442536E+01
7.472817E+01
7.754198E+01
5.725258E+01
8.048711E+01
7.273715E+02
1.553935E+02
5.099045E+01
3.799401E+01
2.216952E+02
1.373688E+02
6.655657E+01
7.545469E+01
1.217490E+02
-2.685354E+02
9.302622E+02
2.172783E+03
-1.880910E+01
8.212839E+01
5.345358E+01
6.153415E+01
7.878267E+01
6.361712E+01
6.055685E+01
5.522846E+01
6.133851E+01
5.862649E+01
5.353780E+01
5.665982E+01
5.844223E+01
5.655792E+01
6.169140E+01
6.360795E+01
6.465965E+01
7.461368E+01
7.974177E+01
8.217904E+01
8.566216E+01
8.742998E+01
8.890088E+01
8.930942E+01
8.870449E+01
8.844115E+01
8.898111E+01
8.868425E+01
8.860007E+01
8.878097E+01
8.867956E+01
8.874383E+01
8.858152E+01
8.850168E+01
8.852576E+01
8.831886E+01
8.839034E+01
8.844003E+01
8.849744E+01
8.816037E+01
8.811525E+01
8.844268E+01
8.809876E+01
8.799376E+01
8.777210E+01
8.771358E+01
8.774965E+01
8.767670E+01
8.763873E+01
8.764462E+01
8.766702E+01
8.766775E+01
8.752394E+01
8.744833E+01
8.736662E+01
8.736122E+01
8.748611E+01
8.708638E+01
8.714398E+01
8.710668E+01
8.716970E+01
8.710247E+01
8.698792E+01
8.704342E+01
8.701663E+01
8.698939E+01
8.700934E+01
8.714386E+01
8.699617E+01
8.695873E+01
8.684648E+01
8.689662E+01
8.681894E+01
8.686269E+01
8.693018E+01
8.682512E+01
8.668663E+01
8.684246E+01
8.696835E+01
8.705588E+01
8.699435E+01
8.694100E+01
8.688222E+01
8.681151E+01
8.686218E+01
8.693764E+01
8.705211E+01
8.695254E+01
8.688699E+01
8.680891E+01
8.697421E+01
8.690922E+01
8.704489E+01
8.699140E+01
8.713661E+01
8.708629E+01
8.702576E+01
8.701196E+01
8.722450E+01
8.717598E+01
8.728117E+01
8.706552E+01
8.735465E+01
8.720445E+01
8.736953E+01
8.748135E+01
8.729800E+01
8.731228E+01
8.754124E+01
8.744245E+01
8.757781E+01
8.754084E+01
8.771525E+01
8.778928E+01
8.784731E+01
8.783437E+01
8.781755E+01
8.784706E+01
8.787901E+01
8.796542E+01
8.807878E+01
8.817715E+01
8.824387E+01
8.839867E+01
8.951151E+01
8.832063E+01
8.836450E+01
8.806625E+01
8.817101E+01
8.863692E+01
8.865192E+01
8.843163E+01
8.875725E+01
8.850142E+01
8.896889E+01
8.876608E+01
8.836050E+01
8.881447E+01
8.904737E+01
8.928662E+01
8.924693E+01
8.917756E+01
8.910209E+01
8.858608E+01
8.837884E+01
8.752091E+01
8.731642E+01
8.675900E+01
8.412777E+01
8.151690E+01
7.924918E+01
7.606747E+01
7.390448E+01
7.263440E+01
7.204685E+01
6.824365E+01
6.502532E+01
6.557253E+01
6.382920E+01
6.691865E+01
6.877749E+01
6.526404E+01
6.012019E+01
6.373165E+01
6.425959E+01
6.349626E+01
7.310563E+01
7.073383E+01
6.802066E+01
7.440159E+01
5.890273E+01
6.661594E+01
5.741544E+01
6.142789E+01
5.849648E+01
1.390996E+01
5.683030E+01
7.201797E+01
8.402593E+01
6.702777E+01
2.289836E+01
6.254981E+01
6.114802E+01
7.091370E+01
7.454033E+01
6.169034E+01
6.947848E+01
2.466907E+01
7.020724E+01
3.212968E+02
8.552086E+01
6.440474E+01
6.306547E+01
-1.023604E+02
5.712294E+01
-1.269725E+02
3.383793E+02
1.550189E+02
-1.177429E+03
4.412576E+01
5.508734E+02
-9.051184E+02
8.741601E+01
4.311214E+01
6.684191E+01
6.119323E+01
6.662347E+01
4.725095E+01
4.809653E+01
6.756382E+01
6.063912E+01
5.466564E+01
5.250724E+01
5.932587E+01
5.950310E+01
6.102570E+01
6.647495E+01
6.981503E+01
7.322127E+01
7.833682E+01
8.086385E+01
8.388683E+01
8.747242E+01
8.794898E+01
8.845930E+01
8.862990E+01
8.865273E+01
8.910862E+01
8.882355E+01
8.879980E+01
8.875132E+01
8.855493E+01
8.864224E+01
8.854931E+01
8.851409E+01
8.854328E+01
8.829742E+01
8.807564E+01
8.824400E+01
8.800851E+01
8.814232E+01
8.824764E+01
8.817912E+01
8.802639E+01
8.795355E+01
8.800656E+01
8.790075E+01
8.779685E+01
8.769424E+01
8.763015E+01
8.765027E+01
8.736859E+01
8.752319E+01
8.760982E+01
8.727813E+01
8.748086E+01
8.743142E+01
8.726003E+01
8.731046E+01
8.724451E+01
8.703290E+01
8.713910E+01
8.713669E+01
8.707045E+01
8.691770E+01
8.694286E+01
8.702852E+01
8.705884E+01
8.701941E+01
8.691337E+01
8.701665E+01
8.690998E+01
8.684680E+01
8.687514E+01
8.694942E+01
8.692078E+01
8.686674E+01
8.695194E+01
8.699536E+01
8.684791E+01
8.688375E+01
8.674081E+01
8.690886E+01
8.696305E+01
8.696382E+01
8.683580E+01
8.680894E+01
8.674543E+01
8.691648E+01
8.700879E+01
8.702150E+01
8.716650E+01
8.704707E+01
8.699982E+01
8.710666E+01
8.696828E+01
8.693793E+01
8.719475E+01
8.711842E+01
8.708837E+01
8.714196E+01
8.702695E+01
8.718030E+01
8.712523E+01
8.729428E+01
8.740075E+01
8.734212E+01
8.735175E+01
8.743441E+01
8.731907E+01
8.750639E+01
8.756695E+01
8.766964E+01
8.769831E+01
8.768129E+01
8.749589E+01
8.769091E+01
8.798365E+01
8.781113E+01
8.800512E+01
8.778136E+01
8.836432E+01
8.812298E+01
8.825381E+01
8.821159E+01
8.799882E+01
8.842890E+01
8.825398E+01
8.822372E+01
8.795487E+01
8.847942E+01
8.869496E+01
8.828685E+01
8.874783E+01
8.845301E+01
8.853042E+01
8.861801E+01
8.911344E+01
8.931295E+01
8.855745E+01
8.874868E+01
8.937064E+01
8.906605E+01
8.910218E+01
8.893720E+01
8.872768E+01
8.821951E+01
8.665811E+01
8.561636E+01
8.510492E+01
8.350382E+01
8.033744E+01
7.739794E+01
7.443887E+01
7.296255E+01
7.049950E+01
6.735895E+01
6.550646E+01
6.538100E+01
6.191896E+01
6.838204E+01
6.957274E+01
6.610437E+01
6.634069E+01
6.889945E+01
6.692630E+01
6.430313E+01
6.779744E+01
5.603633E+01
7.057807E+01
6.824947E+01
6.666778E+01
7.288637E+01
7.116155E+01
6.165192E+01
6.186400E+01
6.702624E+01
6.697773E+01
5.470489E+01
7.515425E+01
8.431119E+01
7.279681E+01
3.384058E+01
4.628031E+01
7.217970E+01
8.193441E+01
8.476278E+01
7.557028E+01
8.155437E+01
8.718759E+01
6.595112E+01
6.030743E+01
1.110942E+02
6.985705E+01
8.383252E+01
1.051796E+02
7.375910E+01
-2.638584E+02
7.870835E+01
6.111808E+02
-5.509492E+02
6.768708E+03
1.205681E+02
7.046040E+01
6.272835E+01
7.280445E+01
7.466415E+01
5.763439E+01
5.494586E+01
6.439070E+01
6.476080E+01
6.406874E+01
6.132040E+01
5.709902E+01
5.938713E+01
5.775310E+01
6.033238E+01
6.241394E+01
6.967883E+01
7.638411E+01
8.022980E+01
8.215658E+01
8.459267E+01
8.682382E+01
8.784655E+01
8.873720E+01
8.879352E+01
8.901914E+01
8.849925E+01
8.851531E+01
8.890172E+01
8.899668E+01
8.878912E+01
8.875547E+01
8.849742E+01
8.868460E+01
8.855223E+01
8.874743E+01
8.881629E+01
8.857744E+01
8.827744E+01
8.816540E+01
8.819094E+01
8.832384E+01
8.790531E+01
8.806775E+01
8.779645E+01
8.770726E+01
8.797192E+01
8.773218E+01
8.789027E+01
8.752968E+01
8.764622E+01
8.749956E+01
8.744240E+01
8.728823E+01
8.741369E+01
8.746890E+01
8.735707E+01
8.706192E+01
8.709744E+01
8.726678E+01
8.691771E+01
8.701098E+01
8.699228E+01
8.683862E+01
8.702978E+01
8.695995E+01
8.696051E+01
8.689207E+01
8.705439E+01
8.693852E+01
8.689898E+01
8.686508E+01
8.658589E+01
8.670918E+01
8.687643E+01
8.687421E+01
8.690876E+01
8.679681E+01
8.689806E+01
8.675899E+01
8.677715E+01
8.684280E+01
8.698894E+01
8.673796E+01
8.699126E+01
8.709872E+01
8.693410E+01
8.678861E+01
8.698433E+01
8.700292E+01
8.707552E+01
8.701506E+01
8.711365E+01
8.716382E+01
8.701806E+01
8.702219E+01
8.694350E+01
8.713583E+01
8.713842E+01
8.714499E+01
8.721413E+01
8.722396E+01
8.719069E+01
8.727253E+01
8.737410E+01
8.726000E+01
8.721183E+01
8.739733E+01
8.743736E+01
8.745000E+01
8.753931E+01
8.767756E+01
8.766334E+01
8.756949E+01
8.773848E+01
8.774214E+01
8.763829E+01
8.794174E+01
8.791954E+01
8.780814E+01
8.793658E+01
8.778154E+01
8.800601E+01
8.826427E+01
8.825666E+01
8.800914E+01
8.821686E+01
8.837969E+01
8.834130E+01
8.840542E+01
8.837577E+01
8.862902E+01
8.882509E+01
8.861106E+01
8.872493E+01
8.854255E+01
8.785480E+01
8.879190E+01
8.889421E+01
8.890113E+01
8.918371E+01
8.890908E+01
8.930293E+01
8.892903E+01
8.792435E+01
8.813333E+01
8.685573E+01
8.617773E+01
8.313162E+01
8.088183E+01
8.009450E+01
7.815524E+01
7.556305E+01
7.334706E+01
7.247841E+01
6.903101E+01
6.657926E+01
6.709853E+01
6.340408E+01
6.360246E+01
6.363596E+01
6.718783E+01
6.639448E+01
6.537924E+01
7.227510E+01
7.109250E+01
7.887925E+01
6.795245E+01
6.000679E+01
5.704618E+01
5.738410E+01
6.597195E+01
5.278530E+01
5.082155E+01
5.013748E+01
5.524449E+01
6.841271E+01
-7.740055E+00
4.148411E+01
7.299077E+01
7.513568E+01
3.123650E+01
7.632306E+01
6.752827E+01
7.724268E+01
8.351736E+01
7.044818E+01
8.099026E+01
7.270145E+01
1.452457E+02
8.472304E+01
2.072199E+02
1.270788E+02
7.872442E+01
7.809712E+01
6.990119E+01
-3.977672E+02
-2.371006E+01
1.754608E+02
-9.379071E+02
3.090074E+03
-7.564514E+01
6.483524E+01
6.359057E+01
6.992376E+01
5.771845E+01
6.643632E+01
6.556996E+01
6.696183E+01
6.624116E+01
6.885527E+01
6.260887E+01
5.708750E+01
5.826091E+01
5.864735E+01
5.973833E+01
6.998249E+01
7.380457E+01
7.996173E+01
8.023819E+01
8.259384E+01
8.473666E+01
8.715831E+01
8.817230E+01
8.845890E+01
8.857373E+01
8.843042E+01
8.873774E+01
8.875820E+01
8.860739E+01
8.863666E+01
8.866675E+01
8.871979E+01
8.874280E+01
8.868351E+01
8.848159E+01
8.842903E+01
8.805322E+01
8.822818E+01
8.832316E+01
8.819521E+01
8.799164E+01
8.813585E+01
8.809679E+01
8.771955E+01
8.760906E+01
8.789694E+01
8.769831E+01
8.769749E+01
8.780660E+01
8.781801E+01
8.750357E+01
8.758824E+01
8.763070E+01
8.741334E+01
8.732955E+01
8.741034E+01
8.714319E+01
8.728444E+01
8.712686E+01
8.734108E+01
8.713335E+01
8.722551E+01
8.718620E+01
8.697954E+01
8.703097E+01
8.718422E+01
8.731799E+01
8.704231E+01
8.689591E+01
8.697247E+01
8.695256E+01
8.680102E+01
8.678804E+01
8.697864E+01
8.704794E+01
8.684056E+01
8.698502E+01
8.669586E+01
8.705390E+01
8.686277E+01
8.675624E+01
8.694902E+01
8.701348E+01
8.697427E+01
8.671790E+01
8.702726E+01
8.688960E+01
8.701678E+01
8.701803E+01
8.708163E+01
8.709450E+01
8.698599E+01
8.705694E+01
8.692555E+01
8.716362E+01
8.692206E+01
8.699148E+01
8.715618E+01
8.706755E+01
8.694444E+01
8.688358E+01
8.689353E+01
8.735340E+01
8.729191E+01
8.736115E+01
8.725314E+01
8.739220E+01
8.730957E+01
8.722386E+01
8.758473E+01
8.746609E+01
8.770234E+01
8.779627E+01
8.762490E+01
8.762275E+01
8.775118E+01
8.780565E+01
8.789296E+01
8.792293E+01
8.794790E+01
8.816850E+01
8.822193E+01
8.823503E+01
8.804422E+01
8.808475E+01
8.820897E+01
8.822041E+01
8.812292E+01
8.823778E+01
8.843305E+01
8.846865E+01
8.861576E+01
8.848505E+01
8.891688E+01
8.905792E+01
8.868328E+01
8.884717E+01
8.939949E+01
8.923666E+01
8.915498E+01
8.923154E+01
8.903533E+01
8.875429E+01
8.859307E+01
8.877830E+01
8.808914E+01
8.680310E+01
8.662429E+01
8.433497E+01
8.185687E+01
8.002821E+01
7.750354E+01
7.581649E+01
7.345060E+01
7.216578E+01
7.265331E+01
6.771753E+01
6.793218E+01
6.845240E+01
6.365906E+01
7.097815E+01
6.572252E+01
6.486170E+01
6.949655E+01
6.582285E+01
6.763424E+01
7.085228E+01
6.510315E+01
6.678741E+01
7.713859E+01
5.653455E+01
4.561508E+01
6.097904E+01
2.490616E+01
-1.222776E+01
5.339552E+01
5.685481E+01
-1.595276E+03
3.492229E+01
7.675603E+01
-5.372573E+03
6.805945E+01
8.001872E+01
6.391169E+01
8.150072E+01
2.506852E+01
6.283119E+01
4.801306E+01
9.499499E+01
1.187096E+02
-2.593851E+03
1.141568E+02
1.054271E+02
8.166327E+01
5.162281E+01
1.073412E+02
-4.046459E+01
-6.956649E+01
-5.866727E+01
1.372822E+02
7.929224E+01
4.270575E+01
5.609758E+01
4.275472E+01
5.758043E+01
6.632428E+01
7.400081E+01
6.325505E+01
6.766555E+01
6.208539E+01
6.181703E+01
6.631230E+01
6.477027E+01
5.934452E+01
5.901798E+01
6.330561E+01
7.237682E+01
7.394677E+01
7.581915E+01
7.989679E+01
8.334447E+01
8.569215E+01
8.732713E+01
8.881985E+01
8.905185E+01
8.930329E+01
8.933426E+01
8.872671E+01
8.879973E+01
8.890917E+01
8.883626E+01
8.883430E+01
8.826797E+01
8.849402E+01
8.858068E+01
8.870628E+01
8.845854E+01
8.841108E+01
8.825935E+01
8.825146E+01
8.815598E+01
8.809577E+01
8.805917E+01
8.796301E+01
8.796584E+01
8.795096E+01
8.778498E+01
8.779497E+01
8.762994E+01
8.768616E+01
8.761785E+01
8.758202E+01
8.743842E+01
8.734530E+01
8.729144E+01
8.738422E+01
8.729516E+01
8.738090E+01
8.707466E+01
8.699740E+01
8.703166E+01
8.712710E+01
8.711917E+01
8.707634E+01
8.706081E+01
8.706212E+01
8.705104E+01
8.696903E+01
8.698506E+01
8.702658E+01
8.687612E+01
8.677382E+01
8.698904E+01
8.699334E+01
8.694639E+01
8.686057E+01
8.687840E+01
8.678983E+01
8.686214E+01
8.684621E+01
8.691179E+01
8.689993E+01
8.686250E+01
8.690100E+01
8.686779E+01
8.683140E+01
8.673532E+01
8.682028E+01
8.697682E+01
8.687345E+01
8.696266E+01
8.702036E+01
8.684108E+01
8.692491E+01
8.693421E+01
8.679016E+01
8.683139E+01
8.689776E+01
8.700394E+01
8.718848E+01
8.717089E+01
8.708426E+01
8.703207E+01
8.721804E+01
8.748212E+01
8.753150E+01
8.722834E+01
8.735740E+01
8.732396E+01
8.734773E+01
8.751069E+01
8.742662E+01
8.736003E+01
8.762751E+01
8.767201E+01
8.740393E+01
8.746080E+01
8.761716E+01
8.788218E+01
8.809112E+01
8.786364E+01
8.806206E+01
8.806449E+01
8.789192E+01
8.801832E+01
8.824346E+01
8.832884E+01
8.822546E+01
8.782277E+01
8.856580E+01
8.849225E+01
8.858977E+01
8.878577E+01
8.882268E+01
8.860452E+01
8.884460E+01
8.883877E+01
8.916669E+01
8.895842E+01
8.927454E+01
8.907922E+01
8.884664E+01
8.924827E+01
8.939546E+01
8.911419E+01
8.857996E+01
8.815216E+01
8.695907E+01
8.601693E+01
8.598688E+01
8.163210E+01
7.874975E+01
7.645041E+01
7.639272E+01
7.339708E+01
7.268206E+01
6.998378E+01
6.680363E+01
6.942539E+01
6.592818E+01
6.284759E+01
6.507866E+01
6.467166E+01
6.850418E+01
6.954388E+01
6.825958E+01
6.462679E+01
7.151845E+01
6.246359E+01
6.853830E+01
7.072619E+01
6.396967E+01
5.237401E+01
5.240478E+01
3.003994E+01
-8.853447E+00
2.869897E+01
4.689728E+01
6.329806E+01
4.521586E+01
-1.441732E+01
-4.275379E+00
3.385149E+01
8.136751E+01
8.150862E+01
7.062157E+01
7.710653E+01
8.380285E+01
7.300499E+01
1.029107E+02
1.141673E+02
-2.719141E+02
1.842250E+02
1.003654E+02
6.896800E+01
3.946688E+01
5.793176E+01
-4.343256E+02
-2.803709E+04
-3.982560E+01
-3.474366E+01
2.668979E+03
-7.238125E+01
7.595302E+01
7.602029E+01
6.544392E+01
7.718576E+01
7.095134E+01
7.101812E+01
6.811214E+01
6.726819E+01
6.877274E+01
6.708331E+01
6.473996E+01
6.220532E+01
6.203825E+01
6.525851E+01
7.556369E+01
8.902054E+01
7.567981E+01
7.954902E+01
8.262885E+01
8.465910E+01
8.702976E+01
8.776150E+01
8.819993E+01
8.933272E+01
8.899108E+01
8.819082E+01
8.823033E+01
8.844072E+01
8.876863E+01
8.894477E+01
8.853494E+01
8.855570E+01
8.868155E+01
8.855300E+01
8.848855E+01
8.840014E+01
8.873489E+01
8.855580E+01
8.820601E+01
8.812788E+01
8.804009E+01
8.799234E+01
8.795884E+01
8.786408E+01
8.782716E+01
8.779488E+01
8.774551E+01
8.771053E+01
8.768222E+01
8.750972E+01
8.749153E+01
8.744725E+01
8.740914E+01
8.734586E+01
8.737349E+01
8.725671E+01
8.733336E+01
8.720530E+01
8.694940E+01
8.702286E+01
8.705123E+01
8.706480E+01
8.710237E+01
8.704170E+01
8.696692E+01
8.688668E+01
8.684315E+01
8.695688E+01
8.702051E+01
8.697417E+01
8.694316E+01
8.697739E+01
8.688164E+01
8.684529E+01
8.673104E+01
8.695010E+01
8.694319E+01
8.694513E+01
8.686867E+01
8.689904E+01
8.700428E+01
8.685914E+01
8.685524E+01
8.687459E+01
8.683738E+01
8.683320E+01
8.682176E+01
8.694753E+01
8.699420E+01
8.707660E+01
8.694762E+01
8.690316E+01
8.689412E+01
8.701556E+01
8.710994E+01
8.712003E+01
8.721194E+01
8.701967E+01
8.730859E+01
8.718277E+01
8.708793E+01
8.716313E+01
8.710351E+01
8.715478E+01
8.743607E+01
8.734791E+01
8.747933E+01
8.741367E+01
8.768986E+01
8.766883E+01
8.765488E+01
8.764833E+01
8.760409E+01
8.774981E+01
8.772215E+01
8.772062E+01
8.780215E+01
8.797899E+01
8.793580E+01
8.785400E+01
8.811786E+01
8.813114E+01
8.812025E+01
8.824692E+01
8.806500E+01
8.835201E+01
8.862710E+01
8.842244E+01
8.836423E+01
8.863506E+01
8.814260E+01
8.823208E+01
8.858049E+01
8.869751E+01
8.906112E+01
8.911227E+01
8.895632E+01
8.852245E+01
8.859835E+01
8.908373E+01
8.899047E+01
8.888946E+01
8.859966E+01
8.856798E+01
8.836503E+01
8.789978E+01
8.632215E+01
8.463064E+01
8.234733E+01
8.071108E+01
7.837548E+01
7.464666E+01
7.544067E+01
7.518082E+01
7.033972E+01
7.030252E+01
6.468651E+01
6.563911E+01
6.620619E+01
6.331359E+01
6.321827E+01
5.927025E+01
6.807387E+01
6.875754E+01
6.247244E+01
6.882350E+01
6.473281E+01
5.876898E+01
7.473003E+01
5.660360E+01
6.610085E+01
3.296230E+01
6.022028E+01
3.263523E+01
-8.433574E+01
2.984769E+01
6.829240E+01
3.882597E+01
1.964623E+01
2.797085E+01
7.574661E+01
8.626945E+01
6.787501E+01
7.200983E+01
5.030120E+01
8.503781E+01
8.649428E+01
1.129264E+02
1.685693E+02
-1.486080E+01
7.679020E+01
7.552280E+01
6.447449E+01
2.930134E+01
8.932553E+01
1.421808E+03
-3.011998E+01
2.523258E+01
2.954921E+01
3.058370E+02
-3.010744E+01
7.384579E+01
6.677189E+01
6.667369E+01
6.968947E+01
7.749676E+01
6.553298E+01
6.242324E+01
6.346608E+01
6.173257E+01
6.797615E+01
6.788941E+01
6.383967E+01
6.334688E+01
6.653577E+01
7.446926E+01
7.565121E+01
7.333019E+01
7.700263E+01
8.109436E+01
8.359940E+01
8.640307E+01
8.822419E+01
8.891767E+01
8.892628E+01
8.900307E+01
8.853820E+01
8.864436E+01
8.837431E+01
8.864058E+01
8.847427E+01
8.869433E+01
8.861614E+01
8.854849E+01
8.854433E+01
8.847638E+01
8.836481E+01
8.818908E+01
8.820690E+01
8.824186E+01
8.813005E+01
8.826224E+01
8.811163E+01
8.793257E+01
8.777333E+01
8.778344E+01
8.785235E+01
8.757608E+01
8.760701E+01
8.767988E+01
8.748901E+01
8.750181E+01
8.731997E+01
8.732833E+01
8.734146E+01
8.724279E+01
8.741045E+01
8.718837E+01
8.711908E+01
8.707409E+01
8.719921E+01
8.706110E+01
8.698915E+01
8.705062E+01
8.693984E+01
8.698082E+01
8.674438E+01
8.695537E+01
8.700848E+01
8.692697E+01
8.682438E+01
8.678907E+01
8.687214E+01
8.685349E+01
8.683167E+01
8.684999E+01
8.681430E+01
8.695579E+01
8.700732E+01
8.674551E+01
8.694207E+01
8.692323E+01
8.668696E+01
8.689992E+01
8.687716E+01
8.695637E+01
8.687000E+01
8.693644E+01
8.687641E+01
8.687146E+01
8.692648E+01
8.701594E+01
8.703862E+01
8.701308E+01
8.694212E+01
8.698528E+01
8.706718E+01
8.713453E+01
8.719919E+01
8.708002E+01
8.720229E+01
8.707772E+01
8.713775E+01
8.726003E+01
8.734197E+01
8.729255E+01
8.722033E+01
8.741699E+01
8.753484E+01
8.743785E+01
8.750483E+01
8.747954E+01
8.766831E+01
8.769630E+01
8.764522E+01
8.760157E+01
8.763120E+01
8.782981E+01
8.778290E+01
8.784140E+01
8.805425E+01
8.801221E+01
8.815551E+01
8.812338E+01
8.829212E+01
8.831949E+01
8.826297E+01
8.849682E+01
8.844917E+01
8.851453E+01
8.845329E+01
8.848423E+01
8.870925E+01
8.892323E+01
8.881438E+01
8.895228E+01
8.827533E+01
8.890816E+01
8.883663E+01
8.898992E+01
8.893068E+01
8.916280E+01
8.888208E+01
8.893899E+01
8.848360E+01
8.823827E+01
8.675438E+01
8.612737E+01
8.441995E+01
8.363720E+01
7.997932E+01
7.686063E+01
7.594076E+01
7.386755E+01
7.308934E+01
7.010998E+01
6.360609E+01
6.902439E+01
6.352097E+01
6.323934E+01
6.312316E+01
6.320072E+01
6.368764E+01
6.472206E+01
7.237034E+01
7.058632E+01
6.232393E+01
6.805150E+01
7.192688E+01
7.333067E+01
4.972602E+01
4.776990E+01
5.267653E+01
4.643126E+01
3.135797E+01
6.372116E+01
6.697447E+01
3.326265E+01
5.253613E+00
-4.640741E+01
4.855798E+01
7.671255E+01
7.051665E+01
2.538668E+01
2.538192E+03
-1.296400E+02
8.779105E+01
9.042796E+01
9.227556E+01
-2.146730E+03
3.660199E+01
6.500743E+01
8.629100E+01
6.849383E+01
6.141162E+01
5.933433E+01
9.872577E+01
1.880034E+02
4.660701E+01
2.165561E+02
1.603183E+02
7.699985E+01
6.534906E+01
7.266798E+01
6.461751E+01
7.012535E+01
6.270873E+01
6.254832E+01
6.557182E+01
6.440094E+01
6.760893E+01
6.383899E+01
6.263726E+01
6.662076E+01
6.489456E+01
6.354910E+01
6.718284E+01
6.796788E+01
7.167575E+01
7.685508E+01
8.133747E+01
8.461779E+01
8.692402E+01
8.832361E+01
8.854928E+01
8.858823E+01
8.894025E+01
8.903533E+01
8.891922E+01
8.855521E+01
8.878630E+01
8.854320E+01
8.852874E+01
8.881343E+01
8.861022E+01
8.883227E+01
8.845329E+01
8.832293E+01
8.860997E+01
8.837023E+01
8.814268E+01
8.815863E+01
8.815380E+01
8.802367E+01
8.807950E+01
8.798580E+01
8.802178E+01
8.784058E+01
8.763803E+01
8.754916E+01
8.749972E+01
8.761699E+01
8.767917E+01
8.741856E+01
8.759610E+01
8.752600E+01
8.732725E+01
8.741859E+01
8.722695E+01
8.718123E+01
8.720131E+01
8.716866E+01
8.689033E+01
8.699509E+01
8.695114E+01
8.696988E+01
8.706441E+01
8.709873E+01
8.690336E+01
8.695582E+01
8.692578E+01
8.693579E+01
8.696988E+01
8.693129E+01
8.694137E+01
8.677726E+01
8.684709E+01
8.688010E+01
8.685223E+01
8.683165E+01
8.686740E+01
8.685392E+01
8.662127E+01
8.640748E+01
8.679631E+01
8.681158E+01
8.684510E+01
8.697931E+01
8.691145E+01
8.683267E+01
8.689876E+01
8.687949E+01
8.693831E+01
8.698915E+01
8.695544E+01
8.697221E+01
8.701245E+01
8.707526E+01
8.708215E+01
8.719919E+01
8.714130E+01
8.717687E+01
8.721316E+01
8.718754E+01
8.711415E+01
8.723743E+01
8.738471E+01
8.742136E+01
8.739541E+01
8.732760E+01
8.740296E+01
8.746145E+01
8.747557E+01
8.749379E+01
8.769808E+01
8.780468E+01
8.772415E+01
8.780614E+01
8.779475E+01
8.764694E+01
8.790965E+01
8.803474E+01
8.818188E+01
8.819904E+01
8.816780E+01
8.807709E+01
8.820910E+01
8.809464E+01
8.847817E+01
8.839829E+01
8.859719E+01
8.839633E+01
8.819616E+01
8.861479E+01
8.888057E+01
8.868881E+01
8.860950E+01
8.856487E+01
8.900819E+01
8.897248E+01
8.893751E+01
8.859036E+01
8.907862E+01
8.888938E+01
8.869677E+01
8.911215E+01
8.829534E+01
8.760682E+01
8.640220E+01
8.537617E+01
8.319676E+01
8.020080E+01
7.764011E+01
7.752613E+01
7.663446E+01
7.330306E+01
6.826875E+01
6.749747E+01
6.718447E+01
6.669075E+01
7.193528E+01
6.511087E+01
6.102936E+01
6.269241E+01
6.894906E+01
6.877143E+01
6.224052E+01
6.598625E+01
6.324955E+01
6.097238E+01
6.546829E+01
5.758844E+01
5.700673E+01
4.972030E+01
4.691809E+01
3.726159E+01
5.347120E+01
4.410061E+01
5.754769E+01
5.350153E+01
6.094967E+01
8.286077E+01
3.329884E+01
5.547584E+01
5.594171E+01
2.432423E+01
4.322047E+01
8.242003E+01
7.626750E+01
9.846977E+01
-1.035708E+02
-1.870244E+02
1.704937E+01
3.197543E+01
6.439297E+01
4.125530E+01
3.916999E+01
7.252030E+01
-5.461619E+01
1.398734E+01
1.687836E+01
4.867204E+01
7.904478E+01
8.012842E+01
7.657497E+01
7.551020E+01
7.465273E+01
6.086281E+01
5.735041E+01
6.115455E+01
6.466952E+01
6.500274E+01
6.409118E+01
6.348751E+01
6.493106E+01
6.371931E+01
6.709192E+01
6.969590E+01
7.016169E+01
7.239752E+01
7.940144E+01
8.344288E+01
8.597263E+01
8.759222E+01
8.845303E+01
8.874348E+01
8.886604E+01
8.859583E+01
8.852989E+01
8.867786E+01
8.893708E+01
8.892935E+01
8.861796E+01
8.845766E+01
8.848919E+01
8.873701E+01
8.852699E+01
8.844410E+01
8.840053E+01
8.830361E+01
8.825449E+01
8.833589E+01
8.811500E+01
8.814132E+01
8.805113E+01
8.794798E+01
8.789778E+01
8.789323E+01
8.795686E+01
8.768084E+01
8.759690E+01
8.756282E+01
8.749988E+01
8.747712E+01
8.745827E+01
8.740064E+01
8.725279E+01
8.732946E+01
8.747725E+01
8.724993E+01
8.721304E+01
8.714275E+01
8.719864E+01
8.709779E+01
8.710505E+01
8.707654E+01
8.702679E+01
8.704018E+01
8.713685E+01
8.690811E+01
8.695694E+01
8.698783E+01
8.700205E+01
8.684591E+01
8.682956E+01
8.697483E+01
8.697489E+01
8.698584E+01
8.690332E+01
8.684801E+01
8.680520E+01
8.690137E+01
8.684403E+01
8.702327E+01
8.676144E+01
8.700070E+01
8.696959E+01
8.702027E+01
8.690630E+01
8.690532E+01
8.694212E+01
8.690689E+01
8.693522E+01
8.677511E+01
8.701509E+01
8.699626E+01
8.683824E+01
8.691315E+01
8.703317E+01
8.705435E+01
8.709095E+01
8.699094E+01
8.709252E+01
8.723654E+01
8.716359E+01
8.709868E+01
8.716541E+01
8.713749E+01
8.714541E+01
8.723069E+01
8.733668E+01
8.741489E+01
8.750065E+01
8.745955E+01
8.761310E+01
8.755605E+01
8.750611E+01
8.767453E+01
8.771891E+01
8.777360E+01
8.797937E+01
8.786080E+01
8.802163E+01
8.792358E+01
8.793490E+01
8.812120E+01
8.833898E+01
8.818214E+01
8.817714E+01
8.843525E+01
8.827124E+01
8.848073E+01
8.836316E+01
8.862848E+01
8.876465E+01
8.869742E+01
8.881951E+01
8.869620E+01
8.824478E+01
8.884961E+01
8.907482E+01
8.894445E+01
8.862397E+01
8.898591E+01
8.836887E+01
8.868445E+01
8.855094E+01
8.837336E+01
8.808928E+01
8.636228E+01
8.523066E+01
8.304535E+01
8.043062E+01
7.907669E+01
7.825421E+01
7.551475E+01
7.305976E+01
6.909315E+01
6.475610E+01
6.413923E+01
6.402489E+01
6.552668E+01
6.645924E+01
6.557107E+01
6.870688E+01
6.987915E+01
6.914825E+01
7.140925E+01
6.688794E+01
7.312381E+01
6.801000E+01
6.843781E+01
4.903766E+01
4.165090E+01
2.684253E+01
3.746991E+01
4.960447E+01
5.397532E+01
6.631682E+01
8.227773E+01
6.672301E+01
7.244205E+01
7.106191E+01
7.189878E+01
6.696578E+01
4.356770E+01
-7.843283E+01
7.155980E+01
7.973160E+01
7.191616E+01
1.917029E+02
-7.885730E+01
-8.063854E+01
5.815284E+01
3.683822E+01
3.653275E+01
1.358211E+02
5.975398E+01
7.192225E+01
-3.326634E+01
9.648852E+01
7.126718E+01
7.546734E+01
7.294750E+01
5.711293E+01
4.927155E+01
6.105817E+01
6.353521E+01
5.064910E+01
5.926740E+01
6.934171E+01
6.775403E+01
6.716958E+01
6.699728E+01
6.801852E+01
6.835170E+01
6.711717E+01
6.758905E+01
6.841766E+01
6.869233E+01
7.235930E+01
7.721286E+01
8.260747E+01
8.594537E+01
8.713381E+01
8.755685E+01
8.801721E+01
8.862425E+01
8.910381E+01
8.883559E+01
8.885811E+01
8.881844E+01
8.884886E+01
8.876168E+01
8.875254E+01
8.862679E+01
8.877790E+01
8.865641E+01
8.838959E+01
8.821130E+01
8.840113E+01
8.842422E+01
8.829377E+01
8.820063E+01
8.823742E+01
8.814291E+01
8.802821E+01
8.797972E+01
8.778260E+01
8.778825E+01
8.782705E+01
8.756252E+01
8.746989E+01
8.745749E+01
8.753951E+01
8.750197E+01
8.736242E+01
8.733546E+01
8.731637E+01
8.723324E+01
8.720148E+01
8.711788E+01
8.707325E+01
8.713364E+01
8.717466E+01
8.704320E+01
8.705044E+01
8.703039E+01
8.697914E+01
8.697149E+01
8.705017E+01
8.682856E+01
8.684254E+01
8.681445E+01
8.687190E+01
8.696040E+01
8.689707E+01
8.686009E+01
8.667838E+01
8.692726E+01
8.676880E+01
8.689119E+01
8.682424E+01
8.687844E+01
8.694334E+01
8.704525E+01
8.695791E+01
8.689166E+01
8.700673E+01
8.698220E+01
8.695795E+01
8.689418E+01
8.690452E+01
8.696320E+01
8.710698E+01
8.708940E+01
8.669060E+01
8.700385E+01
8.727356E+01
8.698464E+01
8.735754E+01
8.715448E+01
8.717763E+01
8.706353E+01
8.709339E+01
8.722400E+01
8.722791E+01
8.725699E+01
8.735726E+01
8.725511E+01
8.729880E+01
8.735731E+01
8.763292E+01
8.758962E+01
8.753448E+01
8.757146E+01
8.762887E+01
8.779637E+01
8.749328E+01
8.778132E+01
8.769552E+01
8.774405E+01
8.787837E+01
8.800420E+01
8.794483E+01
8.803293E+01
8.808486E+01
8.808273E+01
8.814651E+01
8.810570E+01
8.835719E+01
8.848006E+01
8.830335E+01
8.857649E+01
8.858737E+01
8.884475E+01
8.900740E+01
8.837147E+01
8.840845E+01
8.875949E+01
8.885458E+01
8.911809E+01
8.889838E+01
8.892529E+01
8.939425E+01
8.941216E+01
8.919493E+01
8.918631E+01
8.876591E+01
8.825525E+01
8.605011E+01
8.443602E+01
8.266316E+01
8.121423E+01
7.914104E+01
7.761727E+01
7.655952E+01
7.448191E+01
7.129463E+01
6.865331E+01
6.990834E+01
6.954725E+01
7.235791E+01
7.031083E+01
6.762077E+01
6.701844E+01
6.443049E+01
6.532694E+01
7.188272E+01
6.515097E+01
6.153848E+01
6.601196E+01
6.551861E+01
5.715857E+01
3.995106E+01
3.697105E+01
3.820809E+01
2.824827E+01
4.766548E+01
6.167343E+01
5.411358E+01
6.451042E+01
5.650315E+01
4.169500E+01
7.997289E+01
6.682148E+01
-8.065321E+01
-1.813396E+02
-8.724308E+00
6.369093E+01
4.639987E+01
1.111296E+02
2.185258E+01
2.461957E+03
-1.651635E+02
3.302374E+01
6.838429E+01
8.436725E+01
5.293183E+01
3.029977E+01
-1.075521E+01
5.754822E+01
6.314246E+01
8.141170E+01
7.386704E+01
5.929308E+01
6.314689E+01
7.831471E+01
5.734464E+01
5.327782E+01
5.630590E+01
6.626390E+01
6.056007E+01
6.021579E+01
6.905599E+01
6.725790E+01
6.698223E+01
6.658849E+01
6.940959E+01
7.195930E+01
7.276305E+01
7.451528E+01
7.920415E+01
8.284778E+01
8.512495E+01
8.638285E+01
8.797049E+01
8.818727E+01
8.866540E+01
8.865497E+01
8.852559E+01
8.874620E+01
8.861549E+01
8.880536E+01
8.865933E+01
8.880166E+01
8.853074E+01
8.859453E+01
8.845141E+01
8.860415E+01
8.856843E+01
8.842263E+01
8.826441E+01
8.818498E+01
8.814120E+01
8.812424E+01
8.808790E+01
8.801340E+01
8.780864E+01
8.790823E+01
8.776489E+01
8.787450E+01
8.778225E+01
8.756688E+01
8.754587E+01
8.760321E+01
8.758269E+01
8.748384E+01
8.739200E+01
8.726040E+01
8.714775E+01
8.707151E+01
8.725522E+01
8.708915E+01
8.671566E+01
8.726161E+01
8.713463E+01
8.716777E+01
8.716020E+01
8.697389E+01
8.690603E+01
8.691778E+01
8.677786E+01
8.702632E+01
8.692187E+01
8.671825E+01
8.703924E+01
8.700120E+01
8.680711E+01
8.682506E+01
8.691487E+01
8.692379E+01
8.709467E+01
8.701399E+01
8.705976E+01
8.699061E+01
8.672262E+01
8.688363E+01
8.685788E+01
8.669524E+01
8.687316E+01
8.686644E+01
8.704985E+01
8.711836E+01
8.699886E+01
8.712389E+01
8.702754E+01
8.700884E+01
8.699938E+01
8.716207E+01
8.679735E+01
8.701889E+01
8.705701E+01
8.710742E+01
8.668022E+01
8.582592E+01
8.725287E+01
8.744780E+01
8.736583E+01
8.716210E+01
8.714070E+01
8.718360E+01
8.727305E+01
8.739109E+01
8.752120E+01
8.755393E+01
8.755071E+01
8.772674E+01
8.776506E+01
8.772511E+01
8.764389E+01
8.786600E+01
8.793728E+01
8.795852E+01
8.827738E+01
8.804599E+01
8.814429E+01
8.817903E+01
8.831725E+01
8.827053E+01
8.818622E+01
8.833273E+01
8.850831E+01
8.853048E+01
8.837955E+01
8.883922E+01
8.896742E+01
8.886210E+01
8.857829E+01
8.833580E+01
8.790571E+01
8.873856E+01
8.888584E+01
8.911398E+01
8.883706E+01
8.900450E+01
8.929419E+01
8.869743E+01
8.828101E+01
8.782314E+01
8.815606E+01
8.720477E+01
8.463109E+01
8.236058E+01
8.144506E+01
7.919444E+01
7.655140E+01
7.542289E+01
7.258397E+01
6.873844E+01
6.800497E+01
6.584401E+01
6.831381E+01
6.877433E+01
6.629324E+01
6.350729E+01
6.829836E+01
6.566076E+01
7.386499E+01
6.560959E+01
6.618372E+01
7.048978E+01
6.470302E+01
6.213552E+01
6.603498E+01
5.356599E+01
5.521470E+01
6.496718E+01
5.134798E+01
2.324901E+01
7.543658E+01
9.597359E+01
8.512510E+01
6.840681E+01
6.777602E+01
5.421213E+01
4.806827E+01
3.334742E+01
2.750679E+01
3.272375E+01
4.413961E+01
6.724243E+01
3.952108E+01
9.814622E+01
-2.098687E+02
4.309337E+01
-6.156110E+00
7.604359E+01
6.645221E+01
4.654609E+01
5.692886E+01
6.424042E+01
6.703906E+01
3.547074E+01
1.674273E+01
5.478648E+01
6.914120E+01
6.010047E+01
6.936312E+01
5.444665E+01
5.447130E+01
5.435776E+01
6.001679E+01
5.300327E+01
5.358819E+01
6.190412E+01
6.759036E+01
6.610281E+01
6.288114E+01
6.928117E+01
6.996199E+01
7.384041E+01
7.891617E+01
8.140481E+01
8.307071E+01
8.540072E+01
8.677559E+01
8.823324E+01
8.862389E+01
8.761749E+01
8.848759E+01
8.826619E+01
8.858745E+01
8.855106E+01
8.828236E+01
8.828301E+01
8.858233E+01
8.891568E+01
8.860326E+01
8.832827E+01
8.859235E+01
8.816989E+01
8.848373E+01
8.844727E+01
8.812770E+01
8.838424E+01
8.800768E+01
8.802658E+01
8.785106E+01
8.792245E+01
8.793071E+01
8.767701E+01
8.803292E+01
8.765577E+01
8.763640E+01
8.768213E+01
8.753168E+01
8.758679E+01
8.732623E+01
8.739375E+01
8.720473E+01
8.724816E+01
8.728544E+01
8.721852E+01
8.696205E+01
8.705196E+01
8.713415E+01
8.705932E+01
8.711174E+01
8.708795E+01
8.702553E+01
8.623497E+01
8.707157E+01
8.692846E+01
8.671294E+01
8.662295E+01
8.673970E+01
8.692804E+01
8.673751E+01
8.687782E+01
8.672734E+01
8.681866E+01
8.687580E+01
8.718248E+01
8.699177E+01
8.689160E+01
8.671902E+01
8.685538E+01
8.692942E+01
8.688950E+01
8.698137E+01
8.714717E+01
8.711613E+01
8.697405E+01
8.696684E+01
8.694704E+01
8.690761E+01
8.688075E+01
8.695074E+01
8.711716E+01
8.715548E+01
8.696272E+01
8.683582E+01
8.704457E+01
8.727095E+01
8.715640E+01
8.711421E+01
8.714957E+01
8.710289E+01
8.735067E+01
8.745482E+01
8.741644E+01
8.734043E+01
8.741972E+01
8.758442E+01
8.761737E+01
8.763096E+01
8.752051E+01
8.784391E+01
8.773707E+01
8.761976E+01
8.781741E+01
8.788151E+01
8.770192E+01
8.770097E+01
8.779179E+01
8.809486E+01
8.809163E+01
8.801877E+01
8.834534E+01
8.839922E+01
8.822034E+01
8.833105E+01
8.840603E+01
8.827168E+01
8.848432E+01
8.867669E+01
8.847175E+01
8.860310E+01
8.906477E+01
8.879755E+01
8.859496E+01
8.879211E+01
8.901015E+01
8.935615E+01
8.905061E+01
8.873449E+01
8.894708E+01
8.897777E+01
8.889775E+01
8.942296E+01
8.854452E+01
8.647255E+01
8.565185E+01
8.284449E+01
8.075460E+01
7.719975E+01
7.211365E+01
7.419126E+01
7.298970E+01
6.716846E+01
6.901079E+01
6.860338E+01
7.021551E+01
6.939229E+01
6.885168E+01
6.790001E+01
6.839067E+01
6.936007E+01
6.793361E+01
6.214779E+01
6.178896E+01
6.859000E+01
5.753269E+01
6.815793E+01
6.884503E+01
5.136016E+01
3.221514E+01
5.657438E+01
4.067003E+01
4.809823E+01
1.106477E+02
9.566259E+01
5.081963E+01
1.028056E+02
9.058588E+01
2.114843E+02
-1.788706E+02
-1.088363E+01
5.582608E+02
1.404408E+01
2.199385E+02
1.662802E+02
-6.018432E+02
6.254986E+01
5.456338E+01
6.279331E+01
1.945339E+01
6.861596E+01
5.123262E+01
7.951686E+01
6.691113E+01
4.344844E+01
6.014040E+01
4.147291E+01
3.068672E+01
5.126040E+01
5.929231E+01
6.478333E+01
6.681873E+01
5.438714E+01
5.412070E+01
5.656968E+01
5.861025E+01
4.748642E+01
5.335365E+01
5.999793E+01
6.764350E+01
6.856345E+01
6.874887E+01
6.674128E+01
7.060686E+01
7.602599E+01
7.646872E+01
8.061452E+01
8.320189E+01
8.571681E+01
8.756966E+01
8.834230E+01
8.840879E+01
8.872337E+01
8.866224E+01
8.870638E+01
8.837789E+01
8.833075E+01
8.854131E+01
8.852783E+01
8.854989E+01
8.860294E+01
8.840777E+01
8.843854E+01
8.830330E+01
8.828904E+01
8.825858E+01
8.808891E+01
8.823301E+01
8.806793E+01
8.814076E+01
8.805430E+01
8.799174E+01
8.792801E+01
8.788480E+01
8.794006E+01
8.771948E+01
8.757503E+01
8.751062E+01
8.747419E+01
8.752272E+01
8.747611E+01
8.743284E+01
8.748572E+01
8.746790E+01
8.726169E+01
8.732582E+01
8.731020E+01
8.710060E+01
8.696652E+01
8.705969E+01
8.702166E+01
8.703980E+01
8.705826E+01
8.700203E+01
8.685549E+01
8.681264E+01
8.704227E+01
8.720830E+01
8.704221E+01
8.689127E+01
8.683244E+01
8.692615E+01
8.698440E+01
8.687516E+01
8.668102E+01
8.690578E+01
8.693787E+01
8.692846E+01
8.701249E+01
8.692806E+01
8.684973E+01
8.688505E+01
8.701961E+01
8.688387E+01
8.705769E+01
8.686156E+01
8.693769E+01
8.688525E+01
8.700676E+01
8.698193E+01
8.693642E+01
8.706517E+01
8.693785E+01
8.694093E+01
8.695443E+01
8.713571E+01
8.710373E+01
8.709931E+01
8.730098E+01
8.709071E+01
8.708271E+01
8.730678E+01
8.726782E+01
8.722545E+01
8.736226E+01
8.749551E+01
8.746644E+01
8.746648E+01
8.738817E+01
8.760647E+01
8.747521E+01
8.752408E+01
8.772777E+01
8.771855E+01
8.758450E+01
8.792689E+01
8.774528E+01
8.807903E+01
8.798442E+01
8.786569E+01
8.821160E+01
8.824122E+01
8.837029E+01
8.818310E+01
8.838868E+01
8.854003E+01
8.830568E+01
8.860328E+01
8.859257E+01
8.889734E+01
8.860794E+01
8.870047E+01
8.892841E+01
8.888126E+01
8.866712E+01
8.874555E+01
8.916093E+01
8.911738E+01
9.025464E+01
8.943165E+01
8.927356E+01
8.903123E+01
8.933833E+01
8.887595E+01
8.817984E+01
8.747843E+01
8.517368E+01
8.355196E+01
8.213828E+01
7.750346E+01
7.546611E+01
7.537810E+01
7.237199E+01
6.958385E+01
6.934520E+01
6.757920E+01
6.736234E+01
6.831412E+01
6.445649E+01
6.018478E+01
6.828836E+01
6.903557E+01
6.556898E+01
6.215577E+01
5.208569E+01
6.051435E+01
6.928012E+01
7.606313E+01
6.960535E+01
6.660169E+01
6.075841E+01
5.649670E+01
6.784364E+01
8.191327E+01
4.780637E+02
7.607419E+03
8.200984E+01
7.435981E+01
7.085364E+01
7.404425E-01
-3.153735E+02
-1.675145E+02
5.944010E+01
1.045281E+02
-1.110679E+02
-5.538241E+00
-3.343612E+01
-1.560404E+01
5.437561E+01
-1.562471E+01
2.811724E+01
6.831238E+01
8.071979E+01
5.415973E+01
4.601145E+01
-3.105270E+00
2.335827E+01
3.294707E+01
6.626672E+01
3.965626E+01
5.066719E+01
5.964570E+01
6.137149E+01
6.792660E+01
5.039950E+01
5.400472E+01
5.729362E+01
4.858130E+01
5.308700E+01
5.118621E+01
6.419949E+01
6.555410E+01
6.725349E+01
6.662708E+01
7.159827E+01
7.615502E+01
7.938151E+01
8.113955E+01
8.383319E+01
8.624807E+01
8.683697E+01
8.870808E+01
8.894094E+01
8.867988E+01
8.894844E+01
8.830504E+01
8.894901E+01
8.874713E+01
8.843133E+01
8.845204E+01
8.873423E+01
8.875060E+01
8.825554E+01
8.839687E+01
8.833857E+01
8.815894E+01
8.838459E+01
8.811819E+01
8.828792E+01
8.798055E+01
8.800844E+01
8.791919E+01
8.791212E+01
8.770890E+01
8.753909E+01
8.761496E+01
8.774764E+01
8.765210E+01
8.767106E+01
8.749870E+01
8.748792E+01
8.740437E+01
8.733364E+01
8.724063E+01
8.721577E+01
8.724969E+01
8.709091E+01
8.711429E+01
8.727315E+01
8.712168E+01
8.717812E+01
8.707204E+01
8.701583E+01
8.697364E+01
8.690565E+01
8.688402E+01
8.702786E+01
8.705554E+01
8.697323E+01
8.703399E+01
8.705046E+01
8.700456E+01
8.692334E+01
8.687247E+01
8.685048E+01
8.686194E+01
8.686249E+01
8.696140E+01
8.693670E+01
8.685675E+01
8.675854E+01
8.687754E+01
8.696505E+01
8.708105E+01
8.706624E+01
8.689892E+01
8.690603E+01
8.687873E+01
8.685707E+01
8.692799E+01
8.696122E+01
8.707777E+01
8.701158E+01
8.704385E+01
8.709572E+01
8.691595E+01
8.708579E+01
8.718472E+01
8.726285E+01
8.719229E+01
8.706125E+01
8.726364E+01
8.735149E+01
8.738791E+01
8.727178E+01
8.721586E+01
8.739940E+01
8.749263E+01
8.744251E+01
8.750587E+01
8.730992E+01
8.720852E+01
8.762608E+01
8.749980E+01
8.762321E+01
8.776973E+01
8.792369E+01
8.794421E+01
8.791858E+01
8.800031E+01
8.799054E+01
8.805170E+01
8.821821E+01
8.800968E+01
8.810608E+01
8.825410E+01
8.836260E+01
8.854658E+01
8.836557E+01
8.838277E+01
8.825635E+01
8.871426E+01
8.860730E+01
8.881120E+01
8.880557E+01
8.843138E+01
8.875670E+01
8.866699E+01
8.916214E+01
8.906866E+01
8.958021E+01
8.953237E+01
8.868117E+01
8.888961E+01
8.866810E+01
8.815885E+01
8.638599E+01
8.568388E+01
8.218032E+01
8.118048E+01
7.761892E+01
7.534930E+01
7.441440E+01
7.513785E+01
7.026357E+01
6.569235E+01
6.806319E+01
6.566777E+01
6.588472E+01
6.116115E+01
6.452561E+01
6.341130E+01
5.778770E+01
6.211404E+01
6.665222E+01
7.239126E+01
7.693229E+01
6.946552E+01
6.851253E+01
7.385605E+01
6.042071E+01
5.556960E+01
5.612578E+01
6.757088E+01
6.461490E+01
9.358516E+01
6.768996E+01
7.768446E+01
6.563089E+01
6.617983E+01
7.467046E+01
6.458268E+01
6.091906E+01
4.781782E+01
1.224733E+02
5.020963E+02
6.581812E+01
-3.852749E+02
7.497343E+02
1.024731E+02
-1.084225E+02
6.611975E+01
6.201208E+01
-7.299860E+00
1.701899E+01
4.772194E+01
6.860410E+01
5.326907E+01
6.950529E+01
5.694327E+01
6.621133E+01
4.792974E+01
5.401584E+01
7.165999E+01
6.509648E+01
7.018970E+01
6.006506E+01
4.366940E+01
4.353507E+01
5.359759E+01
5.968252E+01
6.197316E+01
6.824675E+01
7.027044E+01
6.953126E+01
7.336956E+01
7.462426E+01
7.780691E+01
8.138732E+01
8.475503E+01
8.647337E+01
8.679908E+01
8.821662E+01
8.867662E+01
8.869075E+01
8.798481E+01
8.855893E+01
8.837047E+01
8.877342E+01
8.877098E+01
8.878231E+01
8.869664E+01
8.869975E+01
8.856541E+01
8.867320E+01
8.846345E+01
8.833704E+01
8.823402E+01
8.814216E+01
8.821399E+01
8.820405E+01
8.808919E+01
8.791406E+01
8.811729E+01
8.803832E+01
8.782335E+01
8.749542E+01
8.756826E+01
8.764183E+01
8.745658E+01
8.749513E+01
8.758772E+01
8.732315E+01
8.751293E+01
8.746186E+01
8.732395E+01
8.732495E+01
8.717751E+01
8.715696E+01
8.727339E+01
8.711279E+01
8.708320E+01
8.715445E+01
8.701203E+01
8.706355E+01
8.714407E+01
8.706305E+01
8.691412E+01
8.693692E+01
8.691885E+01
8.695837E+01
8.699690E+01
8.695071E+01
8.687096E+01
8.687366E+01
8.683335E+01
8.684821E+01
8.693224E+01
8.681677E+01
8.681064E+01
8.691966E+01
8.685102E+01
8.698225E+01
8.684706E+01
8.688440E+01
8.649152E+01
8.681612E+01
8.686499E+01
8.691104E+01
8.693580E+01
8.694649E+01
8.701795E+01
8.684711E+01
8.709145E+01
8.703172E+01
8.691200E+01
8.684213E+01
8.694285E+01
8.695874E+01
8.722377E+01
8.726422E+01
8.703584E+01
8.725236E+01
8.723533E+01
8.717622E+01
8.736307E+01
8.721861E+01
8.762404E+01
8.728951E+01
8.761153E+01
8.748231E+01
8.746302E+01
8.761957E+01
8.769825E+01
8.768256E+01
8.737343E+01
8.787428E+01
8.768797E+01
8.786183E+01
8.784970E+01
8.808959E+01
8.845501E+01
8.875547E+01
8.802942E+01
8.828807E+01
8.800594E+01
8.836064E+01
8.852651E+01
8.821248E+01
8.838999E+01
8.849208E+01
8.869597E+01
8.899480E+01
8.856821E+01
8.857195E+01
8.815057E+01
8.883440E+01
8.879572E+01
8.879889E+01
8.870942E+01
8.901570E+01
8.882341E+01
8.978316E+01
8.928587E+01
8.947846E+01
8.873730E+01
8.816277E+01
8.741535E+01
8.477926E+01
8.313773E+01
8.147557E+01
7.860520E+01
7.691044E+01
7.379390E+01
7.130900E+01
6.685451E+01
6.618056E+01
6.562337E+01
6.561800E+01
7.199967E+01
6.498550E+01
6.897397E+01
6.746273E+01
6.977941E+01
7.369068E+01
7.546467E+01
6.883385E+01
6.915930E+01
6.899139E+01
7.185380E+01
8.469651E+01
9.671001E+01
7.620116E+01
5.862835E+01
7.148429E+01
7.925319E+01
8.557983E+01
8.367131E+01
6.658004E+01
6.413742E+01
6.130991E+01
7.496517E+01
7.622472E+01
7.740978E+01
7.738542E+01
8.823564E+01
8.283353E+01
2.755477E+01
5.999543E+01
6.286044E+02
4.909838E+01
5.803836E+01
5.316274E+00
6.918541E+01
7.499241E+00
-6.757067E+00
4.163777E+01
5.724441E+01
7.220633E+01
6.322798E+01
1.120229E+01
4.372349E+01
3.085055E+01
6.763601E+01
4.395744E+01
6.163324E+01
5.992709E+01
5.477882E+01
5.661843E+01
5.048489E+01
5.587964E+01
6.387663E+01
6.179525E+01
6.737581E+01
6.913986E+01
7.221592E+01
7.315424E+01
7.741256E+01
7.869565E+01
8.301125E+01
8.430531E+01
8.642929E+01
8.827121E+01
8.847729E+01
8.890734E+01
8.858212E+01
8.969538E+01
8.833237E+01
8.819642E+01
8.889230E+01
8.870830E+01
8.867872E+01
8.873125E+01
8.859622E+01
8.875008E+01
8.837492E+01
8.851929E+01
8.803523E+01
8.844109E+01
8.833475E+01
8.799207E+01
8.806633E+01
8.803871E+01
8.802119E+01
8.803618E+01
8.778892E+01
8.781457E+01
8.753189E+01
8.777847E+01
8.774425E+01
8.758779E+01
8.750345E+01
8.758314E+01
8.743296E+01
8.737036E+01
8.740585E+01
8.731805E+01
8.737533E+01
8.720975E+01
8.717198E+01
8.722059E+01
8.727839E+01
8.700781E+01
8.703746E+01
8.696558E+01
8.697114E+01
8.691002E+01
8.694242E+01
8.687003E+01
8.701159E+01
8.692401E+01
8.684996E+01
8.690352E+01
8.673716E+01
8.672773E+01
8.669742E+01
8.683746E+01
8.675146E+01
8.683078E+01
8.681557E+01
8.678678E+01
8.691112E+01
8.696057E+01
8.697185E+01
8.696352E+01
8.678318E+01
8.691586E+01
8.691642E+01
8.684397E+01
8.691046E+01
8.677742E+01
8.686560E+01
8.697240E+01
8.693560E+01
8.713923E+01
8.716893E+01
8.691596E+01
8.688169E+01
8.692207E+01
8.703041E+01
8.726452E+01
8.726891E+01
8.716731E+01
8.720959E+01
8.720368E+01
8.732403E+01
8.740555E+01
8.722429E+01
8.725275E+01
8.748147E+01
8.744412E+01
8.731836E+01
8.744194E+01
8.747886E+01
8.762900E+01
8.770723E+01
8.759182E+01
8.750466E+01
8.770771E+01
8.796273E+01
8.809198E+01
8.796972E+01
8.814160E+01
8.807253E+01
8.815570E+01
8.818895E+01
8.809195E+01
8.832326E+01
8.840370E+01
8.839192E+01
8.855137E+01
8.841787E+01
8.843669E+01
8.891655E+01
8.930530E+01
8.918012E+01
8.884277E+01
8.854256E+01
8.958131E+01
8.931523E+01
8.898822E+01
8.918918E+01
8.912952E+01
8.965142E+01
8.910593E+01
8.952083E+01
8.911976E+01
8.856008E+01
8.877552E+01
8.709247E+01
8.461567E+01
8.250559E+01
8.037345E+01
8.008412E+01
7.500907E+01
7.031380E+01
6.996290E+01
6.606706E+01
7.060152E+01
6.705638E+01
6.793788E+01
6.373678E+01
6.702432E+01
7.321868E+01
7.788913E+01
6.867922E+01
7.058144E+01
7.121799E+01
6.956411E+01
8.375794E+01
7.204459E+01
5.191985E+01
6.967457E+01
8.313345E+01
7.238245E+01
7.908908E+01
7.218431E+01
7.853214E+01
7.886259E+01
8.411523E+01
8.844379E+01
8.652006E+01
7.512657E+01
8.002740E+01
7.478182E+01
7.410100E+01
4.358499E+01
4.447060E+02
1.020818E+02
6.432671E+01
6.218762E+02
-3.669039E+01
6.970209E+01
6.755623E+01
7.418562E+01
7.876396E+01
9.952214E+01
7.314000E+01
1.081591E+02
1.040526E+02
8.479606E+01
6.367562E+01
6.001134E+01
6.655029E+01
6.722299E+01
6.464472E+01
5.923518E+01
9.786124E+01
5.007870E+01
5.508379E+01
5.652293E+01
6.095744E+01
8.000233E+01
6.335224E+01
6.486710E+01
6.668385E+01
6.821953E+01
7.216898E+01
7.575693E+01
7.697906E+01
8.044824E+01
8.439211E+01
8.564858E+01
8.839115E+01
8.862804E+01
8.876883E+01
8.900923E+01
8.855066E+01
8.897570E+01
8.851370E+01
8.859783E+01
8.894551E+01
8.882785E+01
8.885602E+01
8.857359E+01
8.836771E+01
8.854262E+01
8.862822E+01
8.844594E+01
8.831376E+01
8.817972E+01
8.833550E+01
8.799724E+01
8.800605E+01
8.789153E+01
8.801878E+01
8.785759E+01
8.779278E+01
8.772443E+01
8.769903E+01
8.737341E+01
8.758448E+01
8.755074E+01
8.758106E+01
8.758670E+01
8.753609E+01
8.740992E+01
8.730669E+01
8.726710E+01
8.736559E+01
8.709868E+01
8.729382E+01
8.719853E+01
8.699435E+01
8.707343E+01
8.714355E+01
8.707877E+01
8.697650E+01
8.706028E+01
8.684858E+01
8.701623E+01
8.687583E+01
8.678174E+01
8.697932E+01
8.681080E+01
8.692136E+01
8.696420E+01
8.710432E+01
8.701062E+01
8.697982E+01
8.692494E+01
8.676559E+01
8.692811E+01
8.679786E+01
8.705502E+01
8.702237E+01
8.710722E+01
8.679505E+01
8.688831E+01
8.664455E+01
8.696254E+01
8.701179E+01
8.695955E+01
8.701244E+01
8.684363E+01
8.702508E+01
8.692912E+01
8.688970E+01
8.703815E+01
8.712955E+01
8.714441E+01
8.728677E+01
8.712564E+01
8.704380E+01
8.714695E+01
8.708536E+01
8.713294E+01
8.731490E+01
8.749778E+01
8.745011E+01
8.733816E+01
8.736724E+01
8.758039E+01
8.752301E+01
8.753658E+01
8.761529E+01
8.773555E+01
8.768568E+01
8.763625E+01
8.780945E+01
8.780625E+01
8.782410E+01
8.779327E+01
8.787476E+01
8.806096E+01
8.834727E+01
8.828704E+01
8.827305E+01
8.830314E+01
8.829596E+01
8.834715E+01
8.846787E+01
8.857252E+01
8.872088E+01
8.888010E+01
8.877169E+01
8.918763E+01
8.893583E+01
8.862952E+01
8.894836E+01
8.877386E+01
8.886061E+01
8.900161E+01
8.904768E+01
8.951247E+01
8.956696E+01
8.919322E+01
8.900769E+01
8.844591E+01
8.719821E+01
8.636896E+01
8.457409E+01
8.295578E+01
8.511190E+01
7.943563E+01
7.665296E+01
6.952392E+01
7.312227E+01
6.953800E+01
7.189369E+01
5.947643E+01
6.542541E+01
6.868559E+01
7.265078E+01
6.553763E+01
7.002239E+01
7.622923E+01
7.114352E+01
6.401086E+01
7.939516E+01
7.476542E+01
7.473990E+01
7.239221E+01
7.978059E+01
7.867968E+01
7.809928E+01
8.299265E+01
8.509967E+01
8.589291E+01
7.114014E+01
4.295260E+01
6.377531E+01
4.898602E+01
8.050932E+01
8.496971E+01
5.067855E+01
3.550824E+02
-3.139276E+00
6.445812E+01
6.333802E+01
8.308280E+00
1.224294E+03
4.733162E+01
6.274938E+01
7.514012E+01
7.654485E+01
8.029837E+01
6.434647E+01
7.115210E+01
6.906144E+01
8.493206E+01
7.660990E+01
7.175500E+01
6.987670E+01
7.197099E+01
6.826938E+01
6.890443E+01
6.595571E+01
6.026275E+01
6.199350E+01
5.303268E+01
5.846443E+01
6.121864E+01
7.747362E+01
6.586180E+01
6.604399E+01
6.610528E+01
7.011617E+01
7.287082E+01
7.475359E+01
7.550273E+01
7.890322E+01
8.454756E+01
8.664737E+01
8.784822E+01
8.836679E+01
8.918683E+01
8.891851E+01
8.930412E+01
8.910229E+01
8.924138E+01
8.885489E+01
8.916921E+01
8.842824E+01
8.864563E+01
8.852994E+01
8.843756E+01
8.828754E+01
8.840924E+01
8.839435E+01
8.854353E+01
8.851495E+01
8.814165E+01
8.823879E+01
8.819994E+01
8.814886E+01
8.798137E+01
8.794071E+01
8.784149E+01
8.770649E+01
8.769853E+01
8.760794E+01
8.760472E+01
8.743095E+01
8.752087E+01
8.740059E+01
8.771191E+01
8.743716E+01
8.733806E+01
8.726026E+01
8.727681E+01
8.721726E+01
8.713900E+01
8.698909E+01
8.702949E+01
8.708266E+01
8.700787E+01
8.695548E+01
8.700953E+01
8.706321E+01
8.698815E+01
8.683423E+01
8.681889E+01
8.693828E+01
8.697996E+01
8.692363E+01
8.688110E+01
8.683715E+01
8.696826E+01
8.687170E+01
8.699110E+01
8.689668E+01
8.696064E+01
8.680473E+01
8.694268E+01
8.713406E+01
8.695870E+01
8.691765E+01
8.687825E+01
8.695503E+01
8.695204E+01
8.694104E+01
8.686952E+01
8.690677E+01
8.702545E+01
8.679795E+01
8.698766E+01
8.708145E+01
8.713422E+01
8.696680E+01
8.702834E+01
8.707065E+01
8.713812E+01
8.734648E+01
8.709946E+01
8.721191E+01
8.729737E+01
8.721758E+01
8.730320E+01
8.728924E+01
8.749310E+01
8.752312E+01
8.744054E+01
8.744340E+01
8.757541E+01
8.763255E+01
8.763993E+01
8.761397E+01
8.760356E+01
8.776013E+01
8.775182E+01
8.787504E+01
8.790082E+01
8.791639E+01
8.795271E+01
8.810003E+01
8.815916E+01
8.821060E+01
8.813136E+01
8.836095E+01
8.830662E+01
8.863340E+01
8.863720E+01
8.846057E+01
8.880234E+01
8.890046E+01
8.879946E+01
8.875675E+01
8.880515E+01
8.847873E+01
8.886831E+01
8.928414E+01
8.906236E+01
8.898153E+01
8.922863E+01
8.958670E+01
8.913715E+01
8.967635E+01
8.972844E+01
8.813615E+01
8.710555E+01
8.575170E+01
8.414063E+01
8.408156E+01
8.171440E+01
7.554084E+01
7.503155E+01
7.211667E+01
7.357988E+01
7.025738E+01
6.501952E+01
6.627435E+01
6.967219E+01
7.001593E+01
7.254496E+01
6.852635E+01
6.847931E+01
7.236660E+01
7.142277E+01
7.020607E+01
6.855154E+01
7.591227E+01
5.783160E+01
7.068111E+01
6.366134E+01
7.800012E+01
7.825218E+01
7.959559E+01
8.680076E+01
9.911717E+01
8.194595E+01
5.887538E+01
7.209909E+01
9.099946E+01
3.763018E+01
5.939341E+01
3.709411E+01
5.908400E+01
3.149609E+02
9.388792E+01
-7.135579E+01
-1.162640E+02
1.305175E+02
-6.002343E+00
7.741473E+01
4.280037E+01
5.510591E+01
7.427275E+01
5.505460E+01
7.235662E+01
4.639301E+01
4.132907E+01
6.561539E+01
6.658841E+01
6.235489E+01
6.631651E+01
7.131201E+01
7.148670E+01
7.414887E+01
9.866905E+01
5.817544E+01
5.523823E+01
5.821533E+01
5.888093E+01
6.411355E+01
6.423100E+01
6.868232E+01
6.587566E+01
7.275356E+01
7.347501E+01
7.688798E+01
7.664402E+01
7.999564E+01
8.335648E+01
8.765103E+01
8.909575E+01
8.931160E+01
8.899733E+01
8.871410E+01
8.901344E+01
8.901883E+01
8.928490E+01
8.871617E+01
8.895036E+01
8.854768E+01
8.854938E+01
8.863048E+01
8.826532E+01
8.870015E+01
8.861128E+01
8.869267E+01
8.864348E+01
8.826163E+01
8.832151E+01
8.811889E+01
8.812992E+01
8.812137E+01
8.807493E+01
8.790066E+01
8.766069E+01
8.777904E+01
8.770439E+01
8.777724E+01
8.774726E+01
8.750374E+01
8.737988E+01
8.749000E+01
8.747232E+01
8.743280E+01
8.726452E+01
8.718453E+01
8.708017E+01
8.706141E+01
8.706948E+01
8.717119E+01
8.699491E+01
8.718446E+01
8.708326E+01
8.697660E+01
8.703094E+01
8.690566E+01
8.689059E+01
8.695949E+01
8.695440E+01
8.688093E+01
8.686241E+01
8.684385E+01
8.687703E+01
8.684770E+01
8.700798E+01
8.676615E+01
8.661027E+01
8.664778E+01
8.666334E+01
8.680855E+01
8.675529E+01
8.732687E+01
8.703675E+01
8.699084E+01
8.692131E+01
8.689782E+01
8.696451E+01
8.693285E+01
8.703353E+01
8.708691E+01
8.705673E+01
8.696319E+01
8.687662E+01
8.697338E+01
8.689172E+01
8.705987E+01
8.720315E+01
8.715671E+01
8.704769E+01
8.707568E+01
8.718996E+01
8.724541E+01
8.724505E+01
8.726740E+01
8.718206E+01
8.729036E+01
8.751564E+01
8.743672E+01
8.737242E+01
8.718926E+01
8.736609E+01
8.763237E+01
8.776130E+01
8.768617E+01
8.777741E+01
8.770599E+01
8.765688E+01
8.773595E+01
8.786130E+01
8.776122E+01
8.787983E+01
8.810085E+01
8.813661E+01
8.818478E+01
8.847823E+01
8.831994E+01
8.843536E+01
8.861913E+01
8.860948E+01
8.853569E+01
8.850007E+01
8.897909E+01
8.875789E+01
8.929524E+01
8.863515E+01
8.868173E+01
8.919374E+01
8.859336E+01
8.872332E+01
8.883852E+01
8.890965E+01
8.923006E+01
8.900205E+01
8.834793E+01
8.886395E+01
8.791613E+01
8.597496E+01
8.498424E+01
8.395712E+01
8.465477E+01
8.024135E+01
7.727745E+01
7.829152E+01
7.128753E+01
7.128530E+01
6.910503E+01
6.948854E+01
6.265060E+01
6.089542E+01
6.637797E+01
6.435089E+01
6.644952E+01
7.518332E+01
6.488685E+01
6.358462E+01
6.692111E+01
6.557634E+01
7.420510E+01
5.916638E+01
7.888277E+01
6.243838E+01
7.999258E+01
7.196220E+01
7.149963E+01
4.324176E+01
7.554520E+01
6.923544E+01
7.530952E+01
6.066228E+01
6.010594E+01
5.218907E+01
5.800520E+01
5.336162E+01
4.207755E+01
6.057216E+01
5.156505E+01
3.784429E+01
-1.897629E+02
1.607402E+02
6.436966E+01
7.530772E+01
5.739392E+01
7.472099E+01
1.686695E+02
8.956385E+01
8.957906E+01
7.999708E+01
8.100517E+01
8.462740E+01
7.230004E+01
7.125523E+01
6.712515E+01
4.678009E+01
6.590507E+01
6.438091E+01
6.621941E+01
5.616674E+01
5.668040E+01
5.416110E+01
6.585527E+01
6.529315E+01
5.951155E+01
6.305569E+01
6.573859E+01
6.569537E+01
7.030889E+01
7.441243E+01
7.511931E+01
7.868281E+01
8.406639E+01
8.709308E+01
8.803237E+01
8.879289E+01
8.924953E+01
8.903531E+01
8.872279E+01
8.890483E+01
8.876295E+01
8.900882E+01
8.888001E+01
8.875948E+01
8.854876E+01
8.863029E+01
8.858905E+01
8.825371E+01
8.844788E+01
8.849522E+01
8.837837E+01
8.824790E+01
8.804161E+01
8.815673E+01
8.810993E+01
8.788590E+01
8.784514E+01
8.795919E+01
8.780823E+01
8.790621E+01
8.768971E+01
8.775734E+01
8.768789E+01
8.774853E+01
8.760403E+01
8.746333E+01
8.746215E+01
8.741341E+01
8.739169E+01
8.722610E+01
8.728919E+01
8.719156E+01
8.717666E+01
8.719420E+01
8.725837E+01
8.709564E+01
8.698058E+01
8.693418E+01
8.684773E+01
8.686591E+01
8.701906E+01
8.702387E+01
8.686800E+01
8.683616E+01
8.687731E+01
8.680299E+01
8.684641E+01
8.685597E+01
8.677295E+01
8.675564E+01
8.661897E+01
8.696801E+01
8.691699E+01
8.685107E+01
8.693601E+01
8.688037E+01
8.686054E+01
8.687340E+01
8.688075E+01
8.691170E+01
8.693959E+01
8.695986E+01
8.694958E+01
8.692632E+01
8.689883E+01
8.701275E+01
8.689275E+01
8.703167E+01
8.710482E+01
8.704481E+01
8.703012E+01
8.721919E+01
8.714314E+01
8.716931E+01
8.707100E+01
8.722644E+01
8.734949E+01
8.722609E+01
8.744307E+01
8.722645E+01
8.732657E+01
8.739169E+01
8.742402E+01
8.752677E+01
8.763622E+01
8.750569E+01
8.755906E+01
8.756738E+01
8.774261E+01
8.789054E+01
8.787573E+01
8.796523E+01
8.801805E+01
8.792534E+01
8.794765E+01
8.807099E+01
8.832801E+01
8.829054E+01
8.875003E+01
8.836727E+01
8.841817E+01
8.844007E+01
8.842914E+01
8.854455E+01
8.858978E+01
8.852320E+01
8.894748E+01
8.880674E+01
8.869228E+01
8.881846E+01
8.877719E+01
8.943507E+01
8.938885E+01
8.922885E+01
8.890250E+01
8.892121E+01
8.912912E+01
8.869753E+01
8.814252E+01
8.755756E+01
8.598600E+01
8.501916E+01
8.492411E+01
8.324347E+01
7.920342E+01
7.625610E+01
7.510664E+01
7.283980E+01
7.010756E+01
6.657332E+01
6.896593E+01
6.901015E+01
6.587441E+01
6.642391E+01
6.749428E+01
7.408058E+01
7.312696E+01
7.519168E+01
7.260460E+01
7.080397E+01
6.406709E+01
6.812152E+01
6.669223E+01
7.276022E+01
7.680415E+01
8.195784E+01
8.064454E+01
6.759902E+01
8.599596E+01
8.443085E+01
8.762841E+01
7.315012E+01
7.336605E+01
4.802403E+01
5.999526E+01
5.818988E+01
-1.473263E+02
1.604840E+02
9.402909E+01
1.160593E+02
9.879301E+01
1.990854E+02
1.727336E+00
8.538149E+01
7.443434E+01
8.674671E+01
8.263213E+01
1.096425E+02
6.869385E+01
8.823949E+01
7.161004E+01
-2.380783E+02
-1.697067E+02
-3.321821E+01
8.328805E+01
7.110737E+01
5.982187E+01
6.460864E+01
7.838353E+01
8.601342E+01
6.420725E+01
6.076904E+01
5.934158E+01
7.134984E+01
6.123108E+01
6.336256E+01
6.190228E+01
5.825790E+01
6.484724E+01
7.002370E+01
7.571126E+01
7.785145E+01
8.189740E+01
8.424687E+01
8.647903E+01
8.784069E+01
8.803095E+01
8.869539E+01
8.924225E+01
8.878256E+01
8.882599E+01
8.888694E+01
8.885881E+01
8.862598E+01
8.817777E+01
8.871648E+01
8.855417E+01
8.856550E+01
8.832156E+01
8.853965E+01
8.841803E+01
8.827978E+01
8.832869E+01
8.794787E+01
8.807307E+01
8.840136E+01
8.825375E+01
8.794591E+01
8.784549E+01
8.778221E+01
8.785583E+01
8.778138E+01
8.758424E+01
8.777781E+01
8.754092E+01
8.737175E+01
8.740046E+01
8.733526E+01
8.726290E+01
8.728443E+01
8.745116E+01
8.734912E+01
8.723842E+01
8.700383E+01
8.708022E+01
8.708081E+01
8.711804E+01
8.699954E+01
8.694323E+01
8.697495E+01
8.695100E+01
8.698195E+01
8.691828E+01
8.682083E+01
8.681867E+01
8.686134E+01
8.700459E+01
8.695304E+01
8.686255E+01
8.690058E+01
8.702271E+01
8.690768E+01
8.681563E+01
8.634808E+01
8.654786E+01
8.689323E+01
8.691990E+01
8.691771E+01
8.671071E+01
8.684949E+01
8.680618E+01
8.683967E+01
8.691611E+01
8.688830E+01
8.703412E+01
8.703457E+01
8.702180E+01
8.705134E+01
8.707200E+01
8.698006E+01
8.700700E+01
8.710851E+01
8.711272E+01
8.716461E+01
8.720986E+01
8.714387E+01
8.733347E+01
8.722206E+01
8.722935E+01
8.722270E+01
8.740971E+01
8.736925E+01
8.736851E+01
8.732114E+01
8.737668E+01
8.743551E+01
8.772750E+01
8.758989E+01
8.773255E+01
8.755560E+01
8.756797E+01
8.771428E+01
8.781558E+01
8.805343E+01
8.794566E+01
8.785532E+01
8.810640E+01
8.795665E+01
8.814122E+01
8.857394E+01
8.792842E+01
8.850052E+01
8.845383E+01
8.809325E+01
8.829939E+01
8.834727E+01
8.833386E+01
8.874899E+01
8.931578E+01
8.881239E+01
8.893638E+01
8.901458E+01
8.904987E+01
8.892580E+01
8.882128E+01
8.907510E+01
8.960662E+01
8.908136E+01
8.878371E+01
8.802910E+01
8.738168E+01
8.623232E+01
8.545416E+01
8.438860E+01
8.281821E+01
7.932573E+01
7.673854E+01
7.296651E+01
7.245087E+01
7.040226E+01
6.798060E+01
6.635189E+01
6.914098E+01
7.030382E+01
6.596167E+01
5.515254E+01
6.608520E+01
7.617795E+01
6.163484E+01
7.424818E+01
6.927679E+01
6.298565E+01
7.703903E+01
7.780877E+01
7.354717E+01
9.103032E+01
9.499743E+01
9.657585E+01
9.752484E+01
8.201526E+01
9.138315E+01
7.398237E+01
7.659977E+01
6.269174E+01
-4.850616E+02
1.006303E+02
4.129636E+01
3.179596E+01
-3.596311E+01
-3.882296E+03
1.686266E+02
1.161274E+02
9.103410E+01
-1.693464E+02
2.485723E+01
5.842260E+01
6.562718E+01
6.813263E+01
2.802258E+01
2.449225E+01
7.723405E+01
6.732041E+01
2.509653E+02
-2.183390E+01
9.486155E+01
8.652330E+01
6.341254E+01
6.736971E+01
5.837656E+01
8.308970E+01
6.907591E+01
6.150358E+01
5.790415E+01
6.984557E+01
6.474431E+01
6.245576E+01
6.700391E+01
6.197267E+01
6.023724E+01
6.449007E+01
7.174305E+01
7.250093E+01
7.702941E+01
7.980323E+01
8.367200E+01
8.636469E+01
8.810803E+01
8.914822E+01
8.936325E+01
8.905005E+01
8.903832E+01
8.876552E+01
8.885756E+01
8.858399E+01
8.852180E+01
8.868315E+01
8.851162E+01
8.879849E+01
8.829007E+01
8.845935E+01
8.858124E+01
8.854609E+01
8.835589E+01
8.817689E+01
8.816702E+01
8.808347E+01
8.810330E+01
8.797213E+01
8.803804E+01
8.797690E+01
8.768053E+01
8.759293E+01
8.747336E+01
8.770060E+01
8.775587E+01
8.770519E+01
8.769225E+01
8.759043E+01
8.745024E+01
8.747973E+01
8.739963E+01
8.737338E+01
8.722883E+01
8.727502E+01
8.716258E+01
8.712766E+01
8.690538E+01
8.703971E+01
8.701514E+01
8.695149E+01
8.702495E+01
8.700609E+01
8.703553E+01
8.700482E+01
8.670689E+01
8.682623E+01
8.696402E+01
8.689262E+01
8.676901E+01
8.698663E+01
8.694432E+01
8.682556E+01
8.676735E+01
8.698154E+01
8.683471E+01
8.689455E+01
8.686436E+01
8.692329E+01
8.697395E+01
8.691000E+01
8.681918E+01
8.685669E+01
8.691592E+01
8.704225E+01
8.693935E+01
8.696460E+01
8.687915E+01
8.682597E+01
8.707236E+01
8.719703E+01
8.695582E+01
8.696560E+01
8.688535E+01
8.709947E+01
8.708231E+01
8.710808E+01
8.720247E+01
8.725764E+01
8.735364E+01
8.723589E+01
8.737728E+01
8.737727E+01
8.729938E+01
8.741737E+01
8.739126E+01
8.741800E+01
8.736824E+01
8.754540E+01
8.759205E+01
8.767418E+01
8.783730E+01
8.770601E+01
8.779279E+01
8.799131E+01
8.795024E+01
8.807882E+01
8.785662E+01
8.779749E+01
8.814992E+01
8.817192E+01
8.836026E+01
8.828825E+01
8.838862E+01
8.836649E+01
8.874065E+01
8.868893E+01
8.873257E+01
8.875457E+01
8.880732E+01
8.881746E+01
8.893908E+01
8.875412E+01
8.905821E+01
8.941611E+01
8.937801E+01
8.906017E+01
8.964706E+01
8.923384E+01
8.932864E+01
8.887212E+01
8.867323E+01
8.743809E+01
8.530430E+01
8.451663E+01
8.428457E+01
8.178910E+01
7.946023E+01
7.574057E+01
7.161523E+01
7.282101E+01
7.297718E+01
7.129847E+01
6.943433E+01
7.238122E+01
7.469575E+01
7.228173E+01
7.862363E+01
6.938084E+01
6.675921E+01
6.768224E+01
6.966811E+01
6.859536E+01
6.856721E+01
6.511933E+01
6.656681E+01
8.079969E+01
6.806177E+01
5.525696E+01
6.247531E+01
7.623670E+01
7.509539E+01
7.737488E+01
6.735593E+01
3.943561E+01
4.637767E+01
-9.247342E+00
-3.655671E+01
5.418469E+01
5.692265E+01
1.719633E+01
-7.101327E+01
-2.464923E+02
-4.439038E+01
-3.430913E+01
1.006343E+02
9.415197E+01
3.214474E+01
2.381261E+01
1.936484E+01
7.604756E+01
8.205138E+01
1.036057E+01
9.411119E+01
8.761307E+01
-9.410675E+01
-2.986186E+02
7.734431E+01
7.234525E+01
7.755819E+01
5.712363E+01
6.626262E+01
6.412852E+01
5.467897E+01
6.470253E+01
6.888695E+01
6.453332E+01
5.824577E+01
6.083426E+01
6.056497E+01
6.113530E+01
6.441028E+01
6.922244E+01
7.248218E+01
7.753906E+01
8.277850E+01
8.482667E+01
8.642977E+01
8.727826E+01
8.810268E+01
8.875341E+01
8.874044E+01
8.860200E+01
8.861628E+01
8.864625E+01
8.890717E+01
8.894085E+01
8.868260E+01
8.871670E+01
8.881895E+01
8.845296E+01
8.834827E+01
8.836676E+01
8.842806E+01
8.835797E+01
8.846232E+01
8.830233E+01
8.819326E+01
8.823311E+01
8.810493E+01
8.790214E+01
8.794495E+01
8.776773E+01
8.777745E+01
8.774625E+01
8.771829E+01
8.762846E+01
8.758052E+01
8.760909E+01
8.744808E+01
8.733768E+01
8.726195E+01
8.725463E+01
8.735206E+01
8.708436E+01
8.705184E+01
8.713204E+01
8.701765E+01
8.708641E+01
8.698415E+01
8.700522E+01
8.717621E+01
8.722950E+01
8.694537E+01
8.709481E+01
8.695229E+01
8.702647E+01
8.691544E+01
8.681129E+01
8.688146E+01
8.687374E+01
8.688131E+01
8.685963E+01
8.687825E+01
8.682217E+01
8.680942E+01
8.685916E+01
8.694212E+01
8.705512E+01
8.686364E+01
8.682433E+01
8.691338E+01
8.686040E+01
8.685378E+01
8.692869E+01
8.709808E+01
8.695318E+01
8.701203E+01
8.698659E+01
8.693727E+01
8.700077E+01
8.707022E+01
8.715914E+01
8.692557E+01
8.732186E+01
8.713959E+01
8.713149E+01
8.704660E+01
8.713687E+01
8.722655E+01
8.738482E+01
8.727414E+01
8.719077E+01
8.739026E+01
8.748147E+01
8.732271E+01
8.747865E+01
8.739323E+01
8.752568E+01
8.761155E+01
8.761478E+01
8.779646E+01
8.774012E+01
8.766662E+01
8.778716E+01
8.795558E+01
8.790813E+01
8.786510E+01
8.794539E+01
8.811772E+01
8.807084E+01
8.819018E+01
8.852761E+01
8.841406E+01
8.834866E+01
8.833535E+01
8.871512E+01
8.876585E+01
8.875209E+01
8.875436E+01
8.860028E+01
8.925924E+01
8.873847E+01
8.837402E+01
8.889369E+01
8.910948E+01
8.905580E+01
8.952405E+01
8.901078E+01
8.892384E+01
8.920102E+01
8.819857E+01
8.874507E+01
8.762896E+01
8.537324E+01
8.431096E+01
8.458745E+01
8.123278E+01
7.705322E+01
7.597794E+01
7.693924E+01
7.463161E+01
7.144580E+01
6.925030E+01
6.947000E+01
6.885720E+01
7.232407E+01
7.004815E+01
6.866455E+01
6.824676E+01
7.010153E+01
6.753537E+01
7.175635E+01
7.227492E+01
5.954923E+01
6.593216E+01
6.036696E+01
4.440364E+01
6.239024E+01
7.040154E+01
7.189247E+01
6.411961E+01
6.651565E+01
7.517576E+01
7.530747E+01
-1.168594E+02
-4.115421E+00
4.802929E+01
8.171848E+01
6.831461E+01
4.239687E+00
-3.580962E+01
-2.791190E+02
7.609582E+01
3.432928E+02
3.310278E+02
1.823475E+02
9.248590E+01
9.153466E+01
3.603079E+01
6.509511E+01
-8.721481E+01
6.564256E+01
-7.426192E+02
-4.878779E+01
-1.024961E+02
-2.719501E+02
6.495208E+01
1.112736E+02
6.751652E+01
6.232283E+01
3.625171E+01
4.971026E+01
6.374029E+01
5.345692E+01
5.432233E+01
6.145996E+01
5.653606E+01
6.028716E+01
6.323660E+01
6.293376E+01
6.436458E+01
6.324404E+01
6.621372E+01
7.164091E+01
8.567406E+01
9.338212E+01
8.494427E+01
8.629176E+01
8.728936E+01
8.812226E+01
8.876447E+01
8.864682E+01
8.885670E+01
8.903972E+01
8.830586E+01
8.884982E+01
8.876885E+01
8.832455E+01
8.874323E+01
8.843882E+01
8.845025E+01
8.851888E+01
8.850188E+01
8.808948E+01
8.842346E+01
8.850520E+01
8.847304E+01
8.821552E+01
8.818427E+01
8.799921E+01
8.793570E+01
8.788928E+01
8.762304E+01
8.781152E+01
8.763610E+01
8.764455E+01
8.758667E+01
8.760870E+01
8.760324E+01
8.743783E+01
8.744070E+01
8.731597E+01
8.723890E+01
8.720378E+01
8.706577E+01
8.718650E+01
8.701228E+01
8.708944E+01
8.705568E+01
8.716595E+01
8.707149E+01
8.685983E+01
8.695197E+01
8.695409E+01
8.684477E+01
8.683355E+01
8.698527E+01
8.693641E+01
8.694969E+01
8.684421E+01
8.693640E+01
8.689145E+01
8.693907E+01
8.688895E+01
8.683901E+01
8.703873E+01
8.681506E+01
8.685189E+01
8.694697E+01
8.694692E+01
8.697326E+01
8.682581E+01
8.700537E+01
8.704553E+01
8.694070E+01
8.676812E+01
8.702198E+01
8.707610E+01
8.702417E+01
8.705063E+01
8.697463E+01
8.705225E+01
8.707001E+01
8.719477E+01
8.724954E+01
8.714583E+01
8.714907E+01
8.713158E+01
8.706484E+01
8.708347E+01
8.722025E+01
8.729865E+01
8.737556E+01
8.733475E+01
8.735046E+01
8.751269E+01
8.743533E+01
8.734297E+01
8.750017E+01
8.759446E+01
8.758874E+01
8.748846E+01
8.765269E+01
8.778723E+01
8.777359E+01
8.778434E+01
8.796735E+01
8.812035E+01
8.818946E+01
8.795577E+01
8.805351E+01
8.799345E+01
8.812565E+01
8.831414E+01
8.843044E+01
8.837602E+01
8.866460E+01
8.864474E+01
8.866087E+01
8.841366E+01
8.855624E+01
8.870702E+01
8.875933E+01
8.901436E+01
8.900613E+01
8.845321E+01
8.896039E+01
8.937973E+01
8.900022E+01
8.893429E+01
8.918097E+01
8.943270E+01
8.849533E+01
8.807617E+01
8.582566E+01
8.522298E+01
8.408751E+01
7.974817E+01
7.676748E+01
7.651609E+01
7.570275E+01
7.505881E+01
7.233276E+01
6.994063E+01
7.026014E+01
7.134954E+01
6.749243E+01
7.119023E+01
6.447009E+01
6.817303E+01
8.656203E+01
6.882151E+01
6.615299E+01
7.292804E+01
7.036427E+01
6.048522E+01
6.483723E+01
7.548862E+01
5.445440E+01
6.503039E+01
6.452929E+01
5.232106E+01
3.743197E+01
5.532388E+01
8.161279E+01
6.968265E+01
1.011882E+02
6.590065E+02
7.095842E+01
1.089851E+04
3.881961E+01
-6.556795E+01
2.845164E+02
1.025832E+02
-2.018056E+02
-1.765076E+02
-8.591626E+02
8.693293E+01
1.687769E+02
6.544121E+01
6.629059E+01
3.143780E+01
-4.741897E+01
-1.228977E+01
-1.475135E+02
7.093339E+01
7.804912E+02
-8.613472E+01
7.271081E+00
6.616736E+01
5.563737E+01
1.948654E+01
4.646430E+01
5.493606E+01
5.861956E+01
6.094313E+01
5.763483E+01
6.832859E+01
6.267839E+01
6.161904E+01
6.346268E+01
6.735792E+01
5.950452E+01
6.471631E+01
6.979192E+01
8.709520E+01
8.975747E+01
8.260498E+01
8.568095E+01
8.767061E+01
8.847454E+01
8.877153E+01
8.902023E+01
8.864559E+01
8.896892E+01
8.859268E+01
8.898080E+01
8.867161E+01
8.880428E+01
8.879099E+01
8.845300E+01
8.874474E+01
8.819911E+01
8.862864E+01
8.861126E+01
8.813494E+01
8.833238E+01
8.824021E+01
8.809886E+01
8.797542E+01
8.793554E+01
8.801742E+01
8.792310E+01
8.760577E+01
8.772561E+01
8.768403E+01
8.775721E+01
8.767546E+01
8.751181E+01
8.743911E+01
8.744514E+01
8.743860E+01
8.737998E+01
8.736612E+01
8.748369E+01
8.731345E+01
8.726976E+01
8.722294E+01
8.709953E+01
8.703456E+01
8.704937E+01
8.716689E+01
8.701415E+01
8.695509E+01
8.693537E+01
8.694778E+01
8.689592E+01
8.692972E+01
8.680930E+01
8.682806E+01
8.698818E+01
8.691087E+01
8.679459E+01
8.680443E+01
8.685851E+01
8.697005E+01
8.693442E+01
8.704744E+01
8.698837E+01
8.688711E+01
8.693407E+01
8.696207E+01
8.707657E+01
8.710155E+01
8.706076E+01
8.689041E+01
8.700788E+01
8.702922E+01
8.701435E+01
8.704964E+01
8.701285E+01
8.694676E+01
8.701316E+01
8.716280E+01
8.701644E+01
8.706149E+01
8.709018E+01
8.724527E+01
8.712940E+01
8.730905E+01
8.720335E+01
8.726392E+01
8.728762E+01
8.730356E+01
8.734316E+01
8.756507E+01
8.737595E+01
8.748208E+01
8.750163E+01
8.766211E+01
8.771864E+01
8.755321E+01
8.765643E+01
8.768688E+01
8.771881E+01
8.779888E+01
8.789515E+01
8.788859E+01
8.789313E+01
8.818067E+01
8.816685E+01
8.854902E+01
8.831311E+01
8.843395E+01
8.838147E+01
8.860568E+01
8.860308E+01
8.852845E+01
8.825756E+01
8.878676E+01
8.879851E+01
8.875473E+01
8.911279E+01
8.959817E+01
9.095359E+01
8.899869E+01
8.901335E+01
8.934347E+01
8.937999E+01
8.917502E+01
8.961921E+01
8.905992E+01
8.991495E+01
8.873929E+01
8.747058E+01
8.570840E+01
8.548227E+01
8.407630E+01
8.095958E+01
7.961625E+01
7.745223E+01
7.401122E+01
7.186359E+01
7.114082E+01
7.468396E+01
6.909222E+01
7.050446E+01
7.394982E+01
7.402860E+01
6.851443E+01
6.534445E+01
4.973697E+01
7.209831E+01
6.700951E+01
7.490370E+01
7.449172E+01
7.026309E+01
7.804483E+01
7.171552E+01
8.190828E+01
7.250436E+01
7.037290E+01
4.234675E+01
6.321267E+01
7.635832E+01
6.942942E+01
6.795883E+01
4.610135E+01
1.123112E+01
1.942883E+01
1.372476E+01
3.749361E+01
-2.447817E+01
4.899081E+00
-1.035065E+01
3.152830E+01
2.703338E+01
-4.547727E+02
9.038436E+01
8.768134E+01
6.846506E+01
9.066693E+01
1.503649E+01
3.070174E+02
-2.581806E+01
-1.227724E+03
2.605334E+01
-6.134229E+02
-1.383048E+02
7.005621E+01
7.760762E+01
6.398662E+01
5.999899E+01
4.568360E+01
5.589380E+01
6.398993E+01
5.279247E+01
6.098316E+01
6.403258E+01
6.034195E+01
6.350453E+01
6.331802E+01
6.287319E+01
5.977798E+01
6.111769E+01
6.938657E+01
7.877403E+01
8.265580E+01
8.508903E+01
8.726161E+01
8.759376E+01
8.812005E+01
8.870439E+01
8.880905E+01
8.850641E+01
8.939724E+01
8.839346E+01
8.844654E+01
8.850424E+01
8.858833E+01
8.826275E+01
8.858874E+01
8.843677E+01
8.860102E+01
8.837183E+01
8.844474E+01
8.821752E+01
8.852397E+01
8.847383E+01
8.841863E+01
8.800362E+01
8.809802E+01
8.777881E+01
8.777982E+01
8.757447E+01
8.792183E+01
8.762212E+01
8.750803E+01
8.779241E+01
8.755657E+01
8.757936E+01
8.753553E+01
8.736211E+01
8.739256E+01
8.715074E+01
8.715529E+01
8.720367E+01
8.725706E+01
8.711909E+01
8.705907E+01
8.715851E+01
8.717924E+01
8.712958E+01
8.711908E+01
8.707211E+01
8.696491E+01
8.699099E+01
8.697327E+01
8.708720E+01
8.699507E+01
8.696085E+01
8.696724E+01
8.692731E+01
8.698395E+01
8.686728E+01
8.687241E+01
8.676030E+01
8.682464E+01
8.695830E+01
8.696757E+01
8.678656E+01
8.694500E+01
8.712040E+01
8.700893E+01
8.691843E+01
8.688500E+01
8.698247E+01
8.688957E+01
8.694908E+01
8.691796E+01
8.691511E+01
8.689873E+01
8.699102E+01
8.712544E+01
8.720228E+01
8.717800E+01
8.713641E+01
8.703638E+01
8.711675E+01
8.716428E+01
8.708162E+01
8.706375E+01
8.727614E+01
8.733603E+01
8.736001E+01
8.732313E+01
8.742578E+01
8.741722E+01
8.750071E+01
8.745374E+01
8.756999E+01
8.749126E+01
8.754058E+01
8.756245E+01
8.772553E+01
8.750036E+01
8.759113E+01
8.771445E+01
8.784604E+01
8.802795E+01
8.806323E+01
8.800304E+01
8.837607E+01
8.839385E+01
8.841950E+01
8.853219E+01
8.827917E+01
8.843013E+01
8.856059E+01
8.865438E+01
8.874388E+01
8.880079E+01
8.841913E+01
8.876277E+01
8.894028E+01
8.969448E+01
8.915010E+01
8.930467E+01
8.948644E+01
8.959610E+01
8.937063E+01
8.954618E+01
8.963542E+01
9.063235E+01
8.888443E+01
8.762489E+01
8.607209E+01
8.602314E+01
8.390364E+01
8.321822E+01
7.914752E+01
7.697741E+01
7.270326E+01
6.680802E+01
6.993632E+01
6.725012E+01
7.011503E+01
6.810835E+01
7.134798E+01
7.320849E+01
6.496585E+01
7.102017E+01
6.937766E+01
7.322500E+01
6.970691E+01
7.275031E+01
6.904060E+01
6.728804E+01
7.647960E+01
6.575178E+01
6.690018E+01
5.563885E+01
4.520694E+01
4.504936E+01
4.331592E+01
4.630429E+01
3.439358E+01
4.043567E+01
4.627574E+01
3.988108E+01
-1.350701E+02
-8.067622E+01
6.455876E+01
-1.338368E+02
-1.887799E+01
7.392264E+00
5.506592E+02
6.790295E+01
-1.092952E+02
8.156411E+01
6.514795E+01
8.389788E+01
5.719410E+01
4.135156E+01
-8.487280E+01
8.056746E+01
1.993204E+02
2.800126E+02
5.920266E+02
1.159880E+03
8.627517E+01
5.243335E+01
2.938566E+01
6.170898E+01
6.665541E+01
4.960173E+01
7.105771E+01
5.811924E+01
5.918056E+01
6.776126E+01
6.387189E+01
6.056085E+01
6.665532E+01
6.287469E+01
6.006982E+01
6.196393E+01
7.081764E+01
7.468189E+01
8.140508E+01
8.416257E+01
8.586052E+01
8.739485E+01
8.836804E+01
8.860374E+01
8.856698E+01
8.867702E+01
8.881423E+01
8.914402E+01
8.886536E+01
8.887255E+01
8.880536E+01
8.837954E+01
8.846994E+01
8.855704E+01
8.881585E+01
8.833295E+01
8.826149E+01
8.823159E+01
8.834072E+01
8.843158E+01
8.823954E+01
8.816769E+01
8.796981E+01
8.809408E+01
8.811842E+01
8.794560E+01
8.790438E+01
8.767663E+01
8.751337E+01
8.757495E+01
8.761197E+01
8.754026E+01
8.740929E+01
8.742422E+01
8.739896E+01
8.738553E+01
8.742121E+01
8.724430E+01
8.714009E+01
8.709578E+01
8.697816E+01
8.705913E+01
8.708053E+01
8.690442E+01
8.699071E+01
8.691941E+01
8.686195E+01
8.700066E+01
8.711570E+01
8.709727E+01
8.694116E+01
8.685704E+01
8.703689E+01
8.691208E+01
8.701691E+01
8.692795E+01
8.695395E+01
8.679991E+01
8.686265E+01
8.688725E+01
8.693201E+01
8.711815E+01
8.697166E+01
8.668132E+01
8.686115E+01
8.691085E+01
8.691568E+01
8.695243E+01
8.712166E+01
8.692771E+01
8.700995E+01
8.704363E+01
8.696057E+01
8.698815E+01
8.712276E+01
8.708619E+01
8.711814E+01
8.702940E+01
8.706658E+01
8.715649E+01
8.717317E+01
8.715977E+01
8.720005E+01
8.716150E+01
8.729598E+01
8.728347E+01
8.732141E+01
8.727956E+01
8.736566E+01
8.761633E+01
8.738851E+01
8.762767E+01
8.780835E+01
8.775446E+01
8.765131E+01
8.767174E+01
8.769547E+01
8.774851E+01
8.780083E+01
8.795418E+01
8.780408E+01
8.760220E+01
8.814539E+01
8.819693E+01
8.817480E+01
8.817334E+01
8.822280E+01
8.847554E+01
8.830752E+01
8.852863E+01
8.854379E+01
8.873418E+01
8.913461E+01
8.838700E+01
8.881809E+01
8.929346E+01
8.895804E+01
8.904631E+01
8.901327E+01
8.892448E+01
8.925599E+01
8.942835E+01
8.951827E+01
8.907590E+01
8.900450E+01
8.842023E+01
8.720158E+01
8.498679E+01
8.446105E+01
8.281715E+01
7.995268E+01
7.657302E+01
7.405914E+01
7.070122E+01
6.910337E+01
6.961346E+01
6.731081E+01
6.908049E+01
6.550328E+01
6.700309E+01
7.078649E+01
6.574770E+01
7.213147E+01
7.329761E+01
6.612179E+01
6.350164E+01
6.163468E+01
6.016961E+01
5.799488E+01
6.474065E+01
6.563819E+01
6.722254E+01
5.529497E+01
4.763537E+01
5.282628E+01
3.977840E+01
4.927441E+01
6.212605E+01
6.249983E+01
1.620028E+01
-2.890534E+00
-2.246423E+01
-2.881046E+01
3.096427E+02
5.500268E+01
4.147901E+01
5.875401E+01
4.504820E+01
-5.994550E+01
-4.453692E+01
-3.424392E+02
6.010047E+01
7.808209E+01
4.137651E+01
4.331608E+01
-4.690801E+01
9.165296E+01
1.131652E+02
-7.647285E+01
4.064586E+05
2.906553E+02
3.824658E+02
6.684149E+01
6.477651E+01
5.816658E+01
6.685574E+01
5.295583E+01
4.508633E+01
4.322895E+01
4.302199E+01
5.582369E+01
5.891180E+01
5.738704E+01
6.318829E+01
6.304333E+01
5.727115E+01
6.314704E+01
8.130084E+01
7.369255E+01
8.156029E+01
8.436464E+01
8.610237E+01
8.762867E+01
8.864445E+01
8.872889E+01
8.900327E+01
8.875244E+01
8.880056E+01
8.866628E+01
8.845964E+01
8.886812E+01
8.866791E+01
8.852806E+01
8.869980E+01
8.856865E+01
8.869852E+01
8.845971E+01
8.842701E+01
8.847480E+01
8.815005E+01
8.835536E+01
8.826376E+01
8.798599E+01
8.803323E+01
8.797831E+01
8.794166E+01
8.780544E+01
8.784430E+01
8.768071E+01
8.754555E+01
8.774216E+01
8.763434E+01
8.759598E+01
8.753934E+01
8.738761E+01
8.731611E+01
8.740174E+01
8.726716E+01
8.737844E+01
8.716148E+01
8.724411E+01
8.687611E+01
8.705567E+01
8.714855E+01
8.707525E+01
8.704811E+01
8.700469E+01
8.704081E+01
8.699096E+01
8.690203E+01
8.694349E+01
8.696115E+01
8.692289E+01
8.693470E+01
8.686595E+01
8.685895E+01
8.687147E+01
8.683035E+01
8.690505E+01
8.690390E+01
8.686946E+01
8.684111E+01
8.682546E+01
8.678566E+01
8.703756E+01
8.698601E+01
8.693721E+01
8.689168E+01
8.695827E+01
8.696665E+01
8.679814E+01
8.696952E+01
8.691896E+01
8.707540E+01
8.706906E+01
8.705468E+01
8.722044E+01
8.726576E+01
8.707162E+01
8.716551E+01
8.704090E+01
8.719976E+01
8.716123E+01
8.723764E+01
8.711833E+01
8.724276E+01
8.728840E+01
8.729268E+01
8.725873E+01
8.736737E+01
8.759794E+01
8.757695E+01
8.739704E+01
8.748334E+01
8.779183E+01
8.781238E+01
8.764809E+01
8.778471E+01
8.795431E+01
8.775334E+01
8.791152E+01
8.790132E+01
8.798605E+01
8.802667E+01
8.804802E+01
8.820459E+01
8.821372E+01
8.804654E+01
8.816128E+01
8.845609E+01
8.837396E+01
8.861020E+01
8.883811E+01
8.893808E+01
8.890405E+01
8.867594E+01
8.888059E+01
8.889177E+01
8.916432E+01
8.921069E+01
8.891574E+01
8.969335E+01
8.969164E+01
8.908973E+01
8.896868E+01
8.910360E+01
8.829509E+01
8.730561E+01
8.629097E+01
8.532773E+01
8.241274E+01
7.825097E+01
7.343302E+01
7.208283E+01
7.156194E+01
7.054527E+01
6.956975E+01
7.174411E+01
6.693569E+01
6.776844E+01
6.560612E+01
6.770450E+01
6.903608E+01
6.899830E+01
6.681676E+01
6.585647E+01
6.781641E+01
6.661957E+01
6.761037E+01
8.111495E+01
6.772672E+01
6.694083E+01
7.767705E+01
6.176806E+01
7.316235E+01
6.340659E+01
2.997370E+01
4.380393E+01
1.203575E+01
5.638119E+01
6.778106E+01
-1.074230E+02
2.819753E+01
5.702348E+00
3.486081E+01
5.762417E+01
3.869222E+02
3.817282E+01
3.431807E+01
2.218467E+02
4.337678E-01
1.376210E+01
6.103970E+01
8.753095E+01
8.165424E+01
8.610855E+01
7.929864E+00
1.091989E+02
-6.694420E+01
8.071552E+01
-1.006034E+03
9.629321E+01
2.193985E+01
6.279762E+01
5.896066E+01
6.094439E+01
6.604655E+01
5.394682E+01
5.303492E+01
5.814466E+01
6.082547E+01
5.881668E+01
6.078448E+01
6.407849E+01
6.222420E+01
5.744787E+01
6.091214E+01
6.418438E+01
6.861932E+01
7.451915E+01
8.073672E+01
8.445624E+01
8.624940E+01
8.740454E+01
8.888772E+01
8.874034E+01
8.921301E+01
8.872600E+01
8.848109E+01
8.869091E+01
8.841622E+01
8.872312E+01
8.874299E+01
8.861145E+01
8.880310E+01
8.879129E+01
8.851046E+01
8.852276E+01
8.845683E+01
8.837970E+01
8.835255E+01
8.817495E+01
8.823278E+01
8.818440E+01
8.806294E+01
8.806288E+01
8.794905E+01
8.800947E+01
8.785055E+01
8.775116E+01
8.763135E+01
8.752728E+01
8.766145E+01
8.762232E+01
8.742119E+01
8.739808E+01
8.740662E+01
8.729909E+01
8.722457E+01
8.713248E+01
8.714534E+01
8.707151E+01
8.709419E+01
8.719114E+01
8.719799E+01
8.705778E+01
8.707023E+01
8.695034E+01
8.689530E+01
8.696624E+01
8.697476E+01
8.684035E+01
8.681656E+01
8.687465E+01
8.688701E+01
8.702003E+01
8.700077E+01
8.682099E+01
8.696521E+01
8.690487E+01
8.671102E+01
8.691760E+01
8.695051E+01
8.699667E+01
8.700666E+01
8.698737E+01
8.700921E+01
8.676436E+01
8.689034E+01
8.690253E+01
8.717493E+01
8.700870E+01
8.716841E+01
8.693959E+01
8.694959E+01
8.705247E+01
8.702958E+01
8.697255E+01
8.719513E+01
8.704121E+01
8.714753E+01
8.713236E+01
8.717863E+01
8.714763E+01
8.726586E+01
8.722270E+01
8.739837E+01
8.727522E+01
8.734008E+01
8.740352E+01
8.737927E+01
8.749560E+01
8.752122E+01
8.771317E+01
8.778186E+01
8.760333E+01
8.752716E+01
8.762370E+01
8.755144E+01
8.768047E+01
8.791232E+01
8.780973E+01
8.804634E+01
8.800857E+01
8.818412E+01
8.812694E+01
8.809327E+01
8.831559E+01
8.849632E+01
8.849472E+01
8.827301E+01
8.855863E+01
8.856982E+01
8.874490E+01
8.906681E+01
8.860679E+01
8.857514E+01
8.884760E+01
8.852827E+01
8.891313E+01
8.872408E+01
8.904774E+01
8.928711E+01
8.880273E+01
8.905878E+01
8.875936E+01
8.925508E+01
8.928768E+01
8.788199E+01
8.439304E+01
8.244534E+01
8.236867E+01
7.798592E+01
7.634373E+01
7.692470E+01
7.451108E+01
7.105674E+01
6.917568E+01
7.456464E+01
7.195594E+01
7.077035E+01
6.855801E+01
7.739584E+01
6.590300E+01
6.678822E+01
6.604234E+01
6.487071E+01
6.768962E+01
7.599865E+01
8.763153E+01
6.598834E+01
5.632643E+01
6.672830E+01
6.610857E+01
6.910587E+01
7.001339E+01
6.989657E+01
5.950630E+01
4.173648E+01
4.102266E+01
5.678090E+01
7.153816E+01
-4.025565E+01
4.838559E+01
6.534590E+01
8.060805E+01
7.915147E+01
-7.580304E+02
7.012952E+01
5.774927E+01
3.747021E+00
3.094551E+02
5.048256E+01
4.084285E+01
6.051108E+01
7.475047E+01
9.747647E+01
-7.725552E+01
1.511070E+02
8.449480E+01
-2.891731E+02
2.261203E+02
3.847534E+01
1.443257E+02
7.079656E+01
3.316961E+01
4.600012E+01
5.238876E+01
5.821284E+01
6.155817E+01
5.491743E+01
6.001203E+01
5.435652E+01
5.124056E+01
6.345896E+01
5.736691E+01
6.167929E+01
6.103558E+01
6.212130E+01
6.590266E+01
7.427631E+01
8.053312E+01
8.361925E+01
8.517685E+01
8.738436E+01
8.880562E+01
8.916037E+01
8.947150E+01
9.056406E+01
8.851939E+01
8.898104E+01
8.888452E+01
8.895612E+01
8.853353E+01
8.865645E+01
8.850814E+01
8.857142E+01
8.867229E+01
8.844629E+01
8.820795E+01
8.836510E+01
8.842436E+01
8.814617E+01
8.822669E+01
8.816974E+01
8.810544E+01
8.781142E+01
8.794614E+01
8.799296E+01
8.782989E+01
8.769787E+01
8.766311E+01
8.766003E+01
8.746521E+01
8.752385E+01
8.745088E+01
8.735586E+01
8.729024E+01
8.727222E+01
8.734696E+01
8.721323E+01
8.721748E+01
8.711466E+01
8.707645E+01
8.716073E+01
8.709172E+01
8.692242E+01
8.705011E+01
8.707466E+01
8.715263E+01
8.715972E+01
8.702608E+01
8.694518E+01
8.692396E+01
8.691275E+01
8.674238E+01
8.692612E+01
8.699664E+01
8.685669E+01
8.663473E+01
8.689593E+01
8.691707E+01
8.703019E+01
8.697692E+01
8.695792E+01
8.690076E+01
8.696362E+01
8.678496E+01
8.626172E+01
8.703255E+01
8.700701E+01
8.684110E+01
8.692104E+01
8.711632E+01
8.703331E+01
8.707035E+01
8.697787E+01
8.708761E+01
8.703836E+01
8.702446E+01
8.721018E+01
8.708513E+01
8.705804E+01
8.730136E+01
8.720338E+01
8.716536E+01
8.723771E+01
8.730565E+01
8.737739E+01
8.744119E+01
8.749704E+01
8.747685E+01
8.759421E+01
8.742854E+01
8.740356E+01
8.762649E+01
8.757916E+01
8.775885E+01
8.764328E+01
8.778024E+01
8.794696E+01
8.766929E+01
8.764514E+01
8.801825E+01
8.817749E+01
8.796411E+01
8.804986E+01
8.790862E+01
8.813538E+01
8.826194E+01
8.841188E+01
8.829300E+01
8.846721E+01
8.879066E+01
8.880391E+01
8.865561E+01
8.879819E+01
8.890829E+01
8.923205E+01
8.934751E+01
8.907351E+01
8.875261E+01
8.870963E+01
8.898070E+01
8.852140E+01
8.886944E+01
8.901165E+01
9.101227E+01
8.869783E+01
8.773099E+01
8.783764E+01
8.362153E+01
8.071424E+01
7.849328E+01
7.477544E+01
7.617810E+01
7.317278E+01
7.293987E+01
6.922223E+01
7.048690E+01
6.778272E+01
6.768813E+01
6.933605E+01
7.492889E+01
6.494577E+01
7.165485E+01
7.217062E+01
6.651047E+01
6.976225E+01
6.935746E+01
6.822290E+01
7.507851E+01
5.735605E+01
8.733338E+01
6.803602E+01
6.604689E+01
5.869476E+01
4.470804E+01
4.064393E+01
4.145144E+01
6.118160E+01
3.471104E+01
5.861230E+01
7.073350E+01
1.594874E+01
3.257417E+01
3.819141E+01
7.124016E+01
6.907372E+01
2.355510E+01
6.132578E+01
8.810939E+01
1.236684E+02
6.179463E+01
4.065240E+01
8.168612E+01
8.850344E+01
8.450094E+01
7.935212E+01
-1.009784E+02
-1.414601E+02
-5.816901E+01
8.132662E+01
-8.885774E+03
-1.657402E+01
8.543125E+01
6.537308E+01
5.922579E+01
5.531179E+01
5.685892E+01
6.715206E+01
5.776414E+01
6.087789E+01
5.749532E+01
5.898446E+01
5.903617E+01
5.787947E+01
5.489598E+01
6.154902E+01
6.342116E+01
6.730196E+01
7.511909E+01
7.972601E+01
8.164598E+01
8.598785E+01
8.730594E+01
8.821641E+01
8.880856E+01
8.976204E+01
9.078661E+01
8.859283E+01
8.935213E+01
8.896630E+01
8.858803E+01
8.887097E+01
8.846986E+01
8.863757E+01
8.870681E+01
8.860843E+01
8.851529E+01
8.833181E+01
8.835505E+01
8.835707E+01
8.838703E+01
8.827278E+01
8.812402E+01
8.803633E+01
8.793100E+01
8.789166E+01
8.790761E+01
8.786426E+01
8.768551E+01
8.769280E+01
8.774317E+01
8.750557E+01
8.760000E+01
8.752840E+01
8.732088E+01
8.727951E+01
8.733092E+01
8.729146E+01
8.720649E+01
8.712040E+01
8.706712E+01
8.717484E+01
8.710250E+01
8.710902E+01
8.711138E+01
8.708180E+01
8.697213E+01
8.701490E+01
8.709188E+01
8.687420E+01
8.691298E+01
8.697778E+01
8.696725E+01
8.683771E+01
8.680291E+01
8.678562E+01
8.683722E+01
8.692918E+01
8.691095E+01
8.688760E+01
8.680119E+01
8.686181E+01
8.701870E+01
8.711958E+01
8.704017E+01
8.692048E+01
8.690937E+01
8.682222E+01
8.698438E+01
8.690102E+01
8.696698E+01
8.693391E+01
8.703375E+01
8.690754E+01
8.700924E+01
8.708794E+01
8.724374E+01
8.706575E+01
8.690559E+01
8.700218E+01
8.728938E+01
8.725422E+01
8.719723E+01
8.720899E+01
8.738879E+01
8.754417E+01
8.748142E+01
8.743705E+01
8.728239E+01
8.730820E+01
8.748866E+01
8.757109E+01
8.757525E+01
8.740201E+01
8.752419E+01
8.782345E+01
8.765501E+01
8.768974E+01
8.791031E+01
8.813752E+01
8.757915E+01
8.796905E+01
8.779184E+01
8.675045E+01
8.808599E+01
8.813373E+01
8.811632E+01
8.822741E+01
8.822913E+01
8.818543E+01
8.867646E+01
8.866721E+01
8.868230E+01
8.882971E+01
8.892992E+01
8.856142E+01
8.896240E+01
9.012081E+01
8.892401E+01
8.908515E+01
8.912023E+01
8.921443E+01
8.915539E+01
8.921762E+01
8.908598E+01
8.897436E+01
8.843073E+01
8.662154E+01
8.661933E+01
8.348283E+01
8.077831E+01
8.017281E+01
7.581282E+01
7.459887E+01
7.195954E+01
6.998687E+01
6.993973E+01
7.065667E+01
6.933977E+01
6.768524E+01
6.670174E+01
6.920659E+01
7.014665E+01
6.646200E+01
6.750257E+01
6.781838E+01
6.969555E+01
6.948503E+01
7.026820E+01
7.675451E+01
6.883175E+01
6.312745E+01
6.598591E+01
6.912910E+01
6.105674E+01
5.782400E+01
6.666354E+01
7.496073E+01
8.207641E+01
5.061782E+01
7.113398E+01
8.134388E+01
5.962420E+01
4.555467E+01
5.382208E+01
6.075313E+01
4.116788E+01
6.118729E+01
-1.838736E+00
3.496042E+01
3.413585E+02
8.805882E+00
8.282594E+01
6.197767E+01
5.075204E+01
7.237567E+01
8.544692E+01
2.211424E+02
-1.297341E+01
1.615712E+01
1.619291E+02
1.223971E+02
1.286527E+02
8.684870E+01
4.697124E+01
5.724580E+01
5.370807E+01
5.891598E+01
5.729981E+01
6.409641E+01
5.952418E+01
6.195310E+01
5.565984E+01
5.819491E+01
5.843790E+01
5.379538E+01
5.754005E+01
5.686176E+01
6.890576E+01
7.446499E+01
7.897375E+01
8.102651E+01
8.530247E+01
8.816289E+01
8.829682E+01
8.920721E+01
8.912247E+01
8.866491E+01
8.894946E+01
8.889423E+01
8.892599E+01
8.903997E+01
8.900147E+01
8.858610E+01
8.824383E+01
8.803634E+01
8.863513E+01
8.857798E+01
8.826931E+01
8.821650E+01
8.835877E+01
8.838149E+01
8.820805E+01
8.801023E+01
8.801052E+01
8.791315E+01
8.804019E+01
8.793963E+01
8.774530E+01
8.778539E+01
8.760439E+01
8.756625E+01
8.764197E+01
8.755479E+01
8.748201E+01
8.737141E+01
8.723181E+01
8.733235E+01
8.727537E+01
8.730098E+01
8.711798E+01
8.717538E+01
8.710601E+01
8.710223E+01
8.699234E+01
8.702711E+01
8.700716E+01
8.697253E+01
8.709634E+01
8.703941E+01
8.695038E+01
8.701026E+01
8.687040E+01
8.691435E+01
8.682255E+01
8.689194E+01
8.694966E+01
8.684814E+01
8.685178E+01
8.687677E+01
8.692882E+01
8.688483E+01
8.674486E+01
8.676479E+01
8.684318E+01
8.694182E+01
8.713761E+01
8.694708E+01
8.703641E+01
8.696849E+01
8.689620E+01
8.712996E+01
8.714281E+01
8.716860E+01
8.706256E+01
8.699394E+01
8.701872E+01
8.712854E+01
8.727658E+01
8.723926E+01
8.701904E+01
8.703303E+01
8.701655E+01
8.719976E+01
8.724952E+01
8.714608E+01
8.724726E+01
8.742342E+01
8.716528E+01
8.742061E+01
8.753965E+01
8.744139E+01
8.741228E+01
8.745715E+01
8.745950E+01
8.751304E+01
8.772373E+01
8.774935E+01
8.755819E+01
8.785362E+01
8.792083E+01
8.773338E+01
8.782619E+01
8.810385E+01
8.742624E+01
8.783035E+01
8.803915E+01
8.820077E+01
8.832578E+01
8.847903E+01
8.859078E+01
8.803367E+01
8.809038E+01
8.857047E+01
8.866641E+01
8.853688E+01
8.878787E+01
8.883259E+01
8.895955E+01
8.865413E+01
8.894661E+01
8.942325E+01
8.965043E+01
8.912631E+01
8.921160E+01
8.918689E+01
8.932597E+01
8.860942E+01
8.736150E+01
8.744509E+01
8.376005E+01
8.293045E+01
8.648469E+01
7.781976E+01
7.466770E+01
7.194984E+01
7.123268E+01
7.129972E+01
6.663604E+01
6.568465E+01
6.702131E+01
6.735203E+01
7.097101E+01
7.115555E+01
7.168146E+01
6.440315E+01
6.644100E+01
7.007727E+01
6.739176E+01
6.968578E+01
6.431958E+01
6.584168E+01
6.117559E+01
5.883831E+01
6.225582E+01
5.602797E+01
7.981592E+01
5.760426E+01
6.773015E+01
5.177400E+01
7.798433E+01
6.951926E+01
6.995415E+01
8.114788E+01
5.444880E+01
5.214383E+01
7.512437E+01
3.803806E+01
3.452313E+01
-6.078213E+01
2.885712E+02
1.736099E+03
THETA
0.000000E+00
0.000000E+00
0.000000E+00
0.000000E+00
0.000000E+00
0.000000E+00
0.000000E+00
0.000000E+00
0.000000E+00
0.000000E+00
0.000000E+00
0.000000E+00
0.000000E+00
0.000000E+00
0.000000E+00
0.000000E+00
0.000000E+00
0.000000E+00
0.000000E+00
0.000000E+00
0.000000E+00
0.000000E+00
0.000000E+00
0.000000E+00
0.000000E+00
0.000000E+00
0.000000E+00
0.000000E+00
0.000000E+00
0.000000E+00
0.000000E+00
0.000000E+00
0.000000E+00
0.000000E+00
0.000000E+00
0.000000E+00
0.000000E+00
0.000000E+00
0.000000E+00
0.000000E+00
0.000000E+00
0.000000E+00
0.000000E+00
0.000000E+00
0.000000E+00
0.000000E+00
0.000000E+00
0.000000E+00
0.000000E+00
0.000000E+00
0.000000E+00
0.000000E+00
0.000000E+00
0.000000E+00
0.000000E+00
0.000000E+00
0.000000E+00
0.000000E+00
0.000000E+00
0.000000E+00
0.000000E+00
0.000000E+00
0.000000E+00
0.000000E+00
0.000000E+00
0.000000E+00
0.000000E+00
0.000000E+00
0.000000E+00
0.000000E+00
0.000000E+00
0.000000E+00
0.000000E+00
0.000000E+00
0.000000E+00
0.000000E+00
0.000000E+00
0.000000E+00
0.000000E+00
0.000000E+00
0.000000E+00
0.000000E+00
0.000000E+00
0.000000E+00
0.000000E+00
0.000000E+00
0.000000E+00
0.000000E+00
0.000000E+00
0.000000E+00
0.000000E+00
0.000000E+00
0.000000E+00
0.000000E+00
0.000000E+00
0.000000E+00
0.000000E+00
0.000000E+00
0.000000E+00
0.000000E+00
0.000000E+00
0.000000E+00
0.000000E+00
0.000000E+00
0.000000E+00
0.000000E+00
0.000000E+00
0.000000E+00
0.000000E+00
0.000000E+00
0.000000E+00
0.000000E+00
0.000000E+00
0.000000E+00
0.000000E+00
0.000000E+00
0.000000E+00
0.000000E+00
0.000000E+00
0.000000E+00
0.000000E+00
0.000000E+00
0.000000E+00
0.000000E+00
0.000000E+00
0.000000E+00
0.000000E+00
0.000000E+00
0.000000E+00
0.000000E+00
0.000000E+00
0.000000E+00
0.000000E+00
0.000000E+00
0.000000E+00
0.000000E+00
0.000000E+00
0.000000E+00
0.000000E+00
0.000000E+00
0.000000E+00
0.000000E+00
0.000000E+00
0.000000E+00
0.000000E+00
0.000000E+00
0.000000E+00
0.000000E+00
0.000000E+00
0.000000E+00
0.000000E+00
0.000000E+00
0.000000E+00
0.000000E+00
0.000000E+00
0.000000E+00
0.000000E+00
0.000000E+00
0.000000E+00
0.000000E+00
0.000000E+00
0.000000E+00
0.000000E+00
0.000000E+00
0.000000E+00
0.000000E+00
0.000000E+00
0.000000E+00
0.000000E+00
0.000000E+00
0.000000E+00
0.000000E+00
0.000000E+00
0.000000E+00
0.000000E+00
0.000000E+00
0.000000E+00
0.000000E+00
0.000000E+00
0.000000E+00
0.000000E+00
0.000000E+00
0.000000E+00
0.000000E+00
0.000000E+00
0.000000E+00
0.000000E+00
0.000000E+00
0.000000E+00
0.000000E+00
0.000000E+00
0.000000E+00
0.000000E+00
0.000000E+00
0.000000E+00
0.000000E+00
0.000000E+00
0.000000E+00
0.000000E+00
0.000000E+00
0.000000E+00
5.000000E+00
5.000000E+00
5.000000E+00
5.000000E+00
5.000000E+00
5.000000E+00
5.000000E+00
5.000000E+00
5.000000E+00
5.000000E+00
5.000000E+00
5.000000E+00
5.000000E+00
5.000000E+00
5.000000E+00
5.000000E+00
5.000000E+00
5.000000E+00
5.000000E+00
5.000000E+00
5.000000E+00
5.000000E+00
5.000000E+00
5.000000E+00
5.000000E+00
5.000000E+00
5.000000E+00
5.000000E+00
5.000000E+00
5.000000E+00
5.000000E+00
5.000000E+00
5.000000E+00
5.000000E+00
5.000000E+00
5.000000E+00
5.000000E+00
5.000000E+00
5.000000E+00
5.000000E+00
5.000000E+00
5.000000E+00
5.000000E+00
5.000000E+00
5.000000E+00
5.000000E+00
5.000000E+00
5.000000E+00
5.000000E+00
5.000000E+00
5.000000E+00
5.000000E+00
5.000000E+00
5.000000E+00
5.000000E+00
5.000000E+00
5.000000E+00
5.000000E+00
5.000000E+00
5.000000E+00
5.000000E+00
5.000000E+00
5.000000E+00
5.000000E+00
5.000000E+00
5.000000E+00
5.000000E+00
5.000000E+00
5.000000E+00
5.000000E+00
5.000000E+00
5.000000E+00
5.000000E+00
5.000000E+00
5.000000E+00
5.000000E+00
5.000000E+00
5.000000E+00
5.000000E+00
5.000000E+00
5.000000E+00
5.000000E+00
5.000000E+00
5.000000E+00
5.000000E+00
5.000000E+00
5.000000E+00
5.000000E+00
5.000000E+00
5.000000E+00
5.000000E+00
5.000000E+00
5.000000E+00
5.000000E+00
5.000000E+00
5.000000E+00
5.000000E+00
5.000000E+00
5.000000E+00
5.000000E+00
5.000000E+00
5.000000E+00
5.000000E+00
5.000000E+00
5.000000E+00
5.000000E+00
5.000000E+00
5.000000E+00
5.000000E+00
5.000000E+00
5.000000E+00
5.000000E+00
5.000000E+00
5.000000E+00
5.000000E+00
5.000000E+00
5.000000E+00
5.000000E+00
5.000000E+00
5.000000E+00
5.000000E+00
5.000000E+00
5.000000E+00
5.000000E+00
5.000000E+00
5.000000E+00
5.000000E+00
5.000000E+00
5.000000E+00
5.000000E+00
5.000000E+00
5.000000E+00
5.000000E+00
5.000000E+00
5.000000E+00
5.000000E+00
5.000000E+00
5.000000E+00
5.000000E+00
5.000000E+00
5.000000E+00
5.000000E+00
5.000000E+00
5.000000E+00
5.000000E+00
5.000000E+00
5.000000E+00
5.000000E+00
5.000000E+00
5.000000E+00
5.000000E+00
5.000000E+00
5.000000E+00
5.000000E+00
5.000000E+00
5.000000E+00
5.000000E+00
5.000000E+00
5.000000E+00
5.000000E+00
5.000000E+00
5.000000E+00
5.000000E+00
5.000000E+00
5.000000E+00
5.000000E+00
5.000000E+00
5.000000E+00
5.000000E+00
5.000000E+00
5.000000E+00
5.000000E+00
5.000000E+00
5.000000E+00
5.000000E+00
5.000000E+00
5.000000E+00
5.000000E+00
5.000000E+00
5.000000E+00
5.000000E+00
5.000000E+00
5.000000E+00
5.000000E+00
5.000000E+00
5.000000E+00
5.000000E+00
5.000000E+00
5.000000E+00
5.000000E+00
5.000000E+00
5.000000E+00
5.000000E+00
5.000000E+00
5.000000E+00
5.000000E+00
5.000000E+00
5.000000E+00
5.000000E+00
5.000000E+00
5.000000E+00
1.000000E+01
1.000000E+01
1.000000E+01
1.000000E+01
1.000000E+01
1.000000E+01
1.000000E+01
1.000000E+01
1.000000E+01
1.000000E+01
1.000000E+01
1.000000E+01
1.000000E+01
1.000000E+01
1.000000E+01
1.000000E+01
1.000000E+01
1.000000E+01
1.000000E+01
1.000000E+01
1.000000E+01
1.000000E+01
1.000000E+01
1.000000E+01
1.000000E+01
1.000000E+01
1.000000E+01
1.000000E+01
1.000000E+01
1.000000E+01
1.000000E+01
1.000000E+01
1.000000E+01
1.000000E+01
1.000000E+01
1.000000E+01
1.000000E+01
1.000000E+01
1.000000E+01
1.000000E+01
1.000000E+01
1.000000E+01
1.000000E+01
1.000000E+01
1.000000E+01
1.000000E+01
1.000000E+01
1.000000E+01
1.000000E+01
1.000000E+01
1.000000E+01
1.000000E+01
1.000000E+01
1.000000E+01
1.000000E+01
1.000000E+01
1.000000E+01
1.000000E+01
1.000000E+01
1.000000E+01
1.000000E+01
1.000000E+01
1.000000E+01
1.000000E+01
1.000000E+01
1.000000E+01
1.000000E+01
1.000000E+01
1.000000E+01
1.000000E+01
1.000000E+01
1.000000E+01
1.000000E+01
1.000000E+01
1.000000E+01
1.000000E+01
1.000000E+01
1.000000E+01
1.000000E+01
1.000000E+01
1.000000E+01
1.000000E+01
1.000000E+01
1.000000E+01
1.000000E+01
1.000000E+01
1.000000E+01
1.000000E+01
1.000000E+01
1.000000E+01
1.000000E+01
1.000000E+01
1.000000E+01
1.000000E+01
1.000000E+01
1.000000E+01
1.000000E+01
1.000000E+01
1.000000E+01
1.000000E+01
1.000000E+01
1.000000E+01
1.000000E+01
1.000000E+01
1.000000E+01
1.000000E+01
1.000000E+01
1.000000E+01
1.000000E+01
1.000000E+01
1.000000E+01
1.000000E+01
1.000000E+01
1.000000E+01
1.000000E+01
1.000000E+01
1.000000E+01
1.000000E+01
1.000000E+01
1.000000E+01
1.000000E+01
1.000000E+01
1.000000E+01
1.000000E+01
1.000000E+01
1.000000E+01
1.000000E+01
1.000000E+01
1.000000E+01
1.000000E+01
1.000000E+01
1.000000E+01
1.000000E+01
1.000000E+01
1.000000E+01
1.000000E+01
1.000000E+01
1.000000E+01
1.000000E+01
1.000000E+01
1.000000E+01
1.000000E+01
1.000000E+01
1.000000E+01
1.000000E+01
1.000000E+01
1.000000E+01
1.000000E+01
1.000000E+01
1.000000E+01
1.000000E+01
1.000000E+01
1.000000E+01
1.000000E+01
1.000000E+01
1.000000E+01
1.000000E+01
1.000000E+01
1.000000E+01
1.000000E+01
1.000000E+01
1.000000E+01
1.000000E+01
1.000000E+01
1.000000E+01
1.000000E+01
1.000000E+01
1.000000E+01
1.000000E+01
1.000000E+01
1.000000E+01
1.000000E+01
1.000000E+01
1.000000E+01
1.000000E+01
1.000000E+01
1.000000E+01
1.000000E+01
1.000000E+01
1.000000E+01
1.000000E+01
1.000000E+01
1.000000E+01
1.000000E+01
1.000000E+01
1.000000E+01
1.000000E+01
1.000000E+01
1.000000E+01
1.000000E+01
1.000000E+01
1.000000E+01
1.000000E+01
1.000000E+01
1.000000E+01
1.000000E+01
1.000000E+01
1.000000E+01
1.000000E+01
1.000000E+01
1.000000E+01
1.500000E+01
1.500000E+01
1.500000E+01
1.500000E+01
1.500000E+01
1.500000E+01
1.500000E+01
1.500000E+01
1.500000E+01
1.500000E+01
1.500000E+01
1.500000E+01
1.500000E+01
1.500000E+01
1.500000E+01
1.500000E+01
1.500000E+01
1.500000E+01
1.500000E+01
1.500000E+01
1.500000E+01
1.500000E+01
1.500000E+01
1.500000E+01
1.500000E+01
1.500000E+01
1.500000E+01
1.500000E+01
1.500000E+01
1.500000E+01
1.500000E+01
1.500000E+01
1.500000E+01
1.500000E+01
1.500000E+01
1.500000E+01
1.500000E+01
1.500000E+01
1.500000E+01
1.500000E+01
1.500000E+01
1.500000E+01
1.500000E+01
1.500000E+01
1.500000E+01
1.500000E+01
1.500000E+01
1.500000E+01
1.500000E+01
1.500000E+01
1.500000E+01
1.500000E+01
1.500000E+01
1.500000E+01
1.500000E+01
1.500000E+01
1.500000E+01
1.500000E+01
1.500000E+01
1.500000E+01
1.500000E+01
1.500000E+01
1.500000E+01
1.500000E+01
1.500000E+01
1.500000E+01
1.500000E+01
1.500000E+01
1.500000E+01
1.500000E+01
1.500000E+01
1.500000E+01
1.500000E+01
1.500000E+01
1.500000E+01
1.500000E+01
1.500000E+01
1.500000E+01
1.500000E+01
1.500000E+01
1.500000E+01
1.500000E+01
1.500000E+01
1.500000E+01
1.500000E+01
1.500000E+01
1.500000E+01
1.500000E+01
1.500000E+01
1.500000E+01
1.500000E+01
1.500000E+01
1.500000E+01
1.500000E+01
1.500000E+01
1.500000E+01
1.500000E+01
1.500000E+01
1.500000E+01
1.500000E+01
1.500000E+01
1.500000E+01
1.500000E+01
1.500000E+01
1.500000E+01
1.500000E+01
1.500000E+01
1.500000E+01
1.500000E+01
1.500000E+01
1.500000E+01
1.500000E+01
1.500000E+01
1.500000E+01
1.500000E+01
1.500000E+01
1.500000E+01
1.500000E+01
1.500000E+01
1.500000E+01
1.500000E+01
1.500000E+01
1.500000E+01
1.500000E+01
1.500000E+01
1.500000E+01
1.500000E+01
1.500000E+01
1.500000E+01
1.500000E+01
1.500000E+01
1.500000E+01
1.500000E+01
1.500000E+01
1.500000E+01
1.500000E+01
1.500000E+01
1.500000E+01
1.500000E+01
1.500000E+01
1.500000E+01
1.500000E+01
1.500000E+01
1.500000E+01
1.500000E+01
1.500000E+01
1.500000E+01
1.500000E+01
1.500000E+01
1.500000E+01
1.500000E+01
1.500000E+01
1.500000E+01
1.500000E+01
1.500000E+01
1.500000E+01
1.500000E+01
1.500000E+01
1.500000E+01
1.500000E+01
1.500000E+01
1.500000E+01
1.500000E+01
1.500000E+01
1.500000E+01
1.500000E+01
1.500000E+01
1.500000E+01
1.500000E+01
1.500000E+01
1.500000E+01
1.500000E+01
1.500000E+01
1.500000E+01
1.500000E+01
1.500000E+01
1.500000E+01
1.500000E+01
1.500000E+01
1.500000E+01
1.500000E+01
1.500000E+01
1.500000E+01
1.500000E+01
1.500000E+01
1.500000E+01
1.500000E+01
1.500000E+01
1.500000E+01
1.500000E+01
1.500000E+01
1.500000E+01
1.500000E+01
1.500000E+01
1.500000E+01
1.500000E+01
1.500000E+01
1.500000E+01
1.500000E+01
1.500000E+01
1.500000E+01
2.000000E+01
2.000000E+01
2.000000E+01
2.000000E+01
2.000000E+01
2.000000E+01
2.000000E+01
2.000000E+01
2.000000E+01
2.000000E+01
2.000000E+01
2.000000E+01
2.000000E+01
2.000000E+01
2.000000E+01
2.000000E+01
2.000000E+01
2.000000E+01
2.000000E+01
2.000000E+01
2.000000E+01
2.000000E+01
2.000000E+01
2.000000E+01
2.000000E+01
2.000000E+01
2.000000E+01
2.000000E+01
2.000000E+01
2.000000E+01
2.000000E+01
2.000000E+01
2.000000E+01
2.000000E+01
2.000000E+01
2.000000E+01
2.000000E+01
2.000000E+01
2.000000E+01
2.000000E+01
2.000000E+01
2.000000E+01
2.000000E+01
2.000000E+01
2.000000E+01
2.000000E+01
2.000000E+01
2.000000E+01
2.000000E+01
2.000000E+01
2.000000E+01
2.000000E+01
2.000000E+01
2.000000E+01
2.000000E+01
2.000000E+01
2.000000E+01
2.000000E+01
2.000000E+01
2.000000E+01
2.000000E+01
2.000000E+01
2.000000E+01
2.000000E+01
2.000000E+01
2.000000E+01
2.000000E+01
2.000000E+01
2.000000E+01
2.000000E+01
2.000000E+01
2.000000E+01
2.000000E+01
2.000000E+01
2.000000E+01
2.000000E+01
2.000000E+01
2.000000E+01
2.000000E+01
2.000000E+01
2.000000E+01
2.000000E+01
2.000000E+01
2.000000E+01
2.000000E+01
2.000000E+01
2.000000E+01
2.000000E+01
2.000000E+01
2.000000E+01
2.000000E+01
2.000000E+01
2.000000E+01
2.000000E+01
2.000000E+01
2.000000E+01
2.000000E+01
2.000000E+01
2.000000E+01
2.000000E+01
2.000000E+01
2.000000E+01
2.000000E+01
2.000000E+01
2.000000E+01
2.000000E+01
2.000000E+01
2.000000E+01
2.000000E+01
2.000000E+01
2.000000E+01
2.000000E+01
2.000000E+01
2.000000E+01
2.000000E+01
2.000000E+01
2.000000E+01
2.000000E+01
2.000000E+01
2.000000E+01
2.000000E+01
2.000000E+01
2.000000E+01
2.000000E+01
2.000000E+01
2.000000E+01
2.000000E+01
2.000000E+01
2.000000E+01
2.000000E+01
2.000000E+01
2.000000E+01
2.000000E+01
2.000000E+01
2.000000E+01
2.000000E+01
2.000000E+01
2.000000E+01
2.000000E+01
2.000000E+01
2.000000E+01
2.000000E+01
2.000000E+01
2.000000E+01
2.000000E+01
2.000000E+01
2.000000E+01
2.000000E+01
2.000000E+01
2.000000E+01
2.000000E+01
2.000000E+01
2.000000E+01
2.000000E+01
2.000000E+01
2.000000E+01
2.000000E+01
2.000000E+01
2.000000E+01
2.000000E+01
2.000000E+01
2.000000E+01
2.000000E+01
2.000000E+01
2.000000E+01
2.000000E+01
2.000000E+01
2.000000E+01
2.000000E+01
2.000000E+01
2.000000E+01
2.000000E+01
2.000000E+01
2.000000E+01
2.000000E+01
2.000000E+01
2.000000E+01
2.000000E+01
2.000000E+01
2.000000E+01
2.000000E+01
2.000000E+01
2.000000E+01
2.000000E+01
2.000000E+01
2.000000E+01
2.000000E+01
2.000000E+01
2.000000E+01
2.000000E+01
2.000000E+01
2.000000E+01
2.000000E+01
2.000000E+01
2.000000E+01
2.000000E+01
2.000000E+01
2.000000E+01
2.000000E+01
2.000000E+01
2.000000E+01
2.500000E+01
2.500000E+01
2.500000E+01
2.500000E+01
2.500000E+01
2.500000E+01
2.500000E+01
2.500000E+01
2.500000E+01
2.500000E+01
2.500000E+01
2.500000E+01
2.500000E+01
2.500000E+01
2.500000E+01
2.500000E+01
2.500000E+01
2.500000E+01
2.500000E+01
2.500000E+01
2.500000E+01
2.500000E+01
2.500000E+01
2.500000E+01
2.500000E+01
2.500000E+01
2.500000E+01
2.500000E+01
2.500000E+01
2.500000E+01
2.500000E+01
2.500000E+01
2.500000E+01
2.500000E+01
2.500000E+01
2.500000E+01
2.500000E+01
2.500000E+01
2.500000E+01
2.500000E+01
2.500000E+01
2.500000E+01
2.500000E+01
2.500000E+01
2.500000E+01
2.500000E+01
2.500000E+01
2.500000E+01
2.500000E+01
2.500000E+01
2.500000E+01
2.500000E+01
2.500000E+01
2.500000E+01
2.500000E+01
2.500000E+01
2.500000E+01
2.500000E+01
2.500000E+01
2.500000E+01
2.500000E+01
2.500000E+01
2.500000E+01
2.500000E+01
2.500000E+01
2.500000E+01
2.500000E+01
2.500000E+01
2.500000E+01
2.500000E+01
2.500000E+01
2.500000E+01
2.500000E+01
2.500000E+01
2.500000E+01
2.500000E+01
2.500000E+01
2.500000E+01
2.500000E+01
2.500000E+01
2.500000E+01
2.500000E+01
2.500000E+01
2.500000E+01
2.500000E+01
2.500000E+01
2.500000E+01
2.500000E+01
2.500000E+01
2.500000E+01
2.500000E+01
2.500000E+01
2.500000E+01
2.500000E+01
2.500000E+01
2.500000E+01
2.500000E+01
2.500000E+01
2.500000E+01
2.500000E+01
2.500000E+01
2.500000E+01
2.500000E+01
2.500000E+01
2.500000E+01
2.500000E+01
2.500000E+01
2.500000E+01
2.500000E+01
2.500000E+01
2.500000E+01
2.500000E+01
2.500000E+01
2.500000E+01
2.500000E+01
2.500000E+01
2.500000E+01
2.500000E+01
2.500000E+01
2.500000E+01
2.500000E+01
2.500000E+01
2.500000E+01
2.500000E+01
2.500000E+01
2.500000E+01
2.500000E+01
2.500000E+01
2.500000E+01
2.500000E+01
2.500000E+01
2.500000E+01
2.500000E+01
2.500000E+01
2.500000E+01
2.500000E+01
2.500000E+01
2.500000E+01
2.500000E+01
2.500000E+01
2.500000E+01
2.500000E+01
2.500000E+01
2.500000E+01
2.500000E+01
2.500000E+01
2.500000E+01
2.500000E+01
2.500000E+01
2.500000E+01
2.500000E+01
2.500000E+01
2.500000E+01
2.500000E+01
2.500000E+01
2.500000E+01
2.500000E+01
2.500000E+01
2.500000E+01
2.500000E+01
2.500000E+01
2.500000E+01
2.500000E+01
2.500000E+01
2.500000E+01
2.500000E+01
2.500000E+01
2.500000E+01
2.500000E+01
2.500000E+01
2.500000E+01
2.500000E+01
2.500000E+01
2.500000E+01
2.500000E+01
2.500000E+01
2.500000E+01
2.500000E+01
2.500000E+01
2.500000E+01
2.500000E+01
2.500000E+01
2.500000E+01
2.500000E+01
2.500000E+01
2.500000E+01
2.500000E+01
2.500000E+01
2.500000E+01
2.500000E+01
2.500000E+01
2.500000E+01
2.500000E+01
2.500000E+01
2.500000E+01
2.500000E+01
2.500000E+01
2.500000E+01
2.500000E+01
2.500000E+01
2.500000E+01
3.000000E+01
3.000000E+01
3.000000E+01
3.000000E+01
3.000000E+01
3.000000E+01
3.000000E+01
3.000000E+01
3.000000E+01
3.000000E+01
3.000000E+01
3.000000E+01
3.000000E+01
3.000000E+01
3.000000E+01
3.000000E+01
3.000000E+01
3.000000E+01
3.000000E+01
3.000000E+01
3.000000E+01
3.000000E+01
3.000000E+01
3.000000E+01
3.000000E+01
3.000000E+01
3.000000E+01
3.000000E+01
3.000000E+01
3.000000E+01
3.000000E+01
3.000000E+01
3.000000E+01
3.000000E+01
3.000000E+01
3.000000E+01
3.000000E+01
3.000000E+01
3.000000E+01
3.000000E+01
3.000000E+01
3.000000E+01
3.000000E+01
3.000000E+01
3.000000E+01
3.000000E+01
3.000000E+01
3.000000E+01
3.000000E+01
3.000000E+01
3.000000E+01
3.000000E+01
3.000000E+01
3.000000E+01
3.000000E+01
3.000000E+01
3.000000E+01
3.000000E+01
3.000000E+01
3.000000E+01
3.000000E+01
3.000000E+01
3.000000E+01
3.000000E+01
3.000000E+01
3.000000E+01
3.000000E+01
3.000000E+01
3.000000E+01
3.000000E+01
3.000000E+01
3.000000E+01
3.000000E+01
3.000000E+01
3.000000E+01
3.000000E+01
3.000000E+01
3.000000E+01
3.000000E+01
3.000000E+01
3.000000E+01
3.000000E+01
3.000000E+01
3.000000E+01
3.000000E+01
3.000000E+01
3.000000E+01
3.000000E+01
3.000000E+01
3.000000E+01
3.000000E+01
3.000000E+01
3.000000E+01
3.000000E+01
3.000000E+01
3.000000E+01
3.000000E+01
3.000000E+01
3.000000E+01
3.000000E+01
3.000000E+01
3.000000E+01
3.000000E+01
3.000000E+01
3.000000E+01
3.000000E+01
3.000000E+01
3.000000E+01
3.000000E+01
3.000000E+01
3.000000E+01
3.000000E+01
3.000000E+01
3.000000E+01
3.000000E+01
3.000000E+01
3.000000E+01
3.000000E+01
3.000000E+01
3.000000E+01
3.000000E+01
3.000000E+01
3.000000E+01
3.000000E+01
3.000000E+01
3.000000E+01
3.000000E+01
3.000000E+01
3.000000E+01
3.000000E+01
3.000000E+01
3.000000E+01
3.000000E+01
3.000000E+01
3.000000E+01
3.000000E+01
3.000000E+01
3.000000E+01
3.000000E+01
3.000000E+01
3.000000E+01
3.000000E+01
3.000000E+01
3.000000E+01
3.000000E+01
3.000000E+01
3.000000E+01
3.000000E+01
3.000000E+01
3.000000E+01
3.000000E+01
3.000000E+01
3.000000E+01
3.000000E+01
3.000000E+01
3.000000E+01
3.000000E+01
3.000000E+01
3.000000E+01
3.000000E+01
3.000000E+01
3.000000E+01
3.000000E+01
3.000000E+01
3.000000E+01
3.000000E+01
3.000000E+01
3.000000E+01
3.000000E+01
3.000000E+01
3.000000E+01
3.000000E+01
3.000000E+01
3.000000E+01
3.000000E+01
3.000000E+01
3.000000E+01
3.000000E+01
3.000000E+01
3.000000E+01
3.000000E+01
3.000000E+01
3.000000E+01
3.000000E+01
3.000000E+01
3.000000E+01
3.000000E+01
3.000000E+01
3.000000E+01
3.000000E+01
3.000000E+01
3.000000E+01
3.000000E+01
3.000000E+01
3.000000E+01
3.000000E+01
3.000000E+01
3.000000E+01
3.000000E+01
3.000000E+01
3.000000E+01
3.500000E+01
3.500000E+01
3.500000E+01
3.500000E+01
3.500000E+01
3.500000E+01
3.500000E+01
3.500000E+01
3.500000E+01
3.500000E+01
3.500000E+01
3.500000E+01
3.500000E+01
3.500000E+01
3.500000E+01
3.500000E+01
3.500000E+01
3.500000E+01
3.500000E+01
3.500000E+01
3.500000E+01
3.500000E+01
3.500000E+01
3.500000E+01
3.500000E+01
3.500000E+01
3.500000E+01
3.500000E+01
3.500000E+01
3.500000E+01
3.500000E+01
3.500000E+01
3.500000E+01
3.500000E+01
3.500000E+01
3.500000E+01
3.500000E+01
3.500000E+01
3.500000E+01
3.500000E+01
3.500000E+01
3.500000E+01
3.500000E+01
3.500000E+01
3.500000E+01
3.500000E+01
3.500000E+01
3.500000E+01
3.500000E+01
3.500000E+01
3.500000E+01
3.500000E+01
3.500000E+01
3.500000E+01
3.500000E+01
3.500000E+01
3.500000E+01
3.500000E+01
3.500000E+01
3.500000E+01
3.500000E+01
3.500000E+01
3.500000E+01
3.500000E+01
3.500000E+01
3.500000E+01
3.500000E+01
3.500000E+01
3.500000E+01
3.500000E+01
3.500000E+01
3.500000E+01
3.500000E+01
3.500000E+01
3.500000E+01
3.500000E+01
3.500000E+01
3.500000E+01
3.500000E+01
3.500000E+01
3.500000E+01
3.500000E+01
3.500000E+01
3.500000E+01
3.500000E+01
3.500000E+01
3.500000E+01
3.500000E+01
3.500000E+01
3.500000E+01
3.500000E+01
3.500000E+01
3.500000E+01
3.500000E+01
3.500000E+01
3.500000E+01
3.500000E+01
3.500000E+01
3.500000E+01
3.500000E+01
3.500000E+01
3.500000E+01
3.500000E+01
3.500000E+01
3.500000E+01
3.500000E+01
3.500000E+01
3.500000E+01
3.500000E+01
3.500000E+01
3.500000E+01
3.500000E+01
3.500000E+01
3.500000E+01
3.500000E+01
3.500000E+01
3.500000E+01
3.500000E+01
3.500000E+01
3.500000E+01
3.500000E+01
3.500000E+01
3.500000E+01
3.500000E+01
3.500000E+01
3.500000E+01
3.500000E+01
3.500000E+01
3.500000E+01
3.500000E+01
3.500000E+01
3.500000E+01
3.500000E+01
3.500000E+01
3.500000E+01
3.500000E+01
3.500000E+01
3.500000E+01
3.500000E+01
3.500000E+01
3.500000E+01
3.500000E+01
3.500000E+01
3.500000E+01
3.500000E+01
3.500000E+01
3.500000E+01
3.500000E+01
3.500000E+01
3.500000E+01
3.500000E+01
3.500000E+01
3.500000E+01
3.500000E+01
3.500000E+01
3.500000E+01
3.500000E+01
3.500000E+01
3.500000E+01
3.500000E+01
3.500000E+01
3.500000E+01
3.500000E+01
3.500000E+01
3.500000E+01
3.500000E+01
3.500000E+01
3.500000E+01
3.500000E+01
3.500000E+01
3.500000E+01
3.500000E+01
3.500000E+01
3.500000E+01
3.500000E+01
3.500000E+01
3.500000E+01
3.500000E+01
3.500000E+01
3.500000E+01
3.500000E+01
3.500000E+01
3.500000E+01
3.500000E+01
3.500000E+01
3.500000E+01
3.500000E+01
3.500000E+01
3.500000E+01
3.500000E+01
3.500000E+01
3.500000E+01
3.500000E+01
3.500000E+01
3.500000E+01
3.500000E+01
3.500000E+01
3.500000E+01
3.500000E+01
3.500000E+01
3.500000E+01
4.000000E+01
4.000000E+01
4.000000E+01
4.000000E+01
4.000000E+01
4.000000E+01
4.000000E+01
4.000000E+01
4.000000E+01
4.000000E+01
4.000000E+01
4.000000E+01
4.000000E+01
4.000000E+01
4.000000E+01
4.000000E+01
4.000000E+01
4.000000E+01
4.000000E+01
4.000000E+01
4.000000E+01
4.000000E+01
4.000000E+01
4.000000E+01
4.000000E+01
4.000000E+01
4.000000E+01
4.000000E+01
4.000000E+01
4.000000E+01
4.000000E+01
4.000000E+01
4.000000E+01
4.000000E+01
4.000000E+01
4.000000E+01
4.000000E+01
4.000000E+01
4.000000E+01
4.000000E+01
4.000000E+01
4.000000E+01
4.000000E+01
4.000000E+01
4.000000E+01
4.000000E+01
4.000000E+01
4.000000E+01
4.000000E+01
4.000000E+01
4.000000E+01
4.000000E+01
4.000000E+01
4.000000E+01
4.000000E+01
4.000000E+01
4.000000E+01
4.000000E+01
4.000000E+01
4.000000E+01
4.000000E+01
4.000000E+01
4.000000E+01
4.000000E+01
4.000000E+01
4.000000E+01
4.000000E+01
4.000000E+01
4.000000E+01
4.000000E+01
4.000000E+01
4.000000E+01
4.000000E+01
4.000000E+01
4.000000E+01
4.000000E+01
4.000000E+01
4.000000E+01
4.000000E+01
4.000000E+01
4.000000E+01
4.000000E+01
4.000000E+01
4.000000E+01
4.000000E+01
4.000000E+01
4.000000E+01
4.000000E+01
4.000000E+01
4.000000E+01
4.000000E+01
4.000000E+01
4.000000E+01
4.000000E+01
4.000000E+01
4.000000E+01
4.000000E+01
4.000000E+01
4.000000E+01
4.000000E+01
4.000000E+01
4.000000E+01
4.000000E+01
4.000000E+01
4.000000E+01
4.000000E+01
4.000000E+01
4.000000E+01
4.000000E+01
4.000000E+01
4.000000E+01
4.000000E+01
4.000000E+01
4.000000E+01
4.000000E+01
4.000000E+01
4.000000E+01
4.000000E+01
4.000000E+01
4.000000E+01
4.000000E+01
4.000000E+01
4.000000E+01
4.000000E+01
4.000000E+01
4.000000E+01
4.000000E+01
4.000000E+01
4.000000E+01
4.000000E+01
4.000000E+01
4.000000E+01
4.000000E+01
4.000000E+01
4.000000E+01
4.000000E+01
4.000000E+01
4.000000E+01
4.000000E+01
4.000000E+01
4.000000E+01
4.000000E+01
4.000000E+01
4.000000E+01
4.000000E+01
4.000000E+01
4.000000E+01
4.000000E+01
4.000000E+01
4.000000E+01
4.000000E+01
4.000000E+01
4.000000E+01
4.000000E+01
4.000000E+01
4.000000E+01
4.000000E+01
4.000000E+01
4.000000E+01
4.000000E+01
4.000000E+01
4.000000E+01
4.000000E+01
4.000000E+01
4.000000E+01
4.000000E+01
4.000000E+01
4.000000E+01
4.000000E+01
4.000000E+01
4.000000E+01
4.000000E+01
4.000000E+01
4.000000E+01
4.000000E+01
4.000000E+01
4.000000E+01
4.000000E+01
4.000000E+01
4.000000E+01
4.000000E+01
4.000000E+01
4.000000E+01
4.000000E+01
4.000000E+01
4.000000E+01
4.000000E+01
4.000000E+01
4.000000E+01
4.000000E+01
4.000000E+01
4.000000E+01
4.000000E+01
4.000000E+01
4.000000E+01
4.000000E+01
4.000000E+01
4.000000E+01
4.000000E+01
4.000000E+01
4.000000E+01
4.500000E+01
4.500000E+01
4.500000E+01
4.500000E+01
4.500000E+01
4.500000E+01
4.500000E+01
4.500000E+01
4.500000E+01
4.500000E+01
4.500000E+01
4.500000E+01
4.500000E+01
4.500000E+01
4.500000E+01
4.500000E+01
4.500000E+01
4.500000E+01
4.500000E+01
4.500000E+01
4.500000E+01
4.500000E+01
4.500000E+01
4.500000E+01
4.500000E+01
4.500000E+01
4.500000E+01
4.500000E+01
4.500000E+01
4.500000E+01
4.500000E+01
4.500000E+01
4.500000E+01
4.500000E+01
4.500000E+01
4.500000E+01
4.500000E+01
4.500000E+01
4.500000E+01
4.500000E+01
4.500000E+01
4.500000E+01
4.500000E+01
4.500000E+01
4.500000E+01
4.500000E+01
4.500000E+01
4.500000E+01
4.500000E+01
4.500000E+01
4.500000E+01
4.500000E+01
4.500000E+01
4.500000E+01
4.500000E+01
4.500000E+01
4.500000E+01
4.500000E+01
4.500000E+01
4.500000E+01
4.500000E+01
4.500000E+01
4.500000E+01
4.500000E+01
4.500000E+01
4.500000E+01
4.500000E+01
4.500000E+01
4.500000E+01
4.500000E+01
4.500000E+01
4.500000E+01
4.500000E+01
4.500000E+01
4.500000E+01
4.500000E+01
4.500000E+01
4.500000E+01
4.500000E+01
4.500000E+01
4.500000E+01
4.500000E+01
4.500000E+01
4.500000E+01
4.500000E+01
4.500000E+01
4.500000E+01
4.500000E+01
4.500000E+01
4.500000E+01
4.500000E+01
4.500000E+01
4.500000E+01
4.500000E+01
4.500000E+01
4.500000E+01
4.500000E+01
4.500000E+01
4.500000E+01
4.500000E+01
4.500000E+01
4.500000E+01
4.500000E+01
4.500000E+01
4.500000E+01
4.500000E+01
4.500000E+01
4.500000E+01
4.500000E+01
4.500000E+01
4.500000E+01
4.500000E+01
4.500000E+01
4.500000E+01
4.500000E+01
4.500000E+01
4.500000E+01
4.500000E+01
4.500000E+01
4.500000E+01
4.500000E+01
4.500000E+01
4.500000E+01
4.500000E+01
4.500000E+01
4.500000E+01
4.500000E+01
4.500000E+01
4.500000E+01
4.500000E+01
4.500000E+01
4.500000E+01
4.500000E+01
4.500000E+01
4.500000E+01
4.500000E+01
4.500000E+01
4.500000E+01
4.500000E+01
4.500000E+01
4.500000E+01
4.500000E+01
4.500000E+01
4.500000E+01
4.500000E+01
4.500000E+01
4.500000E+01
4.500000E+01
4.500000E+01
4.500000E+01
4.500000E+01
4.500000E+01
4.500000E+01
4.500000E+01
4.500000E+01
4.500000E+01
4.500000E+01
4.500000E+01
4.500000E+01
4.500000E+01
4.500000E+01
4.500000E+01
4.500000E+01
4.500000E+01
4.500000E+01
4.500000E+01
4.500000E+01
4.500000E+01
4.500000E+01
4.500000E+01
4.500000E+01
4.500000E+01
4.500000E+01
4.500000E+01
4.500000E+01
4.500000E+01
4.500000E+01
4.500000E+01
4.500000E+01
4.500000E+01
4.500000E+01
4.500000E+01
4.500000E+01
4.500000E+01
4.500000E+01
4.500000E+01
4.500000E+01
4.500000E+01
4.500000E+01
4.500000E+01
4.500000E+01
4.500000E+01
4.500000E+01
4.500000E+01
4.500000E+01
4.500000E+01
4.500000E+01
4.500000E+01
4.500000E+01
4.500000E+01
4.500000E+01
5.000000E+01
5.000000E+01
5.000000E+01
5.000000E+01
5.000000E+01
5.000000E+01
5.000000E+01
5.000000E+01
5.000000E+01
5.000000E+01
5.000000E+01
5.000000E+01
5.000000E+01
5.000000E+01
5.000000E+01
5.000000E+01
5.000000E+01
5.000000E+01
5.000000E+01
5.000000E+01
5.000000E+01
5.000000E+01
5.000000E+01
5.000000E+01
5.000000E+01
5.000000E+01
5.000000E+01
5.000000E+01
5.000000E+01
5.000000E+01
5.000000E+01
5.000000E+01
5.000000E+01
5.000000E+01
5.000000E+01
5.000000E+01
5.000000E+01
5.000000E+01
5.000000E+01
5.000000E+01
5.000000E+01
5.000000E+01
5.000000E+01
5.000000E+01
5.000000E+01
5.000000E+01
5.000000E+01
5.000000E+01
5.000000E+01
5.000000E+01
5.000000E+01
5.000000E+01
5.000000E+01
5.000000E+01
5.000000E+01
5.000000E+01
5.000000E+01
5.000000E+01
5.000000E+01
5.000000E+01
5.000000E+01
5.000000E+01
5.000000E+01
5.000000E+01
5.000000E+01
5.000000E+01
5.000000E+01
5.000000E+01
5.000000E+01
5.000000E+01
5.000000E+01
5.000000E+01
5.000000E+01
5.000000E+01
5.000000E+01
5.000000E+01
5.000000E+01
5.000000E+01
5.000000E+01
5.000000E+01
5.000000E+01
5.000000E+01
5.000000E+01
5.000000E+01
5.000000E+01
5.000000E+01
5.000000E+01
5.000000E+01
5.000000E+01
5.000000E+01
5.000000E+01
5.000000E+01
5.000000E+01
5.000000E+01
5.000000E+01
5.000000E+01
5.000000E+01
5.000000E+01
5.000000E+01
5.000000E+01
5.000000E+01
5.000000E+01
5.000000E+01
5.000000E+01
5.000000E+01
5.000000E+01
5.000000E+01
5.000000E+01
5.000000E+01
5.000000E+01
5.000000E+01
5.000000E+01
5.000000E+01
5.000000E+01
5.000000E+01
5.000000E+01
5.000000E+01
5.000000E+01
5.000000E+01
5.000000E+01
5.000000E+01
5.000000E+01
5.000000E+01
5.000000E+01
5.000000E+01
5.000000E+01
5.000000E+01
5.000000E+01
5.000000E+01
5.000000E+01
5.000000E+01
5.000000E+01
5.000000E+01
5.000000E+01
5.000000E+01
5.000000E+01
5.000000E+01
5.000000E+01
5.000000E+01
5.000000E+01
5.000000E+01
5.000000E+01
5.000000E+01
5.000000E+01
5.000000E+01
5.000000E+01
5.000000E+01
5.000000E+01
5.000000E+01
5.000000E+01
5.000000E+01
5.000000E+01
5.000000E+01
5.000000E+01
5.000000E+01
5.000000E+01
5.000000E+01
5.000000E+01
5.000000E+01
5.000000E+01
5.000000E+01
5.000000E+01
5.000000E+01
5.000000E+01
5.000000E+01
5.000000E+01
5.000000E+01
5.000000E+01
5.000000E+01
5.000000E+01
5.000000E+01
5.000000E+01
5.000000E+01
5.000000E+01
5.000000E+01
5.000000E+01
5.000000E+01
5.000000E+01
5.000000E+01
5.000000E+01
5.000000E+01
5.000000E+01
5.000000E+01
5.000000E+01
5.000000E+01
5.000000E+01
5.000000E+01
5.000000E+01
5.000000E+01
5.000000E+01
5.000000E+01
5.000000E+01
5.000000E+01
5.000000E+01
5.000000E+01
5.000000E+01
5.000000E+01
5.000000E+01
5.000000E+01
5.000000E+01
5.000000E+01
5.500000E+01
5.500000E+01
5.500000E+01
5.500000E+01
5.500000E+01
5.500000E+01
5.500000E+01
5.500000E+01
5.500000E+01
5.500000E+01
5.500000E+01
5.500000E+01
5.500000E+01
5.500000E+01
5.500000E+01
5.500000E+01
5.500000E+01
5.500000E+01
5.500000E+01
5.500000E+01
5.500000E+01
5.500000E+01
5.500000E+01
5.500000E+01
5.500000E+01
5.500000E+01
5.500000E+01
5.500000E+01
5.500000E+01
5.500000E+01
5.500000E+01
5.500000E+01
5.500000E+01
5.500000E+01
5.500000E+01
5.500000E+01
5.500000E+01
5.500000E+01
5.500000E+01
5.500000E+01
5.500000E+01
5.500000E+01
5.500000E+01
5.500000E+01
5.500000E+01
5.500000E+01
5.500000E+01
5.500000E+01
5.500000E+01
5.500000E+01
5.500000E+01
5.500000E+01
5.500000E+01
5.500000E+01
5.500000E+01
5.500000E+01
5.500000E+01
5.500000E+01
5.500000E+01
5.500000E+01
5.500000E+01
5.500000E+01
5.500000E+01
5.500000E+01
5.500000E+01
5.500000E+01
5.500000E+01
5.500000E+01
5.500000E+01
5.500000E+01
5.500000E+01
5.500000E+01
5.500000E+01
5.500000E+01
5.500000E+01
5.500000E+01
5.500000E+01
5.500000E+01
5.500000E+01
5.500000E+01
5.500000E+01
5.500000E+01
5.500000E+01
5.500000E+01
5.500000E+01
5.500000E+01
5.500000E+01
5.500000E+01
5.500000E+01
5.500000E+01
5.500000E+01
5.500000E+01
5.500000E+01
5.500000E+01
5.500000E+01
5.500000E+01
5.500000E+01
5.500000E+01
5.500000E+01
5.500000E+01
5.500000E+01
5.500000E+01
5.500000E+01
5.500000E+01
5.500000E+01
5.500000E+01
5.500000E+01
5.500000E+01
5.500000E+01
5.500000E+01
5.500000E+01
5.500000E+01
5.500000E+01
5.500000E+01
5.500000E+01
5.500000E+01
5.500000E+01
5.500000E+01
5.500000E+01
5.500000E+01
5.500000E+01
5.500000E+01
5.500000E+01
5.500000E+01
5.500000E+01
5.500000E+01
5.500000E+01
5.500000E+01
5.500000E+01
5.500000E+01
5.500000E+01
5.500000E+01
5.500000E+01
5.500000E+01
5.500000E+01
5.500000E+01
5.500000E+01
5.500000E+01
5.500000E+01
5.500000E+01
5.500000E+01
5.500000E+01
5.500000E+01
5.500000E+01
5.500000E+01
5.500000E+01
5.500000E+01
5.500000E+01
5.500000E+01
5.500000E+01
5.500000E+01
5.500000E+01
5.500000E+01
5.500000E+01
5.500000E+01
5.500000E+01
5.500000E+01
5.500000E+01
5.500000E+01
5.500000E+01
5.500000E+01
5.500000E+01
5.500000E+01
5.500000E+01
5.500000E+01
5.500000E+01
5.500000E+01
5.500000E+01
5.500000E+01
5.500000E+01
5.500000E+01
5.500000E+01
5.500000E+01
5.500000E+01
5.500000E+01
5.500000E+01
5.500000E+01
5.500000E+01
5.500000E+01
5.500000E+01
5.500000E+01
5.500000E+01
5.500000E+01
5.500000E+01
5.500000E+01
5.500000E+01
5.500000E+01
5.500000E+01
5.500000E+01
5.500000E+01
5.500000E+01
5.500000E+01
5.500000E+01
5.500000E+01
5.500000E+01
5.500000E+01
5.500000E+01
5.500000E+01
5.500000E+01
5.500000E+01
5.500000E+01
6.000000E+01
6.000000E+01
6.000000E+01
6.000000E+01
6.000000E+01
6.000000E+01
6.000000E+01
6.000000E+01
6.000000E+01
6.000000E+01
6.000000E+01
6.000000E+01
6.000000E+01
6.000000E+01
6.000000E+01
6.000000E+01
6.000000E+01
6.000000E+01
6.000000E+01
6.000000E+01
6.000000E+01
6.000000E+01
6.000000E+01
6.000000E+01
6.000000E+01
6.000000E+01
6.000000E+01
6.000000E+01
6.000000E+01
6.000000E+01
6.000000E+01
6.000000E+01
6.000000E+01
6.000000E+01
6.000000E+01
6.000000E+01
6.000000E+01
6.000000E+01
6.000000E+01
6.000000E+01
6.000000E+01
6.000000E+01
6.000000E+01
6.000000E+01
6.000000E+01
6.000000E+01
6.000000E+01
6.000000E+01
6.000000E+01
6.000000E+01
6.000000E+01
6.000000E+01
6.000000E+01
6.000000E+01
6.000000E+01
6.000000E+01
6.000000E+01
6.000000E+01
6.000000E+01
6.000000E+01
6.000000E+01
6.000000E+01
6.000000E+01
6.000000E+01
6.000000E+01
6.000000E+01
6.000000E+01
6.000000E+01
6.000000E+01
6.000000E+01
6.000000E+01
6.000000E+01
6.000000E+01
6.000000E+01
6.000000E+01
6.000000E+01
6.000000E+01
6.000000E+01
6.000000E+01
6.000000E+01
6.000000E+01
6.000000E+01
6.000000E+01
6.000000E+01
6.000000E+01
6.000000E+01
6.000000E+01
6.000000E+01
6.000000E+01
6.000000E+01
6.000000E+01
6.000000E+01
6.000000E+01
6.000000E+01
6.000000E+01
6.000000E+01
6.000000E+01
6.000000E+01
6.000000E+01
6.000000E+01
6.000000E+01
6.000000E+01
6.000000E+01
6.000000E+01
6.000000E+01
6.000000E+01
6.000000E+01
6.000000E+01
6.000000E+01
6.000000E+01
6.000000E+01
6.000000E+01
6.000000E+01
6.000000E+01
6.000000E+01
6.000000E+01
6.000000E+01
6.000000E+01
6.000000E+01
6.000000E+01
6.000000E+01
6.000000E+01
6.000000E+01
6.000000E+01
6.000000E+01
6.000000E+01
6.000000E+01
6.000000E+01
6.000000E+01
6.000000E+01
6.000000E+01
6.000000E+01
6.000000E+01
6.000000E+01
6.000000E+01
6.000000E+01
6.000000E+01
6.000000E+01
6.000000E+01
6.000000E+01
6.000000E+01
6.000000E+01
6.000000E+01
6.000000E+01
6.000000E+01
6.000000E+01
6.000000E+01
6.000000E+01
6.000000E+01
6.000000E+01
6.000000E+01
6.000000E+01
6.000000E+01
6.000000E+01
6.000000E+01
6.000000E+01
6.000000E+01
6.000000E+01
6.000000E+01
6.000000E+01
6.000000E+01
6.000000E+01
6.000000E+01
6.000000E+01
6.000000E+01
6.000000E+01
6.000000E+01
6.000000E+01
6.000000E+01
6.000000E+01
6.000000E+01
6.000000E+01
6.000000E+01
6.000000E+01
6.000000E+01
6.000000E+01
6.000000E+01
6.000000E+01
6.000000E+01
6.000000E+01
6.000000E+01
6.000000E+01
6.000000E+01
6.000000E+01
6.000000E+01
6.000000E+01
6.000000E+01
6.000000E+01
6.000000E+01
6.000000E+01
6.000000E+01
6.000000E+01
6.000000E+01
6.000000E+01
6.000000E+01
6.000000E+01
6.000000E+01
6.000000E+01
6.000000E+01
6.000000E+01
6.000000E+01
6.500000E+01
6.500000E+01
6.500000E+01
6.500000E+01
6.500000E+01
6.500000E+01
6.500000E+01
6.500000E+01
6.500000E+01
6.500000E+01
6.500000E+01
6.500000E+01
6.500000E+01
6.500000E+01
6.500000E+01
6.500000E+01
6.500000E+01
6.500000E+01
6.500000E+01
6.500000E+01
6.500000E+01
6.500000E+01
6.500000E+01
6.500000E+01
6.500000E+01
6.500000E+01
6.500000E+01
6.500000E+01
6.500000E+01
6.500000E+01
6.500000E+01
6.500000E+01
6.500000E+01
6.500000E+01
6.500000E+01
6.500000E+01
6.500000E+01
6.500000E+01
6.500000E+01
6.500000E+01
6.500000E+01
6.500000E+01
6.500000E+01
6.500000E+01
6.500000E+01
6.500000E+01
6.500000E+01
6.500000E+01
6.500000E+01
6.500000E+01
6.500000E+01
6.500000E+01
6.500000E+01
6.500000E+01
6.500000E+01
6.500000E+01
6.500000E+01
6.500000E+01
6.500000E+01
6.500000E+01
6.500000E+01
6.500000E+01
6.500000E+01
6.500000E+01
6.500000E+01
6.500000E+01
6.500000E+01
6.500000E+01
6.500000E+01
6.500000E+01
6.500000E+01
6.500000E+01
6.500000E+01
6.500000E+01
6.500000E+01
6.500000E+01
6.500000E+01
6.500000E+01
6.500000E+01
6.500000E+01
6.500000E+01
6.500000E+01
6.500000E+01
6.500000E+01
6.500000E+01
6.500000E+01
6.500000E+01
6.500000E+01
6.500000E+01
6.500000E+01
6.500000E+01
6.500000E+01
6.500000E+01
6.500000E+01
6.500000E+01
6.500000E+01
6.500000E+01
6.500000E+01
6.500000E+01
6.500000E+01
6.500000E+01
6.500000E+01
6.500000E+01
6.500000E+01
6.500000E+01
6.500000E+01
6.500000E+01
6.500000E+01
6.500000E+01
6.500000E+01
6.500000E+01
6.500000E+01
6.500000E+01
6.500000E+01
6.500000E+01
6.500000E+01
6.500000E+01
6.500000E+01
6.500000E+01
6.500000E+01
6.500000E+01
6.500000E+01
6.500000E+01
6.500000E+01
6.500000E+01
6.500000E+01
6.500000E+01
6.500000E+01
6.500000E+01
6.500000E+01
6.500000E+01
6.500000E+01
6.500000E+01
6.500000E+01
6.500000E+01
6.500000E+01
6.500000E+01
6.500000E+01
6.500000E+01
6.500000E+01
6.500000E+01
6.500000E+01
6.500000E+01
6.500000E+01
6.500000E+01
6.500000E+01
6.500000E+01
6.500000E+01
6.500000E+01
6.500000E+01
6.500000E+01
6.500000E+01
6.500000E+01
6.500000E+01
6.500000E+01
6.500000E+01
6.500000E+01
6.500000E+01
6.500000E+01
6.500000E+01
6.500000E+01
6.500000E+01
6.500000E+01
6.500000E+01
6.500000E+01
6.500000E+01
6.500000E+01
6.500000E+01
6.500000E+01
6.500000E+01
6.500000E+01
6.500000E+01
6.500000E+01
6.500000E+01
6.500000E+01
6.500000E+01
6.500000E+01
6.500000E+01
6.500000E+01
6.500000E+01
6.500000E+01
6.500000E+01
6.500000E+01
6.500000E+01
6.500000E+01
6.500000E+01
6.500000E+01
6.500000E+01
6.500000E+01
6.500000E+01
6.500000E+01
6.500000E+01
6.500000E+01
6.500000E+01
6.500000E+01
6.500000E+01
6.500000E+01
6.500000E+01
6.500000E+01
6.500000E+01
6.500000E+01
7.000000E+01
7.000000E+01
7.000000E+01
7.000000E+01
7.000000E+01
7.000000E+01
7.000000E+01
7.000000E+01
7.000000E+01
7.000000E+01
7.000000E+01
7.000000E+01
7.000000E+01
7.000000E+01
7.000000E+01
7.000000E+01
7.000000E+01
7.000000E+01
7.000000E+01
7.000000E+01
7.000000E+01
7.000000E+01
7.000000E+01
7.000000E+01
7.000000E+01
7.000000E+01
7.000000E+01
7.000000E+01
7.000000E+01
7.000000E+01
7.000000E+01
7.000000E+01
7.000000E+01
7.000000E+01
7.000000E+01
7.000000E+01
7.000000E+01
7.000000E+01
7.000000E+01
7.000000E+01
7.000000E+01
7.000000E+01
7.000000E+01
7.000000E+01
7.000000E+01
7.000000E+01
7.000000E+01
7.000000E+01
7.000000E+01
7.000000E+01
7.000000E+01
7.000000E+01
7.000000E+01
7.000000E+01
7.000000E+01
7.000000E+01
7.000000E+01
7.000000E+01
7.000000E+01
7.000000E+01
7.000000E+01
7.000000E+01
7.000000E+01
7.000000E+01
7.000000E+01
7.000000E+01
7.000000E+01
7.000000E+01
7.000000E+01
7.000000E+01
7.000000E+01
7.000000E+01
7.000000E+01
7.000000E+01
7.000000E+01
7.000000E+01
7.000000E+01
7.000000E+01
7.000000E+01
7.000000E+01
7.000000E+01
7.000000E+01
7.000000E+01
7.000000E+01
7.000000E+01
7.000000E+01
7.000000E+01
7.000000E+01
7.000000E+01
7.000000E+01
7.000000E+01
7.000000E+01
7.000000E+01
7.000000E+01
7.000000E+01
7.000000E+01
7.000000E+01
7.000000E+01
7.000000E+01
7.000000E+01
7.000000E+01
7.000000E+01
7.000000E+01
7.000000E+01
7.000000E+01
7.000000E+01
7.000000E+01
7.000000E+01
7.000000E+01
7.000000E+01
7.000000E+01
7.000000E+01
7.000000E+01
7.000000E+01
7.000000E+01
7.000000E+01
7.000000E+01
7.000000E+01
7.000000E+01
7.000000E+01
7.000000E+01
7.000000E+01
7.000000E+01
7.000000E+01
7.000000E+01
7.000000E+01
7.000000E+01
7.000000E+01
7.000000E+01
7.000000E+01
7.000000E+01
7.000000E+01
7.000000E+01
7.000000E+01
7.000000E+01
7.000000E+01
7.000000E+01
7.000000E+01
7.000000E+01
7.000000E+01
7.000000E+01
7.000000E+01
7.000000E+01
7.000000E+01
7.000000E+01
7.000000E+01
7.000000E+01
7.000000E+01
7.000000E+01
7.000000E+01
7.000000E+01
7.000000E+01
7.000000E+01
7.000000E+01
7.000000E+01
7.000000E+01
7.000000E+01
7.000000E+01
7.000000E+01
7.000000E+01
7.000000E+01
7.000000E+01
7.000000E+01
7.000000E+01
7.000000E+01
7.000000E+01
7.000000E+01
7.000000E+01
7.000000E+01
7.000000E+01
7.000000E+01
7.000000E+01
7.000000E+01
7.000000E+01
7.000000E+01
7.000000E+01
7.000000E+01
7.000000E+01
7.000000E+01
7.000000E+01
7.000000E+01
7.000000E+01
7.000000E+01
7.000000E+01
7.000000E+01
7.000000E+01
7.000000E+01
7.000000E+01
7.000000E+01
7.000000E+01
7.000000E+01
7.000000E+01
7.000000E+01
7.000000E+01
7.000000E+01
7.000000E+01
7.000000E+01
7.000000E+01
7.000000E+01
7.000000E+01
7.000000E+01
7.500000E+01
7.500000E+01
7.500000E+01
7.500000E+01
7.500000E+01
7.500000E+01
7.500000E+01
7.500000E+01
7.500000E+01
7.500000E+01
7.500000E+01
7.500000E+01
7.500000E+01
7.500000E+01
7.500000E+01
7.500000E+01
7.500000E+01
7.500000E+01
7.500000E+01
7.500000E+01
7.500000E+01
7.500000E+01
7.500000E+01
7.500000E+01
7.500000E+01
7.500000E+01
7.500000E+01
7.500000E+01
7.500000E+01
7.500000E+01
7.500000E+01
7.500000E+01
7.500000E+01
7.500000E+01
7.500000E+01
7.500000E+01
7.500000E+01
7.500000E+01
7.500000E+01
7.500000E+01
7.500000E+01
7.500000E+01
7.500000E+01
7.500000E+01
7.500000E+01
7.500000E+01
7.500000E+01
7.500000E+01
7.500000E+01
7.500000E+01
7.500000E+01
7.500000E+01
7.500000E+01
7.500000E+01
7.500000E+01
7.500000E+01
7.500000E+01
7.500000E+01
7.500000E+01
7.500000E+01
7.500000E+01
7.500000E+01
7.500000E+01
7.500000E+01
7.500000E+01
7.500000E+01
7.500000E+01
7.500000E+01
7.500000E+01
7.500000E+01
7.500000E+01
7.500000E+01
7.500000E+01
7.500000E+01
7.500000E+01
7.500000E+01
7.500000E+01
7.500000E+01
7.500000E+01
7.500000E+01
7.500000E+01
7.500000E+01
7.500000E+01
7.500000E+01
7.500000E+01
7.500000E+01
7.500000E+01
7.500000E+01
7.500000E+01
7.500000E+01
7.500000E+01
7.500000E+01
7.500000E+01
7.500000E+01
7.500000E+01
7.500000E+01
7.500000E+01
7.500000E+01
7.500000E+01
7.500000E+01
7.500000E+01
7.500000E+01
7.500000E+01
7.500000E+01
7.500000E+01
7.500000E+01
7.500000E+01
7.500000E+01
7.500000E+01
7.500000E+01
7.500000E+01
7.500000E+01
7.500000E+01
7.500000E+01
7.500000E+01
7.500000E+01
7.500000E+01
7.500000E+01
7.500000E+01
7.500000E+01
7.500000E+01
7.500000E+01
7.500000E+01
7.500000E+01
7.500000E+01
7.500000E+01
7.500000E+01
7.500000E+01
7.500000E+01
7.500000E+01
7.500000E+01
7.500000E+01
7.500000E+01
7.500000E+01
7.500000E+01
7.500000E+01
7.500000E+01
7.500000E+01
7.500000E+01
7.500000E+01
7.500000E+01
7.500000E+01
7.500000E+01
7.500000E+01
7.500000E+01
7.500000E+01
7.500000E+01
7.500000E+01
7.500000E+01
7.500000E+01
7.500000E+01
7.500000E+01
7.500000E+01
7.500000E+01
7.500000E+01
7.500000E+01
7.500000E+01
7.500000E+01
7.500000E+01
7.500000E+01
7.500000E+01
7.500000E+01
7.500000E+01
7.500000E+01
7.500000E+01
7.500000E+01
7.500000E+01
7.500000E+01
7.500000E+01
7.500000E+01
7.500000E+01
7.500000E+01
7.500000E+01
7.500000E+01
7.500000E+01
7.500000E+01
7.500000E+01
7.500000E+01
7.500000E+01
7.500000E+01
7.500000E+01
7.500000E+01
7.500000E+01
7.500000E+01
7.500000E+01
7.500000E+01
7.500000E+01
7.500000E+01
7.500000E+01
7.500000E+01
7.500000E+01
7.500000E+01
7.500000E+01
7.500000E+01
7.500000E+01
7.500000E+01
7.500000E+01
7.500000E+01
7.500000E+01
7.500000E+01
7.500000E+01
8.000000E+01
8.000000E+01
8.000000E+01
8.000000E+01
8.000000E+01
8.000000E+01
8.000000E+01
8.000000E+01
8.000000E+01
8.000000E+01
8.000000E+01
8.000000E+01
8.000000E+01
8.000000E+01
8.000000E+01
8.000000E+01
8.000000E+01
8.000000E+01
8.000000E+01
8.000000E+01
8.000000E+01
8.000000E+01
8.000000E+01
8.000000E+01
8.000000E+01
8.000000E+01
8.000000E+01
8.000000E+01
8.000000E+01
8.000000E+01
8.000000E+01
8.000000E+01
8.000000E+01
8.000000E+01
8.000000E+01
8.000000E+01
8.000000E+01
8.000000E+01
8.000000E+01
8.000000E+01
8.000000E+01
8.000000E+01
8.000000E+01
8.000000E+01
8.000000E+01
8.000000E+01
8.000000E+01
8.000000E+01
8.000000E+01
8.000000E+01
8.000000E+01
8.000000E+01
8.000000E+01
8.000000E+01
8.000000E+01
8.000000E+01
8.000000E+01
8.000000E+01
8.000000E+01
8.000000E+01
8.000000E+01
8.000000E+01
8.000000E+01
8.000000E+01
8.000000E+01
8.000000E+01
8.000000E+01
8.000000E+01
8.000000E+01
8.000000E+01
8.000000E+01
8.000000E+01
8.000000E+01
8.000000E+01
8.000000E+01
8.000000E+01
8.000000E+01
8.000000E+01
8.000000E+01
8.000000E+01
8.000000E+01
8.000000E+01
8.000000E+01
8.000000E+01
8.000000E+01
8.000000E+01
8.000000E+01
8.000000E+01
8.000000E+01
8.000000E+01
8.000000E+01
8.000000E+01
8.000000E+01
8.000000E+01
8.000000E+01
8.000000E+01
8.000000E+01
8.000000E+01
8.000000E+01
8.000000E+01
8.000000E+01
8.000000E+01
8.000000E+01
8.000000E+01
8.000000E+01
8.000000E+01
8.000000E+01
8.000000E+01
8.000000E+01
8.000000E+01
8.000000E+01
8.000000E+01
8.000000E+01
8.000000E+01
8.000000E+01
8.000000E+01
8.000000E+01
8.000000E+01
8.000000E+01
8.000000E+01
8.000000E+01
8.000000E+01
8.000000E+01
8.000000E+01
8.000000E+01
8.000000E+01
8.000000E+01
8.000000E+01
8.000000E+01
8.000000E+01
8.000000E+01
8.000000E+01
8.000000E+01
8.000000E+01
8.000000E+01
8.000000E+01
8.000000E+01
8.000000E+01
8.000000E+01
8.000000E+01
8.000000E+01
8.000000E+01
8.000000E+01
8.000000E+01
8.000000E+01
8.000000E+01
8.000000E+01
8.000000E+01
8.000000E+01
8.000000E+01
8.000000E+01
8.000000E+01
8.000000E+01
8.000000E+01
8.000000E+01
8.000000E+01
8.000000E+01
8.000000E+01
8.000000E+01
8.000000E+01
8.000000E+01
8.000000E+01
8.000000E+01
8.000000E+01
8.000000E+01
8.000000E+01
8.000000E+01
8.000000E+01
8.000000E+01
8.000000E+01
8.000000E+01
8.000000E+01
8.000000E+01
8.000000E+01
8.000000E+01
8.000000E+01
8.000000E+01
8.000000E+01
8.000000E+01
8.000000E+01
8.000000E+01
8.000000E+01
8.000000E+01
8.000000E+01
8.000000E+01
8.000000E+01
8.000000E+01
8.000000E+01
8.000000E+01
8.000000E+01
8.000000E+01
8.000000E+01
8.000000E+01
8.000000E+01
8.000000E+01
8.000000E+01
8.000000E+01
8.000000E+01
8.000000E+01
8.000000E+01
8.000000E+01
8.500000E+01
8.500000E+01
8.500000E+01
8.500000E+01
8.500000E+01
8.500000E+01
8.500000E+01
8.500000E+01
8.500000E+01
8.500000E+01
8.500000E+01
8.500000E+01
8.500000E+01
8.500000E+01
8.500000E+01
8.500000E+01
8.500000E+01
8.500000E+01
8.500000E+01
8.500000E+01
8.500000E+01
8.500000E+01
8.500000E+01
8.500000E+01
8.500000E+01
8.500000E+01
8.500000E+01
8.500000E+01
8.500000E+01
8.500000E+01
8.500000E+01
8.500000E+01
8.500000E+01
8.500000E+01
8.500000E+01
8.500000E+01
8.500000E+01
8.500000E+01
8.500000E+01
8.500000E+01
8.500000E+01
8.500000E+01
8.500000E+01
8.500000E+01
8.500000E+01
8.500000E+01
8.500000E+01
8.500000E+01
8.500000E+01
8.500000E+01
8.500000E+01
8.500000E+01
8.500000E+01
8.500000E+01
8.500000E+01
8.500000E+01
8.500000E+01
8.500000E+01
8.500000E+01
8.500000E+01
8.500000E+01
8.500000E+01
8.500000E+01
8.500000E+01
8.500000E+01
8.500000E+01
8.500000E+01
8.500000E+01
8.500000E+01
8.500000E+01
8.500000E+01
8.500000E+01
8.500000E+01
8.500000E+01
8.500000E+01
8.500000E+01
8.500000E+01
8.500000E+01
8.500000E+01
8.500000E+01
8.500000E+01
8.500000E+01
8.500000E+01
8.500000E+01
8.500000E+01
8.500000E+01
8.500000E+01
8.500000E+01
8.500000E+01
8.500000E+01
8.500000E+01
8.500000E+01
8.500000E+01
8.500000E+01
8.500000E+01
8.500000E+01
8.500000E+01
8.500000E+01
8.500000E+01
8.500000E+01
8.500000E+01
8.500000E+01
8.500000E+01
8.500000E+01
8.500000E+01
8.500000E+01
8.500000E+01
8.500000E+01
8.500000E+01
8.500000E+01
8.500000E+01
8.500000E+01
8.500000E+01
8.500000E+01
8.500000E+01
8.500000E+01
8.500000E+01
8.500000E+01
8.500000E+01
8.500000E+01
8.500000E+01
8.500000E+01
8.500000E+01
8.500000E+01
8.500000E+01
8.500000E+01
8.500000E+01
8.500000E+01
8.500000E+01
8.500000E+01
8.500000E+01
8.500000E+01
8.500000E+01
8.500000E+01
8.500000E+01
8.500000E+01
8.500000E+01
8.500000E+01
8.500000E+01
8.500000E+01
8.500000E+01
8.500000E+01
8.500000E+01
8.500000E+01
8.500000E+01
8.500000E+01
8.500000E+01
8.500000E+01
8.500000E+01
8.500000E+01
8.500000E+01
8.500000E+01
8.500000E+01
8.500000E+01
8.500000E+01
8.500000E+01
8.500000E+01
8.500000E+01
8.500000E+01
8.500000E+01
8.500000E+01
8.500000E+01
8.500000E+01
8.500000E+01
8.500000E+01
8.500000E+01
8.500000E+01
8.500000E+01
8.500000E+01
8.500000E+01
8.500000E+01
8.500000E+01
8.500000E+01
8.500000E+01
8.500000E+01
8.500000E+01
8.500000E+01
8.500000E+01
8.500000E+01
8.500000E+01
8.500000E+01
8.500000E+01
8.500000E+01
8.500000E+01
8.500000E+01
8.500000E+01
8.500000E+01
8.500000E+01
8.500000E+01
8.500000E+01
8.500000E+01
8.500000E+01
8.500000E+01
8.500000E+01
8.500000E+01
8.500000E+01
8.500000E+01
8.500000E+01
8.500000E+01
8.500000E+01
8.500000E+01
9.000000E+01
9.000000E+01
9.000000E+01
9.000000E+01
9.000000E+01
9.000000E+01
9.000000E+01
9.000000E+01
9.000000E+01
9.000000E+01
9.000000E+01
9.000000E+01
9.000000E+01
9.000000E+01
9.000000E+01
9.000000E+01
9.000000E+01
9.000000E+01
9.000000E+01
9.000000E+01
9.000000E+01
9.000000E+01
9.000000E+01
9.000000E+01
9.000000E+01
9.000000E+01
9.000000E+01
9.000000E+01
9.000000E+01
9.000000E+01
9.000000E+01
9.000000E+01
9.000000E+01
9.000000E+01
9.000000E+01
9.000000E+01
9.000000E+01
9.000000E+01
9.000000E+01
9.000000E+01
9.000000E+01
9.000000E+01
9.000000E+01
9.000000E+01
9.000000E+01
9.000000E+01
9.000000E+01
9.000000E+01
9.000000E+01
9.000000E+01
9.000000E+01
9.000000E+01
9.000000E+01
9.000000E+01
9.000000E+01
9.000000E+01
9.000000E+01
9.000000E+01
9.000000E+01
9.000000E+01
9.000000E+01
9.000000E+01
9.000000E+01
9.000000E+01
9.000000E+01
9.000000E+01
9.000000E+01
9.000000E+01
9.000000E+01
9.000000E+01
9.000000E+01
9.000000E+01
9.000000E+01
9.000000E+01
9.000000E+01
9.000000E+01
9.000000E+01
9.000000E+01
9.000000E+01
9.000000E+01
9.000000E+01
9.000000E+01
9.000000E+01
9.000000E+01
9.000000E+01
9.000000E+01
9.000000E+01
9.000000E+01
9.000000E+01
9.000000E+01
9.000000E+01
9.000000E+01
9.000000E+01
9.000000E+01
9.000000E+01
9.000000E+01
9.000000E+01
9.000000E+01
9.000000E+01
9.000000E+01
9.000000E+01
9.000000E+01
9.000000E+01
9.000000E+01
9.000000E+01
9.000000E+01
9.000000E+01
9.000000E+01
9.000000E+01
9.000000E+01
9.000000E+01
9.000000E+01
9.000000E+01
9.000000E+01
9.000000E+01
9.000000E+01
9.000000E+01
9.000000E+01
9.000000E+01
9.000000E+01
9.000000E+01
9.000000E+01
9.000000E+01
9.000000E+01
9.000000E+01
9.000000E+01
9.000000E+01
9.000000E+01
9.000000E+01
9.000000E+01
9.000000E+01
9.000000E+01
9.000000E+01
9.000000E+01
9.000000E+01
9.000000E+01
9.000000E+01
9.000000E+01
9.000000E+01
9.000000E+01
9.000000E+01
9.000000E+01
9.000000E+01
9.000000E+01
9.000000E+01
9.000000E+01
9.000000E+01
9.000000E+01
9.000000E+01
9.000000E+01
9.000000E+01
9.000000E+01
9.000000E+01
9.000000E+01
9.000000E+01
9.000000E+01
9.000000E+01
9.000000E+01
9.000000E+01
9.000000E+01
9.000000E+01
9.000000E+01
9.000000E+01
9.000000E+01
9.000000E+01
9.000000E+01
9.000000E+01
9.000000E+01
9.000000E+01
9.000000E+01
9.000000E+01
9.000000E+01
9.000000E+01
9.000000E+01
9.000000E+01
9.000000E+01
9.000000E+01
9.000000E+01
9.000000E+01
9.000000E+01
9.000000E+01
9.000000E+01
9.000000E+01
9.000000E+01
9.000000E+01
9.000000E+01
9.000000E+01
9.000000E+01
9.000000E+01
9.000000E+01
9.000000E+01
9.000000E+01
9.000000E+01
9.000000E+01
9.000000E+01
9.000000E+01
9.000000E+01
9.000000E+01
9.000000E+01
9.000000E+01
9.000000E+01
9.500000E+01
9.500000E+01
9.500000E+01
9.500000E+01
9.500000E+01
9.500000E+01
9.500000E+01
9.500000E+01
9.500000E+01
9.500000E+01
9.500000E+01
9.500000E+01
9.500000E+01
9.500000E+01
9.500000E+01
9.500000E+01
9.500000E+01
9.500000E+01
9.500000E+01
9.500000E+01
9.500000E+01
9.500000E+01
9.500000E+01
9.500000E+01
9.500000E+01
9.500000E+01
9.500000E+01
9.500000E+01
9.500000E+01
9.500000E+01
9.500000E+01
9.500000E+01
9.500000E+01
9.500000E+01
9.500000E+01
9.500000E+01
9.500000E+01
9.500000E+01
9.500000E+01
9.500000E+01
9.500000E+01
9.500000E+01
9.500000E+01
9.500000E+01
9.500000E+01
9.500000E+01
9.500000E+01
9.500000E+01
9.500000E+01
9.500000E+01
9.500000E+01
9.500000E+01
9.500000E+01
9.500000E+01
9.500000E+01
9.500000E+01
9.500000E+01
9.500000E+01
9.500000E+01
9.500000E+01
9.500000E+01
9.500000E+01
9.500000E+01
9.500000E+01
9.500000E+01
9.500000E+01
9.500000E+01
9.500000E+01
9.500000E+01
9.500000E+01
9.500000E+01
9.500000E+01
9.500000E+01
9.500000E+01
9.500000E+01
9.500000E+01
9.500000E+01
9.500000E+01
9.500000E+01
9.500000E+01
9.500000E+01
9.500000E+01
9.500000E+01
9.500000E+01
9.500000E+01
9.500000E+01
9.500000E+01
9.500000E+01
9.500000E+01
9.500000E+01
9.500000E+01
9.500000E+01
9.500000E+01
9.500000E+01
9.500000E+01
9.500000E+01
9.500000E+01
9.500000E+01
9.500000E+01
9.500000E+01
9.500000E+01
9.500000E+01
9.500000E+01
9.500000E+01
9.500000E+01
9.500000E+01
9.500000E+01
9.500000E+01
9.500000E+01
9.500000E+01
9.500000E+01
9.500000E+01
9.500000E+01
9.500000E+01
9.500000E+01
9.500000E+01
9.500000E+01
9.500000E+01
9.500000E+01
9.500000E+01
9.500000E+01
9.500000E+01
9.500000E+01
9.500000E+01
9.500000E+01
9.500000E+01
9.500000E+01
9.500000E+01
9.500000E+01
9.500000E+01
9.500000E+01
9.500000E+01
9.500000E+01
9.500000E+01
9.500000E+01
9.500000E+01
9.500000E+01
9.500000E+01
9.500000E+01
9.500000E+01
9.500000E+01
9.500000E+01
9.500000E+01
9.500000E+01
9.500000E+01
9.500000E+01
9.500000E+01
9.500000E+01
9.500000E+01
9.500000E+01
9.500000E+01
9.500000E+01
9.500000E+01
9.500000E+01
9.500000E+01
9.500000E+01
9.500000E+01
9.500000E+01
9.500000E+01
9.500000E+01
9.500000E+01
9.500000E+01
9.500000E+01
9.500000E+01
9.500000E+01
9.500000E+01
9.500000E+01
9.500000E+01
9.500000E+01
9.500000E+01
9.500000E+01
9.500000E+01
9.500000E+01
9.500000E+01
9.500000E+01
9.500000E+01
9.500000E+01
9.500000E+01
9.500000E+01
9.500000E+01
9.500000E+01
9.500000E+01
9.500000E+01
9.500000E+01
9.500000E+01
9.500000E+01
9.500000E+01
9.500000E+01
9.500000E+01
9.500000E+01
9.500000E+01
9.500000E+01
9.500000E+01
9.500000E+01
9.500000E+01
9.500000E+01
9.500000E+01
9.500000E+01
9.500000E+01
9.500000E+01
9.500000E+01
1.000000E+02
1.000000E+02
1.000000E+02
1.000000E+02
1.000000E+02
1.000000E+02
1.000000E+02
1.000000E+02
1.000000E+02
1.000000E+02
1.000000E+02
1.000000E+02
1.000000E+02
1.000000E+02
1.000000E+02
1.000000E+02
1.000000E+02
1.000000E+02
1.000000E+02
1.000000E+02
1.000000E+02
1.000000E+02
1.000000E+02
1.000000E+02
1.000000E+02
1.000000E+02
1.000000E+02
1.000000E+02
1.000000E+02
1.000000E+02
1.000000E+02
1.000000E+02
1.000000E+02
1.000000E+02
1.000000E+02
1.000000E+02
1.000000E+02
1.000000E+02
1.000000E+02
1.000000E+02
1.000000E+02
1.000000E+02
1.000000E+02
1.000000E+02
1.000000E+02
1.000000E+02
1.000000E+02
1.000000E+02
1.000000E+02
1.000000E+02
1.000000E+02
1.000000E+02
1.000000E+02
1.000000E+02
1.000000E+02
1.000000E+02
1.000000E+02
1.000000E+02
1.000000E+02
1.000000E+02
1.000000E+02
1.000000E+02
1.000000E+02
1.000000E+02
1.000000E+02
1.000000E+02
1.000000E+02
1.000000E+02
1.000000E+02
1.000000E+02
1.000000E+02
1.000000E+02
1.000000E+02
1.000000E+02
1.000000E+02
1.000000E+02
1.000000E+02
1.000000E+02
1.000000E+02
1.000000E+02
1.000000E+02
1.000000E+02
1.000000E+02
1.000000E+02
1.000000E+02
1.000000E+02
1.000000E+02
1.000000E+02
1.000000E+02
1.000000E+02
1.000000E+02
1.000000E+02
1.000000E+02
1.000000E+02
1.000000E+02
1.000000E+02
1.000000E+02
1.000000E+02
1.000000E+02
1.000000E+02
1.000000E+02
1.000000E+02
1.000000E+02
1.000000E+02
1.000000E+02
1.000000E+02
1.000000E+02
1.000000E+02
1.000000E+02
1.000000E+02
1.000000E+02
1.000000E+02
1.000000E+02
1.000000E+02
1.000000E+02
1.000000E+02
1.000000E+02
1.000000E+02
1.000000E+02
1.000000E+02
1.000000E+02
1.000000E+02
1.000000E+02
1.000000E+02
1.000000E+02
1.000000E+02
1.000000E+02
1.000000E+02
1.000000E+02
1.000000E+02
1.000000E+02
1.000000E+02
1.000000E+02
1.000000E+02
1.000000E+02
1.000000E+02
1.000000E+02
1.000000E+02
1.000000E+02
1.000000E+02
1.000000E+02
1.000000E+02
1.000000E+02
1.000000E+02
1.000000E+02
1.000000E+02
1.000000E+02
1.000000E+02
1.000000E+02
1.000000E+02
1.000000E+02
1.000000E+02
1.000000E+02
1.000000E+02
1.000000E+02
1.000000E+02
1.000000E+02
1.000000E+02
1.000000E+02
1.000000E+02
1.000000E+02
1.000000E+02
1.000000E+02
1.000000E+02
1.000000E+02
1.000000E+02
1.000000E+02
1.000000E+02
1.000000E+02
1.000000E+02
1.000000E+02
1.000000E+02
1.000000E+02
1.000000E+02
1.000000E+02
1.000000E+02
1.000000E+02
1.000000E+02
1.000000E+02
1.000000E+02
1.000000E+02
1.000000E+02
1.000000E+02
1.000000E+02
1.000000E+02
1.000000E+02
1.000000E+02
1.000000E+02
1.000000E+02
1.000000E+02
1.000000E+02
1.000000E+02
1.000000E+02
1.000000E+02
1.000000E+02
1.000000E+02
1.000000E+02
1.000000E+02
1.000000E+02
1.000000E+02
1.000000E+02
1.050000E+02
1.050000E+02
1.050000E+02
1.050000E+02
1.050000E+02
1.050000E+02
1.050000E+02
1.050000E+02
1.050000E+02
1.050000E+02
1.050000E+02
1.050000E+02
1.050000E+02
1.050000E+02
1.050000E+02
1.050000E+02
1.050000E+02
1.050000E+02
1.050000E+02
1.050000E+02
1.050000E+02
1.050000E+02
1.050000E+02
1.050000E+02
1.050000E+02
1.050000E+02
1.050000E+02
1.050000E+02
1.050000E+02
1.050000E+02
1.050000E+02
1.050000E+02
1.050000E+02
1.050000E+02
1.050000E+02
1.050000E+02
1.050000E+02
1.050000E+02
1.050000E+02
1.050000E+02
1.050000E+02
1.050000E+02
1.050000E+02
1.050000E+02
1.050000E+02
1.050000E+02
1.050000E+02
1.050000E+02
1.050000E+02
1.050000E+02
1.050000E+02
1.050000E+02
1.050000E+02
1.050000E+02
1.050000E+02
1.050000E+02
1.050000E+02
1.050000E+02
1.050000E+02
1.050000E+02
1.050000E+02
1.050000E+02
1.050000E+02
1.050000E+02
1.050000E+02
1.050000E+02
1.050000E+02
1.050000E+02
1.050000E+02
1.050000E+02
1.050000E+02
1.050000E+02
1.050000E+02
1.050000E+02
1.050000E+02
1.050000E+02
1.050000E+02
1.050000E+02
1.050000E+02
1.050000E+02
1.050000E+02
1.050000E+02
1.050000E+02
1.050000E+02
1.050000E+02
1.050000E+02
1.050000E+02
1.050000E+02
1.050000E+02
1.050000E+02
1.050000E+02
1.050000E+02
1.050000E+02
1.050000E+02
1.050000E+02
1.050000E+02
1.050000E+02
1.050000E+02
1.050000E+02
1.050000E+02
1.050000E+02
1.050000E+02
1.050000E+02
1.050000E+02
1.050000E+02
1.050000E+02
1.050000E+02
1.050000E+02
1.050000E+02
1.050000E+02
1.050000E+02
1.050000E+02
1.050000E+02
1.050000E+02
1.050000E+02
1.050000E+02
1.050000E+02
1.050000E+02
1.050000E+02
1.050000E+02
1.050000E+02
1.050000E+02
1.050000E+02
1.050000E+02
1.050000E+02
1.050000E+02
1.050000E+02
1.050000E+02
1.050000E+02
1.050000E+02
1.050000E+02
1.050000E+02
1.050000E+02
1.050000E+02
1.050000E+02
1.050000E+02
1.050000E+02
1.050000E+02
1.050000E+02
1.050000E+02
1.050000E+02
1.050000E+02
1.050000E+02
1.050000E+02
1.050000E+02
1.050000E+02
1.050000E+02
1.050000E+02
1.050000E+02
1.050000E+02
1.050000E+02
1.050000E+02
1.050000E+02
1.050000E+02
1.050000E+02
1.050000E+02
1.050000E+02
1.050000E+02
1.050000E+02
1.050000E+02
1.050000E+02
1.050000E+02
1.050000E+02
1.050000E+02
1.050000E+02
1.050000E+02
1.050000E+02
1.050000E+02
1.050000E+02
1.050000E+02
1.050000E+02
1.050000E+02
1.050000E+02
1.050000E+02
1.050000E+02
1.050000E+02
1.050000E+02
1.050000E+02
1.050000E+02
1.050000E+02
1.050000E+02
1.050000E+02
1.050000E+02
1.050000E+02
1.050000E+02
1.050000E+02
1.050000E+02
1.050000E+02
1.050000E+02
1.050000E+02
1.050000E+02
1.050000E+02
1.050000E+02
1.050000E+02
1.050000E+02
1.050000E+02
1.050000E+02
1.050000E+02
1.050000E+02
1.050000E+02
1.050000E+02
1.100000E+02
1.100000E+02
1.100000E+02
1.100000E+02
1.100000E+02
1.100000E+02
1.100000E+02
1.100000E+02
1.100000E+02
1.100000E+02
1.100000E+02
1.100000E+02
1.100000E+02
1.100000E+02
1.100000E+02
1.100000E+02
1.100000E+02
1.100000E+02
1.100000E+02
1.100000E+02
1.100000E+02
1.100000E+02
1.100000E+02
1.100000E+02
1.100000E+02
1.100000E+02
1.100000E+02
1.100000E+02
1.100000E+02
1.100000E+02
1.100000E+02
1.100000E+02
1.100000E+02
1.100000E+02
1.100000E+02
1.100000E+02
1.100000E+02
1.100000E+02
1.100000E+02
1.100000E+02
1.100000E+02
1.100000E+02
1.100000E+02
1.100000E+02
1.100000E+02
1.100000E+02
1.100000E+02
1.100000E+02
1.100000E+02
1.100000E+02
1.100000E+02
1.100000E+02
1.100000E+02
1.100000E+02
1.100000E+02
1.100000E+02
1.100000E+02
1.100000E+02
1.100000E+02
1.100000E+02
1.100000E+02
1.100000E+02
1.100000E+02
1.100000E+02
1.100000E+02
1.100000E+02
1.100000E+02
1.100000E+02
1.100000E+02
1.100000E+02
1.100000E+02
1.100000E+02
1.100000E+02
1.100000E+02
1.100000E+02
1.100000E+02
1.100000E+02
1.100000E+02
1.100000E+02
1.100000E+02
1.100000E+02
1.100000E+02
1.100000E+02
1.100000E+02
1.100000E+02
1.100000E+02
1.100000E+02
1.100000E+02
1.100000E+02
1.100000E+02
1.100000E+02
1.100000E+02
1.100000E+02
1.100000E+02
1.100000E+02
1.100000E+02
1.100000E+02
1.100000E+02
1.100000E+02
1.100000E+02
1.100000E+02
1.100000E+02
1.100000E+02
1.100000E+02
1.100000E+02
1.100000E+02
1.100000E+02
1.100000E+02
1.100000E+02
1.100000E+02
1.100000E+02
1.100000E+02
1.100000E+02
1.100000E+02
1.100000E+02
1.100000E+02
1.100000E+02
1.100000E+02
1.100000E+02
1.100000E+02
1.100000E+02
1.100000E+02
1.100000E+02
1.100000E+02
1.100000E+02
1.100000E+02
1.100000E+02
1.100000E+02
1.100000E+02
1.100000E+02
1.100000E+02
1.100000E+02
1.100000E+02
1.100000E+02
1.100000E+02
1.100000E+02
1.100000E+02
1.100000E+02
1.100000E+02
1.100000E+02
1.100000E+02
1.100000E+02
1.100000E+02
1.100000E+02
1.100000E+02
1.100000E+02
1.100000E+02
1.100000E+02
1.100000E+02
1.100000E+02
1.100000E+02
1.100000E+02
1.100000E+02
1.100000E+02
1.100000E+02
1.100000E+02
1.100000E+02
1.100000E+02
1.100000E+02
1.100000E+02
1.100000E+02
1.100000E+02
1.100000E+02
1.100000E+02
1.100000E+02
1.100000E+02
1.100000E+02
1.100000E+02
1.100000E+02
1.100000E+02
1.100000E+02
1.100000E+02
1.100000E+02
1.100000E+02
1.100000E+02
1.100000E+02
1.100000E+02
1.100000E+02
1.100000E+02
1.100000E+02
1.100000E+02
1.100000E+02
1.100000E+02
1.100000E+02
1.100000E+02
1.100000E+02
1.100000E+02
1.100000E+02
1.100000E+02
1.100000E+02
1.100000E+02
1.100000E+02
1.100000E+02
1.100000E+02
1.100000E+02
1.100000E+02
1.100000E+02
1.100000E+02
1.100000E+02
1.100000E+02
1.100000E+02
1.150000E+02
1.150000E+02
1.150000E+02
1.150000E+02
1.150000E+02
1.150000E+02
1.150000E+02
1.150000E+02
1.150000E+02
1.150000E+02
1.150000E+02
1.150000E+02
1.150000E+02
1.150000E+02
1.150000E+02
1.150000E+02
1.150000E+02
1.150000E+02
1.150000E+02
1.150000E+02
1.150000E+02
1.150000E+02
1.150000E+02
1.150000E+02
1.150000E+02
1.150000E+02
1.150000E+02
1.150000E+02
1.150000E+02
1.150000E+02
1.150000E+02
1.150000E+02
1.150000E+02
1.150000E+02
1.150000E+02
1.150000E+02
1.150000E+02
1.150000E+02
1.150000E+02
1.150000E+02
1.150000E+02
1.150000E+02
1.150000E+02
1.150000E+02
1.150000E+02
1.150000E+02
1.150000E+02
1.150000E+02
1.150000E+02
1.150000E+02
1.150000E+02
1.150000E+02
1.150000E+02
1.150000E+02
1.150000E+02
1.150000E+02
1.150000E+02
1.150000E+02
1.150000E+02
1.150000E+02
1.150000E+02
1.150000E+02
1.150000E+02
1.150000E+02
1.150000E+02
1.150000E+02
1.150000E+02
1.150000E+02
1.150000E+02
1.150000E+02
1.150000E+02
1.150000E+02
1.150000E+02
1.150000E+02
1.150000E+02
1.150000E+02
1.150000E+02
1.150000E+02
1.150000E+02
1.150000E+02
1.150000E+02
1.150000E+02
1.150000E+02
1.150000E+02
1.150000E+02
1.150000E+02
1.150000E+02
1.150000E+02
1.150000E+02
1.150000E+02
1.150000E+02
1.150000E+02
1.150000E+02
1.150000E+02
1.150000E+02
1.150000E+02
1.150000E+02
1.150000E+02
1.150000E+02
1.150000E+02
1.150000E+02
1.150000E+02
1.150000E+02
1.150000E+02
1.150000E+02
1.150000E+02
1.150000E+02
1.150000E+02
1.150000E+02
1.150000E+02
1.150000E+02
1.150000E+02
1.150000E+02
1.150000E+02
1.150000E+02
1.150000E+02
1.150000E+02
1.150000E+02
1.150000E+02
1.150000E+02
1.150000E+02
1.150000E+02
1.150000E+02
1.150000E+02
1.150000E+02
1.150000E+02
1.150000E+02
1.150000E+02
1.150000E+02
1.150000E+02
1.150000E+02
1.150000E+02
1.150000E+02
1.150000E+02
1.150000E+02
1.150000E+02
1.150000E+02
1.150000E+02
1.150000E+02
1.150000E+02
1.150000E+02
1.150000E+02
1.150000E+02
1.150000E+02
1.150000E+02
1.150000E+02
1.150000E+02
1.150000E+02
1.150000E+02
1.150000E+02
1.150000E+02
1.150000E+02
1.150000E+02
1.150000E+02
1.150000E+02
1.150000E+02
1.150000E+02
1.150000E+02
1.150000E+02
1.150000E+02
1.150000E+02
1.150000E+02
1.150000E+02
1.150000E+02
1.150000E+02
1.150000E+02
1.150000E+02
1.150000E+02
1.150000E+02
1.150000E+02
1.150000E+02
1.150000E+02
1.150000E+02
1.150000E+02
1.150000E+02
1.150000E+02
1.150000E+02
1.150000E+02
1.150000E+02
1.150000E+02
1.150000E+02
1.150000E+02
1.150000E+02
1.150000E+02
1.150000E+02
1.150000E+02
1.150000E+02
1.150000E+02
1.150000E+02
1.150000E+02
1.150000E+02
1.150000E+02
1.150000E+02
1.150000E+02
1.150000E+02
1.150000E+02
1.150000E+02
1.150000E+02
1.150000E+02
1.150000E+02
1.150000E+02
1.200000E+02
1.200000E+02
1.200000E+02
1.200000E+02
1.200000E+02
1.200000E+02
1.200000E+02
1.200000E+02
1.200000E+02
1.200000E+02
1.200000E+02
1.200000E+02
1.200000E+02
1.200000E+02
1.200000E+02
1.200000E+02
1.200000E+02
1.200000E+02
1.200000E+02
1.200000E+02
1.200000E+02
1.200000E+02
1.200000E+02
1.200000E+02
1.200000E+02
1.200000E+02
1.200000E+02
1.200000E+02
1.200000E+02
1.200000E+02
1.200000E+02
1.200000E+02
1.200000E+02
1.200000E+02
1.200000E+02
1.200000E+02
1.200000E+02
1.200000E+02
1.200000E+02
1.200000E+02
1.200000E+02
1.200000E+02
1.200000E+02
1.200000E+02
1.200000E+02
1.200000E+02
1.200000E+02
1.200000E+02
1.200000E+02
1.200000E+02
1.200000E+02
1.200000E+02
1.200000E+02
1.200000E+02
1.200000E+02
1.200000E+02
1.200000E+02
1.200000E+02
1.200000E+02
1.200000E+02
1.200000E+02
1.200000E+02
1.200000E+02
1.200000E+02
1.200000E+02
1.200000E+02
1.200000E+02
1.200000E+02
1.200000E+02
1.200000E+02
1.200000E+02
1.200000E+02
1.200000E+02
1.200000E+02
1.200000E+02
1.200000E+02
1.200000E+02
1.200000E+02
1.200000E+02
1.200000E+02
1.200000E+02
1.200000E+02
1.200000E+02
1.200000E+02
1.200000E+02
1.200000E+02
1.200000E+02
1.200000E+02
1.200000E+02
1.200000E+02
1.200000E+02
1.200000E+02
1.200000E+02
1.200000E+02
1.200000E+02
1.200000E+02
1.200000E+02
1.200000E+02
1.200000E+02
1.200000E+02
1.200000E+02
1.200000E+02
1.200000E+02
1.200000E+02
1.200000E+02
1.200000E+02
1.200000E+02
1.200000E+02
1.200000E+02
1.200000E+02
1.200000E+02
1.200000E+02
1.200000E+02
1.200000E+02
1.200000E+02
1.200000E+02
1.200000E+02
1.200000E+02
1.200000E+02
1.200000E+02
1.200000E+02
1.200000E+02
1.200000E+02
1.200000E+02
1.200000E+02
1.200000E+02
1.200000E+02
1.200000E+02
1.200000E+02
1.200000E+02
1.200000E+02
1.200000E+02
1.200000E+02
1.200000E+02
1.200000E+02
1.200000E+02
1.200000E+02
1.200000E+02
1.200000E+02
1.200000E+02
1.200000E+02
1.200000E+02
1.200000E+02
1.200000E+02
1.200000E+02
1.200000E+02
1.200000E+02
1.200000E+02
1.200000E+02
1.200000E+02
1.200000E+02
1.200000E+02
1.200000E+02
1.200000E+02
1.200000E+02
1.200000E+02
1.200000E+02
1.200000E+02
1.200000E+02
1.200000E+02
1.200000E+02
1.200000E+02
1.200000E+02
1.200000E+02
1.200000E+02
1.200000E+02
1.200000E+02
1.200000E+02
1.200000E+02
1.200000E+02
1.200000E+02
1.200000E+02
1.200000E+02
1.200000E+02
1.200000E+02
1.200000E+02
1.200000E+02
1.200000E+02
1.200000E+02
1.200000E+02
1.200000E+02
1.200000E+02
1.200000E+02
1.200000E+02
1.200000E+02
1.200000E+02
1.200000E+02
1.200000E+02
1.200000E+02
1.200000E+02
1.200000E+02
1.200000E+02
1.200000E+02
1.200000E+02
1.200000E+02
1.200000E+02
1.200000E+02
1.200000E+02
1.200000E+02
1.200000E+02
1.200000E+02
1.250000E+02
1.250000E+02
1.250000E+02
1.250000E+02
1.250000E+02
1.250000E+02
1.250000E+02
1.250000E+02
1.250000E+02
1.250000E+02
1.250000E+02
1.250000E+02
1.250000E+02
1.250000E+02
1.250000E+02
1.250000E+02
1.250000E+02
1.250000E+02
1.250000E+02
1.250000E+02
1.250000E+02
1.250000E+02
1.250000E+02
1.250000E+02
1.250000E+02
1.250000E+02
1.250000E+02
1.250000E+02
1.250000E+02
1.250000E+02
1.250000E+02
1.250000E+02
1.250000E+02
1.250000E+02
1.250000E+02
1.250000E+02
1.250000E+02
1.250000E+02
1.250000E+02
1.250000E+02
1.250000E+02
1.250000E+02
1.250000E+02
1.250000E+02
1.250000E+02
1.250000E+02
1.250000E+02
1.250000E+02
1.250000E+02
1.250000E+02
1.250000E+02
1.250000E+02
1.250000E+02
1.250000E+02
1.250000E+02
1.250000E+02
1.250000E+02
1.250000E+02
1.250000E+02
1.250000E+02
1.250000E+02
1.250000E+02
1.250000E+02
1.250000E+02
1.250000E+02
1.250000E+02
1.250000E+02
1.250000E+02
1.250000E+02
1.250000E+02
1.250000E+02
1.250000E+02
1.250000E+02
1.250000E+02
1.250000E+02
1.250000E+02
1.250000E+02
1.250000E+02
1.250000E+02
1.250000E+02
1.250000E+02
1.250000E+02
1.250000E+02
1.250000E+02
1.250000E+02
1.250000E+02
1.250000E+02
1.250000E+02
1.250000E+02
1.250000E+02
1.250000E+02
1.250000E+02
1.250000E+02
1.250000E+02
1.250000E+02
1.250000E+02
1.250000E+02
1.250000E+02
1.250000E+02
1.250000E+02
1.250000E+02
1.250000E+02
1.250000E+02
1.250000E+02
1.250000E+02
1.250000E+02
1.250000E+02
1.250000E+02
1.250000E+02
1.250000E+02
1.250000E+02
1.250000E+02
1.250000E+02
1.250000E+02
1.250000E+02
1.250000E+02
1.250000E+02
1.250000E+02
1.250000E+02
1.250000E+02
1.250000E+02
1.250000E+02
1.250000E+02
1.250000E+02
1.250000E+02
1.250000E+02
1.250000E+02
1.250000E+02
1.250000E+02
1.250000E+02
1.250000E+02
1.250000E+02
1.250000E+02
1.250000E+02
1.250000E+02
1.250000E+02
1.250000E+02
1.250000E+02
1.250000E+02
1.250000E+02
1.250000E+02
1.250000E+02
1.250000E+02
1.250000E+02
1.250000E+02
1.250000E+02
1.250000E+02
1.250000E+02
1.250000E+02
1.250000E+02
1.250000E+02
1.250000E+02
1.250000E+02
1.250000E+02
1.250000E+02
1.250000E+02
1.250000E+02
1.250000E+02
1.250000E+02
1.250000E+02
1.250000E+02
1.250000E+02
1.250000E+02
1.250000E+02
1.250000E+02
1.250000E+02
1.250000E+02
1.250000E+02
1.250000E+02
1.250000E+02
1.250000E+02
1.250000E+02
1.250000E+02
1.250000E+02
1.250000E+02
1.250000E+02
1.250000E+02
1.250000E+02
1.250000E+02
1.250000E+02
1.250000E+02
1.250000E+02
1.250000E+02
1.250000E+02
1.250000E+02
1.250000E+02
1.250000E+02
1.250000E+02
1.250000E+02
1.250000E+02
1.250000E+02
1.250000E+02
1.250000E+02
1.250000E+02
1.250000E+02
1.250000E+02
1.250000E+02
1.250000E+02
1.250000E+02
1.250000E+02
1.250000E+02
1.300000E+02
1.300000E+02
1.300000E+02
1.300000E+02
1.300000E+02
1.300000E+02
1.300000E+02
1.300000E+02
1.300000E+02
1.300000E+02
1.300000E+02
1.300000E+02
1.300000E+02
1.300000E+02
1.300000E+02
1.300000E+02
1.300000E+02
1.300000E+02
1.300000E+02
1.300000E+02
1.300000E+02
1.300000E+02
1.300000E+02
1.300000E+02
1.300000E+02
1.300000E+02
1.300000E+02
1.300000E+02
1.300000E+02
1.300000E+02
1.300000E+02
1.300000E+02
1.300000E+02
1.300000E+02
1.300000E+02
1.300000E+02
1.300000E+02
1.300000E+02
1.300000E+02
1.300000E+02
1.300000E+02
1.300000E+02
1.300000E+02
1.300000E+02
1.300000E+02
1.300000E+02
1.300000E+02
1.300000E+02
1.300000E+02
1.300000E+02
1.300000E+02
1.300000E+02
1.300000E+02
1.300000E+02
1.300000E+02
1.300000E+02
1.300000E+02
1.300000E+02
1.300000E+02
1.300000E+02
1.300000E+02
1.300000E+02
1.300000E+02
1.300000E+02
1.300000E+02
1.300000E+02
1.300000E+02
1.300000E+02
1.300000E+02
1.300000E+02
1.300000E+02
1.300000E+02
1.300000E+02
1.300000E+02
1.300000E+02
1.300000E+02
1.300000E+02
1.300000E+02
1.300000E+02
1.300000E+02
1.300000E+02
1.300000E+02
1.300000E+02
1.300000E+02
1.300000E+02
1.300000E+02
1.300000E+02
1.300000E+02
1.300000E+02
1.300000E+02
1.300000E+02
1.300000E+02
1.300000E+02
1.300000E+02
1.300000E+02
1.300000E+02
1.300000E+02
1.300000E+02
1.300000E+02
1.300000E+02
1.300000E+02
1.300000E+02
1.300000E+02
1.300000E+02
1.300000E+02
1.300000E+02
1.300000E+02
1.300000E+02
1.300000E+02
1.300000E+02
1.300000E+02
1.300000E+02
1.300000E+02
1.300000E+02
1.300000E+02
1.300000E+02
1.300000E+02
1.300000E+02
1.300000E+02
1.300000E+02
1.300000E+02
1.300000E+02
1.300000E+02
1.300000E+02
1.300000E+02
1.300000E+02
1.300000E+02
1.300000E+02
1.300000E+02
1.300000E+02
1.300000E+02
1.300000E+02
1.300000E+02
1.300000E+02
1.300000E+02
1.300000E+02
1.300000E+02
1.300000E+02
1.300000E+02
1.300000E+02
1.300000E+02
1.300000E+02
1.300000E+02
1.300000E+02
1.300000E+02
1.300000E+02
1.300000E+02
1.300000E+02
1.300000E+02
1.300000E+02
1.300000E+02
1.300000E+02
1.300000E+02
1.300000E+02
1.300000E+02
1.300000E+02
1.300000E+02
1.300000E+02
1.300000E+02
1.300000E+02
1.300000E+02
1.300000E+02
1.300000E+02
1.300000E+02
1.300000E+02
1.300000E+02
1.300000E+02
1.300000E+02
1.300000E+02
1.300000E+02
1.300000E+02
1.300000E+02
1.300000E+02
1.300000E+02
1.300000E+02
1.300000E+02
1.300000E+02
1.300000E+02
1.300000E+02
1.300000E+02
1.300000E+02
1.300000E+02
1.300000E+02
1.300000E+02
1.300000E+02
1.300000E+02
1.300000E+02
1.300000E+02
1.300000E+02
1.300000E+02
1.300000E+02
1.300000E+02
1.300000E+02
1.300000E+02
1.300000E+02
1.300000E+02
1.300000E+02
1.300000E+02
1.300000E+02
1.300000E+02
1.300000E+02
1.350000E+02
1.350000E+02
1.350000E+02
1.350000E+02
1.350000E+02
1.350000E+02
1.350000E+02
1.350000E+02
1.350000E+02
1.350000E+02
1.350000E+02
1.350000E+02
1.350000E+02
1.350000E+02
1.350000E+02
1.350000E+02
1.350000E+02
1.350000E+02
1.350000E+02
1.350000E+02
1.350000E+02
1.350000E+02
1.350000E+02
1.350000E+02
1.350000E+02
1.350000E+02
1.350000E+02
1.350000E+02
1.350000E+02
1.350000E+02
1.350000E+02
1.350000E+02
1.350000E+02
1.350000E+02
1.350000E+02
1.350000E+02
1.350000E+02
1.350000E+02
1.350000E+02
1.350000E+02
1.350000E+02
1.350000E+02
1.350000E+02
1.350000E+02
1.350000E+02
1.350000E+02
1.350000E+02
1.350000E+02
1.350000E+02
1.350000E+02
1.350000E+02
1.350000E+02
1.350000E+02
1.350000E+02
1.350000E+02
1.350000E+02
1.350000E+02
1.350000E+02
1.350000E+02
1.350000E+02
1.350000E+02
1.350000E+02
1.350000E+02
1.350000E+02
1.350000E+02
1.350000E+02
1.350000E+02
1.350000E+02
1.350000E+02
1.350000E+02
1.350000E+02
1.350000E+02
1.350000E+02
1.350000E+02
1.350000E+02
1.350000E+02
1.350000E+02
1.350000E+02
1.350000E+02
1.350000E+02
1.350000E+02
1.350000E+02
1.350000E+02
1.350000E+02
1.350000E+02
1.350000E+02
1.350000E+02
1.350000E+02
1.350000E+02
1.350000E+02
1.350000E+02
1.350000E+02
1.350000E+02
1.350000E+02
1.350000E+02
1.350000E+02
1.350000E+02
1.350000E+02
1.350000E+02
1.350000E+02
1.350000E+02
1.350000E+02
1.350000E+02
1.350000E+02
1.350000E+02
1.350000E+02
1.350000E+02
1.350000E+02
1.350000E+02
1.350000E+02
1.350000E+02
1.350000E+02
1.350000E+02
1.350000E+02
1.350000E+02
1.350000E+02
1.350000E+02
1.350000E+02
1.350000E+02
1.350000E+02
1.350000E+02
1.350000E+02
1.350000E+02
1.350000E+02
1.350000E+02
1.350000E+02
1.350000E+02
1.350000E+02
1.350000E+02
1.350000E+02
1.350000E+02
1.350000E+02
1.350000E+02
1.350000E+02
1.350000E+02
1.350000E+02
1.350000E+02
1.350000E+02
1.350000E+02
1.350000E+02
1.350000E+02
1.350000E+02
1.350000E+02
1.350000E+02
1.350000E+02
1.350000E+02
1.350000E+02
1.350000E+02
1.350000E+02
1.350000E+02
1.350000E+02
1.350000E+02
1.350000E+02
1.350000E+02
1.350000E+02
1.350000E+02
1.350000E+02
1.350000E+02
1.350000E+02
1.350000E+02
1.350000E+02
1.350000E+02
1.350000E+02
1.350000E+02
1.350000E+02
1.350000E+02
1.350000E+02
1.350000E+02
1.350000E+02
1.350000E+02
1.350000E+02
1.350000E+02
1.350000E+02
1.350000E+02
1.350000E+02
1.350000E+02
1.350000E+02
1.350000E+02
1.350000E+02
1.350000E+02
1.350000E+02
1.350000E+02
1.350000E+02
1.350000E+02
1.350000E+02
1.350000E+02
1.350000E+02
1.350000E+02
1.350000E+02
1.350000E+02
1.350000E+02
1.350000E+02
1.350000E+02
1.350000E+02
1.350000E+02
1.350000E+02
1.350000E+02
1.350000E+02
1.350000E+02
1.350000E+02
1.350000E+02
1.400000E+02
1.400000E+02
1.400000E+02
1.400000E+02
1.400000E+02
1.400000E+02
1.400000E+02
1.400000E+02
1.400000E+02
1.400000E+02
1.400000E+02
1.400000E+02
1.400000E+02
1.400000E+02
1.400000E+02
1.400000E+02
1.400000E+02
1.400000E+02
1.400000E+02
1.400000E+02
1.400000E+02
1.400000E+02
1.400000E+02
1.400000E+02
1.400000E+02
1.400000E+02
1.400000E+02
1.400000E+02
1.400000E+02
1.400000E+02
1.400000E+02
1.400000E+02
1.400000E+02
1.400000E+02
1.400000E+02
1.400000E+02
1.400000E+02
1.400000E+02
1.400000E+02
1.400000E+02
1.400000E+02
1.400000E+02
1.400000E+02
1.400000E+02
1.400000E+02
1.400000E+02
1.400000E+02
1.400000E+02
1.400000E+02
1.400000E+02
1.400000E+02
1.400000E+02
1.400000E+02
1.400000E+02
1.400000E+02
1.400000E+02
1.400000E+02
1.400000E+02
1.400000E+02
1.400000E+02
1.400000E+02
1.400000E+02
1.400000E+02
1.400000E+02
1.400000E+02
1.400000E+02
1.400000E+02
1.400000E+02
1.400000E+02
1.400000E+02
1.400000E+02
1.400000E+02
1.400000E+02
1.400000E+02
1.400000E+02
1.400000E+02
1.400000E+02
1.400000E+02
1.400000E+02
1.400000E+02
1.400000E+02
1.400000E+02
1.400000E+02
1.400000E+02
1.400000E+02
1.400000E+02
1.400000E+02
1.400000E+02
1.400000E+02
1.400000E+02
1.400000E+02
1.400000E+02
1.400000E+02
1.400000E+02
1.400000E+02
1.400000E+02
1.400000E+02
1.400000E+02
1.400000E+02
1.400000E+02
1.400000E+02
1.400000E+02
1.400000E+02
1.400000E+02
1.400000E+02
1.400000E+02
1.400000E+02
1.400000E+02
1.400000E+02
1.400000E+02
1.400000E+02
1.400000E+02
1.400000E+02
1.400000E+02
1.400000E+02
1.400000E+02
1.400000E+02
1.400000E+02
1.400000E+02
1.400000E+02
1.400000E+02
1.400000E+02
1.400000E+02
1.400000E+02
1.400000E+02
1.400000E+02
1.400000E+02
1.400000E+02
1.400000E+02
1.400000E+02
1.400000E+02
1.400000E+02
1.400000E+02
1.400000E+02
1.400000E+02
1.400000E+02
1.400000E+02
1.400000E+02
1.400000E+02
1.400000E+02
1.400000E+02
1.400000E+02
1.400000E+02
1.400000E+02
1.400000E+02
1.400000E+02
1.400000E+02
1.400000E+02
1.400000E+02
1.400000E+02
1.400000E+02
1.400000E+02
1.400000E+02
1.400000E+02
1.400000E+02
1.400000E+02
1.400000E+02
1.400000E+02
1.400000E+02
1.400000E+02
1.400000E+02
1.400000E+02
1.400000E+02
1.400000E+02
1.400000E+02
1.400000E+02
1.400000E+02
1.400000E+02
1.400000E+02
1.400000E+02
1.400000E+02
1.400000E+02
1.400000E+02
1.400000E+02
1.400000E+02
1.400000E+02
1.400000E+02
1.400000E+02
1.400000E+02
1.400000E+02
1.400000E+02
1.400000E+02
1.400000E+02
1.400000E+02
1.400000E+02
1.400000E+02
1.400000E+02
1.400000E+02
1.400000E+02
1.400000E+02
1.400000E+02
1.400000E+02
1.400000E+02
1.400000E+02
1.400000E+02
1.400000E+02
1.400000E+02
1.400000E+02
1.400000E+02
1.400000E+02
1.400000E+02
1.450000E+02
1.450000E+02
1.450000E+02
1.450000E+02
1.450000E+02
1.450000E+02
1.450000E+02
1.450000E+02
1.450000E+02
1.450000E+02
1.450000E+02
1.450000E+02
1.450000E+02
1.450000E+02
1.450000E+02
1.450000E+02
1.450000E+02
1.450000E+02
1.450000E+02
1.450000E+02
1.450000E+02
1.450000E+02
1.450000E+02
1.450000E+02
1.450000E+02
1.450000E+02
1.450000E+02
1.450000E+02
1.450000E+02
1.450000E+02
1.450000E+02
1.450000E+02
1.450000E+02
1.450000E+02
1.450000E+02
1.450000E+02
1.450000E+02
1.450000E+02
1.450000E+02
1.450000E+02
1.450000E+02
1.450000E+02
1.450000E+02
1.450000E+02
1.450000E+02
1.450000E+02
1.450000E+02
1.450000E+02
1.450000E+02
1.450000E+02
1.450000E+02
1.450000E+02
1.450000E+02
1.450000E+02
1.450000E+02
1.450000E+02
1.450000E+02
1.450000E+02
1.450000E+02
1.450000E+02
1.450000E+02
1.450000E+02
1.450000E+02
1.450000E+02
1.450000E+02
1.450000E+02
1.450000E+02
1.450000E+02
1.450000E+02
1.450000E+02
1.450000E+02
1.450000E+02
1.450000E+02
1.450000E+02
1.450000E+02
1.450000E+02
1.450000E+02
1.450000E+02
1.450000E+02
1.450000E+02
1.450000E+02
1.450000E+02
1.450000E+02
1.450000E+02
1.450000E+02
1.450000E+02
1.450000E+02
1.450000E+02
1.450000E+02
1.450000E+02
1.450000E+02
1.450000E+02
1.450000E+02
1.450000E+02
1.450000E+02
1.450000E+02
1.450000E+02
1.450000E+02
1.450000E+02
1.450000E+02
1.450000E+02
1.450000E+02
1.450000E+02
1.450000E+02
1.450000E+02
1.450000E+02
1.450000E+02
1.450000E+02
1.450000E+02
1.450000E+02
1.450000E+02
1.450000E+02
1.450000E+02
1.450000E+02
1.450000E+02
1.450000E+02
1.450000E+02
1.450000E+02
1.450000E+02
1.450000E+02
1.450000E+02
1.450000E+02
1.450000E+02
1.450000E+02
1.450000E+02
1.450000E+02
1.450000E+02
1.450000E+02
1.450000E+02
1.450000E+02
1.450000E+02
1.450000E+02
1.450000E+02
1.450000E+02
1.450000E+02
1.450000E+02
1.450000E+02
1.450000E+02
1.450000E+02
1.450000E+02
1.450000E+02
1.450000E+02
1.450000E+02
1.450000E+02
1.450000E+02
1.450000E+02
1.450000E+02
1.450000E+02
1.450000E+02
1.450000E+02
1.450000E+02
1.450000E+02
1.450000E+02
1.450000E+02
1.450000E+02
1.450000E+02
1.450000E+02
1.450000E+02
1.450000E+02
1.450000E+02
1.450000E+02
1.450000E+02
1.450000E+02
1.450000E+02
1.450000E+02
1.450000E+02
1.450000E+02
1.450000E+02
1.450000E+02
1.450000E+02
1.450000E+02
1.450000E+02
1.450000E+02
1.450000E+02
1.450000E+02
1.450000E+02
1.450000E+02
1.450000E+02
1.450000E+02
1.450000E+02
1.450000E+02
1.450000E+02
1.450000E+02
1.450000E+02
1.450000E+02
1.450000E+02
1.450000E+02
1.450000E+02
1.450000E+02
1.450000E+02
1.450000E+02
1.450000E+02
1.450000E+02
1.450000E+02
1.450000E+02
1.450000E+02
1.450000E+02
1.450000E+02
1.450000E+02
1.450000E+02
1.450000E+02
1.500000E+02
1.500000E+02
1.500000E+02
1.500000E+02
1.500000E+02
1.500000E+02
1.500000E+02
1.500000E+02
1.500000E+02
1.500000E+02
1.500000E+02
1.500000E+02
1.500000E+02
1.500000E+02
1.500000E+02
1.500000E+02
1.500000E+02
1.500000E+02
1.500000E+02
1.500000E+02
1.500000E+02
1.500000E+02
1.500000E+02
1.500000E+02
1.500000E+02
1.500000E+02
1.500000E+02
1.500000E+02
1.500000E+02
1.500000E+02
1.500000E+02
1.500000E+02
1.500000E+02
1.500000E+02
1.500000E+02
1.500000E+02
1.500000E+02
1.500000E+02
1.500000E+02
1.500000E+02
1.500000E+02
1.500000E+02
1.500000E+02
1.500000E+02
1.500000E+02
1.500000E+02
1.500000E+02
1.500000E+02
1.500000E+02
1.500000E+02
1.500000E+02
1.500000E+02
1.500000E+02
1.500000E+02
1.500000E+02
1.500000E+02
1.500000E+02
1.500000E+02
1.500000E+02
1.500000E+02
1.500000E+02
1.500000E+02
1.500000E+02
1.500000E+02
1.500000E+02
1.500000E+02
1.500000E+02
1.500000E+02
1.500000E+02
1.500000E+02
1.500000E+02
1.500000E+02
1.500000E+02
1.500000E+02
1.500000E+02
1.500000E+02
1.500000E+02
1.500000E+02
1.500000E+02
1.500000E+02
1.500000E+02
1.500000E+02
1.500000E+02
1.500000E+02
1.500000E+02
1.500000E+02
1.500000E+02
1.500000E+02
1.500000E+02
1.500000E+02
1.500000E+02
1.500000E+02
1.500000E+02
1.500000E+02
1.500000E+02
1.500000E+02
1.500000E+02
1.500000E+02
1.500000E+02
1.500000E+02
1.500000E+02
1.500000E+02
1.500000E+02
1.500000E+02
1.500000E+02
1.500000E+02
1.500000E+02
1.500000E+02
1.500000E+02
1.500000E+02
1.500000E+02
1.500000E+02
1.500000E+02
1.500000E+02
1.500000E+02
1.500000E+02
1.500000E+02
1.500000E+02
1.500000E+02
1.500000E+02
1.500000E+02
1.500000E+02
1.500000E+02
1.500000E+02
1.500000E+02
1.500000E+02
1.500000E+02
1.500000E+02
1.500000E+02
1.500000E+02
1.500000E+02
1.500000E+02
1.500000E+02
1.500000E+02
1.500000E+02
1.500000E+02
1.500000E+02
1.500000E+02
1.500000E+02
1.500000E+02
1.500000E+02
1.500000E+02
1.500000E+02
1.500000E+02
1.500000E+02
1.500000E+02
1.500000E+02
1.500000E+02
1.500000E+02
1.500000E+02
1.500000E+02
1.500000E+02
1.500000E+02
1.500000E+02
1.500000E+02
1.500000E+02
1.500000E+02
1.500000E+02
1.500000E+02
1.500000E+02
1.500000E+02
1.500000E+02
1.500000E+02
1.500000E+02
1.500000E+02
1.500000E+02
1.500000E+02
1.500000E+02
1.500000E+02
1.500000E+02
1.500000E+02
1.500000E+02
1.500000E+02
1.500000E+02
1.500000E+02
1.500000E+02
1.500000E+02
1.500000E+02
1.500000E+02
1.500000E+02
1.500000E+02
1.500000E+02
1.500000E+02
1.500000E+02
1.500000E+02
1.500000E+02
1.500000E+02
1.500000E+02
1.500000E+02
1.500000E+02
1.500000E+02
1.500000E+02
1.500000E+02
1.500000E+02
1.500000E+02
1.500000E+02
1.500000E+02
1.500000E+02
1.500000E+02
1.500000E+02
1.500000E+02
1.550000E+02
1.550000E+02
1.550000E+02
1.550000E+02
1.550000E+02
1.550000E+02
1.550000E+02
1.550000E+02
1.550000E+02
1.550000E+02
1.550000E+02
1.550000E+02
1.550000E+02
1.550000E+02
1.550000E+02
1.550000E+02
1.550000E+02
1.550000E+02
1.550000E+02
1.550000E+02
1.550000E+02
1.550000E+02
1.550000E+02
1.550000E+02
1.550000E+02
1.550000E+02
1.550000E+02
1.550000E+02
1.550000E+02
1.550000E+02
1.550000E+02
1.550000E+02
1.550000E+02
1.550000E+02
1.550000E+02
1.550000E+02
1.550000E+02
1.550000E+02
1.550000E+02
1.550000E+02
1.550000E+02
1.550000E+02
1.550000E+02
1.550000E+02
1.550000E+02
1.550000E+02
1.550000E+02
1.550000E+02
1.550000E+02
1.550000E+02
1.550000E+02
1.550000E+02
1.550000E+02
1.550000E+02
1.550000E+02
1.550000E+02
1.550000E+02
1.550000E+02
1.550000E+02
1.550000E+02
1.550000E+02
1.550000E+02
1.550000E+02
1.550000E+02
1.550000E+02
1.550000E+02
1.550000E+02
1.550000E+02
1.550000E+02
1.550000E+02
1.550000E+02
1.550000E+02
1.550000E+02
1.550000E+02
1.550000E+02
1.550000E+02
1.550000E+02
1.550000E+02
1.550000E+02
1.550000E+02
1.550000E+02
1.550000E+02
1.550000E+02
1.550000E+02
1.550000E+02
1.550000E+02
1.550000E+02
1.550000E+02
1.550000E+02
1.550000E+02
1.550000E+02
1.550000E+02
1.550000E+02
1.550000E+02
1.550000E+02
1.550000E+02
1.550000E+02
1.550000E+02
1.550000E+02
1.550000E+02
1.550000E+02
1.550000E+02
1.550000E+02
1.550000E+02
1.550000E+02
1.550000E+02
1.550000E+02
1.550000E+02
1.550000E+02
1.550000E+02
1.550000E+02
1.550000E+02
1.550000E+02
1.550000E+02
1.550000E+02
1.550000E+02
1.550000E+02
1.550000E+02
1.550000E+02
1.550000E+02
1.550000E+02
1.550000E+02
1.550000E+02
1.550000E+02
1.550000E+02
1.550000E+02
1.550000E+02
1.550000E+02
1.550000E+02
1.550000E+02
1.550000E+02
1.550000E+02
1.550000E+02
1.550000E+02
1.550000E+02
1.550000E+02
1.550000E+02
1.550000E+02
1.550000E+02
1.550000E+02
1.550000E+02
1.550000E+02
1.550000E+02
1.550000E+02
1.550000E+02
1.550000E+02
1.550000E+02
1.550000E+02
1.550000E+02
1.550000E+02
1.550000E+02
1.550000E+02
1.550000E+02
1.550000E+02
1.550000E+02
1.550000E+02
1.550000E+02
1.550000E+02
1.550000E+02
1.550000E+02
1.550000E+02
1.550000E+02
1.550000E+02
1.550000E+02
1.550000E+02
1.550000E+02
1.550000E+02
1.550000E+02
1.550000E+02
1.550000E+02
1.550000E+02
1.550000E+02
1.550000E+02
1.550000E+02
1.550000E+02
1.550000E+02
1.550000E+02
1.550000E+02
1.550000E+02
1.550000E+02
1.550000E+02
1.550000E+02
1.550000E+02
1.550000E+02
1.550000E+02
1.550000E+02
1.550000E+02
1.550000E+02
1.550000E+02
1.550000E+02
1.550000E+02
1.550000E+02
1.550000E+02
1.550000E+02
1.550000E+02
1.550000E+02
1.550000E+02
1.550000E+02
1.550000E+02
1.550000E+02
1.550000E+02
1.600000E+02
1.600000E+02
1.600000E+02
1.600000E+02
1.600000E+02
1.600000E+02
1.600000E+02
1.600000E+02
1.600000E+02
1.600000E+02
1.600000E+02
1.600000E+02
1.600000E+02
1.600000E+02
1.600000E+02
1.600000E+02
1.600000E+02
1.600000E+02
1.600000E+02
1.600000E+02
1.600000E+02
1.600000E+02
1.600000E+02
1.600000E+02
1.600000E+02
1.600000E+02
1.600000E+02
1.600000E+02
1.600000E+02
1.600000E+02
1.600000E+02
1.600000E+02
1.600000E+02
1.600000E+02
1.600000E+02
1.600000E+02
1.600000E+02
1.600000E+02
1.600000E+02
1.600000E+02
1.600000E+02
1.600000E+02
1.600000E+02
1.600000E+02
1.600000E+02
1.600000E+02
1.600000E+02
1.600000E+02
1.600000E+02
1.600000E+02
1.600000E+02
1.600000E+02
1.600000E+02
1.600000E+02
1.600000E+02
1.600000E+02
1.600000E+02
1.600000E+02
1.600000E+02
1.600000E+02
1.600000E+02
1.600000E+02
1.600000E+02
1.600000E+02
1.600000E+02
1.600000E+02
1.600000E+02
1.600000E+02
1.600000E+02
1.600000E+02
1.600000E+02
1.600000E+02
1.600000E+02
1.600000E+02
1.600000E+02
1.600000E+02
1.600000E+02
1.600000E+02
1.600000E+02
1.600000E+02
1.600000E+02
1.600000E+02
1.600000E+02
1.600000E+02
1.600000E+02
1.600000E+02
1.600000E+02
1.600000E+02
1.600000E+02
1.600000E+02
1.600000E+02
1.600000E+02
1.600000E+02
1.600000E+02
1.600000E+02
1.600000E+02
1.600000E+02
1.600000E+02
1.600000E+02
1.600000E+02
1.600000E+02
1.600000E+02
1.600000E+02
1.600000E+02
1.600000E+02
1.600000E+02
1.600000E+02
1.600000E+02
1.600000E+02
1.600000E+02
1.600000E+02
1.600000E+02
1.600000E+02
1.600000E+02
1.600000E+02
1.600000E+02
1.600000E+02
1.600000E+02
1.600000E+02
1.600000E+02
1.600000E+02
1.600000E+02
1.600000E+02
1.600000E+02
1.600000E+02
1.600000E+02
1.600000E+02
1.600000E+02
1.600000E+02
1.600000E+02
1.600000E+02
1.600000E+02
1.600000E+02
1.600000E+02
1.600000E+02
1.600000E+02
1.600000E+02
1.600000E+02
1.600000E+02
1.600000E+02
1.600000E+02
1.600000E+02
1.600000E+02
1.600000E+02
1.600000E+02
1.600000E+02
1.600000E+02
1.600000E+02
1.600000E+02
1.600000E+02
1.600000E+02
1.600000E+02
1.600000E+02
1.600000E+02
1.600000E+02
1.600000E+02
1.600000E+02
1.600000E+02
1.600000E+02
1.600000E+02
1.600000E+02
1.600000E+02
1.600000E+02
1.600000E+02
1.600000E+02
1.600000E+02
1.600000E+02
1.600000E+02
1.600000E+02
1.600000E+02
1.600000E+02
1.600000E+02
1.600000E+02
1.600000E+02
1.600000E+02
1.600000E+02
1.600000E+02
1.600000E+02
1.600000E+02
1.600000E+02
1.600000E+02
1.600000E+02
1.600000E+02
1.600000E+02
1.600000E+02
1.600000E+02
1.600000E+02
1.600000E+02
1.600000E+02
1.600000E+02
1.600000E+02
1.600000E+02
1.600000E+02
1.600000E+02
1.600000E+02
1.600000E+02
1.600000E+02
1.600000E+02
1.600000E+02
1.600000E+02
1.600000E+02
1.650000E+02
1.650000E+02
1.650000E+02
1.650000E+02
1.650000E+02
1.650000E+02
1.650000E+02
1.650000E+02
1.650000E+02
1.650000E+02
1.650000E+02
1.650000E+02
1.650000E+02
1.650000E+02
1.650000E+02
1.650000E+02
1.650000E+02
1.650000E+02
1.650000E+02
1.650000E+02
1.650000E+02
1.650000E+02
1.650000E+02
1.650000E+02
1.650000E+02
1.650000E+02
1.650000E+02
1.650000E+02
1.650000E+02
1.650000E+02
1.650000E+02
1.650000E+02
1.650000E+02
1.650000E+02
1.650000E+02
1.650000E+02
1.650000E+02
1.650000E+02
1.650000E+02
1.650000E+02
1.650000E+02
1.650000E+02
1.650000E+02
1.650000E+02
1.650000E+02
1.650000E+02
1.650000E+02
1.650000E+02
1.650000E+02
1.650000E+02
1.650000E+02
1.650000E+02
1.650000E+02
1.650000E+02
1.650000E+02
1.650000E+02
1.650000E+02
1.650000E+02
1.650000E+02
1.650000E+02
1.650000E+02
1.650000E+02
1.650000E+02
1.650000E+02
1.650000E+02
1.650000E+02
1.650000E+02
1.650000E+02
1.650000E+02
1.650000E+02
1.650000E+02
1.650000E+02
1.650000E+02
1.650000E+02
1.650000E+02
1.650000E+02
1.650000E+02
1.650000E+02
1.650000E+02
1.650000E+02
1.650000E+02
1.650000E+02
1.650000E+02
1.650000E+02
1.650000E+02
1.650000E+02
1.650000E+02
1.650000E+02
1.650000E+02
1.650000E+02
1.650000E+02
1.650000E+02
1.650000E+02
1.650000E+02
1.650000E+02
1.650000E+02
1.650000E+02
1.650000E+02
1.650000E+02
1.650000E+02
1.650000E+02
1.650000E+02
1.650000E+02
1.650000E+02
1.650000E+02
1.650000E+02
1.650000E+02
1.650000E+02
1.650000E+02
1.650000E+02
1.650000E+02
1.650000E+02
1.650000E+02
1.650000E+02
1.650000E+02
1.650000E+02
1.650000E+02
1.650000E+02
1.650000E+02
1.650000E+02
1.650000E+02
1.650000E+02
1.650000E+02
1.650000E+02
1.650000E+02
1.650000E+02
1.650000E+02
1.650000E+02
1.650000E+02
1.650000E+02
1.650000E+02
1.650000E+02
1.650000E+02
1.650000E+02
1.650000E+02
1.650000E+02
1.650000E+02
1.650000E+02
1.650000E+02
1.650000E+02
1.650000E+02
1.650000E+02
1.650000E+02
1.650000E+02
1.650000E+02
1.650000E+02
1.650000E+02
1.650000E+02
1.650000E+02
1.650000E+02
1.650000E+02
1.650000E+02
1.650000E+02
1.650000E+02
1.650000E+02
1.650000E+02
1.650000E+02
1.650000E+02
1.650000E+02
1.650000E+02
1.650000E+02
1.650000E+02
1.650000E+02
1.650000E+02
1.650000E+02
1.650000E+02
1.650000E+02
1.650000E+02
1.650000E+02
1.650000E+02
1.650000E+02
1.650000E+02
1.650000E+02
1.650000E+02
1.650000E+02
1.650000E+02
1.650000E+02
1.650000E+02
1.650000E+02
1.650000E+02
1.650000E+02
1.650000E+02
1.650000E+02
1.650000E+02
1.650000E+02
1.650000E+02
1.650000E+02
1.650000E+02
1.650000E+02
1.650000E+02
1.650000E+02
1.650000E+02
1.650000E+02
1.650000E+02
1.650000E+02
1.650000E+02
1.650000E+02
1.650000E+02
1.650000E+02
1.650000E+02
1.650000E+02
1.700000E+02
1.700000E+02
1.700000E+02
1.700000E+02
1.700000E+02
1.700000E+02
1.700000E+02
1.700000E+02
1.700000E+02
1.700000E+02
1.700000E+02
1.700000E+02
1.700000E+02
1.700000E+02
1.700000E+02
1.700000E+02
1.700000E+02
1.700000E+02
1.700000E+02
1.700000E+02
1.700000E+02
1.700000E+02
1.700000E+02
1.700000E+02
1.700000E+02
1.700000E+02
1.700000E+02
1.700000E+02
1.700000E+02
1.700000E+02
1.700000E+02
1.700000E+02
1.700000E+02
1.700000E+02
1.700000E+02
1.700000E+02
1.700000E+02
1.700000E+02
1.700000E+02
1.700000E+02
1.700000E+02
1.700000E+02
1.700000E+02
1.700000E+02
1.700000E+02
1.700000E+02
1.700000E+02
1.700000E+02
1.700000E+02
1.700000E+02
1.700000E+02
1.700000E+02
1.700000E+02
1.700000E+02
1.700000E+02
1.700000E+02
1.700000E+02
1.700000E+02
1.700000E+02
1.700000E+02
1.700000E+02
1.700000E+02
1.700000E+02
1.700000E+02
1.700000E+02
1.700000E+02
1.700000E+02
1.700000E+02
1.700000E+02
1.700000E+02
1.700000E+02
1.700000E+02
1.700000E+02
1.700000E+02
1.700000E+02
1.700000E+02
1.700000E+02
1.700000E+02
1.700000E+02
1.700000E+02
1.700000E+02
1.700000E+02
1.700000E+02
1.700000E+02
1.700000E+02
1.700000E+02
1.700000E+02
1.700000E+02
1.700000E+02
1.700000E+02
1.700000E+02
1.700000E+02
1.700000E+02
1.700000E+02
1.700000E+02
1.700000E+02
1.700000E+02
1.700000E+02
1.700000E+02
1.700000E+02
1.700000E+02
1.700000E+02
1.700000E+02
1.700000E+02
1.700000E+02
1.700000E+02
1.700000E+02
1.700000E+02
1.700000E+02
1.700000E+02
1.700000E+02
1.700000E+02
1.700000E+02
1.700000E+02
1.700000E+02
1.700000E+02
1.700000E+02
1.700000E+02
1.700000E+02
1.700000E+02
1.700000E+02
1.700000E+02
1.700000E+02
1.700000E+02
1.700000E+02
1.700000E+02
1.700000E+02
1.700000E+02
1.700000E+02
1.700000E+02
1.700000E+02
1.700000E+02
1.700000E+02
1.700000E+02
1.700000E+02
1.700000E+02
1.700000E+02
1.700000E+02
1.700000E+02
1.700000E+02
1.700000E+02
1.700000E+02
1.700000E+02
1.700000E+02
1.700000E+02
1.700000E+02
1.700000E+02
1.700000E+02
1.700000E+02
1.700000E+02
1.700000E+02
1.700000E+02
1.700000E+02
1.700000E+02
1.700000E+02
1.700000E+02
1.700000E+02
1.700000E+02
1.700000E+02
1.700000E+02
1.700000E+02
1.700000E+02
1.700000E+02
1.700000E+02
1.700000E+02
1.700000E+02
1.700000E+02
1.700000E+02
1.700000E+02
1.700000E+02
1.700000E+02
1.700000E+02
1.700000E+02
1.700000E+02
1.700000E+02
1.700000E+02
1.700000E+02
1.700000E+02
1.700000E+02
1.700000E+02
1.700000E+02
1.700000E+02
1.700000E+02
1.700000E+02
1.700000E+02
1.700000E+02
1.700000E+02
1.700000E+02
1.700000E+02
1.700000E+02
1.700000E+02
1.700000E+02
1.700000E+02
1.700000E+02
1.700000E+02
1.700000E+02
1.700000E+02
1.700000E+02
1.700000E+02
1.700000E+02
1.700000E+02
1.750000E+02
1.750000E+02
1.750000E+02
1.750000E+02
1.750000E+02
1.750000E+02
1.750000E+02
1.750000E+02
1.750000E+02
1.750000E+02
1.750000E+02
1.750000E+02
1.750000E+02
1.750000E+02
1.750000E+02
1.750000E+02
1.750000E+02
1.750000E+02
1.750000E+02
1.750000E+02
1.750000E+02
1.750000E+02
1.750000E+02
1.750000E+02
1.750000E+02
1.750000E+02
1.750000E+02
1.750000E+02
1.750000E+02
1.750000E+02
1.750000E+02
1.750000E+02
1.750000E+02
1.750000E+02
1.750000E+02
1.750000E+02
1.750000E+02
1.750000E+02
1.750000E+02
1.750000E+02
1.750000E+02
1.750000E+02
1.750000E+02
1.750000E+02
1.750000E+02
1.750000E+02
1.750000E+02
1.750000E+02
1.750000E+02
1.750000E+02
1.750000E+02
1.750000E+02
1.750000E+02
1.750000E+02
1.750000E+02
1.750000E+02
1.750000E+02
1.750000E+02
1.750000E+02
1.750000E+02
1.750000E+02
1.750000E+02
1.750000E+02
1.750000E+02
1.750000E+02
1.750000E+02
1.750000E+02
1.750000E+02
1.750000E+02
1.750000E+02
1.750000E+02
1.750000E+02
1.750000E+02
1.750000E+02
1.750000E+02
1.750000E+02
1.750000E+02
1.750000E+02
1.750000E+02
1.750000E+02
1.750000E+02
1.750000E+02
1.750000E+02
1.750000E+02
1.750000E+02
1.750000E+02
1.750000E+02
1.750000E+02
1.750000E+02
1.750000E+02
1.750000E+02
1.750000E+02
1.750000E+02
1.750000E+02
1.750000E+02
1.750000E+02
1.750000E+02
1.750000E+02
1.750000E+02
1.750000E+02
1.750000E+02
1.750000E+02
1.750000E+02
1.750000E+02
1.750000E+02
1.750000E+02
1.750000E+02
1.750000E+02
1.750000E+02
1.750000E+02
1.750000E+02
1.750000E+02
1.750000E+02
1.750000E+02
1.750000E+02
1.750000E+02
1.750000E+02
1.750000E+02
1.750000E+02
1.750000E+02
1.750000E+02
1.750000E+02
1.750000E+02
1.750000E+02
1.750000E+02
1.750000E+02
1.750000E+02
1.750000E+02
1.750000E+02
1.750000E+02
1.750000E+02
1.750000E+02
1.750000E+02
1.750000E+02
1.750000E+02
1.750000E+02
1.750000E+02
1.750000E+02
1.750000E+02
1.750000E+02
1.750000E+02
1.750000E+02
1.750000E+02
1.750000E+02
1.750000E+02
1.750000E+02
1.750000E+02
1.750000E+02
1.750000E+02
1.750000E+02
1.750000E+02
1.750000E+02
1.750000E+02
1.750000E+02
1.750000E+02
1.750000E+02
1.750000E+02
1.750000E+02
1.750000E+02
1.750000E+02
1.750000E+02
1.750000E+02
1.750000E+02
1.750000E+02
1.750000E+02
1.750000E+02
1.750000E+02
1.750000E+02
1.750000E+02
1.750000E+02
1.750000E+02
1.750000E+02
1.750000E+02
1.750000E+02
1.750000E+02
1.750000E+02
1.750000E+02
1.750000E+02
1.750000E+02
1.750000E+02
1.750000E+02
1.750000E+02
1.750000E+02
1.750000E+02
1.750000E+02
1.750000E+02
1.750000E+02
1.750000E+02
1.750000E+02
1.750000E+02
1.750000E+02
1.750000E+02
1.750000E+02
1.750000E+02
1.750000E+02
1.750000E+02
1.750000E+02
1.750000E+02
1.750000E+02
1.750000E+02
1.750000E+02
1.800000E+02
1.800000E+02
1.800000E+02
1.800000E+02
1.800000E+02
1.800000E+02
1.800000E+02
1.800000E+02
1.800000E+02
1.800000E+02
1.800000E+02
1.800000E+02
1.800000E+02
1.800000E+02
1.800000E+02
1.800000E+02
1.800000E+02
1.800000E+02
1.800000E+02
1.800000E+02
1.800000E+02
1.800000E+02
1.800000E+02
1.800000E+02
1.800000E+02
1.800000E+02
1.800000E+02
1.800000E+02
1.800000E+02
1.800000E+02
1.800000E+02
1.800000E+02
1.800000E+02
1.800000E+02
1.800000E+02
1.800000E+02
1.800000E+02
1.800000E+02
1.800000E+02
1.800000E+02
1.800000E+02
1.800000E+02
1.800000E+02
1.800000E+02
1.800000E+02
1.800000E+02
1.800000E+02
1.800000E+02
1.800000E+02
1.800000E+02
1.800000E+02
1.800000E+02
1.800000E+02
1.800000E+02
1.800000E+02
1.800000E+02
1.800000E+02
1.800000E+02
1.800000E+02
1.800000E+02
1.800000E+02
1.800000E+02
1.800000E+02
1.800000E+02
1.800000E+02
1.800000E+02
1.800000E+02
1.800000E+02
1.800000E+02
1.800000E+02
1.800000E+02
1.800000E+02
1.800000E+02
1.800000E+02
1.800000E+02
1.800000E+02
1.800000E+02
1.800000E+02
1.800000E+02
1.800000E+02
1.800000E+02
1.800000E+02
1.800000E+02
1.800000E+02
1.800000E+02
1.800000E+02
1.800000E+02
1.800000E+02
1.800000E+02
1.800000E+02
1.800000E+02
1.800000E+02
1.800000E+02
1.800000E+02
1.800000E+02
1.800000E+02
1.800000E+02
1.800000E+02
1.800000E+02
1.800000E+02
1.800000E+02
1.800000E+02
1.800000E+02
1.800000E+02
1.800000E+02
1.800000E+02
1.800000E+02
1.800000E+02
1.800000E+02
1.800000E+02
1.800000E+02
1.800000E+02
1.800000E+02
1.800000E+02
1.800000E+02
1.800000E+02
1.800000E+02
1.800000E+02
1.800000E+02
1.800000E+02
1.800000E+02
1.800000E+02
1.800000E+02
1.800000E+02
1.800000E+02
1.800000E+02
1.800000E+02
1.800000E+02
1.800000E+02
1.800000E+02
1.800000E+02
1.800000E+02
1.800000E+02
1.800000E+02
1.800000E+02
1.800000E+02
1.800000E+02
1.800000E+02
1.800000E+02
1.800000E+02
1.800000E+02
1.800000E+02
1.800000E+02
1.800000E+02
1.800000E+02
1.800000E+02
1.800000E+02
1.800000E+02
1.800000E+02
1.800000E+02
1.800000E+02
1.800000E+02
1.800000E+02
1.800000E+02
1.800000E+02
1.800000E+02
1.800000E+02
1.800000E+02
1.800000E+02
1.800000E+02
1.800000E+02
1.800000E+02
1.800000E+02
1.800000E+02
1.800000E+02
1.800000E+02
1.800000E+02
1.800000E+02
1.800000E+02
1.800000E+02
1.800000E+02
1.800000E+02
1.800000E+02
1.800000E+02
1.800000E+02
1.800000E+02
1.800000E+02
1.800000E+02
1.800000E+02
1.800000E+02
1.800000E+02
1.800000E+02
1.800000E+02
1.800000E+02
1.800000E+02
1.800000E+02
1.800000E+02
1.800000E+02
1.800000E+02
1.800000E+02
1.800000E+02
1.800000E+02
1.800000E+02
1.800000E+02
1.800000E+02
1.800000E+02
1.800000E+02
1.800000E+02
1.800000E+02
1.800000E+02
1.800000E+02
1.850000E+02
1.850000E+02
1.850000E+02
1.850000E+02
1.850000E+02
1.850000E+02
1.850000E+02
1.850000E+02
1.850000E+02
1.850000E+02
1.850000E+02
1.850000E+02
1.850000E+02
1.850000E+02
1.850000E+02
1.850000E+02
1.850000E+02
1.850000E+02
1.850000E+02
1.850000E+02
1.850000E+02
1.850000E+02
1.850000E+02
1.850000E+02
1.850000E+02
1.850000E+02
1.850000E+02
1.850000E+02
1.850000E+02
1.850000E+02
1.850000E+02
1.850000E+02
1.850000E+02
1.850000E+02
1.850000E+02
1.850000E+02
1.850000E+02
1.850000E+02
1.850000E+02
1.850000E+02
1.850000E+02
1.850000E+02
1.850000E+02
1.850000E+02
1.850000E+02
1.850000E+02
1.850000E+02
1.850000E+02
1.850000E+02
1.850000E+02
1.850000E+02
1.850000E+02
1.850000E+02
1.850000E+02
1.850000E+02
1.850000E+02
1.850000E+02
1.850000E+02
1.850000E+02
1.850000E+02
1.850000E+02
1.850000E+02
1.850000E+02
1.850000E+02
1.850000E+02
1.850000E+02
1.850000E+02
1.850000E+02
1.850000E+02
1.850000E+02
1.850000E+02
1.850000E+02
1.850000E+02
1.850000E+02
1.850000E+02
1.850000E+02
1.850000E+02
1.850000E+02
1.850000E+02
1.850000E+02
1.850000E+02
1.850000E+02
1.850000E+02
1.850000E+02
1.850000E+02
1.850000E+02
1.850000E+02
1.850000E+02
1.850000E+02
1.850000E+02
1.850000E+02
1.850000E+02
1.850000E+02
1.850000E+02
1.850000E+02
1.850000E+02
1.850000E+02
1.850000E+02
1.850000E+02
1.850000E+02
1.850000E+02
1.850000E+02
1.850000E+02
1.850000E+02
1.850000E+02
1.850000E+02
1.850000E+02
1.850000E+02
1.850000E+02
1.850000E+02
1.850000E+02
1.850000E+02
1.850000E+02
1.850000E+02
1.850000E+02
1.850000E+02
1.850000E+02
1.850000E+02
1.850000E+02
1.850000E+02
1.850000E+02
1.850000E+02
1.850000E+02
1.850000E+02
1.850000E+02
1.850000E+02
1.850000E+02
1.850000E+02
1.850000E+02
1.850000E+02
1.850000E+02
1.850000E+02
1.850000E+02
1.850000E+02
1.850000E+02
1.850000E+02
1.850000E+02
1.850000E+02
1.850000E+02
1.850000E+02
1.850000E+02
1.850000E+02
1.850000E+02
1.850000E+02
1.850000E+02
1.850000E+02
1.850000E+02
1.850000E+02
1.850000E+02
1.850000E+02
1.850000E+02
1.850000E+02
1.850000E+02
1.850000E+02
1.850000E+02
1.850000E+02
1.850000E+02
1.850000E+02
1.850000E+02
1.850000E+02
1.850000E+02
1.850000E+02
1.850000E+02
1.850000E+02
1.850000E+02
1.850000E+02
1.850000E+02
1.850000E+02
1.850000E+02
1.850000E+02
1.850000E+02
1.850000E+02
1.850000E+02
1.850000E+02
1.850000E+02
1.850000E+02
1.850000E+02
1.850000E+02
1.850000E+02
1.850000E+02
1.850000E+02
1.850000E+02
1.850000E+02
1.850000E+02
1.850000E+02
1.850000E+02
1.850000E+02
1.850000E+02
1.850000E+02
1.850000E+02
1.850000E+02
1.850000E+02
1.850000E+02
1.850000E+02
1.850000E+02
1.850000E+02
1.850000E+02
1.850000E+02
1.850000E+02
1.850000E+02
1.850000E+02
1.900000E+02
1.900000E+02
1.900000E+02
1.900000E+02
1.900000E+02
1.900000E+02
1.900000E+02
1.900000E+02
1.900000E+02
1.900000E+02
1.900000E+02
1.900000E+02
1.900000E+02
1.900000E+02
1.900000E+02
1.900000E+02
1.900000E+02
1.900000E+02
1.900000E+02
1.900000E+02
1.900000E+02
1.900000E+02
1.900000E+02
1.900000E+02
1.900000E+02
1.900000E+02
1.900000E+02
1.900000E+02
1.900000E+02
1.900000E+02
1.900000E+02
1.900000E+02
1.900000E+02
1.900000E+02
1.900000E+02
1.900000E+02
1.900000E+02
1.900000E+02
1.900000E+02
1.900000E+02
1.900000E+02
1.900000E+02
1.900000E+02
1.900000E+02
1.900000E+02
1.900000E+02
1.900000E+02
1.900000E+02
1.900000E+02
1.900000E+02
1.900000E+02
1.900000E+02
1.900000E+02
1.900000E+02
1.900000E+02
1.900000E+02
1.900000E+02
1.900000E+02
1.900000E+02
1.900000E+02
1.900000E+02
1.900000E+02
1.900000E+02
1.900000E+02
1.900000E+02
1.900000E+02
1.900000E+02
1.900000E+02
1.900000E+02
1.900000E+02
1.900000E+02
1.900000E+02
1.900000E+02
1.900000E+02
1.900000E+02
1.900000E+02
1.900000E+02
1.900000E+02
1.900000E+02
1.900000E+02
1.900000E+02
1.900000E+02
1.900000E+02
1.900000E+02
1.900000E+02
1.900000E+02
1.900000E+02
1.900000E+02
1.900000E+02
1.900000E+02
1.900000E+02
1.900000E+02
1.900000E+02
1.900000E+02
1.900000E+02
1.900000E+02
1.900000E+02
1.900000E+02
1.900000E+02
1.900000E+02
1.900000E+02
1.900000E+02
1.900000E+02
1.900000E+02
1.900000E+02
1.900000E+02
1.900000E+02
1.900000E+02
1.900000E+02
1.900000E+02
1.900000E+02
1.900000E+02
1.900000E+02
1.900000E+02
1.900000E+02
1.900000E+02
1.900000E+02
1.900000E+02
1.900000E+02
1.900000E+02
1.900000E+02
1.900000E+02
1.900000E+02
1.900000E+02
1.900000E+02
1.900000E+02
1.900000E+02
1.900000E+02
1.900000E+02
1.900000E+02
1.900000E+02
1.900000E+02
1.900000E+02
1.900000E+02
1.900000E+02
1.900000E+02
1.900000E+02
1.900000E+02
1.900000E+02
1.900000E+02
1.900000E+02
1.900000E+02
1.900000E+02
1.900000E+02
1.900000E+02
1.900000E+02
1.900000E+02
1.900000E+02
1.900000E+02
1.900000E+02
1.900000E+02
1.900000E+02
1.900000E+02
1.900000E+02
1.900000E+02
1.900000E+02
1.900000E+02
1.900000E+02
1.900000E+02
1.900000E+02
1.900000E+02
1.900000E+02
1.900000E+02
1.900000E+02
1.900000E+02
1.900000E+02
1.900000E+02
1.900000E+02
1.900000E+02
1.900000E+02
1.900000E+02
1.900000E+02
1.900000E+02
1.900000E+02
1.900000E+02
1.900000E+02
1.900000E+02
1.900000E+02
1.900000E+02
1.900000E+02
1.900000E+02
1.900000E+02
1.900000E+02
1.900000E+02
1.900000E+02
1.900000E+02
1.900000E+02
1.900000E+02
1.900000E+02
1.900000E+02
1.900000E+02
1.900000E+02
1.900000E+02
1.900000E+02
1.900000E+02
1.900000E+02
1.900000E+02
1.900000E+02
1.900000E+02
1.900000E+02
1.900000E+02
1.950000E+02
1.950000E+02
1.950000E+02
1.950000E+02
1.950000E+02
1.950000E+02
1.950000E+02
1.950000E+02
1.950000E+02
1.950000E+02
1.950000E+02
1.950000E+02
1.950000E+02
1.950000E+02
1.950000E+02
1.950000E+02
1.950000E+02
1.950000E+02
1.950000E+02
1.950000E+02
1.950000E+02
1.950000E+02
1.950000E+02
1.950000E+02
1.950000E+02
1.950000E+02
1.950000E+02
1.950000E+02
1.950000E+02
1.950000E+02
1.950000E+02
1.950000E+02
1.950000E+02
1.950000E+02
1.950000E+02
1.950000E+02
1.950000E+02
1.950000E+02
1.950000E+02
1.950000E+02
1.950000E+02
1.950000E+02
1.950000E+02
1.950000E+02
1.950000E+02
1.950000E+02
1.950000E+02
1.950000E+02
1.950000E+02
1.950000E+02
1.950000E+02
1.950000E+02
1.950000E+02
1.950000E+02
1.950000E+02
1.950000E+02
1.950000E+02
1.950000E+02
1.950000E+02
1.950000E+02
1.950000E+02
1.950000E+02
1.950000E+02
1.950000E+02
1.950000E+02
1.950000E+02
1.950000E+02
1.950000E+02
1.950000E+02
1.950000E+02
1.950000E+02
1.950000E+02
1.950000E+02
1.950000E+02
1.950000E+02
1.950000E+02
1.950000E+02
1.950000E+02
1.950000E+02
1.950000E+02
1.950000E+02
1.950000E+02
1.950000E+02
1.950000E+02
1.950000E+02
1.950000E+02
1.950000E+02
1.950000E+02
1.950000E+02
1.950000E+02
1.950000E+02
1.950000E+02
1.950000E+02
1.950000E+02
1.950000E+02
1.950000E+02
1.950000E+02
1.950000E+02
1.950000E+02
1.950000E+02
1.950000E+02
1.950000E+02
1.950000E+02
1.950000E+02
1.950000E+02
1.950000E+02
1.950000E+02
1.950000E+02
1.950000E+02
1.950000E+02
1.950000E+02
1.950000E+02
1.950000E+02
1.950000E+02
1.950000E+02
1.950000E+02
1.950000E+02
1.950000E+02
1.950000E+02
1.950000E+02
1.950000E+02
1.950000E+02
1.950000E+02
1.950000E+02
1.950000E+02
1.950000E+02
1.950000E+02
1.950000E+02
1.950000E+02
1.950000E+02
1.950000E+02
1.950000E+02
1.950000E+02
1.950000E+02
1.950000E+02
1.950000E+02
1.950000E+02
1.950000E+02
1.950000E+02
1.950000E+02
1.950000E+02
1.950000E+02
1.950000E+02
1.950000E+02
1.950000E+02
1.950000E+02
1.950000E+02
1.950000E+02
1.950000E+02
1.950000E+02
1.950000E+02
1.950000E+02
1.950000E+02
1.950000E+02
1.950000E+02
1.950000E+02
1.950000E+02
1.950000E+02
1.950000E+02
1.950000E+02
1.950000E+02
1.950000E+02
1.950000E+02
1.950000E+02
1.950000E+02
1.950000E+02
1.950000E+02
1.950000E+02
1.950000E+02
1.950000E+02
1.950000E+02
1.950000E+02
1.950000E+02
1.950000E+02
1.950000E+02
1.950000E+02
1.950000E+02
1.950000E+02
1.950000E+02
1.950000E+02
1.950000E+02
1.950000E+02
1.950000E+02
1.950000E+02
1.950000E+02
1.950000E+02
1.950000E+02
1.950000E+02
1.950000E+02
1.950000E+02
1.950000E+02
1.950000E+02
1.950000E+02
1.950000E+02
1.950000E+02
1.950000E+02
1.950000E+02
1.950000E+02
1.950000E+02
1.950000E+02
1.950000E+02
2.000000E+02
2.000000E+02
2.000000E+02
2.000000E+02
2.000000E+02
2.000000E+02
2.000000E+02
2.000000E+02
2.000000E+02
2.000000E+02
2.000000E+02
2.000000E+02
2.000000E+02
2.000000E+02
2.000000E+02
2.000000E+02
2.000000E+02
2.000000E+02
2.000000E+02
2.000000E+02
2.000000E+02
2.000000E+02
2.000000E+02
2.000000E+02
2.000000E+02
2.000000E+02
2.000000E+02
2.000000E+02
2.000000E+02
2.000000E+02
2.000000E+02
2.000000E+02
2.000000E+02
2.000000E+02
2.000000E+02
2.000000E+02
2.000000E+02
2.000000E+02
2.000000E+02
2.000000E+02
2.000000E+02
2.000000E+02
2.000000E+02
2.000000E+02
2.000000E+02
2.000000E+02
2.000000E+02
2.000000E+02
2.000000E+02
2.000000E+02
2.000000E+02
2.000000E+02
2.000000E+02
2.000000E+02
2.000000E+02
2.000000E+02
2.000000E+02
2.000000E+02
2.000000E+02
2.000000E+02
2.000000E+02
2.000000E+02
2.000000E+02
2.000000E+02
2.000000E+02
2.000000E+02
2.000000E+02
2.000000E+02
2.000000E+02
2.000000E+02
2.000000E+02
2.000000E+02
2.000000E+02
2.000000E+02
2.000000E+02
2.000000E+02
2.000000E+02
2.000000E+02
2.000000E+02
2.000000E+02
2.000000E+02
2.000000E+02
2.000000E+02
2.000000E+02
2.000000E+02
2.000000E+02
2.000000E+02
2.000000E+02
2.000000E+02
2.000000E+02
2.000000E+02
2.000000E+02
2.000000E+02
2.000000E+02
2.000000E+02
2.000000E+02
2.000000E+02
2.000000E+02
2.000000E+02
2.000000E+02
2.000000E+02
2.000000E+02
2.000000E+02
2.000000E+02
2.000000E+02
2.000000E+02
2.000000E+02
2.000000E+02
2.000000E+02
2.000000E+02
2.000000E+02
2.000000E+02
2.000000E+02
2.000000E+02
2.000000E+02
2.000000E+02
2.000000E+02
2.000000E+02
2.000000E+02
2.000000E+02
2.000000E+02
2.000000E+02
2.000000E+02
2.000000E+02
2.000000E+02
2.000000E+02
2.000000E+02
2.000000E+02
2.000000E+02
2.000000E+02
2.000000E+02
2.000000E+02
2.000000E+02
2.000000E+02
2.000000E+02
2.000000E+02
2.000000E+02
2.000000E+02
2.000000E+02
2.000000E+02
2.000000E+02
2.000000E+02
2.000000E+02
2.000000E+02
2.000000E+02
2.000000E+02
2.000000E+02
2.000000E+02
2.000000E+02
2.000000E+02
2.000000E+02
2.000000E+02
2.000000E+02
2.000000E+02
2.000000E+02
2.000000E+02
2.000000E+02
2.000000E+02
2.000000E+02
2.000000E+02
2.000000E+02
2.000000E+02
2.000000E+02
2.000000E+02
2.000000E+02
2.000000E+02
2.000000E+02
2.000000E+02
2.000000E+02
2.000000E+02
2.000000E+02
2.000000E+02
2.000000E+02
2.000000E+02
2.000000E+02
2.000000E+02
2.000000E+02
2.000000E+02
2.000000E+02
2.000000E+02
2.000000E+02
2.000000E+02
2.000000E+02
2.000000E+02
2.000000E+02
2.000000E+02
2.000000E+02
2.000000E+02
2.000000E+02
2.000000E+02
2.000000E+02
2.000000E+02
2.000000E+02
2.000000E+02
2.000000E+02
2.000000E+02
2.000000E+02
2.000000E+02
2.000000E+02
2.000000E+02
2.000000E+02
2.050000E+02
2.050000E+02
2.050000E+02
2.050000E+02
2.050000E+02
2.050000E+02
2.050000E+02
2.050000E+02
2.050000E+02
2.050000E+02
2.050000E+02
2.050000E+02
2.050000E+02
2.050000E+02
2.050000E+02
2.050000E+02
2.050000E+02
2.050000E+02
2.050000E+02
2.050000E+02
2.050000E+02
2.050000E+02
2.050000E+02
2.050000E+02
2.050000E+02
2.050000E+02
2.050000E+02
2.050000E+02
2.050000E+02
2.050000E+02
2.050000E+02
2.050000E+02
2.050000E+02
2.050000E+02
2.050000E+02
2.050000E+02
2.050000E+02
2.050000E+02
2.050000E+02
2.050000E+02
2.050000E+02
2.050000E+02
2.050000E+02
2.050000E+02
2.050000E+02
2.050000E+02
2.050000E+02
2.050000E+02
2.050000E+02
2.050000E+02
2.050000E+02
2.050000E+02
2.050000E+02
2.050000E+02
2.050000E+02
2.050000E+02
2.050000E+02
2.050000E+02
2.050000E+02
2.050000E+02
2.050000E+02
2.050000E+02
2.050000E+02
2.050000E+02
2.050000E+02
2.050000E+02
2.050000E+02
2.050000E+02
2.050000E+02
2.050000E+02
2.050000E+02
2.050000E+02
2.050000E+02
2.050000E+02
2.050000E+02
2.050000E+02
2.050000E+02
2.050000E+02
2.050000E+02
2.050000E+02
2.050000E+02
2.050000E+02
2.050000E+02
2.050000E+02
2.050000E+02
2.050000E+02
2.050000E+02
2.050000E+02
2.050000E+02
2.050000E+02
2.050000E+02
2.050000E+02
2.050000E+02
2.050000E+02
2.050000E+02
2.050000E+02
2.050000E+02
2.050000E+02
2.050000E+02
2.050000E+02
2.050000E+02
2.050000E+02
2.050000E+02
2.050000E+02
2.050000E+02
2.050000E+02
2.050000E+02
2.050000E+02
2.050000E+02
2.050000E+02
2.050000E+02
2.050000E+02
2.050000E+02
2.050000E+02
2.050000E+02
2.050000E+02
2.050000E+02
2.050000E+02
2.050000E+02
2.050000E+02
2.050000E+02
2.050000E+02
2.050000E+02
2.050000E+02
2.050000E+02
2.050000E+02
2.050000E+02
2.050000E+02
2.050000E+02
2.050000E+02
2.050000E+02
2.050000E+02
2.050000E+02
2.050000E+02
2.050000E+02
2.050000E+02
2.050000E+02
2.050000E+02
2.050000E+02
2.050000E+02
2.050000E+02
2.050000E+02
2.050000E+02
2.050000E+02
2.050000E+02
2.050000E+02
2.050000E+02
2.050000E+02
2.050000E+02
2.050000E+02
2.050000E+02
2.050000E+02
2.050000E+02
2.050000E+02
2.050000E+02
2.050000E+02
2.050000E+02
2.050000E+02
2.050000E+02
2.050000E+02
2.050000E+02
2.050000E+02
2.050000E+02
2.050000E+02
2.050000E+02
2.050000E+02
2.050000E+02
2.050000E+02
2.050000E+02
2.050000E+02
2.050000E+02
2.050000E+02
2.050000E+02
2.050000E+02
2.050000E+02
2.050000E+02
2.050000E+02
2.050000E+02
2.050000E+02
2.050000E+02
2.050000E+02
2.050000E+02
2.050000E+02
2.050000E+02
2.050000E+02
2.050000E+02
2.050000E+02
2.050000E+02
2.050000E+02
2.050000E+02
2.050000E+02
2.050000E+02
2.050000E+02
2.050000E+02
2.050000E+02
2.050000E+02
2.050000E+02
2.050000E+02
2.050000E+02
2.050000E+02
2.050000E+02
2.100000E+02
2.100000E+02
2.100000E+02
2.100000E+02
2.100000E+02
2.100000E+02
2.100000E+02
2.100000E+02
2.100000E+02
2.100000E+02
2.100000E+02
2.100000E+02
2.100000E+02
2.100000E+02
2.100000E+02
2.100000E+02
2.100000E+02
2.100000E+02
2.100000E+02
2.100000E+02
2.100000E+02
2.100000E+02
2.100000E+02
2.100000E+02
2.100000E+02
2.100000E+02
2.100000E+02
2.100000E+02
2.100000E+02
2.100000E+02
2.100000E+02
2.100000E+02
2.100000E+02
2.100000E+02
2.100000E+02
2.100000E+02
2.100000E+02
2.100000E+02
2.100000E+02
2.100000E+02
2.100000E+02
2.100000E+02
2.100000E+02
2.100000E+02
2.100000E+02
2.100000E+02
2.100000E+02
2.100000E+02
2.100000E+02
2.100000E+02
2.100000E+02
2.100000E+02
2.100000E+02
2.100000E+02
2.100000E+02
2.100000E+02
2.100000E+02
2.100000E+02
2.100000E+02
2.100000E+02
2.100000E+02
2.100000E+02
2.100000E+02
2.100000E+02
2.100000E+02
2.100000E+02
2.100000E+02
2.100000E+02
2.100000E+02
2.100000E+02
2.100000E+02
2.100000E+02
2.100000E+02
2.100000E+02
2.100000E+02
2.100000E+02
2.100000E+02
2.100000E+02
2.100000E+02
2.100000E+02
2.100000E+02
2.100000E+02
2.100000E+02
2.100000E+02
2.100000E+02
2.100000E+02
2.100000E+02
2.100000E+02
2.100000E+02
2.100000E+02
2.100000E+02
2.100000E+02
2.100000E+02
2.100000E+02
2.100000E+02
2.100000E+02
2.100000E+02
2.100000E+02
2.100000E+02
2.100000E+02
2.100000E+02
2.100000E+02
2.100000E+02
2.100000E+02
2.100000E+02
2.100000E+02
2.100000E+02
2.100000E+02
2.100000E+02
2.100000E+02
2.100000E+02
2.100000E+02
2.100000E+02
2.100000E+02
2.100000E+02
2.100000E+02
2.100000E+02
2.100000E+02
2.100000E+02
2.100000E+02
2.100000E+02
2.100000E+02
2.100000E+02
2.100000E+02
2.100000E+02
2.100000E+02
2.100000E+02
2.100000E+02
2.100000E+02
2.100000E+02
2.100000E+02
2.100000E+02
2.100000E+02
2.100000E+02
2.100000E+02
2.100000E+02
2.100000E+02
2.100000E+02
2.100000E+02
2.100000E+02
2.100000E+02
2.100000E+02
2.100000E+02
2.100000E+02
2.100000E+02
2.100000E+02
2.100000E+02
2.100000E+02
2.100000E+02
2.100000E+02
2.100000E+02
2.100000E+02
2.100000E+02
2.100000E+02
2.100000E+02
2.100000E+02
2.100000E+02
2.100000E+02
2.100000E+02
2.100000E+02
2.100000E+02
2.100000E+02
2.100000E+02
2.100000E+02
2.100000E+02
2.100000E+02
2.100000E+02
2.100000E+02
2.100000E+02
2.100000E+02
2.100000E+02
2.100000E+02
2.100000E+02
2.100000E+02
2.100000E+02
2.100000E+02
2.100000E+02
2.100000E+02
2.100000E+02
2.100000E+02
2.100000E+02
2.100000E+02
2.100000E+02
2.100000E+02
2.100000E+02
2.100000E+02
2.100000E+02
2.100000E+02
2.100000E+02
2.100000E+02
2.100000E+02
2.100000E+02
2.100000E+02
2.100000E+02
2.100000E+02
2.100000E+02
2.100000E+02
2.100000E+02
2.100000E+02
2.100000E+02
2.100000E+02
2.150000E+02
2.150000E+02
2.150000E+02
2.150000E+02
2.150000E+02
2.150000E+02
2.150000E+02
2.150000E+02
2.150000E+02
2.150000E+02
2.150000E+02
2.150000E+02
2.150000E+02
2.150000E+02
2.150000E+02
2.150000E+02
2.150000E+02
2.150000E+02
2.150000E+02
2.150000E+02
2.150000E+02
2.150000E+02
2.150000E+02
2.150000E+02
2.150000E+02
2.150000E+02
2.150000E+02
2.150000E+02
2.150000E+02
2.150000E+02
2.150000E+02
2.150000E+02
2.150000E+02
2.150000E+02
2.150000E+02
2.150000E+02
2.150000E+02
2.150000E+02
2.150000E+02
2.150000E+02
2.150000E+02
2.150000E+02
2.150000E+02
2.150000E+02
2.150000E+02
2.150000E+02
2.150000E+02
2.150000E+02
2.150000E+02
2.150000E+02
2.150000E+02
2.150000E+02
2.150000E+02
2.150000E+02
2.150000E+02
2.150000E+02
2.150000E+02
2.150000E+02
2.150000E+02
2.150000E+02
2.150000E+02
2.150000E+02
2.150000E+02
2.150000E+02
2.150000E+02
2.150000E+02
2.150000E+02
2.150000E+02
2.150000E+02
2.150000E+02
2.150000E+02
2.150000E+02
2.150000E+02
2.150000E+02
2.150000E+02
2.150000E+02
2.150000E+02
2.150000E+02
2.150000E+02
2.150000E+02
2.150000E+02
2.150000E+02
2.150000E+02
2.150000E+02
2.150000E+02
2.150000E+02
2.150000E+02
2.150000E+02
2.150000E+02
2.150000E+02
2.150000E+02
2.150000E+02
2.150000E+02
2.150000E+02
2.150000E+02
2.150000E+02
2.150000E+02
2.150000E+02
2.150000E+02
2.150000E+02
2.150000E+02
2.150000E+02
2.150000E+02
2.150000E+02
2.150000E+02
2.150000E+02
2.150000E+02
2.150000E+02
2.150000E+02
2.150000E+02
2.150000E+02
2.150000E+02
2.150000E+02
2.150000E+02
2.150000E+02
2.150000E+02
2.150000E+02
2.150000E+02
2.150000E+02
2.150000E+02
2.150000E+02
2.150000E+02
2.150000E+02
2.150000E+02
2.150000E+02
2.150000E+02
2.150000E+02
2.150000E+02
2.150000E+02
2.150000E+02
2.150000E+02
2.150000E+02
2.150000E+02
2.150000E+02
2.150000E+02
2.150000E+02
2.150000E+02
2.150000E+02
2.150000E+02
2.150000E+02
2.150000E+02
2.150000E+02
2.150000E+02
2.150000E+02
2.150000E+02
2.150000E+02
2.150000E+02
2.150000E+02
2.150000E+02
2.150000E+02
2.150000E+02
2.150000E+02
2.150000E+02
2.150000E+02
2.150000E+02
2.150000E+02
2.150000E+02
2.150000E+02
2.150000E+02
2.150000E+02
2.150000E+02
2.150000E+02
2.150000E+02
2.150000E+02
2.150000E+02
2.150000E+02
2.150000E+02
2.150000E+02
2.150000E+02
2.150000E+02
2.150000E+02
2.150000E+02
2.150000E+02
2.150000E+02
2.150000E+02
2.150000E+02
2.150000E+02
2.150000E+02
2.150000E+02
2.150000E+02
2.150000E+02
2.150000E+02
2.150000E+02
2.150000E+02
2.150000E+02
2.150000E+02
2.150000E+02
2.150000E+02
2.150000E+02
2.150000E+02
2.150000E+02
2.150000E+02
2.150000E+02
2.150000E+02
2.150000E+02
2.150000E+02
2.150000E+02
2.150000E+02
2.150000E+02
2.150000E+02
2.150000E+02
2.200000E+02
2.200000E+02
2.200000E+02
2.200000E+02
2.200000E+02
2.200000E+02
2.200000E+02
2.200000E+02
2.200000E+02
2.200000E+02
2.200000E+02
2.200000E+02
2.200000E+02
2.200000E+02
2.200000E+02
2.200000E+02
2.200000E+02
2.200000E+02
2.200000E+02
2.200000E+02
2.200000E+02
2.200000E+02
2.200000E+02
2.200000E+02
2.200000E+02
2.200000E+02
2.200000E+02
2.200000E+02
2.200000E+02
2.200000E+02
2.200000E+02
2.200000E+02
2.200000E+02
2.200000E+02
2.200000E+02
2.200000E+02
2.200000E+02
2.200000E+02
2.200000E+02
2.200000E+02
2.200000E+02
2.200000E+02
2.200000E+02
2.200000E+02
2.200000E+02
2.200000E+02
2.200000E+02
2.200000E+02
2.200000E+02
2.200000E+02
2.200000E+02
2.200000E+02
2.200000E+02
2.200000E+02
2.200000E+02
2.200000E+02
2.200000E+02
2.200000E+02
2.200000E+02
2.200000E+02
2.200000E+02
2.200000E+02
2.200000E+02
2.200000E+02
2.200000E+02
2.200000E+02
2.200000E+02
2.200000E+02
2.200000E+02
2.200000E+02
2.200000E+02
2.200000E+02
2.200000E+02
2.200000E+02
2.200000E+02
2.200000E+02
2.200000E+02
2.200000E+02
2.200000E+02
2.200000E+02
2.200000E+02
2.200000E+02
2.200000E+02
2.200000E+02
2.200000E+02
2.200000E+02
2.200000E+02
2.200000E+02
2.200000E+02
2.200000E+02
2.200000E+02
2.200000E+02
2.200000E+02
2.200000E+02
2.200000E+02
2.200000E+02
2.200000E+02
2.200000E+02
2.200000E+02
2.200000E+02
2.200000E+02
2.200000E+02
2.200000E+02
2.200000E+02
2.200000E+02
2.200000E+02
2.200000E+02
2.200000E+02
2.200000E+02
2.200000E+02
2.200000E+02
2.200000E+02
2.200000E+02
2.200000E+02
2.200000E+02
2.200000E+02
2.200000E+02
2.200000E+02
2.200000E+02
2.200000E+02
2.200000E+02
2.200000E+02
2.200000E+02
2.200000E+02
2.200000E+02
2.200000E+02
2.200000E+02
2.200000E+02
2.200000E+02
2.200000E+02
2.200000E+02
2.200000E+02
2.200000E+02
2.200000E+02
2.200000E+02
2.200000E+02
2.200000E+02
2.200000E+02
2.200000E+02
2.200000E+02
2.200000E+02
2.200000E+02
2.200000E+02
2.200000E+02
2.200000E+02
2.200000E+02
2.200000E+02
2.200000E+02
2.200000E+02
2.200000E+02
2.200000E+02
2.200000E+02
2.200000E+02
2.200000E+02
2.200000E+02
2.200000E+02
2.200000E+02
2.200000E+02
2.200000E+02
2.200000E+02
2.200000E+02
2.200000E+02
2.200000E+02
2.200000E+02
2.200000E+02
2.200000E+02
2.200000E+02
2.200000E+02
2.200000E+02
2.200000E+02
2.200000E+02
2.200000E+02
2.200000E+02
2.200000E+02
2.200000E+02
2.200000E+02
2.200000E+02
2.200000E+02
2.200000E+02
2.200000E+02
2.200000E+02
2.200000E+02
2.200000E+02
2.200000E+02
2.200000E+02
2.200000E+02
2.200000E+02
2.200000E+02
2.200000E+02
2.200000E+02
2.200000E+02
2.200000E+02
2.200000E+02
2.200000E+02
2.200000E+02
2.200000E+02
2.200000E+02
2.200000E+02
2.200000E+02
2.200000E+02
2.200000E+02
2.250000E+02
2.250000E+02
2.250000E+02
2.250000E+02
2.250000E+02
2.250000E+02
2.250000E+02
2.250000E+02
2.250000E+02
2.250000E+02
2.250000E+02
2.250000E+02
2.250000E+02
2.250000E+02
2.250000E+02
2.250000E+02
2.250000E+02
2.250000E+02
2.250000E+02
2.250000E+02
2.250000E+02
2.250000E+02
2.250000E+02
2.250000E+02
2.250000E+02
2.250000E+02
2.250000E+02
2.250000E+02
2.250000E+02
2.250000E+02
2.250000E+02
2.250000E+02
2.250000E+02
2.250000E+02
2.250000E+02
2.250000E+02
2.250000E+02
2.250000E+02
2.250000E+02
2.250000E+02
2.250000E+02
2.250000E+02
2.250000E+02
2.250000E+02
2.250000E+02
2.250000E+02
2.250000E+02
2.250000E+02
2.250000E+02
2.250000E+02
2.250000E+02
2.250000E+02
2.250000E+02
2.250000E+02
2.250000E+02
2.250000E+02
2.250000E+02
2.250000E+02
2.250000E+02
2.250000E+02
2.250000E+02
2.250000E+02
2.250000E+02
2.250000E+02
2.250000E+02
2.250000E+02
2.250000E+02
2.250000E+02
2.250000E+02
2.250000E+02
2.250000E+02
2.250000E+02
2.250000E+02
2.250000E+02
2.250000E+02
2.250000E+02
2.250000E+02
2.250000E+02
2.250000E+02
2.250000E+02
2.250000E+02
2.250000E+02
2.250000E+02
2.250000E+02
2.250000E+02
2.250000E+02
2.250000E+02
2.250000E+02
2.250000E+02
2.250000E+02
2.250000E+02
2.250000E+02
2.250000E+02
2.250000E+02
2.250000E+02
2.250000E+02
2.250000E+02
2.250000E+02
2.250000E+02
2.250000E+02
2.250000E+02
2.250000E+02
2.250000E+02
2.250000E+02
2.250000E+02
2.250000E+02
2.250000E+02
2.250000E+02
2.250000E+02
2.250000E+02
2.250000E+02
2.250000E+02
2.250000E+02
2.250000E+02
2.250000E+02
2.250000E+02
2.250000E+02
2.250000E+02
2.250000E+02
2.250000E+02
2.250000E+02
2.250000E+02
2.250000E+02
2.250000E+02
2.250000E+02
2.250000E+02
2.250000E+02
2.250000E+02
2.250000E+02
2.250000E+02
2.250000E+02
2.250000E+02
2.250000E+02
2.250000E+02
2.250000E+02
2.250000E+02
2.250000E+02
2.250000E+02
2.250000E+02
2.250000E+02
2.250000E+02
2.250000E+02
2.250000E+02
2.250000E+02
2.250000E+02
2.250000E+02
2.250000E+02
2.250000E+02
2.250000E+02
2.250000E+02
2.250000E+02
2.250000E+02
2.250000E+02
2.250000E+02
2.250000E+02
2.250000E+02
2.250000E+02
2.250000E+02
2.250000E+02
2.250000E+02
2.250000E+02
2.250000E+02
2.250000E+02
2.250000E+02
2.250000E+02
2.250000E+02
2.250000E+02
2.250000E+02
2.250000E+02
2.250000E+02
2.250000E+02
2.250000E+02
2.250000E+02
2.250000E+02
2.250000E+02
2.250000E+02
2.250000E+02
2.250000E+02
2.250000E+02
2.250000E+02
2.250000E+02
2.250000E+02
2.250000E+02
2.250000E+02
2.250000E+02
2.250000E+02
2.250000E+02
2.250000E+02
2.250000E+02
2.250000E+02
2.250000E+02
2.250000E+02
2.250000E+02
2.250000E+02
2.250000E+02
2.250000E+02
2.250000E+02
2.250000E+02
2.250000E+02
2.250000E+02
2.250000E+02
2.300000E+02
2.300000E+02
2.300000E+02
2.300000E+02
2.300000E+02
2.300000E+02
2.300000E+02
2.300000E+02
2.300000E+02
2.300000E+02
2.300000E+02
2.300000E+02
2.300000E+02
2.300000E+02
2.300000E+02
2.300000E+02
2.300000E+02
2.300000E+02
2.300000E+02
2.300000E+02
2.300000E+02
2.300000E+02
2.300000E+02
2.300000E+02
2.300000E+02
2.300000E+02
2.300000E+02
2.300000E+02
2.300000E+02
2.300000E+02
2.300000E+02
2.300000E+02
2.300000E+02
2.300000E+02
2.300000E+02
2.300000E+02
2.300000E+02
2.300000E+02
2.300000E+02
2.300000E+02
2.300000E+02
2.300000E+02
2.300000E+02
2.300000E+02
2.300000E+02
2.300000E+02
2.300000E+02
2.300000E+02
2.300000E+02
2.300000E+02
2.300000E+02
2.300000E+02
2.300000E+02
2.300000E+02
2.300000E+02
2.300000E+02
2.300000E+02
2.300000E+02
2.300000E+02
2.300000E+02
2.300000E+02
2.300000E+02
2.300000E+02
2.300000E+02
2.300000E+02
2.300000E+02
2.300000E+02
2.300000E+02
2.300000E+02
2.300000E+02
2.300000E+02
2.300000E+02
2.300000E+02
2.300000E+02
2.300000E+02
2.300000E+02
2.300000E+02
2.300000E+02
2.300000E+02
2.300000E+02
2.300000E+02
2.300000E+02
2.300000E+02
2.300000E+02
2.300000E+02
2.300000E+02
2.300000E+02
2.300000E+02
2.300000E+02
2.300000E+02
2.300000E+02
2.300000E+02
2.300000E+02
2.300000E+02
2.300000E+02
2.300000E+02
2.300000E+02
2.300000E+02
2.300000E+02
2.300000E+02
2.300000E+02
2.300000E+02
2.300000E+02
2.300000E+02
2.300000E+02
2.300000E+02
2.300000E+02
2.300000E+02
2.300000E+02
2.300000E+02
2.300000E+02
2.300000E+02
2.300000E+02
2.300000E+02
2.300000E+02
2.300000E+02
2.300000E+02
2.300000E+02
2.300000E+02
2.300000E+02
2.300000E+02
2.300000E+02
2.300000E+02
2.300000E+02
2.300000E+02
2.300000E+02
2.300000E+02
2.300000E+02
2.300000E+02
2.300000E+02
2.300000E+02
2.300000E+02
2.300000E+02
2.300000E+02
2.300000E+02
2.300000E+02
2.300000E+02
2.300000E+02
2.300000E+02
2.300000E+02
2.300000E+02
2.300000E+02
2.300000E+02
2.300000E+02
2.300000E+02
2.300000E+02
2.300000E+02
2.300000E+02
2.300000E+02
2.300000E+02
2.300000E+02
2.300000E+02
2.300000E+02
2.300000E+02
2.300000E+02
2.300000E+02
2.300000E+02
2.300000E+02
2.300000E+02
2.300000E+02
2.300000E+02
2.300000E+02
2.300000E+02
2.300000E+02
2.300000E+02
2.300000E+02
2.300000E+02
2.300000E+02
2.300000E+02
2.300000E+02
2.300000E+02
2.300000E+02
2.300000E+02
2.300000E+02
2.300000E+02
2.300000E+02
2.300000E+02
2.300000E+02
2.300000E+02
2.300000E+02
2.300000E+02
2.300000E+02
2.300000E+02
2.300000E+02
2.300000E+02
2.300000E+02
2.300000E+02
2.300000E+02
2.300000E+02
2.300000E+02
2.300000E+02
2.300000E+02
2.300000E+02
2.300000E+02
2.300000E+02
2.300000E+02
2.300000E+02
2.300000E+02
2.300000E+02
2.300000E+02
2.300000E+02
2.350000E+02
2.350000E+02
2.350000E+02
2.350000E+02
2.350000E+02
2.350000E+02
2.350000E+02
2.350000E+02
2.350000E+02
2.350000E+02
2.350000E+02
2.350000E+02
2.350000E+02
2.350000E+02
2.350000E+02
2.350000E+02
2.350000E+02
2.350000E+02
2.350000E+02
2.350000E+02
2.350000E+02
2.350000E+02
2.350000E+02
2.350000E+02
2.350000E+02
2.350000E+02
2.350000E+02
2.350000E+02
2.350000E+02
2.350000E+02
2.350000E+02
2.350000E+02
2.350000E+02
2.350000E+02
2.350000E+02
2.350000E+02
2.350000E+02
2.350000E+02
2.350000E+02
2.350000E+02
2.350000E+02
2.350000E+02
2.350000E+02
2.350000E+02
2.350000E+02
2.350000E+02
2.350000E+02
2.350000E+02
2.350000E+02
2.350000E+02
2.350000E+02
2.350000E+02
2.350000E+02
2.350000E+02
2.350000E+02
2.350000E+02
2.350000E+02
2.350000E+02
2.350000E+02
2.350000E+02
2.350000E+02
2.350000E+02
2.350000E+02
2.350000E+02
2.350000E+02
2.350000E+02
2.350000E+02
2.350000E+02
2.350000E+02
2.350000E+02
2.350000E+02
2.350000E+02
2.350000E+02
2.350000E+02
2.350000E+02
2.350000E+02
2.350000E+02
2.350000E+02
2.350000E+02
2.350000E+02
2.350000E+02
2.350000E+02
2.350000E+02
2.350000E+02
2.350000E+02
2.350000E+02
2.350000E+02
2.350000E+02
2.350000E+02
2.350000E+02
2.350000E+02
2.350000E+02
2.350000E+02
2.350000E+02
2.350000E+02
2.350000E+02
2.350000E+02
2.350000E+02
2.350000E+02
2.350000E+02
2.350000E+02
2.350000E+02
2.350000E+02
2.350000E+02
2.350000E+02
2.350000E+02
2.350000E+02
2.350000E+02
2.350000E+02
2.350000E+02
2.350000E+02
2.350000E+02
2.350000E+02
2.350000E+02
2.350000E+02
2.350000E+02
2.350000E+02
2.350000E+02
2.350000E+02
2.350000E+02
2.350000E+02
2.350000E+02
2.350000E+02
2.350000E+02
2.350000E+02
2.350000E+02
2.350000E+02
2.350000E+02
2.350000E+02
2.350000E+02
2.350000E+02
2.350000E+02
2.350000E+02
2.350000E+02
2.350000E+02
2.350000E+02
2.350000E+02
2.350000E+02
2.350000E+02
2.350000E+02
2.350000E+02
2.350000E+02
2.350000E+02
2.350000E+02
2.350000E+02
2.350000E+02
2.350000E+02
2.350000E+02
2.350000E+02
2.350000E+02
2.350000E+02
2.350000E+02
2.350000E+02
2.350000E+02
2.350000E+02
2.350000E+02
2.350000E+02
2.350000E+02
2.350000E+02
2.350000E+02
2.350000E+02
2.350000E+02
2.350000E+02
2.350000E+02
2.350000E+02
2.350000E+02
2.350000E+02
2.350000E+02
2.350000E+02
2.350000E+02
2.350000E+02
2.350000E+02
2.350000E+02
2.350000E+02
2.350000E+02
2.350000E+02
2.350000E+02
2.350000E+02
2.350000E+02
2.350000E+02
2.350000E+02
2.350000E+02
2.350000E+02
2.350000E+02
2.350000E+02
2.350000E+02
2.350000E+02
2.350000E+02
2.350000E+02
2.350000E+02
2.350000E+02
2.350000E+02
2.350000E+02
2.350000E+02
2.350000E+02
2.350000E+02
2.350000E+02
2.350000E+02
2.350000E+02
2.350000E+02
2.350000E+02
2.400000E+02
2.400000E+02
2.400000E+02
2.400000E+02
2.400000E+02
2.400000E+02
2.400000E+02
2.400000E+02
2.400000E+02
2.400000E+02
2.400000E+02
2.400000E+02
2.400000E+02
2.400000E+02
2.400000E+02
2.400000E+02
2.400000E+02
2.400000E+02
2.400000E+02
2.400000E+02
2.400000E+02
2.400000E+02
2.400000E+02
2.400000E+02
2.400000E+02
2.400000E+02
2.400000E+02
2.400000E+02
2.400000E+02
2.400000E+02
2.400000E+02
2.400000E+02
2.400000E+02
2.400000E+02
2.400000E+02
2.400000E+02
2.400000E+02
2.400000E+02
2.400000E+02
2.400000E+02
2.400000E+02
2.400000E+02
2.400000E+02
2.400000E+02
2.400000E+02
2.400000E+02
2.400000E+02
2.400000E+02
2.400000E+02
2.400000E+02
2.400000E+02
2.400000E+02
2.400000E+02
2.400000E+02
2.400000E+02
2.400000E+02
2.400000E+02
2.400000E+02
2.400000E+02
2.400000E+02
2.400000E+02
2.400000E+02
2.400000E+02
2.400000E+02
2.400000E+02
2.400000E+02
2.400000E+02
2.400000E+02
2.400000E+02
2.400000E+02
2.400000E+02
2.400000E+02
2.400000E+02
2.400000E+02
2.400000E+02
2.400000E+02
2.400000E+02
2.400000E+02
2.400000E+02
2.400000E+02
2.400000E+02
2.400000E+02
2.400000E+02
2.400000E+02
2.400000E+02
2.400000E+02
2.400000E+02
2.400000E+02
2.400000E+02
2.400000E+02
2.400000E+02
2.400000E+02
2.400000E+02
2.400000E+02
2.400000E+02
2.400000E+02
2.400000E+02
2.400000E+02
2.400000E+02
2.400000E+02
2.400000E+02
2.400000E+02
2.400000E+02
2.400000E+02
2.400000E+02
2.400000E+02
2.400000E+02
2.400000E+02
2.400000E+02
2.400000E+02
2.400000E+02
2.400000E+02
2.400000E+02
2.400000E+02
2.400000E+02
2.400000E+02
2.400000E+02
2.400000E+02
2.400000E+02
2.400000E+02
2.400000E+02
2.400000E+02
2.400000E+02
2.400000E+02
2.400000E+02
2.400000E+02
2.400000E+02
2.400000E+02
2.400000E+02
2.400000E+02
2.400000E+02
2.400000E+02
2.400000E+02
2.400000E+02
2.400000E+02
2.400000E+02
2.400000E+02
2.400000E+02
2.400000E+02
2.400000E+02
2.400000E+02
2.400000E+02
2.400000E+02
2.400000E+02
2.400000E+02
2.400000E+02
2.400000E+02
2.400000E+02
2.400000E+02
2.400000E+02
2.400000E+02
2.400000E+02
2.400000E+02
2.400000E+02
2.400000E+02
2.400000E+02
2.400000E+02
2.400000E+02
2.400000E+02
2.400000E+02
2.400000E+02
2.400000E+02
2.400000E+02
2.400000E+02
2.400000E+02
2.400000E+02
2.400000E+02
2.400000E+02
2.400000E+02
2.400000E+02
2.400000E+02
2.400000E+02
2.400000E+02
2.400000E+02
2.400000E+02
2.400000E+02
2.400000E+02
2.400000E+02
2.400000E+02
2.400000E+02
2.400000E+02
2.400000E+02
2.400000E+02
2.400000E+02
2.400000E+02
2.400000E+02
2.400000E+02
2.400000E+02
2.400000E+02
2.400000E+02
2.400000E+02
2.400000E+02
2.400000E+02
2.400000E+02
2.400000E+02
2.400000E+02
2.400000E+02
2.400000E+02
2.400000E+02
2.400000E+02
2.400000E+02
2.450000E+02
2.450000E+02
2.450000E+02
2.450000E+02
2.450000E+02
2.450000E+02
2.450000E+02
2.450000E+02
2.450000E+02
2.450000E+02
2.450000E+02
2.450000E+02
2.450000E+02
2.450000E+02
2.450000E+02
2.450000E+02
2.450000E+02
2.450000E+02
2.450000E+02
2.450000E+02
2.450000E+02
2.450000E+02
2.450000E+02
2.450000E+02
2.450000E+02
2.450000E+02
2.450000E+02
2.450000E+02
2.450000E+02
2.450000E+02
2.450000E+02
2.450000E+02
2.450000E+02
2.450000E+02
2.450000E+02
2.450000E+02
2.450000E+02
2.450000E+02
2.450000E+02
2.450000E+02
2.450000E+02
2.450000E+02
2.450000E+02
2.450000E+02
2.450000E+02
2.450000E+02
2.450000E+02
2.450000E+02
2.450000E+02
2.450000E+02
2.450000E+02
2.450000E+02
2.450000E+02
2.450000E+02
2.450000E+02
2.450000E+02
2.450000E+02
2.450000E+02
2.450000E+02
2.450000E+02
2.450000E+02
2.450000E+02
2.450000E+02
2.450000E+02
2.450000E+02
2.450000E+02
2.450000E+02
2.450000E+02
2.450000E+02
2.450000E+02
2.450000E+02
2.450000E+02
2.450000E+02
2.450000E+02
2.450000E+02
2.450000E+02
2.450000E+02
2.450000E+02
2.450000E+02
2.450000E+02
2.450000E+02
2.450000E+02
2.450000E+02
2.450000E+02
2.450000E+02
2.450000E+02
2.450000E+02
2.450000E+02
2.450000E+02
2.450000E+02
2.450000E+02
2.450000E+02
2.450000E+02
2.450000E+02
2.450000E+02
2.450000E+02
2.450000E+02
2.450000E+02
2.450000E+02
2.450000E+02
2.450000E+02
2.450000E+02
2.450000E+02
2.450000E+02
2.450000E+02
2.450000E+02
2.450000E+02
2.450000E+02
2.450000E+02
2.450000E+02
2.450000E+02
2.450000E+02
2.450000E+02
2.450000E+02
2.450000E+02
2.450000E+02
2.450000E+02
2.450000E+02
2.450000E+02
2.450000E+02
2.450000E+02
2.450000E+02
2.450000E+02
2.450000E+02
2.450000E+02
2.450000E+02
2.450000E+02
2.450000E+02
2.450000E+02
2.450000E+02
2.450000E+02
2.450000E+02
2.450000E+02
2.450000E+02
2.450000E+02
2.450000E+02
2.450000E+02
2.450000E+02
2.450000E+02
2.450000E+02
2.450000E+02
2.450000E+02
2.450000E+02
2.450000E+02
2.450000E+02
2.450000E+02
2.450000E+02
2.450000E+02
2.450000E+02
2.450000E+02
2.450000E+02
2.450000E+02
2.450000E+02
2.450000E+02
2.450000E+02
2.450000E+02
2.450000E+02
2.450000E+02
2.450000E+02
2.450000E+02
2.450000E+02
2.450000E+02
2.450000E+02
2.450000E+02
2.450000E+02
2.450000E+02
2.450000E+02
2.450000E+02
2.450000E+02
2.450000E+02
2.450000E+02
2.450000E+02
2.450000E+02
2.450000E+02
2.450000E+02
2.450000E+02
2.450000E+02
2.450000E+02
2.450000E+02
2.450000E+02
2.450000E+02
2.450000E+02
2.450000E+02
2.450000E+02
2.450000E+02
2.450000E+02
2.450000E+02
2.450000E+02
2.450000E+02
2.450000E+02
2.450000E+02
2.450000E+02
2.450000E+02
2.450000E+02
2.450000E+02
2.450000E+02
2.450000E+02
2.450000E+02
2.450000E+02
2.450000E+02
2.450000E+02
2.500000E+02
2.500000E+02
2.500000E+02
2.500000E+02
2.500000E+02
2.500000E+02
2.500000E+02
2.500000E+02
2.500000E+02
2.500000E+02
2.500000E+02
2.500000E+02
2.500000E+02
2.500000E+02
2.500000E+02
2.500000E+02
2.500000E+02
2.500000E+02
2.500000E+02
2.500000E+02
2.500000E+02
2.500000E+02
2.500000E+02
2.500000E+02
2.500000E+02
2.500000E+02
2.500000E+02
2.500000E+02
2.500000E+02
2.500000E+02
2.500000E+02
2.500000E+02
2.500000E+02
2.500000E+02
2.500000E+02
2.500000E+02
2.500000E+02
2.500000E+02
2.500000E+02
2.500000E+02
2.500000E+02
2.500000E+02
2.500000E+02
2.500000E+02
2.500000E+02
2.500000E+02
2.500000E+02
2.500000E+02
2.500000E+02
2.500000E+02
2.500000E+02
2.500000E+02
2.500000E+02
2.500000E+02
2.500000E+02
2.500000E+02
2.500000E+02
2.500000E+02
2.500000E+02
2.500000E+02
2.500000E+02
2.500000E+02
2.500000E+02
2.500000E+02
2.500000E+02
2.500000E+02
2.500000E+02
2.500000E+02
2.500000E+02
2.500000E+02
2.500000E+02
2.500000E+02
2.500000E+02
2.500000E+02
2.500000E+02
2.500000E+02
2.500000E+02
2.500000E+02
2.500000E+02
2.500000E+02
2.500000E+02
2.500000E+02
2.500000E+02
2.500000E+02
2.500000E+02
2.500000E+02
2.500000E+02
2.500000E+02
2.500000E+02
2.500000E+02
2.500000E+02
2.500000E+02
2.500000E+02
2.500000E+02
2.500000E+02
2.500000E+02
2.500000E+02
2.500000E+02
2.500000E+02
2.500000E+02
2.500000E+02
2.500000E+02
2.500000E+02
2.500000E+02
2.500000E+02
2.500000E+02
2.500000E+02
2.500000E+02
2.500000E+02
2.500000E+02
2.500000E+02
2.500000E+02
2.500000E+02
2.500000E+02
2.500000E+02
2.500000E+02
2.500000E+02
2.500000E+02
2.500000E+02
2.500000E+02
2.500000E+02
2.500000E+02
2.500000E+02
2.500000E+02
2.500000E+02
2.500000E+02
2.500000E+02
2.500000E+02
2.500000E+02
2.500000E+02
2.500000E+02
2.500000E+02
2.500000E+02
2.500000E+02
2.500000E+02
2.500000E+02
2.500000E+02
2.500000E+02
2.500000E+02
2.500000E+02
2.500000E+02
2.500000E+02
2.500000E+02
2.500000E+02
2.500000E+02
2.500000E+02
2.500000E+02
2.500000E+02
2.500000E+02
2.500000E+02
2.500000E+02
2.500000E+02
2.500000E+02
2.500000E+02
2.500000E+02
2.500000E+02
2.500000E+02
2.500000E+02
2.500000E+02
2.500000E+02
2.500000E+02
2.500000E+02
2.500000E+02
2.500000E+02
2.500000E+02
2.500000E+02
2.500000E+02
2.500000E+02
2.500000E+02
2.500000E+02
2.500000E+02
2.500000E+02
2.500000E+02
2.500000E+02
2.500000E+02
2.500000E+02
2.500000E+02
2.500000E+02
2.500000E+02
2.500000E+02
2.500000E+02
2.500000E+02
2.500000E+02
2.500000E+02
2.500000E+02
2.500000E+02
2.500000E+02
2.500000E+02
2.500000E+02
2.500000E+02
2.500000E+02
2.500000E+02
2.500000E+02
2.500000E+02
2.500000E+02
2.500000E+02
2.500000E+02
2.500000E+02
2.500000E+02
2.500000E+02
2.500000E+02
2.550000E+02
2.550000E+02
2.550000E+02
2.550000E+02
2.550000E+02
2.550000E+02
2.550000E+02
2.550000E+02
2.550000E+02
2.550000E+02
2.550000E+02
2.550000E+02
2.550000E+02
2.550000E+02
2.550000E+02
2.550000E+02
2.550000E+02
2.550000E+02
2.550000E+02
2.550000E+02
2.550000E+02
2.550000E+02
2.550000E+02
2.550000E+02
2.550000E+02
2.550000E+02
2.550000E+02
2.550000E+02
2.550000E+02
2.550000E+02
2.550000E+02
2.550000E+02
2.550000E+02
2.550000E+02
2.550000E+02
2.550000E+02
2.550000E+02
2.550000E+02
2.550000E+02
2.550000E+02
2.550000E+02
2.550000E+02
2.550000E+02
2.550000E+02
2.550000E+02
2.550000E+02
2.550000E+02
2.550000E+02
2.550000E+02
2.550000E+02
2.550000E+02
2.550000E+02
2.550000E+02
2.550000E+02
2.550000E+02
2.550000E+02
2.550000E+02
2.550000E+02
2.550000E+02
2.550000E+02
2.550000E+02
2.550000E+02
2.550000E+02
2.550000E+02
2.550000E+02
2.550000E+02
2.550000E+02
2.550000E+02
2.550000E+02
2.550000E+02
2.550000E+02
2.550000E+02
2.550000E+02
2.550000E+02
2.550000E+02
2.550000E+02
2.550000E+02
2.550000E+02
2.550000E+02
2.550000E+02
2.550000E+02
2.550000E+02
2.550000E+02
2.550000E+02
2.550000E+02
2.550000E+02
2.550000E+02
2.550000E+02
2.550000E+02
2.550000E+02
2.550000E+02
2.550000E+02
2.550000E+02
2.550000E+02
2.550000E+02
2.550000E+02
2.550000E+02
2.550000E+02
2.550000E+02
2.550000E+02
2.550000E+02
2.550000E+02
2.550000E+02
2.550000E+02
2.550000E+02
2.550000E+02
2.550000E+02
2.550000E+02
2.550000E+02
2.550000E+02
2.550000E+02
2.550000E+02
2.550000E+02
2.550000E+02
2.550000E+02
2.550000E+02
2.550000E+02
2.550000E+02
2.550000E+02
2.550000E+02
2.550000E+02
2.550000E+02
2.550000E+02
2.550000E+02
2.550000E+02
2.550000E+02
2.550000E+02
2.550000E+02
2.550000E+02
2.550000E+02
2.550000E+02
2.550000E+02
2.550000E+02
2.550000E+02
2.550000E+02
2.550000E+02
2.550000E+02
2.550000E+02
2.550000E+02
2.550000E+02
2.550000E+02
2.550000E+02
2.550000E+02
2.550000E+02
2.550000E+02
2.550000E+02
2.550000E+02
2.550000E+02
2.550000E+02
2.550000E+02
2.550000E+02
2.550000E+02
2.550000E+02
2.550000E+02
2.550000E+02
2.550000E+02
2.550000E+02
2.550000E+02
2.550000E+02
2.550000E+02
2.550000E+02
2.550000E+02
2.550000E+02
2.550000E+02
2.550000E+02
2.550000E+02
2.550000E+02
2.550000E+02
2.550000E+02
2.550000E+02
2.550000E+02
2.550000E+02
2.550000E+02
2.550000E+02
2.550000E+02
2.550000E+02
2.550000E+02
2.550000E+02
2.550000E+02
2.550000E+02
2.550000E+02
2.550000E+02
2.550000E+02
2.550000E+02
2.550000E+02
2.550000E+02
2.550000E+02
2.550000E+02
2.550000E+02
2.550000E+02
2.550000E+02
2.550000E+02
2.550000E+02
2.550000E+02
2.550000E+02
2.550000E+02
2.550000E+02
2.550000E+02
2.550000E+02
2.550000E+02
2.550000E+02
2.600000E+02
2.600000E+02
2.600000E+02
2.600000E+02
2.600000E+02
2.600000E+02
2.600000E+02
2.600000E+02
2.600000E+02
2.600000E+02
2.600000E+02
2.600000E+02
2.600000E+02
2.600000E+02
2.600000E+02
2.600000E+02
2.600000E+02
2.600000E+02
2.600000E+02
2.600000E+02
2.600000E+02
2.600000E+02
2.600000E+02
2.600000E+02
2.600000E+02
2.600000E+02
2.600000E+02
2.600000E+02
2.600000E+02
2.600000E+02
2.600000E+02
2.600000E+02
2.600000E+02
2.600000E+02
2.600000E+02
2.600000E+02
2.600000E+02
2.600000E+02
2.600000E+02
2.600000E+02
2.600000E+02
2.600000E+02
2.600000E+02
2.600000E+02
2.600000E+02
2.600000E+02
2.600000E+02
2.600000E+02
2.600000E+02
2.600000E+02
2.600000E+02
2.600000E+02
2.600000E+02
2.600000E+02
2.600000E+02
2.600000E+02
2.600000E+02
2.600000E+02
2.600000E+02
2.600000E+02
2.600000E+02
2.600000E+02
2.600000E+02
2.600000E+02
2.600000E+02
2.600000E+02
2.600000E+02
2.600000E+02
2.600000E+02
2.600000E+02
2.600000E+02
2.600000E+02
2.600000E+02
2.600000E+02
2.600000E+02
2.600000E+02
2.600000E+02
2.600000E+02
2.600000E+02
2.600000E+02
2.600000E+02
2.600000E+02
2.600000E+02
2.600000E+02
2.600000E+02
2.600000E+02
2.600000E+02
2.600000E+02
2.600000E+02
2.600000E+02
2.600000E+02
2.600000E+02
2.600000E+02
2.600000E+02
2.600000E+02
2.600000E+02
2.600000E+02
2.600000E+02
2.600000E+02
2.600000E+02
2.600000E+02
2.600000E+02
2.600000E+02
2.600000E+02
2.600000E+02
2.600000E+02
2.600000E+02
2.600000E+02
2.600000E+02
2.600000E+02
2.600000E+02
2.600000E+02
2.600000E+02
2.600000E+02
2.600000E+02
2.600000E+02
2.600000E+02
2.600000E+02
2.600000E+02
2.600000E+02
2.600000E+02
2.600000E+02
2.600000E+02
2.600000E+02
2.600000E+02
2.600000E+02
2.600000E+02
2.600000E+02
2.600000E+02
2.600000E+02
2.600000E+02
2.600000E+02
2.600000E+02
2.600000E+02
2.600000E+02
2.600000E+02
2.600000E+02
2.600000E+02
2.600000E+02
2.600000E+02
2.600000E+02
2.600000E+02
2.600000E+02
2.600000E+02
2.600000E+02
2.600000E+02
2.600000E+02
2.600000E+02
2.600000E+02
2.600000E+02
2.600000E+02
2.600000E+02
2.600000E+02
2.600000E+02
2.600000E+02
2.600000E+02
2.600000E+02
2.600000E+02
2.600000E+02
2.600000E+02
2.600000E+02
2.600000E+02
2.600000E+02
2.600000E+02
2.600000E+02
2.600000E+02
2.600000E+02
2.600000E+02
2.600000E+02
2.600000E+02
2.600000E+02
2.600000E+02
2.600000E+02
2.600000E+02
2.600000E+02
2.600000E+02
2.600000E+02
2.600000E+02
2.600000E+02
2.600000E+02
2.600000E+02
2.600000E+02
2.600000E+02
2.600000E+02
2.600000E+02
2.600000E+02
2.600000E+02
2.600000E+02
2.600000E+02
2.600000E+02
2.600000E+02
2.600000E+02
2.600000E+02
2.600000E+02
2.600000E+02
2.600000E+02
2.600000E+02
2.600000E+02
2.600000E+02
2.600000E+02
2.600000E+02
2.650000E+02
2.650000E+02
2.650000E+02
2.650000E+02
2.650000E+02
2.650000E+02
2.650000E+02
2.650000E+02
2.650000E+02
2.650000E+02
2.650000E+02
2.650000E+02
2.650000E+02
2.650000E+02
2.650000E+02
2.650000E+02
2.650000E+02
2.650000E+02
2.650000E+02
2.650000E+02
2.650000E+02
2.650000E+02
2.650000E+02
2.650000E+02
2.650000E+02
2.650000E+02
2.650000E+02
2.650000E+02
2.650000E+02
2.650000E+02
2.650000E+02
2.650000E+02
2.650000E+02
2.650000E+02
2.650000E+02
2.650000E+02
2.650000E+02
2.650000E+02
2.650000E+02
2.650000E+02
2.650000E+02
2.650000E+02
2.650000E+02
2.650000E+02
2.650000E+02
2.650000E+02
2.650000E+02
2.650000E+02
2.650000E+02
2.650000E+02
2.650000E+02
2.650000E+02
2.650000E+02
2.650000E+02
2.650000E+02
2.650000E+02
2.650000E+02
2.650000E+02
2.650000E+02
2.650000E+02
2.650000E+02
2.650000E+02
2.650000E+02
2.650000E+02
2.650000E+02
2.650000E+02
2.650000E+02
2.650000E+02
2.650000E+02
2.650000E+02
2.650000E+02
2.650000E+02
2.650000E+02
2.650000E+02
2.650000E+02
2.650000E+02
2.650000E+02
2.650000E+02
2.650000E+02
2.650000E+02
2.650000E+02
2.650000E+02
2.650000E+02
2.650000E+02
2.650000E+02
2.650000E+02
2.650000E+02
2.650000E+02
2.650000E+02
2.650000E+02
2.650000E+02
2.650000E+02
2.650000E+02
2.650000E+02
2.650000E+02
2.650000E+02
2.650000E+02
2.650000E+02
2.650000E+02
2.650000E+02
2.650000E+02
2.650000E+02
2.650000E+02
2.650000E+02
2.650000E+02
2.650000E+02
2.650000E+02
2.650000E+02
2.650000E+02
2.650000E+02
2.650000E+02
2.650000E+02
2.650000E+02
2.650000E+02
2.650000E+02
2.650000E+02
2.650000E+02
2.650000E+02
2.650000E+02
2.650000E+02
2.650000E+02
2.650000E+02
2.650000E+02
2.650000E+02
2.650000E+02
2.650000E+02
2.650000E+02
2.650000E+02
2.650000E+02
2.650000E+02
2.650000E+02
2.650000E+02
2.650000E+02
2.650000E+02
2.650000E+02
2.650000E+02
2.650000E+02
2.650000E+02
2.650000E+02
2.650000E+02
2.650000E+02
2.650000E+02
2.650000E+02
2.650000E+02
2.650000E+02
2.650000E+02
2.650000E+02
2.650000E+02
2.650000E+02
2.650000E+02
2.650000E+02
2.650000E+02
2.650000E+02
2.650000E+02
2.650000E+02
2.650000E+02
2.650000E+02
2.650000E+02
2.650000E+02
2.650000E+02
2.650000E+02
2.650000E+02
2.650000E+02
2.650000E+02
2.650000E+02
2.650000E+02
2.650000E+02
2.650000E+02
2.650000E+02
2.650000E+02
2.650000E+02
2.650000E+02
2.650000E+02
2.650000E+02
2.650000E+02
2.650000E+02
2.650000E+02
2.650000E+02
2.650000E+02
2.650000E+02
2.650000E+02
2.650000E+02
2.650000E+02
2.650000E+02
2.650000E+02
2.650000E+02
2.650000E+02
2.650000E+02
2.650000E+02
2.650000E+02
2.650000E+02
2.650000E+02
2.650000E+02
2.650000E+02
2.650000E+02
2.650000E+02
2.650000E+02
2.650000E+02
2.650000E+02
2.650000E+02
2.650000E+02
2.700000E+02
2.700000E+02
2.700000E+02
2.700000E+02
2.700000E+02
2.700000E+02
2.700000E+02
2.700000E+02
2.700000E+02
2.700000E+02
2.700000E+02
2.700000E+02
2.700000E+02
2.700000E+02
2.700000E+02
2.700000E+02
2.700000E+02
2.700000E+02
2.700000E+02
2.700000E+02
2.700000E+02
2.700000E+02
2.700000E+02
2.700000E+02
2.700000E+02
2.700000E+02
2.700000E+02
2.700000E+02
2.700000E+02
2.700000E+02
2.700000E+02
2.700000E+02
2.700000E+02
2.700000E+02
2.700000E+02
2.700000E+02
2.700000E+02
2.700000E+02
2.700000E+02
2.700000E+02
2.700000E+02
2.700000E+02
2.700000E+02
2.700000E+02
2.700000E+02
2.700000E+02
2.700000E+02
2.700000E+02
2.700000E+02
2.700000E+02
2.700000E+02
2.700000E+02
2.700000E+02
2.700000E+02
2.700000E+02
2.700000E+02
2.700000E+02
2.700000E+02
2.700000E+02
2.700000E+02
2.700000E+02
2.700000E+02
2.700000E+02
2.700000E+02
2.700000E+02
2.700000E+02
2.700000E+02
2.700000E+02
2.700000E+02
2.700000E+02
2.700000E+02
2.700000E+02
2.700000E+02
2.700000E+02
2.700000E+02
2.700000E+02
2.700000E+02
2.700000E+02
2.700000E+02
2.700000E+02
2.700000E+02
2.700000E+02
2.700000E+02
2.700000E+02
2.700000E+02
2.700000E+02
2.700000E+02
2.700000E+02
2.700000E+02
2.700000E+02
2.700000E+02
2.700000E+02
2.700000E+02
2.700000E+02
2.700000E+02
2.700000E+02
2.700000E+02
2.700000E+02
2.700000E+02
2.700000E+02
2.700000E+02
2.700000E+02
2.700000E+02
2.700000E+02
2.700000E+02
2.700000E+02
2.700000E+02
2.700000E+02
2.700000E+02
2.700000E+02
2.700000E+02
2.700000E+02
2.700000E+02
2.700000E+02
2.700000E+02
2.700000E+02
2.700000E+02
2.700000E+02
2.700000E+02
2.700000E+02
2.700000E+02
2.700000E+02
2.700000E+02
2.700000E+02
2.700000E+02
2.700000E+02
2.700000E+02
2.700000E+02
2.700000E+02
2.700000E+02
2.700000E+02
2.700000E+02
2.700000E+02
2.700000E+02
2.700000E+02
2.700000E+02
2.700000E+02
2.700000E+02
2.700000E+02
2.700000E+02
2.700000E+02
2.700000E+02
2.700000E+02
2.700000E+02
2.700000E+02
2.700000E+02
2.700000E+02
2.700000E+02
2.700000E+02
2.700000E+02
2.700000E+02
2.700000E+02
2.700000E+02
2.700000E+02
2.700000E+02
2.700000E+02
2.700000E+02
2.700000E+02
2.700000E+02
2.700000E+02
2.700000E+02
2.700000E+02
2.700000E+02
2.700000E+02
2.700000E+02
2.700000E+02
2.700000E+02
2.700000E+02
2.700000E+02
2.700000E+02
2.700000E+02
2.700000E+02
2.700000E+02
2.700000E+02
2.700000E+02
2.700000E+02
2.700000E+02
2.700000E+02
2.700000E+02
2.700000E+02
2.700000E+02
2.700000E+02
2.700000E+02
2.700000E+02
2.700000E+02
2.700000E+02
2.700000E+02
2.700000E+02
2.700000E+02
2.700000E+02
2.700000E+02
2.700000E+02
2.700000E+02
2.700000E+02
2.700000E+02
2.700000E+02
2.700000E+02
2.700000E+02
2.700000E+02
2.700000E+02
2.700000E+02
2.750000E+02
2.750000E+02
2.750000E+02
2.750000E+02
2.750000E+02
2.750000E+02
2.750000E+02
2.750000E+02
2.750000E+02
2.750000E+02
2.750000E+02
2.750000E+02
2.750000E+02
2.750000E+02
2.750000E+02
2.750000E+02
2.750000E+02
2.750000E+02
2.750000E+02
2.750000E+02
2.750000E+02
2.750000E+02
2.750000E+02
2.750000E+02
2.750000E+02
2.750000E+02
2.750000E+02
2.750000E+02
2.750000E+02
2.750000E+02
2.750000E+02
2.750000E+02
2.750000E+02
2.750000E+02
2.750000E+02
2.750000E+02
2.750000E+02
2.750000E+02
2.750000E+02
2.750000E+02
2.750000E+02
2.750000E+02
2.750000E+02
2.750000E+02
2.750000E+02
2.750000E+02
2.750000E+02
2.750000E+02
2.750000E+02
2.750000E+02
2.750000E+02
2.750000E+02
2.750000E+02
2.750000E+02
2.750000E+02
2.750000E+02
2.750000E+02
2.750000E+02
2.750000E+02
2.750000E+02
2.750000E+02
2.750000E+02
2.750000E+02
2.750000E+02
2.750000E+02
2.750000E+02
2.750000E+02
2.750000E+02
2.750000E+02
2.750000E+02
2.750000E+02
2.750000E+02
2.750000E+02
2.750000E+02
2.750000E+02
2.750000E+02
2.750000E+02
2.750000E+02
2.750000E+02
2.750000E+02
2.750000E+02
2.750000E+02
2.750000E+02
2.750000E+02
2.750000E+02
2.750000E+02
2.750000E+02
2.750000E+02
2.750000E+02
2.750000E+02
2.750000E+02
2.750000E+02
2.750000E+02
2.750000E+02
2.750000E+02
2.750000E+02
2.750000E+02
2.750000E+02
2.750000E+02
2.750000E+02
2.750000E+02
2.750000E+02
2.750000E+02
2.750000E+02
2.750000E+02
2.750000E+02
2.750000E+02
2.750000E+02
2.750000E+02
2.750000E+02
2.750000E+02
2.750000E+02
2.750000E+02
2.750000E+02
2.750000E+02
2.750000E+02
2.750000E+02
2.750000E+02
2.750000E+02
2.750000E+02
2.750000E+02
2.750000E+02
2.750000E+02
2.750000E+02
2.750000E+02
2.750000E+02
2.750000E+02
2.750000E+02
2.750000E+02
2.750000E+02
2.750000E+02
2.750000E+02
2.750000E+02
2.750000E+02
2.750000E+02
2.750000E+02
2.750000E+02
2.750000E+02
2.750000E+02
2.750000E+02
2.750000E+02
2.750000E+02
2.750000E+02
2.750000E+02
2.750000E+02
2.750000E+02
2.750000E+02
2.750000E+02
2.750000E+02
2.750000E+02
2.750000E+02
2.750000E+02
2.750000E+02
2.750000E+02
2.750000E+02
2.750000E+02
2.750000E+02
2.750000E+02
2.750000E+02
2.750000E+02
2.750000E+02
2.750000E+02
2.750000E+02
2.750000E+02
2.750000E+02
2.750000E+02
2.750000E+02
2.750000E+02
2.750000E+02
2.750000E+02
2.750000E+02
2.750000E+02
2.750000E+02
2.750000E+02
2.750000E+02
2.750000E+02
2.750000E+02
2.750000E+02
2.750000E+02
2.750000E+02
2.750000E+02
2.750000E+02
2.750000E+02
2.750000E+02
2.750000E+02
2.750000E+02
2.750000E+02
2.750000E+02
2.750000E+02
2.750000E+02
2.750000E+02
2.750000E+02
2.750000E+02
2.750000E+02
2.750000E+02
2.750000E+02
2.750000E+02
2.750000E+02
2.750000E+02
2.750000E+02
2.750000E+02
2.800000E+02
2.800000E+02
2.800000E+02
2.800000E+02
2.800000E+02
2.800000E+02
2.800000E+02
2.800000E+02
2.800000E+02
2.800000E+02
2.800000E+02
2.800000E+02
2.800000E+02
2.800000E+02
2.800000E+02
2.800000E+02
2.800000E+02
2.800000E+02
2.800000E+02
2.800000E+02
2.800000E+02
2.800000E+02
2.800000E+02
2.800000E+02
2.800000E+02
2.800000E+02
2.800000E+02
2.800000E+02
2.800000E+02
2.800000E+02
2.800000E+02
2.800000E+02
2.800000E+02
2.800000E+02
2.800000E+02
2.800000E+02
2.800000E+02
2.800000E+02
2.800000E+02
2.800000E+02
2.800000E+02
2.800000E+02
2.800000E+02
2.800000E+02
2.800000E+02
2.800000E+02
2.800000E+02
2.800000E+02
2.800000E+02
2.800000E+02
2.800000E+02
2.800000E+02
2.800000E+02
2.800000E+02
2.800000E+02
2.800000E+02
2.800000E+02
2.800000E+02
2.800000E+02
2.800000E+02
2.800000E+02
2.800000E+02
2.800000E+02
2.800000E+02
2.800000E+02
2.800000E+02
2.800000E+02
2.800000E+02
2.800000E+02
2.800000E+02
2.800000E+02
2.800000E+02
2.800000E+02
2.800000E+02
2.800000E+02
2.800000E+02
2.800000E+02
2.800000E+02
2.800000E+02
2.800000E+02
2.800000E+02
2.800000E+02
2.800000E+02
2.800000E+02
2.800000E+02
2.800000E+02
2.800000E+02
2.800000E+02
2.800000E+02
2.800000E+02
2.800000E+02
2.800000E+02
2.800000E+02
2.800000E+02
2.800000E+02
2.800000E+02
2.800000E+02
2.800000E+02
2.800000E+02
2.800000E+02
2.800000E+02
2.800000E+02
2.800000E+02
2.800000E+02
2.800000E+02
2.800000E+02
2.800000E+02
2.800000E+02
2.800000E+02
2.800000E+02
2.800000E+02
2.800000E+02
2.800000E+02
2.800000E+02
2.800000E+02
2.800000E+02
2.800000E+02
2.800000E+02
2.800000E+02
2.800000E+02
2.800000E+02
2.800000E+02
2.800000E+02
2.800000E+02
2.800000E+02
2.800000E+02
2.800000E+02
2.800000E+02
2.800000E+02
2.800000E+02
2.800000E+02
2.800000E+02
2.800000E+02
2.800000E+02
2.800000E+02
2.800000E+02
2.800000E+02
2.800000E+02
2.800000E+02
2.800000E+02
2.800000E+02
2.800000E+02
2.800000E+02
2.800000E+02
2.800000E+02
2.800000E+02
2.800000E+02
2.800000E+02
2.800000E+02
2.800000E+02
2.800000E+02
2.800000E+02
2.800000E+02
2.800000E+02
2.800000E+02
2.800000E+02
2.800000E+02
2.800000E+02
2.800000E+02
2.800000E+02
2.800000E+02
2.800000E+02
2.800000E+02
2.800000E+02
2.800000E+02
2.800000E+02
2.800000E+02
2.800000E+02
2.800000E+02
2.800000E+02
2.800000E+02
2.800000E+02
2.800000E+02
2.800000E+02
2.800000E+02
2.800000E+02
2.800000E+02
2.800000E+02
2.800000E+02
2.800000E+02
2.800000E+02
2.800000E+02
2.800000E+02
2.800000E+02
2.800000E+02
2.800000E+02
2.800000E+02
2.800000E+02
2.800000E+02
2.800000E+02
2.800000E+02
2.800000E+02
2.800000E+02
2.800000E+02
2.800000E+02
2.800000E+02
2.800000E+02
2.800000E+02
2.800000E+02
2.800000E+02
2.800000E+02
2.850000E+02
2.850000E+02
2.850000E+02
2.850000E+02
2.850000E+02
2.850000E+02
2.850000E+02
2.850000E+02
2.850000E+02
2.850000E+02
2.850000E+02
2.850000E+02
2.850000E+02
2.850000E+02
2.850000E+02
2.850000E+02
2.850000E+02
2.850000E+02
2.850000E+02
2.850000E+02
2.850000E+02
2.850000E+02
2.850000E+02
2.850000E+02
2.850000E+02
2.850000E+02
2.850000E+02
2.850000E+02
2.850000E+02
2.850000E+02
2.850000E+02
2.850000E+02
2.850000E+02
2.850000E+02
2.850000E+02
2.850000E+02
2.850000E+02
2.850000E+02
2.850000E+02
2.850000E+02
2.850000E+02
2.850000E+02
2.850000E+02
2.850000E+02
2.850000E+02
2.850000E+02
2.850000E+02
2.850000E+02
2.850000E+02
2.850000E+02
2.850000E+02
2.850000E+02
2.850000E+02
2.850000E+02
2.850000E+02
2.850000E+02
2.850000E+02
2.850000E+02
2.850000E+02
2.850000E+02
2.850000E+02
2.850000E+02
2.850000E+02
2.850000E+02
2.850000E+02
2.850000E+02
2.850000E+02
2.850000E+02
2.850000E+02
2.850000E+02
2.850000E+02
2.850000E+02
2.850000E+02
2.850000E+02
2.850000E+02
2.850000E+02
2.850000E+02
2.850000E+02
2.850000E+02
2.850000E+02
2.850000E+02
2.850000E+02
2.850000E+02
2.850000E+02
2.850000E+02
2.850000E+02
2.850000E+02
2.850000E+02
2.850000E+02
2.850000E+02
2.850000E+02
2.850000E+02
2.850000E+02
2.850000E+02
2.850000E+02
2.850000E+02
2.850000E+02
2.850000E+02
2.850000E+02
2.850000E+02
2.850000E+02
2.850000E+02
2.850000E+02
2.850000E+02
2.850000E+02
2.850000E+02
2.850000E+02
2.850000E+02
2.850000E+02
2.850000E+02
2.850000E+02
2.850000E+02
2.850000E+02
2.850000E+02
2.850000E+02
2.850000E+02
2.850000E+02
2.850000E+02
2.850000E+02
2.850000E+02
2.850000E+02
2.850000E+02
2.850000E+02
2.850000E+02
2.850000E+02
2.850000E+02
2.850000E+02
2.850000E+02
2.850000E+02
2.850000E+02
2.850000E+02
2.850000E+02
2.850000E+02
2.850000E+02
2.850000E+02
2.850000E+02
2.850000E+02
2.850000E+02
2.850000E+02
2.850000E+02
2.850000E+02
2.850000E+02
2.850000E+02
2.850000E+02
2.850000E+02
2.850000E+02
2.850000E+02
2.850000E+02
2.850000E+02
2.850000E+02
2.850000E+02
2.850000E+02
2.850000E+02
2.850000E+02
2.850000E+02
2.850000E+02
2.850000E+02
2.850000E+02
2.850000E+02
2.850000E+02
2.850000E+02
2.850000E+02
2.850000E+02
2.850000E+02
2.850000E+02
2.850000E+02
2.850000E+02
2.850000E+02
2.850000E+02
2.850000E+02
2.850000E+02
2.850000E+02
2.850000E+02
2.850000E+02
2.850000E+02
2.850000E+02
2.850000E+02
2.850000E+02
2.850000E+02
2.850000E+02
2.850000E+02
2.850000E+02
2.850000E+02
2.850000E+02
2.850000E+02
2.850000E+02
2.850000E+02
2.850000E+02
2.850000E+02
2.850000E+02
2.850000E+02
2.850000E+02
2.850000E+02
2.850000E+02
2.850000E+02
2.850000E+02
2.850000E+02
2.850000E+02
2.850000E+02
2.850000E+02
2.850000E+02
2.900000E+02
2.900000E+02
2.900000E+02
2.900000E+02
2.900000E+02
2.900000E+02
2.900000E+02
2.900000E+02
2.900000E+02
2.900000E+02
2.900000E+02
2.900000E+02
2.900000E+02
2.900000E+02
2.900000E+02
2.900000E+02
2.900000E+02
2.900000E+02
2.900000E+02
2.900000E+02
2.900000E+02
2.900000E+02
2.900000E+02
2.900000E+02
2.900000E+02
2.900000E+02
2.900000E+02
2.900000E+02
2.900000E+02
2.900000E+02
2.900000E+02
2.900000E+02
2.900000E+02
2.900000E+02
2.900000E+02
2.900000E+02
2.900000E+02
2.900000E+02
2.900000E+02
2.900000E+02
2.900000E+02
2.900000E+02
2.900000E+02
2.900000E+02
2.900000E+02
2.900000E+02
2.900000E+02
2.900000E+02
2.900000E+02
2.900000E+02
2.900000E+02
2.900000E+02
2.900000E+02
2.900000E+02
2.900000E+02
2.900000E+02
2.900000E+02
2.900000E+02
2.900000E+02
2.900000E+02
2.900000E+02
2.900000E+02
2.900000E+02
2.900000E+02
2.900000E+02
2.900000E+02
2.900000E+02
2.900000E+02
2.900000E+02
2.900000E+02
2.900000E+02
2.900000E+02
2.900000E+02
2.900000E+02
2.900000E+02
2.900000E+02
2.900000E+02
2.900000E+02
2.900000E+02
2.900000E+02
2.900000E+02
2.900000E+02
2.900000E+02
2.900000E+02
2.900000E+02
2.900000E+02
2.900000E+02
2.900000E+02
2.900000E+02
2.900000E+02
2.900000E+02
2.900000E+02
2.900000E+02
2.900000E+02
2.900000E+02
2.900000E+02
2.900000E+02
2.900000E+02
2.900000E+02
2.900000E+02
2.900000E+02
2.900000E+02
2.900000E+02
2.900000E+02
2.900000E+02
2.900000E+02
2.900000E+02
2.900000E+02
2.900000E+02
2.900000E+02
2.900000E+02
2.900000E+02
2.900000E+02
2.900000E+02
2.900000E+02
2.900000E+02
2.900000E+02
2.900000E+02
2.900000E+02
2.900000E+02
2.900000E+02
2.900000E+02
2.900000E+02
2.900000E+02
2.900000E+02
2.900000E+02
2.900000E+02
2.900000E+02
2.900000E+02
2.900000E+02
2.900000E+02
2.900000E+02
2.900000E+02
2.900000E+02
2.900000E+02
2.900000E+02
2.900000E+02
2.900000E+02
2.900000E+02
2.900000E+02
2.900000E+02
2.900000E+02
2.900000E+02
2.900000E+02
2.900000E+02
2.900000E+02
2.900000E+02
2.900000E+02
2.900000E+02
2.900000E+02
2.900000E+02
2.900000E+02
2.900000E+02
2.900000E+02
2.900000E+02
2.900000E+02
2.900000E+02
2.900000E+02
2.900000E+02
2.900000E+02
2.900000E+02
2.900000E+02
2.900000E+02
2.900000E+02
2.900000E+02
2.900000E+02
2.900000E+02
2.900000E+02
2.900000E+02
2.900000E+02
2.900000E+02
2.900000E+02
2.900000E+02
2.900000E+02
2.900000E+02
2.900000E+02
2.900000E+02
2.900000E+02
2.900000E+02
2.900000E+02
2.900000E+02
2.900000E+02
2.900000E+02
2.900000E+02
2.900000E+02
2.900000E+02
2.900000E+02
2.900000E+02
2.900000E+02
2.900000E+02
2.900000E+02
2.900000E+02
2.900000E+02
2.900000E+02
2.900000E+02
2.900000E+02
2.900000E+02
2.900000E+02
2.900000E+02
2.900000E+02
2.900000E+02
2.950000E+02
2.950000E+02
2.950000E+02
2.950000E+02
2.950000E+02
2.950000E+02
2.950000E+02
2.950000E+02
2.950000E+02
2.950000E+02
2.950000E+02
2.950000E+02
2.950000E+02
2.950000E+02
2.950000E+02
2.950000E+02
2.950000E+02
2.950000E+02
2.950000E+02
2.950000E+02
2.950000E+02
2.950000E+02
2.950000E+02
2.950000E+02
2.950000E+02
2.950000E+02
2.950000E+02
2.950000E+02
2.950000E+02
2.950000E+02
2.950000E+02
2.950000E+02
2.950000E+02
2.950000E+02
2.950000E+02
2.950000E+02
2.950000E+02
2.950000E+02
2.950000E+02
2.950000E+02
2.950000E+02
2.950000E+02
2.950000E+02
2.950000E+02
2.950000E+02
2.950000E+02
2.950000E+02
2.950000E+02
2.950000E+02
2.950000E+02
2.950000E+02
2.950000E+02
2.950000E+02
2.950000E+02
2.950000E+02
2.950000E+02
2.950000E+02
2.950000E+02
2.950000E+02
2.950000E+02
2.950000E+02
2.950000E+02
2.950000E+02
2.950000E+02
2.950000E+02
2.950000E+02
2.950000E+02
2.950000E+02
2.950000E+02
2.950000E+02
2.950000E+02
2.950000E+02
2.950000E+02
2.950000E+02
2.950000E+02
2.950000E+02
2.950000E+02
2.950000E+02
2.950000E+02
2.950000E+02
2.950000E+02
2.950000E+02
2.950000E+02
2.950000E+02
2.950000E+02
2.950000E+02
2.950000E+02
2.950000E+02
2.950000E+02
2.950000E+02
2.950000E+02
2.950000E+02
2.950000E+02
2.950000E+02
2.950000E+02
2.950000E+02
2.950000E+02
2.950000E+02
2.950000E+02
2.950000E+02
2.950000E+02
2.950000E+02
2.950000E+02
2.950000E+02
2.950000E+02
2.950000E+02
2.950000E+02
2.950000E+02
2.950000E+02
2.950000E+02
2.950000E+02
2.950000E+02
2.950000E+02
2.950000E+02
2.950000E+02
2.950000E+02
2.950000E+02
2.950000E+02
2.950000E+02
2.950000E+02
2.950000E+02
2.950000E+02
2.950000E+02
2.950000E+02
2.950000E+02
2.950000E+02
2.950000E+02
2.950000E+02
2.950000E+02
2.950000E+02
2.950000E+02
2.950000E+02
2.950000E+02
2.950000E+02
2.950000E+02
2.950000E+02
2.950000E+02
2.950000E+02
2.950000E+02
2.950000E+02
2.950000E+02
2.950000E+02
2.950000E+02
2.950000E+02
2.950000E+02
2.950000E+02
2.950000E+02
2.950000E+02
2.950000E+02
2.950000E+02
2.950000E+02
2.950000E+02
2.950000E+02
2.950000E+02
2.950000E+02
2.950000E+02
2.950000E+02
2.950000E+02
2.950000E+02
2.950000E+02
2.950000E+02
2.950000E+02
2.950000E+02
2.950000E+02
2.950000E+02
2.950000E+02
2.950000E+02
2.950000E+02
2.950000E+02
2.950000E+02
2.950000E+02
2.950000E+02
2.950000E+02
2.950000E+02
2.950000E+02
2.950000E+02
2.950000E+02
2.950000E+02
2.950000E+02
2.950000E+02
2.950000E+02
2.950000E+02
2.950000E+02
2.950000E+02
2.950000E+02
2.950000E+02
2.950000E+02
2.950000E+02
2.950000E+02
2.950000E+02
2.950000E+02
2.950000E+02
2.950000E+02
2.950000E+02
2.950000E+02
2.950000E+02
2.950000E+02
2.950000E+02
2.950000E+02
2.950000E+02
2.950000E+02
3.000000E+02
3.000000E+02
3.000000E+02
3.000000E+02
3.000000E+02
3.000000E+02
3.000000E+02
3.000000E+02
3.000000E+02
3.000000E+02
3.000000E+02
3.000000E+02
3.000000E+02
3.000000E+02
3.000000E+02
3.000000E+02
3.000000E+02
3.000000E+02
3.000000E+02
3.000000E+02
3.000000E+02
3.000000E+02
3.000000E+02
3.000000E+02
3.000000E+02
3.000000E+02
3.000000E+02
3.000000E+02
3.000000E+02
3.000000E+02
3.000000E+02
3.000000E+02
3.000000E+02
3.000000E+02
3.000000E+02
3.000000E+02
3.000000E+02
3.000000E+02
3.000000E+02
3.000000E+02
3.000000E+02
3.000000E+02
3.000000E+02
3.000000E+02
3.000000E+02
3.000000E+02
3.000000E+02
3.000000E+02
3.000000E+02
3.000000E+02
3.000000E+02
3.000000E+02
3.000000E+02
3.000000E+02
3.000000E+02
3.000000E+02
3.000000E+02
3.000000E+02
3.000000E+02
3.000000E+02
3.000000E+02
3.000000E+02
3.000000E+02
3.000000E+02
3.000000E+02
3.000000E+02
3.000000E+02
3.000000E+02
3.000000E+02
3.000000E+02
3.000000E+02
3.000000E+02
3.000000E+02
3.000000E+02
3.000000E+02
3.000000E+02
3.000000E+02
3.000000E+02
3.000000E+02
3.000000E+02
3.000000E+02
3.000000E+02
3.000000E+02
3.000000E+02
3.000000E+02
3.000000E+02
3.000000E+02
3.000000E+02
3.000000E+02
3.000000E+02
3.000000E+02
3.000000E+02
3.000000E+02
3.000000E+02
3.000000E+02
3.000000E+02
3.000000E+02
3.000000E+02
3.000000E+02
3.000000E+02
3.000000E+02
3.000000E+02
3.000000E+02
3.000000E+02
3.000000E+02
3.000000E+02
3.000000E+02
3.000000E+02
3.000000E+02
3.000000E+02
3.000000E+02
3.000000E+02
3.000000E+02
3.000000E+02
3.000000E+02
3.000000E+02
3.000000E+02
3.000000E+02
3.000000E+02
3.000000E+02
3.000000E+02
3.000000E+02
3.000000E+02
3.000000E+02
3.000000E+02
3.000000E+02
3.000000E+02
3.000000E+02
3.000000E+02
3.000000E+02
3.000000E+02
3.000000E+02
3.000000E+02
3.000000E+02
3.000000E+02
3.000000E+02
3.000000E+02
3.000000E+02
3.000000E+02
3.000000E+02
3.000000E+02
3.000000E+02
3.000000E+02
3.000000E+02
3.000000E+02
3.000000E+02
3.000000E+02
3.000000E+02
3.000000E+02
3.000000E+02
3.000000E+02
3.000000E+02
3.000000E+02
3.000000E+02
3.000000E+02
3.000000E+02
3.000000E+02
3.000000E+02
3.000000E+02
3.000000E+02
3.000000E+02
3.000000E+02
3.000000E+02
3.000000E+02
3.000000E+02
3.000000E+02
3.000000E+02
3.000000E+02
3.000000E+02
3.000000E+02
3.000000E+02
3.000000E+02
3.000000E+02
3.000000E+02
3.000000E+02
3.000000E+02
3.000000E+02
3.000000E+02
3.000000E+02
3.000000E+02
3.000000E+02
3.000000E+02
3.000000E+02
3.000000E+02
3.000000E+02
3.000000E+02
3.000000E+02
3.000000E+02
3.000000E+02
3.000000E+02
3.000000E+02
3.000000E+02
3.000000E+02
3.000000E+02
3.000000E+02
3.000000E+02
3.000000E+02
3.000000E+02
3.000000E+02
3.000000E+02
3.000000E+02
3.050000E+02
3.050000E+02
3.050000E+02
3.050000E+02
3.050000E+02
3.050000E+02
3.050000E+02
3.050000E+02
3.050000E+02
3.050000E+02
3.050000E+02
3.050000E+02
3.050000E+02
3.050000E+02
3.050000E+02
3.050000E+02
3.050000E+02
3.050000E+02
3.050000E+02
3.050000E+02
3.050000E+02
3.050000E+02
3.050000E+02
3.050000E+02
3.050000E+02
3.050000E+02
3.050000E+02
3.050000E+02
3.050000E+02
3.050000E+02
3.050000E+02
3.050000E+02
3.050000E+02
3.050000E+02
3.050000E+02
3.050000E+02
3.050000E+02
3.050000E+02
3.050000E+02
3.050000E+02
3.050000E+02
3.050000E+02
3.050000E+02
3.050000E+02
3.050000E+02
3.050000E+02
3.050000E+02
3.050000E+02
3.050000E+02
3.050000E+02
3.050000E+02
3.050000E+02
3.050000E+02
3.050000E+02
3.050000E+02
3.050000E+02
3.050000E+02
3.050000E+02
3.050000E+02
3.050000E+02
3.050000E+02
3.050000E+02
3.050000E+02
3.050000E+02
3.050000E+02
3.050000E+02
3.050000E+02
3.050000E+02
3.050000E+02
3.050000E+02
3.050000E+02
3.050000E+02
3.050000E+02
3.050000E+02
3.050000E+02
3.050000E+02
3.050000E+02
3.050000E+02
3.050000E+02
3.050000E+02
3.050000E+02
3.050000E+02
3.050000E+02
3.050000E+02
3.050000E+02
3.050000E+02
3.050000E+02
3.050000E+02
3.050000E+02
3.050000E+02
3.050000E+02
3.050000E+02
3.050000E+02
3.050000E+02
3.050000E+02
3.050000E+02
3.050000E+02
3.050000E+02
3.050000E+02
3.050000E+02
3.050000E+02
3.050000E+02
3.050000E+02
3.050000E+02
3.050000E+02
3.050000E+02
3.050000E+02
3.050000E+02
3.050000E+02
3.050000E+02
3.050000E+02
3.050000E+02
3.050000E+02
3.050000E+02
3.050000E+02
3.050000E+02
3.050000E+02
3.050000E+02
3.050000E+02
3.050000E+02
3.050000E+02
3.050000E+02
3.050000E+02
3.050000E+02
3.050000E+02
3.050000E+02
3.050000E+02
3.050000E+02
3.050000E+02
3.050000E+02
3.050000E+02
3.050000E+02
3.050000E+02
3.050000E+02
3.050000E+02
3.050000E+02
3.050000E+02
3.050000E+02
3.050000E+02
3.050000E+02
3.050000E+02
3.050000E+02
3.050000E+02
3.050000E+02
3.050000E+02
3.050000E+02
3.050000E+02
3.050000E+02
3.050000E+02
3.050000E+02
3.050000E+02
3.050000E+02
3.050000E+02
3.050000E+02
3.050000E+02
3.050000E+02
3.050000E+02
3.050000E+02
3.050000E+02
3.050000E+02
3.050000E+02
3.050000E+02
3.050000E+02
3.050000E+02
3.050000E+02
3.050000E+02
3.050000E+02
3.050000E+02
3.050000E+02
3.050000E+02
3.050000E+02
3.050000E+02
3.050000E+02
3.050000E+02
3.050000E+02
3.050000E+02
3.050000E+02
3.050000E+02
3.050000E+02
3.050000E+02
3.050000E+02
3.050000E+02
3.050000E+02
3.050000E+02
3.050000E+02
3.050000E+02
3.050000E+02
3.050000E+02
3.050000E+02
3.050000E+02
3.050000E+02
3.050000E+02
3.050000E+02
3.050000E+02
3.050000E+02
3.050000E+02
3.050000E+02
3.050000E+02
3.050000E+02
3.050000E+02
3.050000E+02
3.100000E+02
3.100000E+02
3.100000E+02
3.100000E+02
3.100000E+02
3.100000E+02
3.100000E+02
3.100000E+02
3.100000E+02
3.100000E+02
3.100000E+02
3.100000E+02
3.100000E+02
3.100000E+02
3.100000E+02
3.100000E+02
3.100000E+02
3.100000E+02
3.100000E+02
3.100000E+02
3.100000E+02
3.100000E+02
3.100000E+02
3.100000E+02
3.100000E+02
3.100000E+02
3.100000E+02
3.100000E+02
3.100000E+02
3.100000E+02
3.100000E+02
3.100000E+02
3.100000E+02
3.100000E+02
3.100000E+02
3.100000E+02
3.100000E+02
3.100000E+02
3.100000E+02
3.100000E+02
3.100000E+02
3.100000E+02
3.100000E+02
3.100000E+02
3.100000E+02
3.100000E+02
3.100000E+02
3.100000E+02
3.100000E+02
3.100000E+02
3.100000E+02
3.100000E+02
3.100000E+02
3.100000E+02
3.100000E+02
3.100000E+02
3.100000E+02
3.100000E+02
3.100000E+02
3.100000E+02
3.100000E+02
3.100000E+02
3.100000E+02
3.100000E+02
3.100000E+02
3.100000E+02
3.100000E+02
3.100000E+02
3.100000E+02
3.100000E+02
3.100000E+02
3.100000E+02
3.100000E+02
3.100000E+02
3.100000E+02
3.100000E+02
3.100000E+02
3.100000E+02
3.100000E+02
3.100000E+02
3.100000E+02
3.100000E+02
3.100000E+02
3.100000E+02
3.100000E+02
3.100000E+02
3.100000E+02
3.100000E+02
3.100000E+02
3.100000E+02
3.100000E+02
3.100000E+02
3.100000E+02
3.100000E+02
3.100000E+02
3.100000E+02
3.100000E+02
3.100000E+02
3.100000E+02
3.100000E+02
3.100000E+02
3.100000E+02
3.100000E+02
3.100000E+02
3.100000E+02
3.100000E+02
3.100000E+02
3.100000E+02
3.100000E+02
3.100000E+02
3.100000E+02
3.100000E+02
3.100000E+02
3.100000E+02
3.100000E+02
3.100000E+02
3.100000E+02
3.100000E+02
3.100000E+02
3.100000E+02
3.100000E+02
3.100000E+02
3.100000E+02
3.100000E+02
3.100000E+02
3.100000E+02
3.100000E+02
3.100000E+02
3.100000E+02
3.100000E+02
3.100000E+02
3.100000E+02
3.100000E+02
3.100000E+02
3.100000E+02
3.100000E+02
3.100000E+02
3.100000E+02
3.100000E+02
3.100000E+02
3.100000E+02
3.100000E+02
3.100000E+02
3.100000E+02
3.100000E+02
3.100000E+02
3.100000E+02
3.100000E+02
3.100000E+02
3.100000E+02
3.100000E+02
3.100000E+02
3.100000E+02
3.100000E+02
3.100000E+02
3.100000E+02
3.100000E+02
3.100000E+02
3.100000E+02
3.100000E+02
3.100000E+02
3.100000E+02
3.100000E+02
3.100000E+02
3.100000E+02
3.100000E+02
3.100000E+02
3.100000E+02
3.100000E+02
3.100000E+02
3.100000E+02
3.100000E+02
3.100000E+02
3.100000E+02
3.100000E+02
3.100000E+02
3.100000E+02
3.100000E+02
3.100000E+02
3.100000E+02
3.100000E+02
3.100000E+02
3.100000E+02
3.100000E+02
3.100000E+02
3.100000E+02
3.100000E+02
3.100000E+02
3.100000E+02
3.100000E+02
3.100000E+02
3.100000E+02
3.100000E+02
3.100000E+02
3.100000E+02
3.100000E+02
3.100000E+02
3.100000E+02
3.100000E+02
3.100000E+02
3.100000E+02
3.150000E+02
3.150000E+02
3.150000E+02
3.150000E+02
3.150000E+02
3.150000E+02
3.150000E+02
3.150000E+02
3.150000E+02
3.150000E+02
3.150000E+02
3.150000E+02
3.150000E+02
3.150000E+02
3.150000E+02
3.150000E+02
3.150000E+02
3.150000E+02
3.150000E+02
3.150000E+02
3.150000E+02
3.150000E+02
3.150000E+02
3.150000E+02
3.150000E+02
3.150000E+02
3.150000E+02
3.150000E+02
3.150000E+02
3.150000E+02
3.150000E+02
3.150000E+02
3.150000E+02
3.150000E+02
3.150000E+02
3.150000E+02
3.150000E+02
3.150000E+02
3.150000E+02
3.150000E+02
3.150000E+02
3.150000E+02
3.150000E+02
3.150000E+02
3.150000E+02
3.150000E+02
3.150000E+02
3.150000E+02
3.150000E+02
3.150000E+02
3.150000E+02
3.150000E+02
3.150000E+02
3.150000E+02
3.150000E+02
3.150000E+02
3.150000E+02
3.150000E+02
3.150000E+02
3.150000E+02
3.150000E+02
3.150000E+02
3.150000E+02
3.150000E+02
3.150000E+02
3.150000E+02
3.150000E+02
3.150000E+02
3.150000E+02
3.150000E+02
3.150000E+02
3.150000E+02
3.150000E+02
3.150000E+02
3.150000E+02
3.150000E+02
3.150000E+02
3.150000E+02
3.150000E+02
3.150000E+02
3.150000E+02
3.150000E+02
3.150000E+02
3.150000E+02
3.150000E+02
3.150000E+02
3.150000E+02
3.150000E+02
3.150000E+02
3.150000E+02
3.150000E+02
3.150000E+02
3.150000E+02
3.150000E+02
3.150000E+02
3.150000E+02
3.150000E+02
3.150000E+02
3.150000E+02
3.150000E+02
3.150000E+02
3.150000E+02
3.150000E+02
3.150000E+02
3.150000E+02
3.150000E+02
3.150000E+02
3.150000E+02
3.150000E+02
3.150000E+02
3.150000E+02
3.150000E+02
3.150000E+02
3.150000E+02
3.150000E+02
3.150000E+02
3.150000E+02
3.150000E+02
3.150000E+02
3.150000E+02
3.150000E+02
3.150000E+02
3.150000E+02
3.150000E+02
3.150000E+02
3.150000E+02
3.150000E+02
3.150000E+02
3.150000E+02
3.150000E+02
3.150000E+02
3.150000E+02
3.150000E+02
3.150000E+02
3.150000E+02
3.150000E+02
3.150000E+02
3.150000E+02
3.150000E+02
3.150000E+02
3.150000E+02
3.150000E+02
3.150000E+02
3.150000E+02
3.150000E+02
3.150000E+02
3.150000E+02
3.150000E+02
3.150000E+02
3.150000E+02
3.150000E+02
3.150000E+02
3.150000E+02
3.150000E+02
3.150000E+02
3.150000E+02
3.150000E+02
3.150000E+02
3.150000E+02
3.150000E+02
3.150000E+02
3.150000E+02
3.150000E+02
3.150000E+02
3.150000E+02
3.150000E+02
3.150000E+02
3.150000E+02
3.150000E+02
3.150000E+02
3.150000E+02
3.150000E+02
3.150000E+02
3.150000E+02
3.150000E+02
3.150000E+02
3.150000E+02
3.150000E+02
3.150000E+02
3.150000E+02
3.150000E+02
3.150000E+02
3.150000E+02
3.150000E+02
3.150000E+02
3.150000E+02
3.150000E+02
3.150000E+02
3.150000E+02
3.150000E+02
3.150000E+02
3.150000E+02
3.150000E+02
3.150000E+02
3.150000E+02
3.150000E+02
3.150000E+02
3.150000E+02
3.150000E+02
3.150000E+02
3.150000E+02
3.200000E+02
3.200000E+02
3.200000E+02
3.200000E+02
3.200000E+02
3.200000E+02
3.200000E+02
3.200000E+02
3.200000E+02
3.200000E+02
3.200000E+02
3.200000E+02
3.200000E+02
3.200000E+02
3.200000E+02
3.200000E+02
3.200000E+02
3.200000E+02
3.200000E+02
3.200000E+02
3.200000E+02
3.200000E+02
3.200000E+02
3.200000E+02
3.200000E+02
3.200000E+02
3.200000E+02
3.200000E+02
3.200000E+02
3.200000E+02
3.200000E+02
3.200000E+02
3.200000E+02
3.200000E+02
3.200000E+02
3.200000E+02
3.200000E+02
3.200000E+02
3.200000E+02
3.200000E+02
3.200000E+02
3.200000E+02
3.200000E+02
3.200000E+02
3.200000E+02
3.200000E+02
3.200000E+02
3.200000E+02
3.200000E+02
3.200000E+02
3.200000E+02
3.200000E+02
3.200000E+02
3.200000E+02
3.200000E+02
3.200000E+02
3.200000E+02
3.200000E+02
3.200000E+02
3.200000E+02
3.200000E+02
3.200000E+02
3.200000E+02
3.200000E+02
3.200000E+02
3.200000E+02
3.200000E+02
3.200000E+02
3.200000E+02
3.200000E+02
3.200000E+02
3.200000E+02
3.200000E+02
3.200000E+02
3.200000E+02
3.200000E+02
3.200000E+02
3.200000E+02
3.200000E+02
3.200000E+02
3.200000E+02
3.200000E+02
3.200000E+02
3.200000E+02
3.200000E+02
3.200000E+02
3.200000E+02
3.200000E+02
3.200000E+02
3.200000E+02
3.200000E+02
3.200000E+02
3.200000E+02
3.200000E+02
3.200000E+02
3.200000E+02
3.200000E+02
3.200000E+02
3.200000E+02
3.200000E+02
3.200000E+02
3.200000E+02
3.200000E+02
3.200000E+02
3.200000E+02
3.200000E+02
3.200000E+02
3.200000E+02
3.200000E+02
3.200000E+02
3.200000E+02
3.200000E+02
3.200000E+02
3.200000E+02
3.200000E+02
3.200000E+02
3.200000E+02
3.200000E+02
3.200000E+02
3.200000E+02
3.200000E+02
3.200000E+02
3.200000E+02
3.200000E+02
3.200000E+02
3.200000E+02
3.200000E+02
3.200000E+02
3.200000E+02
3.200000E+02
3.200000E+02
3.200000E+02
3.200000E+02
3.200000E+02
3.200000E+02
3.200000E+02
3.200000E+02
3.200000E+02
3.200000E+02
3.200000E+02
3.200000E+02
3.200000E+02
3.200000E+02
3.200000E+02
3.200000E+02
3.200000E+02
3.200000E+02
3.200000E+02
3.200000E+02
3.200000E+02
3.200000E+02
3.200000E+02
3.200000E+02
3.200000E+02
3.200000E+02
3.200000E+02
3.200000E+02
3.200000E+02
3.200000E+02
3.200000E+02
3.200000E+02
3.200000E+02
3.200000E+02
3.200000E+02
3.200000E+02
3.200000E+02
3.200000E+02
3.200000E+02
3.200000E+02
3.200000E+02
3.200000E+02
3.200000E+02
3.200000E+02
3.200000E+02
3.200000E+02
3.200000E+02
3.200000E+02
3.200000E+02
3.200000E+02
3.200000E+02
3.200000E+02
3.200000E+02
3.200000E+02
3.200000E+02
3.200000E+02
3.200000E+02
3.200000E+02
3.200000E+02
3.200000E+02
3.200000E+02
3.200000E+02
3.200000E+02
3.200000E+02
3.200000E+02
3.200000E+02
3.200000E+02
3.200000E+02
3.200000E+02
3.200000E+02
3.200000E+02
3.200000E+02
3.250000E+02
3.250000E+02
3.250000E+02
3.250000E+02
3.250000E+02
3.250000E+02
3.250000E+02
3.250000E+02
3.250000E+02
3.250000E+02
3.250000E+02
3.250000E+02
3.250000E+02
3.250000E+02
3.250000E+02
3.250000E+02
3.250000E+02
3.250000E+02
3.250000E+02
3.250000E+02
3.250000E+02
3.250000E+02
3.250000E+02
3.250000E+02
3.250000E+02
3.250000E+02
3.250000E+02
3.250000E+02
3.250000E+02
3.250000E+02
3.250000E+02
3.250000E+02
3.250000E+02
3.250000E+02
3.250000E+02
3.250000E+02
3.250000E+02
3.250000E+02
3.250000E+02
3.250000E+02
3.250000E+02
3.250000E+02
3.250000E+02
3.250000E+02
3.250000E+02
3.250000E+02
3.250000E+02
3.250000E+02
3.250000E+02
3.250000E+02
3.250000E+02
3.250000E+02
3.250000E+02
3.250000E+02
3.250000E+02
3.250000E+02
3.250000E+02
3.250000E+02
3.250000E+02
3.250000E+02
3.250000E+02
3.250000E+02
3.250000E+02
3.250000E+02
3.250000E+02
3.250000E+02
3.250000E+02
3.250000E+02
3.250000E+02
3.250000E+02
3.250000E+02
3.250000E+02
3.250000E+02
3.250000E+02
3.250000E+02
3.250000E+02
3.250000E+02
3.250000E+02
3.250000E+02
3.250000E+02
3.250000E+02
3.250000E+02
3.250000E+02
3.250000E+02
3.250000E+02
3.250000E+02
3.250000E+02
3.250000E+02
3.250000E+02
3.250000E+02
3.250000E+02
3.250000E+02
3.250000E+02
3.250000E+02
3.250000E+02
3.250000E+02
3.250000E+02
3.250000E+02
3.250000E+02
3.250000E+02
3.250000E+02
3.250000E+02
3.250000E+02
3.250000E+02
3.250000E+02
3.250000E+02
3.250000E+02
3.250000E+02
3.250000E+02
3.250000E+02
3.250000E+02
3.250000E+02
3.250000E+02
3.250000E+02
3.250000E+02
3.250000E+02
3.250000E+02
3.250000E+02
3.250000E+02
3.250000E+02
3.250000E+02
3.250000E+02
3.250000E+02
3.250000E+02
3.250000E+02
3.250000E+02
3.250000E+02
3.250000E+02
3.250000E+02
3.250000E+02
3.250000E+02
3.250000E+02
3.250000E+02
3.250000E+02
3.250000E+02
3.250000E+02
3.250000E+02
3.250000E+02
3.250000E+02
3.250000E+02
3.250000E+02
3.250000E+02
3.250000E+02
3.250000E+02
3.250000E+02
3.250000E+02
3.250000E+02
3.250000E+02
3.250000E+02
3.250000E+02
3.250000E+02
3.250000E+02
3.250000E+02
3.250000E+02
3.250000E+02
3.250000E+02
3.250000E+02
3.250000E+02
3.250000E+02
3.250000E+02
3.250000E+02
3.250000E+02
3.250000E+02
3.250000E+02
3.250000E+02
3.250000E+02
3.250000E+02
3.250000E+02
3.250000E+02
3.250000E+02
3.250000E+02
3.250000E+02
3.250000E+02
3.250000E+02
3.250000E+02
3.250000E+02
3.250000E+02
3.250000E+02
3.250000E+02
3.250000E+02
3.250000E+02
3.250000E+02
3.250000E+02
3.250000E+02
3.250000E+02
3.250000E+02
3.250000E+02
3.250000E+02
3.250000E+02
3.250000E+02
3.250000E+02
3.250000E+02
3.250000E+02
3.250000E+02
3.250000E+02
3.250000E+02
3.250000E+02
3.250000E+02
3.250000E+02
3.250000E+02
3.250000E+02
3.300000E+02
3.300000E+02
3.300000E+02
3.300000E+02
3.300000E+02
3.300000E+02
3.300000E+02
3.300000E+02
3.300000E+02
3.300000E+02
3.300000E+02
3.300000E+02
3.300000E+02
3.300000E+02
3.300000E+02
3.300000E+02
3.300000E+02
3.300000E+02
3.300000E+02
3.300000E+02
3.300000E+02
3.300000E+02
3.300000E+02
3.300000E+02
3.300000E+02
3.300000E+02
3.300000E+02
3.300000E+02
3.300000E+02
3.300000E+02
3.300000E+02
3.300000E+02
3.300000E+02
3.300000E+02
3.300000E+02
3.300000E+02
3.300000E+02
3.300000E+02
3.300000E+02
3.300000E+02
3.300000E+02
3.300000E+02
3.300000E+02
3.300000E+02
3.300000E+02
3.300000E+02
3.300000E+02
3.300000E+02
3.300000E+02
3.300000E+02
3.300000E+02
3.300000E+02
3.300000E+02
3.300000E+02
3.300000E+02
3.300000E+02
3.300000E+02
3.300000E+02
3.300000E+02
3.300000E+02
3.300000E+02
3.300000E+02
3.300000E+02
3.300000E+02
3.300000E+02
3.300000E+02
3.300000E+02
3.300000E+02
3.300000E+02
3.300000E+02
3.300000E+02
3.300000E+02
3.300000E+02
3.300000E+02
3.300000E+02
3.300000E+02
3.300000E+02
3.300000E+02
3.300000E+02
3.300000E+02
3.300000E+02
3.300000E+02
3.300000E+02
3.300000E+02
3.300000E+02
3.300000E+02
3.300000E+02
3.300000E+02
3.300000E+02
3.300000E+02
3.300000E+02
3.300000E+02
3.300000E+02
3.300000E+02
3.300000E+02
3.300000E+02
3.300000E+02
3.300000E+02
3.300000E+02
3.300000E+02
3.300000E+02
3.300000E+02
3.300000E+02
3.300000E+02
3.300000E+02
3.300000E+02
3.300000E+02
3.300000E+02
3.300000E+02
3.300000E+02
3.300000E+02
3.300000E+02
3.300000E+02
3.300000E+02
3.300000E+02
3.300000E+02
3.300000E+02
3.300000E+02
3.300000E+02
3.300000E+02
3.300000E+02
3.300000E+02
3.300000E+02
3.300000E+02
3.300000E+02
3.300000E+02
3.300000E+02
3.300000E+02
3.300000E+02
3.300000E+02
3.300000E+02
3.300000E+02
3.300000E+02
3.300000E+02
3.300000E+02
3.300000E+02
3.300000E+02
3.300000E+02
3.300000E+02
3.300000E+02
3.300000E+02
3.300000E+02
3.300000E+02
3.300000E+02
3.300000E+02
3.300000E+02
3.300000E+02
3.300000E+02
3.300000E+02
3.300000E+02
3.300000E+02
3.300000E+02
3.300000E+02
3.300000E+02
3.300000E+02
3.300000E+02
3.300000E+02
3.300000E+02
3.300000E+02
3.300000E+02
3.300000E+02
3.300000E+02
3.300000E+02
3.300000E+02
3.300000E+02
3.300000E+02
3.300000E+02
3.300000E+02
3.300000E+02
3.300000E+02
3.300000E+02
3.300000E+02
3.300000E+02
3.300000E+02
3.300000E+02
3.300000E+02
3.300000E+02
3.300000E+02
3.300000E+02
3.300000E+02
3.300000E+02
3.300000E+02
3.300000E+02
3.300000E+02
3.300000E+02
3.300000E+02
3.300000E+02
3.300000E+02
3.300000E+02
3.300000E+02
3.300000E+02
3.300000E+02
3.300000E+02
3.300000E+02
3.300000E+02
3.300000E+02
3.300000E+02
3.300000E+02
3.300000E+02
3.300000E+02
3.300000E+02
3.350000E+02
3.350000E+02
3.350000E+02
3.350000E+02
3.350000E+02
3.350000E+02
3.350000E+02
3.350000E+02
3.350000E+02
3.350000E+02
3.350000E+02
3.350000E+02
3.350000E+02
3.350000E+02
3.350000E+02
3.350000E+02
3.350000E+02
3.350000E+02
3.350000E+02
3.350000E+02
3.350000E+02
3.350000E+02
3.350000E+02
3.350000E+02
3.350000E+02
3.350000E+02
3.350000E+02
3.350000E+02
3.350000E+02
3.350000E+02
3.350000E+02
3.350000E+02
3.350000E+02
3.350000E+02
3.350000E+02
3.350000E+02
3.350000E+02
3.350000E+02
3.350000E+02
3.350000E+02
3.350000E+02
3.350000E+02
3.350000E+02
3.350000E+02
3.350000E+02
3.350000E+02
3.350000E+02
3.350000E+02
3.350000E+02
3.350000E+02
3.350000E+02
3.350000E+02
3.350000E+02
3.350000E+02
3.350000E+02
3.350000E+02
3.350000E+02
3.350000E+02
3.350000E+02
3.350000E+02
3.350000E+02
3.350000E+02
3.350000E+02
3.350000E+02
3.350000E+02
3.350000E+02
3.350000E+02
3.350000E+02
3.350000E+02
3.350000E+02
3.350000E+02
3.350000E+02
3.350000E+02
3.350000E+02
3.350000E+02
3.350000E+02
3.350000E+02
3.350000E+02
3.350000E+02
3.350000E+02
3.350000E+02
3.350000E+02
3.350000E+02
3.350000E+02
3.350000E+02
3.350000E+02
3.350000E+02
3.350000E+02
3.350000E+02
3.350000E+02
3.350000E+02
3.350000E+02
3.350000E+02
3.350000E+02
3.350000E+02
3.350000E+02
3.350000E+02
3.350000E+02
3.350000E+02
3.350000E+02
3.350000E+02
3.350000E+02
3.350000E+02
3.350000E+02
3.350000E+02
3.350000E+02
3.350000E+02
3.350000E+02
3.350000E+02
3.350000E+02
3.350000E+02
3.350000E+02
3.350000E+02
3.350000E+02
3.350000E+02
3.350000E+02
3.350000E+02
3.350000E+02
3.350000E+02
3.350000E+02
3.350000E+02
3.350000E+02
3.350000E+02
3.350000E+02
3.350000E+02
3.350000E+02
3.350000E+02
3.350000E+02
3.350000E+02
3.350000E+02
3.350000E+02
3.350000E+02
3.350000E+02
3.350000E+02
3.350000E+02
3.350000E+02
3.350000E+02
3.350000E+02
3.350000E+02
3.350000E+02
3.350000E+02
3.350000E+02
3.350000E+02
3.350000E+02
3.350000E+02
3.350000E+02
3.350000E+02
3.350000E+02
3.350000E+02
3.350000E+02
3.350000E+02
3.350000E+02
3.350000E+02
3.350000E+02
3.350000E+02
3.350000E+02
3.350000E+02
3.350000E+02
3.350000E+02
3.350000E+02
3.350000E+02
3.350000E+02
3.350000E+02
3.350000E+02
3.350000E+02
3.350000E+02
3.350000E+02
3.350000E+02
3.350000E+02
3.350000E+02
3.350000E+02
3.350000E+02
3.350000E+02
3.350000E+02
3.350000E+02
3.350000E+02
3.350000E+02
3.350000E+02
3.350000E+02
3.350000E+02
3.350000E+02
3.350000E+02
3.350000E+02
3.350000E+02
3.350000E+02
3.350000E+02
3.350000E+02
3.350000E+02
3.350000E+02
3.350000E+02
3.350000E+02
3.350000E+02
3.350000E+02
3.350000E+02
3.350000E+02
3.350000E+02
3.350000E+02
3.350000E+02
3.350000E+02
3.350000E+02
3.350000E+02
3.400000E+02
3.400000E+02
3.400000E+02
3.400000E+02
3.400000E+02
3.400000E+02
3.400000E+02
3.400000E+02
3.400000E+02
3.400000E+02
3.400000E+02
3.400000E+02
3.400000E+02
3.400000E+02
3.400000E+02
3.400000E+02
3.400000E+02
3.400000E+02
3.400000E+02
3.400000E+02
3.400000E+02
3.400000E+02
3.400000E+02
3.400000E+02
3.400000E+02
3.400000E+02
3.400000E+02
3.400000E+02
3.400000E+02
3.400000E+02
3.400000E+02
3.400000E+02
3.400000E+02
3.400000E+02
3.400000E+02
3.400000E+02
3.400000E+02
3.400000E+02
3.400000E+02
3.400000E+02
3.400000E+02
3.400000E+02
3.400000E+02
3.400000E+02
3.400000E+02
3.400000E+02
3.400000E+02
3.400000E+02
3.400000E+02
3.400000E+02
3.400000E+02
3.400000E+02
3.400000E+02
3.400000E+02
3.400000E+02
3.400000E+02
3.400000E+02
3.400000E+02
3.400000E+02
3.400000E+02
3.400000E+02
3.400000E+02
3.400000E+02
3.400000E+02
3.400000E+02
3.400000E+02
3.400000E+02
3.400000E+02
3.400000E+02
3.400000E+02
3.400000E+02
3.400000E+02
3.400000E+02
3.400000E+02
3.400000E+02
3.400000E+02
3.400000E+02
3.400000E+02
3.400000E+02
3.400000E+02
3.400000E+02
3.400000E+02
3.400000E+02
3.400000E+02
3.400000E+02
3.400000E+02
3.400000E+02
3.400000E+02
3.400000E+02
3.400000E+02
3.400000E+02
3.400000E+02
3.400000E+02
3.400000E+02
3.400000E+02
3.400000E+02
3.400000E+02
3.400000E+02
3.400000E+02
3.400000E+02
3.400000E+02
3.400000E+02
3.400000E+02
3.400000E+02
3.400000E+02
3.400000E+02
3.400000E+02
3.400000E+02
3.400000E+02
3.400000E+02
3.400000E+02
3.400000E+02
3.400000E+02
3.400000E+02
3.400000E+02
3.400000E+02
3.400000E+02
3.400000E+02
3.400000E+02
3.400000E+02
3.400000E+02
3.400000E+02
3.400000E+02
3.400000E+02
3.400000E+02
3.400000E+02
3.400000E+02
3.400000E+02
3.400000E+02
3.400000E+02
3.400000E+02
3.400000E+02
3.400000E+02
3.400000E+02
3.400000E+02
3.400000E+02
3.400000E+02
3.400000E+02
3.400000E+02
3.400000E+02
3.400000E+02
3.400000E+02
3.400000E+02
3.400000E+02
3.400000E+02
3.400000E+02
3.400000E+02
3.400000E+02
3.400000E+02
3.400000E+02
3.400000E+02
3.400000E+02
3.400000E+02
3.400000E+02
3.400000E+02
3.400000E+02
3.400000E+02
3.400000E+02
3.400000E+02
3.400000E+02
3.400000E+02
3.400000E+02
3.400000E+02
3.400000E+02
3.400000E+02
3.400000E+02
3.400000E+02
3.400000E+02
3.400000E+02
3.400000E+02
3.400000E+02
3.400000E+02
3.400000E+02
3.400000E+02
3.400000E+02
3.400000E+02
3.400000E+02
3.400000E+02
3.400000E+02
3.400000E+02
3.400000E+02
3.400000E+02
3.400000E+02
3.400000E+02
3.400000E+02
3.400000E+02
3.400000E+02
3.400000E+02
3.400000E+02
3.400000E+02
3.400000E+02
3.400000E+02
3.400000E+02
3.400000E+02
3.400000E+02
3.400000E+02
3.400000E+02
3.400000E+02
3.400000E+02
3.400000E+02
3.400000E+02
3.450000E+02
3.450000E+02
3.450000E+02
3.450000E+02
3.450000E+02
3.450000E+02
3.450000E+02
3.450000E+02
3.450000E+02
3.450000E+02
3.450000E+02
3.450000E+02
3.450000E+02
3.450000E+02
3.450000E+02
3.450000E+02
3.450000E+02
3.450000E+02
3.450000E+02
3.450000E+02
3.450000E+02
3.450000E+02
3.450000E+02
3.450000E+02
3.450000E+02
3.450000E+02
3.450000E+02
3.450000E+02
3.450000E+02
3.450000E+02
3.450000E+02
3.450000E+02
3.450000E+02
3.450000E+02
3.450000E+02
3.450000E+02
3.450000E+02
3.450000E+02
3.450000E+02
3.450000E+02
3.450000E+02
3.450000E+02
3.450000E+02
3.450000E+02
3.450000E+02
3.450000E+02
3.450000E+02
3.450000E+02
3.450000E+02
3.450000E+02
3.450000E+02
3.450000E+02
3.450000E+02
3.450000E+02
3.450000E+02
3.450000E+02
3.450000E+02
3.450000E+02
3.450000E+02
3.450000E+02
3.450000E+02
3.450000E+02
3.450000E+02
3.450000E+02
3.450000E+02
3.450000E+02
3.450000E+02
3.450000E+02
3.450000E+02
3.450000E+02
3.450000E+02
3.450000E+02
3.450000E+02
3.450000E+02
3.450000E+02
3.450000E+02
3.450000E+02
3.450000E+02
3.450000E+02
3.450000E+02
3.450000E+02
3.450000E+02
3.450000E+02
3.450000E+02
3.450000E+02
3.450000E+02
3.450000E+02
3.450000E+02
3.450000E+02
3.450000E+02
3.450000E+02
3.450000E+02
3.450000E+02
3.450000E+02
3.450000E+02
3.450000E+02
3.450000E+02
3.450000E+02
3.450000E+02
3.450000E+02
3.450000E+02
3.450000E+02
3.450000E+02
3.450000E+02
3.450000E+02
3.450000E+02
3.450000E+02
3.450000E+02
3.450000E+02
3.450000E+02
3.450000E+02
3.450000E+02
3.450000E+02
3.450000E+02
3.450000E+02
3.450000E+02
3.450000E+02
3.450000E+02
3.450000E+02
3.450000E+02
3.450000E+02
3.450000E+02
3.450000E+02
3.450000E+02
3.450000E+02
3.450000E+02
3.450000E+02
3.450000E+02
3.450000E+02
3.450000E+02
3.450000E+02
3.450000E+02
3.450000E+02
3.450000E+02
3.450000E+02
3.450000E+02
3.450000E+02
3.450000E+02
3.450000E+02
3.450000E+02
3.450000E+02
3.450000E+02
3.450000E+02
3.450000E+02
3.450000E+02
3.450000E+02
3.450000E+02
3.450000E+02
3.450000E+02
3.450000E+02
3.450000E+02
3.450000E+02
3.450000E+02
3.450000E+02
3.450000E+02
3.450000E+02
3.450000E+02
3.450000E+02
3.450000E+02
3.450000E+02
3.450000E+02
3.450000E+02
3.450000E+02
3.450000E+02
3.450000E+02
3.450000E+02
3.450000E+02
3.450000E+02
3.450000E+02
3.450000E+02
3.450000E+02
3.450000E+02
3.450000E+02
3.450000E+02
3.450000E+02
3.450000E+02
3.450000E+02
3.450000E+02
3.450000E+02
3.450000E+02
3.450000E+02
3.450000E+02
3.450000E+02
3.450000E+02
3.450000E+02
3.450000E+02
3.450000E+02
3.450000E+02
3.450000E+02
3.450000E+02
3.450000E+02
3.450000E+02
3.450000E+02
3.450000E+02
3.450000E+02
3.450000E+02
3.450000E+02
3.450000E+02
3.450000E+02
3.450000E+02
3.450000E+02
3.500000E+02
3.500000E+02
3.500000E+02
3.500000E+02
3.500000E+02
3.500000E+02
3.500000E+02
3.500000E+02
3.500000E+02
3.500000E+02
3.500000E+02
3.500000E+02
3.500000E+02
3.500000E+02
3.500000E+02
3.500000E+02
3.500000E+02
3.500000E+02
3.500000E+02
3.500000E+02
3.500000E+02
3.500000E+02
3.500000E+02
3.500000E+02
3.500000E+02
3.500000E+02
3.500000E+02
3.500000E+02
3.500000E+02
3.500000E+02
3.500000E+02
3.500000E+02
3.500000E+02
3.500000E+02
3.500000E+02
3.500000E+02
3.500000E+02
3.500000E+02
3.500000E+02
3.500000E+02
3.500000E+02
3.500000E+02
3.500000E+02
3.500000E+02
3.500000E+02
3.500000E+02
3.500000E+02
3.500000E+02
3.500000E+02
3.500000E+02
3.500000E+02
3.500000E+02
3.500000E+02
3.500000E+02
3.500000E+02
3.500000E+02
3.500000E+02
3.500000E+02
3.500000E+02
3.500000E+02
3.500000E+02
3.500000E+02
3.500000E+02
3.500000E+02
3.500000E+02
3.500000E+02
3.500000E+02
3.500000E+02
3.500000E+02
3.500000E+02
3.500000E+02
3.500000E+02
3.500000E+02
3.500000E+02
3.500000E+02
3.500000E+02
3.500000E+02
3.500000E+02
3.500000E+02
3.500000E+02
3.500000E+02
3.500000E+02
3.500000E+02
3.500000E+02
3.500000E+02
3.500000E+02
3.500000E+02
3.500000E+02
3.500000E+02
3.500000E+02
3.500000E+02
3.500000E+02
3.500000E+02
3.500000E+02
3.500000E+02
3.500000E+02
3.500000E+02
3.500000E+02
3.500000E+02
3.500000E+02
3.500000E+02
3.500000E+02
3.500000E+02
3.500000E+02
3.500000E+02
3.500000E+02
3.500000E+02
3.500000E+02
3.500000E+02
3.500000E+02
3.500000E+02
3.500000E+02
3.500000E+02
3.500000E+02
3.500000E+02
3.500000E+02
3.500000E+02
3.500000E+02
3.500000E+02
3.500000E+02
3.500000E+02
3.500000E+02
3.500000E+02
3.500000E+02
3.500000E+02
3.500000E+02
3.500000E+02
3.500000E+02
3.500000E+02
3.500000E+02
3.500000E+02
3.500000E+02
3.500000E+02
3.500000E+02
3.500000E+02
3.500000E+02
3.500000E+02
3.500000E+02
3.500000E+02
3.500000E+02
3.500000E+02
3.500000E+02
3.500000E+02
3.500000E+02
3.500000E+02
3.500000E+02
3.500000E+02
3.500000E+02
3.500000E+02
3.500000E+02
3.500000E+02
3.500000E+02
3.500000E+02
3.500000E+02
3.500000E+02
3.500000E+02
3.500000E+02
3.500000E+02
3.500000E+02
3.500000E+02
3.500000E+02
3.500000E+02
3.500000E+02
3.500000E+02
3.500000E+02
3.500000E+02
3.500000E+02
3.500000E+02
3.500000E+02
3.500000E+02
3.500000E+02
3.500000E+02
3.500000E+02
3.500000E+02
3.500000E+02
3.500000E+02
3.500000E+02
3.500000E+02
3.500000E+02
3.500000E+02
3.500000E+02
3.500000E+02
3.500000E+02
3.500000E+02
3.500000E+02
3.500000E+02
3.500000E+02
3.500000E+02
3.500000E+02
3.500000E+02
3.500000E+02
3.500000E+02
3.500000E+02
3.500000E+02
3.500000E+02
3.500000E+02
3.500000E+02
3.500000E+02
3.500000E+02
3.500000E+02
3.500000E+02
3.550000E+02
3.550000E+02
3.550000E+02
3.550000E+02
3.550000E+02
3.550000E+02
3.550000E+02
3.550000E+02
3.550000E+02
3.550000E+02
3.550000E+02
3.550000E+02
3.550000E+02
3.550000E+02
3.550000E+02
3.550000E+02
3.550000E+02
3.550000E+02
3.550000E+02
3.550000E+02
3.550000E+02
3.550000E+02
3.550000E+02
3.550000E+02
3.550000E+02
3.550000E+02
3.550000E+02
3.550000E+02
3.550000E+02
3.550000E+02
3.550000E+02
3.550000E+02
3.550000E+02
3.550000E+02
3.550000E+02
3.550000E+02
3.550000E+02
3.550000E+02
3.550000E+02
3.550000E+02
3.550000E+02
3.550000E+02
3.550000E+02
3.550000E+02
3.550000E+02
3.550000E+02
3.550000E+02
3.550000E+02
3.550000E+02
3.550000E+02
3.550000E+02
3.550000E+02
3.550000E+02
3.550000E+02
3.550000E+02
3.550000E+02
3.550000E+02
3.550000E+02
3.550000E+02
3.550000E+02
3.550000E+02
3.550000E+02
3.550000E+02
3.550000E+02
3.550000E+02
3.550000E+02
3.550000E+02
3.550000E+02
3.550000E+02
3.550000E+02
3.550000E+02
3.550000E+02
3.550000E+02
3.550000E+02
3.550000E+02
3.550000E+02
3.550000E+02
3.550000E+02
3.550000E+02
3.550000E+02
3.550000E+02
3.550000E+02
3.550000E+02
3.550000E+02
3.550000E+02
3.550000E+02
3.550000E+02
3.550000E+02
3.550000E+02
3.550000E+02
3.550000E+02
3.550000E+02
3.550000E+02
3.550000E+02
3.550000E+02
3.550000E+02
3.550000E+02
3.550000E+02
3.550000E+02
3.550000E+02
3.550000E+02
3.550000E+02
3.550000E+02
3.550000E+02
3.550000E+02
3.550000E+02
3.550000E+02
3.550000E+02
3.550000E+02
3.550000E+02
3.550000E+02
3.550000E+02
3.550000E+02
3.550000E+02
3.550000E+02
3.550000E+02
3.550000E+02
3.550000E+02
3.550000E+02
3.550000E+02
3.550000E+02
3.550000E+02
3.550000E+02
3.550000E+02
3.550000E+02
3.550000E+02
3.550000E+02
3.550000E+02
3.550000E+02
3.550000E+02
3.550000E+02
3.550000E+02
3.550000E+02
3.550000E+02
3.550000E+02
3.550000E+02
3.550000E+02
3.550000E+02
3.550000E+02
3.550000E+02
3.550000E+02
3.550000E+02
3.550000E+02
3.550000E+02
3.550000E+02
3.550000E+02
3.550000E+02
3.550000E+02
3.550000E+02
3.550000E+02
3.550000E+02
3.550000E+02
3.550000E+02
3.550000E+02
3.550000E+02
3.550000E+02
3.550000E+02
3.550000E+02
3.550000E+02
3.550000E+02
3.550000E+02
3.550000E+02
3.550000E+02
3.550000E+02
3.550000E+02
3.550000E+02
3.550000E+02
3.550000E+02
3.550000E+02
3.550000E+02
3.550000E+02
3.550000E+02
3.550000E+02
3.550000E+02
3.550000E+02
3.550000E+02
3.550000E+02
3.550000E+02
3.550000E+02
3.550000E+02
3.550000E+02
3.550000E+02
3.550000E+02
3.550000E+02
3.550000E+02
3.550000E+02
3.550000E+02
3.550000E+02
3.550000E+02
3.550000E+02
3.550000E+02
3.550000E+02
3.550000E+02
3.550000E+02
3.550000E+02
3.550000E+02
3.550000E+02
3.550000E+02
3.550000E+02
3.550000E+02
3.550000E+02
Z
0.000000E+00
1.000000E+00
2.000000E+00
3.000000E+00
4.000000E+00
5.000000E+00
6.000000E+00
7.000000E+00
8.000000E+00
9.000000E+00
1.000000E+01
1.100000E+01
1.200000E+01
1.300000E+01
1.400000E+01
1.500000E+01
1.600000E+01
1.700000E+01
1.800000E+01
1.900000E+01
2.000000E+01
2.100000E+01
2.200000E+01
2.300000E+01
2.400000E+01
2.500000E+01
2.600000E+01
2.700000E+01
2.800000E+01
2.900000E+01
3.000000E+01
3.100000E+01
3.200000E+01
3.300000E+01
3.400000E+01
3.500000E+01
3.600000E+01
3.700000E+01
3.800000E+01
3.900000E+01
4.000000E+01
4.100000E+01
4.200000E+01
4.300000E+01
4.400000E+01
4.500000E+01
4.600000E+01
4.700000E+01
4.800000E+01
4.900000E+01
5.000000E+01
5.100000E+01
5.200000E+01
5.300000E+01
5.400000E+01
5.500000E+01
5.600000E+01
5.700000E+01
5.800000E+01
5.900000E+01
6.000000E+01
6.100000E+01
6.200000E+01
6.300000E+01
6.400000E+01
6.500000E+01
6.600000E+01
6.700000E+01
6.800000E+01
6.900000E+01
7.000000E+01
7.100000E+01
7.200000E+01
7.300000E+01
7.400000E+01
7.500000E+01
7.600000E+01
7.700000E+01
7.800000E+01
7.900000E+01
8.000000E+01
8.100000E+01
8.200000E+01
8.300000E+01
8.400000E+01
8.500000E+01
8.600000E+01
8.700000E+01
8.800000E+01
8.900000E+01
9.000000E+01
9.100000E+01
9.200000E+01
9.300000E+01
9.400000E+01
9.500000E+01
9.600000E+01
9.700000E+01
9.800000E+01
9.900000E+01
1.000000E+02
1.010000E+02
1.020000E+02
1.030000E+02
1.040000E+02
1.050000E+02
1.060000E+02
1.070000E+02
1.080000E+02
1.090000E+02
1.100000E+02
1.110000E+02
1.120000E+02
1.130000E+02
1.140000E+02
1.150000E+02
1.160000E+02
1.170000E+02
1.180000E+02
1.190000E+02
1.200000E+02
1.210000E+02
1.220000E+02
1.230000E+02
1.240000E+02
1.250000E+02
1.260000E+02
1.270000E+02
1.280000E+02
1.290000E+02
1.300000E+02
1.310000E+02
1.320000E+02
1.330000E+02
1.340000E+02
1.350000E+02
1.360000E+02
1.370000E+02
1.380000E+02
1.390000E+02
1.400000E+02
1.410000E+02
1.420000E+02
1.430000E+02
1.440000E+02
1.450000E+02
1.460000E+02
1.470000E+02
1.480000E+02
1.490000E+02
1.500000E+02
1.510000E+02
1.520000E+02
1.530000E+02
1.540000E+02
1.550000E+02
1.560000E+02
1.570000E+02
1.580000E+02
1.590000E+02
1.600000E+02
1.610000E+02
1.620000E+02
1.630000E+02
1.640000E+02
1.650000E+02
1.660000E+02
1.670000E+02
1.680000E+02
1.690000E+02
1.700000E+02
1.710000E+02
1.720000E+02
1.730000E+02
1.740000E+02
1.750000E+02
1.760000E+02
1.770000E+02
1.780000E+02
1.790000E+02
1.800000E+02
1.810000E+02
1.820000E+02
1.830000E+02
1.840000E+02
1.850000E+02
1.860000E+02
1.870000E+02
1.880000E+02
1.890000E+02
1.900000E+02
1.910000E+02
1.920000E+02
1.930000E+02
1.940000E+02
1.950000E+02
1.960000E+02
1.970000E+02
1.980000E+02
1.990000E+02
2.000000E+02
0.000000E+00
1.000000E+00
2.000000E+00
3.000000E+00
4.000000E+00
5.000000E+00
6.000000E+00
7.000000E+00
8.000000E+00
9.000000E+00
1.000000E+01
1.100000E+01
1.200000E+01
1.300000E+01
1.400000E+01
1.500000E+01
1.600000E+01
1.700000E+01
1.800000E+01
1.900000E+01
2.000000E+01
2.100000E+01
2.200000E+01
2.300000E+01
2.400000E+01
2.500000E+01
2.600000E+01
2.700000E+01
2.800000E+01
2.900000E+01
3.000000E+01
3.100000E+01
3.200000E+01
3.300000E+01
3.400000E+01
3.500000E+01
3.600000E+01
3.700000E+01
3.800000E+01
3.900000E+01
4.000000E+01
4.100000E+01
4.200000E+01
4.300000E+01
4.400000E+01
4.500000E+01
4.600000E+01
4.700000E+01
4.800000E+01
4.900000E+01
5.000000E+01
5.100000E+01
5.200000E+01
5.300000E+01
5.400000E+01
5.500000E+01
5.600000E+01
5.700000E+01
5.800000E+01
5.900000E+01
6.000000E+01
6.100000E+01
6.200000E+01
6.300000E+01
6.400000E+01
6.500000E+01
6.600000E+01
6.700000E+01
6.800000E+01
6.900000E+01
7.000000E+01
7.100000E+01
7.200000E+01
7.300000E+01
7.400000E+01
7.500000E+01
7.600000E+01
7.700000E+01
7.800000E+01
7.900000E+01
8.000000E+01
8.100000E+01
8.200000E+01
8.300000E+01
8.400000E+01
8.500000E+01
8.600000E+01
8.700000E+01
8.800000E+01
8.900000E+01
9.000000E+01
9.100000E+01
9.200000E+01
9.300000E+01
9.400000E+01
9.500000E+01
9.600000E+01
9.700000E+01
9.800000E+01
9.900000E+01
1.000000E+02
1.010000E+02
1.020000E+02
1.030000E+02
1.040000E+02
1.050000E+02
1.060000E+02
1.070000E+02
1.080000E+02
1.090000E+02
1.100000E+02
1.110000E+02
1.120000E+02
1.130000E+02
1.140000E+02
1.150000E+02
1.160000E+02
1.170000E+02
1.180000E+02
1.190000E+02
1.200000E+02
1.210000E+02
1.220000E+02
1.230000E+02
1.240000E+02
1.250000E+02
1.260000E+02
1.270000E+02
1.280000E+02
1.290000E+02
1.300000E+02
1.310000E+02
1.320000E+02
1.330000E+02
1.340000E+02
1.350000E+02
1.360000E+02
1.370000E+02
1.380000E+02
1.390000E+02
1.400000E+02
1.410000E+02
1.420000E+02
1.430000E+02
1.440000E+02
1.450000E+02
1.460000E+02
1.470000E+02
1.480000E+02
1.490000E+02
1.500000E+02
1.510000E+02
1.520000E+02
1.530000E+02
1.540000E+02
1.550000E+02
1.560000E+02
1.570000E+02
1.580000E+02
1.590000E+02
1.600000E+02
1.610000E+02
1.620000E+02
1.630000E+02
1.640000E+02
1.650000E+02
1.660000E+02
1.670000E+02
1.680000E+02
1.690000E+02
1.700000E+02
1.710000E+02
1.720000E+02
1.730000E+02
1.740000E+02
1.750000E+02
1.760000E+02
1.770000E+02
1.780000E+02
1.790000E+02
1.800000E+02
1.810000E+02
1.820000E+02
1.830000E+02
1.840000E+02
1.850000E+02
1.860000E+02
1.870000E+02
1.880000E+02
1.890000E+02
1.900000E+02
1.910000E+02
1.920000E+02
1.930000E+02
1.940000E+02
1.950000E+02
1.960000E+02
1.970000E+02
1.980000E+02
1.990000E+02
2.000000E+02
0.000000E+00
1.000000E+00
2.000000E+00
3.000000E+00
4.000000E+00
5.000000E+00
6.000000E+00
7.000000E+00
8.000000E+00
9.000000E+00
1.000000E+01
1.100000E+01
1.200000E+01
1.300000E+01
1.400000E+01
1.500000E+01
1.600000E+01
1.700000E+01
1.800000E+01
1.900000E+01
2.000000E+01
2.100000E+01
2.200000E+01
2.300000E+01
2.400000E+01
2.500000E+01
2.600000E+01
2.700000E+01
2.800000E+01
2.900000E+01
3.000000E+01
3.100000E+01
3.200000E+01
3.300000E+01
3.400000E+01
3.500000E+01
3.600000E+01
3.700000E+01
3.800000E+01
3.900000E+01
4.000000E+01
4.100000E+01
4.200000E+01
4.300000E+01
4.400000E+01
4.500000E+01
4.600000E+01
4.700000E+01
4.800000E+01
4.900000E+01
5.000000E+01
5.100000E+01
5.200000E+01
5.300000E+01
5.400000E+01
5.500000E+01
5.600000E+01
5.700000E+01
5.800000E+01
5.900000E+01
6.000000E+01
6.100000E+01
6.200000E+01
6.300000E+01
6.400000E+01
6.500000E+01
6.600000E+01
6.700000E+01
6.800000E+01
6.900000E+01
7.000000E+01
7.100000E+01
7.200000E+01
7.300000E+01
7.400000E+01
7.500000E+01
7.600000E+01
7.700000E+01
7.800000E+01
7.900000E+01
8.000000E+01
8.100000E+01
8.200000E+01
8.300000E+01
8.400000E+01
8.500000E+01
8.600000E+01
8.700000E+01
8.800000E+01
8.900000E+01
9.000000E+01
9.100000E+01
9.200000E+01
9.300000E+01
9.400000E+01
9.500000E+01
9.600000E+01
9.700000E+01
9.800000E+01
9.900000E+01
1.000000E+02
1.010000E+02
1.020000E+02
1.030000E+02
1.040000E+02
1.050000E+02
1.060000E+02
1.070000E+02
1.080000E+02
1.090000E+02
1.100000E+02
1.110000E+02
1.120000E+02
1.130000E+02
1.140000E+02
1.150000E+02
1.160000E+02
1.170000E+02
1.180000E+02
1.190000E+02
1.200000E+02
1.210000E+02
1.220000E+02
1.230000E+02
1.240000E+02
1.250000E+02
1.260000E+02
1.270000E+02
1.280000E+02
1.290000E+02
1.300000E+02
1.310000E+02
1.320000E+02
1.330000E+02
1.340000E+02
1.350000E+02
1.360000E+02
1.370000E+02
1.380000E+02
1.390000E+02
1.400000E+02
1.410000E+02
1.420000E+02
1.430000E+02
1.440000E+02
1.450000E+02
1.460000E+02
1.470000E+02
1.480000E+02
1.490000E+02
1.500000E+02
1.510000E+02
1.520000E+02
1.530000E+02
1.540000E+02
1.550000E+02
1.560000E+02
1.570000E+02
1.580000E+02
1.590000E+02
1.600000E+02
1.610000E+02
1.620000E+02
1.630000E+02
1.640000E+02
1.650000E+02
1.660000E+02
1.670000E+02
1.680000E+02
1.690000E+02
1.700000E+02
1.710000E+02
1.720000E+02
1.730000E+02
1.740000E+02
1.750000E+02
1.760000E+02
1.770000E+02
1.780000E+02
1.790000E+02
1.800000E+02
1.810000E+02
1.820000E+02
1.830000E+02
1.840000E+02
1.850000E+02
1.860000E+02
1.870000E+02
1.880000E+02
1.890000E+02
1.900000E+02
1.910000E+02
1.920000E+02
1.930000E+02
1.940000E+02
1.950000E+02
1.960000E+02
1.970000E+02
1.980000E+02
1.990000E+02
2.000000E+02
0.000000E+00
1.000000E+00
2.000000E+00
3.000000E+00
4.000000E+00
5.000000E+00
6.000000E+00
7.000000E+00
8.000000E+00
9.000000E+00
1.000000E+01
1.100000E+01
1.200000E+01
1.300000E+01
1.400000E+01
1.500000E+01
1.600000E+01
1.700000E+01
1.800000E+01
1.900000E+01
2.000000E+01
2.100000E+01
2.200000E+01
2.300000E+01
2.400000E+01
2.500000E+01
2.600000E+01
2.700000E+01
2.800000E+01
2.900000E+01
3.000000E+01
3.100000E+01
3.200000E+01
3.300000E+01
3.400000E+01
3.500000E+01
3.600000E+01
3.700000E+01
3.800000E+01
3.900000E+01
4.000000E+01
4.100000E+01
4.200000E+01
4.300000E+01
4.400000E+01
4.500000E+01
4.600000E+01
4.700000E+01
4.800000E+01
4.900000E+01
5.000000E+01
5.100000E+01
5.200000E+01
5.300000E+01
5.400000E+01
5.500000E+01
5.600000E+01
5.700000E+01
5.800000E+01
5.900000E+01
6.000000E+01
6.100000E+01
6.200000E+01
6.300000E+01
6.400000E+01
6.500000E+01
6.600000E+01
6.700000E+01
6.800000E+01
6.900000E+01
7.000000E+01
7.100000E+01
7.200000E+01
7.300000E+01
7.400000E+01
7.500000E+01
7.600000E+01
7.700000E+01
7.800000E+01
7.900000E+01
8.000000E+01
8.100000E+01
8.200000E+01
8.300000E+01
8.400000E+01
8.500000E+01
8.600000E+01
8.700000E+01
8.800000E+01
8.900000E+01
9.000000E+01
9.100000E+01
9.200000E+01
9.300000E+01
9.400000E+01
9.500000E+01
9.600000E+01
9.700000E+01
9.800000E+01
9.900000E+01
1.000000E+02
1.010000E+02
1.020000E+02
1.030000E+02
1.040000E+02
1.050000E+02
1.060000E+02
1.070000E+02
1.080000E+02
1.090000E+02
1.100000E+02
1.110000E+02
1.120000E+02
1.130000E+02
1.140000E+02
1.150000E+02
1.160000E+02
1.170000E+02
1.180000E+02
1.190000E+02
1.200000E+02
1.210000E+02
1.220000E+02
1.230000E+02
1.240000E+02
1.250000E+02
1.260000E+02
1.270000E+02
1.280000E+02
1.290000E+02
1.300000E+02
1.310000E+02
1.320000E+02
1.330000E+02
1.340000E+02
1.350000E+02
1.360000E+02
1.370000E+02
1.380000E+02
1.390000E+02
1.400000E+02
1.410000E+02
1.420000E+02
1.430000E+02
1.440000E+02
1.450000E+02
1.460000E+02
1.470000E+02
1.480000E+02
1.490000E+02
1.500000E+02
1.510000E+02
1.520000E+02
1.530000E+02
1.540000E+02
1.550000E+02
1.560000E+02
1.570000E+02
1.580000E+02
1.590000E+02
1.600000E+02
1.610000E+02
1.620000E+02
1.630000E+02
1.640000E+02
1.650000E+02
1.660000E+02
1.670000E+02
1.680000E+02
1.690000E+02
1.700000E+02
1.710000E+02
1.720000E+02
1.730000E+02
1.740000E+02
1.750000E+02
1.760000E+02
1.770000E+02
1.780000E+02
1.790000E+02
1.800000E+02
1.810000E+02
1.820000E+02
1.830000E+02
1.840000E+02
1.850000E+02
1.860000E+02
1.870000E+02
1.880000E+02
1.890000E+02
1.900000E+02
1.910000E+02
1.920000E+02
1.930000E+02
1.940000E+02
1.950000E+02
1.960000E+02
1.970000E+02
1.980000E+02
1.990000E+02
2.000000E+02
0.000000E+00
1.000000E+00
2.000000E+00
3.000000E+00
4.000000E+00
5.000000E+00
6.000000E+00
7.000000E+00
8.000000E+00
9.000000E+00
1.000000E+01
1.100000E+01
1.200000E+01
1.300000E+01
1.400000E+01
1.500000E+01
1.600000E+01
1.700000E+01
1.800000E+01
1.900000E+01
2.000000E+01
2.100000E+01
2.200000E+01
2.300000E+01
2.400000E+01
2.500000E+01
2.600000E+01
2.700000E+01
2.800000E+01
2.900000E+01
3.000000E+01
3.100000E+01
3.200000E+01
3.300000E+01
3.400000E+01
3.500000E+01
3.600000E+01
3.700000E+01
3.800000E+01
3.900000E+01
4.000000E+01
4.100000E+01
4.200000E+01
4.300000E+01
4.400000E+01
4.500000E+01
4.600000E+01
4.700000E+01
4.800000E+01
4.900000E+01
5.000000E+01
5.100000E+01
5.200000E+01
5.300000E+01
5.400000E+01
5.500000E+01
5.600000E+01
5.700000E+01
5.800000E+01
5.900000E+01
6.000000E+01
6.100000E+01
6.200000E+01
6.300000E+01
6.400000E+01
6.500000E+01
6.600000E+01
6.700000E+01
6.800000E+01
6.900000E+01
7.000000E+01
7.100000E+01
7.200000E+01
7.300000E+01
7.400000E+01
7.500000E+01
7.600000E+01
7.700000E+01
7.800000E+01
7.900000E+01
8.000000E+01
8.100000E+01
8.200000E+01
8.300000E+01
8.400000E+01
8.500000E+01
8.600000E+01
8.700000E+01
8.800000E+01
8.900000E+01
9.000000E+01
9.100000E+01
9.200000E+01
9.300000E+01
9.400000E+01
9.500000E+01
9.600000E+01
9.700000E+01
9.800000E+01
9.900000E+01
1.000000E+02
1.010000E+02
1.020000E+02
1.030000E+02
1.040000E+02
1.050000E+02
1.060000E+02
1.070000E+02
1.080000E+02
1.090000E+02
1.100000E+02
1.110000E+02
1.120000E+02
1.130000E+02
1.140000E+02
1.150000E+02
1.160000E+02
1.170000E+02
1.180000E+02
1.190000E+02
1.200000E+02
1.210000E+02
1.220000E+02
1.230000E+02
1.240000E+02
1.250000E+02
1.260000E+02
1.270000E+02
1.280000E+02
1.290000E+02
1.300000E+02
1.310000E+02
1.320000E+02
1.330000E+02
1.340000E+02
1.350000E+02
1.360000E+02
1.370000E+02
1.380000E+02
1.390000E+02
1.400000E+02
1.410000E+02
1.420000E+02
1.430000E+02
1.440000E+02
1.450000E+02
1.460000E+02
1.470000E+02
1.480000E+02
1.490000E+02
1.500000E+02
1.510000E+02
1.520000E+02
1.530000E+02
1.540000E+02
1.550000E+02
1.560000E+02
1.570000E+02
1.580000E+02
1.590000E+02
1.600000E+02
1.610000E+02
1.620000E+02
1.630000E+02
1.640000E+02
1.650000E+02
1.660000E+02
1.670000E+02
1.680000E+02
1.690000E+02
1.700000E+02
1.710000E+02
1.720000E+02
1.730000E+02
1.740000E+02
1.750000E+02
1.760000E+02
1.770000E+02
1.780000E+02
1.790000E+02
1.800000E+02
1.810000E+02
1.820000E+02
1.830000E+02
1.840000E+02
1.850000E+02
1.860000E+02
1.870000E+02
1.880000E+02
1.890000E+02
1.900000E+02
1.910000E+02
1.920000E+02
1.930000E+02
1.940000E+02
1.950000E+02
1.960000E+02
1.970000E+02
1.980000E+02
1.990000E+02
2.000000E+02
0.000000E+00
1.000000E+00
2.000000E+00
3.000000E+00
4.000000E+00
5.000000E+00
6.000000E+00
7.000000E+00
8.000000E+00
9.000000E+00
1.000000E+01
1.100000E+01
1.200000E+01
1.300000E+01
1.400000E+01
1.500000E+01
1.600000E+01
1.700000E+01
1.800000E+01
1.900000E+01
2.000000E+01
2.100000E+01
2.200000E+01
2.300000E+01
2.400000E+01
2.500000E+01
2.600000E+01
2.700000E+01
2.800000E+01
2.900000E+01
3.000000E+01
3.100000E+01
3.200000E+01
3.300000E+01
3.400000E+01
3.500000E+01
3.600000E+01
3.700000E+01
3.800000E+01
3.900000E+01
4.000000E+01
4.100000E+01
4.200000E+01
4.300000E+01
4.400000E+01
4.500000E+01
4.600000E+01
4.700000E+01
4.800000E+01
4.900000E+01
5.000000E+01
5.100000E+01
5.200000E+01
5.300000E+01
5.400000E+01
5.500000E+01
5.600000E+01
5.700000E+01
5.800000E+01
5.900000E+01
6.000000E+01
6.100000E+01
6.200000E+01
6.300000E+01
6.400000E+01
6.500000E+01
6.600000E+01
6.700000E+01
6.800000E+01
6.900000E+01
7.000000E+01
7.100000E+01
7.200000E+01
7.300000E+01
7.400000E+01
7.500000E+01
7.600000E+01
7.700000E+01
7.800000E+01
7.900000E+01
8.000000E+01
8.100000E+01
8.200000E+01
8.300000E+01
8.400000E+01
8.500000E+01
8.600000E+01
8.700000E+01
8.800000E+01
8.900000E+01
9.000000E+01
9.100000E+01
9.200000E+01
9.300000E+01
9.400000E+01
9.500000E+01
9.600000E+01
9.700000E+01
9.800000E+01
9.900000E+01
1.000000E+02
1.010000E+02
1.020000E+02
1.030000E+02
1.040000E+02
1.050000E+02
1.060000E+02
1.070000E+02
1.080000E+02
1.090000E+02
1.100000E+02
1.110000E+02
1.120000E+02
1.130000E+02
1.140000E+02
1.150000E+02
1.160000E+02
1.170000E+02
1.180000E+02
1.190000E+02
1.200000E+02
1.210000E+02
1.220000E+02
1.230000E+02
1.240000E+02
1.250000E+02
1.260000E+02
1.270000E+02
1.280000E+02
1.290000E+02
1.300000E+02
1.310000E+02
1.320000E+02
1.330000E+02
1.340000E+02
1.350000E+02
1.360000E+02
1.370000E+02
1.380000E+02
1.390000E+02
1.400000E+02
1.410000E+02
1.420000E+02
1.430000E+02
1.440000E+02
1.450000E+02
1.460000E+02
1.470000E+02
1.480000E+02
1.490000E+02
1.500000E+02
1.510000E+02
1.520000E+02
1.530000E+02
1.540000E+02
1.550000E+02
1.560000E+02
1.570000E+02
1.580000E+02
1.590000E+02
1.600000E+02
1.610000E+02
1.620000E+02
1.630000E+02
1.640000E+02
1.650000E+02
1.660000E+02
1.670000E+02
1.680000E+02
1.690000E+02
1.700000E+02
1.710000E+02
1.720000E+02
1.730000E+02
1.740000E+02
1.750000E+02
1.760000E+02
1.770000E+02
1.780000E+02
1.790000E+02
1.800000E+02
1.810000E+02
1.820000E+02
1.830000E+02
1.840000E+02
1.850000E+02
1.860000E+02
1.870000E+02
1.880000E+02
1.890000E+02
1.900000E+02
1.910000E+02
1.920000E+02
1.930000E+02
1.940000E+02
1.950000E+02
1.960000E+02
1.970000E+02
1.980000E+02
1.990000E+02
2.000000E+02
0.000000E+00
1.000000E+00
2.000000E+00
3.000000E+00
4.000000E+00
5.000000E+00
6.000000E+00
7.000000E+00
8.000000E+00
9.000000E+00
1.000000E+01
1.100000E+01
1.200000E+01
1.300000E+01
1.400000E+01
1.500000E+01
1.600000E+01
1.700000E+01
1.800000E+01
1.900000E+01
2.000000E+01
2.100000E+01
2.200000E+01
2.300000E+01
2.400000E+01
2.500000E+01
2.600000E+01
2.700000E+01
2.800000E+01
2.900000E+01
3.000000E+01
3.100000E+01
3.200000E+01
3.300000E+01
3.400000E+01
3.500000E+01
3.600000E+01
3.700000E+01
3.800000E+01
3.900000E+01
4.000000E+01
4.100000E+01
4.200000E+01
4.300000E+01
4.400000E+01
4.500000E+01
4.600000E+01
4.700000E+01
4.800000E+01
4.900000E+01
5.000000E+01
5.100000E+01
5.200000E+01
5.300000E+01
5.400000E+01
5.500000E+01
5.600000E+01
5.700000E+01
5.800000E+01
5.900000E+01
6.000000E+01
6.100000E+01
6.200000E+01
6.300000E+01
6.400000E+01
6.500000E+01
6.600000E+01
6.700000E+01
6.800000E+01
6.900000E+01
7.000000E+01
7.100000E+01
7.200000E+01
7.300000E+01
7.400000E+01
7.500000E+01
7.600000E+01
7.700000E+01
7.800000E+01
7.900000E+01
8.000000E+01
8.100000E+01
8.200000E+01
8.300000E+01
8.400000E+01
8.500000E+01
8.600000E+01
8.700000E+01
8.800000E+01
8.900000E+01
9.000000E+01
9.100000E+01
9.200000E+01
9.300000E+01
9.400000E+01
9.500000E+01
9.600000E+01
9.700000E+01
9.800000E+01
9.900000E+01
1.000000E+02
1.010000E+02
1.020000E+02
1.030000E+02
1.040000E+02
1.050000E+02
1.060000E+02
1.070000E+02
1.080000E+02
1.090000E+02
1.100000E+02
1.110000E+02
1.120000E+02
1.130000E+02
1.140000E+02
1.150000E+02
1.160000E+02
1.170000E+02
1.180000E+02
1.190000E+02
1.200000E+02
1.210000E+02
1.220000E+02
1.230000E+02
1.240000E+02
1.250000E+02
1.260000E+02
1.270000E+02
1.280000E+02
1.290000E+02
1.300000E+02
1.310000E+02
1.320000E+02
1.330000E+02
1.340000E+02
1.350000E+02
1.360000E+02
1.370000E+02
1.380000E+02
1.390000E+02
1.400000E+02
1.410000E+02
1.420000E+02
1.430000E+02
1.440000E+02
1.450000E+02
1.460000E+02
1.470000E+02
1.480000E+02
1.490000E+02
1.500000E+02
1.510000E+02
1.520000E+02
1.530000E+02
1.540000E+02
1.550000E+02
1.560000E+02
1.570000E+02
1.580000E+02
1.590000E+02
1.600000E+02
1.610000E+02
1.620000E+02
1.630000E+02
1.640000E+02
1.650000E+02
1.660000E+02
1.670000E+02
1.680000E+02
1.690000E+02
1.700000E+02
1.710000E+02
1.720000E+02
1.730000E+02
1.740000E+02
1.750000E+02
1.760000E+02
1.770000E+02
1.780000E+02
1.790000E+02
1.800000E+02
1.810000E+02
1.820000E+02
1.830000E+02
1.840000E+02
1.850000E+02
1.860000E+02
1.870000E+02
1.880000E+02
1.890000E+02
1.900000E+02
1.910000E+02
1.920000E+02
1.930000E+02
1.940000E+02
1.950000E+02
1.960000E+02
1.970000E+02
1.980000E+02
1.990000E+02
2.000000E+02
0.000000E+00
1.000000E+00
2.000000E+00
3.000000E+00
4.000000E+00
5.000000E+00
6.000000E+00
7.000000E+00
8.000000E+00
9.000000E+00
1.000000E+01
1.100000E+01
1.200000E+01
1.300000E+01
1.400000E+01
1.500000E+01
1.600000E+01
1.700000E+01
1.800000E+01
1.900000E+01
2.000000E+01
2.100000E+01
2.200000E+01
2.300000E+01
2.400000E+01
2.500000E+01
2.600000E+01
2.700000E+01
2.800000E+01
2.900000E+01
3.000000E+01
3.100000E+01
3.200000E+01
3.300000E+01
3.400000E+01
3.500000E+01
3.600000E+01
3.700000E+01
3.800000E+01
3.900000E+01
4.000000E+01
4.100000E+01
4.200000E+01
4.300000E+01
4.400000E+01
4.500000E+01
4.600000E+01
4.700000E+01
4.800000E+01
4.900000E+01
5.000000E+01
5.100000E+01
5.200000E+01
5.300000E+01
5.400000E+01
5.500000E+01
5.600000E+01
5.700000E+01
5.800000E+01
5.900000E+01
6.000000E+01
6.100000E+01
6.200000E+01
6.300000E+01
6.400000E+01
6.500000E+01
6.600000E+01
6.700000E+01
6.800000E+01
6.900000E+01
7.000000E+01
7.100000E+01
7.200000E+01
7.300000E+01
7.400000E+01
7.500000E+01
7.600000E+01
7.700000E+01
7.800000E+01
7.900000E+01
8.000000E+01
8.100000E+01
8.200000E+01
8.300000E+01
8.400000E+01
8.500000E+01
8.600000E+01
8.700000E+01
8.800000E+01
8.900000E+01
9.000000E+01
9.100000E+01
9.200000E+01
9.300000E+01
9.400000E+01
9.500000E+01
9.600000E+01
9.700000E+01
9.800000E+01
9.900000E+01
1.000000E+02
1.010000E+02
1.020000E+02
1.030000E+02
1.040000E+02
1.050000E+02
1.060000E+02
1.070000E+02
1.080000E+02
1.090000E+02
1.100000E+02
1.110000E+02
1.120000E+02
1.130000E+02
1.140000E+02
1.150000E+02
1.160000E+02
1.170000E+02
1.180000E+02
1.190000E+02
1.200000E+02
1.210000E+02
1.220000E+02
1.230000E+02
1.240000E+02
1.250000E+02
1.260000E+02
1.270000E+02
1.280000E+02
1.290000E+02
1.300000E+02
1.310000E+02
1.320000E+02
1.330000E+02
1.340000E+02
1.350000E+02
1.360000E+02
1.370000E+02
1.380000E+02
1.390000E+02
1.400000E+02
1.410000E+02
1.420000E+02
1.430000E+02
1.440000E+02
1.450000E+02
1.460000E+02
1.470000E+02
1.480000E+02
1.490000E+02
1.500000E+02
1.510000E+02
1.520000E+02
1.530000E+02
1.540000E+02
1.550000E+02
1.560000E+02
1.570000E+02
1.580000E+02
1.590000E+02
1.600000E+02
1.610000E+02
1.620000E+02
1.630000E+02
1.640000E+02
1.650000E+02
1.660000E+02
1.670000E+02
1.680000E+02
1.690000E+02
1.700000E+02
1.710000E+02
1.720000E+02
1.730000E+02
1.740000E+02
1.750000E+02
1.760000E+02
1.770000E+02
1.780000E+02
1.790000E+02
1.800000E+02
1.810000E+02
1.820000E+02
1.830000E+02
1.840000E+02
1.850000E+02
1.860000E+02
1.870000E+02
1.880000E+02
1.890000E+02
1.900000E+02
1.910000E+02
1.920000E+02
1.930000E+02
1.940000E+02
1.950000E+02
1.960000E+02
1.970000E+02
1.980000E+02
1.990000E+02
2.000000E+02
0.000000E+00
1.000000E+00
2.000000E+00
3.000000E+00
4.000000E+00
5.000000E+00
6.000000E+00
7.000000E+00
8.000000E+00
9.000000E+00
1.000000E+01
1.100000E+01
1.200000E+01
1.300000E+01
1.400000E+01
1.500000E+01
1.600000E+01
1.700000E+01
1.800000E+01
1.900000E+01
2.000000E+01
2.100000E+01
2.200000E+01
2.300000E+01
2.400000E+01
2.500000E+01
2.600000E+01
2.700000E+01
2.800000E+01
2.900000E+01
3.000000E+01
3.100000E+01
3.200000E+01
3.300000E+01
3.400000E+01
3.500000E+01
3.600000E+01
3.700000E+01
3.800000E+01
3.900000E+01
4.000000E+01
4.100000E+01
4.200000E+01
4.300000E+01
4.400000E+01
4.500000E+01
4.600000E+01
4.700000E+01
4.800000E+01
4.900000E+01
5.000000E+01
5.100000E+01
5.200000E+01
5.300000E+01
5.400000E+01
5.500000E+01
5.600000E+01
5.700000E+01
5.800000E+01
5.900000E+01
6.000000E+01
6.100000E+01
6.200000E+01
6.300000E+01
6.400000E+01
6.500000E+01
6.600000E+01
6.700000E+01
6.800000E+01
6.900000E+01
7.000000E+01
7.100000E+01
7.200000E+01
7.300000E+01
7.400000E+01
7.500000E+01
7.600000E+01
7.700000E+01
7.800000E+01
7.900000E+01
8.000000E+01
8.100000E+01
8.200000E+01
8.300000E+01
8.400000E+01
8.500000E+01
8.600000E+01
8.700000E+01
8.800000E+01
8.900000E+01
9.000000E+01
9.100000E+01
9.200000E+01
9.300000E+01
9.400000E+01
9.500000E+01
9.600000E+01
9.700000E+01
9.800000E+01
9.900000E+01
1.000000E+02
1.010000E+02
1.020000E+02
1.030000E+02
1.040000E+02
1.050000E+02
1.060000E+02
1.070000E+02
1.080000E+02
1.090000E+02
1.100000E+02
1.110000E+02
1.120000E+02
1.130000E+02
1.140000E+02
1.150000E+02
1.160000E+02
1.170000E+02
1.180000E+02
1.190000E+02
1.200000E+02
1.210000E+02
1.220000E+02
1.230000E+02
1.240000E+02
1.250000E+02
1.260000E+02
1.270000E+02
1.280000E+02
1.290000E+02
1.300000E+02
1.310000E+02
1.320000E+02
1.330000E+02
1.340000E+02
1.350000E+02
1.360000E+02
1.370000E+02
1.380000E+02
1.390000E+02
1.400000E+02
1.410000E+02
1.420000E+02
1.430000E+02
1.440000E+02
1.450000E+02
1.460000E+02
1.470000E+02
1.480000E+02
1.490000E+02
1.500000E+02
1.510000E+02
1.520000E+02
1.530000E+02
1.540000E+02
1.550000E+02
1.560000E+02
1.570000E+02
1.580000E+02
1.590000E+02
1.600000E+02
1.610000E+02
1.620000E+02
1.630000E+02
1.640000E+02
1.650000E+02
1.660000E+02
1.670000E+02
1.680000E+02
1.690000E+02
1.700000E+02
1.710000E+02
1.720000E+02
1.730000E+02
1.740000E+02
1.750000E+02
1.760000E+02
1.770000E+02
1.780000E+02
1.790000E+02
1.800000E+02
1.810000E+02
1.820000E+02
1.830000E+02
1.840000E+02
1.850000E+02
1.860000E+02
1.870000E+02
1.880000E+02
1.890000E+02
1.900000E+02
1.910000E+02
[truncated: 164,737 more chars]
