# Supplementary material for: Visualization of porosity and pore size gradients in electrospun scaffolds using laser metrology
Source: PLoS One. 2023 Mar 9;18(3):e0282903. doi: 10.1371/journal.pone.0282903 (PMC9997878; doi:10.1371/journal.pone.0282903)
Supplement: S1 Data — (GZ) [file pone.0282903.s002.gz › data/Thickness&Porosity/169.DensifiedThickness.txt]

THETA
0.000000E+00
0.000000E+00
0.000000E+00
0.000000E+00
0.000000E+00
0.000000E+00
0.000000E+00
0.000000E+00
0.000000E+00
0.000000E+00
0.000000E+00
0.000000E+00
0.000000E+00
0.000000E+00
0.000000E+00
0.000000E+00
0.000000E+00
0.000000E+00
0.000000E+00
0.000000E+00
0.000000E+00
0.000000E+00
0.000000E+00
0.000000E+00
0.000000E+00
0.000000E+00
0.000000E+00
0.000000E+00
0.000000E+00
0.000000E+00
0.000000E+00
0.000000E+00
0.000000E+00
0.000000E+00
0.000000E+00
0.000000E+00
0.000000E+00
0.000000E+00
0.000000E+00
0.000000E+00
0.000000E+00
0.000000E+00
0.000000E+00
0.000000E+00
0.000000E+00
0.000000E+00
0.000000E+00
0.000000E+00
0.000000E+00
0.000000E+00
0.000000E+00
0.000000E+00
0.000000E+00
0.000000E+00
0.000000E+00
0.000000E+00
0.000000E+00
0.000000E+00
0.000000E+00
0.000000E+00
0.000000E+00
0.000000E+00
0.000000E+00
0.000000E+00
0.000000E+00
0.000000E+00
0.000000E+00
0.000000E+00
0.000000E+00
0.000000E+00
0.000000E+00
0.000000E+00
0.000000E+00
0.000000E+00
0.000000E+00
0.000000E+00
0.000000E+00
0.000000E+00
0.000000E+00
0.000000E+00
0.000000E+00
0.000000E+00
0.000000E+00
0.000000E+00
0.000000E+00
0.000000E+00
0.000000E+00
0.000000E+00
0.000000E+00
0.000000E+00
0.000000E+00
0.000000E+00
0.000000E+00
0.000000E+00
0.000000E+00
0.000000E+00
0.000000E+00
0.000000E+00
0.000000E+00
0.000000E+00
0.000000E+00
0.000000E+00
0.000000E+00
0.000000E+00
0.000000E+00
0.000000E+00
0.000000E+00
0.000000E+00
0.000000E+00
0.000000E+00
0.000000E+00
0.000000E+00
0.000000E+00
0.000000E+00
0.000000E+00
0.000000E+00
0.000000E+00
0.000000E+00
0.000000E+00
0.000000E+00
0.000000E+00
0.000000E+00
0.000000E+00
0.000000E+00
0.000000E+00
0.000000E+00
0.000000E+00
0.000000E+00
0.000000E+00
0.000000E+00
0.000000E+00
0.000000E+00
0.000000E+00
0.000000E+00
0.000000E+00
0.000000E+00
0.000000E+00
0.000000E+00
0.000000E+00
0.000000E+00
0.000000E+00
0.000000E+00
0.000000E+00
0.000000E+00
0.000000E+00
0.000000E+00
0.000000E+00
0.000000E+00
0.000000E+00
0.000000E+00
0.000000E+00
0.000000E+00
0.000000E+00
0.000000E+00
0.000000E+00
0.000000E+00
0.000000E+00
0.000000E+00
0.000000E+00
0.000000E+00
0.000000E+00
0.000000E+00
0.000000E+00
0.000000E+00
0.000000E+00
0.000000E+00
0.000000E+00
0.000000E+00
0.000000E+00
0.000000E+00
0.000000E+00
0.000000E+00
0.000000E+00
0.000000E+00
0.000000E+00
0.000000E+00
0.000000E+00
0.000000E+00
0.000000E+00
0.000000E+00
0.000000E+00
0.000000E+00
0.000000E+00
0.000000E+00
0.000000E+00
0.000000E+00
0.000000E+00
0.000000E+00
0.000000E+00
0.000000E+00
0.000000E+00
0.000000E+00
0.000000E+00
0.000000E+00
0.000000E+00
0.000000E+00
0.000000E+00
0.000000E+00
0.000000E+00
0.000000E+00
0.000000E+00
5.000000E+00
5.000000E+00
5.000000E+00
5.000000E+00
5.000000E+00
5.000000E+00
5.000000E+00
5.000000E+00
5.000000E+00
5.000000E+00
5.000000E+00
5.000000E+00
5.000000E+00
5.000000E+00
5.000000E+00
5.000000E+00
5.000000E+00
5.000000E+00
5.000000E+00
5.000000E+00
5.000000E+00
5.000000E+00
5.000000E+00
5.000000E+00
5.000000E+00
5.000000E+00
5.000000E+00
5.000000E+00
5.000000E+00
5.000000E+00
5.000000E+00
5.000000E+00
5.000000E+00
5.000000E+00
5.000000E+00
5.000000E+00
5.000000E+00
5.000000E+00
5.000000E+00
5.000000E+00
5.000000E+00
5.000000E+00
5.000000E+00
5.000000E+00
5.000000E+00
5.000000E+00
5.000000E+00
5.000000E+00
5.000000E+00
5.000000E+00
5.000000E+00
5.000000E+00
5.000000E+00
5.000000E+00
5.000000E+00
5.000000E+00
5.000000E+00
5.000000E+00
5.000000E+00
5.000000E+00
5.000000E+00
5.000000E+00
5.000000E+00
5.000000E+00
5.000000E+00
5.000000E+00
5.000000E+00
5.000000E+00
5.000000E+00
5.000000E+00
5.000000E+00
5.000000E+00
5.000000E+00
5.000000E+00
5.000000E+00
5.000000E+00
5.000000E+00
5.000000E+00
5.000000E+00
5.000000E+00
5.000000E+00
5.000000E+00
5.000000E+00
5.000000E+00
5.000000E+00
5.000000E+00
5.000000E+00
5.000000E+00
5.000000E+00
5.000000E+00
5.000000E+00
5.000000E+00
5.000000E+00
5.000000E+00
5.000000E+00
5.000000E+00
5.000000E+00
5.000000E+00
5.000000E+00
5.000000E+00
5.000000E+00
5.000000E+00
5.000000E+00
5.000000E+00
5.000000E+00
5.000000E+00
5.000000E+00
5.000000E+00
5.000000E+00
5.000000E+00
5.000000E+00
5.000000E+00
5.000000E+00
5.000000E+00
5.000000E+00
5.000000E+00
5.000000E+00
5.000000E+00
5.000000E+00
5.000000E+00
5.000000E+00
5.000000E+00
5.000000E+00
5.000000E+00
5.000000E+00
5.000000E+00
5.000000E+00
5.000000E+00
5.000000E+00
5.000000E+00
5.000000E+00
5.000000E+00
5.000000E+00
5.000000E+00
5.000000E+00
5.000000E+00
5.000000E+00
5.000000E+00
5.000000E+00
5.000000E+00
5.000000E+00
5.000000E+00
5.000000E+00
5.000000E+00
5.000000E+00
5.000000E+00
5.000000E+00
5.000000E+00
5.000000E+00
5.000000E+00
5.000000E+00
5.000000E+00
5.000000E+00
5.000000E+00
5.000000E+00
5.000000E+00
5.000000E+00
5.000000E+00
5.000000E+00
5.000000E+00
5.000000E+00
5.000000E+00
5.000000E+00
5.000000E+00
5.000000E+00
5.000000E+00
5.000000E+00
5.000000E+00
5.000000E+00
5.000000E+00
5.000000E+00
5.000000E+00
5.000000E+00
5.000000E+00
5.000000E+00
5.000000E+00
5.000000E+00
5.000000E+00
5.000000E+00
5.000000E+00
5.000000E+00
5.000000E+00
5.000000E+00
5.000000E+00
5.000000E+00
5.000000E+00
5.000000E+00
5.000000E+00
5.000000E+00
5.000000E+00
5.000000E+00
5.000000E+00
5.000000E+00
5.000000E+00
5.000000E+00
5.000000E+00
5.000000E+00
5.000000E+00
5.000000E+00
5.000000E+00
5.000000E+00
1.000000E+01
1.000000E+01
1.000000E+01
1.000000E+01
1.000000E+01
1.000000E+01
1.000000E+01
1.000000E+01
1.000000E+01
1.000000E+01
1.000000E+01
1.000000E+01
1.000000E+01
1.000000E+01
1.000000E+01
1.000000E+01
1.000000E+01
1.000000E+01
1.000000E+01
1.000000E+01
1.000000E+01
1.000000E+01
1.000000E+01
1.000000E+01
1.000000E+01
1.000000E+01
1.000000E+01
1.000000E+01
1.000000E+01
1.000000E+01
1.000000E+01
1.000000E+01
1.000000E+01
1.000000E+01
1.000000E+01
1.000000E+01
1.000000E+01
1.000000E+01
1.000000E+01
1.000000E+01
1.000000E+01
1.000000E+01
1.000000E+01
1.000000E+01
1.000000E+01
1.000000E+01
1.000000E+01
1.000000E+01
1.000000E+01
1.000000E+01
1.000000E+01
1.000000E+01
1.000000E+01
1.000000E+01
1.000000E+01
1.000000E+01
1.000000E+01
1.000000E+01
1.000000E+01
1.000000E+01
1.000000E+01
1.000000E+01
1.000000E+01
1.000000E+01
1.000000E+01
1.000000E+01
1.000000E+01
1.000000E+01
1.000000E+01
1.000000E+01
1.000000E+01
1.000000E+01
1.000000E+01
1.000000E+01
1.000000E+01
1.000000E+01
1.000000E+01
1.000000E+01
1.000000E+01
1.000000E+01
1.000000E+01
1.000000E+01
1.000000E+01
1.000000E+01
1.000000E+01
1.000000E+01
1.000000E+01
1.000000E+01
1.000000E+01
1.000000E+01
1.000000E+01
1.000000E+01
1.000000E+01
1.000000E+01
1.000000E+01
1.000000E+01
1.000000E+01
1.000000E+01
1.000000E+01
1.000000E+01
1.000000E+01
1.000000E+01
1.000000E+01
1.000000E+01
1.000000E+01
1.000000E+01
1.000000E+01
1.000000E+01
1.000000E+01
1.000000E+01
1.000000E+01
1.000000E+01
1.000000E+01
1.000000E+01
1.000000E+01
1.000000E+01
1.000000E+01
1.000000E+01
1.000000E+01
1.000000E+01
1.000000E+01
1.000000E+01
1.000000E+01
1.000000E+01
1.000000E+01
1.000000E+01
1.000000E+01
1.000000E+01
1.000000E+01
1.000000E+01
1.000000E+01
1.000000E+01
1.000000E+01
1.000000E+01
1.000000E+01
1.000000E+01
1.000000E+01
1.000000E+01
1.000000E+01
1.000000E+01
1.000000E+01
1.000000E+01
1.000000E+01
1.000000E+01
1.000000E+01
1.000000E+01
1.000000E+01
1.000000E+01
1.000000E+01
1.000000E+01
1.000000E+01
1.000000E+01
1.000000E+01
1.000000E+01
1.000000E+01
1.000000E+01
1.000000E+01
1.000000E+01
1.000000E+01
1.000000E+01
1.000000E+01
1.000000E+01
1.000000E+01
1.000000E+01
1.000000E+01
1.000000E+01
1.000000E+01
1.000000E+01
1.000000E+01
1.000000E+01
1.000000E+01
1.000000E+01
1.000000E+01
1.000000E+01
1.000000E+01
1.000000E+01
1.000000E+01
1.000000E+01
1.000000E+01
1.000000E+01
1.000000E+01
1.000000E+01
1.000000E+01
1.000000E+01
1.000000E+01
1.000000E+01
1.000000E+01
1.000000E+01
1.000000E+01
1.000000E+01
1.000000E+01
1.000000E+01
1.000000E+01
1.000000E+01
1.000000E+01
1.000000E+01
1.000000E+01
1.000000E+01
1.000000E+01
1.000000E+01
1.000000E+01
1.500000E+01
1.500000E+01
1.500000E+01
1.500000E+01
1.500000E+01
1.500000E+01
1.500000E+01
1.500000E+01
1.500000E+01
1.500000E+01
1.500000E+01
1.500000E+01
1.500000E+01
1.500000E+01
1.500000E+01
1.500000E+01
1.500000E+01
1.500000E+01
1.500000E+01
1.500000E+01
1.500000E+01
1.500000E+01
1.500000E+01
1.500000E+01
1.500000E+01
1.500000E+01
1.500000E+01
1.500000E+01
1.500000E+01
1.500000E+01
1.500000E+01
1.500000E+01
1.500000E+01
1.500000E+01
1.500000E+01
1.500000E+01
1.500000E+01
1.500000E+01
1.500000E+01
1.500000E+01
1.500000E+01
1.500000E+01
1.500000E+01
1.500000E+01
1.500000E+01
1.500000E+01
1.500000E+01
1.500000E+01
1.500000E+01
1.500000E+01
1.500000E+01
1.500000E+01
1.500000E+01
1.500000E+01
1.500000E+01
1.500000E+01
1.500000E+01
1.500000E+01
1.500000E+01
1.500000E+01
1.500000E+01
1.500000E+01
1.500000E+01
1.500000E+01
1.500000E+01
1.500000E+01
1.500000E+01
1.500000E+01
1.500000E+01
1.500000E+01
1.500000E+01
1.500000E+01
1.500000E+01
1.500000E+01
1.500000E+01
1.500000E+01
1.500000E+01
1.500000E+01
1.500000E+01
1.500000E+01
1.500000E+01
1.500000E+01
1.500000E+01
1.500000E+01
1.500000E+01
1.500000E+01
1.500000E+01
1.500000E+01
1.500000E+01
1.500000E+01
1.500000E+01
1.500000E+01
1.500000E+01
1.500000E+01
1.500000E+01
1.500000E+01
1.500000E+01
1.500000E+01
1.500000E+01
1.500000E+01
1.500000E+01
1.500000E+01
1.500000E+01
1.500000E+01
1.500000E+01
1.500000E+01
1.500000E+01
1.500000E+01
1.500000E+01
1.500000E+01
1.500000E+01
1.500000E+01
1.500000E+01
1.500000E+01
1.500000E+01
1.500000E+01
1.500000E+01
1.500000E+01
1.500000E+01
1.500000E+01
1.500000E+01
1.500000E+01
1.500000E+01
1.500000E+01
1.500000E+01
1.500000E+01
1.500000E+01
1.500000E+01
1.500000E+01
1.500000E+01
1.500000E+01
1.500000E+01
1.500000E+01
1.500000E+01
1.500000E+01
1.500000E+01
1.500000E+01
1.500000E+01
1.500000E+01
1.500000E+01
1.500000E+01
1.500000E+01
1.500000E+01
1.500000E+01
1.500000E+01
1.500000E+01
1.500000E+01
1.500000E+01
1.500000E+01
1.500000E+01
1.500000E+01
1.500000E+01
1.500000E+01
1.500000E+01
1.500000E+01
1.500000E+01
1.500000E+01
1.500000E+01
1.500000E+01
1.500000E+01
1.500000E+01
1.500000E+01
1.500000E+01
1.500000E+01
1.500000E+01
1.500000E+01
1.500000E+01
1.500000E+01
1.500000E+01
1.500000E+01
1.500000E+01
1.500000E+01
1.500000E+01
1.500000E+01
1.500000E+01
1.500000E+01
1.500000E+01
1.500000E+01
1.500000E+01
1.500000E+01
1.500000E+01
1.500000E+01
1.500000E+01
1.500000E+01
1.500000E+01
1.500000E+01
1.500000E+01
1.500000E+01
1.500000E+01
1.500000E+01
1.500000E+01
1.500000E+01
1.500000E+01
1.500000E+01
1.500000E+01
1.500000E+01
1.500000E+01
1.500000E+01
1.500000E+01
1.500000E+01
1.500000E+01
2.000000E+01
2.000000E+01
2.000000E+01
2.000000E+01
2.000000E+01
2.000000E+01
2.000000E+01
2.000000E+01
2.000000E+01
2.000000E+01
2.000000E+01
2.000000E+01
2.000000E+01
2.000000E+01
2.000000E+01
2.000000E+01
2.000000E+01
2.000000E+01
2.000000E+01
2.000000E+01
2.000000E+01
2.000000E+01
2.000000E+01
2.000000E+01
2.000000E+01
2.000000E+01
2.000000E+01
2.000000E+01
2.000000E+01
2.000000E+01
2.000000E+01
2.000000E+01
2.000000E+01
2.000000E+01
2.000000E+01
2.000000E+01
2.000000E+01
2.000000E+01
2.000000E+01
2.000000E+01
2.000000E+01
2.000000E+01
2.000000E+01
2.000000E+01
2.000000E+01
2.000000E+01
2.000000E+01
2.000000E+01
2.000000E+01
2.000000E+01
2.000000E+01
2.000000E+01
2.000000E+01
2.000000E+01
2.000000E+01
2.000000E+01
2.000000E+01
2.000000E+01
2.000000E+01
2.000000E+01
2.000000E+01
2.000000E+01
2.000000E+01
2.000000E+01
2.000000E+01
2.000000E+01
2.000000E+01
2.000000E+01
2.000000E+01
2.000000E+01
2.000000E+01
2.000000E+01
2.000000E+01
2.000000E+01
2.000000E+01
2.000000E+01
2.000000E+01
2.000000E+01
2.000000E+01
2.000000E+01
2.000000E+01
2.000000E+01
2.000000E+01
2.000000E+01
2.000000E+01
2.000000E+01
2.000000E+01
2.000000E+01
2.000000E+01
2.000000E+01
2.000000E+01
2.000000E+01
2.000000E+01
2.000000E+01
2.000000E+01
2.000000E+01
2.000000E+01
2.000000E+01
2.000000E+01
2.000000E+01
2.000000E+01
2.000000E+01
2.000000E+01
2.000000E+01
2.000000E+01
2.000000E+01
2.000000E+01
2.000000E+01
2.000000E+01
2.000000E+01
2.000000E+01
2.000000E+01
2.000000E+01
2.000000E+01
2.000000E+01
2.000000E+01
2.000000E+01
2.000000E+01
2.000000E+01
2.000000E+01
2.000000E+01
2.000000E+01
2.000000E+01
2.000000E+01
2.000000E+01
2.000000E+01
2.000000E+01
2.000000E+01
2.000000E+01
2.000000E+01
2.000000E+01
2.000000E+01
2.000000E+01
2.000000E+01
2.000000E+01
2.000000E+01
2.000000E+01
2.000000E+01
2.000000E+01
2.000000E+01
2.000000E+01
2.000000E+01
2.000000E+01
2.000000E+01
2.000000E+01
2.000000E+01
2.000000E+01
2.000000E+01
2.000000E+01
2.000000E+01
2.000000E+01
2.000000E+01
2.000000E+01
2.000000E+01
2.000000E+01
2.000000E+01
2.000000E+01
2.000000E+01
2.000000E+01
2.000000E+01
2.000000E+01
2.000000E+01
2.000000E+01
2.000000E+01
2.000000E+01
2.000000E+01
2.000000E+01
2.000000E+01
2.000000E+01
2.000000E+01
2.000000E+01
2.000000E+01
2.000000E+01
2.000000E+01
2.000000E+01
2.000000E+01
2.000000E+01
2.000000E+01
2.000000E+01
2.000000E+01
2.000000E+01
2.000000E+01
2.000000E+01
2.000000E+01
2.000000E+01
2.000000E+01
2.000000E+01
2.000000E+01
2.000000E+01
2.000000E+01
2.000000E+01
2.000000E+01
2.000000E+01
2.000000E+01
2.000000E+01
2.000000E+01
2.000000E+01
2.000000E+01
2.000000E+01
2.000000E+01
2.000000E+01
2.500000E+01
2.500000E+01
2.500000E+01
2.500000E+01
2.500000E+01
2.500000E+01
2.500000E+01
2.500000E+01
2.500000E+01
2.500000E+01
2.500000E+01
2.500000E+01
2.500000E+01
2.500000E+01
2.500000E+01
2.500000E+01
2.500000E+01
2.500000E+01
2.500000E+01
2.500000E+01
2.500000E+01
2.500000E+01
2.500000E+01
2.500000E+01
2.500000E+01
2.500000E+01
2.500000E+01
2.500000E+01
2.500000E+01
2.500000E+01
2.500000E+01
2.500000E+01
2.500000E+01
2.500000E+01
2.500000E+01
2.500000E+01
2.500000E+01
2.500000E+01
2.500000E+01
2.500000E+01
2.500000E+01
2.500000E+01
2.500000E+01
2.500000E+01
2.500000E+01
2.500000E+01
2.500000E+01
2.500000E+01
2.500000E+01
2.500000E+01
2.500000E+01
2.500000E+01
2.500000E+01
2.500000E+01
2.500000E+01
2.500000E+01
2.500000E+01
2.500000E+01
2.500000E+01
2.500000E+01
2.500000E+01
2.500000E+01
2.500000E+01
2.500000E+01
2.500000E+01
2.500000E+01
2.500000E+01
2.500000E+01
2.500000E+01
2.500000E+01
2.500000E+01
2.500000E+01
2.500000E+01
2.500000E+01
2.500000E+01
2.500000E+01
2.500000E+01
2.500000E+01
2.500000E+01
2.500000E+01
2.500000E+01
2.500000E+01
2.500000E+01
2.500000E+01
2.500000E+01
2.500000E+01
2.500000E+01
2.500000E+01
2.500000E+01
2.500000E+01
2.500000E+01
2.500000E+01
2.500000E+01
2.500000E+01
2.500000E+01
2.500000E+01
2.500000E+01
2.500000E+01
2.500000E+01
2.500000E+01
2.500000E+01
2.500000E+01
2.500000E+01
2.500000E+01
2.500000E+01
2.500000E+01
2.500000E+01
2.500000E+01
2.500000E+01
2.500000E+01
2.500000E+01
2.500000E+01
2.500000E+01
2.500000E+01
2.500000E+01
2.500000E+01
2.500000E+01
2.500000E+01
2.500000E+01
2.500000E+01
2.500000E+01
2.500000E+01
2.500000E+01
2.500000E+01
2.500000E+01
2.500000E+01
2.500000E+01
2.500000E+01
2.500000E+01
2.500000E+01
2.500000E+01
2.500000E+01
2.500000E+01
2.500000E+01
2.500000E+01
2.500000E+01
2.500000E+01
2.500000E+01
2.500000E+01
2.500000E+01
2.500000E+01
2.500000E+01
2.500000E+01
2.500000E+01
2.500000E+01
2.500000E+01
2.500000E+01
2.500000E+01
2.500000E+01
2.500000E+01
2.500000E+01
2.500000E+01
2.500000E+01
2.500000E+01
2.500000E+01
2.500000E+01
2.500000E+01
2.500000E+01
2.500000E+01
2.500000E+01
2.500000E+01
2.500000E+01
2.500000E+01
2.500000E+01
2.500000E+01
2.500000E+01
2.500000E+01
2.500000E+01
2.500000E+01
2.500000E+01
2.500000E+01
2.500000E+01
2.500000E+01
2.500000E+01
2.500000E+01
2.500000E+01
2.500000E+01
2.500000E+01
2.500000E+01
2.500000E+01
2.500000E+01
2.500000E+01
2.500000E+01
2.500000E+01
2.500000E+01
2.500000E+01
2.500000E+01
2.500000E+01
2.500000E+01
2.500000E+01
2.500000E+01
2.500000E+01
2.500000E+01
2.500000E+01
2.500000E+01
2.500000E+01
2.500000E+01
2.500000E+01
2.500000E+01
2.500000E+01
2.500000E+01
3.000000E+01
3.000000E+01
3.000000E+01
3.000000E+01
3.000000E+01
3.000000E+01
3.000000E+01
3.000000E+01
3.000000E+01
3.000000E+01
3.000000E+01
3.000000E+01
3.000000E+01
3.000000E+01
3.000000E+01
3.000000E+01
3.000000E+01
3.000000E+01
3.000000E+01
3.000000E+01
3.000000E+01
3.000000E+01
3.000000E+01
3.000000E+01
3.000000E+01
3.000000E+01
3.000000E+01
3.000000E+01
3.000000E+01
3.000000E+01
3.000000E+01
3.000000E+01
3.000000E+01
3.000000E+01
3.000000E+01
3.000000E+01
3.000000E+01
3.000000E+01
3.000000E+01
3.000000E+01
3.000000E+01
3.000000E+01
3.000000E+01
3.000000E+01
3.000000E+01
3.000000E+01
3.000000E+01
3.000000E+01
3.000000E+01
3.000000E+01
3.000000E+01
3.000000E+01
3.000000E+01
3.000000E+01
3.000000E+01
3.000000E+01
3.000000E+01
3.000000E+01
3.000000E+01
3.000000E+01
3.000000E+01
3.000000E+01
3.000000E+01
3.000000E+01
3.000000E+01
3.000000E+01
3.000000E+01
3.000000E+01
3.000000E+01
3.000000E+01
3.000000E+01
3.000000E+01
3.000000E+01
3.000000E+01
3.000000E+01
3.000000E+01
3.000000E+01
3.000000E+01
3.000000E+01
3.000000E+01
3.000000E+01
3.000000E+01
3.000000E+01
3.000000E+01
3.000000E+01
3.000000E+01
3.000000E+01
3.000000E+01
3.000000E+01
3.000000E+01
3.000000E+01
3.000000E+01
3.000000E+01
3.000000E+01
3.000000E+01
3.000000E+01
3.000000E+01
3.000000E+01
3.000000E+01
3.000000E+01
3.000000E+01
3.000000E+01
3.000000E+01
3.000000E+01
3.000000E+01
3.000000E+01
3.000000E+01
3.000000E+01
3.000000E+01
3.000000E+01
3.000000E+01
3.000000E+01
3.000000E+01
3.000000E+01
3.000000E+01
3.000000E+01
3.000000E+01
3.000000E+01
3.000000E+01
3.000000E+01
3.000000E+01
3.000000E+01
3.000000E+01
3.000000E+01
3.000000E+01
3.000000E+01
3.000000E+01
3.000000E+01
3.000000E+01
3.000000E+01
3.000000E+01
3.000000E+01
3.000000E+01
3.000000E+01
3.000000E+01
3.000000E+01
3.000000E+01
3.000000E+01
3.000000E+01
3.000000E+01
3.000000E+01
3.000000E+01
3.000000E+01
3.000000E+01
3.000000E+01
3.000000E+01
3.000000E+01
3.000000E+01
3.000000E+01
3.000000E+01
3.000000E+01
3.000000E+01
3.000000E+01
3.000000E+01
3.000000E+01
3.000000E+01
3.000000E+01
3.000000E+01
3.000000E+01
3.000000E+01
3.000000E+01
3.000000E+01
3.000000E+01
3.000000E+01
3.000000E+01
3.000000E+01
3.000000E+01
3.000000E+01
3.000000E+01
3.000000E+01
3.000000E+01
3.000000E+01
3.000000E+01
3.000000E+01
3.000000E+01
3.000000E+01
3.000000E+01
3.000000E+01
3.000000E+01
3.000000E+01
3.000000E+01
3.000000E+01
3.000000E+01
3.000000E+01
3.000000E+01
3.000000E+01
3.000000E+01
3.000000E+01
3.000000E+01
3.000000E+01
3.000000E+01
3.000000E+01
3.000000E+01
3.000000E+01
3.000000E+01
3.000000E+01
3.000000E+01
3.000000E+01
3.000000E+01
3.000000E+01
3.000000E+01
3.500000E+01
3.500000E+01
3.500000E+01
3.500000E+01
3.500000E+01
3.500000E+01
3.500000E+01
3.500000E+01
3.500000E+01
3.500000E+01
3.500000E+01
3.500000E+01
3.500000E+01
3.500000E+01
3.500000E+01
3.500000E+01
3.500000E+01
3.500000E+01
3.500000E+01
3.500000E+01
3.500000E+01
3.500000E+01
3.500000E+01
3.500000E+01
3.500000E+01
3.500000E+01
3.500000E+01
3.500000E+01
3.500000E+01
3.500000E+01
3.500000E+01
3.500000E+01
3.500000E+01
3.500000E+01
3.500000E+01
3.500000E+01
3.500000E+01
3.500000E+01
3.500000E+01
3.500000E+01
3.500000E+01
3.500000E+01
3.500000E+01
3.500000E+01
3.500000E+01
3.500000E+01
3.500000E+01
3.500000E+01
3.500000E+01
3.500000E+01
3.500000E+01
3.500000E+01
3.500000E+01
3.500000E+01
3.500000E+01
3.500000E+01
3.500000E+01
3.500000E+01
3.500000E+01
3.500000E+01
3.500000E+01
3.500000E+01
3.500000E+01
3.500000E+01
3.500000E+01
3.500000E+01
3.500000E+01
3.500000E+01
3.500000E+01
3.500000E+01
3.500000E+01
3.500000E+01
3.500000E+01
3.500000E+01
3.500000E+01
3.500000E+01
3.500000E+01
3.500000E+01
3.500000E+01
3.500000E+01
3.500000E+01
3.500000E+01
3.500000E+01
3.500000E+01
3.500000E+01
3.500000E+01
3.500000E+01
3.500000E+01
3.500000E+01
3.500000E+01
3.500000E+01
3.500000E+01
3.500000E+01
3.500000E+01
3.500000E+01
3.500000E+01
3.500000E+01
3.500000E+01
3.500000E+01
3.500000E+01
3.500000E+01
3.500000E+01
3.500000E+01
3.500000E+01
3.500000E+01
3.500000E+01
3.500000E+01
3.500000E+01
3.500000E+01
3.500000E+01
3.500000E+01
3.500000E+01
3.500000E+01
3.500000E+01
3.500000E+01
3.500000E+01
3.500000E+01
3.500000E+01
3.500000E+01
3.500000E+01
3.500000E+01
3.500000E+01
3.500000E+01
3.500000E+01
3.500000E+01
3.500000E+01
3.500000E+01
3.500000E+01
3.500000E+01
3.500000E+01
3.500000E+01
3.500000E+01
3.500000E+01
3.500000E+01
3.500000E+01
3.500000E+01
3.500000E+01
3.500000E+01
3.500000E+01
3.500000E+01
3.500000E+01
3.500000E+01
3.500000E+01
3.500000E+01
3.500000E+01
3.500000E+01
3.500000E+01
3.500000E+01
3.500000E+01
3.500000E+01
3.500000E+01
3.500000E+01
3.500000E+01
3.500000E+01
3.500000E+01
3.500000E+01
3.500000E+01
3.500000E+01
3.500000E+01
3.500000E+01
3.500000E+01
3.500000E+01
3.500000E+01
3.500000E+01
3.500000E+01
3.500000E+01
3.500000E+01
3.500000E+01
3.500000E+01
3.500000E+01
3.500000E+01
3.500000E+01
3.500000E+01
3.500000E+01
3.500000E+01
3.500000E+01
3.500000E+01
3.500000E+01
3.500000E+01
3.500000E+01
3.500000E+01
3.500000E+01
3.500000E+01
3.500000E+01
3.500000E+01
3.500000E+01
3.500000E+01
3.500000E+01
3.500000E+01
3.500000E+01
3.500000E+01
3.500000E+01
3.500000E+01
3.500000E+01
3.500000E+01
3.500000E+01
3.500000E+01
3.500000E+01
3.500000E+01
3.500000E+01
3.500000E+01
4.000000E+01
4.000000E+01
4.000000E+01
4.000000E+01
4.000000E+01
4.000000E+01
4.000000E+01
4.000000E+01
4.000000E+01
4.000000E+01
4.000000E+01
4.000000E+01
4.000000E+01
4.000000E+01
4.000000E+01
4.000000E+01
4.000000E+01
4.000000E+01
4.000000E+01
4.000000E+01
4.000000E+01
4.000000E+01
4.000000E+01
4.000000E+01
4.000000E+01
4.000000E+01
4.000000E+01
4.000000E+01
4.000000E+01
4.000000E+01
4.000000E+01
4.000000E+01
4.000000E+01
4.000000E+01
4.000000E+01
4.000000E+01
4.000000E+01
4.000000E+01
4.000000E+01
4.000000E+01
4.000000E+01
4.000000E+01
4.000000E+01
4.000000E+01
4.000000E+01
4.000000E+01
4.000000E+01
4.000000E+01
4.000000E+01
4.000000E+01
4.000000E+01
4.000000E+01
4.000000E+01
4.000000E+01
4.000000E+01
4.000000E+01
4.000000E+01
4.000000E+01
4.000000E+01
4.000000E+01
4.000000E+01
4.000000E+01
4.000000E+01
4.000000E+01
4.000000E+01
4.000000E+01
4.000000E+01
4.000000E+01
4.000000E+01
4.000000E+01
4.000000E+01
4.000000E+01
4.000000E+01
4.000000E+01
4.000000E+01
4.000000E+01
4.000000E+01
4.000000E+01
4.000000E+01
4.000000E+01
4.000000E+01
4.000000E+01
4.000000E+01
4.000000E+01
4.000000E+01
4.000000E+01
4.000000E+01
4.000000E+01
4.000000E+01
4.000000E+01
4.000000E+01
4.000000E+01
4.000000E+01
4.000000E+01
4.000000E+01
4.000000E+01
4.000000E+01
4.000000E+01
4.000000E+01
4.000000E+01
4.000000E+01
4.000000E+01
4.000000E+01
4.000000E+01
4.000000E+01
4.000000E+01
4.000000E+01
4.000000E+01
4.000000E+01
4.000000E+01
4.000000E+01
4.000000E+01
4.000000E+01
4.000000E+01
4.000000E+01
4.000000E+01
4.000000E+01
4.000000E+01
4.000000E+01
4.000000E+01
4.000000E+01
4.000000E+01
4.000000E+01
4.000000E+01
4.000000E+01
4.000000E+01
4.000000E+01
4.000000E+01
4.000000E+01
4.000000E+01
4.000000E+01
4.000000E+01
4.000000E+01
4.000000E+01
4.000000E+01
4.000000E+01
4.000000E+01
4.000000E+01
4.000000E+01
4.000000E+01
4.000000E+01
4.000000E+01
4.000000E+01
4.000000E+01
4.000000E+01
4.000000E+01
4.000000E+01
4.000000E+01
4.000000E+01
4.000000E+01
4.000000E+01
4.000000E+01
4.000000E+01
4.000000E+01
4.000000E+01
4.000000E+01
4.000000E+01
4.000000E+01
4.000000E+01
4.000000E+01
4.000000E+01
4.000000E+01
4.000000E+01
4.000000E+01
4.000000E+01
4.000000E+01
4.000000E+01
4.000000E+01
4.000000E+01
4.000000E+01
4.000000E+01
4.000000E+01
4.000000E+01
4.000000E+01
4.000000E+01
4.000000E+01
4.000000E+01
4.000000E+01
4.000000E+01
4.000000E+01
4.000000E+01
4.000000E+01
4.000000E+01
4.000000E+01
4.000000E+01
4.000000E+01
4.000000E+01
4.000000E+01
4.000000E+01
4.000000E+01
4.000000E+01
4.000000E+01
4.000000E+01
4.000000E+01
4.000000E+01
4.000000E+01
4.000000E+01
4.000000E+01
4.000000E+01
4.000000E+01
4.000000E+01
4.500000E+01
4.500000E+01
4.500000E+01
4.500000E+01
4.500000E+01
4.500000E+01
4.500000E+01
4.500000E+01
4.500000E+01
4.500000E+01
4.500000E+01
4.500000E+01
4.500000E+01
4.500000E+01
4.500000E+01
4.500000E+01
4.500000E+01
4.500000E+01
4.500000E+01
4.500000E+01
4.500000E+01
4.500000E+01
4.500000E+01
4.500000E+01
4.500000E+01
4.500000E+01
4.500000E+01
4.500000E+01
4.500000E+01
4.500000E+01
4.500000E+01
4.500000E+01
4.500000E+01
4.500000E+01
4.500000E+01
4.500000E+01
4.500000E+01
4.500000E+01
4.500000E+01
4.500000E+01
4.500000E+01
4.500000E+01
4.500000E+01
4.500000E+01
4.500000E+01
4.500000E+01
4.500000E+01
4.500000E+01
4.500000E+01
4.500000E+01
4.500000E+01
4.500000E+01
4.500000E+01
4.500000E+01
4.500000E+01
4.500000E+01
4.500000E+01
4.500000E+01
4.500000E+01
4.500000E+01
4.500000E+01
4.500000E+01
4.500000E+01
4.500000E+01
4.500000E+01
4.500000E+01
4.500000E+01
4.500000E+01
4.500000E+01
4.500000E+01
4.500000E+01
4.500000E+01
4.500000E+01
4.500000E+01
4.500000E+01
4.500000E+01
4.500000E+01
4.500000E+01
4.500000E+01
4.500000E+01
4.500000E+01
4.500000E+01
4.500000E+01
4.500000E+01
4.500000E+01
4.500000E+01
4.500000E+01
4.500000E+01
4.500000E+01
4.500000E+01
4.500000E+01
4.500000E+01
4.500000E+01
4.500000E+01
4.500000E+01
4.500000E+01
4.500000E+01
4.500000E+01
4.500000E+01
4.500000E+01
4.500000E+01
4.500000E+01
4.500000E+01
4.500000E+01
4.500000E+01
4.500000E+01
4.500000E+01
4.500000E+01
4.500000E+01
4.500000E+01
4.500000E+01
4.500000E+01
4.500000E+01
4.500000E+01
4.500000E+01
4.500000E+01
4.500000E+01
4.500000E+01
4.500000E+01
4.500000E+01
4.500000E+01
4.500000E+01
4.500000E+01
4.500000E+01
4.500000E+01
4.500000E+01
4.500000E+01
4.500000E+01
4.500000E+01
4.500000E+01
4.500000E+01
4.500000E+01
4.500000E+01
4.500000E+01
4.500000E+01
4.500000E+01
4.500000E+01
4.500000E+01
4.500000E+01
4.500000E+01
4.500000E+01
4.500000E+01
4.500000E+01
4.500000E+01
4.500000E+01
4.500000E+01
4.500000E+01
4.500000E+01
4.500000E+01
4.500000E+01
4.500000E+01
4.500000E+01
4.500000E+01
4.500000E+01
4.500000E+01
4.500000E+01
4.500000E+01
4.500000E+01
4.500000E+01
4.500000E+01
4.500000E+01
4.500000E+01
4.500000E+01
4.500000E+01
4.500000E+01
4.500000E+01
4.500000E+01
4.500000E+01
4.500000E+01
4.500000E+01
4.500000E+01
4.500000E+01
4.500000E+01
4.500000E+01
4.500000E+01
4.500000E+01
4.500000E+01
4.500000E+01
4.500000E+01
4.500000E+01
4.500000E+01
4.500000E+01
4.500000E+01
4.500000E+01
4.500000E+01
4.500000E+01
4.500000E+01
4.500000E+01
4.500000E+01
4.500000E+01
4.500000E+01
4.500000E+01
4.500000E+01
4.500000E+01
4.500000E+01
4.500000E+01
4.500000E+01
4.500000E+01
4.500000E+01
4.500000E+01
4.500000E+01
5.000000E+01
5.000000E+01
5.000000E+01
5.000000E+01
5.000000E+01
5.000000E+01
5.000000E+01
5.000000E+01
5.000000E+01
5.000000E+01
5.000000E+01
5.000000E+01
5.000000E+01
5.000000E+01
5.000000E+01
5.000000E+01
5.000000E+01
5.000000E+01
5.000000E+01
5.000000E+01
5.000000E+01
5.000000E+01
5.000000E+01
5.000000E+01
5.000000E+01
5.000000E+01
5.000000E+01
5.000000E+01
5.000000E+01
5.000000E+01
5.000000E+01
5.000000E+01
5.000000E+01
5.000000E+01
5.000000E+01
5.000000E+01
5.000000E+01
5.000000E+01
5.000000E+01
5.000000E+01
5.000000E+01
5.000000E+01
5.000000E+01
5.000000E+01
5.000000E+01
5.000000E+01
5.000000E+01
5.000000E+01
5.000000E+01
5.000000E+01
5.000000E+01
5.000000E+01
5.000000E+01
5.000000E+01
5.000000E+01
5.000000E+01
5.000000E+01
5.000000E+01
5.000000E+01
5.000000E+01
5.000000E+01
5.000000E+01
5.000000E+01
5.000000E+01
5.000000E+01
5.000000E+01
5.000000E+01
5.000000E+01
5.000000E+01
5.000000E+01
5.000000E+01
5.000000E+01
5.000000E+01
5.000000E+01
5.000000E+01
5.000000E+01
5.000000E+01
5.000000E+01
5.000000E+01
5.000000E+01
5.000000E+01
5.000000E+01
5.000000E+01
5.000000E+01
5.000000E+01
5.000000E+01
5.000000E+01
5.000000E+01
5.000000E+01
5.000000E+01
5.000000E+01
5.000000E+01
5.000000E+01
5.000000E+01
5.000000E+01
5.000000E+01
5.000000E+01
5.000000E+01
5.000000E+01
5.000000E+01
5.000000E+01
5.000000E+01
5.000000E+01
5.000000E+01
5.000000E+01
5.000000E+01
5.000000E+01
5.000000E+01
5.000000E+01
5.000000E+01
5.000000E+01
5.000000E+01
5.000000E+01
5.000000E+01
5.000000E+01
5.000000E+01
5.000000E+01
5.000000E+01
5.000000E+01
5.000000E+01
5.000000E+01
5.000000E+01
5.000000E+01
5.000000E+01
5.000000E+01
5.000000E+01
5.000000E+01
5.000000E+01
5.000000E+01
5.000000E+01
5.000000E+01
5.000000E+01
5.000000E+01
5.000000E+01
5.000000E+01
5.000000E+01
5.000000E+01
5.000000E+01
5.000000E+01
5.000000E+01
5.000000E+01
5.000000E+01
5.000000E+01
5.000000E+01
5.000000E+01
5.000000E+01
5.000000E+01
5.000000E+01
5.000000E+01
5.000000E+01
5.000000E+01
5.000000E+01
5.000000E+01
5.000000E+01
5.000000E+01
5.000000E+01
5.000000E+01
5.000000E+01
5.000000E+01
5.000000E+01
5.000000E+01
5.000000E+01
5.000000E+01
5.000000E+01
5.000000E+01
5.000000E+01
5.000000E+01
5.000000E+01
5.000000E+01
5.000000E+01
5.000000E+01
5.000000E+01
5.000000E+01
5.000000E+01
5.000000E+01
5.000000E+01
5.000000E+01
5.000000E+01
5.000000E+01
5.000000E+01
5.000000E+01
5.000000E+01
5.000000E+01
5.000000E+01
5.000000E+01
5.000000E+01
5.000000E+01
5.000000E+01
5.000000E+01
5.000000E+01
5.000000E+01
5.000000E+01
5.000000E+01
5.000000E+01
5.000000E+01
5.000000E+01
5.000000E+01
5.000000E+01
5.000000E+01
5.000000E+01
5.000000E+01
5.500000E+01
5.500000E+01
5.500000E+01
5.500000E+01
5.500000E+01
5.500000E+01
5.500000E+01
5.500000E+01
5.500000E+01
5.500000E+01
5.500000E+01
5.500000E+01
5.500000E+01
5.500000E+01
5.500000E+01
5.500000E+01
5.500000E+01
5.500000E+01
5.500000E+01
5.500000E+01
5.500000E+01
5.500000E+01
5.500000E+01
5.500000E+01
5.500000E+01
5.500000E+01
5.500000E+01
5.500000E+01
5.500000E+01
5.500000E+01
5.500000E+01
5.500000E+01
5.500000E+01
5.500000E+01
5.500000E+01
5.500000E+01
5.500000E+01
5.500000E+01
5.500000E+01
5.500000E+01
5.500000E+01
5.500000E+01
5.500000E+01
5.500000E+01
5.500000E+01
5.500000E+01
5.500000E+01
5.500000E+01
5.500000E+01
5.500000E+01
5.500000E+01
5.500000E+01
5.500000E+01
5.500000E+01
5.500000E+01
5.500000E+01
5.500000E+01
5.500000E+01
5.500000E+01
5.500000E+01
5.500000E+01
5.500000E+01
5.500000E+01
5.500000E+01
5.500000E+01
5.500000E+01
5.500000E+01
5.500000E+01
5.500000E+01
5.500000E+01
5.500000E+01
5.500000E+01
5.500000E+01
5.500000E+01
5.500000E+01
5.500000E+01
5.500000E+01
5.500000E+01
5.500000E+01
5.500000E+01
5.500000E+01
5.500000E+01
5.500000E+01
5.500000E+01
5.500000E+01
5.500000E+01
5.500000E+01
5.500000E+01
5.500000E+01
5.500000E+01
5.500000E+01
5.500000E+01
5.500000E+01
5.500000E+01
5.500000E+01
5.500000E+01
5.500000E+01
5.500000E+01
5.500000E+01
5.500000E+01
5.500000E+01
5.500000E+01
5.500000E+01
5.500000E+01
5.500000E+01
5.500000E+01
5.500000E+01
5.500000E+01
5.500000E+01
5.500000E+01
5.500000E+01
5.500000E+01
5.500000E+01
5.500000E+01
5.500000E+01
5.500000E+01
5.500000E+01
5.500000E+01
5.500000E+01
5.500000E+01
5.500000E+01
5.500000E+01
5.500000E+01
5.500000E+01
5.500000E+01
5.500000E+01
5.500000E+01
5.500000E+01
5.500000E+01
5.500000E+01
5.500000E+01
5.500000E+01
5.500000E+01
5.500000E+01
5.500000E+01
5.500000E+01
5.500000E+01
5.500000E+01
5.500000E+01
5.500000E+01
5.500000E+01
5.500000E+01
5.500000E+01
5.500000E+01
5.500000E+01
5.500000E+01
5.500000E+01
5.500000E+01
5.500000E+01
5.500000E+01
5.500000E+01
5.500000E+01
5.500000E+01
5.500000E+01
5.500000E+01
5.500000E+01
5.500000E+01
5.500000E+01
5.500000E+01
5.500000E+01
5.500000E+01
5.500000E+01
5.500000E+01
5.500000E+01
5.500000E+01
5.500000E+01
5.500000E+01
5.500000E+01
5.500000E+01
5.500000E+01
5.500000E+01
5.500000E+01
5.500000E+01
5.500000E+01
5.500000E+01
5.500000E+01
5.500000E+01
5.500000E+01
5.500000E+01
5.500000E+01
5.500000E+01
5.500000E+01
5.500000E+01
5.500000E+01
5.500000E+01
5.500000E+01
5.500000E+01
5.500000E+01
5.500000E+01
5.500000E+01
5.500000E+01
5.500000E+01
5.500000E+01
5.500000E+01
5.500000E+01
5.500000E+01
5.500000E+01
5.500000E+01
5.500000E+01
5.500000E+01
5.500000E+01
6.000000E+01
6.000000E+01
6.000000E+01
6.000000E+01
6.000000E+01
6.000000E+01
6.000000E+01
6.000000E+01
6.000000E+01
6.000000E+01
6.000000E+01
6.000000E+01
6.000000E+01
6.000000E+01
6.000000E+01
6.000000E+01
6.000000E+01
6.000000E+01
6.000000E+01
6.000000E+01
6.000000E+01
6.000000E+01
6.000000E+01
6.000000E+01
6.000000E+01
6.000000E+01
6.000000E+01
6.000000E+01
6.000000E+01
6.000000E+01
6.000000E+01
6.000000E+01
6.000000E+01
6.000000E+01
6.000000E+01
6.000000E+01
6.000000E+01
6.000000E+01
6.000000E+01
6.000000E+01
6.000000E+01
6.000000E+01
6.000000E+01
6.000000E+01
6.000000E+01
6.000000E+01
6.000000E+01
6.000000E+01
6.000000E+01
6.000000E+01
6.000000E+01
6.000000E+01
6.000000E+01
6.000000E+01
6.000000E+01
6.000000E+01
6.000000E+01
6.000000E+01
6.000000E+01
6.000000E+01
6.000000E+01
6.000000E+01
6.000000E+01
6.000000E+01
6.000000E+01
6.000000E+01
6.000000E+01
6.000000E+01
6.000000E+01
6.000000E+01
6.000000E+01
6.000000E+01
6.000000E+01
6.000000E+01
6.000000E+01
6.000000E+01
6.000000E+01
6.000000E+01
6.000000E+01
6.000000E+01
6.000000E+01
6.000000E+01
6.000000E+01
6.000000E+01
6.000000E+01
6.000000E+01
6.000000E+01
6.000000E+01
6.000000E+01
6.000000E+01
6.000000E+01
6.000000E+01
6.000000E+01
6.000000E+01
6.000000E+01
6.000000E+01
6.000000E+01
6.000000E+01
6.000000E+01
6.000000E+01
6.000000E+01
6.000000E+01
6.000000E+01
6.000000E+01
6.000000E+01
6.000000E+01
6.000000E+01
6.000000E+01
6.000000E+01
6.000000E+01
6.000000E+01
6.000000E+01
6.000000E+01
6.000000E+01
6.000000E+01
6.000000E+01
6.000000E+01
6.000000E+01
6.000000E+01
6.000000E+01
6.000000E+01
6.000000E+01
6.000000E+01
6.000000E+01
6.000000E+01
6.000000E+01
6.000000E+01
6.000000E+01
6.000000E+01
6.000000E+01
6.000000E+01
6.000000E+01
6.000000E+01
6.000000E+01
6.000000E+01
6.000000E+01
6.000000E+01
6.000000E+01
6.000000E+01
6.000000E+01
6.000000E+01
6.000000E+01
6.000000E+01
6.000000E+01
6.000000E+01
6.000000E+01
6.000000E+01
6.000000E+01
6.000000E+01
6.000000E+01
6.000000E+01
6.000000E+01
6.000000E+01
6.000000E+01
6.000000E+01
6.000000E+01
6.000000E+01
6.000000E+01
6.000000E+01
6.000000E+01
6.000000E+01
6.000000E+01
6.000000E+01
6.000000E+01
6.000000E+01
6.000000E+01
6.000000E+01
6.000000E+01
6.000000E+01
6.000000E+01
6.000000E+01
6.000000E+01
6.000000E+01
6.000000E+01
6.000000E+01
6.000000E+01
6.000000E+01
6.000000E+01
6.000000E+01
6.000000E+01
6.000000E+01
6.000000E+01
6.000000E+01
6.000000E+01
6.000000E+01
6.000000E+01
6.000000E+01
6.000000E+01
6.000000E+01
6.000000E+01
6.000000E+01
6.000000E+01
6.000000E+01
6.000000E+01
6.000000E+01
6.000000E+01
6.000000E+01
6.000000E+01
6.000000E+01
6.000000E+01
6.000000E+01
6.500000E+01
6.500000E+01
6.500000E+01
6.500000E+01
6.500000E+01
6.500000E+01
6.500000E+01
6.500000E+01
6.500000E+01
6.500000E+01
6.500000E+01
6.500000E+01
6.500000E+01
6.500000E+01
6.500000E+01
6.500000E+01
6.500000E+01
6.500000E+01
6.500000E+01
6.500000E+01
6.500000E+01
6.500000E+01
6.500000E+01
6.500000E+01
6.500000E+01
6.500000E+01
6.500000E+01
6.500000E+01
6.500000E+01
6.500000E+01
6.500000E+01
6.500000E+01
6.500000E+01
6.500000E+01
6.500000E+01
6.500000E+01
6.500000E+01
6.500000E+01
6.500000E+01
6.500000E+01
6.500000E+01
6.500000E+01
6.500000E+01
6.500000E+01
6.500000E+01
6.500000E+01
6.500000E+01
6.500000E+01
6.500000E+01
6.500000E+01
6.500000E+01
6.500000E+01
6.500000E+01
6.500000E+01
6.500000E+01
6.500000E+01
6.500000E+01
6.500000E+01
6.500000E+01
6.500000E+01
6.500000E+01
6.500000E+01
6.500000E+01
6.500000E+01
6.500000E+01
6.500000E+01
6.500000E+01
6.500000E+01
6.500000E+01
6.500000E+01
6.500000E+01
6.500000E+01
6.500000E+01
6.500000E+01
6.500000E+01
6.500000E+01
6.500000E+01
6.500000E+01
6.500000E+01
6.500000E+01
6.500000E+01
6.500000E+01
6.500000E+01
6.500000E+01
6.500000E+01
6.500000E+01
6.500000E+01
6.500000E+01
6.500000E+01
6.500000E+01
6.500000E+01
6.500000E+01
6.500000E+01
6.500000E+01
6.500000E+01
6.500000E+01
6.500000E+01
6.500000E+01
6.500000E+01
6.500000E+01
6.500000E+01
6.500000E+01
6.500000E+01
6.500000E+01
6.500000E+01
6.500000E+01
6.500000E+01
6.500000E+01
6.500000E+01
6.500000E+01
6.500000E+01
6.500000E+01
6.500000E+01
6.500000E+01
6.500000E+01
6.500000E+01
6.500000E+01
6.500000E+01
6.500000E+01
6.500000E+01
6.500000E+01
6.500000E+01
6.500000E+01
6.500000E+01
6.500000E+01
6.500000E+01
6.500000E+01
6.500000E+01
6.500000E+01
6.500000E+01
6.500000E+01
6.500000E+01
6.500000E+01
6.500000E+01
6.500000E+01
6.500000E+01
6.500000E+01
6.500000E+01
6.500000E+01
6.500000E+01
6.500000E+01
6.500000E+01
6.500000E+01
6.500000E+01
6.500000E+01
6.500000E+01
6.500000E+01
6.500000E+01
6.500000E+01
6.500000E+01
6.500000E+01
6.500000E+01
6.500000E+01
6.500000E+01
6.500000E+01
6.500000E+01
6.500000E+01
6.500000E+01
6.500000E+01
6.500000E+01
6.500000E+01
6.500000E+01
6.500000E+01
6.500000E+01
6.500000E+01
6.500000E+01
6.500000E+01
6.500000E+01
6.500000E+01
6.500000E+01
6.500000E+01
6.500000E+01
6.500000E+01
6.500000E+01
6.500000E+01
6.500000E+01
6.500000E+01
6.500000E+01
6.500000E+01
6.500000E+01
6.500000E+01
6.500000E+01
6.500000E+01
6.500000E+01
6.500000E+01
6.500000E+01
6.500000E+01
6.500000E+01
6.500000E+01
6.500000E+01
6.500000E+01
6.500000E+01
6.500000E+01
6.500000E+01
6.500000E+01
6.500000E+01
6.500000E+01
6.500000E+01
6.500000E+01
6.500000E+01
6.500000E+01
7.000000E+01
7.000000E+01
7.000000E+01
7.000000E+01
7.000000E+01
7.000000E+01
7.000000E+01
7.000000E+01
7.000000E+01
7.000000E+01
7.000000E+01
7.000000E+01
7.000000E+01
7.000000E+01
7.000000E+01
7.000000E+01
7.000000E+01
7.000000E+01
7.000000E+01
7.000000E+01
7.000000E+01
7.000000E+01
7.000000E+01
7.000000E+01
7.000000E+01
7.000000E+01
7.000000E+01
7.000000E+01
7.000000E+01
7.000000E+01
7.000000E+01
7.000000E+01
7.000000E+01
7.000000E+01
7.000000E+01
7.000000E+01
7.000000E+01
7.000000E+01
7.000000E+01
7.000000E+01
7.000000E+01
7.000000E+01
7.000000E+01
7.000000E+01
7.000000E+01
7.000000E+01
7.000000E+01
7.000000E+01
7.000000E+01
7.000000E+01
7.000000E+01
7.000000E+01
7.000000E+01
7.000000E+01
7.000000E+01
7.000000E+01
7.000000E+01
7.000000E+01
7.000000E+01
7.000000E+01
7.000000E+01
7.000000E+01
7.000000E+01
7.000000E+01
7.000000E+01
7.000000E+01
7.000000E+01
7.000000E+01
7.000000E+01
7.000000E+01
7.000000E+01
7.000000E+01
7.000000E+01
7.000000E+01
7.000000E+01
7.000000E+01
7.000000E+01
7.000000E+01
7.000000E+01
7.000000E+01
7.000000E+01
7.000000E+01
7.000000E+01
7.000000E+01
7.000000E+01
7.000000E+01
7.000000E+01
7.000000E+01
7.000000E+01
7.000000E+01
7.000000E+01
7.000000E+01
7.000000E+01
7.000000E+01
7.000000E+01
7.000000E+01
7.000000E+01
7.000000E+01
7.000000E+01
7.000000E+01
7.000000E+01
7.000000E+01
7.000000E+01
7.000000E+01
7.000000E+01
7.000000E+01
7.000000E+01
7.000000E+01
7.000000E+01
7.000000E+01
7.000000E+01
7.000000E+01
7.000000E+01
7.000000E+01
7.000000E+01
7.000000E+01
7.000000E+01
7.000000E+01
7.000000E+01
7.000000E+01
7.000000E+01
7.000000E+01
7.000000E+01
7.000000E+01
7.000000E+01
7.000000E+01
7.000000E+01
7.000000E+01
7.000000E+01
7.000000E+01
7.000000E+01
7.000000E+01
7.000000E+01
7.000000E+01
7.000000E+01
7.000000E+01
7.000000E+01
7.000000E+01
7.000000E+01
7.000000E+01
7.000000E+01
7.000000E+01
7.000000E+01
7.000000E+01
7.000000E+01
7.000000E+01
7.000000E+01
7.000000E+01
7.000000E+01
7.000000E+01
7.000000E+01
7.000000E+01
7.000000E+01
7.000000E+01
7.000000E+01
7.000000E+01
7.000000E+01
7.000000E+01
7.000000E+01
7.000000E+01
7.000000E+01
7.000000E+01
7.000000E+01
7.000000E+01
7.000000E+01
7.000000E+01
7.000000E+01
7.000000E+01
7.000000E+01
7.000000E+01
7.000000E+01
7.000000E+01
7.000000E+01
7.000000E+01
7.000000E+01
7.000000E+01
7.000000E+01
7.000000E+01
7.000000E+01
7.000000E+01
7.000000E+01
7.000000E+01
7.000000E+01
7.000000E+01
7.000000E+01
7.000000E+01
7.000000E+01
7.000000E+01
7.000000E+01
7.000000E+01
7.000000E+01
7.000000E+01
7.000000E+01
7.000000E+01
7.000000E+01
7.000000E+01
7.000000E+01
7.000000E+01
7.000000E+01
7.000000E+01
7.000000E+01
7.500000E+01
7.500000E+01
7.500000E+01
7.500000E+01
7.500000E+01
7.500000E+01
7.500000E+01
7.500000E+01
7.500000E+01
7.500000E+01
7.500000E+01
7.500000E+01
7.500000E+01
7.500000E+01
7.500000E+01
7.500000E+01
7.500000E+01
7.500000E+01
7.500000E+01
7.500000E+01
7.500000E+01
7.500000E+01
7.500000E+01
7.500000E+01
7.500000E+01
7.500000E+01
7.500000E+01
7.500000E+01
7.500000E+01
7.500000E+01
7.500000E+01
7.500000E+01
7.500000E+01
7.500000E+01
7.500000E+01
7.500000E+01
7.500000E+01
7.500000E+01
7.500000E+01
7.500000E+01
7.500000E+01
7.500000E+01
7.500000E+01
7.500000E+01
7.500000E+01
7.500000E+01
7.500000E+01
7.500000E+01
7.500000E+01
7.500000E+01
7.500000E+01
7.500000E+01
7.500000E+01
7.500000E+01
7.500000E+01
7.500000E+01
7.500000E+01
7.500000E+01
7.500000E+01
7.500000E+01
7.500000E+01
7.500000E+01
7.500000E+01
7.500000E+01
7.500000E+01
7.500000E+01
7.500000E+01
7.500000E+01
7.500000E+01
7.500000E+01
7.500000E+01
7.500000E+01
7.500000E+01
7.500000E+01
7.500000E+01
7.500000E+01
7.500000E+01
7.500000E+01
7.500000E+01
7.500000E+01
7.500000E+01
7.500000E+01
7.500000E+01
7.500000E+01
7.500000E+01
7.500000E+01
7.500000E+01
7.500000E+01
7.500000E+01
7.500000E+01
7.500000E+01
7.500000E+01
7.500000E+01
7.500000E+01
7.500000E+01
7.500000E+01
7.500000E+01
7.500000E+01
7.500000E+01
7.500000E+01
7.500000E+01
7.500000E+01
7.500000E+01
7.500000E+01
7.500000E+01
7.500000E+01
7.500000E+01
7.500000E+01
7.500000E+01
7.500000E+01
7.500000E+01
7.500000E+01
7.500000E+01
7.500000E+01
7.500000E+01
7.500000E+01
7.500000E+01
7.500000E+01
7.500000E+01
7.500000E+01
7.500000E+01
7.500000E+01
7.500000E+01
7.500000E+01
7.500000E+01
7.500000E+01
7.500000E+01
7.500000E+01
7.500000E+01
7.500000E+01
7.500000E+01
7.500000E+01
7.500000E+01
7.500000E+01
7.500000E+01
7.500000E+01
7.500000E+01
7.500000E+01
7.500000E+01
7.500000E+01
7.500000E+01
7.500000E+01
7.500000E+01
7.500000E+01
7.500000E+01
7.500000E+01
7.500000E+01
7.500000E+01
7.500000E+01
7.500000E+01
7.500000E+01
7.500000E+01
7.500000E+01
7.500000E+01
7.500000E+01
7.500000E+01
7.500000E+01
7.500000E+01
7.500000E+01
7.500000E+01
7.500000E+01
7.500000E+01
7.500000E+01
7.500000E+01
7.500000E+01
7.500000E+01
7.500000E+01
7.500000E+01
7.500000E+01
7.500000E+01
7.500000E+01
7.500000E+01
7.500000E+01
7.500000E+01
7.500000E+01
7.500000E+01
7.500000E+01
7.500000E+01
7.500000E+01
7.500000E+01
7.500000E+01
7.500000E+01
7.500000E+01
7.500000E+01
7.500000E+01
7.500000E+01
7.500000E+01
7.500000E+01
7.500000E+01
7.500000E+01
7.500000E+01
7.500000E+01
7.500000E+01
7.500000E+01
7.500000E+01
7.500000E+01
7.500000E+01
7.500000E+01
7.500000E+01
7.500000E+01
7.500000E+01
8.000000E+01
8.000000E+01
8.000000E+01
8.000000E+01
8.000000E+01
8.000000E+01
8.000000E+01
8.000000E+01
8.000000E+01
8.000000E+01
8.000000E+01
8.000000E+01
8.000000E+01
8.000000E+01
8.000000E+01
8.000000E+01
8.000000E+01
8.000000E+01
8.000000E+01
8.000000E+01
8.000000E+01
8.000000E+01
8.000000E+01
8.000000E+01
8.000000E+01
8.000000E+01
8.000000E+01
8.000000E+01
8.000000E+01
8.000000E+01
8.000000E+01
8.000000E+01
8.000000E+01
8.000000E+01
8.000000E+01
8.000000E+01
8.000000E+01
8.000000E+01
8.000000E+01
8.000000E+01
8.000000E+01
8.000000E+01
8.000000E+01
8.000000E+01
8.000000E+01
8.000000E+01
8.000000E+01
8.000000E+01
8.000000E+01
8.000000E+01
8.000000E+01
8.000000E+01
8.000000E+01
8.000000E+01
8.000000E+01
8.000000E+01
8.000000E+01
8.000000E+01
8.000000E+01
8.000000E+01
8.000000E+01
8.000000E+01
8.000000E+01
8.000000E+01
8.000000E+01
8.000000E+01
8.000000E+01
8.000000E+01
8.000000E+01
8.000000E+01
8.000000E+01
8.000000E+01
8.000000E+01
8.000000E+01
8.000000E+01
8.000000E+01
8.000000E+01
8.000000E+01
8.000000E+01
8.000000E+01
8.000000E+01
8.000000E+01
8.000000E+01
8.000000E+01
8.000000E+01
8.000000E+01
8.000000E+01
8.000000E+01
8.000000E+01
8.000000E+01
8.000000E+01
8.000000E+01
8.000000E+01
8.000000E+01
8.000000E+01
8.000000E+01
8.000000E+01
8.000000E+01
8.000000E+01
8.000000E+01
8.000000E+01
8.000000E+01
8.000000E+01
8.000000E+01
8.000000E+01
8.000000E+01
8.000000E+01
8.000000E+01
8.000000E+01
8.000000E+01
8.000000E+01
8.000000E+01
8.000000E+01
8.000000E+01
8.000000E+01
8.000000E+01
8.000000E+01
8.000000E+01
8.000000E+01
8.000000E+01
8.000000E+01
8.000000E+01
8.000000E+01
8.000000E+01
8.000000E+01
8.000000E+01
8.000000E+01
8.000000E+01
8.000000E+01
8.000000E+01
8.000000E+01
8.000000E+01
8.000000E+01
8.000000E+01
8.000000E+01
8.000000E+01
8.000000E+01
8.000000E+01
8.000000E+01
8.000000E+01
8.000000E+01
8.000000E+01
8.000000E+01
8.000000E+01
8.000000E+01
8.000000E+01
8.000000E+01
8.000000E+01
8.000000E+01
8.000000E+01
8.000000E+01
8.000000E+01
8.000000E+01
8.000000E+01
8.000000E+01
8.000000E+01
8.000000E+01
8.000000E+01
8.000000E+01
8.000000E+01
8.000000E+01
8.000000E+01
8.000000E+01
8.000000E+01
8.000000E+01
8.000000E+01
8.000000E+01
8.000000E+01
8.000000E+01
8.000000E+01
8.000000E+01
8.000000E+01
8.000000E+01
8.000000E+01
8.000000E+01
8.000000E+01
8.000000E+01
8.000000E+01
8.000000E+01
8.000000E+01
8.000000E+01
8.000000E+01
8.000000E+01
8.000000E+01
8.000000E+01
8.000000E+01
8.000000E+01
8.000000E+01
8.000000E+01
8.000000E+01
8.000000E+01
8.000000E+01
8.000000E+01
8.000000E+01
8.000000E+01
8.000000E+01
8.000000E+01
8.000000E+01
8.000000E+01
8.000000E+01
8.000000E+01
8.500000E+01
8.500000E+01
8.500000E+01
8.500000E+01
8.500000E+01
8.500000E+01
8.500000E+01
8.500000E+01
8.500000E+01
8.500000E+01
8.500000E+01
8.500000E+01
8.500000E+01
8.500000E+01
8.500000E+01
8.500000E+01
8.500000E+01
8.500000E+01
8.500000E+01
8.500000E+01
8.500000E+01
8.500000E+01
8.500000E+01
8.500000E+01
8.500000E+01
8.500000E+01
8.500000E+01
8.500000E+01
8.500000E+01
8.500000E+01
8.500000E+01
8.500000E+01
8.500000E+01
8.500000E+01
8.500000E+01
8.500000E+01
8.500000E+01
8.500000E+01
8.500000E+01
8.500000E+01
8.500000E+01
8.500000E+01
8.500000E+01
8.500000E+01
8.500000E+01
8.500000E+01
8.500000E+01
8.500000E+01
8.500000E+01
8.500000E+01
8.500000E+01
8.500000E+01
8.500000E+01
8.500000E+01
8.500000E+01
8.500000E+01
8.500000E+01
8.500000E+01
8.500000E+01
8.500000E+01
8.500000E+01
8.500000E+01
8.500000E+01
8.500000E+01
8.500000E+01
8.500000E+01
8.500000E+01
8.500000E+01
8.500000E+01
8.500000E+01
8.500000E+01
8.500000E+01
8.500000E+01
8.500000E+01
8.500000E+01
8.500000E+01
8.500000E+01
8.500000E+01
8.500000E+01
8.500000E+01
8.500000E+01
8.500000E+01
8.500000E+01
8.500000E+01
8.500000E+01
8.500000E+01
8.500000E+01
8.500000E+01
8.500000E+01
8.500000E+01
8.500000E+01
8.500000E+01
8.500000E+01
8.500000E+01
8.500000E+01
8.500000E+01
8.500000E+01
8.500000E+01
8.500000E+01
8.500000E+01
8.500000E+01
8.500000E+01
8.500000E+01
8.500000E+01
8.500000E+01
8.500000E+01
8.500000E+01
8.500000E+01
8.500000E+01
8.500000E+01
8.500000E+01
8.500000E+01
8.500000E+01
8.500000E+01
8.500000E+01
8.500000E+01
8.500000E+01
8.500000E+01
8.500000E+01
8.500000E+01
8.500000E+01
8.500000E+01
8.500000E+01
8.500000E+01
8.500000E+01
8.500000E+01
8.500000E+01
8.500000E+01
8.500000E+01
8.500000E+01
8.500000E+01
8.500000E+01
8.500000E+01
8.500000E+01
8.500000E+01
8.500000E+01
8.500000E+01
8.500000E+01
8.500000E+01
8.500000E+01
8.500000E+01
8.500000E+01
8.500000E+01
8.500000E+01
8.500000E+01
8.500000E+01
8.500000E+01
8.500000E+01
8.500000E+01
8.500000E+01
8.500000E+01
8.500000E+01
8.500000E+01
8.500000E+01
8.500000E+01
8.500000E+01
8.500000E+01
8.500000E+01
8.500000E+01
8.500000E+01
8.500000E+01
8.500000E+01
8.500000E+01
8.500000E+01
8.500000E+01
8.500000E+01
8.500000E+01
8.500000E+01
8.500000E+01
8.500000E+01
8.500000E+01
8.500000E+01
8.500000E+01
8.500000E+01
8.500000E+01
8.500000E+01
8.500000E+01
8.500000E+01
8.500000E+01
8.500000E+01
8.500000E+01
8.500000E+01
8.500000E+01
8.500000E+01
8.500000E+01
8.500000E+01
8.500000E+01
8.500000E+01
8.500000E+01
8.500000E+01
8.500000E+01
8.500000E+01
8.500000E+01
8.500000E+01
8.500000E+01
8.500000E+01
8.500000E+01
8.500000E+01
8.500000E+01
8.500000E+01
8.500000E+01
9.000000E+01
9.000000E+01
9.000000E+01
9.000000E+01
9.000000E+01
9.000000E+01
9.000000E+01
9.000000E+01
9.000000E+01
9.000000E+01
9.000000E+01
9.000000E+01
9.000000E+01
9.000000E+01
9.000000E+01
9.000000E+01
9.000000E+01
9.000000E+01
9.000000E+01
9.000000E+01
9.000000E+01
9.000000E+01
9.000000E+01
9.000000E+01
9.000000E+01
9.000000E+01
9.000000E+01
9.000000E+01
9.000000E+01
9.000000E+01
9.000000E+01
9.000000E+01
9.000000E+01
9.000000E+01
9.000000E+01
9.000000E+01
9.000000E+01
9.000000E+01
9.000000E+01
9.000000E+01
9.000000E+01
9.000000E+01
9.000000E+01
9.000000E+01
9.000000E+01
9.000000E+01
9.000000E+01
9.000000E+01
9.000000E+01
9.000000E+01
9.000000E+01
9.000000E+01
9.000000E+01
9.000000E+01
9.000000E+01
9.000000E+01
9.000000E+01
9.000000E+01
9.000000E+01
9.000000E+01
9.000000E+01
9.000000E+01
9.000000E+01
9.000000E+01
9.000000E+01
9.000000E+01
9.000000E+01
9.000000E+01
9.000000E+01
9.000000E+01
9.000000E+01
9.000000E+01
9.000000E+01
9.000000E+01
9.000000E+01
9.000000E+01
9.000000E+01
9.000000E+01
9.000000E+01
9.000000E+01
9.000000E+01
9.000000E+01
9.000000E+01
9.000000E+01
9.000000E+01
9.000000E+01
9.000000E+01
9.000000E+01
9.000000E+01
9.000000E+01
9.000000E+01
9.000000E+01
9.000000E+01
9.000000E+01
9.000000E+01
9.000000E+01
9.000000E+01
9.000000E+01
9.000000E+01
9.000000E+01
9.000000E+01
9.000000E+01
9.000000E+01
9.000000E+01
9.000000E+01
9.000000E+01
9.000000E+01
9.000000E+01
9.000000E+01
9.000000E+01
9.000000E+01
9.000000E+01
9.000000E+01
9.000000E+01
9.000000E+01
9.000000E+01
9.000000E+01
9.000000E+01
9.000000E+01
9.000000E+01
9.000000E+01
9.000000E+01
9.000000E+01
9.000000E+01
9.000000E+01
9.000000E+01
9.000000E+01
9.000000E+01
9.000000E+01
9.000000E+01
9.000000E+01
9.000000E+01
9.000000E+01
9.000000E+01
9.000000E+01
9.000000E+01
9.000000E+01
9.000000E+01
9.000000E+01
9.000000E+01
9.000000E+01
9.000000E+01
9.000000E+01
9.000000E+01
9.000000E+01
9.000000E+01
9.000000E+01
9.000000E+01
9.000000E+01
9.000000E+01
9.000000E+01
9.000000E+01
9.000000E+01
9.000000E+01
9.000000E+01
9.000000E+01
9.000000E+01
9.000000E+01
9.000000E+01
9.000000E+01
9.000000E+01
9.000000E+01
9.000000E+01
9.000000E+01
9.000000E+01
9.000000E+01
9.000000E+01
9.000000E+01
9.000000E+01
9.000000E+01
9.000000E+01
9.000000E+01
9.000000E+01
9.000000E+01
9.000000E+01
9.000000E+01
9.000000E+01
9.000000E+01
9.000000E+01
9.000000E+01
9.000000E+01
9.000000E+01
9.000000E+01
9.000000E+01
9.000000E+01
9.000000E+01
9.000000E+01
9.000000E+01
9.000000E+01
9.000000E+01
9.000000E+01
9.000000E+01
9.000000E+01
9.000000E+01
9.000000E+01
9.000000E+01
9.000000E+01
9.000000E+01
9.000000E+01
9.000000E+01
9.000000E+01
9.500000E+01
9.500000E+01
9.500000E+01
9.500000E+01
9.500000E+01
9.500000E+01
9.500000E+01
9.500000E+01
9.500000E+01
9.500000E+01
9.500000E+01
9.500000E+01
9.500000E+01
9.500000E+01
9.500000E+01
9.500000E+01
9.500000E+01
9.500000E+01
9.500000E+01
9.500000E+01
9.500000E+01
9.500000E+01
9.500000E+01
9.500000E+01
9.500000E+01
9.500000E+01
9.500000E+01
9.500000E+01
9.500000E+01
9.500000E+01
9.500000E+01
9.500000E+01
9.500000E+01
9.500000E+01
9.500000E+01
9.500000E+01
9.500000E+01
9.500000E+01
9.500000E+01
9.500000E+01
9.500000E+01
9.500000E+01
9.500000E+01
9.500000E+01
9.500000E+01
9.500000E+01
9.500000E+01
9.500000E+01
9.500000E+01
9.500000E+01
9.500000E+01
9.500000E+01
9.500000E+01
9.500000E+01
9.500000E+01
9.500000E+01
9.500000E+01
9.500000E+01
9.500000E+01
9.500000E+01
9.500000E+01
9.500000E+01
9.500000E+01
9.500000E+01
9.500000E+01
9.500000E+01
9.500000E+01
9.500000E+01
9.500000E+01
9.500000E+01
9.500000E+01
9.500000E+01
9.500000E+01
9.500000E+01
9.500000E+01
9.500000E+01
9.500000E+01
9.500000E+01
9.500000E+01
9.500000E+01
9.500000E+01
9.500000E+01
9.500000E+01
9.500000E+01
9.500000E+01
9.500000E+01
9.500000E+01
9.500000E+01
9.500000E+01
9.500000E+01
9.500000E+01
9.500000E+01
9.500000E+01
9.500000E+01
9.500000E+01
9.500000E+01
9.500000E+01
9.500000E+01
9.500000E+01
9.500000E+01
9.500000E+01
9.500000E+01
9.500000E+01
9.500000E+01
9.500000E+01
9.500000E+01
9.500000E+01
9.500000E+01
9.500000E+01
9.500000E+01
9.500000E+01
9.500000E+01
9.500000E+01
9.500000E+01
9.500000E+01
9.500000E+01
9.500000E+01
9.500000E+01
9.500000E+01
9.500000E+01
9.500000E+01
9.500000E+01
9.500000E+01
9.500000E+01
9.500000E+01
9.500000E+01
9.500000E+01
9.500000E+01
9.500000E+01
9.500000E+01
9.500000E+01
9.500000E+01
9.500000E+01
9.500000E+01
9.500000E+01
9.500000E+01
9.500000E+01
9.500000E+01
9.500000E+01
9.500000E+01
9.500000E+01
9.500000E+01
9.500000E+01
9.500000E+01
9.500000E+01
9.500000E+01
9.500000E+01
9.500000E+01
9.500000E+01
9.500000E+01
9.500000E+01
9.500000E+01
9.500000E+01
9.500000E+01
9.500000E+01
9.500000E+01
9.500000E+01
9.500000E+01
9.500000E+01
9.500000E+01
9.500000E+01
9.500000E+01
9.500000E+01
9.500000E+01
9.500000E+01
9.500000E+01
9.500000E+01
9.500000E+01
9.500000E+01
9.500000E+01
9.500000E+01
9.500000E+01
9.500000E+01
9.500000E+01
9.500000E+01
9.500000E+01
9.500000E+01
9.500000E+01
9.500000E+01
9.500000E+01
9.500000E+01
9.500000E+01
9.500000E+01
9.500000E+01
9.500000E+01
9.500000E+01
9.500000E+01
9.500000E+01
9.500000E+01
9.500000E+01
9.500000E+01
9.500000E+01
9.500000E+01
9.500000E+01
9.500000E+01
9.500000E+01
9.500000E+01
9.500000E+01
9.500000E+01
9.500000E+01
9.500000E+01
1.000000E+02
1.000000E+02
1.000000E+02
1.000000E+02
1.000000E+02
1.000000E+02
1.000000E+02
1.000000E+02
1.000000E+02
1.000000E+02
1.000000E+02
1.000000E+02
1.000000E+02
1.000000E+02
1.000000E+02
1.000000E+02
1.000000E+02
1.000000E+02
1.000000E+02
1.000000E+02
1.000000E+02
1.000000E+02
1.000000E+02
1.000000E+02
1.000000E+02
1.000000E+02
1.000000E+02
1.000000E+02
1.000000E+02
1.000000E+02
1.000000E+02
1.000000E+02
1.000000E+02
1.000000E+02
1.000000E+02
1.000000E+02
1.000000E+02
1.000000E+02
1.000000E+02
1.000000E+02
1.000000E+02
1.000000E+02
1.000000E+02
1.000000E+02
1.000000E+02
1.000000E+02
1.000000E+02
1.000000E+02
1.000000E+02
1.000000E+02
1.000000E+02
1.000000E+02
1.000000E+02
1.000000E+02
1.000000E+02
1.000000E+02
1.000000E+02
1.000000E+02
1.000000E+02
1.000000E+02
1.000000E+02
1.000000E+02
1.000000E+02
1.000000E+02
1.000000E+02
1.000000E+02
1.000000E+02
1.000000E+02
1.000000E+02
1.000000E+02
1.000000E+02
1.000000E+02
1.000000E+02
1.000000E+02
1.000000E+02
1.000000E+02
1.000000E+02
1.000000E+02
1.000000E+02
1.000000E+02
1.000000E+02
1.000000E+02
1.000000E+02
1.000000E+02
1.000000E+02
1.000000E+02
1.000000E+02
1.000000E+02
1.000000E+02
1.000000E+02
1.000000E+02
1.000000E+02
1.000000E+02
1.000000E+02
1.000000E+02
1.000000E+02
1.000000E+02
1.000000E+02
1.000000E+02
1.000000E+02
1.000000E+02
1.000000E+02
1.000000E+02
1.000000E+02
1.000000E+02
1.000000E+02
1.000000E+02
1.000000E+02
1.000000E+02
1.000000E+02
1.000000E+02
1.000000E+02
1.000000E+02
1.000000E+02
1.000000E+02
1.000000E+02
1.000000E+02
1.000000E+02
1.000000E+02
1.000000E+02
1.000000E+02
1.000000E+02
1.000000E+02
1.000000E+02
1.000000E+02
1.000000E+02
1.000000E+02
1.000000E+02
1.000000E+02
1.000000E+02
1.000000E+02
1.000000E+02
1.000000E+02
1.000000E+02
1.000000E+02
1.000000E+02
1.000000E+02
1.000000E+02
1.000000E+02
1.000000E+02
1.000000E+02
1.000000E+02
1.000000E+02
1.000000E+02
1.000000E+02
1.000000E+02
1.000000E+02
1.000000E+02
1.000000E+02
1.000000E+02
1.000000E+02
1.000000E+02
1.000000E+02
1.000000E+02
1.000000E+02
1.000000E+02
1.000000E+02
1.000000E+02
1.000000E+02
1.000000E+02
1.000000E+02
1.000000E+02
1.000000E+02
1.000000E+02
1.000000E+02
1.000000E+02
1.000000E+02
1.000000E+02
1.000000E+02
1.000000E+02
1.000000E+02
1.000000E+02
1.000000E+02
1.000000E+02
1.000000E+02
1.000000E+02
1.000000E+02
1.000000E+02
1.000000E+02
1.000000E+02
1.000000E+02
1.000000E+02
1.000000E+02
1.000000E+02
1.000000E+02
1.000000E+02
1.000000E+02
1.000000E+02
1.000000E+02
1.000000E+02
1.000000E+02
1.000000E+02
1.000000E+02
1.000000E+02
1.000000E+02
1.000000E+02
1.000000E+02
1.000000E+02
1.000000E+02
1.000000E+02
1.000000E+02
1.050000E+02
1.050000E+02
1.050000E+02
1.050000E+02
1.050000E+02
1.050000E+02
1.050000E+02
1.050000E+02
1.050000E+02
1.050000E+02
1.050000E+02
1.050000E+02
1.050000E+02
1.050000E+02
1.050000E+02
1.050000E+02
1.050000E+02
1.050000E+02
1.050000E+02
1.050000E+02
1.050000E+02
1.050000E+02
1.050000E+02
1.050000E+02
1.050000E+02
1.050000E+02
1.050000E+02
1.050000E+02
1.050000E+02
1.050000E+02
1.050000E+02
1.050000E+02
1.050000E+02
1.050000E+02
1.050000E+02
1.050000E+02
1.050000E+02
1.050000E+02
1.050000E+02
1.050000E+02
1.050000E+02
1.050000E+02
1.050000E+02
1.050000E+02
1.050000E+02
1.050000E+02
1.050000E+02
1.050000E+02
1.050000E+02
1.050000E+02
1.050000E+02
1.050000E+02
1.050000E+02
1.050000E+02
1.050000E+02
1.050000E+02
1.050000E+02
1.050000E+02
1.050000E+02
1.050000E+02
1.050000E+02
1.050000E+02
1.050000E+02
1.050000E+02
1.050000E+02
1.050000E+02
1.050000E+02
1.050000E+02
1.050000E+02
1.050000E+02
1.050000E+02
1.050000E+02
1.050000E+02
1.050000E+02
1.050000E+02
1.050000E+02
1.050000E+02
1.050000E+02
1.050000E+02
1.050000E+02
1.050000E+02
1.050000E+02
1.050000E+02
1.050000E+02
1.050000E+02
1.050000E+02
1.050000E+02
1.050000E+02
1.050000E+02
1.050000E+02
1.050000E+02
1.050000E+02
1.050000E+02
1.050000E+02
1.050000E+02
1.050000E+02
1.050000E+02
1.050000E+02
1.050000E+02
1.050000E+02
1.050000E+02
1.050000E+02
1.050000E+02
1.050000E+02
1.050000E+02
1.050000E+02
1.050000E+02
1.050000E+02
1.050000E+02
1.050000E+02
1.050000E+02
1.050000E+02
1.050000E+02
1.050000E+02
1.050000E+02
1.050000E+02
1.050000E+02
1.050000E+02
1.050000E+02
1.050000E+02
1.050000E+02
1.050000E+02
1.050000E+02
1.050000E+02
1.050000E+02
1.050000E+02
1.050000E+02
1.050000E+02
1.050000E+02
1.050000E+02
1.050000E+02
1.050000E+02
1.050000E+02
1.050000E+02
1.050000E+02
1.050000E+02
1.050000E+02
1.050000E+02
1.050000E+02
1.050000E+02
1.050000E+02
1.050000E+02
1.050000E+02
1.050000E+02
1.050000E+02
1.050000E+02
1.050000E+02
1.050000E+02
1.050000E+02
1.050000E+02
1.050000E+02
1.050000E+02
1.050000E+02
1.050000E+02
1.050000E+02
1.050000E+02
1.050000E+02
1.050000E+02
1.050000E+02
1.050000E+02
1.050000E+02
1.050000E+02
1.050000E+02
1.050000E+02
1.050000E+02
1.050000E+02
1.050000E+02
1.050000E+02
1.050000E+02
1.050000E+02
1.050000E+02
1.050000E+02
1.050000E+02
1.050000E+02
1.050000E+02
1.050000E+02
1.050000E+02
1.050000E+02
1.050000E+02
1.050000E+02
1.050000E+02
1.050000E+02
1.050000E+02
1.050000E+02
1.050000E+02
1.050000E+02
1.050000E+02
1.050000E+02
1.050000E+02
1.050000E+02
1.050000E+02
1.050000E+02
1.050000E+02
1.050000E+02
1.050000E+02
1.050000E+02
1.050000E+02
1.050000E+02
1.050000E+02
1.050000E+02
1.050000E+02
1.100000E+02
1.100000E+02
1.100000E+02
1.100000E+02
1.100000E+02
1.100000E+02
1.100000E+02
1.100000E+02
1.100000E+02
1.100000E+02
1.100000E+02
1.100000E+02
1.100000E+02
1.100000E+02
1.100000E+02
1.100000E+02
1.100000E+02
1.100000E+02
1.100000E+02
1.100000E+02
1.100000E+02
1.100000E+02
1.100000E+02
1.100000E+02
1.100000E+02
1.100000E+02
1.100000E+02
1.100000E+02
1.100000E+02
1.100000E+02
1.100000E+02
1.100000E+02
1.100000E+02
1.100000E+02
1.100000E+02
1.100000E+02
1.100000E+02
1.100000E+02
1.100000E+02
1.100000E+02
1.100000E+02
1.100000E+02
1.100000E+02
1.100000E+02
1.100000E+02
1.100000E+02
1.100000E+02
1.100000E+02
1.100000E+02
1.100000E+02
1.100000E+02
1.100000E+02
1.100000E+02
1.100000E+02
1.100000E+02
1.100000E+02
1.100000E+02
1.100000E+02
1.100000E+02
1.100000E+02
1.100000E+02
1.100000E+02
1.100000E+02
1.100000E+02
1.100000E+02
1.100000E+02
1.100000E+02
1.100000E+02
1.100000E+02
1.100000E+02
1.100000E+02
1.100000E+02
1.100000E+02
1.100000E+02
1.100000E+02
1.100000E+02
1.100000E+02
1.100000E+02
1.100000E+02
1.100000E+02
1.100000E+02
1.100000E+02
1.100000E+02
1.100000E+02
1.100000E+02
1.100000E+02
1.100000E+02
1.100000E+02
1.100000E+02
1.100000E+02
1.100000E+02
1.100000E+02
1.100000E+02
1.100000E+02
1.100000E+02
1.100000E+02
1.100000E+02
1.100000E+02
1.100000E+02
1.100000E+02
1.100000E+02
1.100000E+02
1.100000E+02
1.100000E+02
1.100000E+02
1.100000E+02
1.100000E+02
1.100000E+02
1.100000E+02
1.100000E+02
1.100000E+02
1.100000E+02
1.100000E+02
1.100000E+02
1.100000E+02
1.100000E+02
1.100000E+02
1.100000E+02
1.100000E+02
1.100000E+02
1.100000E+02
1.100000E+02
1.100000E+02
1.100000E+02
1.100000E+02
1.100000E+02
1.100000E+02
1.100000E+02
1.100000E+02
1.100000E+02
1.100000E+02
1.100000E+02
1.100000E+02
1.100000E+02
1.100000E+02
1.100000E+02
1.100000E+02
1.100000E+02
1.100000E+02
1.100000E+02
1.100000E+02
1.100000E+02
1.100000E+02
1.100000E+02
1.100000E+02
1.100000E+02
1.100000E+02
1.100000E+02
1.100000E+02
1.100000E+02
1.100000E+02
1.100000E+02
1.100000E+02
1.100000E+02
1.100000E+02
1.100000E+02
1.100000E+02
1.100000E+02
1.100000E+02
1.100000E+02
1.100000E+02
1.100000E+02
1.100000E+02
1.100000E+02
1.100000E+02
1.100000E+02
1.100000E+02
1.100000E+02
1.100000E+02
1.100000E+02
1.100000E+02
1.100000E+02
1.100000E+02
1.100000E+02
1.100000E+02
1.100000E+02
1.100000E+02
1.100000E+02
1.100000E+02
1.100000E+02
1.100000E+02
1.100000E+02
1.100000E+02
1.100000E+02
1.100000E+02
1.100000E+02
1.100000E+02
1.100000E+02
1.100000E+02
1.100000E+02
1.100000E+02
1.100000E+02
1.100000E+02
1.100000E+02
1.100000E+02
1.100000E+02
1.100000E+02
1.100000E+02
1.100000E+02
1.100000E+02
1.100000E+02
1.150000E+02
1.150000E+02
1.150000E+02
1.150000E+02
1.150000E+02
1.150000E+02
1.150000E+02
1.150000E+02
1.150000E+02
1.150000E+02
1.150000E+02
1.150000E+02
1.150000E+02
1.150000E+02
1.150000E+02
1.150000E+02
1.150000E+02
1.150000E+02
1.150000E+02
1.150000E+02
1.150000E+02
1.150000E+02
1.150000E+02
1.150000E+02
1.150000E+02
1.150000E+02
1.150000E+02
1.150000E+02
1.150000E+02
1.150000E+02
1.150000E+02
1.150000E+02
1.150000E+02
1.150000E+02
1.150000E+02
1.150000E+02
1.150000E+02
1.150000E+02
1.150000E+02
1.150000E+02
1.150000E+02
1.150000E+02
1.150000E+02
1.150000E+02
1.150000E+02
1.150000E+02
1.150000E+02
1.150000E+02
1.150000E+02
1.150000E+02
1.150000E+02
1.150000E+02
1.150000E+02
1.150000E+02
1.150000E+02
1.150000E+02
1.150000E+02
1.150000E+02
1.150000E+02
1.150000E+02
1.150000E+02
1.150000E+02
1.150000E+02
1.150000E+02
1.150000E+02
1.150000E+02
1.150000E+02
1.150000E+02
1.150000E+02
1.150000E+02
1.150000E+02
1.150000E+02
1.150000E+02
1.150000E+02
1.150000E+02
1.150000E+02
1.150000E+02
1.150000E+02
1.150000E+02
1.150000E+02
1.150000E+02
1.150000E+02
1.150000E+02
1.150000E+02
1.150000E+02
1.150000E+02
1.150000E+02
1.150000E+02
1.150000E+02
1.150000E+02
1.150000E+02
1.150000E+02
1.150000E+02
1.150000E+02
1.150000E+02
1.150000E+02
1.150000E+02
1.150000E+02
1.150000E+02
1.150000E+02
1.150000E+02
1.150000E+02
1.150000E+02
1.150000E+02
1.150000E+02
1.150000E+02
1.150000E+02
1.150000E+02
1.150000E+02
1.150000E+02
1.150000E+02
1.150000E+02
1.150000E+02
1.150000E+02
1.150000E+02
1.150000E+02
1.150000E+02
1.150000E+02
1.150000E+02
1.150000E+02
1.150000E+02
1.150000E+02
1.150000E+02
1.150000E+02
1.150000E+02
1.150000E+02
1.150000E+02
1.150000E+02
1.150000E+02
1.150000E+02
1.150000E+02
1.150000E+02
1.150000E+02
1.150000E+02
1.150000E+02
1.150000E+02
1.150000E+02
1.150000E+02
1.150000E+02
1.150000E+02
1.150000E+02
1.150000E+02
1.150000E+02
1.150000E+02
1.150000E+02
1.150000E+02
1.150000E+02
1.150000E+02
1.150000E+02
1.150000E+02
1.150000E+02
1.150000E+02
1.150000E+02
1.150000E+02
1.150000E+02
1.150000E+02
1.150000E+02
1.150000E+02
1.150000E+02
1.150000E+02
1.150000E+02
1.150000E+02
1.150000E+02
1.150000E+02
1.150000E+02
1.150000E+02
1.150000E+02
1.150000E+02
1.150000E+02
1.150000E+02
1.150000E+02
1.150000E+02
1.150000E+02
1.150000E+02
1.150000E+02
1.150000E+02
1.150000E+02
1.150000E+02
1.150000E+02
1.150000E+02
1.150000E+02
1.150000E+02
1.150000E+02
1.150000E+02
1.150000E+02
1.150000E+02
1.150000E+02
1.150000E+02
1.150000E+02
1.150000E+02
1.150000E+02
1.150000E+02
1.150000E+02
1.150000E+02
1.150000E+02
1.150000E+02
1.150000E+02
1.150000E+02
1.150000E+02
1.150000E+02
1.150000E+02
1.200000E+02
1.200000E+02
1.200000E+02
1.200000E+02
1.200000E+02
1.200000E+02
1.200000E+02
1.200000E+02
1.200000E+02
1.200000E+02
1.200000E+02
1.200000E+02
1.200000E+02
1.200000E+02
1.200000E+02
1.200000E+02
1.200000E+02
1.200000E+02
1.200000E+02
1.200000E+02
1.200000E+02
1.200000E+02
1.200000E+02
1.200000E+02
1.200000E+02
1.200000E+02
1.200000E+02
1.200000E+02
1.200000E+02
1.200000E+02
1.200000E+02
1.200000E+02
1.200000E+02
1.200000E+02
1.200000E+02
1.200000E+02
1.200000E+02
1.200000E+02
1.200000E+02
1.200000E+02
1.200000E+02
1.200000E+02
1.200000E+02
1.200000E+02
1.200000E+02
1.200000E+02
1.200000E+02
1.200000E+02
1.200000E+02
1.200000E+02
1.200000E+02
1.200000E+02
1.200000E+02
1.200000E+02
1.200000E+02
1.200000E+02
1.200000E+02
1.200000E+02
1.200000E+02
1.200000E+02
1.200000E+02
1.200000E+02
1.200000E+02
1.200000E+02
1.200000E+02
1.200000E+02
1.200000E+02
1.200000E+02
1.200000E+02
1.200000E+02
1.200000E+02
1.200000E+02
1.200000E+02
1.200000E+02
1.200000E+02
1.200000E+02
1.200000E+02
1.200000E+02
1.200000E+02
1.200000E+02
1.200000E+02
1.200000E+02
1.200000E+02
1.200000E+02
1.200000E+02
1.200000E+02
1.200000E+02
1.200000E+02
1.200000E+02
1.200000E+02
1.200000E+02
1.200000E+02
1.200000E+02
1.200000E+02
1.200000E+02
1.200000E+02
1.200000E+02
1.200000E+02
1.200000E+02
1.200000E+02
1.200000E+02
1.200000E+02
1.200000E+02
1.200000E+02
1.200000E+02
1.200000E+02
1.200000E+02
1.200000E+02
1.200000E+02
1.200000E+02
1.200000E+02
1.200000E+02
1.200000E+02
1.200000E+02
1.200000E+02
1.200000E+02
1.200000E+02
1.200000E+02
1.200000E+02
1.200000E+02
1.200000E+02
1.200000E+02
1.200000E+02
1.200000E+02
1.200000E+02
1.200000E+02
1.200000E+02
1.200000E+02
1.200000E+02
1.200000E+02
1.200000E+02
1.200000E+02
1.200000E+02
1.200000E+02
1.200000E+02
1.200000E+02
1.200000E+02
1.200000E+02
1.200000E+02
1.200000E+02
1.200000E+02
1.200000E+02
1.200000E+02
1.200000E+02
1.200000E+02
1.200000E+02
1.200000E+02
1.200000E+02
1.200000E+02
1.200000E+02
1.200000E+02
1.200000E+02
1.200000E+02
1.200000E+02
1.200000E+02
1.200000E+02
1.200000E+02
1.200000E+02
1.200000E+02
1.200000E+02
1.200000E+02
1.200000E+02
1.200000E+02
1.200000E+02
1.200000E+02
1.200000E+02
1.200000E+02
1.200000E+02
1.200000E+02
1.200000E+02
1.200000E+02
1.200000E+02
1.200000E+02
1.200000E+02
1.200000E+02
1.200000E+02
1.200000E+02
1.200000E+02
1.200000E+02
1.200000E+02
1.200000E+02
1.200000E+02
1.200000E+02
1.200000E+02
1.200000E+02
1.200000E+02
1.200000E+02
1.200000E+02
1.200000E+02
1.200000E+02
1.200000E+02
1.200000E+02
1.200000E+02
1.200000E+02
1.200000E+02
1.200000E+02
1.200000E+02
1.200000E+02
1.200000E+02
1.200000E+02
1.200000E+02
1.250000E+02
1.250000E+02
1.250000E+02
1.250000E+02
1.250000E+02
1.250000E+02
1.250000E+02
1.250000E+02
1.250000E+02
1.250000E+02
1.250000E+02
1.250000E+02
1.250000E+02
1.250000E+02
1.250000E+02
1.250000E+02
1.250000E+02
1.250000E+02
1.250000E+02
1.250000E+02
1.250000E+02
1.250000E+02
1.250000E+02
1.250000E+02
1.250000E+02
1.250000E+02
1.250000E+02
1.250000E+02
1.250000E+02
1.250000E+02
1.250000E+02
1.250000E+02
1.250000E+02
1.250000E+02
1.250000E+02
1.250000E+02
1.250000E+02
1.250000E+02
1.250000E+02
1.250000E+02
1.250000E+02
1.250000E+02
1.250000E+02
1.250000E+02
1.250000E+02
1.250000E+02
1.250000E+02
1.250000E+02
1.250000E+02
1.250000E+02
1.250000E+02
1.250000E+02
1.250000E+02
1.250000E+02
1.250000E+02
1.250000E+02
1.250000E+02
1.250000E+02
1.250000E+02
1.250000E+02
1.250000E+02
1.250000E+02
1.250000E+02
1.250000E+02
1.250000E+02
1.250000E+02
1.250000E+02
1.250000E+02
1.250000E+02
1.250000E+02
1.250000E+02
1.250000E+02
1.250000E+02
1.250000E+02
1.250000E+02
1.250000E+02
1.250000E+02
1.250000E+02
1.250000E+02
1.250000E+02
1.250000E+02
1.250000E+02
1.250000E+02
1.250000E+02
1.250000E+02
1.250000E+02
1.250000E+02
1.250000E+02
1.250000E+02
1.250000E+02
1.250000E+02
1.250000E+02
1.250000E+02
1.250000E+02
1.250000E+02
1.250000E+02
1.250000E+02
1.250000E+02
1.250000E+02
1.250000E+02
1.250000E+02
1.250000E+02
1.250000E+02
1.250000E+02
1.250000E+02
1.250000E+02
1.250000E+02
1.250000E+02
1.250000E+02
1.250000E+02
1.250000E+02
1.250000E+02
1.250000E+02
1.250000E+02
1.250000E+02
1.250000E+02
1.250000E+02
1.250000E+02
1.250000E+02
1.250000E+02
1.250000E+02
1.250000E+02
1.250000E+02
1.250000E+02
1.250000E+02
1.250000E+02
1.250000E+02
1.250000E+02
1.250000E+02
1.250000E+02
1.250000E+02
1.250000E+02
1.250000E+02
1.250000E+02
1.250000E+02
1.250000E+02
1.250000E+02
1.250000E+02
1.250000E+02
1.250000E+02
1.250000E+02
1.250000E+02
1.250000E+02
1.250000E+02
1.250000E+02
1.250000E+02
1.250000E+02
1.250000E+02
1.250000E+02
1.250000E+02
1.250000E+02
1.250000E+02
1.250000E+02
1.250000E+02
1.250000E+02
1.250000E+02
1.250000E+02
1.250000E+02
1.250000E+02
1.250000E+02
1.250000E+02
1.250000E+02
1.250000E+02
1.250000E+02
1.250000E+02
1.250000E+02
1.250000E+02
1.250000E+02
1.250000E+02
1.250000E+02
1.250000E+02
1.250000E+02
1.250000E+02
1.250000E+02
1.250000E+02
1.250000E+02
1.250000E+02
1.250000E+02
1.250000E+02
1.250000E+02
1.250000E+02
1.250000E+02
1.250000E+02
1.250000E+02
1.250000E+02
1.250000E+02
1.250000E+02
1.250000E+02
1.250000E+02
1.250000E+02
1.250000E+02
1.250000E+02
1.250000E+02
1.250000E+02
1.250000E+02
1.250000E+02
1.250000E+02
1.250000E+02
1.250000E+02
1.250000E+02
1.250000E+02
1.300000E+02
1.300000E+02
1.300000E+02
1.300000E+02
1.300000E+02
1.300000E+02
1.300000E+02
1.300000E+02
1.300000E+02
1.300000E+02
1.300000E+02
1.300000E+02
1.300000E+02
1.300000E+02
1.300000E+02
1.300000E+02
1.300000E+02
1.300000E+02
1.300000E+02
1.300000E+02
1.300000E+02
1.300000E+02
1.300000E+02
1.300000E+02
1.300000E+02
1.300000E+02
1.300000E+02
1.300000E+02
1.300000E+02
1.300000E+02
1.300000E+02
1.300000E+02
1.300000E+02
1.300000E+02
1.300000E+02
1.300000E+02
1.300000E+02
1.300000E+02
1.300000E+02
1.300000E+02
1.300000E+02
1.300000E+02
1.300000E+02
1.300000E+02
1.300000E+02
1.300000E+02
1.300000E+02
1.300000E+02
1.300000E+02
1.300000E+02
1.300000E+02
1.300000E+02
1.300000E+02
1.300000E+02
1.300000E+02
1.300000E+02
1.300000E+02
1.300000E+02
1.300000E+02
1.300000E+02
1.300000E+02
1.300000E+02
1.300000E+02
1.300000E+02
1.300000E+02
1.300000E+02
1.300000E+02
1.300000E+02
1.300000E+02
1.300000E+02
1.300000E+02
1.300000E+02
1.300000E+02
1.300000E+02
1.300000E+02
1.300000E+02
1.300000E+02
1.300000E+02
1.300000E+02
1.300000E+02
1.300000E+02
1.300000E+02
1.300000E+02
1.300000E+02
1.300000E+02
1.300000E+02
1.300000E+02
1.300000E+02
1.300000E+02
1.300000E+02
1.300000E+02
1.300000E+02
1.300000E+02
1.300000E+02
1.300000E+02
1.300000E+02
1.300000E+02
1.300000E+02
1.300000E+02
1.300000E+02
1.300000E+02
1.300000E+02
1.300000E+02
1.300000E+02
1.300000E+02
1.300000E+02
1.300000E+02
1.300000E+02
1.300000E+02
1.300000E+02
1.300000E+02
1.300000E+02
1.300000E+02
1.300000E+02
1.300000E+02
1.300000E+02
1.300000E+02
1.300000E+02
1.300000E+02
1.300000E+02
1.300000E+02
1.300000E+02
1.300000E+02
1.300000E+02
1.300000E+02
1.300000E+02
1.300000E+02
1.300000E+02
1.300000E+02
1.300000E+02
1.300000E+02
1.300000E+02
1.300000E+02
1.300000E+02
1.300000E+02
1.300000E+02
1.300000E+02
1.300000E+02
1.300000E+02
1.300000E+02
1.300000E+02
1.300000E+02
1.300000E+02
1.300000E+02
1.300000E+02
1.300000E+02
1.300000E+02
1.300000E+02
1.300000E+02
1.300000E+02
1.300000E+02
1.300000E+02
1.300000E+02
1.300000E+02
1.300000E+02
1.300000E+02
1.300000E+02
1.300000E+02
1.300000E+02
1.300000E+02
1.300000E+02
1.300000E+02
1.300000E+02
1.300000E+02
1.300000E+02
1.300000E+02
1.300000E+02
1.300000E+02
1.300000E+02
1.300000E+02
1.300000E+02
1.300000E+02
1.300000E+02
1.300000E+02
1.300000E+02
1.300000E+02
1.300000E+02
1.300000E+02
1.300000E+02
1.300000E+02
1.300000E+02
1.300000E+02
1.300000E+02
1.300000E+02
1.300000E+02
1.300000E+02
1.300000E+02
1.300000E+02
1.300000E+02
1.300000E+02
1.300000E+02
1.300000E+02
1.300000E+02
1.300000E+02
1.300000E+02
1.300000E+02
1.300000E+02
1.300000E+02
1.300000E+02
1.300000E+02
1.300000E+02
1.350000E+02
1.350000E+02
1.350000E+02
1.350000E+02
1.350000E+02
1.350000E+02
1.350000E+02
1.350000E+02
1.350000E+02
1.350000E+02
1.350000E+02
1.350000E+02
1.350000E+02
1.350000E+02
1.350000E+02
1.350000E+02
1.350000E+02
1.350000E+02
1.350000E+02
1.350000E+02
1.350000E+02
1.350000E+02
1.350000E+02
1.350000E+02
1.350000E+02
1.350000E+02
1.350000E+02
1.350000E+02
1.350000E+02
1.350000E+02
1.350000E+02
1.350000E+02
1.350000E+02
1.350000E+02
1.350000E+02
1.350000E+02
1.350000E+02
1.350000E+02
1.350000E+02
1.350000E+02
1.350000E+02
1.350000E+02
1.350000E+02
1.350000E+02
1.350000E+02
1.350000E+02
1.350000E+02
1.350000E+02
1.350000E+02
1.350000E+02
1.350000E+02
1.350000E+02
1.350000E+02
1.350000E+02
1.350000E+02
1.350000E+02
1.350000E+02
1.350000E+02
1.350000E+02
1.350000E+02
1.350000E+02
1.350000E+02
1.350000E+02
1.350000E+02
1.350000E+02
1.350000E+02
1.350000E+02
1.350000E+02
1.350000E+02
1.350000E+02
1.350000E+02
1.350000E+02
1.350000E+02
1.350000E+02
1.350000E+02
1.350000E+02
1.350000E+02
1.350000E+02
1.350000E+02
1.350000E+02
1.350000E+02
1.350000E+02
1.350000E+02
1.350000E+02
1.350000E+02
1.350000E+02
1.350000E+02
1.350000E+02
1.350000E+02
1.350000E+02
1.350000E+02
1.350000E+02
1.350000E+02
1.350000E+02
1.350000E+02
1.350000E+02
1.350000E+02
1.350000E+02
1.350000E+02
1.350000E+02
1.350000E+02
1.350000E+02
1.350000E+02
1.350000E+02
1.350000E+02
1.350000E+02
1.350000E+02
1.350000E+02
1.350000E+02
1.350000E+02
1.350000E+02
1.350000E+02
1.350000E+02
1.350000E+02
1.350000E+02
1.350000E+02
1.350000E+02
1.350000E+02
1.350000E+02
1.350000E+02
1.350000E+02
1.350000E+02
1.350000E+02
1.350000E+02
1.350000E+02
1.350000E+02
1.350000E+02
1.350000E+02
1.350000E+02
1.350000E+02
1.350000E+02
1.350000E+02
1.350000E+02
1.350000E+02
1.350000E+02
1.350000E+02
1.350000E+02
1.350000E+02
1.350000E+02
1.350000E+02
1.350000E+02
1.350000E+02
1.350000E+02
1.350000E+02
1.350000E+02
1.350000E+02
1.350000E+02
1.350000E+02
1.350000E+02
1.350000E+02
1.350000E+02
1.350000E+02
1.350000E+02
1.350000E+02
1.350000E+02
1.350000E+02
1.350000E+02
1.350000E+02
1.350000E+02
1.350000E+02
1.350000E+02
1.350000E+02
1.350000E+02
1.350000E+02
1.350000E+02
1.350000E+02
1.350000E+02
1.350000E+02
1.350000E+02
1.350000E+02
1.350000E+02
1.350000E+02
1.350000E+02
1.350000E+02
1.350000E+02
1.350000E+02
1.350000E+02
1.350000E+02
1.350000E+02
1.350000E+02
1.350000E+02
1.350000E+02
1.350000E+02
1.350000E+02
1.350000E+02
1.350000E+02
1.350000E+02
1.350000E+02
1.350000E+02
1.350000E+02
1.350000E+02
1.350000E+02
1.350000E+02
1.350000E+02
1.350000E+02
1.350000E+02
1.350000E+02
1.350000E+02
1.350000E+02
1.350000E+02
1.350000E+02
1.400000E+02
1.400000E+02
1.400000E+02
1.400000E+02
1.400000E+02
1.400000E+02
1.400000E+02
1.400000E+02
1.400000E+02
1.400000E+02
1.400000E+02
1.400000E+02
1.400000E+02
1.400000E+02
1.400000E+02
1.400000E+02
1.400000E+02
1.400000E+02
1.400000E+02
1.400000E+02
1.400000E+02
1.400000E+02
1.400000E+02
1.400000E+02
1.400000E+02
1.400000E+02
1.400000E+02
1.400000E+02
1.400000E+02
1.400000E+02
1.400000E+02
1.400000E+02
1.400000E+02
1.400000E+02
1.400000E+02
1.400000E+02
1.400000E+02
1.400000E+02
1.400000E+02
1.400000E+02
1.400000E+02
1.400000E+02
1.400000E+02
1.400000E+02
1.400000E+02
1.400000E+02
1.400000E+02
1.400000E+02
1.400000E+02
1.400000E+02
1.400000E+02
1.400000E+02
1.400000E+02
1.400000E+02
1.400000E+02
1.400000E+02
1.400000E+02
1.400000E+02
1.400000E+02
1.400000E+02
1.400000E+02
1.400000E+02
1.400000E+02
1.400000E+02
1.400000E+02
1.400000E+02
1.400000E+02
1.400000E+02
1.400000E+02
1.400000E+02
1.400000E+02
1.400000E+02
1.400000E+02
1.400000E+02
1.400000E+02
1.400000E+02
1.400000E+02
1.400000E+02
1.400000E+02
1.400000E+02
1.400000E+02
1.400000E+02
1.400000E+02
1.400000E+02
1.400000E+02
1.400000E+02
1.400000E+02
1.400000E+02
1.400000E+02
1.400000E+02
1.400000E+02
1.400000E+02
1.400000E+02
1.400000E+02
1.400000E+02
1.400000E+02
1.400000E+02
1.400000E+02
1.400000E+02
1.400000E+02
1.400000E+02
1.400000E+02
1.400000E+02
1.400000E+02
1.400000E+02
1.400000E+02
1.400000E+02
1.400000E+02
1.400000E+02
1.400000E+02
1.400000E+02
1.400000E+02
1.400000E+02
1.400000E+02
1.400000E+02
1.400000E+02
1.400000E+02
1.400000E+02
1.400000E+02
1.400000E+02
1.400000E+02
1.400000E+02
1.400000E+02
1.400000E+02
1.400000E+02
1.400000E+02
1.400000E+02
1.400000E+02
1.400000E+02
1.400000E+02
1.400000E+02
1.400000E+02
1.400000E+02
1.400000E+02
1.400000E+02
1.400000E+02
1.400000E+02
1.400000E+02
1.400000E+02
1.400000E+02
1.400000E+02
1.400000E+02
1.400000E+02
1.400000E+02
1.400000E+02
1.400000E+02
1.400000E+02
1.400000E+02
1.400000E+02
1.400000E+02
1.400000E+02
1.400000E+02
1.400000E+02
1.400000E+02
1.400000E+02
1.400000E+02
1.400000E+02
1.400000E+02
1.400000E+02
1.400000E+02
1.400000E+02
1.400000E+02
1.400000E+02
1.400000E+02
1.400000E+02
1.400000E+02
1.400000E+02
1.400000E+02
1.400000E+02
1.400000E+02
1.400000E+02
1.400000E+02
1.400000E+02
1.400000E+02
1.400000E+02
1.400000E+02
1.400000E+02
1.400000E+02
1.400000E+02
1.400000E+02
1.400000E+02
1.400000E+02
1.400000E+02
1.400000E+02
1.400000E+02
1.400000E+02
1.400000E+02
1.400000E+02
1.400000E+02
1.400000E+02
1.400000E+02
1.400000E+02
1.400000E+02
1.400000E+02
1.400000E+02
1.400000E+02
1.400000E+02
1.400000E+02
1.400000E+02
1.400000E+02
1.400000E+02
1.450000E+02
1.450000E+02
1.450000E+02
1.450000E+02
1.450000E+02
1.450000E+02
1.450000E+02
1.450000E+02
1.450000E+02
1.450000E+02
1.450000E+02
1.450000E+02
1.450000E+02
1.450000E+02
1.450000E+02
1.450000E+02
1.450000E+02
1.450000E+02
1.450000E+02
1.450000E+02
1.450000E+02
1.450000E+02
1.450000E+02
1.450000E+02
1.450000E+02
1.450000E+02
1.450000E+02
1.450000E+02
1.450000E+02
1.450000E+02
1.450000E+02
1.450000E+02
1.450000E+02
1.450000E+02
1.450000E+02
1.450000E+02
1.450000E+02
1.450000E+02
1.450000E+02
1.450000E+02
1.450000E+02
1.450000E+02
1.450000E+02
1.450000E+02
1.450000E+02
1.450000E+02
1.450000E+02
1.450000E+02
1.450000E+02
1.450000E+02
1.450000E+02
1.450000E+02
1.450000E+02
1.450000E+02
1.450000E+02
1.450000E+02
1.450000E+02
1.450000E+02
1.450000E+02
1.450000E+02
1.450000E+02
1.450000E+02
1.450000E+02
1.450000E+02
1.450000E+02
1.450000E+02
1.450000E+02
1.450000E+02
1.450000E+02
1.450000E+02
1.450000E+02
1.450000E+02
1.450000E+02
1.450000E+02
1.450000E+02
1.450000E+02
1.450000E+02
1.450000E+02
1.450000E+02
1.450000E+02
1.450000E+02
1.450000E+02
1.450000E+02
1.450000E+02
1.450000E+02
1.450000E+02
1.450000E+02
1.450000E+02
1.450000E+02
1.450000E+02
1.450000E+02
1.450000E+02
1.450000E+02
1.450000E+02
1.450000E+02
1.450000E+02
1.450000E+02
1.450000E+02
1.450000E+02
1.450000E+02
1.450000E+02
1.450000E+02
1.450000E+02
1.450000E+02
1.450000E+02
1.450000E+02
1.450000E+02
1.450000E+02
1.450000E+02
1.450000E+02
1.450000E+02
1.450000E+02
1.450000E+02
1.450000E+02
1.450000E+02
1.450000E+02
1.450000E+02
1.450000E+02
1.450000E+02
1.450000E+02
1.450000E+02
1.450000E+02
1.450000E+02
1.450000E+02
1.450000E+02
1.450000E+02
1.450000E+02
1.450000E+02
1.450000E+02
1.450000E+02
1.450000E+02
1.450000E+02
1.450000E+02
1.450000E+02
1.450000E+02
1.450000E+02
1.450000E+02
1.450000E+02
1.450000E+02
1.450000E+02
1.450000E+02
1.450000E+02
1.450000E+02
1.450000E+02
1.450000E+02
1.450000E+02
1.450000E+02
1.450000E+02
1.450000E+02
1.450000E+02
1.450000E+02
1.450000E+02
1.450000E+02
1.450000E+02
1.450000E+02
1.450000E+02
1.450000E+02
1.450000E+02
1.450000E+02
1.450000E+02
1.450000E+02
1.450000E+02
1.450000E+02
1.450000E+02
1.450000E+02
1.450000E+02
1.450000E+02
1.450000E+02
1.450000E+02
1.450000E+02
1.450000E+02
1.450000E+02
1.450000E+02
1.450000E+02
1.450000E+02
1.450000E+02
1.450000E+02
1.450000E+02
1.450000E+02
1.450000E+02
1.450000E+02
1.450000E+02
1.450000E+02
1.450000E+02
1.450000E+02
1.450000E+02
1.450000E+02
1.450000E+02
1.450000E+02
1.450000E+02
1.450000E+02
1.450000E+02
1.450000E+02
1.450000E+02
1.450000E+02
1.450000E+02
1.450000E+02
1.450000E+02
1.450000E+02
1.450000E+02
1.450000E+02
1.500000E+02
1.500000E+02
1.500000E+02
1.500000E+02
1.500000E+02
1.500000E+02
1.500000E+02
1.500000E+02
1.500000E+02
1.500000E+02
1.500000E+02
1.500000E+02
1.500000E+02
1.500000E+02
1.500000E+02
1.500000E+02
1.500000E+02
1.500000E+02
1.500000E+02
1.500000E+02
1.500000E+02
1.500000E+02
1.500000E+02
1.500000E+02
1.500000E+02
1.500000E+02
1.500000E+02
1.500000E+02
1.500000E+02
1.500000E+02
1.500000E+02
1.500000E+02
1.500000E+02
1.500000E+02
1.500000E+02
1.500000E+02
1.500000E+02
1.500000E+02
1.500000E+02
1.500000E+02
1.500000E+02
1.500000E+02
1.500000E+02
1.500000E+02
1.500000E+02
1.500000E+02
1.500000E+02
1.500000E+02
1.500000E+02
1.500000E+02
1.500000E+02
1.500000E+02
1.500000E+02
1.500000E+02
1.500000E+02
1.500000E+02
1.500000E+02
1.500000E+02
1.500000E+02
1.500000E+02
1.500000E+02
1.500000E+02
1.500000E+02
1.500000E+02
1.500000E+02
1.500000E+02
1.500000E+02
1.500000E+02
1.500000E+02
1.500000E+02
1.500000E+02
1.500000E+02
1.500000E+02
1.500000E+02
1.500000E+02
1.500000E+02
1.500000E+02
1.500000E+02
1.500000E+02
1.500000E+02
1.500000E+02
1.500000E+02
1.500000E+02
1.500000E+02
1.500000E+02
1.500000E+02
1.500000E+02
1.500000E+02
1.500000E+02
1.500000E+02
1.500000E+02
1.500000E+02
1.500000E+02
1.500000E+02
1.500000E+02
1.500000E+02
1.500000E+02
1.500000E+02
1.500000E+02
1.500000E+02
1.500000E+02
1.500000E+02
1.500000E+02
1.500000E+02
1.500000E+02
1.500000E+02
1.500000E+02
1.500000E+02
1.500000E+02
1.500000E+02
1.500000E+02
1.500000E+02
1.500000E+02
1.500000E+02
1.500000E+02
1.500000E+02
1.500000E+02
1.500000E+02
1.500000E+02
1.500000E+02
1.500000E+02
1.500000E+02
1.500000E+02
1.500000E+02
1.500000E+02
1.500000E+02
1.500000E+02
1.500000E+02
1.500000E+02
1.500000E+02
1.500000E+02
1.500000E+02
1.500000E+02
1.500000E+02
1.500000E+02
1.500000E+02
1.500000E+02
1.500000E+02
1.500000E+02
1.500000E+02
1.500000E+02
1.500000E+02
1.500000E+02
1.500000E+02
1.500000E+02
1.500000E+02
1.500000E+02
1.500000E+02
1.500000E+02
1.500000E+02
1.500000E+02
1.500000E+02
1.500000E+02
1.500000E+02
1.500000E+02
1.500000E+02
1.500000E+02
1.500000E+02
1.500000E+02
1.500000E+02
1.500000E+02
1.500000E+02
1.500000E+02
1.500000E+02
1.500000E+02
1.500000E+02
1.500000E+02
1.500000E+02
1.500000E+02
1.500000E+02
1.500000E+02
1.500000E+02
1.500000E+02
1.500000E+02
1.500000E+02
1.500000E+02
1.500000E+02
1.500000E+02
1.500000E+02
1.500000E+02
1.500000E+02
1.500000E+02
1.500000E+02
1.500000E+02
1.500000E+02
1.500000E+02
1.500000E+02
1.500000E+02
1.500000E+02
1.500000E+02
1.500000E+02
1.500000E+02
1.500000E+02
1.500000E+02
1.500000E+02
1.500000E+02
1.500000E+02
1.500000E+02
1.500000E+02
1.500000E+02
1.500000E+02
1.550000E+02
1.550000E+02
1.550000E+02
1.550000E+02
1.550000E+02
1.550000E+02
1.550000E+02
1.550000E+02
1.550000E+02
1.550000E+02
1.550000E+02
1.550000E+02
1.550000E+02
1.550000E+02
1.550000E+02
1.550000E+02
1.550000E+02
1.550000E+02
1.550000E+02
1.550000E+02
1.550000E+02
1.550000E+02
1.550000E+02
1.550000E+02
1.550000E+02
1.550000E+02
1.550000E+02
1.550000E+02
1.550000E+02
1.550000E+02
1.550000E+02
1.550000E+02
1.550000E+02
1.550000E+02
1.550000E+02
1.550000E+02
1.550000E+02
1.550000E+02
1.550000E+02
1.550000E+02
1.550000E+02
1.550000E+02
1.550000E+02
1.550000E+02
1.550000E+02
1.550000E+02
1.550000E+02
1.550000E+02
1.550000E+02
1.550000E+02
1.550000E+02
1.550000E+02
1.550000E+02
1.550000E+02
1.550000E+02
1.550000E+02
1.550000E+02
1.550000E+02
1.550000E+02
1.550000E+02
1.550000E+02
1.550000E+02
1.550000E+02
1.550000E+02
1.550000E+02
1.550000E+02
1.550000E+02
1.550000E+02
1.550000E+02
1.550000E+02
1.550000E+02
1.550000E+02
1.550000E+02
1.550000E+02
1.550000E+02
1.550000E+02
1.550000E+02
1.550000E+02
1.550000E+02
1.550000E+02
1.550000E+02
1.550000E+02
1.550000E+02
1.550000E+02
1.550000E+02
1.550000E+02
1.550000E+02
1.550000E+02
1.550000E+02
1.550000E+02
1.550000E+02
1.550000E+02
1.550000E+02
1.550000E+02
1.550000E+02
1.550000E+02
1.550000E+02
1.550000E+02
1.550000E+02
1.550000E+02
1.550000E+02
1.550000E+02
1.550000E+02
1.550000E+02
1.550000E+02
1.550000E+02
1.550000E+02
1.550000E+02
1.550000E+02
1.550000E+02
1.550000E+02
1.550000E+02
1.550000E+02
1.550000E+02
1.550000E+02
1.550000E+02
1.550000E+02
1.550000E+02
1.550000E+02
1.550000E+02
1.550000E+02
1.550000E+02
1.550000E+02
1.550000E+02
1.550000E+02
1.550000E+02
1.550000E+02
1.550000E+02
1.550000E+02
1.550000E+02
1.550000E+02
1.550000E+02
1.550000E+02
1.550000E+02
1.550000E+02
1.550000E+02
1.550000E+02
1.550000E+02
1.550000E+02
1.550000E+02
1.550000E+02
1.550000E+02
1.550000E+02
1.550000E+02
1.550000E+02
1.550000E+02
1.550000E+02
1.550000E+02
1.550000E+02
1.550000E+02
1.550000E+02
1.550000E+02
1.550000E+02
1.550000E+02
1.550000E+02
1.550000E+02
1.550000E+02
1.550000E+02
1.550000E+02
1.550000E+02
1.550000E+02
1.550000E+02
1.550000E+02
1.550000E+02
1.550000E+02
1.550000E+02
1.550000E+02
1.550000E+02
1.550000E+02
1.550000E+02
1.550000E+02
1.550000E+02
1.550000E+02
1.550000E+02
1.550000E+02
1.550000E+02
1.550000E+02
1.550000E+02
1.550000E+02
1.550000E+02
1.550000E+02
1.550000E+02
1.550000E+02
1.550000E+02
1.550000E+02
1.550000E+02
1.550000E+02
1.550000E+02
1.550000E+02
1.550000E+02
1.550000E+02
1.550000E+02
1.550000E+02
1.550000E+02
1.550000E+02
1.550000E+02
1.550000E+02
1.550000E+02
1.550000E+02
1.550000E+02
1.550000E+02
1.600000E+02
1.600000E+02
1.600000E+02
1.600000E+02
1.600000E+02
1.600000E+02
1.600000E+02
1.600000E+02
1.600000E+02
1.600000E+02
1.600000E+02
1.600000E+02
1.600000E+02
1.600000E+02
1.600000E+02
1.600000E+02
1.600000E+02
1.600000E+02
1.600000E+02
1.600000E+02
1.600000E+02
1.600000E+02
1.600000E+02
1.600000E+02
1.600000E+02
1.600000E+02
1.600000E+02
1.600000E+02
1.600000E+02
1.600000E+02
1.600000E+02
1.600000E+02
1.600000E+02
1.600000E+02
1.600000E+02
1.600000E+02
1.600000E+02
1.600000E+02
1.600000E+02
1.600000E+02
1.600000E+02
1.600000E+02
1.600000E+02
1.600000E+02
1.600000E+02
1.600000E+02
1.600000E+02
1.600000E+02
1.600000E+02
1.600000E+02
1.600000E+02
1.600000E+02
1.600000E+02
1.600000E+02
1.600000E+02
1.600000E+02
1.600000E+02
1.600000E+02
1.600000E+02
1.600000E+02
1.600000E+02
1.600000E+02
1.600000E+02
1.600000E+02
1.600000E+02
1.600000E+02
1.600000E+02
1.600000E+02
1.600000E+02
1.600000E+02
1.600000E+02
1.600000E+02
1.600000E+02
1.600000E+02
1.600000E+02
1.600000E+02
1.600000E+02
1.600000E+02
1.600000E+02
1.600000E+02
1.600000E+02
1.600000E+02
1.600000E+02
1.600000E+02
1.600000E+02
1.600000E+02
1.600000E+02
1.600000E+02
1.600000E+02
1.600000E+02
1.600000E+02
1.600000E+02
1.600000E+02
1.600000E+02
1.600000E+02
1.600000E+02
1.600000E+02
1.600000E+02
1.600000E+02
1.600000E+02
1.600000E+02
1.600000E+02
1.600000E+02
1.600000E+02
1.600000E+02
1.600000E+02
1.600000E+02
1.600000E+02
1.600000E+02
1.600000E+02
1.600000E+02
1.600000E+02
1.600000E+02
1.600000E+02
1.600000E+02
1.600000E+02
1.600000E+02
1.600000E+02
1.600000E+02
1.600000E+02
1.600000E+02
1.600000E+02
1.600000E+02
1.600000E+02
1.600000E+02
1.600000E+02
1.600000E+02
1.600000E+02
1.600000E+02
1.600000E+02
1.600000E+02
1.600000E+02
1.600000E+02
1.600000E+02
1.600000E+02
1.600000E+02
1.600000E+02
1.600000E+02
1.600000E+02
1.600000E+02
1.600000E+02
1.600000E+02
1.600000E+02
1.600000E+02
1.600000E+02
1.600000E+02
1.600000E+02
1.600000E+02
1.600000E+02
1.600000E+02
1.600000E+02
1.600000E+02
1.600000E+02
1.600000E+02
1.600000E+02
1.600000E+02
1.600000E+02
1.600000E+02
1.600000E+02
1.600000E+02
1.600000E+02
1.600000E+02
1.600000E+02
1.600000E+02
1.600000E+02
1.600000E+02
1.600000E+02
1.600000E+02
1.600000E+02
1.600000E+02
1.600000E+02
1.600000E+02
1.600000E+02
1.600000E+02
1.600000E+02
1.600000E+02
1.600000E+02
1.600000E+02
1.600000E+02
1.600000E+02
1.600000E+02
1.600000E+02
1.600000E+02
1.600000E+02
1.600000E+02
1.600000E+02
1.600000E+02
1.600000E+02
1.600000E+02
1.600000E+02
1.600000E+02
1.600000E+02
1.600000E+02
1.600000E+02
1.600000E+02
1.600000E+02
1.600000E+02
1.600000E+02
1.600000E+02
1.600000E+02
1.600000E+02
1.650000E+02
1.650000E+02
1.650000E+02
1.650000E+02
1.650000E+02
1.650000E+02
1.650000E+02
1.650000E+02
1.650000E+02
1.650000E+02
1.650000E+02
1.650000E+02
1.650000E+02
1.650000E+02
1.650000E+02
1.650000E+02
1.650000E+02
1.650000E+02
1.650000E+02
1.650000E+02
1.650000E+02
1.650000E+02
1.650000E+02
1.650000E+02
1.650000E+02
1.650000E+02
1.650000E+02
1.650000E+02
1.650000E+02
1.650000E+02
1.650000E+02
1.650000E+02
1.650000E+02
1.650000E+02
1.650000E+02
1.650000E+02
1.650000E+02
1.650000E+02
1.650000E+02
1.650000E+02
1.650000E+02
1.650000E+02
1.650000E+02
1.650000E+02
1.650000E+02
1.650000E+02
1.650000E+02
1.650000E+02
1.650000E+02
1.650000E+02
1.650000E+02
1.650000E+02
1.650000E+02
1.650000E+02
1.650000E+02
1.650000E+02
1.650000E+02
1.650000E+02
1.650000E+02
1.650000E+02
1.650000E+02
1.650000E+02
1.650000E+02
1.650000E+02
1.650000E+02
1.650000E+02
1.650000E+02
1.650000E+02
1.650000E+02
1.650000E+02
1.650000E+02
1.650000E+02
1.650000E+02
1.650000E+02
1.650000E+02
1.650000E+02
1.650000E+02
1.650000E+02
1.650000E+02
1.650000E+02
1.650000E+02
1.650000E+02
1.650000E+02
1.650000E+02
1.650000E+02
1.650000E+02
1.650000E+02
1.650000E+02
1.650000E+02
1.650000E+02
1.650000E+02
1.650000E+02
1.650000E+02
1.650000E+02
1.650000E+02
1.650000E+02
1.650000E+02
1.650000E+02
1.650000E+02
1.650000E+02
1.650000E+02
1.650000E+02
1.650000E+02
1.650000E+02
1.650000E+02
1.650000E+02
1.650000E+02
1.650000E+02
1.650000E+02
1.650000E+02
1.650000E+02
1.650000E+02
1.650000E+02
1.650000E+02
1.650000E+02
1.650000E+02
1.650000E+02
1.650000E+02
1.650000E+02
1.650000E+02
1.650000E+02
1.650000E+02
1.650000E+02
1.650000E+02
1.650000E+02
1.650000E+02
1.650000E+02
1.650000E+02
1.650000E+02
1.650000E+02
1.650000E+02
1.650000E+02
1.650000E+02
1.650000E+02
1.650000E+02
1.650000E+02
1.650000E+02
1.650000E+02
1.650000E+02
1.650000E+02
1.650000E+02
1.650000E+02
1.650000E+02
1.650000E+02
1.650000E+02
1.650000E+02
1.650000E+02
1.650000E+02
1.650000E+02
1.650000E+02
1.650000E+02
1.650000E+02
1.650000E+02
1.650000E+02
1.650000E+02
1.650000E+02
1.650000E+02
1.650000E+02
1.650000E+02
1.650000E+02
1.650000E+02
1.650000E+02
1.650000E+02
1.650000E+02
1.650000E+02
1.650000E+02
1.650000E+02
1.650000E+02
1.650000E+02
1.650000E+02
1.650000E+02
1.650000E+02
1.650000E+02
1.650000E+02
1.650000E+02
1.650000E+02
1.650000E+02
1.650000E+02
1.650000E+02
1.650000E+02
1.650000E+02
1.650000E+02
1.650000E+02
1.650000E+02
1.650000E+02
1.650000E+02
1.650000E+02
1.650000E+02
1.650000E+02
1.650000E+02
1.650000E+02
1.650000E+02
1.650000E+02
1.650000E+02
1.650000E+02
1.650000E+02
1.650000E+02
1.650000E+02
1.650000E+02
1.650000E+02
1.650000E+02
1.700000E+02
1.700000E+02
1.700000E+02
1.700000E+02
1.700000E+02
1.700000E+02
1.700000E+02
1.700000E+02
1.700000E+02
1.700000E+02
1.700000E+02
1.700000E+02
1.700000E+02
1.700000E+02
1.700000E+02
1.700000E+02
1.700000E+02
1.700000E+02
1.700000E+02
1.700000E+02
1.700000E+02
1.700000E+02
1.700000E+02
1.700000E+02
1.700000E+02
1.700000E+02
1.700000E+02
1.700000E+02
1.700000E+02
1.700000E+02
1.700000E+02
1.700000E+02
1.700000E+02
1.700000E+02
1.700000E+02
1.700000E+02
1.700000E+02
1.700000E+02
1.700000E+02
1.700000E+02
1.700000E+02
1.700000E+02
1.700000E+02
1.700000E+02
1.700000E+02
1.700000E+02
1.700000E+02
1.700000E+02
1.700000E+02
1.700000E+02
1.700000E+02
1.700000E+02
1.700000E+02
1.700000E+02
1.700000E+02
1.700000E+02
1.700000E+02
1.700000E+02
1.700000E+02
1.700000E+02
1.700000E+02
1.700000E+02
1.700000E+02
1.700000E+02
1.700000E+02
1.700000E+02
1.700000E+02
1.700000E+02
1.700000E+02
1.700000E+02
1.700000E+02
1.700000E+02
1.700000E+02
1.700000E+02
1.700000E+02
1.700000E+02
1.700000E+02
1.700000E+02
1.700000E+02
1.700000E+02
1.700000E+02
1.700000E+02
1.700000E+02
1.700000E+02
1.700000E+02
1.700000E+02
1.700000E+02
1.700000E+02
1.700000E+02
1.700000E+02
1.700000E+02
1.700000E+02
1.700000E+02
1.700000E+02
1.700000E+02
1.700000E+02
1.700000E+02
1.700000E+02
1.700000E+02
1.700000E+02
1.700000E+02
1.700000E+02
1.700000E+02
1.700000E+02
1.700000E+02
1.700000E+02
1.700000E+02
1.700000E+02
1.700000E+02
1.700000E+02
1.700000E+02
1.700000E+02
1.700000E+02
1.700000E+02
1.700000E+02
1.700000E+02
1.700000E+02
1.700000E+02
1.700000E+02
1.700000E+02
1.700000E+02
1.700000E+02
1.700000E+02
1.700000E+02
1.700000E+02
1.700000E+02
1.700000E+02
1.700000E+02
1.700000E+02
1.700000E+02
1.700000E+02
1.700000E+02
1.700000E+02
1.700000E+02
1.700000E+02
1.700000E+02
1.700000E+02
1.700000E+02
1.700000E+02
1.700000E+02
1.700000E+02
1.700000E+02
1.700000E+02
1.700000E+02
1.700000E+02
1.700000E+02
1.700000E+02
1.700000E+02
1.700000E+02
1.700000E+02
1.700000E+02
1.700000E+02
1.700000E+02
1.700000E+02
1.700000E+02
1.700000E+02
1.700000E+02
1.700000E+02
1.700000E+02
1.700000E+02
1.700000E+02
1.700000E+02
1.700000E+02
1.700000E+02
1.700000E+02
1.700000E+02
1.700000E+02
1.700000E+02
1.700000E+02
1.700000E+02
1.700000E+02
1.700000E+02
1.700000E+02
1.700000E+02
1.700000E+02
1.700000E+02
1.700000E+02
1.700000E+02
1.700000E+02
1.700000E+02
1.700000E+02
1.700000E+02
1.700000E+02
1.700000E+02
1.700000E+02
1.700000E+02
1.700000E+02
1.700000E+02
1.700000E+02
1.700000E+02
1.700000E+02
1.700000E+02
1.700000E+02
1.700000E+02
1.700000E+02
1.700000E+02
1.700000E+02
1.700000E+02
1.700000E+02
1.700000E+02
1.700000E+02
1.750000E+02
1.750000E+02
1.750000E+02
1.750000E+02
1.750000E+02
1.750000E+02
1.750000E+02
1.750000E+02
1.750000E+02
1.750000E+02
1.750000E+02
1.750000E+02
1.750000E+02
1.750000E+02
1.750000E+02
1.750000E+02
1.750000E+02
1.750000E+02
1.750000E+02
1.750000E+02
1.750000E+02
1.750000E+02
1.750000E+02
1.750000E+02
1.750000E+02
1.750000E+02
1.750000E+02
1.750000E+02
1.750000E+02
1.750000E+02
1.750000E+02
1.750000E+02
1.750000E+02
1.750000E+02
1.750000E+02
1.750000E+02
1.750000E+02
1.750000E+02
1.750000E+02
1.750000E+02
1.750000E+02
1.750000E+02
1.750000E+02
1.750000E+02
1.750000E+02
1.750000E+02
1.750000E+02
1.750000E+02
1.750000E+02
1.750000E+02
1.750000E+02
1.750000E+02
1.750000E+02
1.750000E+02
1.750000E+02
1.750000E+02
1.750000E+02
1.750000E+02
1.750000E+02
1.750000E+02
1.750000E+02
1.750000E+02
1.750000E+02
1.750000E+02
1.750000E+02
1.750000E+02
1.750000E+02
1.750000E+02
1.750000E+02
1.750000E+02
1.750000E+02
1.750000E+02
1.750000E+02
1.750000E+02
1.750000E+02
1.750000E+02
1.750000E+02
1.750000E+02
1.750000E+02
1.750000E+02
1.750000E+02
1.750000E+02
1.750000E+02
1.750000E+02
1.750000E+02
1.750000E+02
1.750000E+02
1.750000E+02
1.750000E+02
1.750000E+02
1.750000E+02
1.750000E+02
1.750000E+02
1.750000E+02
1.750000E+02
1.750000E+02
1.750000E+02
1.750000E+02
1.750000E+02
1.750000E+02
1.750000E+02
1.750000E+02
1.750000E+02
1.750000E+02
1.750000E+02
1.750000E+02
1.750000E+02
1.750000E+02
1.750000E+02
1.750000E+02
1.750000E+02
1.750000E+02
1.750000E+02
1.750000E+02
1.750000E+02
1.750000E+02
1.750000E+02
1.750000E+02
1.750000E+02
1.750000E+02
1.750000E+02
1.750000E+02
1.750000E+02
1.750000E+02
1.750000E+02
1.750000E+02
1.750000E+02
1.750000E+02
1.750000E+02
1.750000E+02
1.750000E+02
1.750000E+02
1.750000E+02
1.750000E+02
1.750000E+02
1.750000E+02
1.750000E+02
1.750000E+02
1.750000E+02
1.750000E+02
1.750000E+02
1.750000E+02
1.750000E+02
1.750000E+02
1.750000E+02
1.750000E+02
1.750000E+02
1.750000E+02
1.750000E+02
1.750000E+02
1.750000E+02
1.750000E+02
1.750000E+02
1.750000E+02
1.750000E+02
1.750000E+02
1.750000E+02
1.750000E+02
1.750000E+02
1.750000E+02
1.750000E+02
1.750000E+02
1.750000E+02
1.750000E+02
1.750000E+02
1.750000E+02
1.750000E+02
1.750000E+02
1.750000E+02
1.750000E+02
1.750000E+02
1.750000E+02
1.750000E+02
1.750000E+02
1.750000E+02
1.750000E+02
1.750000E+02
1.750000E+02
1.750000E+02
1.750000E+02
1.750000E+02
1.750000E+02
1.750000E+02
1.750000E+02
1.750000E+02
1.750000E+02
1.750000E+02
1.750000E+02
1.750000E+02
1.750000E+02
1.750000E+02
1.750000E+02
1.750000E+02
1.750000E+02
1.750000E+02
1.750000E+02
1.750000E+02
1.750000E+02
1.750000E+02
1.750000E+02
1.750000E+02
1.800000E+02
1.800000E+02
1.800000E+02
1.800000E+02
1.800000E+02
1.800000E+02
1.800000E+02
1.800000E+02
1.800000E+02
1.800000E+02
1.800000E+02
1.800000E+02
1.800000E+02
1.800000E+02
1.800000E+02
1.800000E+02
1.800000E+02
1.800000E+02
1.800000E+02
1.800000E+02
1.800000E+02
1.800000E+02
1.800000E+02
1.800000E+02
1.800000E+02
1.800000E+02
1.800000E+02
1.800000E+02
1.800000E+02
1.800000E+02
1.800000E+02
1.800000E+02
1.800000E+02
1.800000E+02
1.800000E+02
1.800000E+02
1.800000E+02
1.800000E+02
1.800000E+02
1.800000E+02
1.800000E+02
1.800000E+02
1.800000E+02
1.800000E+02
1.800000E+02
1.800000E+02
1.800000E+02
1.800000E+02
1.800000E+02
1.800000E+02
1.800000E+02
1.800000E+02
1.800000E+02
1.800000E+02
1.800000E+02
1.800000E+02
1.800000E+02
1.800000E+02
1.800000E+02
1.800000E+02
1.800000E+02
1.800000E+02
1.800000E+02
1.800000E+02
1.800000E+02
1.800000E+02
1.800000E+02
1.800000E+02
1.800000E+02
1.800000E+02
1.800000E+02
1.800000E+02
1.800000E+02
1.800000E+02
1.800000E+02
1.800000E+02
1.800000E+02
1.800000E+02
1.800000E+02
1.800000E+02
1.800000E+02
1.800000E+02
1.800000E+02
1.800000E+02
1.800000E+02
1.800000E+02
1.800000E+02
1.800000E+02
1.800000E+02
1.800000E+02
1.800000E+02
1.800000E+02
1.800000E+02
1.800000E+02
1.800000E+02
1.800000E+02
1.800000E+02
1.800000E+02
1.800000E+02
1.800000E+02
1.800000E+02
1.800000E+02
1.800000E+02
1.800000E+02
1.800000E+02
1.800000E+02
1.800000E+02
1.800000E+02
1.800000E+02
1.800000E+02
1.800000E+02
1.800000E+02
1.800000E+02
1.800000E+02
1.800000E+02
1.800000E+02
1.800000E+02
1.800000E+02
1.800000E+02
1.800000E+02
1.800000E+02
1.800000E+02
1.800000E+02
1.800000E+02
1.800000E+02
1.800000E+02
1.800000E+02
1.800000E+02
1.800000E+02
1.800000E+02
1.800000E+02
1.800000E+02
1.800000E+02
1.800000E+02
1.800000E+02
1.800000E+02
1.800000E+02
1.800000E+02
1.800000E+02
1.800000E+02
1.800000E+02
1.800000E+02
1.800000E+02
1.800000E+02
1.800000E+02
1.800000E+02
1.800000E+02
1.800000E+02
1.800000E+02
1.800000E+02
1.800000E+02
1.800000E+02
1.800000E+02
1.800000E+02
1.800000E+02
1.800000E+02
1.800000E+02
1.800000E+02
1.800000E+02
1.800000E+02
1.800000E+02
1.800000E+02
1.800000E+02
1.800000E+02
1.800000E+02
1.800000E+02
1.800000E+02
1.800000E+02
1.800000E+02
1.800000E+02
1.800000E+02
1.800000E+02
1.800000E+02
1.800000E+02
1.800000E+02
1.800000E+02
1.800000E+02
1.800000E+02
1.800000E+02
1.800000E+02
1.800000E+02
1.800000E+02
1.800000E+02
1.800000E+02
1.800000E+02
1.800000E+02
1.800000E+02
1.800000E+02
1.800000E+02
1.800000E+02
1.800000E+02
1.800000E+02
1.800000E+02
1.800000E+02
1.800000E+02
1.800000E+02
1.800000E+02
1.800000E+02
1.800000E+02
1.800000E+02
1.800000E+02
1.850000E+02
1.850000E+02
1.850000E+02
1.850000E+02
1.850000E+02
1.850000E+02
1.850000E+02
1.850000E+02
1.850000E+02
1.850000E+02
1.850000E+02
1.850000E+02
1.850000E+02
1.850000E+02
1.850000E+02
1.850000E+02
1.850000E+02
1.850000E+02
1.850000E+02
1.850000E+02
1.850000E+02
1.850000E+02
1.850000E+02
1.850000E+02
1.850000E+02
1.850000E+02
1.850000E+02
1.850000E+02
1.850000E+02
1.850000E+02
1.850000E+02
1.850000E+02
1.850000E+02
1.850000E+02
1.850000E+02
1.850000E+02
1.850000E+02
1.850000E+02
1.850000E+02
1.850000E+02
1.850000E+02
1.850000E+02
1.850000E+02
1.850000E+02
1.850000E+02
1.850000E+02
1.850000E+02
1.850000E+02
1.850000E+02
1.850000E+02
1.850000E+02
1.850000E+02
1.850000E+02
1.850000E+02
1.850000E+02
1.850000E+02
1.850000E+02
1.850000E+02
1.850000E+02
1.850000E+02
1.850000E+02
1.850000E+02
1.850000E+02
1.850000E+02
1.850000E+02
1.850000E+02
1.850000E+02
1.850000E+02
1.850000E+02
1.850000E+02
1.850000E+02
1.850000E+02
1.850000E+02
1.850000E+02
1.850000E+02
1.850000E+02
1.850000E+02
1.850000E+02
1.850000E+02
1.850000E+02
1.850000E+02
1.850000E+02
1.850000E+02
1.850000E+02
1.850000E+02
1.850000E+02
1.850000E+02
1.850000E+02
1.850000E+02
1.850000E+02
1.850000E+02
1.850000E+02
1.850000E+02
1.850000E+02
1.850000E+02
1.850000E+02
1.850000E+02
1.850000E+02
1.850000E+02
1.850000E+02
1.850000E+02
1.850000E+02
1.850000E+02
1.850000E+02
1.850000E+02
1.850000E+02
1.850000E+02
1.850000E+02
1.850000E+02
1.850000E+02
1.850000E+02
1.850000E+02
1.850000E+02
1.850000E+02
1.850000E+02
1.850000E+02
1.850000E+02
1.850000E+02
1.850000E+02
1.850000E+02
1.850000E+02
1.850000E+02
1.850000E+02
1.850000E+02
1.850000E+02
1.850000E+02
1.850000E+02
1.850000E+02
1.850000E+02
1.850000E+02
1.850000E+02
1.850000E+02
1.850000E+02
1.850000E+02
1.850000E+02
1.850000E+02
1.850000E+02
1.850000E+02
1.850000E+02
1.850000E+02
1.850000E+02
1.850000E+02
1.850000E+02
1.850000E+02
1.850000E+02
1.850000E+02
1.850000E+02
1.850000E+02
1.850000E+02
1.850000E+02
1.850000E+02
1.850000E+02
1.850000E+02
1.850000E+02
1.850000E+02
1.850000E+02
1.850000E+02
1.850000E+02
1.850000E+02
1.850000E+02
1.850000E+02
1.850000E+02
1.850000E+02
1.850000E+02
1.850000E+02
1.850000E+02
1.850000E+02
1.850000E+02
1.850000E+02
1.850000E+02
1.850000E+02
1.850000E+02
1.850000E+02
1.850000E+02
1.850000E+02
1.850000E+02
1.850000E+02
1.850000E+02
1.850000E+02
1.850000E+02
1.850000E+02
1.850000E+02
1.850000E+02
1.850000E+02
1.850000E+02
1.850000E+02
1.850000E+02
1.850000E+02
1.850000E+02
1.850000E+02
1.850000E+02
1.850000E+02
1.850000E+02
1.850000E+02
1.850000E+02
1.850000E+02
1.850000E+02
1.850000E+02
1.850000E+02
1.850000E+02
1.850000E+02
1.900000E+02
1.900000E+02
1.900000E+02
1.900000E+02
1.900000E+02
1.900000E+02
1.900000E+02
1.900000E+02
1.900000E+02
1.900000E+02
1.900000E+02
1.900000E+02
1.900000E+02
1.900000E+02
1.900000E+02
1.900000E+02
1.900000E+02
1.900000E+02
1.900000E+02
1.900000E+02
1.900000E+02
1.900000E+02
1.900000E+02
1.900000E+02
1.900000E+02
1.900000E+02
1.900000E+02
1.900000E+02
1.900000E+02
1.900000E+02
1.900000E+02
1.900000E+02
1.900000E+02
1.900000E+02
1.900000E+02
1.900000E+02
1.900000E+02
1.900000E+02
1.900000E+02
1.900000E+02
1.900000E+02
1.900000E+02
1.900000E+02
1.900000E+02
1.900000E+02
1.900000E+02
1.900000E+02
1.900000E+02
1.900000E+02
1.900000E+02
1.900000E+02
1.900000E+02
1.900000E+02
1.900000E+02
1.900000E+02
1.900000E+02
1.900000E+02
1.900000E+02
1.900000E+02
1.900000E+02
1.900000E+02
1.900000E+02
1.900000E+02
1.900000E+02
1.900000E+02
1.900000E+02
1.900000E+02
1.900000E+02
1.900000E+02
1.900000E+02
1.900000E+02
1.900000E+02
1.900000E+02
1.900000E+02
1.900000E+02
1.900000E+02
1.900000E+02
1.900000E+02
1.900000E+02
1.900000E+02
1.900000E+02
1.900000E+02
1.900000E+02
1.900000E+02
1.900000E+02
1.900000E+02
1.900000E+02
1.900000E+02
1.900000E+02
1.900000E+02
1.900000E+02
1.900000E+02
1.900000E+02
1.900000E+02
1.900000E+02
1.900000E+02
1.900000E+02
1.900000E+02
1.900000E+02
1.900000E+02
1.900000E+02
1.900000E+02
1.900000E+02
1.900000E+02
1.900000E+02
1.900000E+02
1.900000E+02
1.900000E+02
1.900000E+02
1.900000E+02
1.900000E+02
1.900000E+02
1.900000E+02
1.900000E+02
1.900000E+02
1.900000E+02
1.900000E+02
1.900000E+02
1.900000E+02
1.900000E+02
1.900000E+02
1.900000E+02
1.900000E+02
1.900000E+02
1.900000E+02
1.900000E+02
1.900000E+02
1.900000E+02
1.900000E+02
1.900000E+02
1.900000E+02
1.900000E+02
1.900000E+02
1.900000E+02
1.900000E+02
1.900000E+02
1.900000E+02
1.900000E+02
1.900000E+02
1.900000E+02
1.900000E+02
1.900000E+02
1.900000E+02
1.900000E+02
1.900000E+02
1.900000E+02
1.900000E+02
1.900000E+02
1.900000E+02
1.900000E+02
1.900000E+02
1.900000E+02
1.900000E+02
1.900000E+02
1.900000E+02
1.900000E+02
1.900000E+02
1.900000E+02
1.900000E+02
1.900000E+02
1.900000E+02
1.900000E+02
1.900000E+02
1.900000E+02
1.900000E+02
1.900000E+02
1.900000E+02
1.900000E+02
1.900000E+02
1.900000E+02
1.900000E+02
1.900000E+02
1.900000E+02
1.900000E+02
1.900000E+02
1.900000E+02
1.900000E+02
1.900000E+02
1.900000E+02
1.900000E+02
1.900000E+02
1.900000E+02
1.900000E+02
1.900000E+02
1.900000E+02
1.900000E+02
1.900000E+02
1.900000E+02
1.900000E+02
1.900000E+02
1.900000E+02
1.900000E+02
1.900000E+02
1.900000E+02
1.900000E+02
1.900000E+02
1.900000E+02
1.900000E+02
1.900000E+02
1.900000E+02
1.900000E+02
1.950000E+02
1.950000E+02
1.950000E+02
1.950000E+02
1.950000E+02
1.950000E+02
1.950000E+02
1.950000E+02
1.950000E+02
1.950000E+02
1.950000E+02
1.950000E+02
1.950000E+02
1.950000E+02
1.950000E+02
1.950000E+02
1.950000E+02
1.950000E+02
1.950000E+02
1.950000E+02
1.950000E+02
1.950000E+02
1.950000E+02
1.950000E+02
1.950000E+02
1.950000E+02
1.950000E+02
1.950000E+02
1.950000E+02
1.950000E+02
1.950000E+02
1.950000E+02
1.950000E+02
1.950000E+02
1.950000E+02
1.950000E+02
1.950000E+02
1.950000E+02
1.950000E+02
1.950000E+02
1.950000E+02
1.950000E+02
1.950000E+02
1.950000E+02
1.950000E+02
1.950000E+02
1.950000E+02
1.950000E+02
1.950000E+02
1.950000E+02
1.950000E+02
1.950000E+02
1.950000E+02
1.950000E+02
1.950000E+02
1.950000E+02
1.950000E+02
1.950000E+02
1.950000E+02
1.950000E+02
1.950000E+02
1.950000E+02
1.950000E+02
1.950000E+02
1.950000E+02
1.950000E+02
1.950000E+02
1.950000E+02
1.950000E+02
1.950000E+02
1.950000E+02
1.950000E+02
1.950000E+02
1.950000E+02
1.950000E+02
1.950000E+02
1.950000E+02
1.950000E+02
1.950000E+02
1.950000E+02
1.950000E+02
1.950000E+02
1.950000E+02
1.950000E+02
1.950000E+02
1.950000E+02
1.950000E+02
1.950000E+02
1.950000E+02
1.950000E+02
1.950000E+02
1.950000E+02
1.950000E+02
1.950000E+02
1.950000E+02
1.950000E+02
1.950000E+02
1.950000E+02
1.950000E+02
1.950000E+02
1.950000E+02
1.950000E+02
1.950000E+02
1.950000E+02
1.950000E+02
1.950000E+02
1.950000E+02
1.950000E+02
1.950000E+02
1.950000E+02
1.950000E+02
1.950000E+02
1.950000E+02
1.950000E+02
1.950000E+02
1.950000E+02
1.950000E+02
1.950000E+02
1.950000E+02
1.950000E+02
1.950000E+02
1.950000E+02
1.950000E+02
1.950000E+02
1.950000E+02
1.950000E+02
1.950000E+02
1.950000E+02
1.950000E+02
1.950000E+02
1.950000E+02
1.950000E+02
1.950000E+02
1.950000E+02
1.950000E+02
1.950000E+02
1.950000E+02
1.950000E+02
1.950000E+02
1.950000E+02
1.950000E+02
1.950000E+02
1.950000E+02
1.950000E+02
1.950000E+02
1.950000E+02
1.950000E+02
1.950000E+02
1.950000E+02
1.950000E+02
1.950000E+02
1.950000E+02
1.950000E+02
1.950000E+02
1.950000E+02
1.950000E+02
1.950000E+02
1.950000E+02
1.950000E+02
1.950000E+02
1.950000E+02
1.950000E+02
1.950000E+02
1.950000E+02
1.950000E+02
1.950000E+02
1.950000E+02
1.950000E+02
1.950000E+02
1.950000E+02
1.950000E+02
1.950000E+02
1.950000E+02
1.950000E+02
1.950000E+02
1.950000E+02
1.950000E+02
1.950000E+02
1.950000E+02
1.950000E+02
1.950000E+02
1.950000E+02
1.950000E+02
1.950000E+02
1.950000E+02
1.950000E+02
1.950000E+02
1.950000E+02
1.950000E+02
1.950000E+02
1.950000E+02
1.950000E+02
1.950000E+02
1.950000E+02
1.950000E+02
1.950000E+02
1.950000E+02
1.950000E+02
1.950000E+02
1.950000E+02
1.950000E+02
2.000000E+02
2.000000E+02
2.000000E+02
2.000000E+02
2.000000E+02
2.000000E+02
2.000000E+02
2.000000E+02
2.000000E+02
2.000000E+02
2.000000E+02
2.000000E+02
2.000000E+02
2.000000E+02
2.000000E+02
2.000000E+02
2.000000E+02
2.000000E+02
2.000000E+02
2.000000E+02
2.000000E+02
2.000000E+02
2.000000E+02
2.000000E+02
2.000000E+02
2.000000E+02
2.000000E+02
2.000000E+02
2.000000E+02
2.000000E+02
2.000000E+02
2.000000E+02
2.000000E+02
2.000000E+02
2.000000E+02
2.000000E+02
2.000000E+02
2.000000E+02
2.000000E+02
2.000000E+02
2.000000E+02
2.000000E+02
2.000000E+02
2.000000E+02
2.000000E+02
2.000000E+02
2.000000E+02
2.000000E+02
2.000000E+02
2.000000E+02
2.000000E+02
2.000000E+02
2.000000E+02
2.000000E+02
2.000000E+02
2.000000E+02
2.000000E+02
2.000000E+02
2.000000E+02
2.000000E+02
2.000000E+02
2.000000E+02
2.000000E+02
2.000000E+02
2.000000E+02
2.000000E+02
2.000000E+02
2.000000E+02
2.000000E+02
2.000000E+02
2.000000E+02
2.000000E+02
2.000000E+02
2.000000E+02
2.000000E+02
2.000000E+02
2.000000E+02
2.000000E+02
2.000000E+02
2.000000E+02
2.000000E+02
2.000000E+02
2.000000E+02
2.000000E+02
2.000000E+02
2.000000E+02
2.000000E+02
2.000000E+02
2.000000E+02
2.000000E+02
2.000000E+02
2.000000E+02
2.000000E+02
2.000000E+02
2.000000E+02
2.000000E+02
2.000000E+02
2.000000E+02
2.000000E+02
2.000000E+02
2.000000E+02
2.000000E+02
2.000000E+02
2.000000E+02
2.000000E+02
2.000000E+02
2.000000E+02
2.000000E+02
2.000000E+02
2.000000E+02
2.000000E+02
2.000000E+02
2.000000E+02
2.000000E+02
2.000000E+02
2.000000E+02
2.000000E+02
2.000000E+02
2.000000E+02
2.000000E+02
2.000000E+02
2.000000E+02
2.000000E+02
2.000000E+02
2.000000E+02
2.000000E+02
2.000000E+02
2.000000E+02
2.000000E+02
2.000000E+02
2.000000E+02
2.000000E+02
2.000000E+02
2.000000E+02
2.000000E+02
2.000000E+02
2.000000E+02
2.000000E+02
2.000000E+02
2.000000E+02
2.000000E+02
2.000000E+02
2.000000E+02
2.000000E+02
2.000000E+02
2.000000E+02
2.000000E+02
2.000000E+02
2.000000E+02
2.000000E+02
2.000000E+02
2.000000E+02
2.000000E+02
2.000000E+02
2.000000E+02
2.000000E+02
2.000000E+02
2.000000E+02
2.000000E+02
2.000000E+02
2.000000E+02
2.000000E+02
2.000000E+02
2.000000E+02
2.000000E+02
2.000000E+02
2.000000E+02
2.000000E+02
2.000000E+02
2.000000E+02
2.000000E+02
2.000000E+02
2.000000E+02
2.000000E+02
2.000000E+02
2.000000E+02
2.000000E+02
2.000000E+02
2.000000E+02
2.000000E+02
2.000000E+02
2.000000E+02
2.000000E+02
2.000000E+02
2.000000E+02
2.000000E+02
2.000000E+02
2.000000E+02
2.000000E+02
2.000000E+02
2.000000E+02
2.000000E+02
2.000000E+02
2.000000E+02
2.000000E+02
2.000000E+02
2.000000E+02
2.000000E+02
2.000000E+02
2.000000E+02
2.000000E+02
2.050000E+02
2.050000E+02
2.050000E+02
2.050000E+02
2.050000E+02
2.050000E+02
2.050000E+02
2.050000E+02
2.050000E+02
2.050000E+02
2.050000E+02
2.050000E+02
2.050000E+02
2.050000E+02
2.050000E+02
2.050000E+02
2.050000E+02
2.050000E+02
2.050000E+02
2.050000E+02
2.050000E+02
2.050000E+02
2.050000E+02
2.050000E+02
2.050000E+02
2.050000E+02
2.050000E+02
2.050000E+02
2.050000E+02
2.050000E+02
2.050000E+02
2.050000E+02
2.050000E+02
2.050000E+02
2.050000E+02
2.050000E+02
2.050000E+02
2.050000E+02
2.050000E+02
2.050000E+02
2.050000E+02
2.050000E+02
2.050000E+02
2.050000E+02
2.050000E+02
2.050000E+02
2.050000E+02
2.050000E+02
2.050000E+02
2.050000E+02
2.050000E+02
2.050000E+02
2.050000E+02
2.050000E+02
2.050000E+02
2.050000E+02
2.050000E+02
2.050000E+02
2.050000E+02
2.050000E+02
2.050000E+02
2.050000E+02
2.050000E+02
2.050000E+02
2.050000E+02
2.050000E+02
2.050000E+02
2.050000E+02
2.050000E+02
2.050000E+02
2.050000E+02
2.050000E+02
2.050000E+02
2.050000E+02
2.050000E+02
2.050000E+02
2.050000E+02
2.050000E+02
2.050000E+02
2.050000E+02
2.050000E+02
2.050000E+02
2.050000E+02
2.050000E+02
2.050000E+02
2.050000E+02
2.050000E+02
2.050000E+02
2.050000E+02
2.050000E+02
2.050000E+02
2.050000E+02
2.050000E+02
2.050000E+02
2.050000E+02
2.050000E+02
2.050000E+02
2.050000E+02
2.050000E+02
2.050000E+02
2.050000E+02
2.050000E+02
2.050000E+02
2.050000E+02
2.050000E+02
2.050000E+02
2.050000E+02
2.050000E+02
2.050000E+02
2.050000E+02
2.050000E+02
2.050000E+02
2.050000E+02
2.050000E+02
2.050000E+02
2.050000E+02
2.050000E+02
2.050000E+02
2.050000E+02
2.050000E+02
2.050000E+02
2.050000E+02
2.050000E+02
2.050000E+02
2.050000E+02
2.050000E+02
2.050000E+02
2.050000E+02
2.050000E+02
2.050000E+02
2.050000E+02
2.050000E+02
2.050000E+02
2.050000E+02
2.050000E+02
2.050000E+02
2.050000E+02
2.050000E+02
2.050000E+02
2.050000E+02
2.050000E+02
2.050000E+02
2.050000E+02
2.050000E+02
2.050000E+02
2.050000E+02
2.050000E+02
2.050000E+02
2.050000E+02
2.050000E+02
2.050000E+02
2.050000E+02
2.050000E+02
2.050000E+02
2.050000E+02
2.050000E+02
2.050000E+02
2.050000E+02
2.050000E+02
2.050000E+02
2.050000E+02
2.050000E+02
2.050000E+02
2.050000E+02
2.050000E+02
2.050000E+02
2.050000E+02
2.050000E+02
2.050000E+02
2.050000E+02
2.050000E+02
2.050000E+02
2.050000E+02
2.050000E+02
2.050000E+02
2.050000E+02
2.050000E+02
2.050000E+02
2.050000E+02
2.050000E+02
2.050000E+02
2.050000E+02
2.050000E+02
2.050000E+02
2.050000E+02
2.050000E+02
2.050000E+02
2.050000E+02
2.050000E+02
2.050000E+02
2.050000E+02
2.050000E+02
2.050000E+02
2.050000E+02
2.050000E+02
2.050000E+02
2.050000E+02
2.050000E+02
2.050000E+02
2.050000E+02
2.050000E+02
2.100000E+02
2.100000E+02
2.100000E+02
2.100000E+02
2.100000E+02
2.100000E+02
2.100000E+02
2.100000E+02
2.100000E+02
2.100000E+02
2.100000E+02
2.100000E+02
2.100000E+02
2.100000E+02
2.100000E+02
2.100000E+02
2.100000E+02
2.100000E+02
2.100000E+02
2.100000E+02
2.100000E+02
2.100000E+02
2.100000E+02
2.100000E+02
2.100000E+02
2.100000E+02
2.100000E+02
2.100000E+02
2.100000E+02
2.100000E+02
2.100000E+02
2.100000E+02
2.100000E+02
2.100000E+02
2.100000E+02
2.100000E+02
2.100000E+02
2.100000E+02
2.100000E+02
2.100000E+02
2.100000E+02
2.100000E+02
2.100000E+02
2.100000E+02
2.100000E+02
2.100000E+02
2.100000E+02
2.100000E+02
2.100000E+02
2.100000E+02
2.100000E+02
2.100000E+02
2.100000E+02
2.100000E+02
2.100000E+02
2.100000E+02
2.100000E+02
2.100000E+02
2.100000E+02
2.100000E+02
2.100000E+02
2.100000E+02
2.100000E+02
2.100000E+02
2.100000E+02
2.100000E+02
2.100000E+02
2.100000E+02
2.100000E+02
2.100000E+02
2.100000E+02
2.100000E+02
2.100000E+02
2.100000E+02
2.100000E+02
2.100000E+02
2.100000E+02
2.100000E+02
2.100000E+02
2.100000E+02
2.100000E+02
2.100000E+02
2.100000E+02
2.100000E+02
2.100000E+02
2.100000E+02
2.100000E+02
2.100000E+02
2.100000E+02
2.100000E+02
2.100000E+02
2.100000E+02
2.100000E+02
2.100000E+02
2.100000E+02
2.100000E+02
2.100000E+02
2.100000E+02
2.100000E+02
2.100000E+02
2.100000E+02
2.100000E+02
2.100000E+02
2.100000E+02
2.100000E+02
2.100000E+02
2.100000E+02
2.100000E+02
2.100000E+02
2.100000E+02
2.100000E+02
2.100000E+02
2.100000E+02
2.100000E+02
2.100000E+02
2.100000E+02
2.100000E+02
2.100000E+02
2.100000E+02
2.100000E+02
2.100000E+02
2.100000E+02
2.100000E+02
2.100000E+02
2.100000E+02
2.100000E+02
2.100000E+02
2.100000E+02
2.100000E+02
2.100000E+02
2.100000E+02
2.100000E+02
2.100000E+02
2.100000E+02
2.100000E+02
2.100000E+02
2.100000E+02
2.100000E+02
2.100000E+02
2.100000E+02
2.100000E+02
2.100000E+02
2.100000E+02
2.100000E+02
2.100000E+02
2.100000E+02
2.100000E+02
2.100000E+02
2.100000E+02
2.100000E+02
2.100000E+02
2.100000E+02
2.100000E+02
2.100000E+02
2.100000E+02
2.100000E+02
2.100000E+02
2.100000E+02
2.100000E+02
2.100000E+02
2.100000E+02
2.100000E+02
2.100000E+02
2.100000E+02
2.100000E+02
2.100000E+02
2.100000E+02
2.100000E+02
2.100000E+02
2.100000E+02
2.100000E+02
2.100000E+02
2.100000E+02
2.100000E+02
2.100000E+02
2.100000E+02
2.100000E+02
2.100000E+02
2.100000E+02
2.100000E+02
2.100000E+02
2.100000E+02
2.100000E+02
2.100000E+02
2.100000E+02
2.100000E+02
2.100000E+02
2.100000E+02
2.100000E+02
2.100000E+02
2.100000E+02
2.100000E+02
2.100000E+02
2.100000E+02
2.100000E+02
2.100000E+02
2.100000E+02
2.100000E+02
2.100000E+02
2.100000E+02
2.100000E+02
2.150000E+02
2.150000E+02
2.150000E+02
2.150000E+02
2.150000E+02
2.150000E+02
2.150000E+02
2.150000E+02
2.150000E+02
2.150000E+02
2.150000E+02
2.150000E+02
2.150000E+02
2.150000E+02
2.150000E+02
2.150000E+02
2.150000E+02
2.150000E+02
2.150000E+02
2.150000E+02
2.150000E+02
2.150000E+02
2.150000E+02
2.150000E+02
2.150000E+02
2.150000E+02
2.150000E+02
2.150000E+02
2.150000E+02
2.150000E+02
2.150000E+02
2.150000E+02
2.150000E+02
2.150000E+02
2.150000E+02
2.150000E+02
2.150000E+02
2.150000E+02
2.150000E+02
2.150000E+02
2.150000E+02
2.150000E+02
2.150000E+02
2.150000E+02
2.150000E+02
2.150000E+02
2.150000E+02
2.150000E+02
2.150000E+02
2.150000E+02
2.150000E+02
2.150000E+02
2.150000E+02
2.150000E+02
2.150000E+02
2.150000E+02
2.150000E+02
2.150000E+02
2.150000E+02
2.150000E+02
2.150000E+02
2.150000E+02
2.150000E+02
2.150000E+02
2.150000E+02
2.150000E+02
2.150000E+02
2.150000E+02
2.150000E+02
2.150000E+02
2.150000E+02
2.150000E+02
2.150000E+02
2.150000E+02
2.150000E+02
2.150000E+02
2.150000E+02
2.150000E+02
2.150000E+02
2.150000E+02
2.150000E+02
2.150000E+02
2.150000E+02
2.150000E+02
2.150000E+02
2.150000E+02
2.150000E+02
2.150000E+02
2.150000E+02
2.150000E+02
2.150000E+02
2.150000E+02
2.150000E+02
2.150000E+02
2.150000E+02
2.150000E+02
2.150000E+02
2.150000E+02
2.150000E+02
2.150000E+02
2.150000E+02
2.150000E+02
2.150000E+02
2.150000E+02
2.150000E+02
2.150000E+02
2.150000E+02
2.150000E+02
2.150000E+02
2.150000E+02
2.150000E+02
2.150000E+02
2.150000E+02
2.150000E+02
2.150000E+02
2.150000E+02
2.150000E+02
2.150000E+02
2.150000E+02
2.150000E+02
2.150000E+02
2.150000E+02
2.150000E+02
2.150000E+02
2.150000E+02
2.150000E+02
2.150000E+02
2.150000E+02
2.150000E+02
2.150000E+02
2.150000E+02
2.150000E+02
2.150000E+02
2.150000E+02
2.150000E+02
2.150000E+02
2.150000E+02
2.150000E+02
2.150000E+02
2.150000E+02
2.150000E+02
2.150000E+02
2.150000E+02
2.150000E+02
2.150000E+02
2.150000E+02
2.150000E+02
2.150000E+02
2.150000E+02
2.150000E+02
2.150000E+02
2.150000E+02
2.150000E+02
2.150000E+02
2.150000E+02
2.150000E+02
2.150000E+02
2.150000E+02
2.150000E+02
2.150000E+02
2.150000E+02
2.150000E+02
2.150000E+02
2.150000E+02
2.150000E+02
2.150000E+02
2.150000E+02
2.150000E+02
2.150000E+02
2.150000E+02
2.150000E+02
2.150000E+02
2.150000E+02
2.150000E+02
2.150000E+02
2.150000E+02
2.150000E+02
2.150000E+02
2.150000E+02
2.150000E+02
2.150000E+02
2.150000E+02
2.150000E+02
2.150000E+02
2.150000E+02
2.150000E+02
2.150000E+02
2.150000E+02
2.150000E+02
2.150000E+02
2.150000E+02
2.150000E+02
2.150000E+02
2.150000E+02
2.150000E+02
2.150000E+02
2.150000E+02
2.150000E+02
2.150000E+02
2.150000E+02
2.150000E+02
2.200000E+02
2.200000E+02
2.200000E+02
2.200000E+02
2.200000E+02
2.200000E+02
2.200000E+02
2.200000E+02
2.200000E+02
2.200000E+02
2.200000E+02
2.200000E+02
2.200000E+02
2.200000E+02
2.200000E+02
2.200000E+02
2.200000E+02
2.200000E+02
2.200000E+02
2.200000E+02
2.200000E+02
2.200000E+02
2.200000E+02
2.200000E+02
2.200000E+02
2.200000E+02
2.200000E+02
2.200000E+02
2.200000E+02
2.200000E+02
2.200000E+02
2.200000E+02
2.200000E+02
2.200000E+02
2.200000E+02
2.200000E+02
2.200000E+02
2.200000E+02
2.200000E+02
2.200000E+02
2.200000E+02
2.200000E+02
2.200000E+02
2.200000E+02
2.200000E+02
2.200000E+02
2.200000E+02
2.200000E+02
2.200000E+02
2.200000E+02
2.200000E+02
2.200000E+02
2.200000E+02
2.200000E+02
2.200000E+02
2.200000E+02
2.200000E+02
2.200000E+02
2.200000E+02
2.200000E+02
2.200000E+02
2.200000E+02
2.200000E+02
2.200000E+02
2.200000E+02
2.200000E+02
2.200000E+02
2.200000E+02
2.200000E+02
2.200000E+02
2.200000E+02
2.200000E+02
2.200000E+02
2.200000E+02
2.200000E+02
2.200000E+02
2.200000E+02
2.200000E+02
2.200000E+02
2.200000E+02
2.200000E+02
2.200000E+02
2.200000E+02
2.200000E+02
2.200000E+02
2.200000E+02
2.200000E+02
2.200000E+02
2.200000E+02
2.200000E+02
2.200000E+02
2.200000E+02
2.200000E+02
2.200000E+02
2.200000E+02
2.200000E+02
2.200000E+02
2.200000E+02
2.200000E+02
2.200000E+02
2.200000E+02
2.200000E+02
2.200000E+02
2.200000E+02
2.200000E+02
2.200000E+02
2.200000E+02
2.200000E+02
2.200000E+02
2.200000E+02
2.200000E+02
2.200000E+02
2.200000E+02
2.200000E+02
2.200000E+02
2.200000E+02
2.200000E+02
2.200000E+02
2.200000E+02
2.200000E+02
2.200000E+02
2.200000E+02
2.200000E+02
2.200000E+02
2.200000E+02
2.200000E+02
2.200000E+02
2.200000E+02
2.200000E+02
2.200000E+02
2.200000E+02
2.200000E+02
2.200000E+02
2.200000E+02
2.200000E+02
2.200000E+02
2.200000E+02
2.200000E+02
2.200000E+02
2.200000E+02
2.200000E+02
2.200000E+02
2.200000E+02
2.200000E+02
2.200000E+02
2.200000E+02
2.200000E+02
2.200000E+02
2.200000E+02
2.200000E+02
2.200000E+02
2.200000E+02
2.200000E+02
2.200000E+02
2.200000E+02
2.200000E+02
2.200000E+02
2.200000E+02
2.200000E+02
2.200000E+02
2.200000E+02
2.200000E+02
2.200000E+02
2.200000E+02
2.200000E+02
2.200000E+02
2.200000E+02
2.200000E+02
2.200000E+02
2.200000E+02
2.200000E+02
2.200000E+02
2.200000E+02
2.200000E+02
2.200000E+02
2.200000E+02
2.200000E+02
2.200000E+02
2.200000E+02
2.200000E+02
2.200000E+02
2.200000E+02
2.200000E+02
2.200000E+02
2.200000E+02
2.200000E+02
2.200000E+02
2.200000E+02
2.200000E+02
2.200000E+02
2.200000E+02
2.200000E+02
2.200000E+02
2.200000E+02
2.200000E+02
2.200000E+02
2.200000E+02
2.200000E+02
2.200000E+02
2.200000E+02
2.200000E+02
2.250000E+02
2.250000E+02
2.250000E+02
2.250000E+02
2.250000E+02
2.250000E+02
2.250000E+02
2.250000E+02
2.250000E+02
2.250000E+02
2.250000E+02
2.250000E+02
2.250000E+02
2.250000E+02
2.250000E+02
2.250000E+02
2.250000E+02
2.250000E+02
2.250000E+02
2.250000E+02
2.250000E+02
2.250000E+02
2.250000E+02
2.250000E+02
2.250000E+02
2.250000E+02
2.250000E+02
2.250000E+02
2.250000E+02
2.250000E+02
2.250000E+02
2.250000E+02
2.250000E+02
2.250000E+02
2.250000E+02
2.250000E+02
2.250000E+02
2.250000E+02
2.250000E+02
2.250000E+02
2.250000E+02
2.250000E+02
2.250000E+02
2.250000E+02
2.250000E+02
2.250000E+02
2.250000E+02
2.250000E+02
2.250000E+02
2.250000E+02
2.250000E+02
2.250000E+02
2.250000E+02
2.250000E+02
2.250000E+02
2.250000E+02
2.250000E+02
2.250000E+02
2.250000E+02
2.250000E+02
2.250000E+02
2.250000E+02
2.250000E+02
2.250000E+02
2.250000E+02
2.250000E+02
2.250000E+02
2.250000E+02
2.250000E+02
2.250000E+02
2.250000E+02
2.250000E+02
2.250000E+02
2.250000E+02
2.250000E+02
2.250000E+02
2.250000E+02
2.250000E+02
2.250000E+02
2.250000E+02
2.250000E+02
2.250000E+02
2.250000E+02
2.250000E+02
2.250000E+02
2.250000E+02
2.250000E+02
2.250000E+02
2.250000E+02
2.250000E+02
2.250000E+02
2.250000E+02
2.250000E+02
2.250000E+02
2.250000E+02
2.250000E+02
2.250000E+02
2.250000E+02
2.250000E+02
2.250000E+02
2.250000E+02
2.250000E+02
2.250000E+02
2.250000E+02
2.250000E+02
2.250000E+02
2.250000E+02
2.250000E+02
2.250000E+02
2.250000E+02
2.250000E+02
2.250000E+02
2.250000E+02
2.250000E+02
2.250000E+02
2.250000E+02
2.250000E+02
2.250000E+02
2.250000E+02
2.250000E+02
2.250000E+02
2.250000E+02
2.250000E+02
2.250000E+02
2.250000E+02
2.250000E+02
2.250000E+02
2.250000E+02
2.250000E+02
2.250000E+02
2.250000E+02
2.250000E+02
2.250000E+02
2.250000E+02
2.250000E+02
2.250000E+02
2.250000E+02
2.250000E+02
2.250000E+02
2.250000E+02
2.250000E+02
2.250000E+02
2.250000E+02
2.250000E+02
2.250000E+02
2.250000E+02
2.250000E+02
2.250000E+02
2.250000E+02
2.250000E+02
2.250000E+02
2.250000E+02
2.250000E+02
2.250000E+02
2.250000E+02
2.250000E+02
2.250000E+02
2.250000E+02
2.250000E+02
2.250000E+02
2.250000E+02
2.250000E+02
2.250000E+02
2.250000E+02
2.250000E+02
2.250000E+02
2.250000E+02
2.250000E+02
2.250000E+02
2.250000E+02
2.250000E+02
2.250000E+02
2.250000E+02
2.250000E+02
2.250000E+02
2.250000E+02
2.250000E+02
2.250000E+02
2.250000E+02
2.250000E+02
2.250000E+02
2.250000E+02
2.250000E+02
2.250000E+02
2.250000E+02
2.250000E+02
2.250000E+02
2.250000E+02
2.250000E+02
2.250000E+02
2.250000E+02
2.250000E+02
2.250000E+02
2.250000E+02
2.250000E+02
2.250000E+02
2.250000E+02
2.250000E+02
2.250000E+02
2.250000E+02
2.250000E+02
2.300000E+02
2.300000E+02
2.300000E+02
2.300000E+02
2.300000E+02
2.300000E+02
2.300000E+02
2.300000E+02
2.300000E+02
2.300000E+02
2.300000E+02
2.300000E+02
2.300000E+02
2.300000E+02
2.300000E+02
2.300000E+02
2.300000E+02
2.300000E+02
2.300000E+02
2.300000E+02
2.300000E+02
2.300000E+02
2.300000E+02
2.300000E+02
2.300000E+02
2.300000E+02
2.300000E+02
2.300000E+02
2.300000E+02
2.300000E+02
2.300000E+02
2.300000E+02
2.300000E+02
2.300000E+02
2.300000E+02
2.300000E+02
2.300000E+02
2.300000E+02
2.300000E+02
2.300000E+02
2.300000E+02
2.300000E+02
2.300000E+02
2.300000E+02
2.300000E+02
2.300000E+02
2.300000E+02
2.300000E+02
2.300000E+02
2.300000E+02
2.300000E+02
2.300000E+02
2.300000E+02
2.300000E+02
2.300000E+02
2.300000E+02
2.300000E+02
2.300000E+02
2.300000E+02
2.300000E+02
2.300000E+02
2.300000E+02
2.300000E+02
2.300000E+02
2.300000E+02
2.300000E+02
2.300000E+02
2.300000E+02
2.300000E+02
2.300000E+02
2.300000E+02
2.300000E+02
2.300000E+02
2.300000E+02
2.300000E+02
2.300000E+02
2.300000E+02
2.300000E+02
2.300000E+02
2.300000E+02
2.300000E+02
2.300000E+02
2.300000E+02
2.300000E+02
2.300000E+02
2.300000E+02
2.300000E+02
2.300000E+02
2.300000E+02
2.300000E+02
2.300000E+02
2.300000E+02
2.300000E+02
2.300000E+02
2.300000E+02
2.300000E+02
2.300000E+02
2.300000E+02
2.300000E+02
2.300000E+02
2.300000E+02
2.300000E+02
2.300000E+02
2.300000E+02
2.300000E+02
2.300000E+02
2.300000E+02
2.300000E+02
2.300000E+02
2.300000E+02
2.300000E+02
2.300000E+02
2.300000E+02
2.300000E+02
2.300000E+02
2.300000E+02
2.300000E+02
2.300000E+02
2.300000E+02
2.300000E+02
2.300000E+02
2.300000E+02
2.300000E+02
2.300000E+02
2.300000E+02
2.300000E+02
2.300000E+02
2.300000E+02
2.300000E+02
2.300000E+02
2.300000E+02
2.300000E+02
2.300000E+02
2.300000E+02
2.300000E+02
2.300000E+02
2.300000E+02
2.300000E+02
2.300000E+02
2.300000E+02
2.300000E+02
2.300000E+02
2.300000E+02
2.300000E+02
2.300000E+02
2.300000E+02
2.300000E+02
2.300000E+02
2.300000E+02
2.300000E+02
2.300000E+02
2.300000E+02
2.300000E+02
2.300000E+02
2.300000E+02
2.300000E+02
2.300000E+02
2.300000E+02
2.300000E+02
2.300000E+02
2.300000E+02
2.300000E+02
2.300000E+02
2.300000E+02
2.300000E+02
2.300000E+02
2.300000E+02
2.300000E+02
2.300000E+02
2.300000E+02
2.300000E+02
2.300000E+02
2.300000E+02
2.300000E+02
2.300000E+02
2.300000E+02
2.300000E+02
2.300000E+02
2.300000E+02
2.300000E+02
2.300000E+02
2.300000E+02
2.300000E+02
2.300000E+02
2.300000E+02
2.300000E+02
2.300000E+02
2.300000E+02
2.300000E+02
2.300000E+02
2.300000E+02
2.300000E+02
2.300000E+02
2.300000E+02
2.300000E+02
2.300000E+02
2.300000E+02
2.300000E+02
2.300000E+02
2.300000E+02
2.300000E+02
2.350000E+02
2.350000E+02
2.350000E+02
2.350000E+02
2.350000E+02
2.350000E+02
2.350000E+02
2.350000E+02
2.350000E+02
2.350000E+02
2.350000E+02
2.350000E+02
2.350000E+02
2.350000E+02
2.350000E+02
2.350000E+02
2.350000E+02
2.350000E+02
2.350000E+02
2.350000E+02
2.350000E+02
2.350000E+02
2.350000E+02
2.350000E+02
2.350000E+02
2.350000E+02
2.350000E+02
2.350000E+02
2.350000E+02
2.350000E+02
2.350000E+02
2.350000E+02
2.350000E+02
2.350000E+02
2.350000E+02
2.350000E+02
2.350000E+02
2.350000E+02
2.350000E+02
2.350000E+02
2.350000E+02
2.350000E+02
2.350000E+02
2.350000E+02
2.350000E+02
2.350000E+02
2.350000E+02
2.350000E+02
2.350000E+02
2.350000E+02
2.350000E+02
2.350000E+02
2.350000E+02
2.350000E+02
2.350000E+02
2.350000E+02
2.350000E+02
2.350000E+02
2.350000E+02
2.350000E+02
2.350000E+02
2.350000E+02
2.350000E+02
2.350000E+02
2.350000E+02
2.350000E+02
2.350000E+02
2.350000E+02
2.350000E+02
2.350000E+02
2.350000E+02
2.350000E+02
2.350000E+02
2.350000E+02
2.350000E+02
2.350000E+02
2.350000E+02
2.350000E+02
2.350000E+02
2.350000E+02
2.350000E+02
2.350000E+02
2.350000E+02
2.350000E+02
2.350000E+02
2.350000E+02
2.350000E+02
2.350000E+02
2.350000E+02
2.350000E+02
2.350000E+02
2.350000E+02
2.350000E+02
2.350000E+02
2.350000E+02
2.350000E+02
2.350000E+02
2.350000E+02
2.350000E+02
2.350000E+02
2.350000E+02
2.350000E+02
2.350000E+02
2.350000E+02
2.350000E+02
2.350000E+02
2.350000E+02
2.350000E+02
2.350000E+02
2.350000E+02
2.350000E+02
2.350000E+02
2.350000E+02
2.350000E+02
2.350000E+02
2.350000E+02
2.350000E+02
2.350000E+02
2.350000E+02
2.350000E+02
2.350000E+02
2.350000E+02
2.350000E+02
2.350000E+02
2.350000E+02
2.350000E+02
2.350000E+02
2.350000E+02
2.350000E+02
2.350000E+02
2.350000E+02
2.350000E+02
2.350000E+02
2.350000E+02
2.350000E+02
2.350000E+02
2.350000E+02
2.350000E+02
2.350000E+02
2.350000E+02
2.350000E+02
2.350000E+02
2.350000E+02
2.350000E+02
2.350000E+02
2.350000E+02
2.350000E+02
2.350000E+02
2.350000E+02
2.350000E+02
2.350000E+02
2.350000E+02
2.350000E+02
2.350000E+02
2.350000E+02
2.350000E+02
2.350000E+02
2.350000E+02
2.350000E+02
2.350000E+02
2.350000E+02
2.350000E+02
2.350000E+02
2.350000E+02
2.350000E+02
2.350000E+02
2.350000E+02
2.350000E+02
2.350000E+02
2.350000E+02
2.350000E+02
2.350000E+02
2.350000E+02
2.350000E+02
2.350000E+02
2.350000E+02
2.350000E+02
2.350000E+02
2.350000E+02
2.350000E+02
2.350000E+02
2.350000E+02
2.350000E+02
2.350000E+02
2.350000E+02
2.350000E+02
2.350000E+02
2.350000E+02
2.350000E+02
2.350000E+02
2.350000E+02
2.350000E+02
2.350000E+02
2.350000E+02
2.350000E+02
2.350000E+02
2.350000E+02
2.350000E+02
2.350000E+02
2.350000E+02
2.350000E+02
2.400000E+02
2.400000E+02
2.400000E+02
2.400000E+02
2.400000E+02
2.400000E+02
2.400000E+02
2.400000E+02
2.400000E+02
2.400000E+02
2.400000E+02
2.400000E+02
2.400000E+02
2.400000E+02
2.400000E+02
2.400000E+02
2.400000E+02
2.400000E+02
2.400000E+02
2.400000E+02
2.400000E+02
2.400000E+02
2.400000E+02
2.400000E+02
2.400000E+02
2.400000E+02
2.400000E+02
2.400000E+02
2.400000E+02
2.400000E+02
2.400000E+02
2.400000E+02
2.400000E+02
2.400000E+02
2.400000E+02
2.400000E+02
2.400000E+02
2.400000E+02
2.400000E+02
2.400000E+02
2.400000E+02
2.400000E+02
2.400000E+02
2.400000E+02
2.400000E+02
2.400000E+02
2.400000E+02
2.400000E+02
2.400000E+02
2.400000E+02
2.400000E+02
2.400000E+02
2.400000E+02
2.400000E+02
2.400000E+02
2.400000E+02
2.400000E+02
2.400000E+02
2.400000E+02
2.400000E+02
2.400000E+02
2.400000E+02
2.400000E+02
2.400000E+02
2.400000E+02
2.400000E+02
2.400000E+02
2.400000E+02
2.400000E+02
2.400000E+02
2.400000E+02
2.400000E+02
2.400000E+02
2.400000E+02
2.400000E+02
2.400000E+02
2.400000E+02
2.400000E+02
2.400000E+02
2.400000E+02
2.400000E+02
2.400000E+02
2.400000E+02
2.400000E+02
2.400000E+02
2.400000E+02
2.400000E+02
2.400000E+02
2.400000E+02
2.400000E+02
2.400000E+02
2.400000E+02
2.400000E+02
2.400000E+02
2.400000E+02
2.400000E+02
2.400000E+02
2.400000E+02
2.400000E+02
2.400000E+02
2.400000E+02
2.400000E+02
2.400000E+02
2.400000E+02
2.400000E+02
2.400000E+02
2.400000E+02
2.400000E+02
2.400000E+02
2.400000E+02
2.400000E+02
2.400000E+02
2.400000E+02
2.400000E+02
2.400000E+02
2.400000E+02
2.400000E+02
2.400000E+02
2.400000E+02
2.400000E+02
2.400000E+02
2.400000E+02
2.400000E+02
2.400000E+02
2.400000E+02
2.400000E+02
2.400000E+02
2.400000E+02
2.400000E+02
2.400000E+02
2.400000E+02
2.400000E+02
2.400000E+02
2.400000E+02
2.400000E+02
2.400000E+02
2.400000E+02
2.400000E+02
2.400000E+02
2.400000E+02
2.400000E+02
2.400000E+02
2.400000E+02
2.400000E+02
2.400000E+02
2.400000E+02
2.400000E+02
2.400000E+02
2.400000E+02
2.400000E+02
2.400000E+02
2.400000E+02
2.400000E+02
2.400000E+02
2.400000E+02
2.400000E+02
2.400000E+02
2.400000E+02
2.400000E+02
2.400000E+02
2.400000E+02
2.400000E+02
2.400000E+02
2.400000E+02
2.400000E+02
2.400000E+02
2.400000E+02
2.400000E+02
2.400000E+02
2.400000E+02
2.400000E+02
2.400000E+02
2.400000E+02
2.400000E+02
2.400000E+02
2.400000E+02
2.400000E+02
2.400000E+02
2.400000E+02
2.400000E+02
2.400000E+02
2.400000E+02
2.400000E+02
2.400000E+02
2.400000E+02
2.400000E+02
2.400000E+02
2.400000E+02
2.400000E+02
2.400000E+02
2.400000E+02
2.400000E+02
2.400000E+02
2.400000E+02
2.400000E+02
2.400000E+02
2.400000E+02
2.400000E+02
2.400000E+02
2.400000E+02
2.400000E+02
2.450000E+02
2.450000E+02
2.450000E+02
2.450000E+02
2.450000E+02
2.450000E+02
2.450000E+02
2.450000E+02
2.450000E+02
2.450000E+02
2.450000E+02
2.450000E+02
2.450000E+02
2.450000E+02
2.450000E+02
2.450000E+02
2.450000E+02
2.450000E+02
2.450000E+02
2.450000E+02
2.450000E+02
2.450000E+02
2.450000E+02
2.450000E+02
2.450000E+02
2.450000E+02
2.450000E+02
2.450000E+02
2.450000E+02
2.450000E+02
2.450000E+02
2.450000E+02
2.450000E+02
2.450000E+02
2.450000E+02
2.450000E+02
2.450000E+02
2.450000E+02
2.450000E+02
2.450000E+02
2.450000E+02
2.450000E+02
2.450000E+02
2.450000E+02
2.450000E+02
2.450000E+02
2.450000E+02
2.450000E+02
2.450000E+02
2.450000E+02
2.450000E+02
2.450000E+02
2.450000E+02
2.450000E+02
2.450000E+02
2.450000E+02
2.450000E+02
2.450000E+02
2.450000E+02
2.450000E+02
2.450000E+02
2.450000E+02
2.450000E+02
2.450000E+02
2.450000E+02
2.450000E+02
2.450000E+02
2.450000E+02
2.450000E+02
2.450000E+02
2.450000E+02
2.450000E+02
2.450000E+02
2.450000E+02
2.450000E+02
2.450000E+02
2.450000E+02
2.450000E+02
2.450000E+02
2.450000E+02
2.450000E+02
2.450000E+02
2.450000E+02
2.450000E+02
2.450000E+02
2.450000E+02
2.450000E+02
2.450000E+02
2.450000E+02
2.450000E+02
2.450000E+02
2.450000E+02
2.450000E+02
2.450000E+02
2.450000E+02
2.450000E+02
2.450000E+02
2.450000E+02
2.450000E+02
2.450000E+02
2.450000E+02
2.450000E+02
2.450000E+02
2.450000E+02
2.450000E+02
2.450000E+02
2.450000E+02
2.450000E+02
2.450000E+02
2.450000E+02
2.450000E+02
2.450000E+02
2.450000E+02
2.450000E+02
2.450000E+02
2.450000E+02
2.450000E+02
2.450000E+02
2.450000E+02
2.450000E+02
2.450000E+02
2.450000E+02
2.450000E+02
2.450000E+02
2.450000E+02
2.450000E+02
2.450000E+02
2.450000E+02
2.450000E+02
2.450000E+02
2.450000E+02
2.450000E+02
2.450000E+02
2.450000E+02
2.450000E+02
2.450000E+02
2.450000E+02
2.450000E+02
2.450000E+02
2.450000E+02
2.450000E+02
2.450000E+02
2.450000E+02
2.450000E+02
2.450000E+02
2.450000E+02
2.450000E+02
2.450000E+02
2.450000E+02
2.450000E+02
2.450000E+02
2.450000E+02
2.450000E+02
2.450000E+02
2.450000E+02
2.450000E+02
2.450000E+02
2.450000E+02
2.450000E+02
2.450000E+02
2.450000E+02
2.450000E+02
2.450000E+02
2.450000E+02
2.450000E+02
2.450000E+02
2.450000E+02
2.450000E+02
2.450000E+02
2.450000E+02
2.450000E+02
2.450000E+02
2.450000E+02
2.450000E+02
2.450000E+02
2.450000E+02
2.450000E+02
2.450000E+02
2.450000E+02
2.450000E+02
2.450000E+02
2.450000E+02
2.450000E+02
2.450000E+02
2.450000E+02
2.450000E+02
2.450000E+02
2.450000E+02
2.450000E+02
2.450000E+02
2.450000E+02
2.450000E+02
2.450000E+02
2.450000E+02
2.450000E+02
2.450000E+02
2.450000E+02
2.450000E+02
2.450000E+02
2.450000E+02
2.450000E+02
2.500000E+02
2.500000E+02
2.500000E+02
2.500000E+02
2.500000E+02
2.500000E+02
2.500000E+02
2.500000E+02
2.500000E+02
2.500000E+02
2.500000E+02
2.500000E+02
2.500000E+02
2.500000E+02
2.500000E+02
2.500000E+02
2.500000E+02
2.500000E+02
2.500000E+02
2.500000E+02
2.500000E+02
2.500000E+02
2.500000E+02
2.500000E+02
2.500000E+02
2.500000E+02
2.500000E+02
2.500000E+02
2.500000E+02
2.500000E+02
2.500000E+02
2.500000E+02
2.500000E+02
2.500000E+02
2.500000E+02
2.500000E+02
2.500000E+02
2.500000E+02
2.500000E+02
2.500000E+02
2.500000E+02
2.500000E+02
2.500000E+02
2.500000E+02
2.500000E+02
2.500000E+02
2.500000E+02
2.500000E+02
2.500000E+02
2.500000E+02
2.500000E+02
2.500000E+02
2.500000E+02
2.500000E+02
2.500000E+02
2.500000E+02
2.500000E+02
2.500000E+02
2.500000E+02
2.500000E+02
2.500000E+02
2.500000E+02
2.500000E+02
2.500000E+02
2.500000E+02
2.500000E+02
2.500000E+02
2.500000E+02
2.500000E+02
2.500000E+02
2.500000E+02
2.500000E+02
2.500000E+02
2.500000E+02
2.500000E+02
2.500000E+02
2.500000E+02
2.500000E+02
2.500000E+02
2.500000E+02
2.500000E+02
2.500000E+02
2.500000E+02
2.500000E+02
2.500000E+02
2.500000E+02
2.500000E+02
2.500000E+02
2.500000E+02
2.500000E+02
2.500000E+02
2.500000E+02
2.500000E+02
2.500000E+02
2.500000E+02
2.500000E+02
2.500000E+02
2.500000E+02
2.500000E+02
2.500000E+02
2.500000E+02
2.500000E+02
2.500000E+02
2.500000E+02
2.500000E+02
2.500000E+02
2.500000E+02
2.500000E+02
2.500000E+02
2.500000E+02
2.500000E+02
2.500000E+02
2.500000E+02
2.500000E+02
2.500000E+02
2.500000E+02
2.500000E+02
2.500000E+02
2.500000E+02
2.500000E+02
2.500000E+02
2.500000E+02
2.500000E+02
2.500000E+02
2.500000E+02
2.500000E+02
2.500000E+02
2.500000E+02
2.500000E+02
2.500000E+02
2.500000E+02
2.500000E+02
2.500000E+02
2.500000E+02
2.500000E+02
2.500000E+02
2.500000E+02
2.500000E+02
2.500000E+02
2.500000E+02
2.500000E+02
2.500000E+02
2.500000E+02
2.500000E+02
2.500000E+02
2.500000E+02
2.500000E+02
2.500000E+02
2.500000E+02
2.500000E+02
2.500000E+02
2.500000E+02
2.500000E+02
2.500000E+02
2.500000E+02
2.500000E+02
2.500000E+02
2.500000E+02
2.500000E+02
2.500000E+02
2.500000E+02
2.500000E+02
2.500000E+02
2.500000E+02
2.500000E+02
2.500000E+02
2.500000E+02
2.500000E+02
2.500000E+02
2.500000E+02
2.500000E+02
2.500000E+02
2.500000E+02
2.500000E+02
2.500000E+02
2.500000E+02
2.500000E+02
2.500000E+02
2.500000E+02
2.500000E+02
2.500000E+02
2.500000E+02
2.500000E+02
2.500000E+02
2.500000E+02
2.500000E+02
2.500000E+02
2.500000E+02
2.500000E+02
2.500000E+02
2.500000E+02
2.500000E+02
2.500000E+02
2.500000E+02
2.500000E+02
2.500000E+02
2.500000E+02
2.500000E+02
2.500000E+02
2.500000E+02
2.500000E+02
2.550000E+02
2.550000E+02
2.550000E+02
2.550000E+02
2.550000E+02
2.550000E+02
2.550000E+02
2.550000E+02
2.550000E+02
2.550000E+02
2.550000E+02
2.550000E+02
2.550000E+02
2.550000E+02
2.550000E+02
2.550000E+02
2.550000E+02
2.550000E+02
2.550000E+02
2.550000E+02
2.550000E+02
2.550000E+02
2.550000E+02
2.550000E+02
2.550000E+02
2.550000E+02
2.550000E+02
2.550000E+02
2.550000E+02
2.550000E+02
2.550000E+02
2.550000E+02
2.550000E+02
2.550000E+02
2.550000E+02
2.550000E+02
2.550000E+02
2.550000E+02
2.550000E+02
2.550000E+02
2.550000E+02
2.550000E+02
2.550000E+02
2.550000E+02
2.550000E+02
2.550000E+02
2.550000E+02
2.550000E+02
2.550000E+02
2.550000E+02
2.550000E+02
2.550000E+02
2.550000E+02
2.550000E+02
2.550000E+02
2.550000E+02
2.550000E+02
2.550000E+02
2.550000E+02
2.550000E+02
2.550000E+02
2.550000E+02
2.550000E+02
2.550000E+02
2.550000E+02
2.550000E+02
2.550000E+02
2.550000E+02
2.550000E+02
2.550000E+02
2.550000E+02
2.550000E+02
2.550000E+02
2.550000E+02
2.550000E+02
2.550000E+02
2.550000E+02
2.550000E+02
2.550000E+02
2.550000E+02
2.550000E+02
2.550000E+02
2.550000E+02
2.550000E+02
2.550000E+02
2.550000E+02
2.550000E+02
2.550000E+02
2.550000E+02
2.550000E+02
2.550000E+02
2.550000E+02
2.550000E+02
2.550000E+02
2.550000E+02
2.550000E+02
2.550000E+02
2.550000E+02
2.550000E+02
2.550000E+02
2.550000E+02
2.550000E+02
2.550000E+02
2.550000E+02
2.550000E+02
2.550000E+02
2.550000E+02
2.550000E+02
2.550000E+02
2.550000E+02
2.550000E+02
2.550000E+02
2.550000E+02
2.550000E+02
2.550000E+02
2.550000E+02
2.550000E+02
2.550000E+02
2.550000E+02
2.550000E+02
2.550000E+02
2.550000E+02
2.550000E+02
2.550000E+02
2.550000E+02
2.550000E+02
2.550000E+02
2.550000E+02
2.550000E+02
2.550000E+02
2.550000E+02
2.550000E+02
2.550000E+02
2.550000E+02
2.550000E+02
2.550000E+02
2.550000E+02
2.550000E+02
2.550000E+02
2.550000E+02
2.550000E+02
2.550000E+02
2.550000E+02
2.550000E+02
2.550000E+02
2.550000E+02
2.550000E+02
2.550000E+02
2.550000E+02
2.550000E+02
2.550000E+02
2.550000E+02
2.550000E+02
2.550000E+02
2.550000E+02
2.550000E+02
2.550000E+02
2.550000E+02
2.550000E+02
2.550000E+02
2.550000E+02
2.550000E+02
2.550000E+02
2.550000E+02
2.550000E+02
2.550000E+02
2.550000E+02
2.550000E+02
2.550000E+02
2.550000E+02
2.550000E+02
2.550000E+02
2.550000E+02
2.550000E+02
2.550000E+02
2.550000E+02
2.550000E+02
2.550000E+02
2.550000E+02
2.550000E+02
2.550000E+02
2.550000E+02
2.550000E+02
2.550000E+02
2.550000E+02
2.550000E+02
2.550000E+02
2.550000E+02
2.550000E+02
2.550000E+02
2.550000E+02
2.550000E+02
2.550000E+02
2.550000E+02
2.550000E+02
2.550000E+02
2.550000E+02
2.550000E+02
2.550000E+02
2.550000E+02
2.550000E+02
2.600000E+02
2.600000E+02
2.600000E+02
2.600000E+02
2.600000E+02
2.600000E+02
2.600000E+02
2.600000E+02
2.600000E+02
2.600000E+02
2.600000E+02
2.600000E+02
2.600000E+02
2.600000E+02
2.600000E+02
2.600000E+02
2.600000E+02
2.600000E+02
2.600000E+02
2.600000E+02
2.600000E+02
2.600000E+02
2.600000E+02
2.600000E+02
2.600000E+02
2.600000E+02
2.600000E+02
2.600000E+02
2.600000E+02
2.600000E+02
2.600000E+02
2.600000E+02
2.600000E+02
2.600000E+02
2.600000E+02
2.600000E+02
2.600000E+02
2.600000E+02
2.600000E+02
2.600000E+02
2.600000E+02
2.600000E+02
2.600000E+02
2.600000E+02
2.600000E+02
2.600000E+02
2.600000E+02
2.600000E+02
2.600000E+02
2.600000E+02
2.600000E+02
2.600000E+02
2.600000E+02
2.600000E+02
2.600000E+02
2.600000E+02
2.600000E+02
2.600000E+02
2.600000E+02
2.600000E+02
2.600000E+02
2.600000E+02
2.600000E+02
2.600000E+02
2.600000E+02
2.600000E+02
2.600000E+02
2.600000E+02
2.600000E+02
2.600000E+02
2.600000E+02
2.600000E+02
2.600000E+02
2.600000E+02
2.600000E+02
2.600000E+02
2.600000E+02
2.600000E+02
2.600000E+02
2.600000E+02
2.600000E+02
2.600000E+02
2.600000E+02
2.600000E+02
2.600000E+02
2.600000E+02
2.600000E+02
2.600000E+02
2.600000E+02
2.600000E+02
2.600000E+02
2.600000E+02
2.600000E+02
2.600000E+02
2.600000E+02
2.600000E+02
2.600000E+02
2.600000E+02
2.600000E+02
2.600000E+02
2.600000E+02
2.600000E+02
2.600000E+02
2.600000E+02
2.600000E+02
2.600000E+02
2.600000E+02
2.600000E+02
2.600000E+02
2.600000E+02
2.600000E+02
2.600000E+02
2.600000E+02
2.600000E+02
2.600000E+02
2.600000E+02
2.600000E+02
2.600000E+02
2.600000E+02
2.600000E+02
2.600000E+02
2.600000E+02
2.600000E+02
2.600000E+02
2.600000E+02
2.600000E+02
2.600000E+02
2.600000E+02
2.600000E+02
2.600000E+02
2.600000E+02
2.600000E+02
2.600000E+02
2.600000E+02
2.600000E+02
2.600000E+02
2.600000E+02
2.600000E+02
2.600000E+02
2.600000E+02
2.600000E+02
2.600000E+02
2.600000E+02
2.600000E+02
2.600000E+02
2.600000E+02
2.600000E+02
2.600000E+02
2.600000E+02
2.600000E+02
2.600000E+02
2.600000E+02
2.600000E+02
2.600000E+02
2.600000E+02
2.600000E+02
2.600000E+02
2.600000E+02
2.600000E+02
2.600000E+02
2.600000E+02
2.600000E+02
2.600000E+02
2.600000E+02
2.600000E+02
2.600000E+02
2.600000E+02
2.600000E+02
2.600000E+02
2.600000E+02
2.600000E+02
2.600000E+02
2.600000E+02
2.600000E+02
2.600000E+02
2.600000E+02
2.600000E+02
2.600000E+02
2.600000E+02
2.600000E+02
2.600000E+02
2.600000E+02
2.600000E+02
2.600000E+02
2.600000E+02
2.600000E+02
2.600000E+02
2.600000E+02
2.600000E+02
2.600000E+02
2.600000E+02
2.600000E+02
2.600000E+02
2.600000E+02
2.600000E+02
2.600000E+02
2.600000E+02
2.600000E+02
2.600000E+02
2.600000E+02
2.600000E+02
2.650000E+02
2.650000E+02
2.650000E+02
2.650000E+02
2.650000E+02
2.650000E+02
2.650000E+02
2.650000E+02
2.650000E+02
2.650000E+02
2.650000E+02
2.650000E+02
2.650000E+02
2.650000E+02
2.650000E+02
2.650000E+02
2.650000E+02
2.650000E+02
2.650000E+02
2.650000E+02
2.650000E+02
2.650000E+02
2.650000E+02
2.650000E+02
2.650000E+02
2.650000E+02
2.650000E+02
2.650000E+02
2.650000E+02
2.650000E+02
2.650000E+02
2.650000E+02
2.650000E+02
2.650000E+02
2.650000E+02
2.650000E+02
2.650000E+02
2.650000E+02
2.650000E+02
2.650000E+02
2.650000E+02
2.650000E+02
2.650000E+02
2.650000E+02
2.650000E+02
2.650000E+02
2.650000E+02
2.650000E+02
2.650000E+02
2.650000E+02
2.650000E+02
2.650000E+02
2.650000E+02
2.650000E+02
2.650000E+02
2.650000E+02
2.650000E+02
2.650000E+02
2.650000E+02
2.650000E+02
2.650000E+02
2.650000E+02
2.650000E+02
2.650000E+02
2.650000E+02
2.650000E+02
2.650000E+02
2.650000E+02
2.650000E+02
2.650000E+02
2.650000E+02
2.650000E+02
2.650000E+02
2.650000E+02
2.650000E+02
2.650000E+02
2.650000E+02
2.650000E+02
2.650000E+02
2.650000E+02
2.650000E+02
2.650000E+02
2.650000E+02
2.650000E+02
2.650000E+02
2.650000E+02
2.650000E+02
2.650000E+02
2.650000E+02
2.650000E+02
2.650000E+02
2.650000E+02
2.650000E+02
2.650000E+02
2.650000E+02
2.650000E+02
2.650000E+02
2.650000E+02
2.650000E+02
2.650000E+02
2.650000E+02
2.650000E+02
2.650000E+02
2.650000E+02
2.650000E+02
2.650000E+02
2.650000E+02
2.650000E+02
2.650000E+02
2.650000E+02
2.650000E+02
2.650000E+02
2.650000E+02
2.650000E+02
2.650000E+02
2.650000E+02
2.650000E+02
2.650000E+02
2.650000E+02
2.650000E+02
2.650000E+02
2.650000E+02
2.650000E+02
2.650000E+02
2.650000E+02
2.650000E+02
2.650000E+02
2.650000E+02
2.650000E+02
2.650000E+02
2.650000E+02
2.650000E+02
2.650000E+02
2.650000E+02
2.650000E+02
2.650000E+02
2.650000E+02
2.650000E+02
2.650000E+02
2.650000E+02
2.650000E+02
2.650000E+02
2.650000E+02
2.650000E+02
2.650000E+02
2.650000E+02
2.650000E+02
2.650000E+02
2.650000E+02
2.650000E+02
2.650000E+02
2.650000E+02
2.650000E+02
2.650000E+02
2.650000E+02
2.650000E+02
2.650000E+02
2.650000E+02
2.650000E+02
2.650000E+02
2.650000E+02
2.650000E+02
2.650000E+02
2.650000E+02
2.650000E+02
2.650000E+02
2.650000E+02
2.650000E+02
2.650000E+02
2.650000E+02
2.650000E+02
2.650000E+02
2.650000E+02
2.650000E+02
2.650000E+02
2.650000E+02
2.650000E+02
2.650000E+02
2.650000E+02
2.650000E+02
2.650000E+02
2.650000E+02
2.650000E+02
2.650000E+02
2.650000E+02
2.650000E+02
2.650000E+02
2.650000E+02
2.650000E+02
2.650000E+02
2.650000E+02
2.650000E+02
2.650000E+02
2.650000E+02
2.650000E+02
2.650000E+02
2.650000E+02
2.650000E+02
2.650000E+02
2.650000E+02
2.650000E+02
2.700000E+02
2.700000E+02
2.700000E+02
2.700000E+02
2.700000E+02
2.700000E+02
2.700000E+02
2.700000E+02
2.700000E+02
2.700000E+02
2.700000E+02
2.700000E+02
2.700000E+02
2.700000E+02
2.700000E+02
2.700000E+02
2.700000E+02
2.700000E+02
2.700000E+02
2.700000E+02
2.700000E+02
2.700000E+02
2.700000E+02
2.700000E+02
2.700000E+02
2.700000E+02
2.700000E+02
2.700000E+02
2.700000E+02
2.700000E+02
2.700000E+02
2.700000E+02
2.700000E+02
2.700000E+02
2.700000E+02
2.700000E+02
2.700000E+02
2.700000E+02
2.700000E+02
2.700000E+02
2.700000E+02
2.700000E+02
2.700000E+02
2.700000E+02
2.700000E+02
2.700000E+02
2.700000E+02
2.700000E+02
2.700000E+02
2.700000E+02
2.700000E+02
2.700000E+02
2.700000E+02
2.700000E+02
2.700000E+02
2.700000E+02
2.700000E+02
2.700000E+02
2.700000E+02
2.700000E+02
2.700000E+02
2.700000E+02
2.700000E+02
2.700000E+02
2.700000E+02
2.700000E+02
2.700000E+02
2.700000E+02
2.700000E+02
2.700000E+02
2.700000E+02
2.700000E+02
2.700000E+02
2.700000E+02
2.700000E+02
2.700000E+02
2.700000E+02
2.700000E+02
2.700000E+02
2.700000E+02
2.700000E+02
2.700000E+02
2.700000E+02
2.700000E+02
2.700000E+02
2.700000E+02
2.700000E+02
2.700000E+02
2.700000E+02
2.700000E+02
2.700000E+02
2.700000E+02
2.700000E+02
2.700000E+02
2.700000E+02
2.700000E+02
2.700000E+02
2.700000E+02
2.700000E+02
2.700000E+02
2.700000E+02
2.700000E+02
2.700000E+02
2.700000E+02
2.700000E+02
2.700000E+02
2.700000E+02
2.700000E+02
2.700000E+02
2.700000E+02
2.700000E+02
2.700000E+02
2.700000E+02
2.700000E+02
2.700000E+02
2.700000E+02
2.700000E+02
2.700000E+02
2.700000E+02
2.700000E+02
2.700000E+02
2.700000E+02
2.700000E+02
2.700000E+02
2.700000E+02
2.700000E+02
2.700000E+02
2.700000E+02
2.700000E+02
2.700000E+02
2.700000E+02
2.700000E+02
2.700000E+02
2.700000E+02
2.700000E+02
2.700000E+02
2.700000E+02
2.700000E+02
2.700000E+02
2.700000E+02
2.700000E+02
2.700000E+02
2.700000E+02
2.700000E+02
2.700000E+02
2.700000E+02
2.700000E+02
2.700000E+02
2.700000E+02
2.700000E+02
2.700000E+02
2.700000E+02
2.700000E+02
2.700000E+02
2.700000E+02
2.700000E+02
2.700000E+02
2.700000E+02
2.700000E+02
2.700000E+02
2.700000E+02
2.700000E+02
2.700000E+02
2.700000E+02
2.700000E+02
2.700000E+02
2.700000E+02
2.700000E+02
2.700000E+02
2.700000E+02
2.700000E+02
2.700000E+02
2.700000E+02
2.700000E+02
2.700000E+02
2.700000E+02
2.700000E+02
2.700000E+02
2.700000E+02
2.700000E+02
2.700000E+02
2.700000E+02
2.700000E+02
2.700000E+02
2.700000E+02
2.700000E+02
2.700000E+02
2.700000E+02
2.700000E+02
2.700000E+02
2.700000E+02
2.700000E+02
2.700000E+02
2.700000E+02
2.700000E+02
2.700000E+02
2.700000E+02
2.700000E+02
2.700000E+02
2.700000E+02
2.700000E+02
2.750000E+02
2.750000E+02
2.750000E+02
2.750000E+02
2.750000E+02
2.750000E+02
2.750000E+02
2.750000E+02
2.750000E+02
2.750000E+02
2.750000E+02
2.750000E+02
2.750000E+02
2.750000E+02
2.750000E+02
2.750000E+02
2.750000E+02
2.750000E+02
2.750000E+02
2.750000E+02
2.750000E+02
2.750000E+02
2.750000E+02
2.750000E+02
2.750000E+02
2.750000E+02
2.750000E+02
2.750000E+02
2.750000E+02
2.750000E+02
2.750000E+02
2.750000E+02
2.750000E+02
2.750000E+02
2.750000E+02
2.750000E+02
2.750000E+02
2.750000E+02
2.750000E+02
2.750000E+02
2.750000E+02
2.750000E+02
2.750000E+02
2.750000E+02
2.750000E+02
2.750000E+02
2.750000E+02
2.750000E+02
2.750000E+02
2.750000E+02
2.750000E+02
2.750000E+02
2.750000E+02
2.750000E+02
2.750000E+02
2.750000E+02
2.750000E+02
2.750000E+02
2.750000E+02
2.750000E+02
2.750000E+02
2.750000E+02
2.750000E+02
2.750000E+02
2.750000E+02
2.750000E+02
2.750000E+02
2.750000E+02
2.750000E+02
2.750000E+02
2.750000E+02
2.750000E+02
2.750000E+02
2.750000E+02
2.750000E+02
2.750000E+02
2.750000E+02
2.750000E+02
2.750000E+02
2.750000E+02
2.750000E+02
2.750000E+02
2.750000E+02
2.750000E+02
2.750000E+02
2.750000E+02
2.750000E+02
2.750000E+02
2.750000E+02
2.750000E+02
2.750000E+02
2.750000E+02
2.750000E+02
2.750000E+02
2.750000E+02
2.750000E+02
2.750000E+02
2.750000E+02
2.750000E+02
2.750000E+02
2.750000E+02
2.750000E+02
2.750000E+02
2.750000E+02
2.750000E+02
2.750000E+02
2.750000E+02
2.750000E+02
2.750000E+02
2.750000E+02
2.750000E+02
2.750000E+02
2.750000E+02
2.750000E+02
2.750000E+02
2.750000E+02
2.750000E+02
2.750000E+02
2.750000E+02
2.750000E+02
2.750000E+02
2.750000E+02
2.750000E+02
2.750000E+02
2.750000E+02
2.750000E+02
2.750000E+02
2.750000E+02
2.750000E+02
2.750000E+02
2.750000E+02
2.750000E+02
2.750000E+02
2.750000E+02
2.750000E+02
2.750000E+02
2.750000E+02
2.750000E+02
2.750000E+02
2.750000E+02
2.750000E+02
2.750000E+02
2.750000E+02
2.750000E+02
2.750000E+02
2.750000E+02
2.750000E+02
2.750000E+02
2.750000E+02
2.750000E+02
2.750000E+02
2.750000E+02
2.750000E+02
2.750000E+02
2.750000E+02
2.750000E+02
2.750000E+02
2.750000E+02
2.750000E+02
2.750000E+02
2.750000E+02
2.750000E+02
2.750000E+02
2.750000E+02
2.750000E+02
2.750000E+02
2.750000E+02
2.750000E+02
2.750000E+02
2.750000E+02
2.750000E+02
2.750000E+02
2.750000E+02
2.750000E+02
2.750000E+02
2.750000E+02
2.750000E+02
2.750000E+02
2.750000E+02
2.750000E+02
2.750000E+02
2.750000E+02
2.750000E+02
2.750000E+02
2.750000E+02
2.750000E+02
2.750000E+02
2.750000E+02
2.750000E+02
2.750000E+02
2.750000E+02
2.750000E+02
2.750000E+02
2.750000E+02
2.750000E+02
2.750000E+02
2.750000E+02
2.750000E+02
2.750000E+02
2.750000E+02
2.750000E+02
2.800000E+02
2.800000E+02
2.800000E+02
2.800000E+02
2.800000E+02
2.800000E+02
2.800000E+02
2.800000E+02
2.800000E+02
2.800000E+02
2.800000E+02
2.800000E+02
2.800000E+02
2.800000E+02
2.800000E+02
2.800000E+02
2.800000E+02
2.800000E+02
2.800000E+02
2.800000E+02
2.800000E+02
2.800000E+02
2.800000E+02
2.800000E+02
2.800000E+02
2.800000E+02
2.800000E+02
2.800000E+02
2.800000E+02
2.800000E+02
2.800000E+02
2.800000E+02
2.800000E+02
2.800000E+02
2.800000E+02
2.800000E+02
2.800000E+02
2.800000E+02
2.800000E+02
2.800000E+02
2.800000E+02
2.800000E+02
2.800000E+02
2.800000E+02
2.800000E+02
2.800000E+02
2.800000E+02
2.800000E+02
2.800000E+02
2.800000E+02
2.800000E+02
2.800000E+02
2.800000E+02
2.800000E+02
2.800000E+02
2.800000E+02
2.800000E+02
2.800000E+02
2.800000E+02
2.800000E+02
2.800000E+02
2.800000E+02
2.800000E+02
2.800000E+02
2.800000E+02
2.800000E+02
2.800000E+02
2.800000E+02
2.800000E+02
2.800000E+02
2.800000E+02
2.800000E+02
2.800000E+02
2.800000E+02
2.800000E+02
2.800000E+02
2.800000E+02
2.800000E+02
2.800000E+02
2.800000E+02
2.800000E+02
2.800000E+02
2.800000E+02
2.800000E+02
2.800000E+02
2.800000E+02
2.800000E+02
2.800000E+02
2.800000E+02
2.800000E+02
2.800000E+02
2.800000E+02
2.800000E+02
2.800000E+02
2.800000E+02
2.800000E+02
2.800000E+02
2.800000E+02
2.800000E+02
2.800000E+02
2.800000E+02
2.800000E+02
2.800000E+02
2.800000E+02
2.800000E+02
2.800000E+02
2.800000E+02
2.800000E+02
2.800000E+02
2.800000E+02
2.800000E+02
2.800000E+02
2.800000E+02
2.800000E+02
2.800000E+02
2.800000E+02
2.800000E+02
2.800000E+02
2.800000E+02
2.800000E+02
2.800000E+02
2.800000E+02
2.800000E+02
2.800000E+02
2.800000E+02
2.800000E+02
2.800000E+02
2.800000E+02
2.800000E+02
2.800000E+02
2.800000E+02
2.800000E+02
2.800000E+02
2.800000E+02
2.800000E+02
2.800000E+02
2.800000E+02
2.800000E+02
2.800000E+02
2.800000E+02
2.800000E+02
2.800000E+02
2.800000E+02
2.800000E+02
2.800000E+02
2.800000E+02
2.800000E+02
2.800000E+02
2.800000E+02
2.800000E+02
2.800000E+02
2.800000E+02
2.800000E+02
2.800000E+02
2.800000E+02
2.800000E+02
2.800000E+02
2.800000E+02
2.800000E+02
2.800000E+02
2.800000E+02
2.800000E+02
2.800000E+02
2.800000E+02
2.800000E+02
2.800000E+02
2.800000E+02
2.800000E+02
2.800000E+02
2.800000E+02
2.800000E+02
2.800000E+02
2.800000E+02
2.800000E+02
2.800000E+02
2.800000E+02
2.800000E+02
2.800000E+02
2.800000E+02
2.800000E+02
2.800000E+02
2.800000E+02
2.800000E+02
2.800000E+02
2.800000E+02
2.800000E+02
2.800000E+02
2.800000E+02
2.800000E+02
2.800000E+02
2.800000E+02
2.800000E+02
2.800000E+02
2.800000E+02
2.800000E+02
2.800000E+02
2.800000E+02
2.800000E+02
2.800000E+02
2.800000E+02
2.800000E+02
2.850000E+02
2.850000E+02
2.850000E+02
2.850000E+02
2.850000E+02
2.850000E+02
2.850000E+02
2.850000E+02
2.850000E+02
2.850000E+02
2.850000E+02
2.850000E+02
2.850000E+02
2.850000E+02
2.850000E+02
2.850000E+02
2.850000E+02
2.850000E+02
2.850000E+02
2.850000E+02
2.850000E+02
2.850000E+02
2.850000E+02
2.850000E+02
2.850000E+02
2.850000E+02
2.850000E+02
2.850000E+02
2.850000E+02
2.850000E+02
2.850000E+02
2.850000E+02
2.850000E+02
2.850000E+02
2.850000E+02
2.850000E+02
2.850000E+02
2.850000E+02
2.850000E+02
2.850000E+02
2.850000E+02
2.850000E+02
2.850000E+02
2.850000E+02
2.850000E+02
2.850000E+02
2.850000E+02
2.850000E+02
2.850000E+02
2.850000E+02
2.850000E+02
2.850000E+02
2.850000E+02
2.850000E+02
2.850000E+02
2.850000E+02
2.850000E+02
2.850000E+02
2.850000E+02
2.850000E+02
2.850000E+02
2.850000E+02
2.850000E+02
2.850000E+02
2.850000E+02
2.850000E+02
2.850000E+02
2.850000E+02
2.850000E+02
2.850000E+02
2.850000E+02
2.850000E+02
2.850000E+02
2.850000E+02
2.850000E+02
2.850000E+02
2.850000E+02
2.850000E+02
2.850000E+02
2.850000E+02
2.850000E+02
2.850000E+02
2.850000E+02
2.850000E+02
2.850000E+02
2.850000E+02
2.850000E+02
2.850000E+02
2.850000E+02
2.850000E+02
2.850000E+02
2.850000E+02
2.850000E+02
2.850000E+02
2.850000E+02
2.850000E+02
2.850000E+02
2.850000E+02
2.850000E+02
2.850000E+02
2.850000E+02
2.850000E+02
2.850000E+02
2.850000E+02
2.850000E+02
2.850000E+02
2.850000E+02
2.850000E+02
2.850000E+02
2.850000E+02
2.850000E+02
2.850000E+02
2.850000E+02
2.850000E+02
2.850000E+02
2.850000E+02
2.850000E+02
2.850000E+02
2.850000E+02
2.850000E+02
2.850000E+02
2.850000E+02
2.850000E+02
2.850000E+02
2.850000E+02
2.850000E+02
2.850000E+02
2.850000E+02
2.850000E+02
2.850000E+02
2.850000E+02
2.850000E+02
2.850000E+02
2.850000E+02
2.850000E+02
2.850000E+02
2.850000E+02
2.850000E+02
2.850000E+02
2.850000E+02
2.850000E+02
2.850000E+02
2.850000E+02
2.850000E+02
2.850000E+02
2.850000E+02
2.850000E+02
2.850000E+02
2.850000E+02
2.850000E+02
2.850000E+02
2.850000E+02
2.850000E+02
2.850000E+02
2.850000E+02
2.850000E+02
2.850000E+02
2.850000E+02
2.850000E+02
2.850000E+02
2.850000E+02
2.850000E+02
2.850000E+02
2.850000E+02
2.850000E+02
2.850000E+02
2.850000E+02
2.850000E+02
2.850000E+02
2.850000E+02
2.850000E+02
2.850000E+02
2.850000E+02
2.850000E+02
2.850000E+02
2.850000E+02
2.850000E+02
2.850000E+02
2.850000E+02
2.850000E+02
2.850000E+02
2.850000E+02
2.850000E+02
2.850000E+02
2.850000E+02
2.850000E+02
2.850000E+02
2.850000E+02
2.850000E+02
2.850000E+02
2.850000E+02
2.850000E+02
2.850000E+02
2.850000E+02
2.850000E+02
2.850000E+02
2.850000E+02
2.850000E+02
2.850000E+02
2.850000E+02
2.850000E+02
2.900000E+02
2.900000E+02
2.900000E+02
2.900000E+02
2.900000E+02
2.900000E+02
2.900000E+02
2.900000E+02
2.900000E+02
2.900000E+02
2.900000E+02
2.900000E+02
2.900000E+02
2.900000E+02
2.900000E+02
2.900000E+02
2.900000E+02
2.900000E+02
2.900000E+02
2.900000E+02
2.900000E+02
2.900000E+02
2.900000E+02
2.900000E+02
2.900000E+02
2.900000E+02
2.900000E+02
2.900000E+02
2.900000E+02
2.900000E+02
2.900000E+02
2.900000E+02
2.900000E+02
2.900000E+02
2.900000E+02
2.900000E+02
2.900000E+02
2.900000E+02
2.900000E+02
2.900000E+02
2.900000E+02
2.900000E+02
2.900000E+02
2.900000E+02
2.900000E+02
2.900000E+02
2.900000E+02
2.900000E+02
2.900000E+02
2.900000E+02
2.900000E+02
2.900000E+02
2.900000E+02
2.900000E+02
2.900000E+02
2.900000E+02
2.900000E+02
2.900000E+02
2.900000E+02
2.900000E+02
2.900000E+02
2.900000E+02
2.900000E+02
2.900000E+02
2.900000E+02
2.900000E+02
2.900000E+02
2.900000E+02
2.900000E+02
2.900000E+02
2.900000E+02
2.900000E+02
2.900000E+02
2.900000E+02
2.900000E+02
2.900000E+02
2.900000E+02
2.900000E+02
2.900000E+02
2.900000E+02
2.900000E+02
2.900000E+02
2.900000E+02
2.900000E+02
2.900000E+02
2.900000E+02
2.900000E+02
2.900000E+02
2.900000E+02
2.900000E+02
2.900000E+02
2.900000E+02
2.900000E+02
2.900000E+02
2.900000E+02
2.900000E+02
2.900000E+02
2.900000E+02
2.900000E+02
2.900000E+02
2.900000E+02
2.900000E+02
2.900000E+02
2.900000E+02
2.900000E+02
2.900000E+02
2.900000E+02
2.900000E+02
2.900000E+02
2.900000E+02
2.900000E+02
2.900000E+02
2.900000E+02
2.900000E+02
2.900000E+02
2.900000E+02
2.900000E+02
2.900000E+02
2.900000E+02
2.900000E+02
2.900000E+02
2.900000E+02
2.900000E+02
2.900000E+02
2.900000E+02
2.900000E+02
2.900000E+02
2.900000E+02
2.900000E+02
2.900000E+02
2.900000E+02
2.900000E+02
2.900000E+02
2.900000E+02
2.900000E+02
2.900000E+02
2.900000E+02
2.900000E+02
2.900000E+02
2.900000E+02
2.900000E+02
2.900000E+02
2.900000E+02
2.900000E+02
2.900000E+02
2.900000E+02
2.900000E+02
2.900000E+02
2.900000E+02
2.900000E+02
2.900000E+02
2.900000E+02
2.900000E+02
2.900000E+02
2.900000E+02
2.900000E+02
2.900000E+02
2.900000E+02
2.900000E+02
2.900000E+02
2.900000E+02
2.900000E+02
2.900000E+02
2.900000E+02
2.900000E+02
2.900000E+02
2.900000E+02
2.900000E+02
2.900000E+02
2.900000E+02
2.900000E+02
2.900000E+02
2.900000E+02
2.900000E+02
2.900000E+02
2.900000E+02
2.900000E+02
2.900000E+02
2.900000E+02
2.900000E+02
2.900000E+02
2.900000E+02
2.900000E+02
2.900000E+02
2.900000E+02
2.900000E+02
2.900000E+02
2.900000E+02
2.900000E+02
2.900000E+02
2.900000E+02
2.900000E+02
2.900000E+02
2.900000E+02
2.900000E+02
2.900000E+02
2.900000E+02
2.900000E+02
2.900000E+02
2.900000E+02
2.900000E+02
2.950000E+02
2.950000E+02
2.950000E+02
2.950000E+02
2.950000E+02
2.950000E+02
2.950000E+02
2.950000E+02
2.950000E+02
2.950000E+02
2.950000E+02
2.950000E+02
2.950000E+02
2.950000E+02
2.950000E+02
2.950000E+02
2.950000E+02
2.950000E+02
2.950000E+02
2.950000E+02
2.950000E+02
2.950000E+02
2.950000E+02
2.950000E+02
2.950000E+02
2.950000E+02
2.950000E+02
2.950000E+02
2.950000E+02
2.950000E+02
2.950000E+02
2.950000E+02
2.950000E+02
2.950000E+02
2.950000E+02
2.950000E+02
2.950000E+02
2.950000E+02
2.950000E+02
2.950000E+02
2.950000E+02
2.950000E+02
2.950000E+02
2.950000E+02
2.950000E+02
2.950000E+02
2.950000E+02
2.950000E+02
2.950000E+02
2.950000E+02
2.950000E+02
2.950000E+02
2.950000E+02
2.950000E+02
2.950000E+02
2.950000E+02
2.950000E+02
2.950000E+02
2.950000E+02
2.950000E+02
2.950000E+02
2.950000E+02
2.950000E+02
2.950000E+02
2.950000E+02
2.950000E+02
2.950000E+02
2.950000E+02
2.950000E+02
2.950000E+02
2.950000E+02
2.950000E+02
2.950000E+02
2.950000E+02
2.950000E+02
2.950000E+02
2.950000E+02
2.950000E+02
2.950000E+02
2.950000E+02
2.950000E+02
2.950000E+02
2.950000E+02
2.950000E+02
2.950000E+02
2.950000E+02
2.950000E+02
2.950000E+02
2.950000E+02
2.950000E+02
2.950000E+02
2.950000E+02
2.950000E+02
2.950000E+02
2.950000E+02
2.950000E+02
2.950000E+02
2.950000E+02
2.950000E+02
2.950000E+02
2.950000E+02
2.950000E+02
2.950000E+02
2.950000E+02
2.950000E+02
2.950000E+02
2.950000E+02
2.950000E+02
2.950000E+02
2.950000E+02
2.950000E+02
2.950000E+02
2.950000E+02
2.950000E+02
2.950000E+02
2.950000E+02
2.950000E+02
2.950000E+02
2.950000E+02
2.950000E+02
2.950000E+02
2.950000E+02
2.950000E+02
2.950000E+02
2.950000E+02
2.950000E+02
2.950000E+02
2.950000E+02
2.950000E+02
2.950000E+02
2.950000E+02
2.950000E+02
2.950000E+02
2.950000E+02
2.950000E+02
2.950000E+02
2.950000E+02
2.950000E+02
2.950000E+02
2.950000E+02
2.950000E+02
2.950000E+02
2.950000E+02
2.950000E+02
2.950000E+02
2.950000E+02
2.950000E+02
2.950000E+02
2.950000E+02
2.950000E+02
2.950000E+02
2.950000E+02
2.950000E+02
2.950000E+02
2.950000E+02
2.950000E+02
2.950000E+02
2.950000E+02
2.950000E+02
2.950000E+02
2.950000E+02
2.950000E+02
2.950000E+02
2.950000E+02
2.950000E+02
2.950000E+02
2.950000E+02
2.950000E+02
2.950000E+02
2.950000E+02
2.950000E+02
2.950000E+02
2.950000E+02
2.950000E+02
2.950000E+02
2.950000E+02
2.950000E+02
2.950000E+02
2.950000E+02
2.950000E+02
2.950000E+02
2.950000E+02
2.950000E+02
2.950000E+02
2.950000E+02
2.950000E+02
2.950000E+02
2.950000E+02
2.950000E+02
2.950000E+02
2.950000E+02
2.950000E+02
2.950000E+02
2.950000E+02
2.950000E+02
2.950000E+02
2.950000E+02
2.950000E+02
2.950000E+02
2.950000E+02
2.950000E+02
3.000000E+02
3.000000E+02
3.000000E+02
3.000000E+02
3.000000E+02
3.000000E+02
3.000000E+02
3.000000E+02
3.000000E+02
3.000000E+02
3.000000E+02
3.000000E+02
3.000000E+02
3.000000E+02
3.000000E+02
3.000000E+02
3.000000E+02
3.000000E+02
3.000000E+02
3.000000E+02
3.000000E+02
3.000000E+02
3.000000E+02
3.000000E+02
3.000000E+02
3.000000E+02
3.000000E+02
3.000000E+02
3.000000E+02
3.000000E+02
3.000000E+02
3.000000E+02
3.000000E+02
3.000000E+02
3.000000E+02
3.000000E+02
3.000000E+02
3.000000E+02
3.000000E+02
3.000000E+02
3.000000E+02
3.000000E+02
3.000000E+02
3.000000E+02
3.000000E+02
3.000000E+02
3.000000E+02
3.000000E+02
3.000000E+02
3.000000E+02
3.000000E+02
3.000000E+02
3.000000E+02
3.000000E+02
3.000000E+02
3.000000E+02
3.000000E+02
3.000000E+02
3.000000E+02
3.000000E+02
3.000000E+02
3.000000E+02
3.000000E+02
3.000000E+02
3.000000E+02
3.000000E+02
3.000000E+02
3.000000E+02
3.000000E+02
3.000000E+02
3.000000E+02
3.000000E+02
3.000000E+02
3.000000E+02
3.000000E+02
3.000000E+02
3.000000E+02
3.000000E+02
3.000000E+02
3.000000E+02
3.000000E+02
3.000000E+02
3.000000E+02
3.000000E+02
3.000000E+02
3.000000E+02
3.000000E+02
3.000000E+02
3.000000E+02
3.000000E+02
3.000000E+02
3.000000E+02
3.000000E+02
3.000000E+02
3.000000E+02
3.000000E+02
3.000000E+02
3.000000E+02
3.000000E+02
3.000000E+02
3.000000E+02
3.000000E+02
3.000000E+02
3.000000E+02
3.000000E+02
3.000000E+02
3.000000E+02
3.000000E+02
3.000000E+02
3.000000E+02
3.000000E+02
3.000000E+02
3.000000E+02
3.000000E+02
3.000000E+02
3.000000E+02
3.000000E+02
3.000000E+02
3.000000E+02
3.000000E+02
3.000000E+02
3.000000E+02
3.000000E+02
3.000000E+02
3.000000E+02
3.000000E+02
3.000000E+02
3.000000E+02
3.000000E+02
3.000000E+02
3.000000E+02
3.000000E+02
3.000000E+02
3.000000E+02
3.000000E+02
3.000000E+02
3.000000E+02
3.000000E+02
3.000000E+02
3.000000E+02
3.000000E+02
3.000000E+02
3.000000E+02
3.000000E+02
3.000000E+02
3.000000E+02
3.000000E+02
3.000000E+02
3.000000E+02
3.000000E+02
3.000000E+02
3.000000E+02
3.000000E+02
3.000000E+02
3.000000E+02
3.000000E+02
3.000000E+02
3.000000E+02
3.000000E+02
3.000000E+02
3.000000E+02
3.000000E+02
3.000000E+02
3.000000E+02
3.000000E+02
3.000000E+02
3.000000E+02
3.000000E+02
3.000000E+02
3.000000E+02
3.000000E+02
3.000000E+02
3.000000E+02
3.000000E+02
3.000000E+02
3.000000E+02
3.000000E+02
3.000000E+02
3.000000E+02
3.000000E+02
3.000000E+02
3.000000E+02
3.000000E+02
3.000000E+02
3.000000E+02
3.000000E+02
3.000000E+02
3.000000E+02
3.000000E+02
3.000000E+02
3.000000E+02
3.000000E+02
3.000000E+02
3.000000E+02
3.000000E+02
3.000000E+02
3.000000E+02
3.000000E+02
3.000000E+02
3.000000E+02
3.000000E+02
3.050000E+02
3.050000E+02
3.050000E+02
3.050000E+02
3.050000E+02
3.050000E+02
3.050000E+02
3.050000E+02
3.050000E+02
3.050000E+02
3.050000E+02
3.050000E+02
3.050000E+02
3.050000E+02
3.050000E+02
3.050000E+02
3.050000E+02
3.050000E+02
3.050000E+02
3.050000E+02
3.050000E+02
3.050000E+02
3.050000E+02
3.050000E+02
3.050000E+02
3.050000E+02
3.050000E+02
3.050000E+02
3.050000E+02
3.050000E+02
3.050000E+02
3.050000E+02
3.050000E+02
3.050000E+02
3.050000E+02
3.050000E+02
3.050000E+02
3.050000E+02
3.050000E+02
3.050000E+02
3.050000E+02
3.050000E+02
3.050000E+02
3.050000E+02
3.050000E+02
3.050000E+02
3.050000E+02
3.050000E+02
3.050000E+02
3.050000E+02
3.050000E+02
3.050000E+02
3.050000E+02
3.050000E+02
3.050000E+02
3.050000E+02
3.050000E+02
3.050000E+02
3.050000E+02
3.050000E+02
3.050000E+02
3.050000E+02
3.050000E+02
3.050000E+02
3.050000E+02
3.050000E+02
3.050000E+02
3.050000E+02
3.050000E+02
3.050000E+02
3.050000E+02
3.050000E+02
3.050000E+02
3.050000E+02
3.050000E+02
3.050000E+02
3.050000E+02
3.050000E+02
3.050000E+02
3.050000E+02
3.050000E+02
3.050000E+02
3.050000E+02
3.050000E+02
3.050000E+02
3.050000E+02
3.050000E+02
3.050000E+02
3.050000E+02
3.050000E+02
3.050000E+02
3.050000E+02
3.050000E+02
3.050000E+02
3.050000E+02
3.050000E+02
3.050000E+02
3.050000E+02
3.050000E+02
3.050000E+02
3.050000E+02
3.050000E+02
3.050000E+02
3.050000E+02
3.050000E+02
3.050000E+02
3.050000E+02
3.050000E+02
3.050000E+02
3.050000E+02
3.050000E+02
3.050000E+02
3.050000E+02
3.050000E+02
3.050000E+02
3.050000E+02
3.050000E+02
3.050000E+02
3.050000E+02
3.050000E+02
3.050000E+02
3.050000E+02
3.050000E+02
3.050000E+02
3.050000E+02
3.050000E+02
3.050000E+02
3.050000E+02
3.050000E+02
3.050000E+02
3.050000E+02
3.050000E+02
3.050000E+02
3.050000E+02
3.050000E+02
3.050000E+02
3.050000E+02
3.050000E+02
3.050000E+02
3.050000E+02
3.050000E+02
3.050000E+02
3.050000E+02
3.050000E+02
3.050000E+02
3.050000E+02
3.050000E+02
3.050000E+02
3.050000E+02
3.050000E+02
3.050000E+02
3.050000E+02
3.050000E+02
3.050000E+02
3.050000E+02
3.050000E+02
3.050000E+02
3.050000E+02
3.050000E+02
3.050000E+02
3.050000E+02
3.050000E+02
3.050000E+02
3.050000E+02
3.050000E+02
3.050000E+02
3.050000E+02
3.050000E+02
3.050000E+02
3.050000E+02
3.050000E+02
3.050000E+02
3.050000E+02
3.050000E+02
3.050000E+02
3.050000E+02
3.050000E+02
3.050000E+02
3.050000E+02
3.050000E+02
3.050000E+02
3.050000E+02
3.050000E+02
3.050000E+02
3.050000E+02
3.050000E+02
3.050000E+02
3.050000E+02
3.050000E+02
3.050000E+02
3.050000E+02
3.050000E+02
3.050000E+02
3.050000E+02
3.050000E+02
3.050000E+02
3.050000E+02
3.050000E+02
3.050000E+02
3.050000E+02
3.050000E+02
3.100000E+02
3.100000E+02
3.100000E+02
3.100000E+02
3.100000E+02
3.100000E+02
3.100000E+02
3.100000E+02
3.100000E+02
3.100000E+02
3.100000E+02
3.100000E+02
3.100000E+02
3.100000E+02
3.100000E+02
3.100000E+02
3.100000E+02
3.100000E+02
3.100000E+02
3.100000E+02
3.100000E+02
3.100000E+02
3.100000E+02
3.100000E+02
3.100000E+02
3.100000E+02
3.100000E+02
3.100000E+02
3.100000E+02
3.100000E+02
3.100000E+02
3.100000E+02
3.100000E+02
3.100000E+02
3.100000E+02
3.100000E+02
3.100000E+02
3.100000E+02
3.100000E+02
3.100000E+02
3.100000E+02
3.100000E+02
3.100000E+02
3.100000E+02
3.100000E+02
3.100000E+02
3.100000E+02
3.100000E+02
3.100000E+02
3.100000E+02
3.100000E+02
3.100000E+02
3.100000E+02
3.100000E+02
3.100000E+02
3.100000E+02
3.100000E+02
3.100000E+02
3.100000E+02
3.100000E+02
3.100000E+02
3.100000E+02
3.100000E+02
3.100000E+02
3.100000E+02
3.100000E+02
3.100000E+02
3.100000E+02
3.100000E+02
3.100000E+02
3.100000E+02
3.100000E+02
3.100000E+02
3.100000E+02
3.100000E+02
3.100000E+02
3.100000E+02
3.100000E+02
3.100000E+02
3.100000E+02
3.100000E+02
3.100000E+02
3.100000E+02
3.100000E+02
3.100000E+02
3.100000E+02
3.100000E+02
3.100000E+02
3.100000E+02
3.100000E+02
3.100000E+02
3.100000E+02
3.100000E+02
3.100000E+02
3.100000E+02
3.100000E+02
3.100000E+02
3.100000E+02
3.100000E+02
3.100000E+02
3.100000E+02
3.100000E+02
3.100000E+02
3.100000E+02
3.100000E+02
3.100000E+02
3.100000E+02
3.100000E+02
3.100000E+02
3.100000E+02
3.100000E+02
3.100000E+02
3.100000E+02
3.100000E+02
3.100000E+02
3.100000E+02
3.100000E+02
3.100000E+02
3.100000E+02
3.100000E+02
3.100000E+02
3.100000E+02
3.100000E+02
3.100000E+02
3.100000E+02
3.100000E+02
3.100000E+02
3.100000E+02
3.100000E+02
3.100000E+02
3.100000E+02
3.100000E+02
3.100000E+02
3.100000E+02
3.100000E+02
3.100000E+02
3.100000E+02
3.100000E+02
3.100000E+02
3.100000E+02
3.100000E+02
3.100000E+02
3.100000E+02
3.100000E+02
3.100000E+02
3.100000E+02
3.100000E+02
3.100000E+02
3.100000E+02
3.100000E+02
3.100000E+02
3.100000E+02
3.100000E+02
3.100000E+02
3.100000E+02
3.100000E+02
3.100000E+02
3.100000E+02
3.100000E+02
3.100000E+02
3.100000E+02
3.100000E+02
3.100000E+02
3.100000E+02
3.100000E+02
3.100000E+02
3.100000E+02
3.100000E+02
3.100000E+02
3.100000E+02
3.100000E+02
3.100000E+02
3.100000E+02
3.100000E+02
3.100000E+02
3.100000E+02
3.100000E+02
3.100000E+02
3.100000E+02
3.100000E+02
3.100000E+02
3.100000E+02
3.100000E+02
3.100000E+02
3.100000E+02
3.100000E+02
3.100000E+02
3.100000E+02
3.100000E+02
3.100000E+02
3.100000E+02
3.100000E+02
3.100000E+02
3.100000E+02
3.100000E+02
3.100000E+02
3.100000E+02
3.100000E+02
3.100000E+02
3.100000E+02
3.100000E+02
3.150000E+02
3.150000E+02
3.150000E+02
3.150000E+02
3.150000E+02
3.150000E+02
3.150000E+02
3.150000E+02
3.150000E+02
3.150000E+02
3.150000E+02
3.150000E+02
3.150000E+02
3.150000E+02
3.150000E+02
3.150000E+02
3.150000E+02
3.150000E+02
3.150000E+02
3.150000E+02
3.150000E+02
3.150000E+02
3.150000E+02
3.150000E+02
3.150000E+02
3.150000E+02
3.150000E+02
3.150000E+02
3.150000E+02
3.150000E+02
3.150000E+02
3.150000E+02
3.150000E+02
3.150000E+02
3.150000E+02
3.150000E+02
3.150000E+02
3.150000E+02
3.150000E+02
3.150000E+02
3.150000E+02
3.150000E+02
3.150000E+02
3.150000E+02
3.150000E+02
3.150000E+02
3.150000E+02
3.150000E+02
3.150000E+02
3.150000E+02
3.150000E+02
3.150000E+02
3.150000E+02
3.150000E+02
3.150000E+02
3.150000E+02
3.150000E+02
3.150000E+02
3.150000E+02
3.150000E+02
3.150000E+02
3.150000E+02
3.150000E+02
3.150000E+02
3.150000E+02
3.150000E+02
3.150000E+02
3.150000E+02
3.150000E+02
3.150000E+02
3.150000E+02
3.150000E+02
3.150000E+02
3.150000E+02
3.150000E+02
3.150000E+02
3.150000E+02
3.150000E+02
3.150000E+02
3.150000E+02
3.150000E+02
3.150000E+02
3.150000E+02
3.150000E+02
3.150000E+02
3.150000E+02
3.150000E+02
3.150000E+02
3.150000E+02
3.150000E+02
3.150000E+02
3.150000E+02
3.150000E+02
3.150000E+02
3.150000E+02
3.150000E+02
3.150000E+02
3.150000E+02
3.150000E+02
3.150000E+02
3.150000E+02
3.150000E+02
3.150000E+02
3.150000E+02
3.150000E+02
3.150000E+02
3.150000E+02
3.150000E+02
3.150000E+02
3.150000E+02
3.150000E+02
3.150000E+02
3.150000E+02
3.150000E+02
3.150000E+02
3.150000E+02
3.150000E+02
3.150000E+02
3.150000E+02
3.150000E+02
3.150000E+02
3.150000E+02
3.150000E+02
3.150000E+02
3.150000E+02
3.150000E+02
3.150000E+02
3.150000E+02
3.150000E+02
3.150000E+02
3.150000E+02
3.150000E+02
3.150000E+02
3.150000E+02
3.150000E+02
3.150000E+02
3.150000E+02
3.150000E+02
3.150000E+02
3.150000E+02
3.150000E+02
3.150000E+02
3.150000E+02
3.150000E+02
3.150000E+02
3.150000E+02
3.150000E+02
3.150000E+02
3.150000E+02
3.150000E+02
3.150000E+02
3.150000E+02
3.150000E+02
3.150000E+02
3.150000E+02
3.150000E+02
3.150000E+02
3.150000E+02
3.150000E+02
3.150000E+02
3.150000E+02
3.150000E+02
3.150000E+02
3.150000E+02
3.150000E+02
3.150000E+02
3.150000E+02
3.150000E+02
3.150000E+02
3.150000E+02
3.150000E+02
3.150000E+02
3.150000E+02
3.150000E+02
3.150000E+02
3.150000E+02
3.150000E+02
3.150000E+02
3.150000E+02
3.150000E+02
3.150000E+02
3.150000E+02
3.150000E+02
3.150000E+02
3.150000E+02
3.150000E+02
3.150000E+02
3.150000E+02
3.150000E+02
3.150000E+02
3.150000E+02
3.150000E+02
3.150000E+02
3.150000E+02
3.150000E+02
3.150000E+02
3.150000E+02
3.150000E+02
3.150000E+02
3.150000E+02
3.150000E+02
3.200000E+02
3.200000E+02
3.200000E+02
3.200000E+02
3.200000E+02
3.200000E+02
3.200000E+02
3.200000E+02
3.200000E+02
3.200000E+02
3.200000E+02
3.200000E+02
3.200000E+02
3.200000E+02
3.200000E+02
3.200000E+02
3.200000E+02
3.200000E+02
3.200000E+02
3.200000E+02
3.200000E+02
3.200000E+02
3.200000E+02
3.200000E+02
3.200000E+02
3.200000E+02
3.200000E+02
3.200000E+02
3.200000E+02
3.200000E+02
3.200000E+02
3.200000E+02
3.200000E+02
3.200000E+02
3.200000E+02
3.200000E+02
3.200000E+02
3.200000E+02
3.200000E+02
3.200000E+02
3.200000E+02
3.200000E+02
3.200000E+02
3.200000E+02
3.200000E+02
3.200000E+02
3.200000E+02
3.200000E+02
3.200000E+02
3.200000E+02
3.200000E+02
3.200000E+02
3.200000E+02
3.200000E+02
3.200000E+02
3.200000E+02
3.200000E+02
3.200000E+02
3.200000E+02
3.200000E+02
3.200000E+02
3.200000E+02
3.200000E+02
3.200000E+02
3.200000E+02
3.200000E+02
3.200000E+02
3.200000E+02
3.200000E+02
3.200000E+02
3.200000E+02
3.200000E+02
3.200000E+02
3.200000E+02
3.200000E+02
3.200000E+02
3.200000E+02
3.200000E+02
3.200000E+02
3.200000E+02
3.200000E+02
3.200000E+02
3.200000E+02
3.200000E+02
3.200000E+02
3.200000E+02
3.200000E+02
3.200000E+02
3.200000E+02
3.200000E+02
3.200000E+02
3.200000E+02
3.200000E+02
3.200000E+02
3.200000E+02
3.200000E+02
3.200000E+02
3.200000E+02
3.200000E+02
3.200000E+02
3.200000E+02
3.200000E+02
3.200000E+02
3.200000E+02
3.200000E+02
3.200000E+02
3.200000E+02
3.200000E+02
3.200000E+02
3.200000E+02
3.200000E+02
3.200000E+02
3.200000E+02
3.200000E+02
3.200000E+02
3.200000E+02
3.200000E+02
3.200000E+02
3.200000E+02
3.200000E+02
3.200000E+02
3.200000E+02
3.200000E+02
3.200000E+02
3.200000E+02
3.200000E+02
3.200000E+02
3.200000E+02
3.200000E+02
3.200000E+02
3.200000E+02
3.200000E+02
3.200000E+02
3.200000E+02
3.200000E+02
3.200000E+02
3.200000E+02
3.200000E+02
3.200000E+02
3.200000E+02
3.200000E+02
3.200000E+02
3.200000E+02
3.200000E+02
3.200000E+02
3.200000E+02
3.200000E+02
3.200000E+02
3.200000E+02
3.200000E+02
3.200000E+02
3.200000E+02
3.200000E+02
3.200000E+02
3.200000E+02
3.200000E+02
3.200000E+02
3.200000E+02
3.200000E+02
3.200000E+02
3.200000E+02
3.200000E+02
3.200000E+02
3.200000E+02
3.200000E+02
3.200000E+02
3.200000E+02
3.200000E+02
3.200000E+02
3.200000E+02
3.200000E+02
3.200000E+02
3.200000E+02
3.200000E+02
3.200000E+02
3.200000E+02
3.200000E+02
3.200000E+02
3.200000E+02
3.200000E+02
3.200000E+02
3.200000E+02
3.200000E+02
3.200000E+02
3.200000E+02
3.200000E+02
3.200000E+02
3.200000E+02
3.200000E+02
3.200000E+02
3.200000E+02
3.200000E+02
3.200000E+02
3.200000E+02
3.200000E+02
3.200000E+02
3.200000E+02
3.200000E+02
3.200000E+02
3.200000E+02
3.200000E+02
3.250000E+02
3.250000E+02
3.250000E+02
3.250000E+02
3.250000E+02
3.250000E+02
3.250000E+02
3.250000E+02
3.250000E+02
3.250000E+02
3.250000E+02
3.250000E+02
3.250000E+02
3.250000E+02
3.250000E+02
3.250000E+02
3.250000E+02
3.250000E+02
3.250000E+02
3.250000E+02
3.250000E+02
3.250000E+02
3.250000E+02
3.250000E+02
3.250000E+02
3.250000E+02
3.250000E+02
3.250000E+02
3.250000E+02
3.250000E+02
3.250000E+02
3.250000E+02
3.250000E+02
3.250000E+02
3.250000E+02
3.250000E+02
3.250000E+02
3.250000E+02
3.250000E+02
3.250000E+02
3.250000E+02
3.250000E+02
3.250000E+02
3.250000E+02
3.250000E+02
3.250000E+02
3.250000E+02
3.250000E+02
3.250000E+02
3.250000E+02
3.250000E+02
3.250000E+02
3.250000E+02
3.250000E+02
3.250000E+02
3.250000E+02
3.250000E+02
3.250000E+02
3.250000E+02
3.250000E+02
3.250000E+02
3.250000E+02
3.250000E+02
3.250000E+02
3.250000E+02
3.250000E+02
3.250000E+02
3.250000E+02
3.250000E+02
3.250000E+02
3.250000E+02
3.250000E+02
3.250000E+02
3.250000E+02
3.250000E+02
3.250000E+02
3.250000E+02
3.250000E+02
3.250000E+02
3.250000E+02
3.250000E+02
3.250000E+02
3.250000E+02
3.250000E+02
3.250000E+02
3.250000E+02
3.250000E+02
3.250000E+02
3.250000E+02
3.250000E+02
3.250000E+02
3.250000E+02
3.250000E+02
3.250000E+02
3.250000E+02
3.250000E+02
3.250000E+02
3.250000E+02
3.250000E+02
3.250000E+02
3.250000E+02
3.250000E+02
3.250000E+02
3.250000E+02
3.250000E+02
3.250000E+02
3.250000E+02
3.250000E+02
3.250000E+02
3.250000E+02
3.250000E+02
3.250000E+02
3.250000E+02
3.250000E+02
3.250000E+02
3.250000E+02
3.250000E+02
3.250000E+02
3.250000E+02
3.250000E+02
3.250000E+02
3.250000E+02
3.250000E+02
3.250000E+02
3.250000E+02
3.250000E+02
3.250000E+02
3.250000E+02
3.250000E+02
3.250000E+02
3.250000E+02
3.250000E+02
3.250000E+02
3.250000E+02
3.250000E+02
3.250000E+02
3.250000E+02
3.250000E+02
3.250000E+02
3.250000E+02
3.250000E+02
3.250000E+02
3.250000E+02
3.250000E+02
3.250000E+02
3.250000E+02
3.250000E+02
3.250000E+02
3.250000E+02
3.250000E+02
3.250000E+02
3.250000E+02
3.250000E+02
3.250000E+02
3.250000E+02
3.250000E+02
3.250000E+02
3.250000E+02
3.250000E+02
3.250000E+02
3.250000E+02
3.250000E+02
3.250000E+02
3.250000E+02
3.250000E+02
3.250000E+02
3.250000E+02
3.250000E+02
3.250000E+02
3.250000E+02
3.250000E+02
3.250000E+02
3.250000E+02
3.250000E+02
3.250000E+02
3.250000E+02
3.250000E+02
3.250000E+02
3.250000E+02
3.250000E+02
3.250000E+02
3.250000E+02
3.250000E+02
3.250000E+02
3.250000E+02
3.250000E+02
3.250000E+02
3.250000E+02
3.250000E+02
3.250000E+02
3.250000E+02
3.250000E+02
3.250000E+02
3.250000E+02
3.250000E+02
3.250000E+02
3.250000E+02
3.250000E+02
3.250000E+02
3.250000E+02
3.250000E+02
3.300000E+02
3.300000E+02
3.300000E+02
3.300000E+02
3.300000E+02
3.300000E+02
3.300000E+02
3.300000E+02
3.300000E+02
3.300000E+02
3.300000E+02
3.300000E+02
3.300000E+02
3.300000E+02
3.300000E+02
3.300000E+02
3.300000E+02
3.300000E+02
3.300000E+02
3.300000E+02
3.300000E+02
3.300000E+02
3.300000E+02
3.300000E+02
3.300000E+02
3.300000E+02
3.300000E+02
3.300000E+02
3.300000E+02
3.300000E+02
3.300000E+02
3.300000E+02
3.300000E+02
3.300000E+02
3.300000E+02
3.300000E+02
3.300000E+02
3.300000E+02
3.300000E+02
3.300000E+02
3.300000E+02
3.300000E+02
3.300000E+02
3.300000E+02
3.300000E+02
3.300000E+02
3.300000E+02
3.300000E+02
3.300000E+02
3.300000E+02
3.300000E+02
3.300000E+02
3.300000E+02
3.300000E+02
3.300000E+02
3.300000E+02
3.300000E+02
3.300000E+02
3.300000E+02
3.300000E+02
3.300000E+02
3.300000E+02
3.300000E+02
3.300000E+02
3.300000E+02
3.300000E+02
3.300000E+02
3.300000E+02
3.300000E+02
3.300000E+02
3.300000E+02
3.300000E+02
3.300000E+02
3.300000E+02
3.300000E+02
3.300000E+02
3.300000E+02
3.300000E+02
3.300000E+02
3.300000E+02
3.300000E+02
3.300000E+02
3.300000E+02
3.300000E+02
3.300000E+02
3.300000E+02
3.300000E+02
3.300000E+02
3.300000E+02
3.300000E+02
3.300000E+02
3.300000E+02
3.300000E+02
3.300000E+02
3.300000E+02
3.300000E+02
3.300000E+02
3.300000E+02
3.300000E+02
3.300000E+02
3.300000E+02
3.300000E+02
3.300000E+02
3.300000E+02
3.300000E+02
3.300000E+02
3.300000E+02
3.300000E+02
3.300000E+02
3.300000E+02
3.300000E+02
3.300000E+02
3.300000E+02
3.300000E+02
3.300000E+02
3.300000E+02
3.300000E+02
3.300000E+02
3.300000E+02
3.300000E+02
3.300000E+02
3.300000E+02
3.300000E+02
3.300000E+02
3.300000E+02
3.300000E+02
3.300000E+02
3.300000E+02
3.300000E+02
3.300000E+02
3.300000E+02
3.300000E+02
3.300000E+02
3.300000E+02
3.300000E+02
3.300000E+02
3.300000E+02
3.300000E+02
3.300000E+02
3.300000E+02
3.300000E+02
3.300000E+02
3.300000E+02
3.300000E+02
3.300000E+02
3.300000E+02
3.300000E+02
3.300000E+02
3.300000E+02
3.300000E+02
3.300000E+02
3.300000E+02
3.300000E+02
3.300000E+02
3.300000E+02
3.300000E+02
3.300000E+02
3.300000E+02
3.300000E+02
3.300000E+02
3.300000E+02
3.300000E+02
3.300000E+02
3.300000E+02
3.300000E+02
3.300000E+02
3.300000E+02
3.300000E+02
3.300000E+02
3.300000E+02
3.300000E+02
3.300000E+02
3.300000E+02
3.300000E+02
3.300000E+02
3.300000E+02
3.300000E+02
3.300000E+02
3.300000E+02
3.300000E+02
3.300000E+02
3.300000E+02
3.300000E+02
3.300000E+02
3.300000E+02
3.300000E+02
3.300000E+02
3.300000E+02
3.300000E+02
3.300000E+02
3.300000E+02
3.300000E+02
3.300000E+02
3.300000E+02
3.300000E+02
3.300000E+02
3.300000E+02
3.300000E+02
3.300000E+02
3.300000E+02
3.300000E+02
3.350000E+02
3.350000E+02
3.350000E+02
3.350000E+02
3.350000E+02
3.350000E+02
3.350000E+02
3.350000E+02
3.350000E+02
3.350000E+02
3.350000E+02
3.350000E+02
3.350000E+02
3.350000E+02
3.350000E+02
3.350000E+02
3.350000E+02
3.350000E+02
3.350000E+02
3.350000E+02
3.350000E+02
3.350000E+02
3.350000E+02
3.350000E+02
3.350000E+02
3.350000E+02
3.350000E+02
3.350000E+02
3.350000E+02
3.350000E+02
3.350000E+02
3.350000E+02
3.350000E+02
3.350000E+02
3.350000E+02
3.350000E+02
3.350000E+02
3.350000E+02
3.350000E+02
3.350000E+02
3.350000E+02
3.350000E+02
3.350000E+02
3.350000E+02
3.350000E+02
3.350000E+02
3.350000E+02
3.350000E+02
3.350000E+02
3.350000E+02
3.350000E+02
3.350000E+02
3.350000E+02
3.350000E+02
3.350000E+02
3.350000E+02
3.350000E+02
3.350000E+02
3.350000E+02
3.350000E+02
3.350000E+02
3.350000E+02
3.350000E+02
3.350000E+02
3.350000E+02
3.350000E+02
3.350000E+02
3.350000E+02
3.350000E+02
3.350000E+02
3.350000E+02
3.350000E+02
3.350000E+02
3.350000E+02
3.350000E+02
3.350000E+02
3.350000E+02
3.350000E+02
3.350000E+02
3.350000E+02
3.350000E+02
3.350000E+02
3.350000E+02
3.350000E+02
3.350000E+02
3.350000E+02
3.350000E+02
3.350000E+02
3.350000E+02
3.350000E+02
3.350000E+02
3.350000E+02
3.350000E+02
3.350000E+02
3.350000E+02
3.350000E+02
3.350000E+02
3.350000E+02
3.350000E+02
3.350000E+02
3.350000E+02
3.350000E+02
3.350000E+02
3.350000E+02
3.350000E+02
3.350000E+02
3.350000E+02
3.350000E+02
3.350000E+02
3.350000E+02
3.350000E+02
3.350000E+02
3.350000E+02
3.350000E+02
3.350000E+02
3.350000E+02
3.350000E+02
3.350000E+02
3.350000E+02
3.350000E+02
3.350000E+02
3.350000E+02
3.350000E+02
3.350000E+02
3.350000E+02
3.350000E+02
3.350000E+02
3.350000E+02
3.350000E+02
3.350000E+02
3.350000E+02
3.350000E+02
3.350000E+02
3.350000E+02
3.350000E+02
3.350000E+02
3.350000E+02
3.350000E+02
3.350000E+02
3.350000E+02
3.350000E+02
3.350000E+02
3.350000E+02
3.350000E+02
3.350000E+02
3.350000E+02
3.350000E+02
3.350000E+02
3.350000E+02
3.350000E+02
3.350000E+02
3.350000E+02
3.350000E+02
3.350000E+02
3.350000E+02
3.350000E+02
3.350000E+02
3.350000E+02
3.350000E+02
3.350000E+02
3.350000E+02
3.350000E+02
3.350000E+02
3.350000E+02
3.350000E+02
3.350000E+02
3.350000E+02
3.350000E+02
3.350000E+02
3.350000E+02
3.350000E+02
3.350000E+02
3.350000E+02
3.350000E+02
3.350000E+02
3.350000E+02
3.350000E+02
3.350000E+02
3.350000E+02
3.350000E+02
3.350000E+02
3.350000E+02
3.350000E+02
3.350000E+02
3.350000E+02
3.350000E+02
3.350000E+02
3.350000E+02
3.350000E+02
3.350000E+02
3.350000E+02
3.350000E+02
3.350000E+02
3.350000E+02
3.350000E+02
3.350000E+02
3.350000E+02
3.350000E+02
3.350000E+02
3.350000E+02
3.350000E+02
3.400000E+02
3.400000E+02
3.400000E+02
3.400000E+02
3.400000E+02
3.400000E+02
3.400000E+02
3.400000E+02
3.400000E+02
3.400000E+02
3.400000E+02
3.400000E+02
3.400000E+02
3.400000E+02
3.400000E+02
3.400000E+02
3.400000E+02
3.400000E+02
3.400000E+02
3.400000E+02
3.400000E+02
3.400000E+02
3.400000E+02
3.400000E+02
3.400000E+02
3.400000E+02
3.400000E+02
3.400000E+02
3.400000E+02
3.400000E+02
3.400000E+02
3.400000E+02
3.400000E+02
3.400000E+02
3.400000E+02
3.400000E+02
3.400000E+02
3.400000E+02
3.400000E+02
3.400000E+02
3.400000E+02
3.400000E+02
3.400000E+02
3.400000E+02
3.400000E+02
3.400000E+02
3.400000E+02
3.400000E+02
3.400000E+02
3.400000E+02
3.400000E+02
3.400000E+02
3.400000E+02
3.400000E+02
3.400000E+02
3.400000E+02
3.400000E+02
3.400000E+02
3.400000E+02
3.400000E+02
3.400000E+02
3.400000E+02
3.400000E+02
3.400000E+02
3.400000E+02
3.400000E+02
3.400000E+02
3.400000E+02
3.400000E+02
3.400000E+02
3.400000E+02
3.400000E+02
3.400000E+02
3.400000E+02
3.400000E+02
3.400000E+02
3.400000E+02
3.400000E+02
3.400000E+02
3.400000E+02
3.400000E+02
3.400000E+02
3.400000E+02
3.400000E+02
3.400000E+02
3.400000E+02
3.400000E+02
3.400000E+02
3.400000E+02
3.400000E+02
3.400000E+02
3.400000E+02
3.400000E+02
3.400000E+02
3.400000E+02
3.400000E+02
3.400000E+02
3.400000E+02
3.400000E+02
3.400000E+02
3.400000E+02
3.400000E+02
3.400000E+02
3.400000E+02
3.400000E+02
3.400000E+02
3.400000E+02
3.400000E+02
3.400000E+02
3.400000E+02
3.400000E+02
3.400000E+02
3.400000E+02
3.400000E+02
3.400000E+02
3.400000E+02
3.400000E+02
3.400000E+02
3.400000E+02
3.400000E+02
3.400000E+02
3.400000E+02
3.400000E+02
3.400000E+02
3.400000E+02
3.400000E+02
3.400000E+02
3.400000E+02
3.400000E+02
3.400000E+02
3.400000E+02
3.400000E+02
3.400000E+02
3.400000E+02
3.400000E+02
3.400000E+02
3.400000E+02
3.400000E+02
3.400000E+02
3.400000E+02
3.400000E+02
3.400000E+02
3.400000E+02
3.400000E+02
3.400000E+02
3.400000E+02
3.400000E+02
3.400000E+02
3.400000E+02
3.400000E+02
3.400000E+02
3.400000E+02
3.400000E+02
3.400000E+02
3.400000E+02
3.400000E+02
3.400000E+02
3.400000E+02
3.400000E+02
3.400000E+02
3.400000E+02
3.400000E+02
3.400000E+02
3.400000E+02
3.400000E+02
3.400000E+02
3.400000E+02
3.400000E+02
3.400000E+02
3.400000E+02
3.400000E+02
3.400000E+02
3.400000E+02
3.400000E+02
3.400000E+02
3.400000E+02
3.400000E+02
3.400000E+02
3.400000E+02
3.400000E+02
3.400000E+02
3.400000E+02
3.400000E+02
3.400000E+02
3.400000E+02
3.400000E+02
3.400000E+02
3.400000E+02
3.400000E+02
3.400000E+02
3.400000E+02
3.400000E+02
3.400000E+02
3.400000E+02
3.400000E+02
3.400000E+02
3.400000E+02
3.400000E+02
3.400000E+02
3.400000E+02
3.400000E+02
3.450000E+02
3.450000E+02
3.450000E+02
3.450000E+02
3.450000E+02
3.450000E+02
3.450000E+02
3.450000E+02
3.450000E+02
3.450000E+02
3.450000E+02
3.450000E+02
3.450000E+02
3.450000E+02
3.450000E+02
3.450000E+02
3.450000E+02
3.450000E+02
3.450000E+02
3.450000E+02
3.450000E+02
3.450000E+02
3.450000E+02
3.450000E+02
3.450000E+02
3.450000E+02
3.450000E+02
3.450000E+02
3.450000E+02
3.450000E+02
3.450000E+02
3.450000E+02
3.450000E+02
3.450000E+02
3.450000E+02
3.450000E+02
3.450000E+02
3.450000E+02
3.450000E+02
3.450000E+02
3.450000E+02
3.450000E+02
3.450000E+02
3.450000E+02
3.450000E+02
3.450000E+02
3.450000E+02
3.450000E+02
3.450000E+02
3.450000E+02
3.450000E+02
3.450000E+02
3.450000E+02
3.450000E+02
3.450000E+02
3.450000E+02
3.450000E+02
3.450000E+02
3.450000E+02
3.450000E+02
3.450000E+02
3.450000E+02
3.450000E+02
3.450000E+02
3.450000E+02
3.450000E+02
3.450000E+02
3.450000E+02
3.450000E+02
3.450000E+02
3.450000E+02
3.450000E+02
3.450000E+02
3.450000E+02
3.450000E+02
3.450000E+02
3.450000E+02
3.450000E+02
3.450000E+02
3.450000E+02
3.450000E+02
3.450000E+02
3.450000E+02
3.450000E+02
3.450000E+02
3.450000E+02
3.450000E+02
3.450000E+02
3.450000E+02
3.450000E+02
3.450000E+02
3.450000E+02
3.450000E+02
3.450000E+02
3.450000E+02
3.450000E+02
3.450000E+02
3.450000E+02
3.450000E+02
3.450000E+02
3.450000E+02
3.450000E+02
3.450000E+02
3.450000E+02
3.450000E+02
3.450000E+02
3.450000E+02
3.450000E+02
3.450000E+02
3.450000E+02
3.450000E+02
3.450000E+02
3.450000E+02
3.450000E+02
3.450000E+02
3.450000E+02
3.450000E+02
3.450000E+02
3.450000E+02
3.450000E+02
3.450000E+02
3.450000E+02
3.450000E+02
3.450000E+02
3.450000E+02
3.450000E+02
3.450000E+02
3.450000E+02
3.450000E+02
3.450000E+02
3.450000E+02
3.450000E+02
3.450000E+02
3.450000E+02
3.450000E+02
3.450000E+02
3.450000E+02
3.450000E+02
3.450000E+02
3.450000E+02
3.450000E+02
3.450000E+02
3.450000E+02
3.450000E+02
3.450000E+02
3.450000E+02
3.450000E+02
3.450000E+02
3.450000E+02
3.450000E+02
3.450000E+02
3.450000E+02
3.450000E+02
3.450000E+02
3.450000E+02
3.450000E+02
3.450000E+02
3.450000E+02
3.450000E+02
3.450000E+02
3.450000E+02
3.450000E+02
3.450000E+02
3.450000E+02
3.450000E+02
3.450000E+02
3.450000E+02
3.450000E+02
3.450000E+02
3.450000E+02
3.450000E+02
3.450000E+02
3.450000E+02
3.450000E+02
3.450000E+02
3.450000E+02
3.450000E+02
3.450000E+02
3.450000E+02
3.450000E+02
3.450000E+02
3.450000E+02
3.450000E+02
3.450000E+02
3.450000E+02
3.450000E+02
3.450000E+02
3.450000E+02
3.450000E+02
3.450000E+02
3.450000E+02
3.450000E+02
3.450000E+02
3.450000E+02
3.450000E+02
3.450000E+02
3.450000E+02
3.450000E+02
3.450000E+02
3.450000E+02
3.450000E+02
3.500000E+02
3.500000E+02
3.500000E+02
3.500000E+02
3.500000E+02
3.500000E+02
3.500000E+02
3.500000E+02
3.500000E+02
3.500000E+02
3.500000E+02
3.500000E+02
3.500000E+02
3.500000E+02
3.500000E+02
3.500000E+02
3.500000E+02
3.500000E+02
3.500000E+02
3.500000E+02
3.500000E+02
3.500000E+02
3.500000E+02
3.500000E+02
3.500000E+02
3.500000E+02
3.500000E+02
3.500000E+02
3.500000E+02
3.500000E+02
3.500000E+02
3.500000E+02
3.500000E+02
3.500000E+02
3.500000E+02
3.500000E+02
3.500000E+02
3.500000E+02
3.500000E+02
3.500000E+02
3.500000E+02
3.500000E+02
3.500000E+02
3.500000E+02
3.500000E+02
3.500000E+02
3.500000E+02
3.500000E+02
3.500000E+02
3.500000E+02
3.500000E+02
3.500000E+02
3.500000E+02
3.500000E+02
3.500000E+02
3.500000E+02
3.500000E+02
3.500000E+02
3.500000E+02
3.500000E+02
3.500000E+02
3.500000E+02
3.500000E+02
3.500000E+02
3.500000E+02
3.500000E+02
3.500000E+02
3.500000E+02
3.500000E+02
3.500000E+02
3.500000E+02
3.500000E+02
3.500000E+02
3.500000E+02
3.500000E+02
3.500000E+02
3.500000E+02
3.500000E+02
3.500000E+02
3.500000E+02
3.500000E+02
3.500000E+02
3.500000E+02
3.500000E+02
3.500000E+02
3.500000E+02
3.500000E+02
3.500000E+02
3.500000E+02
3.500000E+02
3.500000E+02
3.500000E+02
3.500000E+02
3.500000E+02
3.500000E+02
3.500000E+02
3.500000E+02
3.500000E+02
3.500000E+02
3.500000E+02
3.500000E+02
3.500000E+02
3.500000E+02
3.500000E+02
3.500000E+02
3.500000E+02
3.500000E+02
3.500000E+02
3.500000E+02
3.500000E+02
3.500000E+02
3.500000E+02
3.500000E+02
3.500000E+02
3.500000E+02
3.500000E+02
3.500000E+02
3.500000E+02
3.500000E+02
3.500000E+02
3.500000E+02
3.500000E+02
3.500000E+02
3.500000E+02
3.500000E+02
3.500000E+02
3.500000E+02
3.500000E+02
3.500000E+02
3.500000E+02
3.500000E+02
3.500000E+02
3.500000E+02
3.500000E+02
3.500000E+02
3.500000E+02
3.500000E+02
3.500000E+02
3.500000E+02
3.500000E+02
3.500000E+02
3.500000E+02
3.500000E+02
3.500000E+02
3.500000E+02
3.500000E+02
3.500000E+02
3.500000E+02
3.500000E+02
3.500000E+02
3.500000E+02
3.500000E+02
3.500000E+02
3.500000E+02
3.500000E+02
3.500000E+02
3.500000E+02
3.500000E+02
3.500000E+02
3.500000E+02
3.500000E+02
3.500000E+02
3.500000E+02
3.500000E+02
3.500000E+02
3.500000E+02
3.500000E+02
3.500000E+02
3.500000E+02
3.500000E+02
3.500000E+02
3.500000E+02
3.500000E+02
3.500000E+02
3.500000E+02
3.500000E+02
3.500000E+02
3.500000E+02
3.500000E+02
3.500000E+02
3.500000E+02
3.500000E+02
3.500000E+02
3.500000E+02
3.500000E+02
3.500000E+02
3.500000E+02
3.500000E+02
3.500000E+02
3.500000E+02
3.500000E+02
3.500000E+02
3.500000E+02
3.500000E+02
3.500000E+02
3.500000E+02
3.500000E+02
3.500000E+02
3.500000E+02
3.500000E+02
3.500000E+02
3.550000E+02
3.550000E+02
3.550000E+02
3.550000E+02
3.550000E+02
3.550000E+02
3.550000E+02
3.550000E+02
3.550000E+02
3.550000E+02
3.550000E+02
3.550000E+02
3.550000E+02
3.550000E+02
3.550000E+02
3.550000E+02
3.550000E+02
3.550000E+02
3.550000E+02
3.550000E+02
3.550000E+02
3.550000E+02
3.550000E+02
3.550000E+02
3.550000E+02
3.550000E+02
3.550000E+02
3.550000E+02
3.550000E+02
3.550000E+02
3.550000E+02
3.550000E+02
3.550000E+02
3.550000E+02
3.550000E+02
3.550000E+02
3.550000E+02
3.550000E+02
3.550000E+02
3.550000E+02
3.550000E+02
3.550000E+02
3.550000E+02
3.550000E+02
3.550000E+02
3.550000E+02
3.550000E+02
3.550000E+02
3.550000E+02
3.550000E+02
3.550000E+02
3.550000E+02
3.550000E+02
3.550000E+02
3.550000E+02
3.550000E+02
3.550000E+02
3.550000E+02
3.550000E+02
3.550000E+02
3.550000E+02
3.550000E+02
3.550000E+02
3.550000E+02
3.550000E+02
3.550000E+02
3.550000E+02
3.550000E+02
3.550000E+02
3.550000E+02
3.550000E+02
3.550000E+02
3.550000E+02
3.550000E+02
3.550000E+02
3.550000E+02
3.550000E+02
3.550000E+02
3.550000E+02
3.550000E+02
3.550000E+02
3.550000E+02
3.550000E+02
3.550000E+02
3.550000E+02
3.550000E+02
3.550000E+02
3.550000E+02
3.550000E+02
3.550000E+02
3.550000E+02
3.550000E+02
3.550000E+02
3.550000E+02
3.550000E+02
3.550000E+02
3.550000E+02
3.550000E+02
3.550000E+02
3.550000E+02
3.550000E+02
3.550000E+02
3.550000E+02
3.550000E+02
3.550000E+02
3.550000E+02
3.550000E+02
3.550000E+02
3.550000E+02
3.550000E+02
3.550000E+02
3.550000E+02
3.550000E+02
3.550000E+02
3.550000E+02
3.550000E+02
3.550000E+02
3.550000E+02
3.550000E+02
3.550000E+02
3.550000E+02
3.550000E+02
3.550000E+02
3.550000E+02
3.550000E+02
3.550000E+02
3.550000E+02
3.550000E+02
3.550000E+02
3.550000E+02
3.550000E+02
3.550000E+02
3.550000E+02
3.550000E+02
3.550000E+02
3.550000E+02
3.550000E+02
3.550000E+02
3.550000E+02
3.550000E+02
3.550000E+02
3.550000E+02
3.550000E+02
3.550000E+02
3.550000E+02
3.550000E+02
3.550000E+02
3.550000E+02
3.550000E+02
3.550000E+02
3.550000E+02
3.550000E+02
3.550000E+02
3.550000E+02
3.550000E+02
3.550000E+02
3.550000E+02
3.550000E+02
3.550000E+02
3.550000E+02
3.550000E+02
3.550000E+02
3.550000E+02
3.550000E+02
3.550000E+02
3.550000E+02
3.550000E+02
3.550000E+02
3.550000E+02
3.550000E+02
3.550000E+02
3.550000E+02
3.550000E+02
3.550000E+02
3.550000E+02
3.550000E+02
3.550000E+02
3.550000E+02
3.550000E+02
3.550000E+02
3.550000E+02
3.550000E+02
3.550000E+02
3.550000E+02
3.550000E+02
3.550000E+02
3.550000E+02
3.550000E+02
3.550000E+02
3.550000E+02
3.550000E+02
3.550000E+02
3.550000E+02
3.550000E+02
3.550000E+02
3.550000E+02
3.550000E+02
3.550000E+02
3.550000E+02
3.550000E+02
3.550000E+02
Thickness
3.139983E-04
1.320397E-04
2.422283E-04
-2.102462E-05
7.375945E-04
-8.404661E-02
-1.808798E-01
-2.834637E-03
-2.167728E-03
7.453279E-02
8.936158E-02
5.944680E-04
6.359941E-04
8.952786E-04
7.782537E-04
1.176885E-03
1.313860E-03
1.316039E-03
1.863137E-03
1.711129E-03
1.797645E-03
1.926704E-03
1.879321E-03
2.294747E-03
2.391985E-03
2.927331E-03
2.825335E-03
2.881981E-03
2.758673E-03
3.270087E-03
3.594014E-03
3.231870E-03
3.093250E-03
3.184647E-03
3.972070E-03
3.928010E-03
4.662678E-03
5.311871E-03
6.971056E-03
8.404742E-03
9.669122E-03
1.074279E-02
1.222261E-02
1.370396E-02
1.536189E-02
1.666004E-02
1.843595E-02
2.062984E-02
2.252280E-02
2.430467E-02
2.621215E-02
2.779580E-02
2.935326E-02
3.176704E-02
3.388240E-02
3.550885E-02
3.712569E-02
4.044774E-02
4.122853E-02
4.261505E-02
4.351708E-02
4.521199E-02
4.717537E-02
4.854035E-02
4.985912E-02
5.074197E-02
5.189980E-02
5.360427E-02
5.383362E-02
5.516205E-02
5.686118E-02
5.668065E-02
5.818673E-02
5.829912E-02
5.808080E-02
5.931143E-02
6.006721E-02
6.051318E-02
6.115278E-02
6.174758E-02
6.147595E-02
6.198873E-02
6.267007E-02
6.283157E-02
6.322793E-02
6.313380E-02
6.267405E-02
6.214879E-02
6.307367E-02
6.338918E-02
6.379660E-02
6.432413E-02
6.366392E-02
6.342964E-02
6.249462E-02
6.359485E-02
6.326382E-02
6.286407E-02
6.286275E-02
6.224310E-02
6.237185E-02
6.254759E-02
6.108290E-02
6.261215E-02
6.248836E-02
6.119935E-02
6.069202E-02
6.022698E-02
6.046719E-02
5.996797E-02
5.973709E-02
5.922901E-02
5.861729E-02
5.746658E-02
5.748942E-02
5.709735E-02
5.689574E-02
5.654563E-02
5.478430E-02
5.427073E-02
5.271295E-02
5.260176E-02
5.181413E-02
5.089105E-02
4.946913E-02
4.806983E-02
4.716992E-02
4.515779E-02
4.403187E-02
4.269791E-02
4.097393E-02
3.981498E-02
3.738886E-02
3.626650E-02
3.441048E-02
3.294003E-02
3.125744E-02
2.933436E-02
2.731005E-02
2.592572E-02
2.365333E-02
2.168764E-02
1.989902E-02
1.841516E-02
1.661357E-02
1.511644E-02
1.359084E-02
1.222098E-02
1.062080E-02
9.024866E-03
8.018174E-03
6.719095E-03
6.032284E-03
5.211954E-03
4.399177E-03
3.824882E-03
3.618582E-03
3.243390E-03
3.045020E-03
2.961698E-03
3.032237E-03
2.837400E-03
2.703030E-03
2.578265E-03
2.705584E-03
2.787323E-03
2.303632E-03
2.112856E-03
1.862655E-03
1.680797E-03
1.285305E-03
1.445316E-03
1.529617E-03
1.405731E-03
1.020611E-03
1.095812E-03
1.004707E-03
1.105756E-03
7.905808E-04
6.412723E-04
6.118005E-04
7.668776E-04
6.366927E-04
7.108866E-04
5.845078E-04
5.092439E-04
5.087510E-04
5.214736E-04
6.600919E-04
5.168640E-04
4.505854E-04
3.948470E-04
4.317543E-04
3.865132E-04
9.368820E-05
-4.215410E-04
-9.302242E-04
-1.305147E-03
-1.639791E-03
-2.119217E-03
-2.465889E-03
5.199778E-04
2.083739E-04
3.193202E-04
1.802877E-04
8.728114E-05
-1.490303E-01
-1.402305E-01
8.238499E-03
6.647631E-03
9.118675E-02
1.100619E-02
3.871092E-04
4.550740E-04
7.088013E-04
7.740784E-04
9.492192E-04
1.023495E-03
1.309337E-03
1.436174E-03
1.887119E-03
1.726602E-03
1.976974E-03
1.932396E-03
2.344847E-03
2.364908E-03
2.622671E-03
2.730697E-03
2.881246E-03
2.559528E-03
2.748436E-03
3.365884E-03
3.328104E-03
3.059878E-03
3.408477E-03
3.780274E-03
3.864326E-03
4.537875E-03
5.659445E-03
7.121302E-03
8.311634E-03
9.717764E-03
1.079349E-02
1.217149E-02
1.382545E-02
1.533307E-02
1.695878E-02
1.897461E-02
2.064753E-02
2.264712E-02
2.450388E-02
2.602127E-02
2.732408E-02
2.937906E-02
3.118424E-02
3.372152E-02
3.517582E-02
3.719429E-02
4.148478E-02
4.179406E-02
4.257257E-02
4.370606E-02
4.470507E-02
4.710989E-02
4.853992E-02
4.936707E-02
5.089374E-02
5.172465E-02
5.387088E-02
5.431680E-02
5.530358E-02
5.649499E-02
5.671394E-02
5.762662E-02
5.837213E-02
5.820751E-02
5.894032E-02
6.025948E-02
6.063943E-02
6.157069E-02
6.219077E-02
6.158418E-02
6.211195E-02
6.282124E-02
6.301853E-02
6.279002E-02
6.352608E-02
6.320772E-02
6.179041E-02
6.327991E-02
6.336670E-02
6.374903E-02
6.387737E-02
6.296154E-02
6.334397E-02
6.360243E-02
6.306127E-02
6.277271E-02
6.336247E-02
6.291346E-02
6.244578E-02
6.231760E-02
6.277747E-02
6.228089E-02
6.234244E-02
6.268747E-02
6.233605E-02
6.125601E-02
6.018903E-02
6.087844E-02
6.057364E-02
5.965883E-02
5.912638E-02
5.833515E-02
5.773549E-02
5.695898E-02
5.608684E-02
5.679294E-02
5.678063E-02
5.508770E-02
5.389430E-02
5.255176E-02
5.188551E-02
5.222499E-02
5.059614E-02
4.943924E-02
4.826608E-02
4.746863E-02
4.570507E-02
4.391549E-02
4.253045E-02
4.117235E-02
3.965541E-02
3.783615E-02
3.672762E-02
3.489349E-02
3.309177E-02
3.148946E-02
2.973553E-02
2.784357E-02
2.614122E-02
2.340631E-02
2.184895E-02
2.022901E-02
1.845082E-02
1.688692E-02
1.500471E-02
1.320195E-02
1.193386E-02
1.051261E-02
9.188243E-03
8.222262E-03
6.981447E-03
5.861208E-03
5.239751E-03
4.434641E-03
4.034693E-03
3.585437E-03
3.201594E-03
2.854286E-03
2.656259E-03
2.702038E-03
2.580350E-03
2.597183E-03
2.621233E-03
2.703303E-03
2.548110E-03
1.770483E-03
1.816716E-03
1.608951E-03
1.623710E-03
1.493719E-03
1.475635E-03
1.112156E-03
9.923213E-04
1.122269E-03
9.040401E-04
7.469971E-04
9.248332E-04
8.261676E-04
7.183478E-04
6.810732E-04
7.829078E-04
7.320723E-04
5.331574E-04
2.477757E-04
4.663060E-04
3.594776E-04
4.903423E-04
7.354368E-04
6.575549E-04
3.303609E-04
3.435797E-04
4.872759E-04
3.585314E-04
3.038402E-04
1.877888E-04
7.565929E-05
9.353768E-05
6.088182E-05
6.477147E-05
7.015445E-05
4.098521E-04
1.872699E-04
2.089899E-04
2.752235E-04
3.324482E-04
-6.417556E-02
-6.124050E-02
5.782993E-03
1.468396E-03
1.196054E-01
-5.748188E-02
4.818291E-04
9.626913E-04
1.351804E-03
6.176114E-04
6.384371E-04
8.068385E-04
1.296552E-03
1.644783E-03
1.334321E-03
1.810845E-03
2.217804E-03
2.080266E-03
2.321000E-03
2.498962E-03
2.703804E-03
2.784457E-03
2.836614E-03
2.962069E-03
2.950389E-03
3.318208E-03
3.326017E-03
3.191767E-03
3.667799E-03
4.096357E-03
4.482275E-03
5.085330E-03
6.051142E-03
6.955750E-03
8.194388E-03
9.574570E-03
1.056372E-02
1.195427E-02
1.354837E-02
1.493102E-02
1.691111E-02
1.873309E-02
2.030114E-02
2.275126E-02
2.416411E-02
2.586442E-02
2.767111E-02
2.928270E-02
3.085907E-02
3.066374E-02
3.535417E-02
3.683768E-02
4.064368E-02
4.158413E-02
4.245772E-02
4.351127E-02
4.477963E-02
4.697033E-02
4.805905E-02
4.919823E-02
5.071335E-02
5.228610E-02
5.304154E-02
5.401725E-02
5.530924E-02
5.618529E-02
5.681296E-02
5.729653E-02
5.846571E-02
5.831304E-02
5.901052E-02
6.030450E-02
6.013856E-02
6.081716E-02
6.183367E-02
6.246736E-02
6.247265E-02
6.241636E-02
6.222156E-02
6.246241E-02
6.349839E-02
6.374404E-02
6.223923E-02
6.296988E-02
6.328498E-02
6.333883E-02
6.430152E-02
6.403437E-02
6.350137E-02
6.390587E-02
6.354363E-02
6.268450E-02
6.249324E-02
6.316818E-02
6.257649E-02
6.199234E-02
6.227966E-02
6.239426E-02
6.236513E-02
6.229703E-02
6.145579E-02
6.180907E-02
6.128304E-02
6.117192E-02
6.024685E-02
5.942680E-02
5.913407E-02
5.917433E-02
5.751380E-02
5.697171E-02
5.664537E-02
5.647123E-02
5.593294E-02
5.555419E-02
5.376311E-02
5.309434E-02
5.187872E-02
5.227366E-02
5.031895E-02
4.886700E-02
4.829887E-02
4.738140E-02
4.567183E-02
4.372567E-02
4.217079E-02
4.120323E-02
3.970441E-02
3.755092E-02
3.640677E-02
3.489699E-02
3.320598E-02
3.110212E-02
3.009146E-02
2.796335E-02
2.583717E-02
2.356216E-02
2.275411E-02
2.033504E-02
1.888106E-02
1.726505E-02
1.513820E-02
1.337185E-02
1.201179E-02
1.070527E-02
9.415777E-03
8.223602E-03
6.998573E-03
6.058498E-03
5.321951E-03
4.706048E-03
4.087180E-03
3.712642E-03
3.369070E-03
2.965726E-03
2.934547E-03
2.935617E-03
2.824278E-03
2.758076E-03
2.634405E-03
2.685545E-03
2.086133E-03
1.826554E-03
1.841143E-03
1.645229E-03
1.542354E-03
1.587226E-03
1.498244E-03
1.259887E-03
1.245405E-03
1.495295E-03
1.250433E-03
7.730795E-04
7.461853E-04
7.227568E-04
5.797299E-04
6.989961E-04
7.370083E-04
9.066410E-04
2.664747E-04
1.090342E-04
4.594726E-04
5.939360E-04
6.173603E-04
7.683958E-04
7.724316E-04
5.151145E-04
5.730855E-04
4.233014E-04
6.062723E-04
1.066442E-03
2.076469E-03
2.757010E-03
3.789815E-03
4.746669E-03
5.645458E-03
6.309087E-03
5.969870E-04
4.237576E-04
4.038249E-04
2.215580E-05
3.045357E-04
4.659361E-02
1.485878E-01
-7.478493E-04
-2.815045E-03
8.433606E-02
-1.303094E-02
8.201671E-04
1.208385E-03
1.630627E-03
7.168291E-04
8.612974E-04
1.298170E-03
1.303273E-03
1.133084E-03
1.391668E-03
2.363461E-03
1.913239E-03
2.463082E-03
2.437833E-03
2.670978E-03
2.920667E-03
3.076125E-03
3.690404E-03
3.327293E-03
3.132082E-03
3.282898E-03
3.399228E-03
3.169182E-03
3.483153E-03
3.983073E-03
4.463827E-03
4.948428E-03
5.922364E-03
6.845261E-03
7.926640E-03
9.239189E-03
1.042112E-02
1.214552E-02
1.364441E-02
1.495627E-02
1.646187E-02
1.833441E-02
2.056589E-02
2.243862E-02
2.392268E-02
2.596138E-02
2.779461E-02
2.947133E-02
3.226643E-02
3.385383E-02
3.550232E-02
3.696302E-02
4.048989E-02
4.121100E-02
4.246115E-02
4.425034E-02
4.536830E-02
4.698830E-02
4.830550E-02
4.954690E-02
5.072624E-02
5.147026E-02
5.289754E-02
5.414069E-02
5.491747E-02
5.649621E-02
5.687785E-02
5.876430E-02
5.959214E-02
5.892820E-02
5.912700E-02
5.986220E-02
6.056281E-02
6.158076E-02
6.198396E-02
6.223034E-02
6.225575E-02
6.231437E-02
6.256242E-02
6.318815E-02
6.363638E-02
6.396144E-02
6.337510E-02
6.253394E-02
6.352737E-02
6.340038E-02
6.515548E-02
6.381936E-02
6.370811E-02
6.325382E-02
6.345287E-02
6.337958E-02
6.332344E-02
6.298860E-02
6.262160E-02
6.246166E-02
6.217364E-02
6.231326E-02
6.189732E-02
6.240047E-02
6.103867E-02
6.185514E-02
6.181120E-02
6.072764E-02
6.048152E-02
6.014109E-02
5.964420E-02
5.983089E-02
5.749405E-02
5.755615E-02
5.648933E-02
5.627955E-02
5.601604E-02
5.548125E-02
5.391748E-02
5.351361E-02
5.170162E-02
5.145584E-02
5.073868E-02
4.952599E-02
4.816335E-02
4.690332E-02
4.547907E-02
4.410886E-02
4.265384E-02
4.147989E-02
3.981727E-02
3.781538E-02
3.645801E-02
3.492519E-02
3.374372E-02
3.146670E-02
3.006761E-02
2.765911E-02
2.555511E-02
2.373639E-02
2.259040E-02
2.082221E-02
1.888479E-02
1.689794E-02
1.535295E-02
1.349568E-02
1.190620E-02
1.056006E-02
9.348427E-03
8.196414E-03
6.926931E-03
6.000227E-03
5.377514E-03
4.880836E-03
4.284388E-03
3.721524E-03
3.468795E-03
2.983427E-03
2.932537E-03
3.163668E-03
3.055464E-03
2.822411E-03
2.668237E-03
2.453406E-03
2.322408E-03
2.008411E-03
1.993670E-03
1.848485E-03
1.754339E-03
1.981132E-03
1.444223E-03
1.458756E-03
1.256732E-03
1.306330E-03
1.189015E-03
1.286411E-03
9.155263E-04
6.583281E-04
4.754078E-04
7.284511E-04
9.927412E-04
9.090180E-04
6.465452E-04
4.849246E-04
4.195132E-04
4.546830E-04
7.452384E-04
8.454215E-04
9.256212E-04
4.976594E-04
7.468602E-04
5.743070E-04
6.785915E-04
1.975614E-03
3.371382E-03
4.894502E-03
7.407294E-03
9.177255E-03
1.099565E-02
1.291102E-02
8.355688E-04
3.297438E-04
4.694035E-04
3.616191E-04
4.597280E-04
2.721259E-02
1.032569E-01
-7.068410E-04
-3.101059E-03
-7.217551E-03
-1.657289E-02
9.659196E-04
1.026233E-03
7.674902E-04
7.569538E-04
1.055330E-03
1.605485E-03
1.525922E-03
1.011412E-03
1.734043E-03
1.948855E-03
1.993407E-03
2.542494E-03
2.742397E-03
2.841659E-03
3.057827E-03
3.405399E-03
4.704570E-03
3.675501E-03
3.255212E-03
3.227989E-03
3.160377E-03
3.270639E-03
3.256706E-03
3.863939E-03
4.550798E-03
5.091569E-03
5.862868E-03
6.796492E-03
7.931467E-03
9.145410E-03
1.047330E-02
1.169787E-02
1.382877E-02
1.506869E-02
1.675877E-02
1.862314E-02
2.054909E-02
2.242643E-02
2.394587E-02
2.601392E-02
2.804572E-02
2.928356E-02
3.202752E-02
3.349802E-02
3.540363E-02
3.709314E-02
4.069106E-02
4.082453E-02
4.258487E-02
4.419033E-02
4.529791E-02
4.634747E-02
4.810706E-02
4.986581E-02
5.072264E-02
5.127897E-02
5.224536E-02
5.472800E-02
5.526958E-02
5.647165E-02
5.684701E-02
5.830900E-02
5.901775E-02
5.903521E-02
6.029189E-02
6.006974E-02
6.089057E-02
6.103354E-02
6.166617E-02
6.168145E-02
6.176070E-02
6.172390E-02
6.296430E-02
6.320481E-02
6.333592E-02
6.374667E-02
6.362335E-02
6.314716E-02
6.339317E-02
6.320631E-02
6.413361E-02
6.272640E-02
6.351429E-02
6.321962E-02
6.308579E-02
6.446348E-02
6.388405E-02
6.277236E-02
6.285079E-02
6.232643E-02
6.264344E-02
6.220772E-02
6.246189E-02
6.216394E-02
6.163880E-02
6.165955E-02
6.117338E-02
6.091770E-02
6.038825E-02
5.978411E-02
5.964296E-02
5.964217E-02
5.861332E-02
5.803160E-02
5.679088E-02
5.652413E-02
5.616763E-02
5.484244E-02
5.628478E-02
5.381902E-02
5.160661E-02
5.125263E-02
5.008891E-02
4.934172E-02
4.757511E-02
4.686807E-02
4.573030E-02
4.437628E-02
4.307277E-02
4.163716E-02
4.025754E-02
3.834360E-02
3.675317E-02
3.499970E-02
3.337169E-02
3.202422E-02
2.865769E-02
2.727571E-02
2.582205E-02
2.412583E-02
2.220521E-02
2.090104E-02
1.882736E-02
1.691992E-02
1.511687E-02
1.333726E-02
1.191794E-02
1.034118E-02
9.391503E-03
8.046907E-03
7.035870E-03
6.149829E-03
5.396786E-03
4.742708E-03
4.173228E-03
3.767502E-03
3.167078E-03
3.094166E-03
3.123768E-03
3.175598E-03
2.931420E-03
2.836955E-03
2.695116E-03
2.195541E-03
2.174758E-03
2.077207E-03
2.039622E-03
2.217453E-03
2.137100E-03
1.986017E-03
1.687510E-03
1.429162E-03
1.098323E-03
1.041421E-03
9.034100E-04
9.804537E-04
9.370342E-04
6.534814E-04
6.117736E-04
6.450336E-04
5.279611E-04
6.713730E-04
7.101995E-04
8.481095E-04
6.529902E-04
6.290791E-04
6.236133E-04
6.392603E-04
6.526182E-04
4.978185E-04
4.168381E-04
5.567551E-04
5.122624E-04
2.030168E-03
3.604946E-03
5.219447E-03
7.655012E-03
9.681584E-03
1.143910E-02
1.352060E-02
4.916086E-04
4.589050E-04
5.920129E-04
5.278365E-04
5.471414E-04
-6.305748E-03
1.176198E-01
-4.507049E-03
-1.615724E-03
9.236847E-04
-9.040882E-02
9.222175E-04
1.414605E-03
1.123820E-03
6.944556E-04
1.101417E-03
1.694534E-03
1.404733E-03
1.399762E-03
1.643026E-03
2.118074E-03
1.605859E-03
2.419322E-03
3.037805E-03
2.964291E-03
3.091671E-03
3.361014E-03
3.998024E-03
3.347703E-03
3.358658E-03
3.154318E-03
3.133188E-03
3.161380E-03
3.433642E-03
3.654555E-03
4.586970E-03
5.309229E-03
6.127919E-03
6.900710E-03
8.125577E-03
9.322287E-03
1.062754E-02
1.194187E-02
1.375265E-02
1.498190E-02
1.682102E-02
1.835464E-02
2.034574E-02
2.213255E-02
2.406772E-02
2.622413E-02
2.817757E-02
2.992313E-02
3.212826E-02
3.421046E-02
3.546179E-02
3.705484E-02
3.990448E-02
4.089196E-02
4.185414E-02
4.398484E-02
4.495979E-02
4.681178E-02
4.784178E-02
5.004503E-02
5.034598E-02
5.185145E-02
5.280246E-02
5.399470E-02
5.523426E-02
5.613165E-02
5.702723E-02
5.831256E-02
5.798939E-02
5.918959E-02
5.973996E-02
6.017297E-02
6.029126E-02
6.028998E-02
6.130028E-02
6.170374E-02
6.232797E-02
6.227053E-02
6.260622E-02
6.265282E-02
6.307714E-02
6.323015E-02
6.326777E-02
6.292490E-02
6.265163E-02
6.292600E-02
6.344825E-02
6.281421E-02
6.365660E-02
6.310553E-02
6.320378E-02
6.383079E-02
6.384746E-02
6.318385E-02
6.317462E-02
6.282050E-02
6.298730E-02
6.241334E-02
6.259031E-02
6.195847E-02
6.160369E-02
6.115311E-02
6.114407E-02
6.052627E-02
6.011084E-02
5.938545E-02
5.989353E-02
5.943868E-02
5.864333E-02
5.803011E-02
5.788261E-02
5.597034E-02
5.614948E-02
5.534869E-02
5.822631E-02
5.424830E-02
5.262883E-02
5.128499E-02
5.026681E-02
4.928391E-02
4.779568E-02
4.654662E-02
4.528621E-02
4.404740E-02
4.311138E-02
4.148004E-02
4.023555E-02
3.840626E-02
3.702126E-02
3.477719E-02
3.317808E-02
3.160576E-02
2.869908E-02
2.734974E-02
2.576311E-02
2.402928E-02
2.219891E-02
2.065919E-02
1.884519E-02
1.724672E-02
1.512336E-02
1.353194E-02
1.214117E-02
1.067709E-02
9.069795E-03
8.203708E-03
7.065673E-03
6.155651E-03
5.429853E-03
4.808601E-03
3.960757E-03
3.613235E-03
3.269791E-03
3.341302E-03
3.152722E-03
3.179807E-03
2.912500E-03
2.882978E-03
2.489919E-03
2.515145E-03
2.247457E-03
1.965312E-03
2.290452E-03
2.019731E-03
1.689918E-03
1.642442E-03
1.569106E-03
1.256723E-03
1.046511E-03
1.065450E-03
9.077458E-04
9.340770E-04
7.655383E-04
7.074129E-04
6.850524E-04
7.058057E-04
5.441361E-04
7.054525E-04
7.601913E-04
7.556118E-04
6.149148E-04
6.778719E-04
9.123601E-04
8.694471E-04
8.042553E-04
4.601932E-04
3.148394E-04
3.600966E-04
4.143526E-04
1.036634E-03
1.643053E-03
2.275757E-03
2.972690E-03
3.638591E-03
4.222023E-03
4.986787E-03
3.602281E-04
3.383470E-04
3.183582E-04
4.613533E-04
3.601563E-04
-3.807434E-02
1.809300E-02
-3.325016E-03
2.172959E-03
2.001428E-02
-7.200009E-02
9.317683E-04
1.062755E-03
8.593662E-04
1.118748E-03
1.067644E-03
1.442588E-03
1.582518E-03
1.521848E-03
1.975273E-03
2.000672E-03
1.967624E-03
2.450978E-03
3.023346E-03
2.966799E-03
3.458587E-03
3.569738E-03
3.738580E-03
3.611947E-03
3.469830E-03
3.242223E-03
3.165907E-03
3.270618E-03
4.362915E-03
3.936083E-03
4.108829E-03
5.002385E-03
5.374562E-03
6.945041E-03
8.076576E-03
9.080863E-03
1.045268E-02
1.179503E-02
1.360379E-02
1.518783E-02
1.704856E-02
1.866277E-02
2.081843E-02
2.184798E-02
2.436434E-02
2.602506E-02
2.784378E-02
3.028496E-02
3.217701E-02
3.400136E-02
3.546106E-02
3.644491E-02
3.983624E-02
4.101921E-02
4.175324E-02
4.438020E-02
4.521921E-02
4.721144E-02
4.799209E-02
4.999312E-02
5.076863E-02
5.179573E-02
5.352264E-02
5.407264E-02
5.486145E-02
5.583258E-02
5.729154E-02
5.850246E-02
5.866914E-02
5.895741E-02
5.997267E-02
6.062610E-02
6.039389E-02
6.046431E-02
6.085610E-02
6.154590E-02
6.227230E-02
6.278875E-02
6.272096E-02
6.279701E-02
6.321643E-02
6.313973E-02
6.321587E-02
6.293889E-02
6.268135E-02
6.269164E-02
6.327717E-02
6.301714E-02
6.347193E-02
6.374854E-02
6.319754E-02
6.326174E-02
6.362741E-02
6.291632E-02
6.277139E-02
6.348896E-02
6.307144E-02
6.200691E-02
6.230436E-02
6.232594E-02
6.186597E-02
6.154023E-02
6.075420E-02
6.066502E-02
6.059169E-02
6.023541E-02
5.944391E-02
5.851511E-02
5.814513E-02
5.851762E-02
5.754942E-02
5.654106E-02
5.652615E-02
5.549191E-02
5.624337E-02
5.456637E-02
5.337378E-02
5.129155E-02
5.065927E-02
4.924245E-02
4.804413E-02
4.635143E-02
4.589862E-02
4.447098E-02
4.291590E-02
4.134632E-02
3.909120E-02
3.826529E-02
3.668224E-02
3.454532E-02
3.300010E-02
3.122613E-02
3.018245E-02
2.791165E-02
2.564217E-02
2.425378E-02
2.257983E-02
2.036478E-02
1.891585E-02
1.705738E-02
1.517800E-02
1.367510E-02
1.176690E-02
1.082935E-02
9.350733E-03
8.135859E-03
7.152188E-03
6.315669E-03
5.549153E-03
4.850567E-03
4.272304E-03
3.830312E-03
3.544341E-03
3.456927E-03
3.386380E-03
3.211893E-03
2.937798E-03
2.886734E-03
2.688263E-03
2.747223E-03
2.517330E-03
2.180809E-03
2.238276E-03
1.767917E-03
1.545383E-03
1.408268E-03
1.576805E-03
1.529153E-03
1.205943E-03
1.311435E-03
1.122986E-03
1.076242E-03
9.362901E-04
7.008917E-04
6.634532E-04
7.508480E-04
6.875518E-04
6.893896E-04
4.502076E-04
5.648693E-04
6.922210E-04
9.451707E-04
1.102378E-03
8.774178E-04
6.959819E-04
5.361960E-04
2.809761E-04
4.246271E-04
6.255932E-04
7.354700E-04
4.880331E-04
-3.611823E-05
-1.671453E-04
-1.747822E-04
-2.022470E-04
-3.892903E-04
1.724170E-04
1.506816E-04
3.532930E-04
6.712140E-04
3.282898E-04
-9.686912E-02
4.160297E-02
-4.369717E-03
9.034294E-03
4.477631E-02
-5.768883E-02
9.137274E-04
8.744149E-04
1.079466E-03
1.244787E-03
3.565180E-04
1.277951E-03
1.235637E-03
1.480421E-03
1.851322E-03
2.294666E-03
1.430764E-03
1.838485E-03
2.801367E-03
2.689439E-03
3.260355E-03
3.768501E-03
3.981172E-03
4.033251E-03
3.629181E-03
3.666213E-03
3.444175E-03
3.511706E-03
3.598768E-03
3.779957E-03
4.461126E-03
4.977689E-03
5.029995E-03
7.100659E-03
8.087429E-03
9.308518E-03
1.049659E-02
1.205957E-02
1.377218E-02
1.526939E-02
1.707981E-02
1.906465E-02
2.063538E-02
2.221436E-02
2.430191E-02
2.583968E-02
2.757528E-02
2.986211E-02
3.127345E-02
3.373475E-02
3.593105E-02
3.683502E-02
4.058169E-02
4.074037E-02
4.193391E-02
4.409713E-02
4.542665E-02
4.706427E-02
4.802334E-02
4.936440E-02
5.091550E-02
5.107527E-02
5.285974E-02
5.376591E-02
5.488167E-02
5.599944E-02
5.721872E-02
5.821044E-02
5.794901E-02
5.860758E-02
5.962997E-02
6.061149E-02
6.081227E-02
6.094705E-02
6.096491E-02
6.230069E-02
6.253261E-02
6.248879E-02
6.250212E-02
6.269543E-02
6.266421E-02
6.262350E-02
6.272989E-02
6.324140E-02
6.338915E-02
6.289992E-02
6.327610E-02
6.359998E-02
6.355324E-02
6.329256E-02
6.389536E-02
6.312910E-02
6.316839E-02
6.231762E-02
6.203595E-02
6.292581E-02
6.340546E-02
6.222672E-02
6.197360E-02
6.189751E-02
6.162680E-02
6.170480E-02
6.070329E-02
6.042260E-02
6.078283E-02
6.033896E-02
5.970510E-02
5.848156E-02
5.800691E-02
5.904737E-02
5.792530E-02
5.695768E-02
5.639443E-02
5.514363E-02
5.614105E-02
5.391602E-02
5.301906E-02
5.127789E-02
5.073255E-02
4.916122E-02
4.794723E-02
4.675055E-02
4.649201E-02
4.459494E-02
4.264540E-02
4.106501E-02
3.877910E-02
3.779779E-02
3.631464E-02
3.484376E-02
3.283568E-02
3.086420E-02
3.009300E-02
2.735381E-02
2.585545E-02
2.462001E-02
2.253862E-02
2.011038E-02
1.916956E-02
1.692625E-02
1.543162E-02
1.391032E-02
1.178712E-02
1.078471E-02
9.551186E-03
8.130714E-03
7.325047E-03
6.144595E-03
5.535139E-03
4.636048E-03
4.171712E-03
3.733397E-03
3.495325E-03
3.414518E-03
3.648249E-03
3.385403E-03
3.220730E-03
3.163851E-03
2.824439E-03
2.648586E-03
2.195848E-03
2.086879E-03
1.970345E-03
2.152671E-03
1.526884E-03
1.665074E-03
1.672246E-03
1.764915E-03
1.229087E-03
1.514424E-03
1.494991E-03
1.337047E-03
1.034167E-03
8.214387E-04
7.719156E-04
7.943490E-04
8.774980E-04
7.109458E-04
4.908036E-04
4.886540E-04
5.271689E-04
6.622322E-04
6.934322E-04
5.841692E-04
5.937062E-04
6.463136E-04
6.928130E-04
4.570755E-04
6.550788E-04
9.015750E-04
8.097965E-04
3.566307E-04
5.777100E-04
5.073318E-04
5.086649E-04
3.754073E-04
-1.465648E-03
2.971345E-04
4.090044E-04
9.405664E-05
3.483787E-04
3.693451E-02
-7.385337E-02
5.032369E-03
-6.726383E-03
-7.034532E-03
8.435226E-02
8.519427E-04
5.355279E-04
1.079610E-03
1.071082E-03
1.042177E-03
1.494037E-03
1.355945E-03
1.638639E-03
1.896017E-03
2.466311E-03
2.029990E-03
2.163630E-03
2.397668E-03
2.464538E-03
2.924481E-03
3.661540E-03
3.818805E-03
3.924526E-03
3.538710E-03
3.479638E-03
3.630173E-03
3.362826E-03
3.261479E-03
3.822796E-03
4.279047E-03
5.011588E-03
5.846985E-03
7.105369E-03
8.098345E-03
9.362876E-03
1.060738E-02
1.236863E-02
1.370404E-02
1.539344E-02
1.704893E-02
1.861787E-02
2.042780E-02
2.241503E-02
2.423647E-02
2.595959E-02
2.750609E-02
2.965442E-02
3.161384E-02
3.401576E-02
3.585862E-02
3.750534E-02
4.105863E-02
4.078157E-02
4.203674E-02
4.397319E-02
4.529648E-02
4.677319E-02
4.795112E-02
4.899501E-02
5.028619E-02
5.154883E-02
5.338202E-02
5.362031E-02
5.512725E-02
5.632051E-02
5.667133E-02
5.734125E-02
5.789629E-02
5.875861E-02
5.936087E-02
6.114538E-02
6.124464E-02
6.139602E-02
6.105804E-02
6.222168E-02
6.252261E-02
6.263910E-02
6.314408E-02
6.278170E-02
6.252795E-02
6.196848E-02
6.307377E-02
6.385582E-02
6.430733E-02
6.323752E-02
6.333373E-02
6.370573E-02
6.348392E-02
6.275701E-02
6.356894E-02
6.340370E-02
6.335910E-02
6.294878E-02
6.199358E-02
6.234349E-02
6.279409E-02
6.249042E-02
6.236930E-02
6.207665E-02
6.194333E-02
6.149838E-02
6.075940E-02
6.059990E-02
6.063396E-02
6.002677E-02
6.012391E-02
5.915203E-02
5.882343E-02
5.832856E-02
5.754636E-02
5.706711E-02
5.614106E-02
5.493917E-02
5.572728E-02
5.448695E-02
5.323136E-02
5.174822E-02
5.068830E-02
4.926825E-02
4.851256E-02
4.683624E-02
4.586897E-02
4.442833E-02
4.285168E-02
4.091727E-02
3.931060E-02
3.813597E-02
3.614798E-02
3.504447E-02
3.277419E-02
3.132652E-02
2.994192E-02
2.797537E-02
2.576232E-02
2.444444E-02
2.253525E-02
2.034421E-02
1.900531E-02
1.710799E-02
1.538234E-02
1.368565E-02
1.200962E-02
1.081442E-02
9.460521E-03
8.008711E-03
7.285825E-03
6.044489E-03
5.291957E-03
4.774452E-03
4.263238E-03
3.892366E-03
3.453491E-03
3.243110E-03
3.297686E-03
3.263544E-03
3.511201E-03
3.149260E-03
3.001325E-03
2.778891E-03
2.376158E-03
2.116405E-03
2.090908E-03
1.969256E-03
1.856731E-03
1.896592E-03
1.621666E-03
1.562113E-03
1.288739E-03
1.345043E-03
1.618793E-03
1.158124E-03
1.061140E-03
9.951689E-04
8.442554E-04
8.166194E-04
9.053254E-04
7.352950E-04
5.871635E-04
6.353068E-04
6.198525E-04
6.448901E-04
6.954317E-04
7.290288E-04
6.925725E-04
6.752309E-04
5.076843E-04
5.522876E-04
7.286967E-04
8.169316E-04
7.216225E-04
5.446050E-04
4.081656E-04
4.979752E-04
3.948872E-04
2.438001E-04
-8.339705E-04
6.838218E-04
4.835110E-04
4.869735E-04
3.631689E-04
-2.467954E-02
-1.541395E-02
-5.645326E-03
-1.634161E-02
3.329081E-02
4.381481E-03
5.954084E-04
4.826441E-04
1.108170E-03
8.648211E-04
8.684260E-04
1.054042E-03
1.496612E-03
1.534372E-03
1.975967E-03
1.934354E-03
2.061614E-03
2.167375E-03
2.376966E-03
2.526294E-03
2.807657E-03
3.139094E-03
3.275031E-03
3.454906E-03
3.684614E-03
3.711784E-03
3.693220E-03
3.226416E-03
3.301643E-03
3.701247E-03
4.322597E-03
4.895877E-03
5.916496E-03
6.926054E-03
8.263271E-03
9.265758E-03
1.064650E-02
1.256204E-02
1.356742E-02
1.551687E-02
1.695856E-02
1.851407E-02
2.052209E-02
2.235733E-02
2.382183E-02
2.590072E-02
2.794318E-02
2.969380E-02
3.147596E-02
3.339257E-02
3.649438E-02
3.801053E-02
3.918955E-02
4.095151E-02
4.142755E-02
4.414739E-02
4.460610E-02
4.605711E-02
4.754567E-02
4.891407E-02
5.032895E-02
5.207113E-02
5.452053E-02
5.405578E-02
5.644065E-02
5.667509E-02
5.690799E-02
5.777698E-02
5.837924E-02
5.866550E-02
5.960313E-02
6.086021E-02
6.063223E-02
6.110484E-02
6.105625E-02
6.196809E-02
6.135604E-02
6.295045E-02
6.348683E-02
6.238485E-02
6.306904E-02
6.212830E-02
6.305317E-02
6.420649E-02
6.444650E-02
6.407440E-02
6.381482E-02
6.355853E-02
6.364138E-02
6.348422E-02
6.326180E-02
6.381848E-02
6.372207E-02
6.350761E-02
6.234262E-02
6.155591E-02
6.194027E-02
6.217973E-02
6.303880E-02
6.231586E-02
6.208984E-02
6.142596E-02
6.112721E-02
6.041628E-02
6.018117E-02
5.972583E-02
5.981014E-02
5.925880E-02
5.910997E-02
5.772514E-02
5.769029E-02
5.716582E-02
5.607986E-02
5.508848E-02
5.528773E-02
5.388176E-02
5.238049E-02
5.172563E-02
5.069024E-02
4.932050E-02
4.838678E-02
4.698716E-02
4.533813E-02
4.429906E-02
4.305948E-02
4.091113E-02
4.003853E-02
3.808492E-02
3.608637E-02
3.484996E-02
3.264284E-02
3.113272E-02
2.978837E-02
2.779235E-02
2.568011E-02
2.450556E-02
2.252756E-02
2.024593E-02
1.898007E-02
1.684803E-02
1.528212E-02
1.359765E-02
1.192159E-02
1.058654E-02
9.166547E-03
7.917981E-03
6.998742E-03
6.093922E-03
5.258906E-03
4.793836E-03
4.463165E-03
3.785437E-03
3.426344E-03
3.134258E-03
3.135017E-03
2.860525E-03
2.956524E-03
2.767748E-03
2.766713E-03
2.720909E-03
2.479906E-03
2.206473E-03
2.029241E-03
1.949773E-03
2.113436E-03
1.809330E-03
1.482009E-03
1.196665E-03
1.296203E-03
1.033627E-03
1.338932E-03
1.075799E-03
1.135608E-03
8.839019E-04
8.126624E-04
9.494666E-04
9.399626E-04
6.974185E-04
7.089734E-04
5.808685E-04
6.792163E-04
5.658123E-04
4.675864E-04
5.782103E-04
5.704445E-04
6.458525E-04
6.589344E-04
5.162924E-04
5.167348E-04
6.357511E-04
7.749450E-04
7.282630E-04
7.161983E-04
8.144853E-04
8.322843E-04
4.870761E-04
5.117257E-04
4.811521E-04
1.571570E-04
3.484390E-04
7.026931E-04
3.512447E-02
-4.571719E-02
-5.496953E-03
1.995379E-03
-1.524670E-02
-2.576306E-02
5.364143E-04
6.719116E-04
1.263889E-03
7.647991E-04
7.864430E-04
1.058801E-03
1.395615E-03
1.658166E-03
1.904697E-03
2.219315E-03
2.468715E-03
1.733029E-03
2.133673E-03
2.475806E-03
2.672078E-03
2.851128E-03
3.104339E-03
3.169397E-03
3.850133E-03
3.809826E-03
3.474673E-03
3.517647E-03
3.612286E-03
3.830693E-03
4.491132E-03
5.172064E-03
5.821917E-03
6.962794E-03
7.956354E-03
9.390699E-03
1.067674E-02
1.223650E-02
1.327180E-02
1.569707E-02
1.708866E-02
1.872570E-02
2.044559E-02
2.223366E-02
2.390175E-02
2.564885E-02
2.823376E-02
2.978533E-02
3.177117E-02
3.335311E-02
3.642979E-02
3.804008E-02
3.893272E-02
4.057977E-02
4.189961E-02
4.381593E-02
4.498725E-02
4.684248E-02
4.806336E-02
4.881720E-02
5.079121E-02
5.197839E-02
5.432601E-02
5.429074E-02
5.662394E-02
5.607995E-02
5.698700E-02
5.832298E-02
5.854745E-02
5.856679E-02
5.964914E-02
6.080584E-02
6.017372E-02
6.110404E-02
6.201199E-02
6.127235E-02
6.107100E-02
6.258140E-02
6.339780E-02
6.197619E-02
6.297512E-02
6.205113E-02
6.282356E-02
6.357042E-02
6.334858E-02
6.384287E-02
6.362762E-02
6.380934E-02
6.297199E-02
6.343365E-02
6.301413E-02
6.308097E-02
6.305188E-02
6.326723E-02
6.277430E-02
6.182068E-02
6.222225E-02
6.218683E-02
6.261544E-02
6.203238E-02
6.134670E-02
6.119948E-02
6.142062E-02
6.094857E-02
6.029272E-02
5.985009E-02
5.960942E-02
5.901166E-02
5.896142E-02
5.766470E-02
5.736039E-02
5.666856E-02
5.540240E-02
5.492121E-02
5.354354E-02
5.158581E-02
5.191583E-02
5.177051E-02
5.082299E-02
4.907884E-02
4.781479E-02
4.667729E-02
4.513436E-02
4.453928E-02
4.316991E-02
4.165375E-02
3.981158E-02
3.805470E-02
3.659294E-02
3.492775E-02
3.315125E-02
3.133645E-02
2.940095E-02
2.791800E-02
2.551220E-02
2.373202E-02
2.208432E-02
2.021000E-02
1.912054E-02
1.691216E-02
1.516667E-02
1.359410E-02
1.192486E-02
1.037580E-02
8.142427E-03
7.857509E-03
7.274804E-03
6.320910E-03
5.338215E-03
4.658261E-03
4.574753E-03
4.087591E-03
3.891396E-03
3.338216E-03
3.237377E-03
3.256480E-03
3.053797E-03
3.038126E-03
3.086450E-03
2.849621E-03
2.307493E-03
2.379074E-03
2.090527E-03
1.894643E-03
1.908766E-03
1.554826E-03
1.341240E-03
1.068388E-03
1.186159E-03
1.131881E-03
1.511472E-03
1.181627E-03
1.064499E-03
8.797435E-04
7.696108E-04
1.008549E-03
9.718197E-04
6.700111E-04
6.752541E-04
4.900730E-04
5.273193E-04
5.786090E-04
4.047649E-04
5.197305E-04
5.799901E-04
4.388843E-04
6.129652E-04
7.505173E-04
5.186234E-04
1.037247E-03
1.426228E-03
1.859867E-03
2.344150E-03
2.623902E-03
3.159360E-03
3.399644E-03
7.895253E-04
4.197544E-04
3.094170E-04
2.761251E-04
3.022441E-04
6.429425E-04
-4.198621E-02
-1.433291E-02
-2.719122E-03
5.582705E-02
-1.724988E-02
3.297553E-04
4.178188E-04
7.572804E-04
8.750198E-04
5.055084E-04
7.622945E-04
1.261304E-03
1.670745E-03
1.734956E-03
2.042697E-03
2.086880E-03
1.991255E-03
2.096201E-03
2.612621E-03
2.768173E-03
2.691519E-03
3.151230E-03
3.306597E-03
3.844297E-03
3.893754E-03
3.553896E-03
3.530014E-03
3.831328E-03
3.826294E-03
4.538018E-03
5.302750E-03
6.212008E-03
7.091581E-03
8.073386E-03
9.566348E-03
1.069943E-02
1.238959E-02
1.369937E-02
1.549068E-02
1.724962E-02
1.872723E-02
2.029344E-02
2.214093E-02
2.377194E-02
2.563354E-02
2.822286E-02
2.984157E-02
3.154352E-02
3.303685E-02
3.673934E-02
3.777371E-02
3.900868E-02
4.027924E-02
4.229556E-02
4.349762E-02
4.514644E-02
4.656825E-02
4.771121E-02
4.946147E-02
5.088917E-02
5.205704E-02
5.314631E-02
5.398053E-02
5.583458E-02
5.534316E-02
5.680412E-02
5.790931E-02
5.820878E-02
5.870627E-02
5.944874E-02
6.055720E-02
6.041979E-02
6.135466E-02
6.240966E-02
6.074548E-02
6.179612E-02
6.242041E-02
6.234945E-02
6.209030E-02
6.225120E-02
6.276569E-02
6.387805E-02
6.360167E-02
6.341609E-02
6.314019E-02
6.273657E-02
6.343396E-02
6.253245E-02
6.280092E-02
6.273418E-02
6.257972E-02
6.304404E-02
6.323806E-02
6.247576E-02
6.275630E-02
6.287344E-02
6.236134E-02
6.192120E-02
6.175392E-02
6.149593E-02
6.047845E-02
6.075498E-02
6.113641E-02
6.038776E-02
6.015283E-02
5.971250E-02
5.878045E-02
5.867401E-02
5.830155E-02
5.736489E-02
5.705282E-02
5.595206E-02
5.492355E-02
5.404091E-02
5.415572E-02
5.250153E-02
5.199087E-02
5.114111E-02
4.920902E-02
4.809707E-02
4.639440E-02
4.517496E-02
4.441236E-02
4.301847E-02
4.080388E-02
3.916265E-02
3.849276E-02
3.703570E-02
3.495635E-02
3.353636E-02
3.141948E-02
2.918774E-02
2.818125E-02
2.567389E-02
2.375012E-02
2.211999E-02
2.045868E-02
1.914595E-02
1.702029E-02
1.521980E-02
1.375501E-02
1.207373E-02
1.080022E-02
8.071742E-03
8.168763E-03
7.511217E-03
6.319613E-03
5.360295E-03
4.800436E-03
4.077978E-03
4.137939E-03
4.268527E-03
3.375883E-03
3.208985E-03
3.019481E-03
2.794137E-03
2.674610E-03
3.032731E-03
2.892159E-03
2.441366E-03
2.212702E-03
2.041347E-03
1.788928E-03
1.313603E-03
1.407097E-03
1.262205E-03
1.090674E-03
1.100183E-03
9.173688E-04
9.360966E-04
9.722256E-04
1.075924E-03
1.132707E-03
8.866366E-04
9.184524E-04
9.515464E-04
7.429632E-04
5.185383E-04
5.455428E-04
3.504289E-04
4.097261E-04
3.294310E-04
5.893490E-04
4.684745E-04
6.737654E-04
4.468862E-04
7.270683E-04
4.949934E-04
5.585028E-04
1.145520E-03
1.687277E-03
1.948864E-03
2.500293E-03
2.585606E-03
3.087128E-03
2.617841E-04
3.030147E-04
3.023344E-04
3.476265E-04
-3.196003E-05
4.896709E-04
3.442391E-02
-7.854613E-03
1.277508E-02
-2.920643E-02
6.575787E-04
1.954525E-04
4.267416E-04
5.285043E-04
9.630146E-04
7.043120E-04
8.514533E-04
9.575594E-04
1.443288E-03
1.326102E-03
2.094785E-03
2.225095E-03
2.295502E-03
2.155436E-03
2.725179E-03
2.182427E-03
3.047274E-03
3.079011E-03
3.850477E-03
3.936343E-03
4.051292E-03
3.301962E-03
3.485343E-03
3.581253E-03
3.938573E-03
4.501412E-03
5.224506E-03
6.157732E-03
7.020342E-03
8.211855E-03
9.596202E-03
1.060264E-02
1.245019E-02
1.394416E-02
1.554462E-02
1.739677E-02
1.882652E-02
2.058785E-02
2.236534E-02
2.412449E-02
2.593861E-02
2.808754E-02
2.947789E-02
3.196247E-02
3.326929E-02
3.787883E-02
3.856763E-02
3.950389E-02
4.012571E-02
4.182276E-02
4.330247E-02
4.494892E-02
4.624846E-02
4.762976E-02
4.916261E-02
5.102418E-02
5.187673E-02
5.309032E-02
5.381517E-02
5.532749E-02
5.510297E-02
5.689716E-02
5.737784E-02
5.704147E-02
5.905919E-02
5.909205E-02
5.968450E-02
6.036798E-02
6.051951E-02
6.196936E-02
6.127170E-02
6.199881E-02
6.269150E-02
6.282094E-02
6.221995E-02
6.242385E-02
6.276034E-02
6.365710E-02
6.323263E-02
6.412468E-02
6.349555E-02
6.297854E-02
6.353939E-02
6.349572E-02
6.368653E-02
6.307760E-02
6.357508E-02
6.324893E-02
6.273255E-02
6.308640E-02
6.299497E-02
6.325106E-02
6.218330E-02
6.199065E-02
6.220242E-02
6.196136E-02
6.158332E-02
6.173793E-02
6.160770E-02
6.130247E-02
6.092265E-02
6.032646E-02
5.909970E-02
5.846164E-02
5.862534E-02
5.741420E-02
5.652162E-02
5.660786E-02
5.563766E-02
5.418464E-02
5.351636E-02
5.246530E-02
5.211154E-02
5.078998E-02
4.920025E-02
4.852268E-02
4.660880E-02
4.619123E-02
4.411801E-02
4.319404E-02
4.123228E-02
3.928871E-02
3.858628E-02
3.672234E-02
3.503490E-02
3.340720E-02
3.110716E-02
2.964596E-02
2.819744E-02
2.606437E-02
2.394322E-02
2.226963E-02
2.033118E-02
1.911009E-02
1.673423E-02
1.512411E-02
1.410138E-02
1.211882E-02
1.074434E-02
9.651893E-03
8.233717E-03
7.219937E-03
6.058708E-03
5.392256E-03
4.865453E-03
4.425900E-03
3.952441E-03
4.439435E-03
3.893401E-03
3.268446E-03
2.943138E-03
2.676389E-03
2.556787E-03
2.948708E-03
2.813366E-03
2.225795E-03
2.197721E-03
1.985309E-03
1.682590E-03
1.282953E-03
1.494963E-03
1.284484E-03
1.147305E-03
9.121707E-04
9.068764E-04
9.708944E-04
9.003152E-04
1.293947E-03
1.129594E-03
7.763904E-04
7.608542E-04
8.891631E-04
9.479135E-04
7.414121E-04
7.782269E-04
7.552715E-04
6.144462E-04
5.297705E-04
5.427784E-04
5.662615E-04
3.291319E-04
4.115566E-04
5.730742E-04
4.196884E-04
3.780737E-04
3.037015E-04
2.316498E-04
1.796916E-04
-6.414995E-05
-5.664987E-04
-3.207538E-04
1.192904E-04
2.070208E-04
1.290481E-04
1.672330E-04
1.909949E-04
3.222792E-04
2.195425E-03
1.392010E-02
3.508005E-02
1.210830E-03
1.127844E-04
2.712882E-04
2.679660E-04
5.292171E-04
6.260171E-04
6.980344E-04
1.307401E-03
1.102978E-03
1.418026E-03
1.747341E-03
1.757711E-03
2.158598E-03
2.519320E-03
2.527499E-03
2.454400E-03
-8.967864E-04
3.292712E-03
3.914125E-03
3.925050E-03
3.868903E-03
3.992514E-03
3.671167E-03
4.426316E-03
3.525162E-03
3.651015E-03
4.321502E-03
4.800786E-03
5.560822E-03
6.767291E-03
8.252571E-03
9.498662E-03
1.109440E-02
1.239971E-02
1.397099E-02
1.565148E-02
1.702322E-02
1.863133E-02
2.103768E-02
2.251024E-02
2.435574E-02
2.600691E-02
2.763941E-02
2.959888E-02
3.218083E-02
3.314733E-02
3.731144E-02
3.836351E-02
3.903734E-02
3.985189E-02
4.179297E-02
4.297274E-02
4.497927E-02
4.620974E-02
4.775775E-02
4.863947E-02
5.055263E-02
5.104428E-02
5.313705E-02
5.408568E-02
5.511672E-02
5.583434E-02
5.713888E-02
5.721084E-02
5.722725E-02
5.886115E-02
5.860552E-02
5.910246E-02
6.021288E-02
6.014204E-02
6.145168E-02
6.141055E-02
6.213123E-02
6.203571E-02
6.283441E-02
6.221268E-02
6.282461E-02
6.342989E-02
6.424846E-02
6.291021E-02
6.351591E-02
6.399469E-02
6.364301E-02
6.331355E-02
6.362295E-02
6.416225E-02
6.356088E-02
6.426166E-02
6.296493E-02
6.277559E-02
6.325491E-02
6.278358E-02
6.250624E-02
6.169172E-02
6.196521E-02
6.251573E-02
6.154556E-02
6.106779E-02
6.182081E-02
6.128843E-02
6.086963E-02
6.059861E-02
5.952239E-02
5.891390E-02
5.777421E-02
5.854129E-02
5.699797E-02
5.592082E-02
5.663773E-02
5.594474E-02
5.411755E-02
5.346256E-02
5.243157E-02
5.219756E-02
5.104367E-02
4.926747E-02
4.810390E-02
4.665739E-02
4.599989E-02
4.434034E-02
4.303514E-02
4.140882E-02
3.944819E-02
3.832384E-02
3.667594E-02
3.487642E-02
3.303346E-02
3.077145E-02
2.975536E-02
2.838643E-02
2.585119E-02
2.418622E-02
2.229148E-02
2.014931E-02
1.885726E-02
1.690451E-02
1.529293E-02
1.382683E-02
1.217398E-02
1.048231E-02
9.365041E-03
8.480303E-03
7.391477E-03
6.161321E-03
5.445939E-03
4.500542E-03
4.089327E-03
4.157113E-03
5.327182E-03
4.228705E-03
3.425706E-03
2.943378E-03
2.761560E-03
2.574311E-03
2.568673E-03
2.494338E-03
2.417917E-03
1.857125E-03
1.744258E-03
1.463309E-03
9.471258E-04
1.261240E-03
1.200126E-03
1.208959E-03
8.519814E-04
7.378198E-04
1.977228E-03
6.423095E-04
9.496632E-04
9.454673E-04
6.231807E-04
5.841399E-04
6.145640E-04
6.343906E-04
7.148362E-04
6.395325E-04
8.867747E-04
6.295861E-04
5.985033E-04
6.785541E-04
6.758337E-04
2.950246E-04
3.144954E-04
3.214625E-04
3.247228E-04
3.931760E-04
4.200103E-04
7.855021E-04
1.019271E-03
1.145037E-03
1.385839E-03
1.690993E-03
3.662826E-04
4.181849E-04
2.255530E-04
2.162371E-05
3.318106E-04
4.212903E-04
4.272931E-04
2.036653E-04
2.535561E-04
6.766310E-04
6.703627E-04
5.100250E-04
2.768477E-04
6.060747E-04
7.102624E-04
9.921380E-04
1.310097E-03
1.291989E-03
1.697709E-03
1.982293E-03
1.997344E-03
2.108815E-03
2.220693E-03
2.323393E-03
1.078755E-03
3.868639E-04
2.840870E-03
3.623074E-03
3.601566E-03
3.612961E-03
3.739945E-03
3.760633E-03
5.409818E-03
3.833828E-03
3.826014E-03
4.341539E-03
5.184995E-03
5.951648E-03
6.942698E-03
8.173280E-03
9.342682E-03
1.081938E-02
1.199113E-02
1.345127E-02
1.570320E-02
1.712441E-02
1.840794E-02
2.152825E-02
2.243866E-02
2.457254E-02
2.608570E-02
2.756328E-02
2.994263E-02
3.172865E-02
3.316076E-02
3.612755E-02
3.842327E-02
3.919119E-02
4.072259E-02
4.164143E-02
4.303689E-02
4.457247E-02
4.625274E-02
4.778364E-02
4.858304E-02
5.032023E-02
5.105997E-02
5.286024E-02
5.411925E-02
5.462283E-02
5.647212E-02
5.638666E-02
5.755869E-02
5.807940E-02
5.881889E-02
5.919969E-02
6.009419E-02
6.023210E-02
6.091646E-02
6.095165E-02
6.103747E-02
6.199996E-02
6.185708E-02
6.233953E-02
6.295094E-02
6.274377E-02
6.303517E-02
6.373174E-02
6.361715E-02
6.337736E-02
6.369597E-02
6.391788E-02
6.348762E-02
6.386527E-02
6.387898E-02
6.388099E-02
6.422466E-02
6.321425E-02
6.329596E-02
6.304570E-02
6.293681E-02
6.271833E-02
6.290373E-02
6.240931E-02
6.221511E-02
6.112074E-02
6.105683E-02
6.102275E-02
6.122211E-02
6.014776E-02
6.030528E-02
5.980922E-02
5.939285E-02
5.821367E-02
5.862353E-02
5.760046E-02
5.728828E-02
5.633531E-02
5.554361E-02
5.435421E-02
5.345603E-02
5.262308E-02
5.204702E-02
5.126358E-02
4.992496E-02
4.880100E-02
4.675433E-02
4.503384E-02
4.386780E-02
4.234401E-02
4.115803E-02
3.930671E-02
3.770326E-02
3.629399E-02
3.485869E-02
3.316352E-02
3.066552E-02
2.925672E-02
2.788549E-02
2.613454E-02
2.457689E-02
2.235405E-02
2.001501E-02
1.839923E-02
1.702590E-02
1.527316E-02
1.334996E-02
1.224587E-02
1.046289E-02
9.343446E-03
8.492869E-03
7.329220E-03
6.185547E-03
5.410273E-03
4.656987E-03
4.095493E-03
3.894768E-03
5.277964E-03
3.892831E-03
3.494082E-03
2.637060E-03
2.521710E-03
2.556173E-03
2.519053E-03
2.302797E-03
2.453737E-03
1.984991E-03
1.753511E-03
1.641080E-03
1.051819E-03
1.398169E-03
1.383595E-03
1.257726E-03
9.866809E-04
3.621594E-03
3.534024E-03
9.106544E-04
7.946790E-04
7.227116E-04
4.615481E-04
4.584632E-04
5.264128E-04
4.904986E-04
4.495406E-04
6.256263E-04
6.696676E-04
5.235311E-04
6.363522E-04
7.488452E-04
5.838697E-04
5.654027E-04
3.440620E-04
3.926497E-04
2.223298E-04
6.148690E-04
8.709913E-04
9.789553E-04
1.398934E-03
1.816812E-03
1.972360E-03
2.465395E-03
4.769530E-04
8.013783E-05
6.021164E-04
2.329444E-04
2.638363E-04
1.916716E-04
2.838723E-04
3.715077E-04
5.260995E-04
2.228999E-04
5.739929E-04
4.031127E-04
4.074051E-04
5.772712E-04
7.142776E-04
1.479535E-03
1.055388E-03
9.472001E-04
1.722348E-03
1.771209E-03
2.038299E-03
2.021593E-03
2.392327E-03
2.053824E-03
2.439465E-03
2.411077E-03
2.818349E-03
3.231107E-03
3.792800E-03
3.820549E-03
3.731577E-03
3.883147E-03
4.872829E-03
3.472391E-03
3.732037E-03
4.500318E-03
5.075971E-03
6.097050E-03
7.116058E-03
7.733857E-03
9.339021E-03
1.072537E-02
1.215808E-02
1.334463E-02
1.514000E-02
1.685153E-02
1.852598E-02
2.042596E-02
2.228617E-02
2.457536E-02
2.580809E-02
2.764510E-02
2.929923E-02
3.142949E-02
3.356045E-02
3.593315E-02
3.780702E-02
4.176418E-02
4.158894E-02
4.187910E-02
4.350393E-02
4.519175E-02
4.681820E-02
4.781482E-02
4.871981E-02
5.055897E-02
5.193178E-02
5.306466E-02
5.347623E-02
5.415966E-02
5.595290E-02
5.598042E-02
5.712619E-02
5.836475E-02
5.865892E-02
5.981037E-02
6.062686E-02
6.015193E-02
6.078212E-02
6.105984E-02
6.181683E-02
6.146741E-02
6.263776E-02
6.279162E-02
6.280837E-02
6.274177E-02
6.274197E-02
6.272798E-02
6.312752E-02
6.361470E-02
6.392022E-02
6.354338E-02
6.315984E-02
6.369640E-02
6.348755E-02
6.355711E-02
6.446455E-02
6.362517E-02
6.341565E-02
6.335247E-02
6.303146E-02
6.275126E-02
6.315978E-02
6.294292E-02
6.201642E-02
6.170337E-02
6.188857E-02
6.166469E-02
6.119149E-02
6.036735E-02
5.947821E-02
5.998729E-02
5.926404E-02
5.803323E-02
5.835528E-02
5.770359E-02
5.696615E-02
5.599675E-02
5.506178E-02
5.460602E-02
5.267614E-02
5.260587E-02
5.168908E-02
5.119276E-02
4.981832E-02
4.894258E-02
4.720372E-02
4.564891E-02
4.332194E-02
4.167716E-02
4.075326E-02
3.937649E-02
3.734460E-02
3.611674E-02
3.512757E-02
3.335843E-02
3.074687E-02
2.947988E-02
2.742387E-02
2.613062E-02
2.469478E-02
2.227231E-02
1.988135E-02
1.844818E-02
1.699512E-02
1.526509E-02
1.354359E-02
1.214370E-02
1.082327E-02
9.651733E-03
8.630156E-03
7.155686E-03
6.245755E-03
5.485030E-03
4.775508E-03
4.051410E-03
3.593036E-03
3.313651E-03
3.512876E-03
3.226612E-03
2.508469E-03
2.649901E-03
2.653053E-03
2.501688E-03
2.157680E-03
2.161774E-03
1.902946E-03
1.851266E-03
1.352441E-03
1.356866E-03
1.342511E-03
1.336927E-03
1.336024E-03
1.018394E-03
4.740111E-03
3.458917E-03
8.723416E-04
6.754752E-04
4.864772E-04
4.163456E-04
4.864668E-04
4.787632E-04
4.253369E-04
4.382406E-04
5.330469E-04
4.547652E-04
5.570133E-04
5.512439E-04
5.019317E-04
5.357417E-04
3.915838E-04
1.891969E-04
3.127581E-04
2.175861E-04
4.301947E-04
6.036547E-04
7.729833E-04
1.091601E-03
1.455204E-03
1.377946E-03
1.719548E-03
5.433894E-04
1.253189E-04
3.823960E-04
2.822103E-04
3.849380E-04
3.594812E-04
3.368104E-04
4.135124E-04
7.289228E-04
4.792282E-04
3.642580E-04
8.026042E-04
7.656006E-04
7.254853E-04
6.706761E-04
1.063890E-03
1.156785E-03
1.102067E-03
1.285174E-03
1.656861E-03
1.701430E-03
1.783371E-03
2.525350E-03
2.175949E-03
2.464770E-03
2.199216E-03
2.694225E-03
2.694704E-03
3.593203E-03
3.764770E-03
3.555525E-03
3.433960E-03
4.113242E-03
3.516284E-03
3.786868E-03
4.438719E-03
4.665657E-03
6.220096E-03
7.246735E-03
8.060067E-03
9.441609E-03
1.089532E-02
1.253762E-02
1.354026E-02
1.523303E-02
1.702299E-02
1.844477E-02
1.989827E-02
2.247979E-02
2.424866E-02
2.594080E-02
2.792353E-02
2.903787E-02
3.124195E-02
3.352446E-02
3.544674E-02
3.766910E-02
4.197615E-02
4.122729E-02
4.222737E-02
4.351863E-02
4.514151E-02
4.632639E-02
4.802924E-02
4.931039E-02
5.073728E-02
5.209025E-02
5.271852E-02
5.411090E-02
5.473593E-02
5.641346E-02
5.689917E-02
5.753517E-02
5.810557E-02
5.887925E-02
5.956984E-02
5.973846E-02
6.010410E-02
6.034343E-02
6.112219E-02
6.179656E-02
6.121601E-02
6.240617E-02
6.315888E-02
6.278102E-02
6.356934E-02
6.314559E-02
6.282692E-02
6.356747E-02
6.389883E-02
6.311271E-02
6.256342E-02
6.322620E-02
6.353929E-02
6.290863E-02
6.378933E-02
6.329467E-02
6.416874E-02
6.354979E-02
6.370927E-02
6.308711E-02
6.254711E-02
6.259138E-02
6.253338E-02
6.184301E-02
6.252006E-02
6.133065E-02
6.215014E-02
6.113657E-02
6.072999E-02
5.926338E-02
5.953165E-02
5.827533E-02
5.821930E-02
5.881856E-02
5.783521E-02
5.674736E-02
5.639631E-02
5.519591E-02
5.435176E-02
5.281094E-02
5.266481E-02
5.154199E-02
5.075177E-02
4.943293E-02
4.822247E-02
4.688262E-02
4.538008E-02
4.319402E-02
4.183422E-02
4.070270E-02
3.987693E-02
3.759132E-02
3.600197E-02
3.483157E-02
3.311680E-02
3.100716E-02
2.927679E-02
2.763484E-02
2.596789E-02
2.392487E-02
2.241586E-02
1.995285E-02
1.834520E-02
1.694551E-02
1.533261E-02
1.381179E-02
1.196218E-02
1.044364E-02
9.606725E-03
8.332267E-03
6.997386E-03
6.234283E-03
5.680808E-03
4.768292E-03
3.976357E-03
3.667415E-03
3.575804E-03
3.711286E-03
3.351016E-03
3.676796E-03
2.985262E-03
2.744827E-03
2.587400E-03
2.284593E-03
2.154697E-03
1.762318E-03
1.795821E-03
1.300229E-03
1.438844E-03
1.211845E-03
1.495116E-03
1.115269E-03
1.002359E-03
1.827822E-03
1.849700E-03
6.824815E-04
6.271381E-04
5.897388E-04
5.037244E-04
3.495663E-04
4.764015E-04
3.463741E-04
3.339300E-04
5.368297E-04
4.601760E-04
6.001937E-04
5.487852E-04
4.608297E-04
4.253496E-04
3.240432E-04
2.196560E-04
1.139599E-04
2.536690E-04
1.634834E-04
1.584659E-04
8.121415E-05
1.054793E-04
-9.239094E-05
-1.514497E-04
-1.580098E-04
6.663083E-04
1.159577E-04
-5.073096E-04
1.158008E-04
4.654644E-04
1.922463E-04
1.414074E-04
2.246541E-04
3.400373E-05
2.712553E-04
3.787057E-04
5.597848E-04
4.407095E-04
5.833997E-04
8.183296E-04
8.755549E-04
1.047898E-03
1.248197E-03
1.081887E-03
1.812784E-03
2.402280E-03
2.377288E-03
2.784803E-03
2.388697E-03
2.714762E-03
2.611237E-03
2.731141E-03
3.506038E-03
3.860480E-03
4.089530E-03
3.815071E-03
3.496765E-03
3.603548E-03
3.580187E-03
3.866524E-03
4.480002E-03
5.081374E-03
6.167947E-03
7.248624E-03
8.036777E-03
9.161811E-03
1.045213E-02
1.115143E-02
1.310413E-02
1.524931E-02
1.697610E-02
1.816006E-02
1.997627E-02
2.257792E-02
2.412926E-02
2.595211E-02
2.799292E-02
2.938760E-02
3.138813E-02
3.388140E-02
3.569308E-02
3.734510E-02
3.869289E-02
4.066113E-02
4.190508E-02
4.329189E-02
4.538082E-02
4.681646E-02
4.852829E-02
4.999183E-02
5.035214E-02
5.266524E-02
5.310520E-02
5.440204E-02
5.533592E-02
5.636389E-02
5.694927E-02
5.755272E-02
5.852142E-02
5.908124E-02
5.945949E-02
5.983916E-02
6.061030E-02
6.090253E-02
6.083267E-02
6.113292E-02
6.121741E-02
6.183266E-02
6.328263E-02
6.265308E-02
6.326379E-02
6.244882E-02
6.386312E-02
6.310770E-02
6.294597E-02
6.310397E-02
6.330214E-02
6.380865E-02
6.374327E-02
6.341115E-02
6.287579E-02
6.357441E-02
6.384057E-02
6.438146E-02
6.348340E-02
6.297259E-02
6.234068E-02
6.184351E-02
6.250320E-02
6.203837E-02
6.188712E-02
6.150321E-02
6.154612E-02
6.064404E-02
6.017291E-02
5.976556E-02
5.900116E-02
5.894249E-02
5.964026E-02
5.876481E-02
5.783456E-02
5.715976E-02
5.654858E-02
5.493747E-02
5.356304E-02
5.283153E-02
5.207798E-02
5.156872E-02
5.044923E-02
4.937124E-02
4.794139E-02
4.607541E-02
4.540831E-02
4.434959E-02
4.162592E-02
4.106425E-02
3.987211E-02
3.725189E-02
3.610884E-02
3.463943E-02
3.297806E-02
3.126024E-02
2.912790E-02
2.751403E-02
2.559790E-02
2.377966E-02
2.224328E-02
2.079768E-02
1.962157E-02
1.710742E-02
1.547954E-02
1.373451E-02
1.178266E-02
1.058476E-02
9.794536E-03
8.345248E-03
7.115666E-03
6.277276E-03
5.541531E-03
4.489929E-03
4.119871E-03
3.867719E-03
3.461870E-03
3.826838E-03
3.715466E-03
3.876820E-03
3.047647E-03
2.859022E-03
2.545797E-03
2.381970E-03
2.329454E-03
1.672153E-03
1.794015E-03
1.573561E-03
1.324948E-03
1.178192E-03
1.333033E-03
8.008024E-04
9.190784E-04
2.068564E-03
9.810029E-04
5.837762E-04
6.792601E-04
6.945832E-04
6.060520E-04
4.063970E-04
4.471214E-04
4.807133E-04
4.712376E-04
4.421007E-04
3.038458E-04
3.786580E-04
3.925778E-04
3.926833E-04
3.479856E-04
3.247779E-04
3.589064E-04
2.851555E-04
7.947731E-04
-3.130739E-04
-1.149214E-03
-2.193352E-03
-3.182624E-03
-4.381855E-03
-5.370859E-03
-5.798950E-03
2.691561E-04
9.100818E-05
3.255271E-04
1.989371E-04
2.191513E-04
2.682032E-04
2.672948E-04
2.330075E-04
2.907010E-04
3.980110E-04
7.405849E-04
2.466164E-04
5.535610E-04
5.705495E-04
3.809878E-04
4.380616E-04
7.434544E-04
1.461291E-03
7.560525E-04
1.296955E-03
1.772796E-03
2.456369E-03
2.396798E-03
2.826688E-03
2.942193E-03
2.933449E-03
4.132888E-03
4.377387E-03
3.898860E-03
4.133845E-03
3.622096E-03
3.491942E-03
3.232978E-03
3.480650E-03
3.837835E-03
4.295934E-03
4.626497E-03
5.356227E-03
7.078923E-03
7.859099E-03
8.972282E-03
1.005893E-02
1.191436E-02
1.326835E-02
1.509637E-02
1.699091E-02
1.814731E-02
1.994458E-02
2.221601E-02
2.414869E-02
2.581722E-02
2.795375E-02
3.030167E-02
3.244267E-02
3.377757E-02
3.546277E-02
3.707650E-02
3.834824E-02
4.051846E-02
4.192272E-02
4.416979E-02
4.532101E-02
4.647996E-02
4.816617E-02
4.988410E-02
5.060792E-02
5.217940E-02
5.317829E-02
5.389810E-02
5.594287E-02
5.679442E-02
5.653099E-02
5.748687E-02
5.841617E-02
5.899193E-02
5.952976E-02
6.070024E-02
6.060723E-02
6.166561E-02
6.130713E-02
6.093933E-02
6.114988E-02
6.169675E-02
6.404414E-02
6.295062E-02
6.321359E-02
6.215736E-02
6.368798E-02
6.265486E-02
6.307779E-02
6.334970E-02
6.382033E-02
6.413443E-02
6.410441E-02
6.390626E-02
6.277912E-02
6.336429E-02
6.305558E-02
6.429936E-02
6.325724E-02
6.334137E-02
6.272425E-02
6.225638E-02
6.216259E-02
6.143961E-02
6.164626E-02
6.139117E-02
6.161240E-02
6.063558E-02
6.043320E-02
6.034304E-02
5.960485E-02
5.934463E-02
5.826975E-02
5.805410E-02
5.737900E-02
5.604075E-02
5.565533E-02
5.439537E-02
5.365859E-02
5.309839E-02
5.171996E-02
5.074783E-02
4.982724E-02
4.934319E-02
4.788263E-02
4.635300E-02
4.586256E-02
4.430746E-02
4.218085E-02
4.035703E-02
3.889275E-02
3.736219E-02
3.601391E-02
3.468854E-02
3.294641E-02
3.087697E-02
2.953176E-02
2.736980E-02
2.552353E-02
2.367560E-02
2.243199E-02
2.098769E-02
2.091837E-02
1.713831E-02
1.548873E-02
1.347433E-02
1.211659E-02
1.071924E-02
9.809795E-03
8.380496E-03
7.521031E-03
6.648292E-03
5.446981E-03
4.880040E-03
3.964583E-03
3.902464E-03
3.637455E-03
3.909869E-03
3.986824E-03
2.341049E-03
3.865056E-03
3.294214E-03
2.940037E-03
2.572679E-03
2.445919E-03
2.732319E-03
1.687151E-03
1.028338E-03
1.318566E-03
1.305600E-03
1.351594E-03
9.590466E-04
9.308244E-04
1.759764E-03
1.052880E-03
7.413723E-04
6.386801E-04
6.973787E-04
5.450616E-04
5.234253E-04
5.058534E-04
4.704613E-04
3.744432E-04
3.314950E-04
3.174663E-04
3.572082E-04
4.695962E-04
4.103438E-04
5.025932E-04
2.741156E-04
3.479124E-04
3.282267E-04
1.533121E-03
-9.323257E-04
-3.256781E-03
-5.620304E-03
-7.799264E-03
-1.011911E-02
-1.245445E-02
-1.443365E-02
3.295044E-04
-2.670010E-04
-8.225056E-07
-2.905191E-05
1.625693E-04
2.136615E-04
1.767142E-04
6.432934E-05
2.330501E-04
2.637901E-04
2.810438E-04
1.101270E-04
5.176206E-04
5.368932E-04
4.015151E-04
7.517551E-04
9.651895E-04
1.373341E-03
1.433625E-03
1.392230E-03
1.667358E-03
2.489906E-03
2.227048E-03
2.821352E-03
2.779678E-03
3.142592E-03
2.263673E-03
3.389546E-03
3.847144E-03
3.789178E-03
3.366348E-03
3.102817E-03
3.120059E-03
3.468243E-03
3.783925E-03
4.135800E-03
4.782250E-03
5.804129E-03
6.900465E-03
8.257881E-03
9.172791E-03
1.040853E-02
1.172310E-02
1.333874E-02
1.513223E-02
1.725892E-02
1.856591E-02
2.014285E-02
2.199516E-02
2.410502E-02
2.582636E-02
2.779742E-02
2.991558E-02
3.277434E-02
3.361857E-02
3.501634E-02
3.678050E-02
3.857631E-02
4.034190E-02
4.185956E-02
4.355988E-02
4.469562E-02
4.638723E-02
4.700638E-02
4.930696E-02
5.074661E-02
5.136884E-02
5.255181E-02
5.413150E-02
5.509460E-02
5.644701E-02
5.636241E-02
5.709457E-02
5.830296E-02
5.906616E-02
5.955924E-02
6.016046E-02
6.011947E-02
6.114739E-02
6.117637E-02
6.114845E-02
6.180421E-02
6.211463E-02
6.236197E-02
6.368194E-02
6.259879E-02
6.311600E-02
6.327376E-02
6.289962E-02
6.297564E-02
6.308135E-02
6.330927E-02
6.332285E-02
6.362829E-02
6.417445E-02
6.312637E-02
6.290228E-02
6.283049E-02
6.346921E-02
6.356271E-02
6.323548E-02
6.324722E-02
6.314584E-02
6.243205E-02
6.120311E-02
6.161428E-02
6.211187E-02
6.136419E-02
6.067649E-02
6.083631E-02
6.026970E-02
5.986662E-02
5.911355E-02
5.830274E-02
5.762139E-02
5.763290E-02
5.679147E-02
5.623879E-02
5.471267E-02
5.442265E-02
5.333051E-02
5.206540E-02
5.127408E-02
5.048475E-02
4.937073E-02
4.726172E-02
4.632963E-02
4.545417E-02
4.431522E-02
4.249537E-02
4.071106E-02
3.863002E-02
3.745564E-02
3.592571E-02
3.457985E-02
3.272682E-02
3.078259E-02
2.945869E-02
2.772377E-02
2.564880E-02
2.364526E-02
2.190603E-02
2.103720E-02
2.063103E-02
1.703641E-02
1.548499E-02
1.367751E-02
1.210174E-02
1.085137E-02
9.394850E-03
7.883721E-03
7.233783E-03
6.193712E-03
5.474756E-03
4.820994E-03
3.836391E-03
3.622631E-03
3.521023E-03
3.540971E-03
3.507393E-03
3.191344E-03
3.271826E-03
2.954526E-03
2.809660E-03
2.624074E-03
2.105092E-03
1.869925E-03
1.801584E-03
1.603126E-03
1.491756E-03
1.191562E-03
1.241407E-03
9.298016E-04
9.448764E-04
7.190485E-04
7.677788E-04
2.657045E-04
2.836358E-04
6.412564E-04
5.149416E-04
9.631134E-04
3.599468E-04
3.292636E-04
4.150123E-04
4.342506E-04
3.001998E-04
4.200290E-04
4.415962E-04
3.271075E-04
2.670318E-04
2.919927E-04
2.629078E-04
2.249772E-04
9.233142E-04
-1.193849E-03
-3.249512E-03
-5.677927E-03
-7.968085E-03
-1.017021E-02
-1.271591E-02
-1.473486E-02
-1.567555E-04
1.590315E-04
-1.514794E-04
-2.857651E-06
6.384910E-05
3.271507E-04
4.592244E-05
1.711619E-04
1.916538E-04
3.384434E-04
3.245529E-04
5.013535E-04
3.694930E-04
4.046077E-04
3.246069E-04
6.846312E-04
1.430498E-03
1.482754E-03
1.477109E-03
1.509982E-03
1.012264E-03
2.025330E-03
2.296629E-03
2.222892E-03
3.265563E-03
3.056018E-03
3.694493E-03
3.515229E-03
3.439539E-03
3.659731E-03
3.306126E-03
3.039609E-03
3.100214E-03
3.349652E-03
3.403500E-03
3.971450E-03
5.090874E-03
6.190506E-03
6.770585E-03
8.113895E-03
9.244181E-03
1.062087E-02
1.138299E-02
1.348742E-02
1.524904E-02
1.721315E-02
1.879579E-02
2.009341E-02
2.208887E-02
2.442855E-02
2.594952E-02
2.772526E-02
2.924304E-02
3.218768E-02
3.350240E-02
3.476098E-02
3.650355E-02
3.838020E-02
4.012741E-02
4.153778E-02
4.338232E-02
4.510410E-02
4.665030E-02
4.711382E-02
4.884779E-02
5.066256E-02
5.140254E-02
5.247848E-02
5.424081E-02
5.428323E-02
5.621534E-02
5.669164E-02
5.754407E-02
5.799456E-02
5.872061E-02
5.880274E-02
6.010219E-02
6.012834E-02
6.071152E-02
6.103265E-02
6.258355E-02
6.245432E-02
6.281181E-02
6.216193E-02
6.323669E-02
6.217826E-02
6.340088E-02
6.336895E-02
6.332857E-02
6.303082E-02
6.297435E-02
6.341493E-02
6.285667E-02
6.302112E-02
6.368049E-02
6.340629E-02
6.332558E-02
6.332917E-02
6.328777E-02
6.358536E-02
6.315001E-02
6.283382E-02
6.249558E-02
6.238322E-02
6.150033E-02
6.181554E-02
6.250258E-02
6.143104E-02
6.036592E-02
6.013005E-02
6.016132E-02
5.967978E-02
5.909093E-02
5.873197E-02
5.770244E-02
5.772684E-02
5.664920E-02
5.596426E-02
5.500808E-02
5.372882E-02
5.296190E-02
5.223636E-02
5.203494E-02
5.098611E-02
4.877493E-02
4.754419E-02
4.653380E-02
4.511625E-02
4.418448E-02
4.308878E-02
4.003608E-02
3.880197E-02
3.715420E-02
3.614081E-02
3.429501E-02
3.256451E-02
3.065094E-02
2.951331E-02
2.780320E-02
2.585174E-02
2.389220E-02
2.228277E-02
2.036349E-02
1.972266E-02
1.708112E-02
1.523647E-02
1.368903E-02
1.199000E-02
1.076971E-02
9.548337E-03
8.397764E-03
7.208232E-03
6.183977E-03
5.601292E-03
4.356157E-03
3.838100E-03
3.681570E-03
3.729568E-03
3.800547E-03
3.952012E-03
3.579422E-03
3.515455E-03
3.129333E-03
2.754319E-03
2.704285E-03
2.518643E-03
1.890174E-03
1.761511E-03
1.645884E-03
1.496801E-03
1.436988E-03
1.138528E-03
1.034605E-03
9.661282E-04
6.168649E-04
5.433897E-04
8.434605E-04
7.371009E-04
5.415763E-04
6.044273E-04
9.249631E-04
3.975452E-04
4.603126E-04
3.368492E-04
2.034998E-04
2.710137E-04
3.118008E-04
2.930410E-04
3.575676E-04
2.825638E-04
3.537969E-04
2.440949E-04
1.992772E-04
3.716972E-04
-3.806409E-04
-1.426973E-03
-2.387920E-03
-3.404666E-03
-4.528144E-03
-5.552812E-03
-6.344546E-03
4.624680E-05
3.553288E-04
3.430870E-04
-1.078859E-04
-6.091248E-04
-1.287998E-04
1.050393E-04
9.977830E-05
-3.630281E-05
-6.548579E-05
3.203918E-04
5.901830E-04
6.588826E-05
2.163838E-04
7.041913E-04
7.951732E-04
1.504343E-03
1.204381E-03
1.462015E-03
1.534963E-03
1.949939E-03
2.410499E-03
2.424197E-03
2.370644E-03
2.852213E-03
2.758741E-03
2.804542E-03
3.194242E-03
3.488492E-03
3.535782E-03
3.168592E-03
3.393490E-03
3.030992E-03
3.322469E-03
3.859673E-03
4.082378E-03
4.712371E-03
6.445607E-03
6.873425E-03
7.865895E-03
9.181786E-03
1.065568E-02
1.177777E-02
1.349278E-02
1.522421E-02
1.689167E-02
1.882136E-02
2.039762E-02
2.223719E-02
2.425496E-02
2.608052E-02
2.798650E-02
3.033900E-02
3.300804E-02
3.330392E-02
3.433060E-02
3.675060E-02
3.841045E-02
3.997850E-02
4.143806E-02
4.332737E-02
4.482096E-02
4.622188E-02
4.711097E-02
4.904031E-02
5.006333E-02
5.175747E-02
5.268010E-02
5.410370E-02
5.480459E-02
5.576199E-02
5.685640E-02
5.754731E-02
5.842851E-02
5.959623E-02
5.943935E-02
6.030652E-02
6.058064E-02
6.072290E-02
6.051759E-02
6.214323E-02
6.244261E-02
6.282333E-02
6.210014E-02
6.329600E-02
6.379592E-02
6.323216E-02
6.283915E-02
6.276138E-02
6.365687E-02
6.370180E-02
6.368482E-02
6.363519E-02
6.366969E-02
6.333484E-02
6.329885E-02
6.365555E-02
6.364310E-02
6.296786E-02
6.296487E-02
6.304412E-02
6.260366E-02
6.199945E-02
6.178289E-02
6.179709E-02
6.180051E-02
6.168232E-02
6.163828E-02
6.078253E-02
6.018836E-02
6.023230E-02
5.999141E-02
5.952121E-02
5.915359E-02
5.768507E-02
5.729644E-02
5.712880E-02
5.658467E-02
5.506100E-02
5.363366E-02
5.298273E-02
5.243616E-02
5.173995E-02
5.051956E-02
4.897574E-02
4.845281E-02
4.660676E-02
4.469895E-02
4.368287E-02
4.243183E-02
4.053600E-02
3.805501E-02
3.771035E-02
3.609429E-02
3.413836E-02
3.237236E-02
3.087566E-02
3.032267E-02
2.741435E-02
2.544463E-02
2.371455E-02
2.186328E-02
2.028847E-02
1.841381E-02
1.691442E-02
1.498352E-02
1.369080E-02
1.213748E-02
1.087090E-02
9.586440E-03
8.159683E-03
7.098218E-03
6.182577E-03
5.839212E-03
4.552134E-03
3.808019E-03
3.559775E-03
3.601180E-03
3.611288E-03
3.972324E-03
3.331638E-03
3.372786E-03
3.179895E-03
3.131309E-03
3.120750E-03
2.762884E-03
2.119031E-03
1.799202E-03
1.901033E-03
1.584191E-03
1.547507E-03
1.197019E-03
1.153653E-03
9.372715E-04
7.094924E-04
7.360118E-04
6.898232E-04
8.349295E-04
6.037076E-04
6.910766E-04
6.944391E-04
2.818360E-04
1.456161E-04
2.732152E-04
2.215651E-04
2.980917E-04
3.977029E-04
2.932041E-04
2.628321E-04
3.612141E-04
4.780318E-04
3.286386E-04
3.727070E-04
4.951488E-04
-3.890951E-03
-1.224675E-02
-2.025262E-02
-2.827808E-02
-3.629690E-02
-4.434423E-02
-5.248579E-02
1.615568E-04
1.843241E-05
2.851646E-04
2.143015E-04
3.317438E-04
1.648845E-04
-1.429247E-04
3.988537E-04
1.252916E-04
8.430345E-05
-3.276721E-04
9.262259E-06
2.907794E-04
7.311268E-04
9.073171E-04
4.121262E-04
1.322697E-03
1.226266E-03
1.417472E-03
1.893661E-03
2.165406E-03
2.437036E-03
2.521107E-03
2.126517E-03
2.729653E-03
2.807576E-03
3.140939E-03
3.242718E-03
3.362321E-03
2.703685E-03
2.819981E-03
3.196137E-03
3.010119E-03
3.215516E-03
3.667045E-03
4.149593E-03
5.023411E-03
6.240950E-03
7.001255E-03
8.013365E-03
9.351774E-03
9.509280E-03
1.221638E-02
1.377126E-02
1.529454E-02
1.677618E-02
1.865930E-02
2.068287E-02
2.240999E-02
2.402513E-02
2.613009E-02
2.766480E-02
3.000847E-02
3.227703E-02
3.309507E-02
3.473609E-02
3.636039E-02
3.789438E-02
3.989071E-02
4.194929E-02
4.328044E-02
4.526505E-02
4.645406E-02
4.762738E-02
4.902022E-02
4.997031E-02
5.159982E-02
5.248184E-02
5.433526E-02
5.525193E-02
5.568004E-02
5.653304E-02
5.748576E-02
5.841865E-02
5.871634E-02
6.052259E-02
5.993863E-02
6.042193E-02
6.015466E-02
6.042570E-02
6.052320E-02
6.161906E-02
6.246620E-02
6.259357E-02
6.257979E-02
6.361862E-02
6.292074E-02
6.301543E-02
6.361617E-02
6.382319E-02
6.424788E-02
6.416405E-02
6.333800E-02
6.318335E-02
6.376528E-02
6.311476E-02
6.325195E-02
6.325336E-02
6.412153E-02
6.291084E-02
6.310006E-02
6.243428E-02
6.258159E-02
6.187814E-02
6.161387E-02
6.181955E-02
6.121736E-02
6.079253E-02
6.101053E-02
6.042290E-02
6.070618E-02
5.980063E-02
5.936413E-02
5.867360E-02
5.798312E-02
5.675059E-02
5.666984E-02
5.636161E-02
5.426884E-02
5.383852E-02
5.336120E-02
5.222239E-02
5.134659E-02
5.026893E-02
4.925884E-02
4.787043E-02
4.678148E-02
4.532014E-02
4.385299E-02
4.246521E-02
4.069202E-02
3.866538E-02
3.759843E-02
3.575822E-02
3.427568E-02
3.244376E-02
3.094664E-02
2.680355E-02
2.732466E-02
2.597774E-02
2.346384E-02
2.219899E-02
2.027582E-02
1.818158E-02
1.623359E-02
1.509289E-02
1.254442E-02
1.176422E-02
1.115633E-02
9.766294E-03
7.663930E-03
7.069894E-03
6.215741E-03
5.302772E-03
4.503558E-03
3.724297E-03
3.453638E-03
3.393191E-03
3.698496E-03
3.584496E-03
3.618814E-03
3.526573E-03
3.188440E-03
3.107737E-03
2.915362E-03
2.683725E-03
2.378881E-03
2.011663E-03
1.604994E-03
1.611027E-03
1.533934E-03
1.532346E-03
1.186816E-03
1.035211E-03
7.802398E-04
5.174933E-04
7.229956E-04
8.798679E-04
7.474581E-04
9.012969E-04
6.702730E-04
4.774746E-04
7.493359E-04
7.163781E-04
3.007515E-04
4.246161E-04
4.756109E-04
4.875566E-04
3.970765E-04
4.994039E-04
2.755343E-04
3.609004E-04
7.709678E-04
6.009072E-04
-8.507537E-03
-2.654923E-02
-4.466520E-02
-6.256998E-02
-8.047312E-02
-9.859540E-02
-1.163808E-01
-8.165476E-05
3.331263E-04
-4.422867E-05
-3.054779E-04
2.462236E-04
1.138126E-04
3.625828E-05
7.721765E-05
5.258711E-05
4.617020E-04
5.291852E-04
4.458403E-04
3.497987E-04
4.983512E-04
4.041375E-04
4.682044E-04
1.305572E-03
1.305492E-03
1.371813E-03
1.844918E-03
1.914839E-03
1.886382E-03
2.458865E-03
2.567371E-03
2.869230E-03
3.106502E-03
3.495662E-03
3.414613E-03
3.359561E-03
7.197740E-04
2.230397E-03
3.356383E-03
3.011362E-03
3.414942E-03
3.678878E-03
4.053217E-03
4.777951E-03
5.617867E-03
6.923698E-03
7.971697E-03
9.434989E-03
1.080539E-02
1.191264E-02
1.358248E-02
1.499189E-02
1.697256E-02
1.894119E-02
2.031271E-02
2.242004E-02
2.425754E-02
2.596873E-02
2.779078E-02
2.965224E-02
3.204811E-02
3.342455E-02
3.504236E-02
3.613775E-02
3.827755E-02
4.059215E-02
4.270537E-02
4.323038E-02
4.452014E-02
4.621070E-02
4.792702E-02
4.907401E-02
5.081154E-02
5.177657E-02
5.253981E-02
5.430039E-02
5.479263E-02
5.608907E-02
5.676041E-02
5.949068E-02
5.801376E-02
5.813016E-02
6.020436E-02
6.002288E-02
6.026139E-02
6.025602E-02
6.120517E-02
6.031344E-02
6.147691E-02
6.162959E-02
6.259045E-02
6.228008E-02
6.284040E-02
6.216046E-02
6.240887E-02
6.389764E-02
6.407348E-02
6.390864E-02
6.361140E-02
6.370264E-02
6.323801E-02
6.416529E-02
6.292131E-02
6.325399E-02
6.290674E-02
6.418932E-02
6.320528E-02
6.300805E-02
6.274490E-02
6.323804E-02
6.242334E-02
6.187932E-02
6.168426E-02
6.114560E-02
6.073329E-02
6.090583E-02
6.013895E-02
5.999345E-02
5.915858E-02
5.910417E-02
5.831312E-02
5.818235E-02
5.644969E-02
5.603148E-02
5.587087E-02
5.434948E-02
5.374419E-02
5.299957E-02
5.206370E-02
5.056048E-02
4.994703E-02
4.943385E-02
4.808378E-02
4.696517E-02
4.519598E-02
4.394635E-02
4.298776E-02
4.114465E-02
3.895958E-02
3.734274E-02
3.569555E-02
3.487692E-02
3.290576E-02
3.094202E-02
2.881112E-02
2.758489E-02
2.584062E-02
2.372243E-02
2.252851E-02
1.990037E-02
1.765522E-02
1.616039E-02
1.512241E-02
1.382995E-02
1.207393E-02
1.065991E-02
9.181676E-03
8.172225E-03
7.175688E-03
6.117547E-03
5.390492E-03
4.625521E-03
4.023099E-03
3.526713E-03
3.267380E-03
3.319861E-03
3.275805E-03
3.174416E-03
3.102839E-03
3.207867E-03
3.135712E-03
2.880363E-03
2.822848E-03
2.407281E-03
1.984801E-03
1.768876E-03
1.598423E-03
1.794452E-03
1.508746E-03
1.120004E-03
1.166655E-03
9.991870E-04
7.359476E-04
9.218476E-04
8.871603E-04
6.581946E-04
4.699790E-04
9.954903E-04
2.945397E-04
6.341320E-04
5.066903E-04
4.404384E-04
4.309028E-04
5.292040E-04
3.984566E-04
2.046143E-04
1.450122E-04
2.886476E-04
2.504751E-04
5.120395E-04
1.846110E-04
-8.861518E-03
-2.659794E-02
-4.337508E-02
-6.088436E-02
-7.827158E-02
-9.566229E-02
-1.132303E-01
2.291868E-04
1.667165E-04
7.727251E-05
2.289387E-04
1.516676E-04
2.178425E-05
4.322700E-04
1.175931E-02
2.034136E-02
1.784584E-03
4.464140E-04
3.999931E-04
1.269157E-04
2.235153E-04
-3.163179E-04
9.211281E-04
1.612973E-03
1.807091E-03
1.011655E-03
1.800569E-03
1.876619E-03
2.125154E-03
2.175769E-03
2.493876E-03
2.828189E-03
2.897738E-03
3.855023E-03
3.811412E-03
3.589560E-03
4.394588E-03
2.878471E-03
2.182164E-03
2.890014E-03
3.360499E-03
3.636507E-03
4.009716E-03
4.793184E-03
5.558645E-03
7.106361E-03
7.891982E-03
9.062334E-03
1.050537E-02
1.192936E-02
1.359724E-02
1.515531E-02
1.677639E-02
1.862299E-02
2.017394E-02
2.251720E-02
2.412101E-02
2.586267E-02
2.815438E-02
2.931061E-02
3.152443E-02
3.332716E-02
3.488244E-02
3.700022E-02
3.895176E-02
4.060453E-02
4.238156E-02
4.360784E-02
4.491006E-02
4.635937E-02
4.736163E-02
4.834673E-02
5.025258E-02
5.167737E-02
5.271329E-02
5.319976E-02
5.460023E-02
5.584965E-02
5.774494E-02
6.016139E-02
5.771626E-02
5.845514E-02
5.913480E-02
6.004992E-02
6.025089E-02
6.139537E-02
6.118723E-02
6.115923E-02
6.197628E-02
6.151415E-02
6.207854E-02
6.224761E-02
6.211611E-02
6.235755E-02
6.312248E-02
6.326267E-02
6.390670E-02
6.310100E-02
6.346834E-02
6.429749E-02
6.322064E-02
6.275845E-02
6.356897E-02
6.382070E-02
6.367452E-02
6.420379E-02
6.388611E-02
6.318791E-02
6.368596E-02
6.333924E-02
6.264048E-02
6.208259E-02
6.140350E-02
6.083984E-02
6.085642E-02
6.079734E-02
6.057784E-02
5.947564E-02
5.912809E-02
5.905866E-02
5.814756E-02
5.769411E-02
5.639817E-02
5.605459E-02
5.549795E-02
5.492298E-02
5.417981E-02
5.288846E-02
5.239128E-02
5.080213E-02
4.959469E-02
4.883263E-02
4.757192E-02
4.581796E-02
4.490688E-02
4.387101E-02
4.236235E-02
4.107144E-02
3.905528E-02
3.747915E-02
3.557990E-02
3.488366E-02
3.304468E-02
3.086405E-02
2.914223E-02
2.748042E-02
2.558870E-02
2.371467E-02
2.203686E-02
2.014050E-02
1.783793E-02
1.686223E-02
1.511557E-02
1.289152E-02
1.123405E-02
1.019573E-02
9.417336E-03
8.228488E-03
6.999516E-03
6.204842E-03
5.380822E-03
4.531970E-03
3.895290E-03
3.585225E-03
2.988437E-03
3.022074E-03
2.836168E-03
3.171886E-03
3.282445E-03
2.987197E-03
2.709469E-03
2.686640E-03
2.477977E-03
2.401807E-03
2.243305E-03
1.837748E-03
1.912936E-03
1.641162E-03
1.284658E-03
1.156147E-03
1.308727E-03
9.575047E-04
9.210968E-04
1.031285E-03
8.623187E-04
6.584662E-04
5.261518E-04
1.494328E-03
4.037616E-04
6.107037E-04
3.742917E-04
5.582348E-04
5.458290E-04
5.199517E-04
4.792541E-04
3.562538E-04
2.744018E-04
3.146587E-04
4.269364E-04
5.396483E-04
3.335325E-04
-4.829623E-03
-1.524033E-02
-2.449062E-02
-3.416954E-02
-4.418535E-02
-5.391608E-02
-6.381284E-02
-5.403344E-05
-1.954751E-04
2.640827E-04
-1.077363E-04
1.455530E-04
1.384165E-04
-1.313570E-03
1.833315E-02
1.339095E-02
1.335450E-02
3.102714E-04
5.191642E-04
2.484886E-04
-2.674856E-04
2.059297E-04
1.149684E-03
9.118139E-04
1.304619E-03
1.306767E-03
1.801762E-03
1.877299E-03
2.101669E-03
2.345674E-03
2.218421E-03
2.936043E-03
3.150194E-03
5.008539E-03
3.944554E-03
3.959046E-03
4.061613E-03
3.644880E-03
2.939790E-03
3.234586E-03
3.145491E-03
3.607452E-03
4.250230E-03
4.074422E-03
5.386357E-03
6.878034E-03
8.137450E-03
9.351274E-03
1.052338E-02
1.180219E-02
1.377602E-02
1.542058E-02
1.663221E-02
1.858775E-02
2.031049E-02
2.227666E-02
2.365935E-02
2.614019E-02
2.796397E-02
2.889169E-02
3.122784E-02
3.378579E-02
3.516151E-02
3.716119E-02
3.884347E-02
4.096642E-02
4.231841E-02
4.385985E-02
4.540745E-02
4.655144E-02
4.783154E-02
4.877294E-02
5.011577E-02
5.156243E-02
5.279393E-02
5.314999E-02
5.461304E-02
5.525487E-02
5.633943E-02
5.962288E-02
5.779794E-02
5.881089E-02
5.906917E-02
6.000083E-02
5.987143E-02
6.080741E-02
6.127789E-02
6.120916E-02
6.187689E-02
6.209610E-02
6.234035E-02
6.231169E-02
6.209416E-02
6.299275E-02
6.366496E-02
6.321649E-02
6.354234E-02
6.356440E-02
6.318603E-02
6.329492E-02
6.297416E-02
6.337841E-02
6.389269E-02
6.394208E-02
6.365498E-02
6.328044E-02
6.356913E-02
6.326734E-02
6.335296E-02
6.251982E-02
6.231590E-02
6.168130E-02
6.130059E-02
6.064407E-02
6.035712E-02
6.040481E-02
6.063275E-02
5.991240E-02
6.002107E-02
5.863516E-02
5.813124E-02
5.740361E-02
5.645199E-02
5.648838E-02
5.618161E-02
5.503515E-02
5.472549E-02
5.292394E-02
5.216470E-02
5.099857E-02
5.054899E-02
4.882378E-02
4.694588E-02
4.634420E-02
4.552775E-02
4.362270E-02
4.224420E-02
4.074502E-02
3.910647E-02
3.674732E-02
3.574091E-02
3.479571E-02
3.290975E-02
3.104201E-02
2.913428E-02
2.728758E-02
2.530225E-02
2.345006E-02
2.195712E-02
2.017229E-02
1.839954E-02
1.678759E-02
1.507394E-02
1.276586E-02
1.151832E-02
1.039974E-02
9.739052E-03
8.248284E-03
7.092339E-03
6.233182E-03
5.224012E-03
4.238281E-03
3.859312E-03
3.728601E-03
3.183636E-03
3.082606E-03
3.040888E-03
3.045198E-03
3.007036E-03
2.982217E-03
2.537823E-03
2.417295E-03
2.391390E-03
2.344412E-03
2.326670E-03
2.052266E-03
1.630805E-03
1.296171E-03
9.981769E-04
9.493312E-04
9.081162E-04
8.298026E-04
7.081230E-04
6.884887E-04
5.304460E-04
5.236221E-04
4.666282E-04
1.265190E-03
4.064241E-04
3.917186E-04
3.804919E-04
3.954912E-04
3.947256E-04
3.547762E-04
2.943224E-04
2.854038E-04
3.883040E-04
3.264824E-04
1.317463E-04
4.443681E-04
4.753980E-04
3.948154E-05
-9.123149E-04
-5.848684E-04
-9.688360E-04
-1.310724E-03
-1.736703E-03
-2.088986E-03
1.916159E-04
1.886645E-04
6.343552E-05
-2.157766E-04
1.077225E-04
3.852586E-03
-6.509542E-02
1.692490E-02
2.030112E-02
-1.280721E-02
-1.747106E-03
4.702528E-04
8.585523E-04
7.276807E-04
1.792206E-03
1.085768E-03
6.951109E-04
9.517974E-04
1.119120E-03
1.622765E-03
2.276115E-03
2.609504E-03
2.248575E-03
2.400411E-03
3.171216E-03
3.594712E-03
5.142975E-03
3.965999E-03
3.931239E-03
4.175713E-03
3.849373E-03
3.674939E-03
3.189694E-03
3.296053E-03
3.706831E-03
2.995729E-03
3.896456E-03
5.681522E-03
7.121698E-03
8.245915E-03
9.168241E-03
1.050346E-02
1.214283E-02
1.351457E-02
1.542666E-02
1.680477E-02
1.867348E-02
1.994823E-02
2.191620E-02
2.393155E-02
2.595397E-02
2.755722E-02
2.951976E-02
3.133221E-02
3.386882E-02
3.521620E-02
3.698556E-02
3.856401E-02
4.067755E-02
4.237471E-02
4.364825E-02
4.495868E-02
4.724460E-02
4.811014E-02
4.970008E-02
5.035798E-02
5.119461E-02
5.236053E-02
5.401045E-02
5.497712E-02
5.535828E-02
5.607286E-02
5.688277E-02
5.761340E-02
5.864406E-02
5.934281E-02
5.982609E-02
6.004548E-02
6.014205E-02
6.073712E-02
6.079173E-02
6.134692E-02
6.230318E-02
6.251993E-02
6.226238E-02
6.227411E-02
6.276288E-02
6.304480E-02
6.313518E-02
6.316060E-02
6.416382E-02
6.326075E-02
6.282166E-02
6.291650E-02
6.387338E-02
6.354678E-02
6.336245E-02
6.352365E-02
6.291558E-02
6.307367E-02
6.309002E-02
6.335630E-02
6.227140E-02
6.170595E-02
6.098176E-02
6.142054E-02
6.073018E-02
6.072916E-02
5.969055E-02
6.027850E-02
5.959494E-02
6.009631E-02
5.901311E-02
5.862928E-02
5.762904E-02
5.664015E-02
5.659837E-02
5.566578E-02
5.478939E-02
5.383118E-02
5.285284E-02
5.254817E-02
5.114041E-02
5.140862E-02
4.902746E-02
4.734495E-02
4.675831E-02
4.512682E-02
4.403778E-02
4.294910E-02
4.098422E-02
3.952913E-02
3.718306E-02
3.567094E-02
3.451967E-02
3.268391E-02
3.127448E-02
2.925332E-02
2.755224E-02
2.540379E-02
2.352549E-02
2.191149E-02
2.020847E-02
1.844791E-02
1.679930E-02
1.474776E-02
1.280109E-02
1.144516E-02
1.043913E-02
9.454633E-03
8.166561E-03
6.806004E-03
5.970541E-03
5.320596E-03
4.666332E-03
3.955652E-03
3.646663E-03
3.338133E-03
3.120238E-03
3.230140E-03
3.193899E-03
3.028522E-03
2.872432E-03
2.488386E-03
2.592619E-03
2.489541E-03
2.214690E-03
2.192239E-03
1.890077E-03
1.468723E-03
1.170593E-03
8.343691E-04
9.354493E-04
1.026711E-03
8.997834E-04
5.938335E-04
5.343347E-04
5.172239E-04
3.294812E-04
3.380599E-04
6.710120E-04
4.128268E-04
4.467543E-04
4.019730E-04
5.316703E-04
5.303990E-04
4.897422E-04
3.478036E-04
3.898534E-04
3.907538E-04
3.764132E-04
5.692838E-04
6.780289E-04
4.449609E-04
-2.338244E-04
-9.982190E-04
-1.655191E-03
-2.575145E-03
-3.409421E-03
-4.166063E-03
-5.011191E-03
3.844185E-04
2.271482E-04
-1.080475E-04
2.139449E-04
1.295179E-04
4.372746E-03
-3.998595E-02
-5.677892E-03
1.594562E-02
-3.522167E-02
-2.531217E-02
2.696449E-04
4.145131E-04
5.345536E-04
4.529456E-04
1.014298E-03
1.182733E-03
1.302535E-03
1.418136E-03
1.449245E-03
1.925207E-03
1.848982E-03
2.690121E-03
2.627610E-03
3.061721E-03
3.802020E-03
4.224885E-03
4.161675E-03
4.170224E-03
3.797570E-03
3.563058E-03
3.330756E-03
3.274119E-03
3.423148E-03
3.748244E-03
4.066435E-03
4.299585E-03
4.879391E-03
6.370966E-03
7.790850E-03
8.551024E-03
1.019840E-02
1.194780E-02
1.330275E-02
1.503183E-02
1.689952E-02
1.865306E-02
1.995970E-02
2.214539E-02
2.365376E-02
2.559713E-02
2.757121E-02
2.853102E-02
3.143792E-02
3.289039E-02
3.501624E-02
3.700823E-02
3.852926E-02
4.045947E-02
4.215532E-02
4.328412E-02
4.501325E-02
4.660118E-02
4.879538E-02
4.930573E-02
5.000999E-02
5.053949E-02
5.258503E-02
5.349746E-02
5.519638E-02
5.542763E-02
5.588010E-02
5.687143E-02
5.743056E-02
5.832561E-02
5.951106E-02
5.965362E-02
5.960017E-02
6.055599E-02
6.039769E-02
6.145232E-02
6.135432E-02
6.271998E-02
6.220345E-02
6.287775E-02
6.278615E-02
6.310109E-02
6.204683E-02
6.269893E-02
6.376536E-02
6.450608E-02
6.362247E-02
6.333802E-02
6.244377E-02
6.441888E-02
6.322884E-02
6.357468E-02
6.377766E-02
6.280900E-02
6.232109E-02
6.303826E-02
6.330915E-02
6.227158E-02
6.175490E-02
6.206210E-02
6.193659E-02
6.115773E-02
6.129250E-02
6.025730E-02
6.022852E-02
5.980331E-02
5.888663E-02
5.857367E-02
5.839064E-02
5.780818E-02
5.763785E-02
5.671175E-02
5.602250E-02
5.550508E-02
5.383123E-02
5.289712E-02
5.267016E-02
5.155781E-02
5.081617E-02
4.872455E-02
4.726632E-02
4.554857E-02
4.480630E-02
4.422184E-02
4.318823E-02
4.145123E-02
3.961361E-02
3.745680E-02
3.532065E-02
3.411582E-02
3.289226E-02
3.144204E-02
2.946325E-02
2.769018E-02
2.574014E-02
2.374166E-02
2.199793E-02
2.022389E-02
1.812435E-02
1.684698E-02
1.418602E-02
1.130964E-02
1.188738E-02
1.050813E-02
9.296120E-03
8.265484E-03
6.839787E-03
5.633477E-03
5.013044E-03
4.415750E-03
3.574896E-03
3.553105E-03
3.211369E-03
3.021667E-03
3.104596E-03
3.294259E-03
3.181334E-03
2.772040E-03
2.696799E-03
2.389594E-03
2.407720E-03
2.114010E-03
2.111784E-03
1.722733E-03
1.313393E-03
1.278643E-03
1.166984E-03
1.261551E-03
1.082639E-03
8.348545E-04
7.593611E-04
6.002096E-04
5.271698E-04
3.488939E-04
5.262300E-04
2.134494E-03
4.863269E-04
4.333890E-04
4.601329E-04
-4.654839E-05
3.383601E-04
2.676046E-04
2.427966E-04
2.927080E-04
2.808809E-04
3.456110E-04
6.479032E-04
6.058661E-04
5.091293E-04
2.692588E-05
-4.388775E-04
-7.258894E-04
-1.248610E-03
-1.765057E-03
-1.963565E-03
-2.245634E-03
2.077891E-04
2.794919E-04
2.604294E-04
2.300015E-04
3.439880E-04
8.258175E-03
-2.472463E-02
2.713353E-03
7.934731E-03
5.407712E-03
-2.144432E-02
3.321662E-04
4.015896E-05
6.428798E-04
5.605102E-04
8.071047E-04
1.086006E-03
1.073386E-03
1.399634E-03
1.192216E-03
1.722761E-03
2.066987E-03
2.586177E-03
2.718725E-03
3.020126E-03
3.383772E-03
3.782028E-03
4.126697E-03
4.049414E-03
3.691425E-03
3.473360E-03
3.468718E-03
3.439744E-03
3.195343E-03
3.298848E-03
4.888041E-03
5.076904E-03
3.725989E-03
5.016261E-03
7.649560E-03
9.125466E-03
1.069415E-02
1.195576E-02
1.323463E-02
1.438526E-02
1.676239E-02
1.862857E-02
1.924465E-02
2.145303E-02
2.389246E-02
2.554668E-02
2.790561E-02
2.990600E-02
3.142074E-02
3.293766E-02
3.478342E-02
3.689693E-02
3.858420E-02
4.044435E-02
4.225171E-02
4.337756E-02
4.522161E-02
4.686016E-02
4.859419E-02
4.885233E-02
5.009560E-02
5.028144E-02
5.279860E-02
5.356707E-02
5.520202E-02
5.550021E-02
5.583108E-02
5.676345E-02
5.765686E-02
5.893428E-02
5.953979E-02
6.000319E-02
5.957463E-02
6.049451E-02
6.039699E-02
6.209505E-02
6.195416E-02
6.269165E-02
6.205001E-02
6.306990E-02
6.321173E-02
6.283089E-02
6.234777E-02
6.256182E-02
6.388204E-02
6.396997E-02
6.353112E-02
6.353597E-02
6.178379E-02
6.349584E-02
6.276407E-02
6.355019E-02
6.394975E-02
6.292583E-02
6.215622E-02
6.280165E-02
6.258921E-02
6.174766E-02
6.216619E-02
6.185407E-02
6.173184E-02
6.134779E-02
6.126565E-02
6.064468E-02
6.034072E-02
5.971852E-02
5.870127E-02
5.834000E-02
5.835298E-02
5.851277E-02
5.709564E-02
5.660910E-02
5.613913E-02
5.611270E-02
5.447101E-02
5.327807E-02
5.220494E-02
5.109386E-02
5.060823E-02
4.905159E-02
4.724430E-02
4.675310E-02
4.571274E-02
4.452103E-02
4.255973E-02
4.156921E-02
3.963883E-02
3.746806E-02
3.631624E-02
3.568454E-02
3.278348E-02
3.166803E-02
3.010840E-02
2.695602E-02
2.577432E-02
2.440729E-02
2.223662E-02
2.017556E-02
1.807587E-02
1.668689E-02
1.481021E-02
1.266278E-02
1.165904E-02
1.079357E-02
9.144381E-03
8.105142E-03
7.034439E-03
5.765124E-03
4.819532E-03
4.301223E-03
3.553801E-03
3.259202E-03
3.242292E-03
3.093725E-03
3.203223E-03
3.046438E-03
3.025495E-03
2.785325E-03
2.725751E-03
2.498889E-03
2.440109E-03
2.298708E-03
2.154883E-03
1.597496E-03
1.559763E-03
1.190839E-03
1.056949E-03
1.223452E-03
1.033580E-03
8.970147E-04
9.892484E-04
6.918627E-04
7.934981E-04
6.599838E-04
7.066003E-04
3.176391E-03
5.422208E-04
4.142862E-04
4.714730E-04
5.371394E-04
6.599280E-04
2.849661E-04
3.072650E-04
2.194387E-04
4.586496E-04
1.237443E-04
6.201410E-04
4.479228E-04
3.812396E-04
2.791583E-04
3.850415E-05
-2.115503E-04
-5.473730E-04
-8.743233E-04
-8.198787E-04
-1.088763E-03
3.077131E-04
-1.289940E-04
1.104955E-04
-1.593746E-04
8.192821E-05
-7.309922E-03
-2.766079E-02
8.091823E-03
-1.188025E-03
2.678361E-02
1.841790E-02
-2.098660E-05
8.082914E-04
6.201828E-04
7.186620E-04
1.124174E-03
1.476462E-03
1.394942E-03
1.594499E-03
1.636772E-03
2.058250E-03
2.170236E-03
2.718125E-03
3.135367E-03
3.359028E-03
3.711529E-03
4.023000E-03
4.096118E-03
3.817437E-03
3.504876E-03
3.381476E-03
3.443674E-03
3.348938E-03
3.344499E-03
3.593852E-03
4.598364E-03
5.049987E-03
2.857880E-03
5.180446E-03
7.632974E-03
9.085455E-03
1.066113E-02
1.196750E-02
1.337121E-02
1.444877E-02
1.686254E-02
1.884272E-02
2.004241E-02
2.227392E-02
2.431397E-02
2.647248E-02
2.779048E-02
3.024307E-02
3.144905E-02
3.288305E-02
3.492207E-02
3.693740E-02
3.897218E-02
4.040162E-02
4.176519E-02
4.304326E-02
4.469084E-02
4.709600E-02
4.742969E-02
4.942397E-02
5.020286E-02
5.134163E-02
5.202658E-02
5.402635E-02
5.453193E-02
5.569943E-02
5.632191E-02
5.700510E-02
5.836228E-02
5.880078E-02
5.908894E-02
5.981643E-02
6.007204E-02
6.043840E-02
6.101746E-02
6.142615E-02
6.191704E-02
6.190874E-02
6.245202E-02
6.299518E-02
6.350775E-02
6.250127E-02
6.306424E-02
6.275906E-02
6.348860E-02
6.424399E-02
6.398778E-02
6.297417E-02
6.307806E-02
6.335595E-02
6.302647E-02
6.254255E-02
6.393956E-02
6.308783E-02
6.223256E-02
6.247873E-02
6.221560E-02
6.207600E-02
6.179034E-02
6.202285E-02
6.092908E-02
6.088642E-02
6.108811E-02
6.004282E-02
5.978992E-02
5.907367E-02
5.855040E-02
5.921655E-02
5.863475E-02
5.839291E-02
5.736247E-02
5.649016E-02
5.567566E-02
5.514312E-02
5.417638E-02
5.332016E-02
5.222681E-02
5.100086E-02
5.044926E-02
4.893168E-02
4.796773E-02
4.709020E-02
4.556070E-02
4.396205E-02
4.267983E-02
4.127665E-02
3.955413E-02
3.759352E-02
3.573335E-02
3.519961E-02
3.315377E-02
3.119945E-02
2.992124E-02
2.703898E-02
2.559182E-02
2.446186E-02
2.206877E-02
1.989997E-02
1.799654E-02
1.619720E-02
1.467151E-02
1.314002E-02
1.192839E-02
1.085342E-02
9.232822E-03
7.937890E-03
7.036270E-03
5.949321E-03
4.867922E-03
4.298373E-03
3.807469E-03
3.445965E-03
3.350895E-03
3.346388E-03
3.028522E-03
2.991611E-03
3.008021E-03
2.616773E-03
2.706441E-03
2.481583E-03
2.310580E-03
2.025339E-03
1.837164E-03
1.440194E-03
1.410771E-03
1.259415E-03
1.116366E-03
1.080106E-03
9.343929E-04
1.036271E-03
7.711241E-04
6.298942E-04
6.460703E-04
6.548949E-04
7.586048E-04
1.879630E-03
8.096768E-04
4.904355E-04
4.481485E-04
4.244922E-04
4.328038E-04
1.177135E-04
2.029109E-04
1.846013E-04
2.666752E-04
3.956088E-04
4.546410E-04
4.114186E-04
2.921911E-04
9.771557E-06
-2.523071E-04
-5.586143E-04
-8.940956E-04
-1.468559E-03
-1.580758E-03
-1.905601E-03
5.207159E-04
9.585627E-05
-1.411018E-04
1.115054E-04
3.628848E-04
-3.138556E-02
-5.708840E-02
-2.505845E-03
-1.731422E-03
4.030126E-02
7.228896E-02
4.527385E-04
5.166733E-04
7.545914E-04
5.036196E-04
8.005982E-04
1.078601E-03
1.455616E-03
1.515632E-03
2.089356E-03
2.021388E-03
2.242050E-03
2.236090E-03
2.912719E-03
2.975219E-03
3.702963E-03
3.790671E-03
3.653590E-03
3.539996E-03
3.611983E-03
3.612156E-03
3.309763E-03
3.372555E-03
3.573083E-03
3.965712E-03
4.336771E-03
5.398930E-03
4.583199E-03
6.305242E-03
8.117771E-03
9.362054E-03
1.052783E-02
1.211428E-02
1.340537E-02
1.488741E-02
1.669161E-02
1.837077E-02
2.007316E-02
2.173808E-02
2.408420E-02
2.639066E-02
2.760380E-02
2.956469E-02
3.127527E-02
3.305352E-02
3.505371E-02
3.728885E-02
3.886153E-02
4.016173E-02
4.213664E-02
4.299233E-02
4.460103E-02
4.654665E-02
4.787833E-02
4.926632E-02
5.050128E-02
5.161363E-02
5.220488E-02
5.418675E-02
5.515263E-02
5.529689E-02
5.645000E-02
5.785501E-02
5.828268E-02
5.869450E-02
5.904865E-02
5.941720E-02
5.977529E-02
6.080952E-02
6.103198E-02
6.131663E-02
6.119311E-02
6.113586E-02
6.202847E-02
6.253001E-02
6.303201E-02
6.255948E-02
6.252808E-02
6.286249E-02
6.367378E-02
6.399350E-02
6.347766E-02
6.298206E-02
6.364540E-02
6.343061E-02
6.331121E-02
6.267896E-02
6.416687E-02
6.271744E-02
6.240293E-02
6.294943E-02
6.236509E-02
6.220447E-02
6.184369E-02
6.208145E-02
6.096035E-02
6.048600E-02
6.082228E-02
6.015384E-02
6.058211E-02
5.925130E-02
5.930323E-02
5.948784E-02
5.847223E-02
5.815294E-02
5.796951E-02
5.572749E-02
5.522596E-02
5.461676E-02
5.419726E-02
5.313917E-02
5.204108E-02
5.077393E-02
5.016179E-02
4.937505E-02
4.826436E-02
4.655356E-02
4.491005E-02
4.393680E-02
4.266085E-02
4.146072E-02
4.012183E-02
3.792542E-02
3.581332E-02
3.449377E-02
3.335021E-02
3.111379E-02
2.965493E-02
2.735241E-02
2.543611E-02
2.395627E-02
2.223671E-02
1.984692E-02
1.794719E-02
1.630762E-02
1.485215E-02
1.359470E-02
1.164013E-02
1.047990E-02
9.370145E-03
7.864084E-03
6.805832E-03
5.682237E-03
4.667398E-03
4.404986E-03
3.994989E-03
3.337517E-03
3.022118E-03
2.913122E-03
2.807911E-03
2.775915E-03
2.856784E-03
2.519050E-03
2.766794E-03
2.441716E-03
2.032796E-03
2.008166E-03
1.603473E-03
1.416741E-03
1.271745E-03
1.232007E-03
9.506480E-04
1.177659E-03
8.914124E-04
8.077853E-04
5.819581E-04
6.202987E-04
5.672705E-04
4.401407E-04
5.111831E-04
1.735597E-03
9.565519E-04
5.419858E-04
5.704644E-04
7.017441E-04
5.598760E-04
2.376482E-04
3.097326E-04
2.606786E-04
4.053158E-04
2.294926E-04
4.250431E-04
6.110786E-04
5.459794E-04
1.017459E-04
-6.154828E-04
-1.521471E-03
-2.198952E-03
-2.930723E-03
-3.653740E-03
-4.383345E-03
-2.371267E-04
6.071844E-05
1.165287E-04
1.379036E-04
3.351418E-04
-8.503228E-02
6.426209E-02
6.406307E-03
5.969761E-03
3.953340E-02
-3.530869E-02
6.417542E-04
4.140362E-04
7.445444E-04
6.431672E-04
1.010106E-03
9.060597E-04
1.331893E-03
1.498341E-03
1.909814E-03
2.077677E-03
2.187386E-03
1.972898E-03
2.918476E-03
2.946289E-03
3.542792E-03
3.437446E-03
3.384937E-03
3.691034E-03
3.824596E-03
3.535671E-03
3.271313E-03
3.238690E-03
3.473567E-03
4.044979E-03
4.461502E-03
4.992375E-03
6.118878E-03
7.287249E-03
8.023354E-03
9.500063E-03
1.060124E-02
1.230083E-02
1.350905E-02
1.491504E-02
1.664050E-02
1.869603E-02
2.040434E-02
2.166737E-02
2.382345E-02
2.594438E-02
2.693337E-02
2.827223E-02
3.120141E-02
3.364539E-02
3.525021E-02
3.731482E-02
3.891513E-02
4.034425E-02
4.230128E-02
4.304648E-02
4.443911E-02
4.664616E-02
4.823441E-02
4.898588E-02
5.105323E-02
5.197049E-02
5.294504E-02
5.391466E-02
5.532813E-02
5.573901E-02
5.662435E-02
5.772271E-02
5.813694E-02
5.918128E-02
5.943187E-02
5.959264E-02
5.975722E-02
6.111483E-02
6.097752E-02
6.152971E-02
6.166208E-02
6.154885E-02
6.167504E-02
6.220758E-02
6.252194E-02
6.368031E-02
6.267804E-02
6.340129E-02
6.373323E-02
6.386243E-02
6.368610E-02
6.363518E-02
6.286727E-02
6.329419E-02
6.258948E-02
6.272751E-02
6.376142E-02
6.328964E-02
6.235349E-02
6.217161E-02
6.246254E-02
6.203663E-02
6.167584E-02
6.104181E-02
6.084940E-02
6.033345E-02
6.087494E-02
6.062916E-02
6.026411E-02
5.951483E-02
5.937623E-02
5.845820E-02
5.795952E-02
5.813716E-02
5.679331E-02
5.555935E-02
5.514640E-02
5.441995E-02
5.356428E-02
5.281129E-02
5.199212E-02
5.160920E-02
5.051891E-02
4.943462E-02
4.835260E-02
4.680646E-02
4.531145E-02
4.457943E-02
4.269192E-02
4.140088E-02
3.983456E-02
3.769133E-02
3.594313E-02
3.441720E-02
3.295648E-02
3.150761E-02
2.990646E-02
2.762035E-02
2.554382E-02
2.365891E-02
2.217720E-02
1.970197E-02
1.810870E-02
1.676213E-02
1.503660E-02
1.368531E-02
1.199681E-02
1.047035E-02
9.117989E-03
8.075825E-03
7.063923E-03
5.874155E-03
5.133332E-03
4.537339E-03
3.833929E-03
3.436101E-03
3.134728E-03
2.904043E-03
2.924780E-03
2.720194E-03
2.812004E-03
2.735160E-03
2.687803E-03
2.500151E-03
2.064964E-03
1.918963E-03
1.488371E-03
1.429769E-03
1.248713E-03
1.288271E-03
1.023555E-03
9.346663E-04
8.391054E-04
8.798699E-04
7.782312E-04
6.188309E-04
7.602188E-04
4.837058E-04
5.003567E-04
1.443143E-03
1.408100E-03
6.084019E-04
5.180203E-04
8.294461E-04
6.706510E-04
5.449861E-04
3.941002E-04
3.818481E-04
4.044364E-04
4.446946E-04
3.976196E-04
9.547473E-04
1.181773E-03
-3.027746E-04
-1.588639E-03
-2.716755E-03
-4.214000E-03
-5.555469E-03
-6.691633E-03
-7.678297E-03
3.411541E-04
1.644668E-04
3.195188E-04
3.553643E-04
5.934021E-04
-1.137890E-01
-3.980440E-02
1.118608E-02
9.792419E-03
1.601081E-01
7.543219E-02
2.065509E-04
5.556781E-04
6.859031E-04
1.108857E-03
1.182413E-03
1.054199E-03
1.482074E-03
1.468965E-03
1.724302E-03
2.253639E-03
1.896971E-03
2.268964E-03
3.046361E-03
2.810578E-03
3.375229E-03
3.430528E-03
3.163589E-03
3.414725E-03
3.571693E-03
3.599854E-03
3.285559E-03
3.602623E-03
3.589232E-03
4.110551E-03
4.478116E-03
4.846442E-03
6.172202E-03
7.053963E-03
7.335672E-03
9.514847E-03
1.054076E-02
1.196909E-02
1.331623E-02
1.410715E-02
1.648035E-02
1.820275E-02
2.061322E-02
2.271444E-02
2.391710E-02
2.583858E-02
2.753880E-02
2.868785E-02
3.139961E-02
3.357575E-02
3.486371E-02
3.685742E-02
3.876561E-02
4.005640E-02
4.134860E-02
4.293128E-02
4.420021E-02
4.713027E-02
4.808908E-02
4.989457E-02
5.181176E-02
5.221594E-02
5.308889E-02
5.395043E-02
5.487282E-02
5.541194E-02
5.684301E-02
5.723951E-02
5.842917E-02
5.895276E-02
5.896198E-02
5.955229E-02
6.021002E-02
6.112934E-02
6.101913E-02
6.173087E-02
6.188237E-02
6.195903E-02
6.194235E-02
6.207751E-02
6.241849E-02
6.345250E-02
6.319649E-02
6.367381E-02
6.405206E-02
6.338668E-02
6.388605E-02
6.358339E-02
6.335555E-02
6.281604E-02
6.244526E-02
6.317548E-02
6.336528E-02
6.291911E-02
6.271250E-02
6.255241E-02
6.229920E-02
6.245883E-02
6.162242E-02
6.140528E-02
6.100904E-02
6.076856E-02
6.080547E-02
6.118163E-02
6.069656E-02
6.007488E-02
5.906372E-02
5.794236E-02
5.743581E-02
5.804737E-02
5.707164E-02
5.591379E-02
5.524080E-02
5.487006E-02
5.377276E-02
5.293111E-02
5.258295E-02
5.178045E-02
5.058091E-02
4.933125E-02
4.831718E-02
4.672998E-02
4.516697E-02
4.442289E-02
4.205386E-02
4.179150E-02
3.988714E-02
3.753417E-02
3.627149E-02
3.441678E-02
3.266621E-02
3.083323E-02
2.922448E-02
2.761201E-02
2.586850E-02
2.369336E-02
2.232268E-02
2.003882E-02
1.821859E-02
1.666272E-02
1.484800E-02
1.362054E-02
1.223560E-02
1.053607E-02
9.262240E-03
8.100456E-03
7.134062E-03
6.008058E-03
5.291786E-03
4.386318E-03
3.915579E-03
3.360503E-03
3.105350E-03
2.900908E-03
2.773072E-03
2.733009E-03
2.579185E-03
2.624842E-03
2.609710E-03
2.455558E-03
2.168068E-03
1.809313E-03
1.643841E-03
1.491678E-03
1.356753E-03
1.428402E-03
1.235890E-03
9.645214E-04
1.012536E-03
4.154262E-04
5.680941E-04
6.770891E-04
5.700857E-04
3.731121E-04
5.356880E-04
1.139080E-03
3.224625E-04
4.608372E-04
4.728162E-04
9.198102E-04
4.809421E-04
5.040894E-04
5.711521E-04
5.592933E-04
5.509020E-04
5.872638E-04
3.338755E-04
7.421313E-04
1.154023E-03
-3.535557E-04
-1.622844E-03
-2.921020E-03
-4.338510E-03
-5.714887E-03
-6.749981E-03
-7.921651E-03
3.657519E-04
1.708275E-04
4.538011E-05
1.694638E-04
5.904382E-04
-7.755902E-02
-8.905737E-03
7.570055E-03
-6.616413E-03
1.542021E-01
-1.238909E-01
5.325609E-04
5.954488E-04
8.152711E-04
1.051646E-03
7.963148E-04
1.049525E-03
1.281817E-03
1.446767E-03
1.709564E-03
2.077969E-03
1.892459E-03
2.285780E-03
2.684576E-03
2.836956E-03
3.162079E-03
3.128328E-03
3.198606E-03
3.155878E-03
3.301219E-03
3.515592E-03
3.647740E-03
3.217257E-03
3.635955E-03
4.027551E-03
4.515906E-03
4.812092E-03
5.935548E-03
7.077867E-03
8.016305E-03
9.254457E-03
1.054345E-02
1.211601E-02
1.371098E-02
1.513408E-02
1.644910E-02
1.866407E-02
2.091104E-02
2.220758E-02
2.353986E-02
2.618563E-02
2.771635E-02
2.866407E-02
3.115698E-02
3.291410E-02
3.429361E-02
3.668668E-02
3.845048E-02
3.980803E-02
4.149781E-02
4.328392E-02
4.468967E-02
4.663670E-02
4.826571E-02
4.996303E-02
5.089811E-02
5.179599E-02
5.319448E-02
5.401121E-02
5.489018E-02
5.569330E-02
5.698343E-02
5.759452E-02
5.829957E-02
5.835940E-02
5.867421E-02
5.961033E-02
6.022102E-02
6.033264E-02
6.138480E-02
6.090414E-02
6.153839E-02
6.194541E-02
6.256624E-02
6.209005E-02
6.296508E-02
6.322613E-02
6.287468E-02
6.297953E-02
6.371439E-02
6.323892E-02
6.370538E-02
6.454632E-02
6.394575E-02
6.312067E-02
6.339156E-02
6.351645E-02
6.288485E-02
6.296519E-02
6.325317E-02
6.313629E-02
6.229418E-02
6.275807E-02
6.210980E-02
6.176393E-02
6.115643E-02
6.106144E-02
6.050837E-02
6.180238E-02
6.055497E-02
5.941370E-02
5.888755E-02
5.867489E-02
5.769529E-02
5.722578E-02
5.682289E-02
5.603113E-02
5.526233E-02
5.476144E-02
5.406517E-02
5.359178E-02
5.281048E-02
5.149426E-02
5.026821E-02
4.937895E-02
4.770890E-02
4.610528E-02
4.517981E-02
4.399438E-02
4.255093E-02
4.110103E-02
4.031621E-02
3.777089E-02
3.630084E-02
3.433063E-02
3.268659E-02
3.107475E-02
2.931681E-02
2.741937E-02
2.574331E-02
2.335470E-02
2.218836E-02
1.978806E-02
1.812343E-02
1.667238E-02
1.502469E-02
1.359292E-02
1.219477E-02
1.043448E-02
9.312530E-03
8.177705E-03
6.996121E-03
6.028208E-03
5.393208E-03
4.574388E-03
4.111461E-03
3.520746E-03
3.227940E-03
3.006837E-03
2.949448E-03
3.039377E-03
2.806808E-03
2.802776E-03
2.863845E-03
2.447561E-03
2.335093E-03
1.880310E-03
1.770931E-03
1.462316E-03
1.368361E-03
1.337727E-03
1.323488E-03
1.261550E-03
1.135831E-03
1.241516E-03
1.132736E-03
1.011583E-03
8.764652E-04
4.311368E-04
8.007328E-04
5.701803E-04
-2.032588E-04
4.191435E-04
8.367730E-04
7.849869E-04
4.408183E-04
4.692133E-04
4.710818E-04
5.222185E-04
5.449801E-04
6.682941E-04
5.508070E-04
4.419980E-04
4.360933E-04
-2.662344E-04
-1.291668E-03
-2.244366E-03
-3.139893E-03
-3.953475E-03
-4.910348E-03
-5.770197E-03
5.462007E-04
2.996698E-04
2.103134E-04
2.371604E-04
5.025741E-04
-2.458175E-01
-2.787514E-02
3.735563E-03
-1.770658E-03
1.307302E-01
-4.392525E-02
8.274474E-04
5.394963E-04
7.980245E-04
8.721861E-04
1.155733E-03
1.788424E-03
1.684853E-03
1.609775E-03
1.908096E-03
1.796691E-03
1.997299E-03
2.144423E-03
2.346557E-03
2.759643E-03
2.928152E-03
3.046525E-03
3.085493E-03
3.280530E-03
3.487714E-03
3.573958E-03
3.729995E-03
3.253457E-03
3.526488E-03
4.082052E-03
4.289908E-03
5.263043E-03
5.852609E-03
6.810735E-03
8.312147E-03
9.628546E-03
1.071838E-02
1.205150E-02
1.360089E-02
1.523211E-02
1.637045E-02
1.864102E-02
2.078573E-02
2.157645E-02
2.376324E-02
2.614978E-02
2.771042E-02
2.932081E-02
3.115960E-02
3.297207E-02
3.501105E-02
3.693183E-02
3.856506E-02
4.028604E-02
4.208772E-02
4.385528E-02
4.534945E-02
4.627638E-02
4.887371E-02
4.908420E-02
4.966666E-02
5.138511E-02
5.252333E-02
5.371505E-02
5.489127E-02
5.614751E-02
5.758207E-02
5.816693E-02
5.852885E-02
5.863268E-02
5.887028E-02
6.046333E-02
6.028731E-02
6.053244E-02
6.170429E-02
6.204972E-02
6.256497E-02
6.215064E-02
6.254632E-02
6.244875E-02
6.316202E-02
6.310806E-02
6.203328E-02
6.290619E-02
6.335154E-02
6.306853E-02
6.401538E-02
6.436969E-02
6.347079E-02
6.257843E-02
6.410509E-02
6.400864E-02
6.382219E-02
6.355193E-02
6.311557E-02
6.239127E-02
6.244604E-02
6.207793E-02
6.201503E-02
6.201520E-02
6.116037E-02
6.126688E-02
6.067873E-02
6.119646E-02
5.943575E-02
5.909380E-02
5.939424E-02
5.902996E-02
5.821938E-02
5.663297E-02
5.490419E-02
5.618284E-02
5.553525E-02
5.427710E-02
5.372958E-02
5.402763E-02
5.247112E-02
5.154216E-02
5.008956E-02
4.947627E-02
4.800860E-02
4.604989E-02
4.508179E-02
4.425601E-02
4.260695E-02
4.061900E-02
3.944723E-02
3.832765E-02
3.669134E-02
3.482525E-02
3.291185E-02
3.149045E-02
2.953921E-02
2.743596E-02
2.569512E-02
2.366456E-02
2.229436E-02
2.024666E-02
1.843433E-02
1.648408E-02
1.511955E-02
1.339137E-02
1.245093E-02
1.045510E-02
9.428646E-03
8.172761E-03
7.049928E-03
6.242099E-03
5.313699E-03
4.653571E-03
3.948005E-03
3.600662E-03
3.478392E-03
3.108450E-03
3.081238E-03
3.253976E-03
2.897742E-03
2.668376E-03
2.709125E-03
2.468713E-03
2.404119E-03
2.155085E-03
1.950703E-03
1.649995E-03
1.508647E-03
1.516568E-03
1.499506E-03
1.363550E-03
1.141934E-03
1.013956E-03
8.529344E-04
1.098629E-03
8.352709E-04
6.971829E-04
9.894587E-04
8.333882E-04
8.707263E-04
4.756973E-04
8.685873E-04
5.991935E-04
4.266254E-04
3.517816E-04
4.689571E-04
4.346556E-04
6.589986E-04
2.911162E-04
5.209845E-04
5.381019E-04
5.974189E-04
-2.131674E-04
-7.484514E-04
-1.281143E-03
-1.852710E-03
-2.354545E-03
-3.034539E-03
-3.268660E-03
4.938108E-04
4.292994E-04
3.169513E-04
2.848081E-04
7.575077E-04
-1.095672E-01
1.000860E-01
-1.573329E-03
-1.337780E-03
2.389528E-01
-5.863426E-02
6.212073E-04
9.889242E-04
9.980937E-04
8.394297E-04
1.282852E-03
1.146271E-03
2.078364E-03
1.997675E-03
1.880569E-03
1.733395E-03
1.932953E-03
1.998390E-03
2.235575E-03
2.585309E-03
2.919806E-03
3.006898E-03
2.994634E-03
2.992153E-03
3.030359E-03
3.089053E-03
3.431421E-03
3.298799E-03
3.462513E-03
3.808625E-03
4.129912E-03
5.018946E-03
5.743123E-03
6.785017E-03
7.423860E-03
8.325896E-03
1.047297E-02
1.189269E-02
1.350535E-02
1.529931E-02
1.635428E-02
1.845839E-02
2.053002E-02
2.203087E-02
2.341367E-02
2.561306E-02
2.774189E-02
2.973115E-02
3.173302E-02
3.322561E-02
3.503831E-02
3.686860E-02
3.869783E-02
4.076529E-02
4.250775E-02
4.328957E-02
4.545309E-02
4.642251E-02
4.778225E-02
4.969606E-02
4.987180E-02
5.179142E-02
5.244280E-02
5.353611E-02
5.470566E-02
5.636269E-02
5.698854E-02
5.806225E-02
5.830646E-02
5.776687E-02
5.943441E-02
6.001418E-02
6.007495E-02
6.098462E-02
6.151617E-02
6.219799E-02
6.251394E-02
6.249005E-02
6.218450E-02
6.241316E-02
6.316490E-02
6.273376E-02
6.214725E-02
6.297606E-02
6.282671E-02
6.346087E-02
6.430933E-02
6.409984E-02
6.339343E-02
6.236494E-02
6.395834E-02
6.376293E-02
6.343188E-02
6.363712E-02
6.213954E-02
6.215112E-02
6.268521E-02
6.212019E-02
6.265717E-02
6.184796E-02
6.066386E-02
6.098097E-02
6.062603E-02
6.074850E-02
5.966808E-02
5.956733E-02
5.967475E-02
5.898118E-02
5.794959E-02
5.737047E-02
5.538161E-02
5.675975E-02
5.579473E-02
5.486324E-02
5.356719E-02
5.354331E-02
5.259845E-02
5.175496E-02
5.024682E-02
4.920517E-02
4.824123E-02
4.682203E-02
4.502149E-02
4.474610E-02
4.206070E-02
4.085601E-02
3.894622E-02
3.748225E-02
3.608625E-02
3.451154E-02
3.254893E-02
3.143238E-02
2.973251E-02
2.738935E-02
2.538536E-02
2.386324E-02
2.208294E-02
2.056062E-02
1.853847E-02
1.657850E-02
1.514103E-02
1.344128E-02
1.241845E-02
1.041754E-02
9.327902E-03
8.233667E-03
7.111431E-03
6.385571E-03
5.131052E-03
4.604482E-03
3.716507E-03
3.653261E-03
3.287668E-03
3.342953E-03
3.212556E-03
2.965013E-03
3.035103E-03
2.938920E-03
2.644434E-03
2.711743E-03
2.592105E-03
2.258702E-03
2.326491E-03
1.669780E-03
1.548413E-03
1.395127E-03
1.412799E-03
1.512896E-03
1.328067E-03
8.180185E-04
9.992575E-04
1.181604E-03
9.471363E-04
5.650164E-04
7.623289E-04
8.228352E-04
9.431403E-04
7.128722E-04
7.853815E-04
8.217825E-04
5.599284E-04
6.175707E-04
3.837158E-04
2.941468E-04
3.724447E-04
3.739822E-04
4.094746E-04
5.527781E-04
6.690236E-04
8.918448E-05
-3.497611E-04
-6.742884E-04
-1.166407E-03
-1.674607E-03
-1.825446E-03
-2.100632E-03
3.139983E-04
1.320397E-04
2.422283E-04
-2.102462E-05
7.375945E-04
-8.404661E-02
-1.808798E-01
-2.834637E-03
-2.167728E-03
7.453279E-02
8.936158E-02
5.944680E-04
6.359941E-04
8.952786E-04
7.782537E-04
1.176885E-03
1.313860E-03
1.316039E-03
1.863137E-03
1.711129E-03
1.797645E-03
1.926704E-03
1.879321E-03
2.294747E-03
2.391985E-03
2.927331E-03
2.825335E-03
2.881981E-03
2.758673E-03
3.270087E-03
3.594014E-03
3.231870E-03
3.093250E-03
3.184647E-03
3.972070E-03
3.928010E-03
4.662678E-03
5.311871E-03
6.971056E-03
8.404742E-03
9.669122E-03
1.074279E-02
1.222261E-02
1.370396E-02
1.536189E-02
1.666004E-02
1.843595E-02
2.062984E-02
2.252280E-02
2.430467E-02
2.621215E-02
2.779580E-02
2.935326E-02
3.176704E-02
3.388240E-02
3.550885E-02
3.712569E-02
4.044774E-02
4.122853E-02
4.261505E-02
4.351708E-02
4.521199E-02
4.717537E-02
4.854035E-02
4.985912E-02
5.074197E-02
5.189980E-02
5.360427E-02
5.383362E-02
5.516205E-02
5.686118E-02
5.668065E-02
5.818673E-02
5.829912E-02
5.808080E-02
5.931143E-02
6.006721E-02
6.051318E-02
6.115278E-02
6.174758E-02
6.147595E-02
6.198873E-02
6.267007E-02
6.283157E-02
6.322793E-02
6.313380E-02
6.267405E-02
6.214879E-02
6.307367E-02
6.338918E-02
6.379660E-02
6.432413E-02
6.366392E-02
6.342964E-02
6.249462E-02
6.359485E-02
6.326382E-02
6.286407E-02
6.286275E-02
6.224310E-02
6.237185E-02
6.254759E-02
6.108290E-02
6.261215E-02
6.248836E-02
6.119935E-02
6.069202E-02
6.022698E-02
6.046719E-02
5.996797E-02
5.973709E-02
5.922901E-02
5.861729E-02
5.746658E-02
5.748942E-02
5.709735E-02
5.689574E-02
5.654563E-02
5.478430E-02
5.427073E-02
5.271295E-02
5.260176E-02
5.181413E-02
5.089105E-02
4.946913E-02
4.806983E-02
4.716992E-02
4.515779E-02
4.403187E-02
4.269791E-02
4.097393E-02
3.981498E-02
3.738886E-02
3.626650E-02
3.441048E-02
3.294003E-02
3.125744E-02
2.933436E-02
2.731005E-02
2.592572E-02
2.365333E-02
2.168764E-02
1.989902E-02
1.841516E-02
1.661357E-02
1.511644E-02
1.359084E-02
1.222098E-02
1.062080E-02
9.024866E-03
8.018174E-03
6.719095E-03
6.032284E-03
5.211954E-03
4.399177E-03
3.824882E-03
3.618582E-03
3.243390E-03
3.045020E-03
2.961698E-03
3.032237E-03
2.837400E-03
2.703030E-03
2.578265E-03
2.705584E-03
2.787323E-03
2.303632E-03
2.112856E-03
1.862655E-03
1.680797E-03
1.285305E-03
1.445316E-03
1.529617E-03
1.405731E-03
1.020611E-03
1.095812E-03
1.004707E-03
1.105756E-03
7.905808E-04
6.412723E-04
6.118005E-04
7.668776E-04
6.366927E-04
7.108866E-04
5.845078E-04
5.092439E-04
5.087510E-04
5.214736E-04
6.600919E-04
5.168640E-04
4.505854E-04
3.948470E-04
4.317543E-04
3.865132E-04
9.368820E-05
-4.215410E-04
-9.302242E-04
-1.305147E-03
-1.639791E-03
-2.119217E-03
-2.465889E-03
5.199778E-04
2.083739E-04
3.193202E-04
1.802877E-04
8.728114E-05
-1.490303E-01
-1.402305E-01
8.238499E-03
6.647631E-03
9.118675E-02
1.100619E-02
3.871092E-04
4.550740E-04
7.088013E-04
7.740784E-04
9.492192E-04
1.023495E-03
1.309337E-03
1.436174E-03
1.887119E-03
1.726602E-03
1.976974E-03
1.932396E-03
2.344847E-03
2.364908E-03
2.622671E-03
2.730697E-03
2.881246E-03
2.559528E-03
2.748436E-03
3.365884E-03
3.328104E-03
3.059878E-03
3.408477E-03
3.780274E-03
3.864326E-03
4.537875E-03
5.659445E-03
7.121302E-03
8.311634E-03
9.717764E-03
1.079349E-02
1.217149E-02
1.382545E-02
1.533307E-02
1.695878E-02
1.897461E-02
2.064753E-02
2.264712E-02
2.450388E-02
2.602127E-02
2.732408E-02
2.937906E-02
3.118424E-02
3.372152E-02
3.517582E-02
3.719429E-02
4.148478E-02
4.179406E-02
4.257257E-02
4.370606E-02
4.470507E-02
4.710989E-02
4.853992E-02
4.936707E-02
5.089374E-02
5.172465E-02
5.387088E-02
5.431680E-02
5.530358E-02
5.649499E-02
5.671394E-02
5.762662E-02
5.837213E-02
5.820751E-02
5.894032E-02
6.025948E-02
6.063943E-02
6.157069E-02
6.219077E-02
6.158418E-02
6.211195E-02
6.282124E-02
6.301853E-02
6.279002E-02
6.352608E-02
6.320772E-02
6.179041E-02
6.327991E-02
6.336670E-02
6.374903E-02
6.387737E-02
6.296154E-02
6.334397E-02
6.360243E-02
6.306127E-02
6.277271E-02
6.336247E-02
6.291346E-02
6.244578E-02
6.231760E-02
6.277747E-02
6.228089E-02
6.234244E-02
6.268747E-02
6.233605E-02
6.125601E-02
6.018903E-02
6.087844E-02
6.057364E-02
5.965883E-02
5.912638E-02
5.833515E-02
5.773549E-02
5.695898E-02
5.608684E-02
5.679294E-02
5.678063E-02
5.508770E-02
5.389430E-02
5.255176E-02
5.188551E-02
5.222499E-02
5.059614E-02
4.943924E-02
4.826608E-02
4.746863E-02
4.570507E-02
4.391549E-02
4.253045E-02
4.117235E-02
3.965541E-02
3.783615E-02
3.672762E-02
3.489349E-02
3.309177E-02
3.148946E-02
2.973553E-02
2.784357E-02
2.614122E-02
2.340631E-02
2.184895E-02
2.022901E-02
1.845082E-02
1.688692E-02
1.500471E-02
1.320195E-02
1.193386E-02
1.051261E-02
9.188243E-03
8.222262E-03
6.981447E-03
5.861208E-03
5.239751E-03
4.434641E-03
4.034693E-03
3.585437E-03
3.201594E-03
2.854286E-03
2.656259E-03
2.702038E-03
2.580350E-03
2.597183E-03
2.621233E-03
2.703303E-03
2.548110E-03
1.770483E-03
1.816716E-03
1.608951E-03
1.623710E-03
1.493719E-03
1.475635E-03
1.112156E-03
9.923213E-04
1.122269E-03
9.040401E-04
7.469971E-04
9.248332E-04
8.261676E-04
7.183478E-04
6.810732E-04
7.829078E-04
7.320723E-04
5.331574E-04
2.477757E-04
4.663060E-04
3.594776E-04
4.903423E-04
7.354368E-04
6.575549E-04
3.303609E-04
3.435797E-04
4.872759E-04
3.585314E-04
3.038402E-04
1.877888E-04
7.565929E-05
9.353768E-05
6.088182E-05
6.477147E-05
7.015445E-05
4.098521E-04
1.872699E-04
2.089899E-04
2.752235E-04
3.324482E-04
-6.417556E-02
-6.124050E-02
5.782993E-03
1.468396E-03
1.196054E-01
-5.748188E-02
4.818291E-04
9.626913E-04
1.351804E-03
6.176114E-04
6.384371E-04
8.068385E-04
1.296552E-03
1.644783E-03
1.334321E-03
1.810845E-03
2.217804E-03
2.080266E-03
2.321000E-03
2.498962E-03
2.703804E-03
2.784457E-03
2.836614E-03
2.962069E-03
2.950389E-03
3.318208E-03
3.326017E-03
3.191767E-03
3.667799E-03
4.096357E-03
4.482275E-03
5.085330E-03
6.051142E-03
6.955750E-03
8.194388E-03
9.574570E-03
1.056372E-02
1.195427E-02
1.354837E-02
1.493102E-02
1.691111E-02
1.873309E-02
2.030114E-02
2.275126E-02
2.416411E-02
2.586442E-02
2.767111E-02
2.928270E-02
3.085907E-02
3.066374E-02
3.535417E-02
3.683768E-02
4.064368E-02
4.158413E-02
4.245772E-02
4.351127E-02
4.477963E-02
4.697033E-02
4.805905E-02
4.919823E-02
5.071335E-02
5.228610E-02
5.304154E-02
5.401725E-02
5.530924E-02
5.618529E-02
5.681296E-02
5.729653E-02
5.846571E-02
5.831304E-02
5.901052E-02
6.030450E-02
6.013856E-02
6.081716E-02
6.183367E-02
6.246736E-02
6.247265E-02
6.241636E-02
6.222156E-02
6.246241E-02
6.349839E-02
6.374404E-02
6.223923E-02
6.296988E-02
6.328498E-02
6.333883E-02
6.430152E-02
6.403437E-02
6.350137E-02
6.390587E-02
6.354363E-02
6.268450E-02
6.249324E-02
6.316818E-02
6.257649E-02
6.199234E-02
6.227966E-02
6.239426E-02
6.236513E-02
6.229703E-02
6.145579E-02
6.180907E-02
6.128304E-02
6.117192E-02
6.024685E-02
5.942680E-02
5.913407E-02
5.917433E-02
5.751380E-02
5.697171E-02
5.664537E-02
5.647123E-02
5.593294E-02
5.555419E-02
5.376311E-02
5.309434E-02
5.187872E-02
5.227366E-02
5.031895E-02
4.886700E-02
4.829887E-02
4.738140E-02
4.567183E-02
4.372567E-02
4.217079E-02
4.120323E-02
3.970441E-02
3.755092E-02
3.640677E-02
3.489699E-02
3.320598E-02
3.110212E-02
3.009146E-02
2.796335E-02
2.583717E-02
2.356216E-02
2.275411E-02
2.033504E-02
1.888106E-02
1.726505E-02
1.513820E-02
1.337185E-02
1.201179E-02
1.070527E-02
9.415777E-03
8.223602E-03
6.998573E-03
6.058498E-03
5.321951E-03
4.706048E-03
4.087180E-03
3.712642E-03
3.369070E-03
2.965726E-03
2.934547E-03
2.935617E-03
2.824278E-03
2.758076E-03
2.634405E-03
2.685545E-03
2.086133E-03
1.826554E-03
1.841143E-03
1.645229E-03
1.542354E-03
1.587226E-03
1.498244E-03
1.259887E-03
1.245405E-03
1.495295E-03
1.250433E-03
7.730795E-04
7.461853E-04
7.227568E-04
5.797299E-04
6.989961E-04
7.370083E-04
9.066410E-04
2.664747E-04
1.090342E-04
4.594726E-04
5.939360E-04
6.173603E-04
7.683958E-04
7.724316E-04
5.151145E-04
5.730855E-04
4.233014E-04
6.062723E-04
1.066442E-03
2.076469E-03
2.757010E-03
3.789815E-03
4.746669E-03
5.645458E-03
6.309087E-03
5.969870E-04
4.237576E-04
4.038249E-04
2.215580E-05
3.045357E-04
4.659361E-02
1.485878E-01
-7.478493E-04
-2.815045E-03
8.433606E-02
-1.303094E-02
8.201671E-04
1.208385E-03
1.630627E-03
7.168291E-04
8.612974E-04
1.298170E-03
1.303273E-03
1.133084E-03
1.391668E-03
2.363461E-03
1.913239E-03
2.463082E-03
2.437833E-03
2.670978E-03
2.920667E-03
3.076125E-03
3.690404E-03
3.327293E-03
3.132082E-03
3.282898E-03
3.399228E-03
3.169182E-03
3.483153E-03
3.983073E-03
4.463827E-03
4.948428E-03
5.922364E-03
6.845261E-03
7.926640E-03
9.239189E-03
1.042112E-02
1.214552E-02
1.364441E-02
1.495627E-02
1.646187E-02
1.833441E-02
2.056589E-02
2.243862E-02
2.392268E-02
2.596138E-02
2.779461E-02
2.947133E-02
3.226643E-02
3.385383E-02
3.550232E-02
3.696302E-02
4.048989E-02
4.121100E-02
4.246115E-02
4.425034E-02
4.536830E-02
4.698830E-02
4.830550E-02
4.954690E-02
5.072624E-02
5.147026E-02
5.289754E-02
5.414069E-02
5.491747E-02
5.649621E-02
5.687785E-02
5.876430E-02
5.959214E-02
5.892820E-02
5.912700E-02
5.986220E-02
6.056281E-02
6.158076E-02
6.198396E-02
6.223034E-02
6.225575E-02
6.231437E-02
6.256242E-02
6.318815E-02
6.363638E-02
6.396144E-02
6.337510E-02
6.253394E-02
6.352737E-02
6.340038E-02
6.515548E-02
6.381936E-02
6.370811E-02
6.325382E-02
6.345287E-02
6.337958E-02
6.332344E-02
6.298860E-02
6.262160E-02
6.246166E-02
6.217364E-02
6.231326E-02
6.189732E-02
6.240047E-02
6.103867E-02
6.185514E-02
6.181120E-02
6.072764E-02
6.048152E-02
6.014109E-02
5.964420E-02
5.983089E-02
5.749405E-02
5.755615E-02
5.648933E-02
5.627955E-02
5.601604E-02
5.548125E-02
5.391748E-02
5.351361E-02
5.170162E-02
5.145584E-02
5.073868E-02
4.952599E-02
4.816335E-02
4.690332E-02
4.547907E-02
4.410886E-02
4.265384E-02
4.147989E-02
3.981727E-02
3.781538E-02
3.645801E-02
3.492519E-02
3.374372E-02
3.146670E-02
3.006761E-02
2.765911E-02
2.555511E-02
2.373639E-02
2.259040E-02
2.082221E-02
1.888479E-02
1.689794E-02
1.535295E-02
1.349568E-02
1.190620E-02
1.056006E-02
9.348427E-03
8.196414E-03
6.926931E-03
6.000227E-03
5.377514E-03
4.880836E-03
4.284388E-03
3.721524E-03
3.468795E-03
2.983427E-03
2.932537E-03
3.163668E-03
3.055464E-03
2.822411E-03
2.668237E-03
2.453406E-03
2.322408E-03
2.008411E-03
1.993670E-03
1.848485E-03
1.754339E-03
1.981132E-03
1.444223E-03
1.458756E-03
1.256732E-03
1.306330E-03
1.189015E-03
1.286411E-03
9.155263E-04
6.583281E-04
4.754078E-04
7.284511E-04
9.927412E-04
9.090180E-04
6.465452E-04
4.849246E-04
4.195132E-04
4.546830E-04
7.452384E-04
8.454215E-04
9.256212E-04
4.976594E-04
7.468602E-04
5.743070E-04
6.785915E-04
1.975614E-03
3.371382E-03
4.894502E-03
7.407294E-03
9.177255E-03
1.099565E-02
1.291102E-02
8.355688E-04
3.297438E-04
4.694035E-04
3.616191E-04
4.597280E-04
2.721259E-02
1.032569E-01
-7.068410E-04
-3.101059E-03
-7.217551E-03
-1.657289E-02
9.659196E-04
1.026233E-03
7.674902E-04
7.569538E-04
1.055330E-03
1.605485E-03
1.525922E-03
1.011412E-03
1.734043E-03
1.948855E-03
1.993407E-03
2.542494E-03
2.742397E-03
2.841659E-03
3.057827E-03
3.405399E-03
4.704570E-03
3.675501E-03
3.255212E-03
3.227989E-03
3.160377E-03
3.270639E-03
3.256706E-03
3.863939E-03
4.550798E-03
5.091569E-03
5.862868E-03
6.796492E-03
7.931467E-03
9.145410E-03
1.047330E-02
1.169787E-02
1.382877E-02
1.506869E-02
1.675877E-02
1.862314E-02
2.054909E-02
2.242643E-02
2.394587E-02
2.601392E-02
2.804572E-02
2.928356E-02
3.202752E-02
3.349802E-02
3.540363E-02
3.709314E-02
4.069106E-02
4.082453E-02
4.258487E-02
4.419033E-02
4.529791E-02
4.634747E-02
4.810706E-02
4.986581E-02
5.072264E-02
5.127897E-02
5.224536E-02
5.472800E-02
5.526958E-02
5.647165E-02
5.684701E-02
5.830900E-02
5.901775E-02
5.903521E-02
6.029189E-02
6.006974E-02
6.089057E-02
6.103354E-02
6.166617E-02
6.168145E-02
6.176070E-02
6.172390E-02
6.296430E-02
6.320481E-02
6.333592E-02
6.374667E-02
6.362335E-02
6.314716E-02
6.339317E-02
6.320631E-02
6.413361E-02
6.272640E-02
6.351429E-02
6.321962E-02
6.308579E-02
6.446348E-02
6.388405E-02
6.277236E-02
6.285079E-02
6.232643E-02
6.264344E-02
6.220772E-02
6.246189E-02
6.216394E-02
6.163880E-02
6.165955E-02
6.117338E-02
6.091770E-02
6.038825E-02
5.978411E-02
5.964296E-02
5.964217E-02
5.861332E-02
5.803160E-02
5.679088E-02
5.652413E-02
5.616763E-02
5.484244E-02
5.628478E-02
5.381902E-02
5.160661E-02
5.125263E-02
5.008891E-02
4.934172E-02
4.757511E-02
4.686807E-02
4.573030E-02
4.437628E-02
4.307277E-02
4.163716E-02
4.025754E-02
3.834360E-02
3.675317E-02
3.499970E-02
3.337169E-02
3.202422E-02
2.865769E-02
2.727571E-02
2.582205E-02
2.412583E-02
2.220521E-02
2.090104E-02
1.882736E-02
1.691992E-02
1.511687E-02
1.333726E-02
1.191794E-02
1.034118E-02
9.391503E-03
8.046907E-03
7.035870E-03
6.149829E-03
5.396786E-03
4.742708E-03
4.173228E-03
3.767502E-03
3.167078E-03
3.094166E-03
3.123768E-03
3.175598E-03
2.931420E-03
2.836955E-03
2.695116E-03
2.195541E-03
2.174758E-03
2.077207E-03
2.039622E-03
2.217453E-03
2.137100E-03
1.986017E-03
1.687510E-03
1.429162E-03
1.098323E-03
1.041421E-03
9.034100E-04
9.804537E-04
9.370342E-04
6.534814E-04
6.117736E-04
6.450336E-04
5.279611E-04
6.713730E-04
7.101995E-04
8.481095E-04
6.529902E-04
6.290791E-04
6.236133E-04
6.392603E-04
6.526182E-04
4.978185E-04
4.168381E-04
5.567551E-04
5.122624E-04
2.030168E-03
3.604946E-03
5.219447E-03
7.655012E-03
9.681584E-03
1.143910E-02
1.352060E-02
4.916086E-04
4.589050E-04
5.920129E-04
5.278365E-04
5.471414E-04
-6.305748E-03
1.176198E-01
-4.507049E-03
-1.615724E-03
9.236847E-04
-9.040882E-02
9.222175E-04
1.414605E-03
1.123820E-03
6.944556E-04
1.101417E-03
1.694534E-03
1.404733E-03
1.399762E-03
1.643026E-03
2.118074E-03
1.605859E-03
2.419322E-03
3.037805E-03
2.964291E-03
3.091671E-03
3.361014E-03
3.998024E-03
3.347703E-03
3.358658E-03
3.154318E-03
3.133188E-03
3.161380E-03
3.433642E-03
3.654555E-03
4.586970E-03
5.309229E-03
6.127919E-03
6.900710E-03
8.125577E-03
9.322287E-03
1.062754E-02
1.194187E-02
1.375265E-02
1.498190E-02
1.682102E-02
1.835464E-02
2.034574E-02
2.213255E-02
2.406772E-02
2.622413E-02
2.817757E-02
2.992313E-02
3.212826E-02
3.421046E-02
3.546179E-02
3.705484E-02
3.990448E-02
4.089196E-02
4.185414E-02
4.398484E-02
4.495979E-02
4.681178E-02
4.784178E-02
5.004503E-02
5.034598E-02
5.185145E-02
5.280246E-02
5.399470E-02
5.523426E-02
5.613165E-02
5.702723E-02
5.831256E-02
5.798939E-02
5.918959E-02
5.973996E-02
6.017297E-02
6.029126E-02
6.028998E-02
6.130028E-02
6.170374E-02
6.232797E-02
6.227053E-02
6.260622E-02
6.265282E-02
6.307714E-02
6.323015E-02
6.326777E-02
6.292490E-02
6.265163E-02
6.292600E-02
6.344825E-02
6.281421E-02
6.365660E-02
6.310553E-02
6.320378E-02
6.383079E-02
6.384746E-02
6.318385E-02
6.317462E-02
6.282050E-02
6.298730E-02
6.241334E-02
6.259031E-02
6.195847E-02
6.160369E-02
6.115311E-02
6.114407E-02
6.052627E-02
6.011084E-02
5.938545E-02
5.989353E-02
5.943868E-02
5.864333E-02
5.803011E-02
5.788261E-02
5.597034E-02
5.614948E-02
5.534869E-02
5.822631E-02
5.424830E-02
5.262883E-02
5.128499E-02
5.026681E-02
4.928391E-02
4.779568E-02
4.654662E-02
4.528621E-02
4.404740E-02
4.311138E-02
4.148004E-02
4.023555E-02
3.840626E-02
3.702126E-02
3.477719E-02
3.317808E-02
3.160576E-02
2.869908E-02
2.734974E-02
2.576311E-02
2.402928E-02
2.219891E-02
2.065919E-02
1.884519E-02
1.724672E-02
1.512336E-02
1.353194E-02
1.214117E-02
1.067709E-02
9.069795E-03
8.203708E-03
7.065673E-03
6.155651E-03
5.429853E-03
4.808601E-03
3.960757E-03
3.613235E-03
3.269791E-03
3.341302E-03
3.152722E-03
3.179807E-03
2.912500E-03
2.882978E-03
2.489919E-03
2.515145E-03
2.247457E-03
1.965312E-03
2.290452E-03
2.019731E-03
1.689918E-03
1.642442E-03
1.569106E-03
1.256723E-03
1.046511E-03
1.065450E-03
9.077458E-04
9.340770E-04
7.655383E-04
7.074129E-04
6.850524E-04
7.058057E-04
5.441361E-04
7.054525E-04
7.601913E-04
7.556118E-04
6.149148E-04
6.778719E-04
9.123601E-04
8.694471E-04
8.042553E-04
4.601932E-04
3.148394E-04
3.600966E-04
4.143526E-04
1.036634E-03
1.643053E-03
2.275757E-03
2.972690E-03
3.638591E-03
4.222023E-03
4.986787E-03
3.602281E-04
3.383470E-04
3.183582E-04
4.613533E-04
3.601563E-04
-3.807434E-02
1.809300E-02
-3.325016E-03
2.172959E-03
2.001428E-02
-7.200009E-02
9.317683E-04
1.062755E-03
8.593662E-04
1.118748E-03
1.067644E-03
1.442588E-03
1.582518E-03
1.521848E-03
1.975273E-03
2.000672E-03
1.967624E-03
2.450978E-03
3.023346E-03
2.966799E-03
3.458587E-03
3.569738E-03
3.738580E-03
3.611947E-03
3.469830E-03
3.242223E-03
3.165907E-03
3.270618E-03
4.362915E-03
3.936083E-03
4.108829E-03
5.002385E-03
5.374562E-03
6.945041E-03
8.076576E-03
9.080863E-03
1.045268E-02
1.179503E-02
1.360379E-02
1.518783E-02
1.704856E-02
1.866277E-02
2.081843E-02
2.184798E-02
2.436434E-02
2.602506E-02
2.784378E-02
3.028496E-02
3.217701E-02
3.400136E-02
3.546106E-02
3.644491E-02
3.983624E-02
4.101921E-02
4.175324E-02
4.438020E-02
4.521921E-02
4.721144E-02
4.799209E-02
4.999312E-02
5.076863E-02
5.179573E-02
5.352264E-02
5.407264E-02
5.486145E-02
5.583258E-02
5.729154E-02
5.850246E-02
5.866914E-02
5.895741E-02
5.997267E-02
6.062610E-02
6.039389E-02
6.046431E-02
6.085610E-02
6.154590E-02
6.227230E-02
6.278875E-02
6.272096E-02
6.279701E-02
6.321643E-02
6.313973E-02
6.321587E-02
6.293889E-02
6.268135E-02
6.269164E-02
6.327717E-02
6.301714E-02
6.347193E-02
6.374854E-02
6.319754E-02
6.326174E-02
6.362741E-02
6.291632E-02
6.277139E-02
6.348896E-02
6.307144E-02
6.200691E-02
6.230436E-02
6.232594E-02
6.186597E-02
6.154023E-02
6.075420E-02
6.066502E-02
6.059169E-02
6.023541E-02
5.944391E-02
5.851511E-02
5.814513E-02
5.851762E-02
5.754942E-02
5.654106E-02
5.652615E-02
5.549191E-02
5.624337E-02
5.456637E-02
5.337378E-02
5.129155E-02
5.065927E-02
4.924245E-02
4.804413E-02
4.635143E-02
4.589862E-02
4.447098E-02
4.291590E-02
4.134632E-02
3.909120E-02
3.826529E-02
3.668224E-02
3.454532E-02
3.300010E-02
3.122613E-02
3.018245E-02
2.791165E-02
2.564217E-02
2.425378E-02
2.257983E-02
2.036478E-02
1.891585E-02
1.705738E-02
1.517800E-02
1.367510E-02
1.176690E-02
1.082935E-02
9.350733E-03
8.135859E-03
7.152188E-03
6.315669E-03
5.549153E-03
4.850567E-03
4.272304E-03
3.830312E-03
3.544341E-03
3.456927E-03
3.386380E-03
3.211893E-03
2.937798E-03
2.886734E-03
2.688263E-03
2.747223E-03
2.517330E-03
2.180809E-03
2.238276E-03
1.767917E-03
1.545383E-03
1.408268E-03
1.576805E-03
1.529153E-03
1.205943E-03
1.311435E-03
1.122986E-03
1.076242E-03
9.362901E-04
7.008917E-04
6.634532E-04
7.508480E-04
6.875518E-04
6.893896E-04
4.502076E-04
5.648693E-04
6.922210E-04
9.451707E-04
1.102378E-03
8.774178E-04
6.959819E-04
5.361960E-04
2.809761E-04
4.246271E-04
6.255932E-04
7.354700E-04
4.880331E-04
-3.611823E-05
-1.671453E-04
-1.747822E-04
-2.022470E-04
-3.892903E-04
1.724170E-04
1.506816E-04
3.532930E-04
6.712140E-04
3.282898E-04
-9.686912E-02
4.160297E-02
-4.369717E-03
9.034294E-03
4.477631E-02
-5.768883E-02
9.137274E-04
8.744149E-04
1.079466E-03
1.244787E-03
3.565180E-04
1.277951E-03
1.235637E-03
1.480421E-03
1.851322E-03
2.294666E-03
1.430764E-03
1.838485E-03
2.801367E-03
2.689439E-03
3.260355E-03
3.768501E-03
3.981172E-03
4.033251E-03
3.629181E-03
3.666213E-03
3.444175E-03
3.511706E-03
3.598768E-03
3.779957E-03
4.461126E-03
4.977689E-03
5.029995E-03
7.100659E-03
8.087429E-03
9.308518E-03
1.049659E-02
1.205957E-02
1.377218E-02
1.526939E-02
1.707981E-02
1.906465E-02
2.063538E-02
2.221436E-02
2.430191E-02
2.583968E-02
2.757528E-02
2.986211E-02
3.127345E-02
3.373475E-02
3.593105E-02
3.683502E-02
4.058169E-02
4.074037E-02
4.193391E-02
4.409713E-02
4.542665E-02
4.706427E-02
4.802334E-02
4.936440E-02
5.091550E-02
5.107527E-02
5.285974E-02
5.376591E-02
5.488167E-02
5.599944E-02
5.721872E-02
5.821044E-02
5.794901E-02
5.860758E-02
5.962997E-02
6.061149E-02
6.081227E-02
6.094705E-02
6.096491E-02
6.230069E-02
6.253261E-02
6.248879E-02
6.250212E-02
6.269543E-02
6.266421E-02
6.262350E-02
6.272989E-02
6.324140E-02
6.338915E-02
6.289992E-02
6.327610E-02
6.359998E-02
6.355324E-02
6.329256E-02
6.389536E-02
6.312910E-02
6.316839E-02
6.231762E-02
6.203595E-02
6.292581E-02
6.340546E-02
6.222672E-02
6.197360E-02
6.189751E-02
6.162680E-02
6.170480E-02
6.070329E-02
6.042260E-02
6.078283E-02
6.033896E-02
5.970510E-02
5.848156E-02
5.800691E-02
5.904737E-02
5.792530E-02
5.695768E-02
5.639443E-02
5.514363E-02
5.614105E-02
5.391602E-02
5.301906E-02
5.127789E-02
5.073255E-02
4.916122E-02
4.794723E-02
4.675055E-02
4.649201E-02
4.459494E-02
4.264540E-02
4.106501E-02
3.877910E-02
3.779779E-02
3.631464E-02
3.484376E-02
3.283568E-02
3.086420E-02
3.009300E-02
2.735381E-02
2.585545E-02
2.462001E-02
2.253862E-02
2.011038E-02
1.916956E-02
1.692625E-02
1.543162E-02
1.391032E-02
1.178712E-02
1.078471E-02
9.551186E-03
8.130714E-03
7.325047E-03
6.144595E-03
5.535139E-03
4.636048E-03
4.171712E-03
3.733397E-03
3.495325E-03
3.414518E-03
3.648249E-03
3.385403E-03
3.220730E-03
3.163851E-03
2.824439E-03
2.648586E-03
2.195848E-03
2.086879E-03
1.970345E-03
2.152671E-03
1.526884E-03
1.665074E-03
1.672246E-03
1.764915E-03
1.229087E-03
1.514424E-03
1.494991E-03
1.337047E-03
1.034167E-03
8.214387E-04
7.719156E-04
7.943490E-04
8.774980E-04
7.109458E-04
4.908036E-04
4.886540E-04
5.271689E-04
6.622322E-04
6.934322E-04
5.841692E-04
5.937062E-04
6.463136E-04
6.928130E-04
4.570755E-04
6.550788E-04
9.015750E-04
8.097965E-04
3.566307E-04
5.777100E-04
5.073318E-04
5.086649E-04
3.754073E-04
-1.465648E-03
2.971345E-04
4.090044E-04
9.405664E-05
3.483787E-04
3.693451E-02
-7.385337E-02
5.032369E-03
-6.726383E-03
-7.034532E-03
8.435226E-02
8.519427E-04
5.355279E-04
1.079610E-03
1.071082E-03
1.042177E-03
1.494037E-03
1.355945E-03
1.638639E-03
1.896017E-03
2.466311E-03
2.029990E-03
2.163630E-03
2.397668E-03
2.464538E-03
2.924481E-03
3.661540E-03
3.818805E-03
3.924526E-03
3.538710E-03
3.479638E-03
3.630173E-03
3.362826E-03
3.261479E-03
3.822796E-03
4.279047E-03
5.011588E-03
5.846985E-03
7.105369E-03
8.098345E-03
9.362876E-03
1.060738E-02
1.236863E-02
1.370404E-02
1.539344E-02
1.704893E-02
1.861787E-02
2.042780E-02
2.241503E-02
2.423647E-02
2.595959E-02
2.750609E-02
2.965442E-02
3.161384E-02
3.401576E-02
3.585862E-02
3.750534E-02
4.105863E-02
4.078157E-02
4.203674E-02
4.397319E-02
4.529648E-02
4.677319E-02
4.795112E-02
4.899501E-02
5.028619E-02
5.154883E-02
5.338202E-02
5.362031E-02
5.512725E-02
5.632051E-02
5.667133E-02
5.734125E-02
5.789629E-02
5.875861E-02
5.936087E-02
6.114538E-02
6.124464E-02
6.139602E-02
6.105804E-02
6.222168E-02
6.252261E-02
6.263910E-02
6.314408E-02
6.278170E-02
6.252795E-02
6.196848E-02
6.307377E-02
6.385582E-02
6.430733E-02
6.323752E-02
6.333373E-02
6.370573E-02
6.348392E-02
6.275701E-02
6.356894E-02
6.340370E-02
6.335910E-02
6.294878E-02
6.199358E-02
6.234349E-02
6.279409E-02
6.249042E-02
6.236930E-02
6.207665E-02
6.194333E-02
6.149838E-02
6.075940E-02
6.059990E-02
6.063396E-02
6.002677E-02
6.012391E-02
5.915203E-02
5.882343E-02
5.832856E-02
5.754636E-02
5.706711E-02
5.614106E-02
5.493917E-02
5.572728E-02
5.448695E-02
5.323136E-02
5.174822E-02
5.068830E-02
4.926825E-02
4.851256E-02
4.683624E-02
4.586897E-02
4.442833E-02
4.285168E-02
4.091727E-02
3.931060E-02
3.813597E-02
3.614798E-02
3.504447E-02
3.277419E-02
3.132652E-02
2.994192E-02
2.797537E-02
2.576232E-02
2.444444E-02
2.253525E-02
2.034421E-02
1.900531E-02
1.710799E-02
1.538234E-02
1.368565E-02
1.200962E-02
1.081442E-02
9.460521E-03
8.008711E-03
7.285825E-03
6.044489E-03
5.291957E-03
4.774452E-03
4.263238E-03
3.892366E-03
3.453491E-03
3.243110E-03
3.297686E-03
3.263544E-03
3.511201E-03
3.149260E-03
3.001325E-03
2.778891E-03
2.376158E-03
2.116405E-03
2.090908E-03
1.969256E-03
1.856731E-03
1.896592E-03
1.621666E-03
1.562113E-03
1.288739E-03
1.345043E-03
1.618793E-03
1.158124E-03
1.061140E-03
9.951689E-04
8.442554E-04
8.166194E-04
9.053254E-04
7.352950E-04
5.871635E-04
6.353068E-04
6.198525E-04
6.448901E-04
6.954317E-04
7.290288E-04
6.925725E-04
6.752309E-04
5.076843E-04
5.522876E-04
7.286967E-04
8.169316E-04
7.216225E-04
5.446050E-04
4.081656E-04
4.979752E-04
3.948872E-04
2.438001E-04
-8.339705E-04
6.838218E-04
4.835110E-04
4.869735E-04
3.631689E-04
-2.467954E-02
-1.541395E-02
-5.645326E-03
-1.634161E-02
3.329081E-02
4.381481E-03
5.954084E-04
4.826441E-04
1.108170E-03
8.648211E-04
8.684260E-04
1.054042E-03
1.496612E-03
1.534372E-03
1.975967E-03
1.934354E-03
2.061614E-03
2.167375E-03
2.376966E-03
2.526294E-03
2.807657E-03
3.139094E-03
3.275031E-03
3.454906E-03
3.684614E-03
3.711784E-03
3.693220E-03
3.226416E-03
3.301643E-03
3.701247E-03
4.322597E-03
4.895877E-03
5.916496E-03
6.926054E-03
8.263271E-03
9.265758E-03
1.064650E-02
1.256204E-02
1.356742E-02
1.551687E-02
1.695856E-02
1.851407E-02
2.052209E-02
2.235733E-02
2.382183E-02
2.590072E-02
2.794318E-02
2.969380E-02
3.147596E-02
3.339257E-02
3.649438E-02
3.801053E-02
3.918955E-02
4.095151E-02
4.142755E-02
4.414739E-02
4.460610E-02
4.605711E-02
4.754567E-02
4.891407E-02
5.032895E-02
5.207113E-02
5.452053E-02
5.405578E-02
5.644065E-02
5.667509E-02
5.690799E-02
5.777698E-02
5.837924E-02
5.866550E-02
5.960313E-02
6.086021E-02
6.063223E-02
6.110484E-02
6.105625E-02
6.196809E-02
6.135604E-02
6.295045E-02
6.348683E-02
6.238485E-02
6.306904E-02
6.212830E-02
6.305317E-02
6.420649E-02
6.444650E-02
6.407440E-02
6.381482E-02
6.355853E-02
6.364138E-02
6.348422E-02
6.326180E-02
6.381848E-02
6.372207E-02
6.350761E-02
6.234262E-02
6.155591E-02
6.194027E-02
6.217973E-02
6.303880E-02
6.231586E-02
6.208984E-02
6.142596E-02
6.112721E-02
6.041628E-02
6.018117E-02
5.972583E-02
5.981014E-02
5.925880E-02
5.910997E-02
5.772514E-02
5.769029E-02
5.716582E-02
5.607986E-02
5.508848E-02
5.528773E-02
5.388176E-02
5.238049E-02
5.172563E-02
5.069024E-02
4.932050E-02
4.838678E-02
4.698716E-02
4.533813E-02
4.429906E-02
4.305948E-02
4.091113E-02
4.003853E-02
3.808492E-02
3.608637E-02
3.484996E-02
3.264284E-02
3.113272E-02
2.978837E-02
2.779235E-02
2.568011E-02
2.450556E-02
2.252756E-02
2.024593E-02
1.898007E-02
1.684803E-02
1.528212E-02
1.359765E-02
1.192159E-02
1.058654E-02
9.166547E-03
7.917981E-03
6.998742E-03
6.093922E-03
5.258906E-03
4.793836E-03
4.463165E-03
3.785437E-03
3.426344E-03
3.134258E-03
3.135017E-03
2.860525E-03
2.956524E-03
2.767748E-03
2.766713E-03
2.720909E-03
2.479906E-03
2.206473E-03
2.029241E-03
1.949773E-03
2.113436E-03
1.809330E-03
1.482009E-03
1.196665E-03
1.296203E-03
1.033627E-03
1.338932E-03
1.075799E-03
1.135608E-03
8.839019E-04
8.126624E-04
9.494666E-04
9.399626E-04
6.974185E-04
7.089734E-04
5.808685E-04
6.792163E-04
5.658123E-04
4.675864E-04
5.782103E-04
5.704445E-04
6.458525E-04
6.589344E-04
5.162924E-04
5.167348E-04
6.357511E-04
7.749450E-04
7.282630E-04
7.161983E-04
8.144853E-04
8.322843E-04
4.870761E-04
5.117257E-04
4.811521E-04
1.571570E-04
3.484390E-04
7.026931E-04
3.512447E-02
-4.571719E-02
-5.496953E-03
1.995379E-03
-1.524670E-02
-2.576306E-02
5.364143E-04
6.719116E-04
1.263889E-03
7.647991E-04
7.864430E-04
1.058801E-03
1.395615E-03
1.658166E-03
1.904697E-03
2.219315E-03
2.468715E-03
1.733029E-03
2.133673E-03
2.475806E-03
2.672078E-03
2.851128E-03
3.104339E-03
3.169397E-03
3.850133E-03
3.809826E-03
3.474673E-03
3.517647E-03
3.612286E-03
3.830693E-03
4.491132E-03
5.172064E-03
5.821917E-03
6.962794E-03
7.956354E-03
9.390699E-03
1.067674E-02
1.223650E-02
1.327180E-02
1.569707E-02
1.708866E-02
1.872570E-02
2.044559E-02
2.223366E-02
2.390175E-02
2.564885E-02
2.823376E-02
2.978533E-02
3.177117E-02
3.335311E-02
3.642979E-02
3.804008E-02
3.893272E-02
4.057977E-02
4.189961E-02
4.381593E-02
4.498725E-02
4.684248E-02
4.806336E-02
4.881720E-02
5.079121E-02
5.197839E-02
5.432601E-02
5.429074E-02
5.662394E-02
5.607995E-02
5.698700E-02
5.832298E-02
5.854745E-02
5.856679E-02
5.964914E-02
6.080584E-02
6.017372E-02
6.110404E-02
6.201199E-02
6.127235E-02
6.107100E-02
6.258140E-02
6.339780E-02
6.197619E-02
6.297512E-02
6.205113E-02
6.282356E-02
6.357042E-02
6.334858E-02
6.384287E-02
6.362762E-02
6.380934E-02
6.297199E-02
6.343365E-02
6.301413E-02
6.308097E-02
6.305188E-02
6.326723E-02
6.277430E-02
6.182068E-02
6.222225E-02
6.218683E-02
6.261544E-02
6.203238E-02
6.134670E-02
6.119948E-02
6.142062E-02
6.094857E-02
6.029272E-02
5.985009E-02
5.960942E-02
5.901166E-02
5.896142E-02
5.766470E-02
5.736039E-02
5.666856E-02
5.540240E-02
5.492121E-02
5.354354E-02
5.158581E-02
5.191583E-02
5.177051E-02
5.082299E-02
4.907884E-02
4.781479E-02
4.667729E-02
4.513436E-02
4.453928E-02
4.316991E-02
4.165375E-02
3.981158E-02
3.805470E-02
3.659294E-02
3.492775E-02
3.315125E-02
3.133645E-02
2.940095E-02
2.791800E-02
2.551220E-02
2.373202E-02
2.208432E-02
2.021000E-02
1.912054E-02
1.691216E-02
1.516667E-02
1.359410E-02
1.192486E-02
1.037580E-02
8.142427E-03
7.857509E-03
7.274804E-03
6.320910E-03
5.338215E-03
4.658261E-03
4.574753E-03
4.087591E-03
3.891396E-03
3.338216E-03
3.237377E-03
3.256480E-03
3.053797E-03
3.038126E-03
3.086450E-03
2.849621E-03
2.307493E-03
2.379074E-03
2.090527E-03
1.894643E-03
1.908766E-03
1.554826E-03
1.341240E-03
1.068388E-03
1.186159E-03
1.131881E-03
1.511472E-03
1.181627E-03
1.064499E-03
8.797435E-04
7.696108E-04
1.008549E-03
9.718197E-04
6.700111E-04
6.752541E-04
4.900730E-04
5.273193E-04
5.786090E-04
4.047649E-04
5.197305E-04
5.799901E-04
4.388843E-04
6.129652E-04
7.505173E-04
5.186234E-04
1.037247E-03
1.426228E-03
1.859867E-03
2.344150E-03
2.623902E-03
3.159360E-03
3.399644E-03
7.895253E-04
4.197544E-04
3.094170E-04
2.761251E-04
3.022441E-04
6.429425E-04
-4.198621E-02
-1.433291E-02
-2.719122E-03
5.582705E-02
-1.724988E-02
3.297553E-04
4.178188E-04
7.572804E-04
8.750198E-04
5.055084E-04
7.622945E-04
1.261304E-03
1.670745E-03
1.734956E-03
2.042697E-03
2.086880E-03
1.991255E-03
2.096201E-03
2.612621E-03
2.768173E-03
2.691519E-03
3.151230E-03
3.306597E-03
3.844297E-03
3.893754E-03
3.553896E-03
3.530014E-03
3.831328E-03
3.826294E-03
4.538018E-03
5.302750E-03
6.212008E-03
7.091581E-03
8.073386E-03
9.566348E-03
1.069943E-02
1.238959E-02
1.369937E-02
1.549068E-02
1.724962E-02
1.872723E-02
2.029344E-02
2.214093E-02
2.377194E-02
2.563354E-02
2.822286E-02
2.984157E-02
3.154352E-02
3.303685E-02
3.673934E-02
3.777371E-02
3.900868E-02
4.027924E-02
4.229556E-02
4.349762E-02
4.514644E-02
4.656825E-02
4.771121E-02
4.946147E-02
5.088917E-02
5.205704E-02
5.314631E-02
5.398053E-02
5.583458E-02
5.534316E-02
5.680412E-02
5.790931E-02
5.820878E-02
5.870627E-02
5.944874E-02
6.055720E-02
6.041979E-02
6.135466E-02
6.240966E-02
6.074548E-02
6.179612E-02
6.242041E-02
6.234945E-02
6.209030E-02
6.225120E-02
6.276569E-02
6.387805E-02
6.360167E-02
6.341609E-02
6.314019E-02
6.273657E-02
6.343396E-02
6.253245E-02
6.280092E-02
6.273418E-02
6.257972E-02
6.304404E-02
6.323806E-02
6.247576E-02
6.275630E-02
6.287344E-02
6.236134E-02
6.192120E-02
6.175392E-02
6.149593E-02
6.047845E-02
6.075498E-02
6.113641E-02
6.038776E-02
6.015283E-02
5.971250E-02
5.878045E-02
5.867401E-02
5.830155E-02
5.736489E-02
5.705282E-02
5.595206E-02
5.492355E-02
5.404091E-02
5.415572E-02
5.250153E-02
5.199087E-02
5.114111E-02
4.920902E-02
4.809707E-02
4.639440E-02
4.517496E-02
4.441236E-02
4.301847E-02
4.080388E-02
3.916265E-02
3.849276E-02
3.703570E-02
3.495635E-02
3.353636E-02
3.141948E-02
2.918774E-02
2.818125E-02
2.567389E-02
2.375012E-02
2.211999E-02
2.045868E-02
1.914595E-02
1.702029E-02
1.521980E-02
1.375501E-02
1.207373E-02
1.080022E-02
8.071742E-03
8.168763E-03
7.511217E-03
6.319613E-03
5.360295E-03
4.800436E-03
4.077978E-03
4.137939E-03
4.268527E-03
3.375883E-03
3.208985E-03
3.019481E-03
2.794137E-03
2.674610E-03
3.032731E-03
2.892159E-03
2.441366E-03
2.212702E-03
2.041347E-03
1.788928E-03
1.313603E-03
1.407097E-03
1.262205E-03
1.090674E-03
1.100183E-03
9.173688E-04
9.360966E-04
9.722256E-04
1.075924E-03
1.132707E-03
8.866366E-04
9.184524E-04
9.515464E-04
7.429632E-04
5.185383E-04
5.455428E-04
3.504289E-04
4.097261E-04
3.294310E-04
5.893490E-04
4.684745E-04
6.737654E-04
4.468862E-04
7.270683E-04
4.949934E-04
5.585028E-04
1.145520E-03
1.687277E-03
1.948864E-03
2.500293E-03
2.585606E-03
3.087128E-03
2.617841E-04
3.030147E-04
3.023344E-04
3.476265E-04
-3.196003E-05
4.896709E-04
3.442391E-02
-7.854613E-03
1.277508E-02
-2.920643E-02
6.575787E-04
1.954525E-04
4.267416E-04
5.285043E-04
9.630146E-04
7.043120E-04
8.514533E-04
9.575594E-04
1.443288E-03
1.326102E-03
2.094785E-03
2.225095E-03
2.295502E-03
2.155436E-03
2.725179E-03
2.182427E-03
3.047274E-03
3.079011E-03
3.850477E-03
3.936343E-03
4.051292E-03
3.301962E-03
3.485343E-03
3.581253E-03
3.938573E-03
4.501412E-03
5.224506E-03
6.157732E-03
7.020342E-03
8.211855E-03
9.596202E-03
1.060264E-02
1.245019E-02
1.394416E-02
1.554462E-02
1.739677E-02
1.882652E-02
2.058785E-02
2.236534E-02
2.412449E-02
2.593861E-02
2.808754E-02
2.947789E-02
3.196247E-02
3.326929E-02
3.787883E-02
3.856763E-02
3.950389E-02
4.012571E-02
4.182276E-02
4.330247E-02
4.494892E-02
4.624846E-02
4.762976E-02
4.916261E-02
5.102418E-02
5.187673E-02
5.309032E-02
5.381517E-02
5.532749E-02
5.510297E-02
5.689716E-02
5.737784E-02
5.704147E-02
5.905919E-02
5.909205E-02
5.968450E-02
6.036798E-02
6.051951E-02
6.196936E-02
6.127170E-02
6.199881E-02
6.269150E-02
6.282094E-02
6.221995E-02
6.242385E-02
6.276034E-02
6.365710E-02
6.323263E-02
6.412468E-02
6.349555E-02
6.297854E-02
6.353939E-02
6.349572E-02
6.368653E-02
6.307760E-02
6.357508E-02
6.324893E-02
6.273255E-02
6.308640E-02
6.299497E-02
6.325106E-02
6.218330E-02
6.199065E-02
6.220242E-02
6.196136E-02
6.158332E-02
6.173793E-02
6.160770E-02
6.130247E-02
6.092265E-02
6.032646E-02
5.909970E-02
5.846164E-02
5.862534E-02
5.741420E-02
5.652162E-02
5.660786E-02
5.563766E-02
5.418464E-02
5.351636E-02
5.246530E-02
5.211154E-02
5.078998E-02
4.920025E-02
4.852268E-02
4.660880E-02
4.619123E-02
4.411801E-02
4.319404E-02
4.123228E-02
3.928871E-02
3.858628E-02
3.672234E-02
3.503490E-02
3.340720E-02
3.110716E-02
2.964596E-02
2.819744E-02
2.606437E-02
2.394322E-02
2.226963E-02
2.033118E-02
1.911009E-02
1.673423E-02
1.512411E-02
1.410138E-02
1.211882E-02
1.074434E-02
9.651893E-03
8.233717E-03
7.219937E-03
6.058708E-03
5.392256E-03
4.865453E-03
4.425900E-03
3.952441E-03
4.439435E-03
3.893401E-03
3.268446E-03
2.943138E-03
2.676389E-03
2.556787E-03
2.948708E-03
2.813366E-03
2.225795E-03
2.197721E-03
1.985309E-03
1.682590E-03
1.282953E-03
1.494963E-03
1.284484E-03
1.147305E-03
9.121707E-04
9.068764E-04
9.708944E-04
9.003152E-04
1.293947E-03
1.129594E-03
7.763904E-04
7.608542E-04
8.891631E-04
9.479135E-04
7.414121E-04
7.782269E-04
7.552715E-04
6.144462E-04
5.297705E-04
5.427784E-04
5.662615E-04
3.291319E-04
4.115566E-04
5.730742E-04
4.196884E-04
3.780737E-04
3.037015E-04
2.316498E-04
1.796916E-04
-6.414995E-05
-5.664987E-04
-3.207538E-04
1.192904E-04
2.070208E-04
1.290481E-04
1.672330E-04
1.909949E-04
3.222792E-04
2.195425E-03
1.392010E-02
3.508005E-02
1.210830E-03
1.127844E-04
2.712882E-04
2.679660E-04
5.292171E-04
6.260171E-04
6.980344E-04
1.307401E-03
1.102978E-03
1.418026E-03
1.747341E-03
1.757711E-03
2.158598E-03
2.519320E-03
2.527499E-03
2.454400E-03
-8.967864E-04
3.292712E-03
3.914125E-03
3.925050E-03
3.868903E-03
3.992514E-03
3.671167E-03
4.426316E-03
3.525162E-03
3.651015E-03
4.321502E-03
4.800786E-03
5.560822E-03
6.767291E-03
8.252571E-03
9.498662E-03
1.109440E-02
1.239971E-02
1.397099E-02
1.565148E-02
1.702322E-02
1.863133E-02
2.103768E-02
2.251024E-02
2.435574E-02
2.600691E-02
2.763941E-02
2.959888E-02
3.218083E-02
3.314733E-02
3.731144E-02
3.836351E-02
3.903734E-02
3.985189E-02
4.179297E-02
4.297274E-02
4.497927E-02
4.620974E-02
4.775775E-02
4.863947E-02
5.055263E-02
5.104428E-02
5.313705E-02
5.408568E-02
5.511672E-02
5.583434E-02
5.713888E-02
5.721084E-02
5.722725E-02
5.886115E-02
5.860552E-02
5.910246E-02
6.021288E-02
6.014204E-02
6.145168E-02
6.141055E-02
6.213123E-02
6.203571E-02
6.283441E-02
6.221268E-02
6.282461E-02
6.342989E-02
6.424846E-02
6.291021E-02
6.351591E-02
6.399469E-02
6.364301E-02
6.331355E-02
6.362295E-02
6.416225E-02
6.356088E-02
6.426166E-02
6.296493E-02
6.277559E-02
6.325491E-02
6.278358E-02
6.250624E-02
6.169172E-02
6.196521E-02
6.251573E-02
6.154556E-02
6.106779E-02
6.182081E-02
6.128843E-02
6.086963E-02
6.059861E-02
5.952239E-02
5.891390E-02
5.777421E-02
5.854129E-02
5.699797E-02
5.592082E-02
5.663773E-02
5.594474E-02
5.411755E-02
5.346256E-02
5.243157E-02
5.219756E-02
5.104367E-02
4.926747E-02
4.810390E-02
4.665739E-02
4.599989E-02
4.434034E-02
4.303514E-02
4.140882E-02
3.944819E-02
3.832384E-02
3.667594E-02
3.487642E-02
3.303346E-02
3.077145E-02
2.975536E-02
2.838643E-02
2.585119E-02
2.418622E-02
2.229148E-02
2.014931E-02
1.885726E-02
1.690451E-02
1.529293E-02
1.382683E-02
1.217398E-02
1.048231E-02
9.365041E-03
8.480303E-03
7.391477E-03
6.161321E-03
5.445939E-03
4.500542E-03
4.089327E-03
4.157113E-03
5.327182E-03
4.228705E-03
3.425706E-03
2.943378E-03
2.761560E-03
2.574311E-03
2.568673E-03
2.494338E-03
2.417917E-03
1.857125E-03
1.744258E-03
1.463309E-03
9.471258E-04
1.261240E-03
1.200126E-03
1.208959E-03
8.519814E-04
7.378198E-04
1.977228E-03
6.423095E-04
9.496632E-04
9.454673E-04
6.231807E-04
5.841399E-04
6.145640E-04
6.343906E-04
7.148362E-04
6.395325E-04
8.867747E-04
6.295861E-04
5.985033E-04
6.785541E-04
6.758337E-04
2.950246E-04
3.144954E-04
3.214625E-04
3.247228E-04
3.931760E-04
4.200103E-04
7.855021E-04
1.019271E-03
1.145037E-03
1.385839E-03
1.690993E-03
3.662826E-04
4.181849E-04
2.255530E-04
2.162371E-05
3.318106E-04
4.212903E-04
4.272931E-04
2.036653E-04
2.535561E-04
6.766310E-04
6.703627E-04
5.100250E-04
2.768477E-04
6.060747E-04
7.102624E-04
9.921380E-04
1.310097E-03
1.291989E-03
1.697709E-03
1.982293E-03
1.997344E-03
2.108815E-03
2.220693E-03
2.323393E-03
1.078755E-03
3.868639E-04
2.840870E-03
3.623074E-03
3.601566E-03
3.612961E-03
3.739945E-03
3.760633E-03
5.409818E-03
3.833828E-03
3.826014E-03
4.341539E-03
5.184995E-03
5.951648E-03
6.942698E-03
8.173280E-03
9.342682E-03
1.081938E-02
1.199113E-02
1.345127E-02
1.570320E-02
1.712441E-02
1.840794E-02
2.152825E-02
2.243866E-02
2.457254E-02
2.608570E-02
2.756328E-02
2.994263E-02
3.172865E-02
3.316076E-02
3.612755E-02
3.842327E-02
3.919119E-02
4.072259E-02
4.164143E-02
4.303689E-02
4.457247E-02
4.625274E-02
4.778364E-02
4.858304E-02
5.032023E-02
5.105997E-02
5.286024E-02
5.411925E-02
5.462283E-02
5.647212E-02
5.638666E-02
5.755869E-02
5.807940E-02
5.881889E-02
5.919969E-02
6.009419E-02
6.023210E-02
6.091646E-02
6.095165E-02
6.103747E-02
6.199996E-02
6.185708E-02
6.233953E-02
6.295094E-02
6.274377E-02
6.303517E-02
6.373174E-02
6.361715E-02
6.337736E-02
6.369597E-02
6.391788E-02
6.348762E-02
6.386527E-02
6.387898E-02
6.388099E-02
6.422466E-02
6.321425E-02
6.329596E-02
6.304570E-02
6.293681E-02
6.271833E-02
6.290373E-02
6.240931E-02
6.221511E-02
6.112074E-02
6.105683E-02
6.102275E-02
6.122211E-02
6.014776E-02
6.030528E-02
5.980922E-02
5.939285E-02
5.821367E-02
5.862353E-02
5.760046E-02
5.728828E-02
5.633531E-02
5.554361E-02
5.435421E-02
5.345603E-02
5.262308E-02
5.204702E-02
5.126358E-02
4.992496E-02
4.880100E-02
4.675433E-02
4.503384E-02
4.386780E-02
4.234401E-02
4.115803E-02
3.930671E-02
3.770326E-02
3.629399E-02
3.485869E-02
3.316352E-02
3.066552E-02
2.925672E-02
2.788549E-02
2.613454E-02
2.457689E-02
2.235405E-02
2.001501E-02
1.839923E-02
1.702590E-02
1.527316E-02
1.334996E-02
1.224587E-02
1.046289E-02
9.343446E-03
8.492869E-03
7.329220E-03
6.185547E-03
5.410273E-03
4.656987E-03
4.095493E-03
3.894768E-03
5.277964E-03
3.892831E-03
3.494082E-03
2.637060E-03
2.521710E-03
2.556173E-03
2.519053E-03
2.302797E-03
2.453737E-03
1.984991E-03
1.753511E-03
1.641080E-03
1.051819E-03
1.398169E-03
1.383595E-03
1.257726E-03
9.866809E-04
3.621594E-03
3.534024E-03
9.106544E-04
7.946790E-04
7.227116E-04
4.615481E-04
4.584632E-04
5.264128E-04
4.904986E-04
4.495406E-04
6.256263E-04
6.696676E-04
5.235311E-04
6.363522E-04
7.488452E-04
5.838697E-04
5.654027E-04
3.440620E-04
3.926497E-04
2.223298E-04
6.148690E-04
8.709913E-04
9.789553E-04
1.398934E-03
1.816812E-03
1.972360E-03
2.465395E-03
4.769530E-04
8.013783E-05
6.021164E-04
2.329444E-04
2.638363E-04
1.916716E-04
2.838723E-04
3.715077E-04
5.260995E-04
2.228999E-04
5.739929E-04
4.031127E-04
4.074051E-04
5.772712E-04
7.142776E-04
1.479535E-03
1.055388E-03
9.472001E-04
1.722348E-03
1.771209E-03
2.038299E-03
2.021593E-03
2.392327E-03
2.053824E-03
2.439465E-03
2.411077E-03
2.818349E-03
3.231107E-03
3.792800E-03
3.820549E-03
3.731577E-03
3.883147E-03
4.872829E-03
3.472391E-03
3.732037E-03
4.500318E-03
5.075971E-03
6.097050E-03
7.116058E-03
7.733857E-03
9.339021E-03
1.072537E-02
1.215808E-02
1.334463E-02
1.514000E-02
1.685153E-02
1.852598E-02
2.042596E-02
2.228617E-02
2.457536E-02
2.580809E-02
2.764510E-02
2.929923E-02
3.142949E-02
3.356045E-02
3.593315E-02
3.780702E-02
4.176418E-02
4.158894E-02
4.187910E-02
4.350393E-02
4.519175E-02
4.681820E-02
4.781482E-02
4.871981E-02
5.055897E-02
5.193178E-02
5.306466E-02
5.347623E-02
5.415966E-02
5.595290E-02
5.598042E-02
5.712619E-02
5.836475E-02
5.865892E-02
5.981037E-02
6.062686E-02
6.015193E-02
6.078212E-02
6.105984E-02
6.181683E-02
6.146741E-02
6.263776E-02
6.279162E-02
6.280837E-02
6.274177E-02
6.274197E-02
6.272798E-02
6.312752E-02
6.361470E-02
6.392022E-02
6.354338E-02
6.315984E-02
6.369640E-02
6.348755E-02
6.355711E-02
6.446455E-02
6.362517E-02
6.341565E-02
6.335247E-02
6.303146E-02
6.275126E-02
6.315978E-02
6.294292E-02
6.201642E-02
6.170337E-02
6.188857E-02
6.166469E-02
6.119149E-02
6.036735E-02
5.947821E-02
5.998729E-02
5.926404E-02
5.803323E-02
5.835528E-02
5.770359E-02
5.696615E-02
5.599675E-02
5.506178E-02
5.460602E-02
5.267614E-02
5.260587E-02
5.168908E-02
5.119276E-02
4.981832E-02
4.894258E-02
4.720372E-02
4.564891E-02
4.332194E-02
4.167716E-02
4.075326E-02
3.937649E-02
3.734460E-02
3.611674E-02
3.512757E-02
3.335843E-02
3.074687E-02
2.947988E-02
2.742387E-02
2.613062E-02
2.469478E-02
2.227231E-02
1.988135E-02
1.844818E-02
1.699512E-02
1.526509E-02
1.354359E-02
1.214370E-02
1.082327E-02
9.651733E-03
8.630156E-03
7.155686E-03
6.245755E-03
5.485030E-03
4.775508E-03
4.051410E-03
3.593036E-03
3.313651E-03
3.512876E-03
3.226612E-03
2.508469E-03
2.649901E-03
2.653053E-03
2.501688E-03
2.157680E-03
2.161774E-03
1.902946E-03
1.851266E-03
1.352441E-03
1.356866E-03
1.342511E-03
1.336927E-03
1.336024E-03
1.018394E-03
4.740111E-03
3.458917E-03
8.723416E-04
6.754752E-04
4.864772E-04
4.163456E-04
4.864668E-04
4.787632E-04
4.253369E-04
4.382406E-04
5.330469E-04
4.547652E-04
5.570133E-04
5.512439E-04
5.019317E-04
5.357417E-04
3.915838E-04
1.891969E-04
3.127581E-04
2.175861E-04
4.301947E-04
6.036547E-04
7.729833E-04
1.091601E-03
1.455204E-03
1.377946E-03
1.719548E-03
5.433894E-04
1.253189E-04
3.823960E-04
2.822103E-04
3.849380E-04
3.594812E-04
3.368104E-04
4.135124E-04
7.289228E-04
4.792282E-04
3.642580E-04
8.026042E-04
7.656006E-04
7.254853E-04
6.706761E-04
1.063890E-03
1.156785E-03
1.102067E-03
1.285174E-03
1.656861E-03
1.701430E-03
1.783371E-03
2.525350E-03
2.175949E-03
2.464770E-03
2.199216E-03
2.694225E-03
2.694704E-03
3.593203E-03
3.764770E-03
3.555525E-03
3.433960E-03
4.113242E-03
3.516284E-03
3.786868E-03
4.438719E-03
4.665657E-03
6.220096E-03
7.246735E-03
8.060067E-03
9.441609E-03
1.089532E-02
1.253762E-02
1.354026E-02
1.523303E-02
1.702299E-02
1.844477E-02
1.989827E-02
2.247979E-02
2.424866E-02
2.594080E-02
2.792353E-02
2.903787E-02
3.124195E-02
3.352446E-02
3.544674E-02
3.766910E-02
4.197615E-02
4.122729E-02
4.222737E-02
4.351863E-02
4.514151E-02
4.632639E-02
4.802924E-02
4.931039E-02
5.073728E-02
5.209025E-02
5.271852E-02
5.411090E-02
5.473593E-02
5.641346E-02
5.689917E-02
5.753517E-02
5.810557E-02
5.887925E-02
5.956984E-02
5.973846E-02
6.010410E-02
6.034343E-02
6.112219E-02
6.179656E-02
6.121601E-02
6.240617E-02
6.315888E-02
6.278102E-02
6.356934E-02
6.314559E-02
6.282692E-02
6.356747E-02
6.389883E-02
6.311271E-02
6.256342E-02
6.322620E-02
6.353929E-02
6.290863E-02
6.378933E-02
6.329467E-02
6.416874E-02
6.354979E-02
6.370927E-02
6.308711E-02
6.254711E-02
6.259138E-02
6.253338E-02
6.184301E-02
6.252006E-02
6.133065E-02
6.215014E-02
6.113657E-02
6.072999E-02
5.926338E-02
5.953165E-02
5.827533E-02
5.821930E-02
5.881856E-02
5.783521E-02
5.674736E-02
5.639631E-02
5.519591E-02
5.435176E-02
5.281094E-02
5.266481E-02
5.154199E-02
5.075177E-02
4.943293E-02
4.822247E-02
4.688262E-02
4.538008E-02
4.319402E-02
4.183422E-02
4.070270E-02
3.987693E-02
3.759132E-02
3.600197E-02
3.483157E-02
3.311680E-02
3.100716E-02
2.927679E-02
2.763484E-02
2.596789E-02
2.392487E-02
2.241586E-02
1.995285E-02
1.834520E-02
1.694551E-02
1.533261E-02
1.381179E-02
1.196218E-02
1.044364E-02
9.606725E-03
8.332267E-03
6.997386E-03
6.234283E-03
5.680808E-03
4.768292E-03
3.976357E-03
3.667415E-03
3.575804E-03
3.711286E-03
3.351016E-03
3.676796E-03
2.985262E-03
2.744827E-03
2.587400E-03
2.284593E-03
2.154697E-03
1.762318E-03
1.795821E-03
1.300229E-03
1.438844E-03
1.211845E-03
1.495116E-03
1.115269E-03
1.002359E-03
1.827822E-03
1.849700E-03
6.824815E-04
6.271381E-04
5.897388E-04
5.037244E-04
3.495663E-04
4.764015E-04
3.463741E-04
3.339300E-04
5.368297E-04
4.601760E-04
6.001937E-04
5.487852E-04
4.608297E-04
4.253496E-04
3.240432E-04
2.196560E-04
1.139599E-04
2.536690E-04
1.634834E-04
1.584659E-04
8.121415E-05
1.054793E-04
-9.239094E-05
-1.514497E-04
-1.580098E-04
6.663083E-04
1.159577E-04
-5.073096E-04
1.158008E-04
4.654644E-04
1.922463E-04
1.414074E-04
2.246541E-04
3.400373E-05
2.712553E-04
3.787057E-04
5.597848E-04
4.407095E-04
5.833997E-04
8.183296E-04
8.755549E-04
1.047898E-03
1.248197E-03
1.081887E-03
1.812784E-03
2.402280E-03
2.377288E-03
2.784803E-03
2.388697E-03
2.714762E-03
2.611237E-03
2.731141E-03
3.506038E-03
3.860480E-03
4.089530E-03
3.815071E-03
3.496765E-03
3.603548E-03
3.580187E-03
3.866524E-03
4.480002E-03
5.081374E-03
6.167947E-03
7.248624E-03
8.036777E-03
9.161811E-03
1.045213E-02
1.115143E-02
1.310413E-02
1.524931E-02
1.697610E-02
1.816006E-02
1.997627E-02
2.257792E-02
2.412926E-02
2.595211E-02
2.799292E-02
2.938760E-02
3.138813E-02
3.388140E-02
3.569308E-02
3.734510E-02
3.869289E-02
4.066113E-02
4.190508E-02
4.329189E-02
4.538082E-02
4.681646E-02
4.852829E-02
4.999183E-02
5.035214E-02
5.266524E-02
5.310520E-02
5.440204E-02
5.533592E-02
5.636389E-02
5.694927E-02
5.755272E-02
5.852142E-02
5.908124E-02
5.945949E-02
5.983916E-02
6.061030E-02
6.090253E-02
6.083267E-02
6.113292E-02
6.121741E-02
6.183266E-02
6.328263E-02
6.265308E-02
6.326379E-02
6.244882E-02
6.386312E-02
6.310770E-02
6.294597E-02
6.310397E-02
6.330214E-02
6.380865E-02
6.374327E-02
6.341115E-02
6.287579E-02
6.357441E-02
6.384057E-02
6.438146E-02
6.348340E-02
6.297259E-02
6.234068E-02
6.184351E-02
6.250320E-02
6.203837E-02
6.188712E-02
6.150321E-02
6.154612E-02
6.064404E-02
6.017291E-02
5.976556E-02
5.900116E-02
5.894249E-02
5.964026E-02
5.876481E-02
5.783456E-02
5.715976E-02
5.654858E-02
5.493747E-02
5.356304E-02
5.283153E-02
5.207798E-02
5.156872E-02
5.044923E-02
4.937124E-02
4.794139E-02
4.607541E-02
4.540831E-02
4.434959E-02
4.162592E-02
4.106425E-02
3.987211E-02
3.725189E-02
3.610884E-02
3.463943E-02
3.297806E-02
3.126024E-02
2.912790E-02
2.751403E-02
2.559790E-02
2.377966E-02
2.224328E-02
2.079768E-02
1.962157E-02
1.710742E-02
1.547954E-02
1.373451E-02
1.178266E-02
1.058476E-02
9.794536E-03
8.345248E-03
7.115666E-03
6.277276E-03
5.541531E-03
4.489929E-03
4.119871E-03
3.867719E-03
3.461870E-03
3.826838E-03
3.715466E-03
3.876820E-03
3.047647E-03
2.859022E-03
2.545797E-03
2.381970E-03
2.329454E-03
1.672153E-03
1.794015E-03
1.573561E-03
1.324948E-03
1.178192E-03
1.333033E-03
8.008024E-04
9.190784E-04
2.068564E-03
9.810029E-04
5.837762E-04
6.792601E-04
6.945832E-04
6.060520E-04
4.063970E-04
4.471214E-04
4.807133E-04
4.712376E-04
4.421007E-04
3.038458E-04
3.786580E-04
3.925778E-04
3.926833E-04
3.479856E-04
3.247779E-04
3.589064E-04
2.851555E-04
7.947731E-04
-3.130739E-04
-1.149214E-03
-2.193352E-03
-3.182624E-03
-4.381855E-03
-5.370859E-03
-5.798950E-03
2.691561E-04
9.100818E-05
3.255271E-04
1.989371E-04
2.191513E-04
2.682032E-04
2.672948E-04
2.330075E-04
2.907010E-04
3.980110E-04
7.405849E-04
2.466164E-04
5.535610E-04
5.705495E-04
3.809878E-04
4.380616E-04
7.434544E-04
1.461291E-03
7.560525E-04
1.296955E-03
1.772796E-03
2.456369E-03
2.396798E-03
2.826688E-03
2.942193E-03
2.933449E-03
4.132888E-03
4.377387E-03
3.898860E-03
4.133845E-03
3.622096E-03
3.491942E-03
3.232978E-03
3.480650E-03
3.837835E-03
4.295934E-03
4.626497E-03
5.356227E-03
7.078923E-03
7.859099E-03
8.972282E-03
1.005893E-02
1.191436E-02
1.326835E-02
1.509637E-02
1.699091E-02
1.814731E-02
1.994458E-02
2.221601E-02
2.414869E-02
2.581722E-02
2.795375E-02
3.030167E-02
3.244267E-02
3.377757E-02
3.546277E-02
3.707650E-02
3.834824E-02
4.051846E-02
4.192272E-02
4.416979E-02
4.532101E-02
4.647996E-02
4.816617E-02
4.988410E-02
5.060792E-02
5.217940E-02
5.317829E-02
5.389810E-02
5.594287E-02
5.679442E-02
5.653099E-02
5.748687E-02
5.841617E-02
5.899193E-02
5.952976E-02
6.070024E-02
6.060723E-02
6.166561E-02
6.130713E-02
6.093933E-02
6.114988E-02
6.169675E-02
6.404414E-02
6.295062E-02
6.321359E-02
6.215736E-02
6.368798E-02
6.265486E-02
6.307779E-02
6.334970E-02
6.382033E-02
6.413443E-02
6.410441E-02
6.390626E-02
6.277912E-02
6.336429E-02
6.305558E-02
6.429936E-02
6.325724E-02
6.334137E-02
6.272425E-02
6.225638E-02
6.216259E-02
6.143961E-02
6.164626E-02
6.139117E-02
6.161240E-02
6.063558E-02
6.043320E-02
6.034304E-02
5.960485E-02
5.934463E-02
5.826975E-02
5.805410E-02
5.737900E-02
5.604075E-02
5.565533E-02
5.439537E-02
5.365859E-02
5.309839E-02
5.171996E-02
5.074783E-02
4.982724E-02
4.934319E-02
4.788263E-02
4.635300E-02
4.586256E-02
4.430746E-02
4.218085E-02
4.035703E-02
3.889275E-02
3.736219E-02
3.601391E-02
3.468854E-02
3.294641E-02
3.087697E-02
2.953176E-02
2.736980E-02
2.552353E-02
2.367560E-02
2.243199E-02
2.098769E-02
2.091837E-02
1.713831E-02
1.548873E-02
1.347433E-02
1.211659E-02
1.071924E-02
9.809795E-03
8.380496E-03
7.521031E-03
6.648292E-03
5.446981E-03
4.880040E-03
3.964583E-03
3.902464E-03
3.637455E-03
3.909869E-03
3.986824E-03
2.341049E-03
3.865056E-03
3.294214E-03
2.940037E-03
2.572679E-03
2.445919E-03
2.732319E-03
1.687151E-03
1.028338E-03
1.318566E-03
1.305600E-03
1.351594E-03
9.590466E-04
9.308244E-04
1.759764E-03
1.052880E-03
7.413723E-04
6.386801E-04
6.973787E-04
5.450616E-04
5.234253E-04
5.058534E-04
4.704613E-04
3.744432E-04
3.314950E-04
3.174663E-04
3.572082E-04
4.695962E-04
4.103438E-04
5.025932E-04
2.741156E-04
3.479124E-04
3.282267E-04
1.533121E-03
-9.323257E-04
-3.256781E-03
-5.620304E-03
-7.799264E-03
-1.011911E-02
-1.245445E-02
-1.443365E-02
3.295044E-04
-2.670010E-04
-8.225056E-07
-2.905191E-05
1.625693E-04
2.136615E-04
1.767142E-04
6.432934E-05
2.330501E-04
2.637901E-04
2.810438E-04
1.101270E-04
5.176206E-04
5.368932E-04
4.015151E-04
7.517551E-04
9.651895E-04
1.373341E-03
1.433625E-03
1.392230E-03
1.667358E-03
2.489906E-03
2.227048E-03
2.821352E-03
2.779678E-03
3.142592E-03
2.263673E-03
3.389546E-03
3.847144E-03
3.789178E-03
3.366348E-03
3.102817E-03
3.120059E-03
3.468243E-03
3.783925E-03
4.135800E-03
4.782250E-03
5.804129E-03
6.900465E-03
8.257881E-03
9.172791E-03
1.040853E-02
1.172310E-02
1.333874E-02
1.513223E-02
1.725892E-02
1.856591E-02
2.014285E-02
2.199516E-02
2.410502E-02
2.582636E-02
2.779742E-02
2.991558E-02
3.277434E-02
3.361857E-02
3.501634E-02
3.678050E-02
3.857631E-02
4.034190E-02
4.185956E-02
4.355988E-02
4.469562E-02
4.638723E-02
4.700638E-02
4.930696E-02
5.074661E-02
5.136884E-02
5.255181E-02
5.413150E-02
5.509460E-02
5.644701E-02
5.636241E-02
5.709457E-02
5.830296E-02
5.906616E-02
5.955924E-02
6.016046E-02
6.011947E-02
6.114739E-02
6.117637E-02
6.114845E-02
6.180421E-02
6.211463E-02
6.236197E-02
6.368194E-02
6.259879E-02
6.311600E-02
6.327376E-02
6.289962E-02
6.297564E-02
6.308135E-02
6.330927E-02
6.332285E-02
6.362829E-02
6.417445E-02
6.312637E-02
6.290228E-02
6.283049E-02
6.346921E-02
6.356271E-02
6.323548E-02
6.324722E-02
6.314584E-02
6.243205E-02
6.120311E-02
6.161428E-02
6.211187E-02
6.136419E-02
6.067649E-02
6.083631E-02
6.026970E-02
5.986662E-02
5.911355E-02
5.830274E-02
5.762139E-02
5.763290E-02
5.679147E-02
5.623879E-02
5.471267E-02
5.442265E-02
5.333051E-02
5.206540E-02
5.127408E-02
5.048475E-02
4.937073E-02
4.726172E-02
4.632963E-02
4.545417E-02
4.431522E-02
4.249537E-02
4.071106E-02
3.863002E-02
3.745564E-02
3.592571E-02
3.457985E-02
3.272682E-02
3.078259E-02
2.945869E-02
2.772377E-02
2.564880E-02
2.364526E-02
2.190603E-02
2.103720E-02
2.063103E-02
1.703641E-02
1.548499E-02
1.367751E-02
1.210174E-02
1.085137E-02
9.394850E-03
7.883721E-03
7.233783E-03
6.193712E-03
5.474756E-03
4.820994E-03
3.836391E-03
3.622631E-03
3.521023E-03
3.540971E-03
3.507393E-03
3.191344E-03
3.271826E-03
2.954526E-03
2.809660E-03
2.624074E-03
2.105092E-03
1.869925E-03
1.801584E-03
1.603126E-03
1.491756E-03
1.191562E-03
1.241407E-03
9.298016E-04
9.448764E-04
7.190485E-04
7.677788E-04
2.657045E-04
2.836358E-04
6.412564E-04
5.149416E-04
9.631134E-04
3.599468E-04
3.292636E-04
4.150123E-04
4.342506E-04
3.001998E-04
4.200290E-04
4.415962E-04
3.271075E-04
2.670318E-04
2.919927E-04
2.629078E-04
2.249772E-04
9.233142E-04
-1.193849E-03
-3.249512E-03
-5.677927E-03
-7.968085E-03
-1.017021E-02
-1.271591E-02
-1.473486E-02
-1.567555E-04
1.590315E-04
-1.514794E-04
-2.857651E-06
6.384910E-05
3.271507E-04
4.592244E-05
1.711619E-04
1.916538E-04
3.384434E-04
3.245529E-04
5.013535E-04
3.694930E-04
4.046077E-04
3.246069E-04
6.846312E-04
1.430498E-03
1.482754E-03
1.477109E-03
1.509982E-03
1.012264E-03
2.025330E-03
2.296629E-03
2.222892E-03
3.265563E-03
3.056018E-03
3.694493E-03
3.515229E-03
3.439539E-03
3.659731E-03
3.306126E-03
3.039609E-03
3.100214E-03
3.349652E-03
3.403500E-03
3.971450E-03
5.090874E-03
6.190506E-03
6.770585E-03
8.113895E-03
9.244181E-03
1.062087E-02
1.138299E-02
1.348742E-02
1.524904E-02
1.721315E-02
1.879579E-02
2.009341E-02
2.208887E-02
2.442855E-02
2.594952E-02
2.772526E-02
2.924304E-02
3.218768E-02
3.350240E-02
3.476098E-02
3.650355E-02
3.838020E-02
4.012741E-02
4.153778E-02
4.338232E-02
4.510410E-02
4.665030E-02
4.711382E-02
4.884779E-02
5.066256E-02
5.140254E-02
5.247848E-02
5.424081E-02
5.428323E-02
5.621534E-02
5.669164E-02
5.754407E-02
5.799456E-02
5.872061E-02
5.880274E-02
6.010219E-02
6.012834E-02
6.071152E-02
6.103265E-02
6.258355E-02
6.245432E-02
6.281181E-02
6.216193E-02
6.323669E-02
6.217826E-02
6.340088E-02
6.336895E-02
6.332857E-02
6.303082E-02
6.297435E-02
6.341493E-02
6.285667E-02
6.302112E-02
6.368049E-02
6.340629E-02
6.332558E-02
6.332917E-02
6.328777E-02
6.358536E-02
6.315001E-02
6.283382E-02
6.249558E-02
6.238322E-02
6.150033E-02
6.181554E-02
6.250258E-02
6.143104E-02
6.036592E-02
6.013005E-02
6.016132E-02
5.967978E-02
5.909093E-02
5.873197E-02
5.770244E-02
5.772684E-02
5.664920E-02
5.596426E-02
5.500808E-02
5.372882E-02
5.296190E-02
5.223636E-02
5.203494E-02
5.098611E-02
4.877493E-02
4.754419E-02
4.653380E-02
4.511625E-02
4.418448E-02
4.308878E-02
4.003608E-02
3.880197E-02
3.715420E-02
3.614081E-02
3.429501E-02
3.256451E-02
3.065094E-02
2.951331E-02
2.780320E-02
2.585174E-02
2.389220E-02
2.228277E-02
2.036349E-02
1.972266E-02
1.708112E-02
1.523647E-02
1.368903E-02
1.199000E-02
1.076971E-02
9.548337E-03
8.397764E-03
7.208232E-03
6.183977E-03
5.601292E-03
4.356157E-03
3.838100E-03
3.681570E-03
3.729568E-03
3.800547E-03
3.952012E-03
3.579422E-03
3.515455E-03
3.129333E-03
2.754319E-03
2.704285E-03
2.518643E-03
1.890174E-03
1.761511E-03
1.645884E-03
1.496801E-03
1.436988E-03
1.138528E-03
1.034605E-03
9.661282E-04
6.168649E-04
5.433897E-04
8.434605E-04
7.371009E-04
5.415763E-04
6.044273E-04
9.249631E-04
3.975452E-04
4.603126E-04
3.368492E-04
2.034998E-04
2.710137E-04
3.118008E-04
2.930410E-04
3.575676E-04
2.825638E-04
3.537969E-04
2.440949E-04
1.992772E-04
3.716972E-04
-3.806409E-04
-1.426973E-03
-2.387920E-03
-3.404666E-03
-4.528144E-03
-5.552812E-03
-6.344546E-03
4.624680E-05
3.553288E-04
3.430870E-04
-1.078859E-04
-6.091248E-04
-1.287998E-04
1.050393E-04
9.977830E-05
-3.630281E-05
-6.548579E-05
3.203918E-04
5.901830E-04
6.588826E-05
2.163838E-04
7.041913E-04
7.951732E-04
1.504343E-03
1.204381E-03
1.462015E-03
1.534963E-03
1.949939E-03
2.410499E-03
2.424197E-03
2.370644E-03
2.852213E-03
2.758741E-03
2.804542E-03
3.194242E-03
3.488492E-03
3.535782E-03
3.168592E-03
3.393490E-03
3.030992E-03
3.322469E-03
3.859673E-03
4.082378E-03
4.712371E-03
6.445607E-03
6.873425E-03
7.865895E-03
9.181786E-03
1.065568E-02
1.177777E-02
1.349278E-02
1.522421E-02
1.689167E-02
1.882136E-02
2.039762E-02
2.223719E-02
2.425496E-02
2.608052E-02
2.798650E-02
3.033900E-02
3.300804E-02
3.330392E-02
3.433060E-02
3.675060E-02
3.841045E-02
3.997850E-02
4.143806E-02
4.332737E-02
4.482096E-02
4.622188E-02
4.711097E-02
4.904031E-02
5.006333E-02
5.175747E-02
5.268010E-02
5.410370E-02
5.480459E-02
5.576199E-02
5.685640E-02
5.754731E-02
5.842851E-02
5.959623E-02
5.943935E-02
6.030652E-02
6.058064E-02
6.072290E-02
6.051759E-02
6.214323E-02
6.244261E-02
6.282333E-02
6.210014E-02
6.329600E-02
6.379592E-02
6.323216E-02
6.283915E-02
6.276138E-02
6.365687E-02
6.370180E-02
6.368482E-02
6.363519E-02
6.366969E-02
6.333484E-02
6.329885E-02
6.365555E-02
6.364310E-02
6.296786E-02
6.296487E-02
6.304412E-02
6.260366E-02
6.199945E-02
6.178289E-02
6.179709E-02
6.180051E-02
6.168232E-02
6.163828E-02
6.078253E-02
6.018836E-02
6.023230E-02
5.999141E-02
5.952121E-02
5.915359E-02
5.768507E-02
5.729644E-02
5.712880E-02
5.658467E-02
5.506100E-02
5.363366E-02
5.298273E-02
5.243616E-02
5.173995E-02
5.051956E-02
4.897574E-02
4.845281E-02
4.660676E-02
4.469895E-02
4.368287E-02
4.243183E-02
4.053600E-02
3.805501E-02
3.771035E-02
3.609429E-02
3.413836E-02
3.237236E-02
3.087566E-02
3.032267E-02
2.741435E-02
2.544463E-02
2.371455E-02
2.186328E-02
2.028847E-02
1.841381E-02
1.691442E-02
1.498352E-02
1.369080E-02
1.213748E-02
1.087090E-02
9.586440E-03
8.159683E-03
7.098218E-03
6.182577E-03
5.839212E-03
4.552134E-03
3.808019E-03
3.559775E-03
3.601180E-03
3.611288E-03
3.972324E-03
3.331638E-03
3.372786E-03
3.179895E-03
3.131309E-03
3.120750E-03
2.762884E-03
2.119031E-03
1.799202E-03
1.901033E-03
1.584191E-03
1.547507E-03
1.197019E-03
1.153653E-03
9.372715E-04
7.094924E-04
7.360118E-04
6.898232E-04
8.349295E-04
6.037076E-04
6.910766E-04
6.944391E-04
2.818360E-04
1.456161E-04
2.732152E-04
2.215651E-04
2.980917E-04
3.977029E-04
2.932041E-04
2.628321E-04
3.612141E-04
4.780318E-04
3.286386E-04
3.727070E-04
4.951488E-04
-3.890951E-03
-1.224675E-02
-2.025262E-02
-2.827808E-02
-3.629690E-02
-4.434423E-02
-5.248579E-02
1.615568E-04
1.843241E-05
2.851646E-04
2.143015E-04
3.317438E-04
1.648845E-04
-1.429247E-04
3.988537E-04
1.252916E-04
8.430345E-05
-3.276721E-04
9.262259E-06
2.907794E-04
7.311268E-04
9.073171E-04
4.121262E-04
1.322697E-03
1.226266E-03
1.417472E-03
1.893661E-03
2.165406E-03
2.437036E-03
2.521107E-03
2.126517E-03
2.729653E-03
2.807576E-03
3.140939E-03
3.242718E-03
3.362321E-03
2.703685E-03
2.819981E-03
3.196137E-03
3.010119E-03
3.215516E-03
3.667045E-03
4.149593E-03
5.023411E-03
6.240950E-03
7.001255E-03
8.013365E-03
9.351774E-03
9.509280E-03
1.221638E-02
1.377126E-02
1.529454E-02
1.677618E-02
1.865930E-02
2.068287E-02
2.240999E-02
2.402513E-02
2.613009E-02
2.766480E-02
3.000847E-02
3.227703E-02
3.309507E-02
3.473609E-02
3.636039E-02
3.789438E-02
3.989071E-02
4.194929E-02
4.328044E-02
4.526505E-02
4.645406E-02
4.762738E-02
4.902022E-02
4.997031E-02
5.159982E-02
5.248184E-02
5.433526E-02
5.525193E-02
5.568004E-02
5.653304E-02
5.748576E-02
5.841865E-02
5.871634E-02
6.052259E-02
5.993863E-02
6.042193E-02
6.015466E-02
6.042570E-02
6.052320E-02
6.161906E-02
6.246620E-02
6.259357E-02
6.257979E-02
6.361862E-02
6.292074E-02
6.301543E-02
6.361617E-02
6.382319E-02
6.424788E-02
6.416405E-02
6.333800E-02
6.318335E-02
6.376528E-02
6.311476E-02
6.325195E-02
6.325336E-02
6.412153E-02
6.291084E-02
6.310006E-02
6.243428E-02
6.258159E-02
6.187814E-02
6.161387E-02
6.181955E-02
6.121736E-02
6.079253E-02
6.101053E-02
6.042290E-02
6.070618E-02
5.980063E-02
5.936413E-02
5.867360E-02
5.798312E-02
5.675059E-02
5.666984E-02
5.636161E-02
5.426884E-02
5.383852E-02
5.336120E-02
5.222239E-02
5.134659E-02
5.026893E-02
4.925884E-02
4.787043E-02
4.678148E-02
4.532014E-02
4.385299E-02
4.246521E-02
4.069202E-02
3.866538E-02
3.759843E-02
3.575822E-02
3.427568E-02
3.244376E-02
3.094664E-02
2.680355E-02
2.732466E-02
2.597774E-02
2.346384E-02
2.219899E-02
2.027582E-02
1.818158E-02
1.623359E-02
1.509289E-02
1.254442E-02
1.176422E-02
1.115633E-02
9.766294E-03
7.663930E-03
7.069894E-03
6.215741E-03
5.302772E-03
4.503558E-03
3.724297E-03
3.453638E-03
3.393191E-03
3.698496E-03
3.584496E-03
3.618814E-03
3.526573E-03
3.188440E-03
3.107737E-03
2.915362E-03
2.683725E-03
2.378881E-03
2.011663E-03
1.604994E-03
1.611027E-03
1.533934E-03
1.532346E-03
1.186816E-03
1.035211E-03
7.802398E-04
5.174933E-04
7.229956E-04
8.798679E-04
7.474581E-04
9.012969E-04
6.702730E-04
4.774746E-04
7.493359E-04
7.163781E-04
3.007515E-04
4.246161E-04
4.756109E-04
4.875566E-04
3.970765E-04
4.994039E-04
2.755343E-04
3.609004E-04
7.709678E-04
6.009072E-04
-8.507537E-03
-2.654923E-02
-4.466520E-02
-6.256998E-02
-8.047312E-02
-9.859540E-02
-1.163808E-01
-8.165476E-05
3.331263E-04
-4.422867E-05
-3.054779E-04
2.462236E-04
1.138126E-04
3.625828E-05
7.721765E-05
5.258711E-05
4.617020E-04
5.291852E-04
4.458403E-04
3.497987E-04
4.983512E-04
4.041375E-04
4.682044E-04
1.305572E-03
1.305492E-03
1.371813E-03
1.844918E-03
1.914839E-03
1.886382E-03
2.458865E-03
2.567371E-03
2.869230E-03
3.106502E-03
3.495662E-03
3.414613E-03
3.359561E-03
7.197740E-04
2.230397E-03
3.356383E-03
3.011362E-03
3.414942E-03
3.678878E-03
4.053217E-03
4.777951E-03
5.617867E-03
6.923698E-03
7.971697E-03
9.434989E-03
1.080539E-02
1.191264E-02
1.358248E-02
1.499189E-02
1.697256E-02
1.894119E-02
2.031271E-02
2.242004E-02
2.425754E-02
2.596873E-02
2.779078E-02
2.965224E-02
3.204811E-02
3.342455E-02
3.504236E-02
3.613775E-02
3.827755E-02
4.059215E-02
4.270537E-02
4.323038E-02
4.452014E-02
4.621070E-02
4.792702E-02
4.907401E-02
5.081154E-02
5.177657E-02
5.253981E-02
5.430039E-02
5.479263E-02
5.608907E-02
5.676041E-02
5.949068E-02
5.801376E-02
5.813016E-02
6.020436E-02
6.002288E-02
6.026139E-02
6.025602E-02
6.120517E-02
6.031344E-02
6.147691E-02
6.162959E-02
6.259045E-02
6.228008E-02
6.284040E-02
6.216046E-02
6.240887E-02
6.389764E-02
6.407348E-02
6.390864E-02
6.361140E-02
6.370264E-02
6.323801E-02
6.416529E-02
6.292131E-02
6.325399E-02
6.290674E-02
6.418932E-02
6.320528E-02
6.300805E-02
6.274490E-02
6.323804E-02
6.242334E-02
6.187932E-02
6.168426E-02
6.114560E-02
6.073329E-02
6.090583E-02
6.013895E-02
5.999345E-02
5.915858E-02
5.910417E-02
5.831312E-02
5.818235E-02
5.644969E-02
5.603148E-02
5.587087E-02
5.434948E-02
5.374419E-02
5.299957E-02
5.206370E-02
5.056048E-02
4.994703E-02
4.943385E-02
4.808378E-02
4.696517E-02
4.519598E-02
4.394635E-02
4.298776E-02
4.114465E-02
3.895958E-02
3.734274E-02
3.569555E-02
3.487692E-02
3.290576E-02
3.094202E-02
2.881112E-02
2.758489E-02
2.584062E-02
2.372243E-02
2.252851E-02
1.990037E-02
1.765522E-02
1.616039E-02
1.512241E-02
1.382995E-02
1.207393E-02
1.065991E-02
9.181676E-03
8.172225E-03
7.175688E-03
6.117547E-03
5.390492E-03
4.625521E-03
4.023099E-03
3.526713E-03
3.267380E-03
3.319861E-03
3.275805E-03
3.174416E-03
3.102839E-03
3.207867E-03
3.135712E-03
2.880363E-03
2.822848E-03
2.407281E-03
1.984801E-03
1.768876E-03
1.598423E-03
1.794452E-03
1.508746E-03
1.120004E-03
1.166655E-03
9.991870E-04
7.359476E-04
9.218476E-04
8.871603E-04
6.581946E-04
4.699790E-04
9.954903E-04
2.945397E-04
6.341320E-04
5.066903E-04
4.404384E-04
4.309028E-04
5.292040E-04
3.984566E-04
2.046143E-04
1.450122E-04
2.886476E-04
2.504751E-04
5.120395E-04
1.846110E-04
-8.861518E-03
-2.659794E-02
-4.337508E-02
-6.088436E-02
-7.827158E-02
-9.566229E-02
-1.132303E-01
2.291868E-04
1.667165E-04
7.727251E-05
2.289387E-04
1.516676E-04
2.178425E-05
4.322700E-04
1.175931E-02
2.034136E-02
1.784584E-03
4.464140E-04
3.999931E-04
1.269157E-04
2.235153E-04
-3.163179E-04
9.211281E-04
1.612973E-03
1.807091E-03
1.011655E-03
1.800569E-03
1.876619E-03
2.125154E-03
2.175769E-03
2.493876E-03
2.828189E-03
2.897738E-03
3.855023E-03
3.811412E-03
3.589560E-03
4.394588E-03
2.878471E-03
2.182164E-03
2.890014E-03
3.360499E-03
3.636507E-03
4.009716E-03
4.793184E-03
5.558645E-03
7.106361E-03
7.891982E-03
9.062334E-03
1.050537E-02
1.192936E-02
1.359724E-02
1.515531E-02
1.677639E-02
1.862299E-02
2.017394E-02
2.251720E-02
2.412101E-02
2.586267E-02
2.815438E-02
2.931061E-02
3.152443E-02
3.332716E-02
3.488244E-02
3.700022E-02
3.895176E-02
4.060453E-02
4.238156E-02
4.360784E-02
4.491006E-02
4.635937E-02
4.736163E-02
4.834673E-02
5.025258E-02
5.167737E-02
5.271329E-02
5.319976E-02
5.460023E-02
5.584965E-02
5.774494E-02
6.016139E-02
5.771626E-02
5.845514E-02
5.913480E-02
6.004992E-02
6.025089E-02
6.139537E-02
6.118723E-02
6.115923E-02
6.197628E-02
6.151415E-02
6.207854E-02
6.224761E-02
6.211611E-02
6.235755E-02
6.312248E-02
6.326267E-02
6.390670E-02
6.310100E-02
6.346834E-02
6.429749E-02
6.322064E-02
6.275845E-02
6.356897E-02
6.382070E-02
6.367452E-02
6.420379E-02
6.388611E-02
6.318791E-02
6.368596E-02
6.333924E-02
6.264048E-02
6.208259E-02
6.140350E-02
6.083984E-02
6.085642E-02
6.079734E-02
6.057784E-02
5.947564E-02
5.912809E-02
5.905866E-02
5.814756E-02
5.769411E-02
5.639817E-02
5.605459E-02
5.549795E-02
5.492298E-02
5.417981E-02
5.288846E-02
5.239128E-02
5.080213E-02
4.959469E-02
4.883263E-02
4.757192E-02
4.581796E-02
4.490688E-02
4.387101E-02
4.236235E-02
4.107144E-02
3.905528E-02
3.747915E-02
3.557990E-02
3.488366E-02
3.304468E-02
3.086405E-02
2.914223E-02
2.748042E-02
2.558870E-02
2.371467E-02
2.203686E-02
2.014050E-02
1.783793E-02
1.686223E-02
1.511557E-02
1.289152E-02
1.123405E-02
1.019573E-02
9.417336E-03
8.228488E-03
6.999516E-03
6.204842E-03
5.380822E-03
4.531970E-03
3.895290E-03
3.585225E-03
2.988437E-03
3.022074E-03
2.836168E-03
3.171886E-03
3.282445E-03
2.987197E-03
2.709469E-03
2.686640E-03
2.477977E-03
2.401807E-03
2.243305E-03
1.837748E-03
1.912936E-03
1.641162E-03
1.284658E-03
1.156147E-03
1.308727E-03
9.575047E-04
9.210968E-04
1.031285E-03
8.623187E-04
6.584662E-04
5.261518E-04
1.494328E-03
4.037616E-04
6.107037E-04
3.742917E-04
5.582348E-04
5.458290E-04
5.199517E-04
4.792541E-04
3.562538E-04
2.744018E-04
3.146587E-04
4.269364E-04
5.396483E-04
3.335325E-04
-4.829623E-03
-1.524033E-02
-2.449062E-02
-3.416954E-02
-4.418535E-02
-5.391608E-02
-6.381284E-02
-5.403344E-05
-1.954751E-04
2.640827E-04
-1.077363E-04
1.455530E-04
1.384165E-04
-1.313570E-03
1.833315E-02
1.339095E-02
1.335450E-02
3.102714E-04
5.191642E-04
2.484886E-04
-2.674856E-04
2.059297E-04
1.149684E-03
9.118139E-04
1.304619E-03
1.306767E-03
1.801762E-03
1.877299E-03
2.101669E-03
2.345674E-03
2.218421E-03
2.936043E-03
3.150194E-03
5.008539E-03
3.944554E-03
3.959046E-03
4.061613E-03
3.644880E-03
2.939790E-03
3.234586E-03
3.145491E-03
3.607452E-03
4.250230E-03
4.074422E-03
5.386357E-03
6.878034E-03
8.137450E-03
9.351274E-03
1.052338E-02
1.180219E-02
1.377602E-02
1.542058E-02
1.663221E-02
1.858775E-02
2.031049E-02
2.227666E-02
2.365935E-02
2.614019E-02
2.796397E-02
2.889169E-02
3.122784E-02
3.378579E-02
3.516151E-02
3.716119E-02
3.884347E-02
4.096642E-02
4.231841E-02
4.385985E-02
4.540745E-02
4.655144E-02
4.783154E-02
4.877294E-02
5.011577E-02
5.156243E-02
5.279393E-02
5.314999E-02
5.461304E-02
5.525487E-02
5.633943E-02
5.962288E-02
5.779794E-02
5.881089E-02
5.906917E-02
6.000083E-02
5.987143E-02
6.080741E-02
6.127789E-02
6.120916E-02
6.187689E-02
6.209610E-02
6.234035E-02
6.231169E-02
6.209416E-02
6.299275E-02
6.366496E-02
6.321649E-02
6.354234E-02
6.356440E-02
6.318603E-02
6.329492E-02
6.297416E-02
6.337841E-02
6.389269E-02
6.394208E-02
6.365498E-02
6.328044E-02
6.356913E-02
6.326734E-02
6.335296E-02
6.251982E-02
6.231590E-02
6.168130E-02
6.130059E-02
6.064407E-02
6.035712E-02
6.040481E-02
6.063275E-02
5.991240E-02
6.002107E-02
5.863516E-02
5.813124E-02
5.740361E-02
5.645199E-02
5.648838E-02
5.618161E-02
5.503515E-02
5.472549E-02
5.292394E-02
5.216470E-02
5.099857E-02
5.054899E-02
4.882378E-02
4.694588E-02
4.634420E-02
4.552775E-02
4.362270E-02
4.224420E-02
4.074502E-02
3.910647E-02
3.674732E-02
3.574091E-02
3.479571E-02
3.290975E-02
3.104201E-02
2.913428E-02
2.728758E-02
2.530225E-02
2.345006E-02
2.195712E-02
2.017229E-02
1.839954E-02
1.678759E-02
1.507394E-02
1.276586E-02
1.151832E-02
1.039974E-02
9.739052E-03
8.248284E-03
7.092339E-03
6.233182E-03
5.224012E-03
4.238281E-03
3.859312E-03
3.728601E-03
3.183636E-03
3.082606E-03
3.040888E-03
3.045198E-03
3.007036E-03
2.982217E-03
2.537823E-03
2.417295E-03
2.391390E-03
2.344412E-03
2.326670E-03
2.052266E-03
1.630805E-03
1.296171E-03
9.981769E-04
9.493312E-04
9.081162E-04
8.298026E-04
7.081230E-04
6.884887E-04
5.304460E-04
5.236221E-04
4.666282E-04
1.265190E-03
4.064241E-04
3.917186E-04
3.804919E-04
3.954912E-04
3.947256E-04
3.547762E-04
2.943224E-04
2.854038E-04
3.883040E-04
3.264824E-04
1.317463E-04
4.443681E-04
4.753980E-04
3.948154E-05
-9.123149E-04
-5.848684E-04
-9.688360E-04
-1.310724E-03
-1.736703E-03
-2.088986E-03
1.916159E-04
1.886645E-04
6.343552E-05
-2.157766E-04
1.077225E-04
3.852586E-03
-6.509542E-02
1.692490E-02
2.030112E-02
-1.280721E-02
-1.747106E-03
4.702528E-04
8.585523E-04
7.276807E-04
1.792206E-03
1.085768E-03
6.951109E-04
9.517974E-04
1.119120E-03
1.622765E-03
2.276115E-03
2.609504E-03
2.248575E-03
2.400411E-03
3.171216E-03
3.594712E-03
5.142975E-03
3.965999E-03
3.931239E-03
4.175713E-03
3.849373E-03
3.674939E-03
3.189694E-03
3.296053E-03
3.706831E-03
2.995729E-03
3.896456E-03
5.681522E-03
7.121698E-03
8.245915E-03
9.168241E-03
1.050346E-02
1.214283E-02
1.351457E-02
1.542666E-02
1.680477E-02
1.867348E-02
1.994823E-02
2.191620E-02
2.393155E-02
2.595397E-02
2.755722E-02
2.951976E-02
3.133221E-02
3.386882E-02
3.521620E-02
3.698556E-02
3.856401E-02
4.067755E-02
4.237471E-02
4.364825E-02
4.495868E-02
4.724460E-02
4.811014E-02
4.970008E-02
5.035798E-02
5.119461E-02
5.236053E-02
5.401045E-02
5.497712E-02
5.535828E-02
5.607286E-02
5.688277E-02
5.761340E-02
5.864406E-02
5.934281E-02
5.982609E-02
6.004548E-02
6.014205E-02
6.073712E-02
6.079173E-02
6.134692E-02
6.230318E-02
6.251993E-02
6.226238E-02
6.227411E-02
6.276288E-02
6.304480E-02
6.313518E-02
6.316060E-02
6.416382E-02
6.326075E-02
6.282166E-02
6.291650E-02
6.387338E-02
6.354678E-02
6.336245E-02
6.352365E-02
6.291558E-02
6.307367E-02
6.309002E-02
6.335630E-02
6.227140E-02
6.170595E-02
6.098176E-02
6.142054E-02
6.073018E-02
6.072916E-02
5.969055E-02
6.027850E-02
5.959494E-02
6.009631E-02
5.901311E-02
5.862928E-02
5.762904E-02
5.664015E-02
5.659837E-02
5.566578E-02
5.478939E-02
5.383118E-02
5.285284E-02
5.254817E-02
5.114041E-02
5.140862E-02
4.902746E-02
4.734495E-02
4.675831E-02
4.512682E-02
4.403778E-02
4.294910E-02
4.098422E-02
3.952913E-02
3.718306E-02
3.567094E-02
3.451967E-02
3.268391E-02
3.127448E-02
2.925332E-02
2.755224E-02
2.540379E-02
2.352549E-02
2.191149E-02
2.020847E-02
1.844791E-02
1.679930E-02
1.474776E-02
1.280109E-02
1.144516E-02
1.043913E-02
9.454633E-03
8.166561E-03
6.806004E-03
5.970541E-03
5.320596E-03
4.666332E-03
3.955652E-03
3.646663E-03
3.338133E-03
3.120238E-03
3.230140E-03
3.193899E-03
3.028522E-03
2.872432E-03
2.488386E-03
2.592619E-03
2.489541E-03
2.214690E-03
2.192239E-03
1.890077E-03
1.468723E-03
1.170593E-03
8.343691E-04
9.354493E-04
1.026711E-03
8.997834E-04
5.938335E-04
5.343347E-04
5.172239E-04
3.294812E-04
3.380599E-04
6.710120E-04
4.128268E-04
4.467543E-04
4.019730E-04
5.316703E-04
5.303990E-04
4.897422E-04
3.478036E-04
3.898534E-04
3.907538E-04
3.764132E-04
5.692838E-04
6.780289E-04
4.449609E-04
-2.338244E-04
-9.982190E-04
-1.655191E-03
-2.575145E-03
-3.409421E-03
-4.166063E-03
-5.011191E-03
3.844185E-04
2.271482E-04
-1.080475E-04
2.139449E-04
1.295179E-04
4.372746E-03
-3.998595E-02
-5.677892E-03
1.594562E-02
-3.522167E-02
-2.531217E-02
2.696449E-04
4.145131E-04
5.345536E-04
4.529456E-04
1.014298E-03
1.182733E-03
1.302535E-03
1.418136E-03
1.449245E-03
1.925207E-03
1.848982E-03
2.690121E-03
2.627610E-03
3.061721E-03
3.802020E-03
4.224885E-03
4.161675E-03
4.170224E-03
3.797570E-03
3.563058E-03
3.330756E-03
3.274119E-03
3.423148E-03
3.748244E-03
4.066435E-03
4.299585E-03
4.879391E-03
6.370966E-03
7.790850E-03
8.551024E-03
1.019840E-02
1.194780E-02
1.330275E-02
1.503183E-02
1.689952E-02
1.865306E-02
1.995970E-02
2.214539E-02
2.365376E-02
2.559713E-02
2.757121E-02
2.853102E-02
3.143792E-02
3.289039E-02
3.501624E-02
3.700823E-02
3.852926E-02
4.045947E-02
4.215532E-02
4.328412E-02
4.501325E-02
4.660118E-02
4.879538E-02
4.930573E-02
5.000999E-02
5.053949E-02
5.258503E-02
5.349746E-02
5.519638E-02
5.542763E-02
5.588010E-02
5.687143E-02
5.743056E-02
5.832561E-02
5.951106E-02
5.965362E-02
5.960017E-02
6.055599E-02
6.039769E-02
6.145232E-02
6.135432E-02
6.271998E-02
6.220345E-02
6.287775E-02
6.278615E-02
6.310109E-02
6.204683E-02
6.269893E-02
6.376536E-02
6.450608E-02
6.362247E-02
6.333802E-02
6.244377E-02
6.441888E-02
6.322884E-02
6.357468E-02
6.377766E-02
6.280900E-02
6.232109E-02
6.303826E-02
6.330915E-02
6.227158E-02
6.175490E-02
6.206210E-02
6.193659E-02
6.115773E-02
6.129250E-02
6.025730E-02
6.022852E-02
5.980331E-02
5.888663E-02
5.857367E-02
5.839064E-02
5.780818E-02
5.763785E-02
5.671175E-02
5.602250E-02
5.550508E-02
5.383123E-02
5.289712E-02
5.267016E-02
5.155781E-02
5.081617E-02
4.872455E-02
4.726632E-02
4.554857E-02
4.480630E-02
4.422184E-02
4.318823E-02
4.145123E-02
3.961361E-02
3.745680E-02
3.532065E-02
3.411582E-02
3.289226E-02
3.144204E-02
2.946325E-02
2.769018E-02
2.574014E-02
2.374166E-02
2.199793E-02
2.022389E-02
1.812435E-02
1.684698E-02
1.418602E-02
1.130964E-02
1.188738E-02
1.050813E-02
9.296120E-03
8.265484E-03
6.839787E-03
5.633477E-03
5.013044E-03
4.415750E-03
3.574896E-03
3.553105E-03
3.211369E-03
3.021667E-03
3.104596E-03
3.294259E-03
3.181334E-03
2.772040E-03
2.696799E-03
2.389594E-03
2.407720E-03
2.114010E-03
2.111784E-03
1.722733E-03
1.313393E-03
1.278643E-03
1.166984E-03
1.261551E-03
1.082639E-03
8.348545E-04
7.593611E-04
6.002096E-04
5.271698E-04
3.488939E-04
5.262300E-04
2.134494E-03
4.863269E-04
4.333890E-04
4.601329E-04
-4.654839E-05
3.383601E-04
2.676046E-04
2.427966E-04
2.927080E-04
2.808809E-04
3.456110E-04
6.479032E-04
6.058661E-04
5.091293E-04
2.692588E-05
-4.388775E-04
-7.258894E-04
-1.248610E-03
-1.765057E-03
-1.963565E-03
-2.245634E-03
2.077891E-04
2.794919E-04
2.604294E-04
2.300015E-04
3.439880E-04
8.258175E-03
-2.472463E-02
2.713353E-03
7.934731E-03
5.407712E-03
-2.144432E-02
3.321662E-04
4.015896E-05
6.428798E-04
5.605102E-04
8.071047E-04
1.086006E-03
1.073386E-03
1.399634E-03
1.192216E-03
1.722761E-03
2.066987E-03
2.586177E-03
2.718725E-03
3.020126E-03
3.383772E-03
3.782028E-03
4.126697E-03
4.049414E-03
3.691425E-03
3.473360E-03
3.468718E-03
3.439744E-03
3.195343E-03
3.298848E-03
4.888041E-03
5.076904E-03
3.725989E-03
5.016261E-03
7.649560E-03
9.125466E-03
1.069415E-02
1.195576E-02
1.323463E-02
1.438526E-02
1.676239E-02
1.862857E-02
1.924465E-02
2.145303E-02
2.389246E-02
2.554668E-02
2.790561E-02
2.990600E-02
3.142074E-02
3.293766E-02
3.478342E-02
3.689693E-02
3.858420E-02
4.044435E-02
4.225171E-02
4.337756E-02
4.522161E-02
4.686016E-02
4.859419E-02
4.885233E-02
5.009560E-02
5.028144E-02
5.279860E-02
5.356707E-02
5.520202E-02
5.550021E-02
5.583108E-02
5.676345E-02
5.765686E-02
5.893428E-02
5.953979E-02
6.000319E-02
5.957463E-02
6.049451E-02
6.039699E-02
6.209505E-02
6.195416E-02
6.269165E-02
6.205001E-02
6.306990E-02
6.321173E-02
6.283089E-02
6.234777E-02
6.256182E-02
6.388204E-02
6.396997E-02
6.353112E-02
6.353597E-02
6.178379E-02
6.349584E-02
6.276407E-02
6.355019E-02
6.394975E-02
6.292583E-02
6.215622E-02
6.280165E-02
6.258921E-02
6.174766E-02
6.216619E-02
6.185407E-02
6.173184E-02
6.134779E-02
6.126565E-02
6.064468E-02
6.034072E-02
5.971852E-02
5.870127E-02
5.834000E-02
5.835298E-02
5.851277E-02
5.709564E-02
5.660910E-02
5.613913E-02
5.611270E-02
5.447101E-02
5.327807E-02
5.220494E-02
5.109386E-02
5.060823E-02
4.905159E-02
4.724430E-02
4.675310E-02
4.571274E-02
4.452103E-02
4.255973E-02
4.156921E-02
3.963883E-02
3.746806E-02
3.631624E-02
3.568454E-02
3.278348E-02
3.166803E-02
3.010840E-02
2.695602E-02
2.577432E-02
2.440729E-02
2.223662E-02
2.017556E-02
1.807587E-02
1.668689E-02
1.481021E-02
1.266278E-02
1.165904E-02
1.079357E-02
9.144381E-03
8.105142E-03
7.034439E-03
5.765124E-03
4.819532E-03
4.301223E-03
3.553801E-03
3.259202E-03
3.242292E-03
3.093725E-03
3.203223E-03
3.046438E-03
3.025495E-03
2.785325E-03
2.725751E-03
2.498889E-03
2.440109E-03
2.298708E-03
2.154883E-03
1.597496E-03
1.559763E-03
1.190839E-03
1.056949E-03
1.223452E-03
1.033580E-03
8.970147E-04
9.892484E-04
6.918627E-04
7.934981E-04
6.599838E-04
7.066003E-04
3.176391E-03
5.422208E-04
4.142862E-04
4.714730E-04
5.371394E-04
6.599280E-04
2.849661E-04
3.072650E-04
2.194387E-04
4.586496E-04
1.237443E-04
6.201410E-04
4.479228E-04
3.812396E-04
2.791583E-04
3.850415E-05
-2.115503E-04
-5.473730E-04
-8.743233E-04
-8.198787E-04
-1.088763E-03
3.077131E-04
-1.289940E-04
1.104955E-04
-1.593746E-04
8.192821E-05
-7.309922E-03
-2.766079E-02
8.091823E-03
-1.188025E-03
2.678361E-02
1.841790E-02
-2.098660E-05
8.082914E-04
6.201828E-04
7.186620E-04
1.124174E-03
1.476462E-03
1.394942E-03
1.594499E-03
1.636772E-03
2.058250E-03
2.170236E-03
2.718125E-03
3.135367E-03
3.359028E-03
3.711529E-03
4.023000E-03
4.096118E-03
3.817437E-03
3.504876E-03
3.381476E-03
3.443674E-03
3.348938E-03
3.344499E-03
3.593852E-03
4.598364E-03
5.049987E-03
2.857880E-03
5.180446E-03
7.632974E-03
9.085455E-03
1.066113E-02
1.196750E-02
1.337121E-02
1.444877E-02
1.686254E-02
1.884272E-02
2.004241E-02
2.227392E-02
2.431397E-02
2.647248E-02
2.779048E-02
3.024307E-02
3.144905E-02
3.288305E-02
3.492207E-02
3.693740E-02
3.897218E-02
4.040162E-02
4.176519E-02
4.304326E-02
4.469084E-02
4.709600E-02
4.742969E-02
4.942397E-02
5.020286E-02
5.134163E-02
5.202658E-02
5.402635E-02
5.453193E-02
5.569943E-02
5.632191E-02
5.700510E-02
5.836228E-02
5.880078E-02
5.908894E-02
5.981643E-02
6.007204E-02
6.043840E-02
6.101746E-02
6.142615E-02
6.191704E-02
6.190874E-02
6.245202E-02
6.299518E-02
6.350775E-02
6.250127E-02
6.306424E-02
6.275906E-02
6.348860E-02
6.424399E-02
6.398778E-02
6.297417E-02
6.307806E-02
6.335595E-02
6.302647E-02
6.254255E-02
6.393956E-02
6.308783E-02
6.223256E-02
6.247873E-02
6.221560E-02
6.207600E-02
6.179034E-02
6.202285E-02
6.092908E-02
6.088642E-02
6.108811E-02
6.004282E-02
5.978992E-02
5.907367E-02
5.855040E-02
5.921655E-02
5.863475E-02
5.839291E-02
5.736247E-02
5.649016E-02
5.567566E-02
5.514312E-02
5.417638E-02
5.332016E-02
5.222681E-02
5.100086E-02
5.044926E-02
4.893168E-02
4.796773E-02
4.709020E-02
4.556070E-02
4.396205E-02
4.267983E-02
4.127665E-02
3.955413E-02
3.759352E-02
3.573335E-02
3.519961E-02
3.315377E-02
3.119945E-02
2.992124E-02
2.703898E-02
2.559182E-02
2.446186E-02
2.206877E-02
1.989997E-02
1.799654E-02
1.619720E-02
1.467151E-02
1.314002E-02
1.192839E-02
1.085342E-02
9.232822E-03
7.937890E-03
7.036270E-03
5.949321E-03
4.867922E-03
4.298373E-03
3.807469E-03
3.445965E-03
3.350895E-03
3.346388E-03
3.028522E-03
2.991611E-03
3.008021E-03
2.616773E-03
2.706441E-03
2.481583E-03
2.310580E-03
2.025339E-03
1.837164E-03
1.440194E-03
1.410771E-03
1.259415E-03
1.116366E-03
1.080106E-03
9.343929E-04
1.036271E-03
7.711241E-04
6.298942E-04
6.460703E-04
6.548949E-04
7.586048E-04
1.879630E-03
8.096768E-04
4.904355E-04
4.481485E-04
4.244922E-04
4.328038E-04
1.177135E-04
2.029109E-04
1.846013E-04
2.666752E-04
3.956088E-04
4.546410E-04
4.114186E-04
2.921911E-04
9.771557E-06
-2.523071E-04
-5.586143E-04
-8.940956E-04
-1.468559E-03
-1.580758E-03
-1.905601E-03
5.207159E-04
9.585627E-05
-1.411018E-04
1.115054E-04
3.628848E-04
-3.138556E-02
-5.708840E-02
-2.505845E-03
-1.731422E-03
4.030126E-02
7.228896E-02
4.527385E-04
5.166733E-04
7.545914E-04
5.036196E-04
8.005982E-04
1.078601E-03
1.455616E-03
1.515632E-03
2.089356E-03
2.021388E-03
2.242050E-03
2.236090E-03
2.912719E-03
2.975219E-03
3.702963E-03
3.790671E-03
3.653590E-03
3.539996E-03
3.611983E-03
3.612156E-03
3.309763E-03
3.372555E-03
3.573083E-03
3.965712E-03
4.336771E-03
5.398930E-03
4.583199E-03
6.305242E-03
8.117771E-03
9.362054E-03
1.052783E-02
1.211428E-02
1.340537E-02
1.488741E-02
1.669161E-02
1.837077E-02
2.007316E-02
2.173808E-02
2.408420E-02
2.639066E-02
2.760380E-02
2.956469E-02
3.127527E-02
3.305352E-02
3.505371E-02
3.728885E-02
3.886153E-02
4.016173E-02
4.213664E-02
4.299233E-02
4.460103E-02
4.654665E-02
4.787833E-02
4.926632E-02
5.050128E-02
5.161363E-02
5.220488E-02
5.418675E-02
5.515263E-02
5.529689E-02
5.645000E-02
5.785501E-02
5.828268E-02
5.869450E-02
5.904865E-02
5.941720E-02
5.977529E-02
6.080952E-02
6.103198E-02
6.131663E-02
6.119311E-02
6.113586E-02
6.202847E-02
6.253001E-02
6.303201E-02
6.255948E-02
6.252808E-02
6.286249E-02
6.367378E-02
6.399350E-02
6.347766E-02
6.298206E-02
6.364540E-02
6.343061E-02
6.331121E-02
6.267896E-02
6.416687E-02
6.271744E-02
6.240293E-02
6.294943E-02
6.236509E-02
6.220447E-02
6.184369E-02
6.208145E-02
6.096035E-02
6.048600E-02
6.082228E-02
6.015384E-02
6.058211E-02
5.925130E-02
5.930323E-02
5.948784E-02
5.847223E-02
5.815294E-02
5.796951E-02
5.572749E-02
5.522596E-02
5.461676E-02
5.419726E-02
5.313917E-02
5.204108E-02
5.077393E-02
5.016179E-02
4.937505E-02
4.826436E-02
4.655356E-02
4.491005E-02
4.393680E-02
4.266085E-02
4.146072E-02
4.012183E-02
3.792542E-02
3.581332E-02
3.449377E-02
3.335021E-02
3.111379E-02
2.965493E-02
2.735241E-02
2.543611E-02
2.395627E-02
2.223671E-02
1.984692E-02
1.794719E-02
1.630762E-02
1.485215E-02
1.359470E-02
1.164013E-02
1.047990E-02
9.370145E-03
7.864084E-03
6.805832E-03
5.682237E-03
4.667398E-03
4.404986E-03
3.994989E-03
3.337517E-03
3.022118E-03
2.913122E-03
2.807911E-03
2.775915E-03
2.856784E-03
2.519050E-03
2.766794E-03
2.441716E-03
2.032796E-03
2.008166E-03
1.603473E-03
1.416741E-03
1.271745E-03
1.232007E-03
9.506480E-04
1.177659E-03
8.914124E-04
8.077853E-04
5.819581E-04
6.202987E-04
5.672705E-04
4.401407E-04
5.111831E-04
1.735597E-03
9.565519E-04
5.419858E-04
5.704644E-04
7.017441E-04
5.598760E-04
2.376482E-04
3.097326E-04
2.606786E-04
4.053158E-04
2.294926E-04
4.250431E-04
6.110786E-04
5.459794E-04
1.017459E-04
-6.154828E-04
-1.521471E-03
-2.198952E-03
-2.930723E-03
-3.653740E-03
-4.383345E-03
-2.371267E-04
6.071844E-05
1.165287E-04
1.379036E-04
3.351418E-04
-8.503228E-02
6.426209E-02
6.406307E-03
5.969761E-03
3.953340E-02
-3.530869E-02
6.417542E-04
4.140362E-04
7.445444E-04
6.431672E-04
1.010106E-03
9.060597E-04
1.331893E-03
1.498341E-03
1.909814E-03
2.077677E-03
2.187386E-03
1.972898E-03
2.918476E-03
2.946289E-03
3.542792E-03
3.437446E-03
3.384937E-03
3.691034E-03
3.824596E-03
3.535671E-03
3.271313E-03
3.238690E-03
3.473567E-03
4.044979E-03
4.461502E-03
4.992375E-03
6.118878E-03
7.287249E-03
8.023354E-03
9.500063E-03
1.060124E-02
1.230083E-02
1.350905E-02
1.491504E-02
1.664050E-02
1.869603E-02
2.040434E-02
2.166737E-02
2.382345E-02
2.594438E-02
2.693337E-02
2.827223E-02
3.120141E-02
3.364539E-02
3.525021E-02
3.731482E-02
3.891513E-02
4.034425E-02
4.230128E-02
4.304648E-02
4.443911E-02
4.664616E-02
4.823441E-02
4.898588E-02
5.105323E-02
5.197049E-02
5.294504E-02
5.391466E-02
5.532813E-02
5.573901E-02
5.662435E-02
5.772271E-02
5.813694E-02
5.918128E-02
5.943187E-02
5.959264E-02
5.975722E-02
6.111483E-02
6.097752E-02
6.152971E-02
6.166208E-02
6.154885E-02
6.167504E-02
6.220758E-02
6.252194E-02
6.368031E-02
6.267804E-02
6.340129E-02
6.373323E-02
6.386243E-02
6.368610E-02
6.363518E-02
6.286727E-02
6.329419E-02
6.258948E-02
6.272751E-02
6.376142E-02
6.328964E-02
6.235349E-02
6.217161E-02
6.246254E-02
6.203663E-02
6.167584E-02
6.104181E-02
6.084940E-02
6.033345E-02
6.087494E-02
6.062916E-02
6.026411E-02
5.951483E-02
5.937623E-02
5.845820E-02
5.795952E-02
5.813716E-02
5.679331E-02
5.555935E-02
5.514640E-02
5.441995E-02
5.356428E-02
5.281129E-02
5.199212E-02
5.160920E-02
5.051891E-02
4.943462E-02
4.835260E-02
4.680646E-02
4.531145E-02
4.457943E-02
4.269192E-02
4.140088E-02
3.983456E-02
3.769133E-02
3.594313E-02
3.441720E-02
3.295648E-02
3.150761E-02
2.990646E-02
2.762035E-02
2.554382E-02
2.365891E-02
2.217720E-02
1.970197E-02
1.810870E-02
1.676213E-02
1.503660E-02
1.368531E-02
1.199681E-02
1.047035E-02
9.117989E-03
8.075825E-03
7.063923E-03
5.874155E-03
5.133332E-03
4.537339E-03
3.833929E-03
3.436101E-03
3.134728E-03
2.904043E-03
2.924780E-03
2.720194E-03
2.812004E-03
2.735160E-03
2.687803E-03
2.500151E-03
2.064964E-03
1.918963E-03
1.488371E-03
1.429769E-03
1.248713E-03
1.288271E-03
1.023555E-03
9.346663E-04
8.391054E-04
8.798699E-04
7.782312E-04
6.188309E-04
7.602188E-04
4.837058E-04
5.003567E-04
1.443143E-03
1.408100E-03
6.084019E-04
5.180203E-04
8.294461E-04
6.706510E-04
5.449861E-04
3.941002E-04
3.818481E-04
4.044364E-04
4.446946E-04
3.976196E-04
9.547473E-04
1.181773E-03
-3.027746E-04
-1.588639E-03
-2.716755E-03
-4.214000E-03
-5.555469E-03
-6.691633E-03
-7.678297E-03
3.411541E-04
1.644668E-04
3.195188E-04
3.553643E-04
5.934021E-04
-1.137890E-01
-3.980440E-02
1.118608E-02
9.792419E-03
1.601081E-01
7.543219E-02
2.065509E-04
5.556781E-04
6.859031E-04
1.108857E-03
1.182413E-03
1.054199E-03
1.482074E-03
1.468965E-03
1.724302E-03
2.253639E-03
1.896971E-03
2.268964E-03
3.046361E-03
2.810578E-03
3.375229E-03
3.430528E-03
3.163589E-03
3.414725E-03
3.571693E-03
3.599854E-03
3.285559E-03
3.602623E-03
3.589232E-03
4.110551E-03
4.478116E-03
4.846442E-03
6.172202E-03
7.053963E-03
7.335672E-03
9.514847E-03
1.054076E-02
1.196909E-02
1.331623E-02
1.410715E-02
1.648035E-02
1.820275E-02
2.061322E-02
2.271444E-02
2.391710E-02
2.583858E-02
2.753880E-02
2.868785E-02
3.139961E-02
3.357575E-02
3.486371E-02
3.685742E-02
3.876561E-02
4.005640E-02
4.134860E-02
4.293128E-02
4.420021E-02
4.713027E-02
4.808908E-02
4.989457E-02
5.181176E-02
5.221594E-02
5.308889E-02
5.395043E-02
5.487282E-02
5.541194E-02
5.684301E-02
5.723951E-02
5.842917E-02
5.895276E-02
5.896198E-02
5.955229E-02
6.021002E-02
6.112934E-02
6.101913E-02
6.173087E-02
6.188237E-02
6.195903E-02
6.194235E-02
6.207751E-02
6.241849E-02
6.345250E-02
6.319649E-02
6.367381E-02
6.405206E-02
6.338668E-02
6.388605E-02
6.358339E-02
6.335555E-02
6.281604E-02
6.244526E-02
6.317548E-02
6.336528E-02
6.291911E-02
6.271250E-02
6.255241E-02
6.229920E-02
6.245883E-02
6.162242E-02
6.140528E-02
6.100904E-02
6.076856E-02
6.080547E-02
6.118163E-02
6.069656E-02
6.007488E-02
5.906372E-02
5.794236E-02
5.743581E-02
5.804737E-02
5.707164E-02
5.591379E-02
5.524080E-02
5.487006E-02
5.377276E-02
5.293111E-02
5.258295E-02
5.178045E-02
5.058091E-02
4.933125E-02
4.831718E-02
4.672998E-02
4.516697E-02
4.442289E-02
4.205386E-02
4.179150E-02
3.988714E-02
3.753417E-02
3.627149E-02
3.441678E-02
3.266621E-02
3.083323E-02
2.922448E-02
2.761201E-02
2.586850E-02
2.369336E-02
2.232268E-02
2.003882E-02
1.821859E-02
1.666272E-02
1.484800E-02
1.362054E-02
1.223560E-02
1.053607E-02
9.262240E-03
8.100456E-03
7.134062E-03
6.008058E-03
5.291786E-03
4.386318E-03
3.915579E-03
3.360503E-03
3.105350E-03
2.900908E-03
2.773072E-03
2.733009E-03
2.579185E-03
2.624842E-03
2.609710E-03
2.455558E-03
2.168068E-03
1.809313E-03
1.643841E-03
1.491678E-03
1.356753E-03
1.428402E-03
1.235890E-03
9.645214E-04
1.012536E-03
4.154262E-04
5.680941E-04
6.770891E-04
5.700857E-04
3.731121E-04
5.356880E-04
1.139080E-03
3.224625E-04
4.608372E-04
4.728162E-04
9.198102E-04
4.809421E-04
5.040894E-04
5.711521E-04
5.592933E-04
5.509020E-04
5.872638E-04
3.338755E-04
7.421313E-04
1.154023E-03
-3.535557E-04
-1.622844E-03
-2.921020E-03
-4.338510E-03
-5.714887E-03
-6.749981E-03
-7.921651E-03
3.657519E-04
1.708275E-04
4.538011E-05
1.694638E-04
5.904382E-04
-7.755902E-02
-8.905737E-03
7.570055E-03
-6.616413E-03
1.542021E-01
-1.238909E-01
5.325609E-04
5.954488E-04
8.152711E-04
1.051646E-03
7.963148E-04
1.049525E-03
1.281817E-03
1.446767E-03
1.709564E-03
2.077969E-03
1.892459E-03
2.285780E-03
2.684576E-03
2.836956E-03
3.162079E-03
3.128328E-03
3.198606E-03
3.155878E-03
3.301219E-03
3.515592E-03
3.647740E-03
3.217257E-03
3.635955E-03
4.027551E-03
4.515906E-03
4.812092E-03
5.935548E-03
7.077867E-03
8.016305E-03
9.254457E-03
1.054345E-02
1.211601E-02
1.371098E-02
1.513408E-02
1.644910E-02
1.866407E-02
2.091104E-02
2.220758E-02
2.353986E-02
2.618563E-02
2.771635E-02
2.866407E-02
3.115698E-02
3.291410E-02
3.429361E-02
3.668668E-02
3.845048E-02
3.980803E-02
4.149781E-02
4.328392E-02
4.468967E-02
4.663670E-02
4.826571E-02
4.996303E-02
5.089811E-02
5.179599E-02
5.319448E-02
5.401121E-02
5.489018E-02
5.569330E-02
5.698343E-02
5.759452E-02
5.829957E-02
5.835940E-02
5.867421E-02
5.961033E-02
6.022102E-02
6.033264E-02
6.138480E-02
6.090414E-02
6.153839E-02
6.194541E-02
6.256624E-02
6.209005E-02
6.296508E-02
6.322613E-02
6.287468E-02
6.297953E-02
6.371439E-02
6.323892E-02
6.370538E-02
6.454632E-02
6.394575E-02
6.312067E-02
6.339156E-02
6.351645E-02
6.288485E-02
6.296519E-02
6.325317E-02
6.313629E-02
6.229418E-02
6.275807E-02
6.210980E-02
6.176393E-02
6.115643E-02
6.106144E-02
6.050837E-02
6.180238E-02
6.055497E-02
5.941370E-02
5.888755E-02
5.867489E-02
5.769529E-02
5.722578E-02
5.682289E-02
5.603113E-02
5.526233E-02
5.476144E-02
5.406517E-02
5.359178E-02
5.281048E-02
5.149426E-02
5.026821E-02
4.937895E-02
4.770890E-02
4.610528E-02
4.517981E-02
4.399438E-02
4.255093E-02
4.110103E-02
4.031621E-02
3.777089E-02
3.630084E-02
3.433063E-02
3.268659E-02
3.107475E-02
2.931681E-02
2.741937E-02
2.574331E-02
2.335470E-02
2.218836E-02
1.978806E-02
1.812343E-02
1.667238E-02
1.502469E-02
1.359292E-02
1.219477E-02
1.043448E-02
9.312530E-03
8.177705E-03
6.996121E-03
6.028208E-03
5.393208E-03
4.574388E-03
4.111461E-03
3.520746E-03
3.227940E-03
3.006837E-03
2.949448E-03
3.039377E-03
2.806808E-03
2.802776E-03
2.863845E-03
2.447561E-03
2.335093E-03
1.880310E-03
1.770931E-03
1.462316E-03
1.368361E-03
1.337727E-03
1.323488E-03
1.261550E-03
1.135831E-03
1.241516E-03
1.132736E-03
1.011583E-03
8.764652E-04
4.311368E-04
8.007328E-04
5.701803E-04
-2.032588E-04
4.191435E-04
8.367730E-04
7.849869E-04
4.408183E-04
4.692133E-04
4.710818E-04
5.222185E-04
5.449801E-04
6.682941E-04
5.508070E-04
4.419980E-04
4.360933E-04
-2.662344E-04
-1.291668E-03
-2.244366E-03
-3.139893E-03
-3.953475E-03
-4.910348E-03
-5.770197E-03
5.462007E-04
2.996698E-04
2.103134E-04
2.371604E-04
5.025741E-04
-2.458175E-01
-2.787514E-02
3.735563E-03
-1.770658E-03
1.307302E-01
-4.392525E-02
8.274474E-04
5.394963E-04
7.980245E-04
8.721861E-04
1.155733E-03
1.788424E-03
1.684853E-03
1.609775E-03
1.908096E-03
1.796691E-03
1.997299E-03
2.144423E-03
2.346557E-03
2.759643E-03
2.928152E-03
3.046525E-03
3.085493E-03
3.280530E-03
3.487714E-03
3.573958E-03
3.729995E-03
3.253457E-03
3.526488E-03
4.082052E-03
4.289908E-03
5.263043E-03
5.852609E-03
6.810735E-03
8.312147E-03
9.628546E-03
1.071838E-02
1.205150E-02
1.360089E-02
1.523211E-02
1.637045E-02
1.864102E-02
2.078573E-02
2.157645E-02
2.376324E-02
2.614978E-02
2.771042E-02
2.932081E-02
3.115960E-02
3.297207E-02
3.501105E-02
3.693183E-02
3.856506E-02
4.028604E-02
4.208772E-02
4.385528E-02
4.534945E-02
4.627638E-02
4.887371E-02
4.908420E-02
4.966666E-02
5.138511E-02
5.252333E-02
5.371505E-02
5.489127E-02
5.614751E-02
5.758207E-02
5.816693E-02
5.852885E-02
5.863268E-02
5.887028E-02
6.046333E-02
6.028731E-02
6.053244E-02
6.170429E-02
6.204972E-02
6.256497E-02
6.215064E-02
6.254632E-02
6.244875E-02
6.316202E-02
6.310806E-02
6.203328E-02
6.290619E-02
6.335154E-02
6.306853E-02
6.401538E-02
6.436969E-02
6.347079E-02
6.257843E-02
6.410509E-02
6.400864E-02
6.382219E-02
6.355193E-02
6.311557E-02
6.239127E-02
6.244604E-02
6.207793E-02
6.201503E-02
6.201520E-02
6.116037E-02
6.126688E-02
6.067873E-02
6.119646E-02
5.943575E-02
5.909380E-02
5.939424E-02
5.902996E-02
5.821938E-02
5.663297E-02
5.490419E-02
5.618284E-02
5.553525E-02
5.427710E-02
5.372958E-02
5.402763E-02
5.247112E-02
5.154216E-02
5.008956E-02
4.947627E-02
4.800860E-02
4.604989E-02
4.508179E-02
4.425601E-02
4.260695E-02
4.061900E-02
3.944723E-02
3.832765E-02
3.669134E-02
3.482525E-02
3.291185E-02
3.149045E-02
2.953921E-02
2.743596E-02
2.569512E-02
2.366456E-02
2.229436E-02
2.024666E-02
1.843433E-02
1.648408E-02
1.511955E-02
1.339137E-02
1.245093E-02
1.045510E-02
9.428646E-03
8.172761E-03
7.049928E-03
6.242099E-03
5.313699E-03
4.653571E-03
3.948005E-03
3.600662E-03
3.478392E-03
3.108450E-03
3.081238E-03
3.253976E-03
2.897742E-03
2.668376E-03
2.709125E-03
2.468713E-03
2.404119E-03
2.155085E-03
1.950703E-03
1.649995E-03
1.508647E-03
1.516568E-03
1.499506E-03
1.363550E-03
1.141934E-03
1.013956E-03
8.529344E-04
1.098629E-03
8.352709E-04
6.971829E-04
9.894587E-04
8.333882E-04
8.707263E-04
4.756973E-04
8.685873E-04
5.991935E-04
4.266254E-04
3.517816E-04
4.689571E-04
4.346556E-04
6.589986E-04
2.911162E-04
5.209845E-04
5.381019E-04
5.974189E-04
-2.131674E-04
-7.484514E-04
-1.281143E-03
-1.852710E-03
-2.354545E-03
-3.034539E-03
-3.268660E-03
4.938108E-04
4.292994E-04
3.169513E-04
2.848081E-04
7.575077E-04
-1.095672E-01
1.000860E-01
-1.573329E-03
-1.337780E-03
2.389528E-01
-5.863426E-02
6.212073E-04
9.889242E-04
9.980937E-04
8.394297E-04
1.282852E-03
1.146271E-03
2.078364E-03
1.997675E-03
1.880569E-03
1.733395E-03
1.932953E-03
1.998390E-03
2.235575E-03
2.585309E-03
2.919806E-03
3.006898E-03
2.994634E-03
2.992153E-03
3.030359E-03
3.089053E-03
3.431421E-03
3.298799E-03
3.462513E-03
3.808625E-03
4.129912E-03
5.018946E-03
5.743123E-03
6.785017E-03
7.423860E-03
8.325896E-03
1.047297E-02
1.189269E-02
1.350535E-02
1.529931E-02
1.635428E-02
1.845839E-02
2.053002E-02
2.203087E-02
2.341367E-02
2.561306E-02
2.774189E-02
2.973115E-02
3.173302E-02
3.322561E-02
3.503831E-02
3.686860E-02
3.869783E-02
4.076529E-02
4.250775E-02
4.328957E-02
4.545309E-02
4.642251E-02
4.778225E-02
4.969606E-02
4.987180E-02
5.179142E-02
5.244280E-02
5.353611E-02
5.470566E-02
5.636269E-02
5.698854E-02
5.806225E-02
5.830646E-02
5.776687E-02
5.943441E-02
6.001418E-02
6.007495E-02
6.098462E-02
6.151617E-02
6.219799E-02
6.251394E-02
6.249005E-02
6.218450E-02
6.241316E-02
6.316490E-02
6.273376E-02
6.214725E-02
6.297606E-02
6.282671E-02
6.346087E-02
6.430933E-02
6.409984E-02
6.339343E-02
6.236494E-02
6.395834E-02
6.376293E-02
6.343188E-02
6.363712E-02
6.213954E-02
6.215112E-02
6.268521E-02
6.212019E-02
6.265717E-02
6.184796E-02
6.066386E-02
6.098097E-02
6.062603E-02
6.074850E-02
5.966808E-02
5.956733E-02
5.967475E-02
5.898118E-02
5.794959E-02
5.737047E-02
5.538161E-02
5.675975E-02
5.579473E-02
5.486324E-02
5.356719E-02
5.354331E-02
5.259845E-02
5.175496E-02
5.024682E-02
4.920517E-02
4.824123E-02
4.682203E-02
4.502149E-02
4.474610E-02
4.206070E-02
4.085601E-02
3.894622E-02
3.748225E-02
3.608625E-02
3.451154E-02
3.254893E-02
3.143238E-02
2.973251E-02
2.738935E-02
2.538536E-02
2.386324E-02
2.208294E-02
2.056062E-02
1.853847E-02
1.657850E-02
1.514103E-02
1.344128E-02
1.241845E-02
1.041754E-02
9.327902E-03
8.233667E-03
7.111431E-03
6.385571E-03
5.131052E-03
4.604482E-03
3.716507E-03
3.653261E-03
3.287668E-03
3.342953E-03
3.212556E-03
2.965013E-03
3.035103E-03
2.938920E-03
2.644434E-03
2.711743E-03
2.592105E-03
2.258702E-03
2.326491E-03
1.669780E-03
1.548413E-03
1.395127E-03
1.412799E-03
1.512896E-03
1.328067E-03
8.180185E-04
9.992575E-04
1.181604E-03
9.471363E-04
5.650164E-04
7.623289E-04
8.228352E-04
9.431403E-04
7.128722E-04
7.853815E-04
8.217825E-04
5.599284E-04
6.175707E-04
3.837158E-04
2.941468E-04
3.724447E-04
3.739822E-04
4.094746E-04
5.527781E-04
6.690236E-04
8.918448E-05
-3.497611E-04
-6.742884E-04
-1.166407E-03
-1.674607E-03
-1.825446E-03
-2.100632E-03
Z
0.000000E+00
1.000000E+00
2.000000E+00
3.000000E+00
4.000000E+00
5.000000E+00
6.000000E+00
7.000000E+00
8.000000E+00
9.000000E+00
1.000000E+01
1.100000E+01
1.200000E+01
1.300000E+01
1.400000E+01
1.500000E+01
1.600000E+01
1.700000E+01
1.800000E+01
1.900000E+01
2.000000E+01
2.100000E+01
2.200000E+01
2.300000E+01
2.400000E+01
2.500000E+01
2.600000E+01
2.700000E+01
2.800000E+01
2.900000E+01
3.000000E+01
3.100000E+01
3.200000E+01
3.300000E+01
3.400000E+01
3.500000E+01
3.600000E+01
3.700000E+01
3.800000E+01
3.900000E+01
4.000000E+01
4.100000E+01
4.200000E+01
4.300000E+01
4.400000E+01
4.500000E+01
4.600000E+01
4.700000E+01
4.800000E+01
4.900000E+01
5.000000E+01
5.100000E+01
5.200000E+01
5.300000E+01
5.400000E+01
5.500000E+01
5.600000E+01
5.700000E+01
5.800000E+01
5.900000E+01
6.000000E+01
6.100000E+01
6.200000E+01
6.300000E+01
6.400000E+01
6.500000E+01
6.600000E+01
6.700000E+01
6.800000E+01
6.900000E+01
7.000000E+01
7.100000E+01
7.200000E+01
7.300000E+01
7.400000E+01
7.500000E+01
7.600000E+01
7.700000E+01
7.800000E+01
7.900000E+01
8.000000E+01
8.100000E+01
8.200000E+01
8.300000E+01
8.400000E+01
8.500000E+01
8.600000E+01
8.700000E+01
8.800000E+01
8.900000E+01
9.000000E+01
9.100000E+01
9.200000E+01
9.300000E+01
9.400000E+01
9.500000E+01
9.600000E+01
9.700000E+01
9.800000E+01
9.900000E+01
1.000000E+02
1.010000E+02
1.020000E+02
1.030000E+02
1.040000E+02
1.050000E+02
1.060000E+02
1.070000E+02
1.080000E+02
1.090000E+02
1.100000E+02
1.110000E+02
1.120000E+02
1.130000E+02
1.140000E+02
1.150000E+02
1.160000E+02
1.170000E+02
1.180000E+02
1.190000E+02
1.200000E+02
1.210000E+02
1.220000E+02
1.230000E+02
1.240000E+02
1.250000E+02
1.260000E+02
1.270000E+02
1.280000E+02
1.290000E+02
1.300000E+02
1.310000E+02
1.320000E+02
1.330000E+02
1.340000E+02
1.350000E+02
1.360000E+02
1.370000E+02
1.380000E+02
1.390000E+02
1.400000E+02
1.410000E+02
1.420000E+02
1.430000E+02
1.440000E+02
1.450000E+02
1.460000E+02
1.470000E+02
1.480000E+02
1.490000E+02
1.500000E+02
1.510000E+02
1.520000E+02
1.530000E+02
1.540000E+02
1.550000E+02
1.560000E+02
1.570000E+02
1.580000E+02
1.590000E+02
1.600000E+02
1.610000E+02
1.620000E+02
1.630000E+02
1.640000E+02
1.650000E+02
1.660000E+02
1.670000E+02
1.680000E+02
1.690000E+02
1.700000E+02
1.710000E+02
1.720000E+02
1.730000E+02
1.740000E+02
1.750000E+02
1.760000E+02
1.770000E+02
1.780000E+02
1.790000E+02
1.800000E+02
1.810000E+02
1.820000E+02
1.830000E+02
1.840000E+02
1.850000E+02
1.860000E+02
1.870000E+02
1.880000E+02
1.890000E+02
1.900000E+02
1.910000E+02
1.920000E+02
1.930000E+02
1.940000E+02
1.950000E+02
1.960000E+02
1.970000E+02
1.980000E+02
1.990000E+02
2.000000E+02
0.000000E+00
1.000000E+00
2.000000E+00
3.000000E+00
4.000000E+00
5.000000E+00
6.000000E+00
7.000000E+00
8.000000E+00
9.000000E+00
1.000000E+01
1.100000E+01
1.200000E+01
1.300000E+01
1.400000E+01
1.500000E+01
1.600000E+01
1.700000E+01
1.800000E+01
1.900000E+01
2.000000E+01
2.100000E+01
2.200000E+01
2.300000E+01
2.400000E+01
2.500000E+01
2.600000E+01
2.700000E+01
2.800000E+01
2.900000E+01
3.000000E+01
3.100000E+01
3.200000E+01
3.300000E+01
3.400000E+01
3.500000E+01
3.600000E+01
3.700000E+01
3.800000E+01
3.900000E+01
4.000000E+01
4.100000E+01
4.200000E+01
4.300000E+01
4.400000E+01
4.500000E+01
4.600000E+01
4.700000E+01
4.800000E+01
4.900000E+01
5.000000E+01
5.100000E+01
5.200000E+01
5.300000E+01
5.400000E+01
5.500000E+01
5.600000E+01
5.700000E+01
5.800000E+01
5.900000E+01
6.000000E+01
6.100000E+01
6.200000E+01
6.300000E+01
6.400000E+01
6.500000E+01
6.600000E+01
6.700000E+01
6.800000E+01
6.900000E+01
7.000000E+01
7.100000E+01
7.200000E+01
7.300000E+01
7.400000E+01
7.500000E+01
7.600000E+01
7.700000E+01
7.800000E+01
7.900000E+01
8.000000E+01
8.100000E+01
8.200000E+01
8.300000E+01
8.400000E+01
8.500000E+01
8.600000E+01
8.700000E+01
8.800000E+01
8.900000E+01
9.000000E+01
9.100000E+01
9.200000E+01
9.300000E+01
9.400000E+01
9.500000E+01
9.600000E+01
9.700000E+01
9.800000E+01
9.900000E+01
1.000000E+02
1.010000E+02
1.020000E+02
1.030000E+02
1.040000E+02
1.050000E+02
1.060000E+02
1.070000E+02
1.080000E+02
1.090000E+02
1.100000E+02
1.110000E+02
1.120000E+02
1.130000E+02
1.140000E+02
1.150000E+02
1.160000E+02
1.170000E+02
1.180000E+02
1.190000E+02
1.200000E+02
1.210000E+02
1.220000E+02
1.230000E+02
1.240000E+02
1.250000E+02
1.260000E+02
1.270000E+02
1.280000E+02
1.290000E+02
1.300000E+02
1.310000E+02
1.320000E+02
1.330000E+02
1.340000E+02
1.350000E+02
1.360000E+02
1.370000E+02
1.380000E+02
1.390000E+02
1.400000E+02
1.410000E+02
1.420000E+02
1.430000E+02
1.440000E+02
1.450000E+02
1.460000E+02
1.470000E+02
1.480000E+02
1.490000E+02
1.500000E+02
1.510000E+02
1.520000E+02
1.530000E+02
1.540000E+02
1.550000E+02
1.560000E+02
1.570000E+02
1.580000E+02
1.590000E+02
1.600000E+02
1.610000E+02
1.620000E+02
1.630000E+02
1.640000E+02
1.650000E+02
1.660000E+02
1.670000E+02
1.680000E+02
1.690000E+02
1.700000E+02
1.710000E+02
1.720000E+02
1.730000E+02
1.740000E+02
1.750000E+02
1.760000E+02
1.770000E+02
1.780000E+02
1.790000E+02
1.800000E+02
1.810000E+02
1.820000E+02
1.830000E+02
1.840000E+02
1.850000E+02
1.860000E+02
1.870000E+02
1.880000E+02
1.890000E+02
1.900000E+02
1.910000E+02
1.920000E+02
1.930000E+02
1.940000E+02
1.950000E+02
1.960000E+02
1.970000E+02
1.980000E+02
1.990000E+02
2.000000E+02
0.000000E+00
1.000000E+00
2.000000E+00
3.000000E+00
4.000000E+00
5.000000E+00
6.000000E+00
7.000000E+00
8.000000E+00
9.000000E+00
1.000000E+01
1.100000E+01
1.200000E+01
1.300000E+01
1.400000E+01
1.500000E+01
1.600000E+01
1.700000E+01
1.800000E+01
1.900000E+01
2.000000E+01
2.100000E+01
2.200000E+01
2.300000E+01
2.400000E+01
2.500000E+01
2.600000E+01
2.700000E+01
2.800000E+01
2.900000E+01
3.000000E+01
3.100000E+01
3.200000E+01
3.300000E+01
3.400000E+01
3.500000E+01
3.600000E+01
3.700000E+01
3.800000E+01
3.900000E+01
4.000000E+01
4.100000E+01
4.200000E+01
4.300000E+01
4.400000E+01
4.500000E+01
4.600000E+01
4.700000E+01
4.800000E+01
4.900000E+01
5.000000E+01
5.100000E+01
5.200000E+01
5.300000E+01
5.400000E+01
5.500000E+01
5.600000E+01
5.700000E+01
5.800000E+01
5.900000E+01
6.000000E+01
6.100000E+01
6.200000E+01
6.300000E+01
6.400000E+01
6.500000E+01
6.600000E+01
6.700000E+01
6.800000E+01
6.900000E+01
7.000000E+01
7.100000E+01
7.200000E+01
7.300000E+01
7.400000E+01
7.500000E+01
7.600000E+01
7.700000E+01
7.800000E+01
7.900000E+01
8.000000E+01
8.100000E+01
8.200000E+01
8.300000E+01
8.400000E+01
8.500000E+01
8.600000E+01
8.700000E+01
8.800000E+01
8.900000E+01
9.000000E+01
9.100000E+01
9.200000E+01
9.300000E+01
9.400000E+01
9.500000E+01
9.600000E+01
9.700000E+01
9.800000E+01
9.900000E+01
1.000000E+02
1.010000E+02
1.020000E+02
1.030000E+02
1.040000E+02
1.050000E+02
1.060000E+02
1.070000E+02
1.080000E+02
1.090000E+02
1.100000E+02
1.110000E+02
1.120000E+02
1.130000E+02
1.140000E+02
1.150000E+02
1.160000E+02
1.170000E+02
1.180000E+02
1.190000E+02
1.200000E+02
1.210000E+02
1.220000E+02
1.230000E+02
1.240000E+02
1.250000E+02
1.260000E+02
1.270000E+02
1.280000E+02
1.290000E+02
1.300000E+02
1.310000E+02
1.320000E+02
1.330000E+02
1.340000E+02
1.350000E+02
1.360000E+02
1.370000E+02
1.380000E+02
1.390000E+02
1.400000E+02
1.410000E+02
1.420000E+02
1.430000E+02
1.440000E+02
1.450000E+02
1.460000E+02
1.470000E+02
1.480000E+02
1.490000E+02
1.500000E+02
1.510000E+02
1.520000E+02
1.530000E+02
1.540000E+02
1.550000E+02
1.560000E+02
1.570000E+02
1.580000E+02
1.590000E+02
1.600000E+02
1.610000E+02
1.620000E+02
1.630000E+02
1.640000E+02
1.650000E+02
1.660000E+02
1.670000E+02
1.680000E+02
1.690000E+02
1.700000E+02
1.710000E+02
1.720000E+02
1.730000E+02
1.740000E+02
1.750000E+02
1.760000E+02
1.770000E+02
1.780000E+02
1.790000E+02
1.800000E+02
1.810000E+02
1.820000E+02
1.830000E+02
1.840000E+02
1.850000E+02
1.860000E+02
1.870000E+02
1.880000E+02
1.890000E+02
1.900000E+02
1.910000E+02
1.920000E+02
1.930000E+02
1.940000E+02
1.950000E+02
1.960000E+02
1.970000E+02
1.980000E+02
1.990000E+02
2.000000E+02
0.000000E+00
1.000000E+00
2.000000E+00
3.000000E+00
4.000000E+00
5.000000E+00
6.000000E+00
7.000000E+00
8.000000E+00
9.000000E+00
1.000000E+01
1.100000E+01
1.200000E+01
1.300000E+01
1.400000E+01
1.500000E+01
1.600000E+01
1.700000E+01
1.800000E+01
1.900000E+01
2.000000E+01
2.100000E+01
2.200000E+01
2.300000E+01
2.400000E+01
2.500000E+01
2.600000E+01
2.700000E+01
2.800000E+01
2.900000E+01
3.000000E+01
3.100000E+01
3.200000E+01
3.300000E+01
3.400000E+01
3.500000E+01
3.600000E+01
3.700000E+01
3.800000E+01
3.900000E+01
4.000000E+01
4.100000E+01
4.200000E+01
4.300000E+01
4.400000E+01
4.500000E+01
4.600000E+01
4.700000E+01
4.800000E+01
4.900000E+01
5.000000E+01
5.100000E+01
5.200000E+01
5.300000E+01
5.400000E+01
5.500000E+01
5.600000E+01
5.700000E+01
5.800000E+01
5.900000E+01
6.000000E+01
6.100000E+01
6.200000E+01
6.300000E+01
6.400000E+01
6.500000E+01
6.600000E+01
6.700000E+01
6.800000E+01
6.900000E+01
7.000000E+01
7.100000E+01
7.200000E+01
7.300000E+01
7.400000E+01
7.500000E+01
7.600000E+01
7.700000E+01
7.800000E+01
7.900000E+01
8.000000E+01
8.100000E+01
8.200000E+01
8.300000E+01
8.400000E+01
8.500000E+01
8.600000E+01
8.700000E+01
8.800000E+01
8.900000E+01
9.000000E+01
9.100000E+01
9.200000E+01
9.300000E+01
9.400000E+01
9.500000E+01
9.600000E+01
9.700000E+01
9.800000E+01
9.900000E+01
1.000000E+02
1.010000E+02
1.020000E+02
1.030000E+02
1.040000E+02
1.050000E+02
1.060000E+02
1.070000E+02
1.080000E+02
1.090000E+02
1.100000E+02
1.110000E+02
1.120000E+02
1.130000E+02
1.140000E+02
1.150000E+02
1.160000E+02
1.170000E+02
1.180000E+02
1.190000E+02
1.200000E+02
1.210000E+02
1.220000E+02
1.230000E+02
1.240000E+02
1.250000E+02
1.260000E+02
1.270000E+02
1.280000E+02
1.290000E+02
1.300000E+02
1.310000E+02
1.320000E+02
1.330000E+02
1.340000E+02
1.350000E+02
1.360000E+02
1.370000E+02
1.380000E+02
1.390000E+02
1.400000E+02
1.410000E+02
1.420000E+02
1.430000E+02
1.440000E+02
1.450000E+02
1.460000E+02
1.470000E+02
1.480000E+02
1.490000E+02
1.500000E+02
1.510000E+02
1.520000E+02
1.530000E+02
1.540000E+02
1.550000E+02
1.560000E+02
1.570000E+02
1.580000E+02
1.590000E+02
1.600000E+02
1.610000E+02
1.620000E+02
1.630000E+02
1.640000E+02
1.650000E+02
1.660000E+02
1.670000E+02
1.680000E+02
1.690000E+02
1.700000E+02
1.710000E+02
1.720000E+02
1.730000E+02
1.740000E+02
1.750000E+02
1.760000E+02
1.770000E+02
1.780000E+02
1.790000E+02
1.800000E+02
1.810000E+02
1.820000E+02
1.830000E+02
1.840000E+02
1.850000E+02
1.860000E+02
1.870000E+02
1.880000E+02
1.890000E+02
1.900000E+02
1.910000E+02
1.920000E+02
1.930000E+02
1.940000E+02
1.950000E+02
1.960000E+02
1.970000E+02
1.980000E+02
1.990000E+02
2.000000E+02
0.000000E+00
1.000000E+00
2.000000E+00
3.000000E+00
4.000000E+00
5.000000E+00
6.000000E+00
7.000000E+00
8.000000E+00
9.000000E+00
1.000000E+01
1.100000E+01
1.200000E+01
1.300000E+01
1.400000E+01
1.500000E+01
1.600000E+01
1.700000E+01
1.800000E+01
1.900000E+01
2.000000E+01
2.100000E+01
2.200000E+01
2.300000E+01
2.400000E+01
2.500000E+01
2.600000E+01
2.700000E+01
2.800000E+01
2.900000E+01
3.000000E+01
3.100000E+01
3.200000E+01
3.300000E+01
3.400000E+01
3.500000E+01
3.600000E+01
3.700000E+01
3.800000E+01
3.900000E+01
4.000000E+01
4.100000E+01
4.200000E+01
4.300000E+01
4.400000E+01
4.500000E+01
4.600000E+01
4.700000E+01
4.800000E+01
4.900000E+01
5.000000E+01
5.100000E+01
5.200000E+01
5.300000E+01
5.400000E+01
5.500000E+01
5.600000E+01
5.700000E+01
5.800000E+01
5.900000E+01
6.000000E+01
6.100000E+01
6.200000E+01
6.300000E+01
6.400000E+01
6.500000E+01
6.600000E+01
6.700000E+01
6.800000E+01
6.900000E+01
7.000000E+01
7.100000E+01
7.200000E+01
7.300000E+01
7.400000E+01
7.500000E+01
7.600000E+01
7.700000E+01
7.800000E+01
7.900000E+01
8.000000E+01
8.100000E+01
8.200000E+01
8.300000E+01
8.400000E+01
8.500000E+01
8.600000E+01
8.700000E+01
8.800000E+01
8.900000E+01
9.000000E+01
9.100000E+01
9.200000E+01
9.300000E+01
9.400000E+01
9.500000E+01
9.600000E+01
9.700000E+01
9.800000E+01
9.900000E+01
1.000000E+02
1.010000E+02
1.020000E+02
1.030000E+02
1.040000E+02
1.050000E+02
1.060000E+02
1.070000E+02
1.080000E+02
1.090000E+02
1.100000E+02
1.110000E+02
1.120000E+02
1.130000E+02
1.140000E+02
1.150000E+02
1.160000E+02
1.170000E+02
1.180000E+02
1.190000E+02
1.200000E+02
1.210000E+02
1.220000E+02
1.230000E+02
1.240000E+02
1.250000E+02
1.260000E+02
1.270000E+02
1.280000E+02
1.290000E+02
1.300000E+02
1.310000E+02
1.320000E+02
1.330000E+02
1.340000E+02
1.350000E+02
1.360000E+02
1.370000E+02
1.380000E+02
1.390000E+02
1.400000E+02
1.410000E+02
1.420000E+02
1.430000E+02
1.440000E+02
1.450000E+02
1.460000E+02
1.470000E+02
1.480000E+02
1.490000E+02
1.500000E+02
1.510000E+02
1.520000E+02
1.530000E+02
1.540000E+02
1.550000E+02
1.560000E+02
1.570000E+02
1.580000E+02
1.590000E+02
1.600000E+02
1.610000E+02
1.620000E+02
1.630000E+02
1.640000E+02
1.650000E+02
1.660000E+02
1.670000E+02
1.680000E+02
1.690000E+02
1.700000E+02
1.710000E+02
1.720000E+02
1.730000E+02
1.740000E+02
1.750000E+02
1.760000E+02
1.770000E+02
1.780000E+02
1.790000E+02
1.800000E+02
1.810000E+02
1.820000E+02
1.830000E+02
1.840000E+02
1.850000E+02
1.860000E+02
1.870000E+02
1.880000E+02
1.890000E+02
1.900000E+02
1.910000E+02
1.920000E+02
1.930000E+02
1.940000E+02
1.950000E+02
1.960000E+02
1.970000E+02
1.980000E+02
1.990000E+02
2.000000E+02
0.000000E+00
1.000000E+00
2.000000E+00
3.000000E+00
4.000000E+00
5.000000E+00
6.000000E+00
7.000000E+00
8.000000E+00
9.000000E+00
1.000000E+01
1.100000E+01
1.200000E+01
1.300000E+01
1.400000E+01
1.500000E+01
1.600000E+01
1.700000E+01
1.800000E+01
1.900000E+01
2.000000E+01
2.100000E+01
2.200000E+01
2.300000E+01
2.400000E+01
2.500000E+01
2.600000E+01
2.700000E+01
2.800000E+01
2.900000E+01
3.000000E+01
3.100000E+01
3.200000E+01
3.300000E+01
3.400000E+01
3.500000E+01
3.600000E+01
3.700000E+01
3.800000E+01
3.900000E+01
4.000000E+01
4.100000E+01
4.200000E+01
4.300000E+01
4.400000E+01
4.500000E+01
4.600000E+01
4.700000E+01
4.800000E+01
4.900000E+01
5.000000E+01
5.100000E+01
5.200000E+01
5.300000E+01
5.400000E+01
5.500000E+01
5.600000E+01
5.700000E+01
5.800000E+01
5.900000E+01
6.000000E+01
6.100000E+01
6.200000E+01
6.300000E+01
6.400000E+01
6.500000E+01
6.600000E+01
6.700000E+01
6.800000E+01
6.900000E+01
7.000000E+01
7.100000E+01
7.200000E+01
7.300000E+01
7.400000E+01
7.500000E+01
7.600000E+01
7.700000E+01
7.800000E+01
7.900000E+01
8.000000E+01
8.100000E+01
8.200000E+01
8.300000E+01
8.400000E+01
8.500000E+01
8.600000E+01
8.700000E+01
8.800000E+01
8.900000E+01
9.000000E+01
9.100000E+01
9.200000E+01
9.300000E+01
9.400000E+01
9.500000E+01
9.600000E+01
9.700000E+01
9.800000E+01
9.900000E+01
1.000000E+02
1.010000E+02
1.020000E+02
1.030000E+02
1.040000E+02
1.050000E+02
1.060000E+02
1.070000E+02
1.080000E+02
1.090000E+02
1.100000E+02
1.110000E+02
1.120000E+02
1.130000E+02
1.140000E+02
1.150000E+02
1.160000E+02
1.170000E+02
1.180000E+02
1.190000E+02
1.200000E+02
1.210000E+02
1.220000E+02
1.230000E+02
1.240000E+02
1.250000E+02
1.260000E+02
1.270000E+02
1.280000E+02
1.290000E+02
1.300000E+02
1.310000E+02
1.320000E+02
1.330000E+02
1.340000E+02
1.350000E+02
1.360000E+02
1.370000E+02
1.380000E+02
1.390000E+02
1.400000E+02
1.410000E+02
1.420000E+02
1.430000E+02
1.440000E+02
1.450000E+02
1.460000E+02
1.470000E+02
1.480000E+02
1.490000E+02
1.500000E+02
1.510000E+02
1.520000E+02
1.530000E+02
1.540000E+02
1.550000E+02
1.560000E+02
1.570000E+02
1.580000E+02
1.590000E+02
1.600000E+02
1.610000E+02
1.620000E+02
1.630000E+02
1.640000E+02
1.650000E+02
1.660000E+02
1.670000E+02
1.680000E+02
1.690000E+02
1.700000E+02
1.710000E+02
1.720000E+02
1.730000E+02
1.740000E+02
1.750000E+02
1.760000E+02
1.770000E+02
1.780000E+02
1.790000E+02
1.800000E+02
1.810000E+02
1.820000E+02
1.830000E+02
1.840000E+02
1.850000E+02
1.860000E+02
1.870000E+02
1.880000E+02
1.890000E+02
1.900000E+02
1.910000E+02
1.920000E+02
1.930000E+02
1.940000E+02
1.950000E+02
1.960000E+02
1.970000E+02
1.980000E+02
1.990000E+02
2.000000E+02
0.000000E+00
1.000000E+00
2.000000E+00
3.000000E+00
4.000000E+00
5.000000E+00
6.000000E+00
7.000000E+00
8.000000E+00
9.000000E+00
1.000000E+01
1.100000E+01
1.200000E+01
1.300000E+01
1.400000E+01
1.500000E+01
1.600000E+01
1.700000E+01
1.800000E+01
1.900000E+01
2.000000E+01
2.100000E+01
2.200000E+01
2.300000E+01
2.400000E+01
2.500000E+01
2.600000E+01
2.700000E+01
2.800000E+01
2.900000E+01
3.000000E+01
3.100000E+01
3.200000E+01
3.300000E+01
3.400000E+01
3.500000E+01
3.600000E+01
3.700000E+01
3.800000E+01
3.900000E+01
4.000000E+01
4.100000E+01
4.200000E+01
4.300000E+01
4.400000E+01
4.500000E+01
4.600000E+01
4.700000E+01
4.800000E+01
4.900000E+01
5.000000E+01
5.100000E+01
5.200000E+01
5.300000E+01
5.400000E+01
5.500000E+01
5.600000E+01
5.700000E+01
5.800000E+01
5.900000E+01
6.000000E+01
6.100000E+01
6.200000E+01
6.300000E+01
6.400000E+01
6.500000E+01
6.600000E+01
6.700000E+01
6.800000E+01
6.900000E+01
7.000000E+01
7.100000E+01
7.200000E+01
7.300000E+01
7.400000E+01
7.500000E+01
7.600000E+01
7.700000E+01
7.800000E+01
7.900000E+01
8.000000E+01
8.100000E+01
8.200000E+01
8.300000E+01
8.400000E+01
8.500000E+01
8.600000E+01
8.700000E+01
8.800000E+01
8.900000E+01
9.000000E+01
9.100000E+01
9.200000E+01
9.300000E+01
9.400000E+01
9.500000E+01
9.600000E+01
9.700000E+01
9.800000E+01
9.900000E+01
1.000000E+02
1.010000E+02
1.020000E+02
1.030000E+02
1.040000E+02
1.050000E+02
1.060000E+02
1.070000E+02
1.080000E+02
1.090000E+02
1.100000E+02
1.110000E+02
1.120000E+02
1.130000E+02
1.140000E+02
1.150000E+02
1.160000E+02
1.170000E+02
1.180000E+02
1.190000E+02
1.200000E+02
1.210000E+02
1.220000E+02
1.230000E+02
1.240000E+02
1.250000E+02
1.260000E+02
1.270000E+02
1.280000E+02
1.290000E+02
1.300000E+02
1.310000E+02
1.320000E+02
1.330000E+02
1.340000E+02
1.350000E+02
1.360000E+02
1.370000E+02
1.380000E+02
1.390000E+02
1.400000E+02
1.410000E+02
1.420000E+02
1.430000E+02
1.440000E+02
1.450000E+02
1.460000E+02
1.470000E+02
1.480000E+02
1.490000E+02
1.500000E+02
1.510000E+02
1.520000E+02
1.530000E+02
1.540000E+02
1.550000E+02
1.560000E+02
1.570000E+02
1.580000E+02
1.590000E+02
1.600000E+02
1.610000E+02
1.620000E+02
1.630000E+02
1.640000E+02
1.650000E+02
1.660000E+02
1.670000E+02
1.680000E+02
1.690000E+02
1.700000E+02
1.710000E+02
1.720000E+02
1.730000E+02
1.740000E+02
1.750000E+02
1.760000E+02
1.770000E+02
1.780000E+02
1.790000E+02
1.800000E+02
1.810000E+02
1.820000E+02
1.830000E+02
1.840000E+02
1.850000E+02
1.860000E+02
1.870000E+02
1.880000E+02
1.890000E+02
1.900000E+02
1.910000E+02
1.920000E+02
1.930000E+02
1.940000E+02
1.950000E+02
1.960000E+02
1.970000E+02
1.980000E+02
1.990000E+02
2.000000E+02
0.000000E+00
1.000000E+00
2.000000E+00
3.000000E+00
4.000000E+00
5.000000E+00
6.000000E+00
7.000000E+00
8.000000E+00
9.000000E+00
1.000000E+01
1.100000E+01
1.200000E+01
1.300000E+01
1.400000E+01
1.500000E+01
1.600000E+01
1.700000E+01
1.800000E+01
1.900000E+01
2.000000E+01
2.100000E+01
2.200000E+01
2.300000E+01
2.400000E+01
2.500000E+01
2.600000E+01
2.700000E+01
2.800000E+01
2.900000E+01
3.000000E+01
3.100000E+01
3.200000E+01
3.300000E+01
3.400000E+01
3.500000E+01
3.600000E+01
3.700000E+01
3.800000E+01
3.900000E+01
4.000000E+01
4.100000E+01
4.200000E+01
4.300000E+01
4.400000E+01
4.500000E+01
4.600000E+01
4.700000E+01
4.800000E+01
4.900000E+01
5.000000E+01
5.100000E+01
5.200000E+01
5.300000E+01
5.400000E+01
5.500000E+01
5.600000E+01
5.700000E+01
5.800000E+01
5.900000E+01
6.000000E+01
6.100000E+01
6.200000E+01
6.300000E+01
6.400000E+01
6.500000E+01
6.600000E+01
6.700000E+01
6.800000E+01
6.900000E+01
7.000000E+01
7.100000E+01
7.200000E+01
7.300000E+01
7.400000E+01
7.500000E+01
7.600000E+01
7.700000E+01
7.800000E+01
7.900000E+01
8.000000E+01
8.100000E+01
8.200000E+01
8.300000E+01
8.400000E+01
8.500000E+01
8.600000E+01
8.700000E+01
8.800000E+01
8.900000E+01
9.000000E+01
9.100000E+01
9.200000E+01
9.300000E+01
9.400000E+01
9.500000E+01
9.600000E+01
9.700000E+01
9.800000E+01
9.900000E+01
1.000000E+02
1.010000E+02
1.020000E+02
1.030000E+02
1.040000E+02
1.050000E+02
1.060000E+02
1.070000E+02
1.080000E+02
1.090000E+02
1.100000E+02
1.110000E+02
1.120000E+02
1.130000E+02
1.140000E+02
1.150000E+02
1.160000E+02
1.170000E+02
1.180000E+02
1.190000E+02
1.200000E+02
1.210000E+02
1.220000E+02
1.230000E+02
1.240000E+02
1.250000E+02
1.260000E+02
1.270000E+02
1.280000E+02
1.290000E+02
1.300000E+02
1.310000E+02
1.320000E+02
1.330000E+02
1.340000E+02
1.350000E+02
1.360000E+02
1.370000E+02
1.380000E+02
1.390000E+02
1.400000E+02
1.410000E+02
1.420000E+02
1.430000E+02
1.440000E+02
1.450000E+02
1.460000E+02
1.470000E+02
1.480000E+02
1.490000E+02
1.500000E+02
1.510000E+02
1.520000E+02
1.530000E+02
1.540000E+02
1.550000E+02
1.560000E+02
1.570000E+02
1.580000E+02
1.590000E+02
1.600000E+02
1.610000E+02
1.620000E+02
1.630000E+02
1.640000E+02
1.650000E+02
1.660000E+02
1.670000E+02
1.680000E+02
1.690000E+02
1.700000E+02
1.710000E+02
1.720000E+02
1.730000E+02
1.740000E+02
1.750000E+02
1.760000E+02
1.770000E+02
1.780000E+02
1.790000E+02
1.800000E+02
1.810000E+02
1.820000E+02
1.830000E+02
1.840000E+02
1.850000E+02
1.860000E+02
1.870000E+02
1.880000E+02
1.890000E+02
1.900000E+02
1.910000E+02
1.920000E+02
1.930000E+02
1.940000E+02
1.950000E+02
1.960000E+02
1.970000E+02
1.980000E+02
1.990000E+02
2.000000E+02
0.000000E+00
1.000000E+00
2.000000E+00
3.000000E+00
4.000000E+00
5.000000E+00
6.000000E+00
7.000000E+00
8.000000E+00
9.000000E+00
1.000000E+01
1.100000E+01
1.200000E+01
1.300000E+01
1.400000E+01
1.500000E+01
1.600000E+01
1.700000E+01
1.800000E+01
1.900000E+01
2.000000E+01
2.100000E+01
2.200000E+01
2.300000E+01
2.400000E+01
2.500000E+01
2.600000E+01
2.700000E+01
2.800000E+01
2.900000E+01
3.000000E+01
3.100000E+01
3.200000E+01
3.300000E+01
3.400000E+01
3.500000E+01
3.600000E+01
3.700000E+01
3.800000E+01
3.900000E+01
4.000000E+01
4.100000E+01
4.200000E+01
4.300000E+01
4.400000E+01
4.500000E+01
4.600000E+01
4.700000E+01
4.800000E+01
4.900000E+01
5.000000E+01
5.100000E+01
5.200000E+01
5.300000E+01
5.400000E+01
5.500000E+01
5.600000E+01
5.700000E+01
5.800000E+01
5.900000E+01
6.000000E+01
6.100000E+01
6.200000E+01
6.300000E+01
6.400000E+01
6.500000E+01
6.600000E+01
6.700000E+01
6.800000E+01
6.900000E+01
7.000000E+01
7.100000E+01
7.200000E+01
7.300000E+01
7.400000E+01
7.500000E+01
7.600000E+01
7.700000E+01
7.800000E+01
7.900000E+01
8.000000E+01
8.100000E+01
8.200000E+01
8.300000E+01
8.400000E+01
8.500000E+01
8.600000E+01
8.700000E+01
8.800000E+01
8.900000E+01
9.000000E+01
9.100000E+01
9.200000E+01
9.300000E+01
9.400000E+01
9.500000E+01
9.600000E+01
9.700000E+01
9.800000E+01
9.900000E+01
1.000000E+02
1.010000E+02
1.020000E+02
1.030000E+02
1.040000E+02
1.050000E+02
1.060000E+02
1.070000E+02
1.080000E+02
1.090000E+02
1.100000E+02
1.110000E+02
1.120000E+02
1.130000E+02
1.140000E+02
1.150000E+02
1.160000E+02
1.170000E+02
1.180000E+02
1.190000E+02
1.200000E+02
1.210000E+02
1.220000E+02
1.230000E+02
1.240000E+02
1.250000E+02
1.260000E+02
1.270000E+02
1.280000E+02
1.290000E+02
1.300000E+02
1.310000E+02
1.320000E+02
1.330000E+02
1.340000E+02
1.350000E+02
1.360000E+02
1.370000E+02
1.380000E+02
1.390000E+02
1.400000E+02
1.410000E+02
1.420000E+02
1.430000E+02
1.440000E+02
1.450000E+02
1.460000E+02
1.470000E+02
1.480000E+02
1.490000E+02
1.500000E+02
1.510000E+02
1.520000E+02
1.530000E+02
1.540000E+02
1.550000E+02
1.560000E+02
1.570000E+02
1.580000E+02
1.590000E+02
1.600000E+02
1.610000E+02
1.620000E+02
1.630000E+02
1.640000E+02
1.650000E+02
1.660000E+02
1.670000E+02
1.680000E+02
1.690000E+02
1.700000E+02
1.710000E+02
1.720000E+02
1.730000E+02
1.740000E+02
1.750000E+02
[truncated: 164,945 more chars]
