# Supplementary material for: Visualization of porosity and pore size gradients in electrospun scaffolds using laser metrology
Source: PLoS One. 2023 Mar 9;18(3):e0282903. doi: 10.1371/journal.pone.0282903 (PMC9997878; doi:10.1371/journal.pone.0282903)
Supplement: S1 Data — (GZ) [file pone.0282903.s002.gz › data/Thickness&Porosity/169.DepositThickness.txt]

THETA
0.000000E+00
0.000000E+00
0.000000E+00
0.000000E+00
0.000000E+00
0.000000E+00
0.000000E+00
0.000000E+00
0.000000E+00
0.000000E+00
0.000000E+00
0.000000E+00
0.000000E+00
0.000000E+00
0.000000E+00
0.000000E+00
0.000000E+00
0.000000E+00
0.000000E+00
0.000000E+00
0.000000E+00
0.000000E+00
0.000000E+00
0.000000E+00
0.000000E+00
0.000000E+00
0.000000E+00
0.000000E+00
0.000000E+00
0.000000E+00
0.000000E+00
0.000000E+00
0.000000E+00
0.000000E+00
0.000000E+00
0.000000E+00
0.000000E+00
0.000000E+00
0.000000E+00
0.000000E+00
0.000000E+00
0.000000E+00
0.000000E+00
0.000000E+00
0.000000E+00
0.000000E+00
0.000000E+00
0.000000E+00
0.000000E+00
0.000000E+00
0.000000E+00
0.000000E+00
0.000000E+00
0.000000E+00
0.000000E+00
0.000000E+00
0.000000E+00
0.000000E+00
0.000000E+00
0.000000E+00
0.000000E+00
0.000000E+00
0.000000E+00
0.000000E+00
0.000000E+00
0.000000E+00
0.000000E+00
0.000000E+00
0.000000E+00
0.000000E+00
0.000000E+00
0.000000E+00
0.000000E+00
0.000000E+00
0.000000E+00
0.000000E+00
0.000000E+00
0.000000E+00
0.000000E+00
0.000000E+00
0.000000E+00
0.000000E+00
0.000000E+00
0.000000E+00
0.000000E+00
0.000000E+00
0.000000E+00
0.000000E+00
0.000000E+00
0.000000E+00
0.000000E+00
0.000000E+00
0.000000E+00
0.000000E+00
0.000000E+00
0.000000E+00
0.000000E+00
0.000000E+00
0.000000E+00
0.000000E+00
0.000000E+00
0.000000E+00
0.000000E+00
0.000000E+00
0.000000E+00
0.000000E+00
0.000000E+00
0.000000E+00
0.000000E+00
0.000000E+00
0.000000E+00
0.000000E+00
0.000000E+00
0.000000E+00
0.000000E+00
0.000000E+00
0.000000E+00
0.000000E+00
0.000000E+00
0.000000E+00
0.000000E+00
0.000000E+00
0.000000E+00
0.000000E+00
0.000000E+00
0.000000E+00
0.000000E+00
0.000000E+00
0.000000E+00
0.000000E+00
0.000000E+00
0.000000E+00
0.000000E+00
0.000000E+00
0.000000E+00
0.000000E+00
0.000000E+00
0.000000E+00
0.000000E+00
0.000000E+00
0.000000E+00
0.000000E+00
0.000000E+00
0.000000E+00
0.000000E+00
0.000000E+00
0.000000E+00
0.000000E+00
0.000000E+00
0.000000E+00
0.000000E+00
0.000000E+00
0.000000E+00
0.000000E+00
0.000000E+00
0.000000E+00
0.000000E+00
0.000000E+00
0.000000E+00
0.000000E+00
0.000000E+00
0.000000E+00
0.000000E+00
0.000000E+00
0.000000E+00
0.000000E+00
0.000000E+00
0.000000E+00
0.000000E+00
0.000000E+00
0.000000E+00
0.000000E+00
0.000000E+00
0.000000E+00
0.000000E+00
0.000000E+00
0.000000E+00
0.000000E+00
0.000000E+00
0.000000E+00
0.000000E+00
0.000000E+00
0.000000E+00
0.000000E+00
0.000000E+00
0.000000E+00
0.000000E+00
0.000000E+00
0.000000E+00
0.000000E+00
0.000000E+00
0.000000E+00
0.000000E+00
0.000000E+00
0.000000E+00
0.000000E+00
0.000000E+00
0.000000E+00
0.000000E+00
0.000000E+00
0.000000E+00
5.000000E+00
5.000000E+00
5.000000E+00
5.000000E+00
5.000000E+00
5.000000E+00
5.000000E+00
5.000000E+00
5.000000E+00
5.000000E+00
5.000000E+00
5.000000E+00
5.000000E+00
5.000000E+00
5.000000E+00
5.000000E+00
5.000000E+00
5.000000E+00
5.000000E+00
5.000000E+00
5.000000E+00
5.000000E+00
5.000000E+00
5.000000E+00
5.000000E+00
5.000000E+00
5.000000E+00
5.000000E+00
5.000000E+00
5.000000E+00
5.000000E+00
5.000000E+00
5.000000E+00
5.000000E+00
5.000000E+00
5.000000E+00
5.000000E+00
5.000000E+00
5.000000E+00
5.000000E+00
5.000000E+00
5.000000E+00
5.000000E+00
5.000000E+00
5.000000E+00
5.000000E+00
5.000000E+00
5.000000E+00
5.000000E+00
5.000000E+00
5.000000E+00
5.000000E+00
5.000000E+00
5.000000E+00
5.000000E+00
5.000000E+00
5.000000E+00
5.000000E+00
5.000000E+00
5.000000E+00
5.000000E+00
5.000000E+00
5.000000E+00
5.000000E+00
5.000000E+00
5.000000E+00
5.000000E+00
5.000000E+00
5.000000E+00
5.000000E+00
5.000000E+00
5.000000E+00
5.000000E+00
5.000000E+00
5.000000E+00
5.000000E+00
5.000000E+00
5.000000E+00
5.000000E+00
5.000000E+00
5.000000E+00
5.000000E+00
5.000000E+00
5.000000E+00
5.000000E+00
5.000000E+00
5.000000E+00
5.000000E+00
5.000000E+00
5.000000E+00
5.000000E+00
5.000000E+00
5.000000E+00
5.000000E+00
5.000000E+00
5.000000E+00
5.000000E+00
5.000000E+00
5.000000E+00
5.000000E+00
5.000000E+00
5.000000E+00
5.000000E+00
5.000000E+00
5.000000E+00
5.000000E+00
5.000000E+00
5.000000E+00
5.000000E+00
5.000000E+00
5.000000E+00
5.000000E+00
5.000000E+00
5.000000E+00
5.000000E+00
5.000000E+00
5.000000E+00
5.000000E+00
5.000000E+00
5.000000E+00
5.000000E+00
5.000000E+00
5.000000E+00
5.000000E+00
5.000000E+00
5.000000E+00
5.000000E+00
5.000000E+00
5.000000E+00
5.000000E+00
5.000000E+00
5.000000E+00
5.000000E+00
5.000000E+00
5.000000E+00
5.000000E+00
5.000000E+00
5.000000E+00
5.000000E+00
5.000000E+00
5.000000E+00
5.000000E+00
5.000000E+00
5.000000E+00
5.000000E+00
5.000000E+00
5.000000E+00
5.000000E+00
5.000000E+00
5.000000E+00
5.000000E+00
5.000000E+00
5.000000E+00
5.000000E+00
5.000000E+00
5.000000E+00
5.000000E+00
5.000000E+00
5.000000E+00
5.000000E+00
5.000000E+00
5.000000E+00
5.000000E+00
5.000000E+00
5.000000E+00
5.000000E+00
5.000000E+00
5.000000E+00
5.000000E+00
5.000000E+00
5.000000E+00
5.000000E+00
5.000000E+00
5.000000E+00
5.000000E+00
5.000000E+00
5.000000E+00
5.000000E+00
5.000000E+00
5.000000E+00
5.000000E+00
5.000000E+00
5.000000E+00
5.000000E+00
5.000000E+00
5.000000E+00
5.000000E+00
5.000000E+00
5.000000E+00
5.000000E+00
5.000000E+00
5.000000E+00
5.000000E+00
5.000000E+00
5.000000E+00
5.000000E+00
5.000000E+00
5.000000E+00
5.000000E+00
5.000000E+00
5.000000E+00
1.000000E+01
1.000000E+01
1.000000E+01
1.000000E+01
1.000000E+01
1.000000E+01
1.000000E+01
1.000000E+01
1.000000E+01
1.000000E+01
1.000000E+01
1.000000E+01
1.000000E+01
1.000000E+01
1.000000E+01
1.000000E+01
1.000000E+01
1.000000E+01
1.000000E+01
1.000000E+01
1.000000E+01
1.000000E+01
1.000000E+01
1.000000E+01
1.000000E+01
1.000000E+01
1.000000E+01
1.000000E+01
1.000000E+01
1.000000E+01
1.000000E+01
1.000000E+01
1.000000E+01
1.000000E+01
1.000000E+01
1.000000E+01
1.000000E+01
1.000000E+01
1.000000E+01
1.000000E+01
1.000000E+01
1.000000E+01
1.000000E+01
1.000000E+01
1.000000E+01
1.000000E+01
1.000000E+01
1.000000E+01
1.000000E+01
1.000000E+01
1.000000E+01
1.000000E+01
1.000000E+01
1.000000E+01
1.000000E+01
1.000000E+01
1.000000E+01
1.000000E+01
1.000000E+01
1.000000E+01
1.000000E+01
1.000000E+01
1.000000E+01
1.000000E+01
1.000000E+01
1.000000E+01
1.000000E+01
1.000000E+01
1.000000E+01
1.000000E+01
1.000000E+01
1.000000E+01
1.000000E+01
1.000000E+01
1.000000E+01
1.000000E+01
1.000000E+01
1.000000E+01
1.000000E+01
1.000000E+01
1.000000E+01
1.000000E+01
1.000000E+01
1.000000E+01
1.000000E+01
1.000000E+01
1.000000E+01
1.000000E+01
1.000000E+01
1.000000E+01
1.000000E+01
1.000000E+01
1.000000E+01
1.000000E+01
1.000000E+01
1.000000E+01
1.000000E+01
1.000000E+01
1.000000E+01
1.000000E+01
1.000000E+01
1.000000E+01
1.000000E+01
1.000000E+01
1.000000E+01
1.000000E+01
1.000000E+01
1.000000E+01
1.000000E+01
1.000000E+01
1.000000E+01
1.000000E+01
1.000000E+01
1.000000E+01
1.000000E+01
1.000000E+01
1.000000E+01
1.000000E+01
1.000000E+01
1.000000E+01
1.000000E+01
1.000000E+01
1.000000E+01
1.000000E+01
1.000000E+01
1.000000E+01
1.000000E+01
1.000000E+01
1.000000E+01
1.000000E+01
1.000000E+01
1.000000E+01
1.000000E+01
1.000000E+01
1.000000E+01
1.000000E+01
1.000000E+01
1.000000E+01
1.000000E+01
1.000000E+01
1.000000E+01
1.000000E+01
1.000000E+01
1.000000E+01
1.000000E+01
1.000000E+01
1.000000E+01
1.000000E+01
1.000000E+01
1.000000E+01
1.000000E+01
1.000000E+01
1.000000E+01
1.000000E+01
1.000000E+01
1.000000E+01
1.000000E+01
1.000000E+01
1.000000E+01
1.000000E+01
1.000000E+01
1.000000E+01
1.000000E+01
1.000000E+01
1.000000E+01
1.000000E+01
1.000000E+01
1.000000E+01
1.000000E+01
1.000000E+01
1.000000E+01
1.000000E+01
1.000000E+01
1.000000E+01
1.000000E+01
1.000000E+01
1.000000E+01
1.000000E+01
1.000000E+01
1.000000E+01
1.000000E+01
1.000000E+01
1.000000E+01
1.000000E+01
1.000000E+01
1.000000E+01
1.000000E+01
1.000000E+01
1.000000E+01
1.000000E+01
1.000000E+01
1.000000E+01
1.000000E+01
1.000000E+01
1.000000E+01
1.000000E+01
1.000000E+01
1.000000E+01
1.000000E+01
1.000000E+01
1.000000E+01
1.500000E+01
1.500000E+01
1.500000E+01
1.500000E+01
1.500000E+01
1.500000E+01
1.500000E+01
1.500000E+01
1.500000E+01
1.500000E+01
1.500000E+01
1.500000E+01
1.500000E+01
1.500000E+01
1.500000E+01
1.500000E+01
1.500000E+01
1.500000E+01
1.500000E+01
1.500000E+01
1.500000E+01
1.500000E+01
1.500000E+01
1.500000E+01
1.500000E+01
1.500000E+01
1.500000E+01
1.500000E+01
1.500000E+01
1.500000E+01
1.500000E+01
1.500000E+01
1.500000E+01
1.500000E+01
1.500000E+01
1.500000E+01
1.500000E+01
1.500000E+01
1.500000E+01
1.500000E+01
1.500000E+01
1.500000E+01
1.500000E+01
1.500000E+01
1.500000E+01
1.500000E+01
1.500000E+01
1.500000E+01
1.500000E+01
1.500000E+01
1.500000E+01
1.500000E+01
1.500000E+01
1.500000E+01
1.500000E+01
1.500000E+01
1.500000E+01
1.500000E+01
1.500000E+01
1.500000E+01
1.500000E+01
1.500000E+01
1.500000E+01
1.500000E+01
1.500000E+01
1.500000E+01
1.500000E+01
1.500000E+01
1.500000E+01
1.500000E+01
1.500000E+01
1.500000E+01
1.500000E+01
1.500000E+01
1.500000E+01
1.500000E+01
1.500000E+01
1.500000E+01
1.500000E+01
1.500000E+01
1.500000E+01
1.500000E+01
1.500000E+01
1.500000E+01
1.500000E+01
1.500000E+01
1.500000E+01
1.500000E+01
1.500000E+01
1.500000E+01
1.500000E+01
1.500000E+01
1.500000E+01
1.500000E+01
1.500000E+01
1.500000E+01
1.500000E+01
1.500000E+01
1.500000E+01
1.500000E+01
1.500000E+01
1.500000E+01
1.500000E+01
1.500000E+01
1.500000E+01
1.500000E+01
1.500000E+01
1.500000E+01
1.500000E+01
1.500000E+01
1.500000E+01
1.500000E+01
1.500000E+01
1.500000E+01
1.500000E+01
1.500000E+01
1.500000E+01
1.500000E+01
1.500000E+01
1.500000E+01
1.500000E+01
1.500000E+01
1.500000E+01
1.500000E+01
1.500000E+01
1.500000E+01
1.500000E+01
1.500000E+01
1.500000E+01
1.500000E+01
1.500000E+01
1.500000E+01
1.500000E+01
1.500000E+01
1.500000E+01
1.500000E+01
1.500000E+01
1.500000E+01
1.500000E+01
1.500000E+01
1.500000E+01
1.500000E+01
1.500000E+01
1.500000E+01
1.500000E+01
1.500000E+01
1.500000E+01
1.500000E+01
1.500000E+01
1.500000E+01
1.500000E+01
1.500000E+01
1.500000E+01
1.500000E+01
1.500000E+01
1.500000E+01
1.500000E+01
1.500000E+01
1.500000E+01
1.500000E+01
1.500000E+01
1.500000E+01
1.500000E+01
1.500000E+01
1.500000E+01
1.500000E+01
1.500000E+01
1.500000E+01
1.500000E+01
1.500000E+01
1.500000E+01
1.500000E+01
1.500000E+01
1.500000E+01
1.500000E+01
1.500000E+01
1.500000E+01
1.500000E+01
1.500000E+01
1.500000E+01
1.500000E+01
1.500000E+01
1.500000E+01
1.500000E+01
1.500000E+01
1.500000E+01
1.500000E+01
1.500000E+01
1.500000E+01
1.500000E+01
1.500000E+01
1.500000E+01
1.500000E+01
1.500000E+01
1.500000E+01
1.500000E+01
1.500000E+01
1.500000E+01
1.500000E+01
1.500000E+01
1.500000E+01
2.000000E+01
2.000000E+01
2.000000E+01
2.000000E+01
2.000000E+01
2.000000E+01
2.000000E+01
2.000000E+01
2.000000E+01
2.000000E+01
2.000000E+01
2.000000E+01
2.000000E+01
2.000000E+01
2.000000E+01
2.000000E+01
2.000000E+01
2.000000E+01
2.000000E+01
2.000000E+01
2.000000E+01
2.000000E+01
2.000000E+01
2.000000E+01
2.000000E+01
2.000000E+01
2.000000E+01
2.000000E+01
2.000000E+01
2.000000E+01
2.000000E+01
2.000000E+01
2.000000E+01
2.000000E+01
2.000000E+01
2.000000E+01
2.000000E+01
2.000000E+01
2.000000E+01
2.000000E+01
2.000000E+01
2.000000E+01
2.000000E+01
2.000000E+01
2.000000E+01
2.000000E+01
2.000000E+01
2.000000E+01
2.000000E+01
2.000000E+01
2.000000E+01
2.000000E+01
2.000000E+01
2.000000E+01
2.000000E+01
2.000000E+01
2.000000E+01
2.000000E+01
2.000000E+01
2.000000E+01
2.000000E+01
2.000000E+01
2.000000E+01
2.000000E+01
2.000000E+01
2.000000E+01
2.000000E+01
2.000000E+01
2.000000E+01
2.000000E+01
2.000000E+01
2.000000E+01
2.000000E+01
2.000000E+01
2.000000E+01
2.000000E+01
2.000000E+01
2.000000E+01
2.000000E+01
2.000000E+01
2.000000E+01
2.000000E+01
2.000000E+01
2.000000E+01
2.000000E+01
2.000000E+01
2.000000E+01
2.000000E+01
2.000000E+01
2.000000E+01
2.000000E+01
2.000000E+01
2.000000E+01
2.000000E+01
2.000000E+01
2.000000E+01
2.000000E+01
2.000000E+01
2.000000E+01
2.000000E+01
2.000000E+01
2.000000E+01
2.000000E+01
2.000000E+01
2.000000E+01
2.000000E+01
2.000000E+01
2.000000E+01
2.000000E+01
2.000000E+01
2.000000E+01
2.000000E+01
2.000000E+01
2.000000E+01
2.000000E+01
2.000000E+01
2.000000E+01
2.000000E+01
2.000000E+01
2.000000E+01
2.000000E+01
2.000000E+01
2.000000E+01
2.000000E+01
2.000000E+01
2.000000E+01
2.000000E+01
2.000000E+01
2.000000E+01
2.000000E+01
2.000000E+01
2.000000E+01
2.000000E+01
2.000000E+01
2.000000E+01
2.000000E+01
2.000000E+01
2.000000E+01
2.000000E+01
2.000000E+01
2.000000E+01
2.000000E+01
2.000000E+01
2.000000E+01
2.000000E+01
2.000000E+01
2.000000E+01
2.000000E+01
2.000000E+01
2.000000E+01
2.000000E+01
2.000000E+01
2.000000E+01
2.000000E+01
2.000000E+01
2.000000E+01
2.000000E+01
2.000000E+01
2.000000E+01
2.000000E+01
2.000000E+01
2.000000E+01
2.000000E+01
2.000000E+01
2.000000E+01
2.000000E+01
2.000000E+01
2.000000E+01
2.000000E+01
2.000000E+01
2.000000E+01
2.000000E+01
2.000000E+01
2.000000E+01
2.000000E+01
2.000000E+01
2.000000E+01
2.000000E+01
2.000000E+01
2.000000E+01
2.000000E+01
2.000000E+01
2.000000E+01
2.000000E+01
2.000000E+01
2.000000E+01
2.000000E+01
2.000000E+01
2.000000E+01
2.000000E+01
2.000000E+01
2.000000E+01
2.000000E+01
2.000000E+01
2.000000E+01
2.000000E+01
2.000000E+01
2.000000E+01
2.000000E+01
2.000000E+01
2.000000E+01
2.500000E+01
2.500000E+01
2.500000E+01
2.500000E+01
2.500000E+01
2.500000E+01
2.500000E+01
2.500000E+01
2.500000E+01
2.500000E+01
2.500000E+01
2.500000E+01
2.500000E+01
2.500000E+01
2.500000E+01
2.500000E+01
2.500000E+01
2.500000E+01
2.500000E+01
2.500000E+01
2.500000E+01
2.500000E+01
2.500000E+01
2.500000E+01
2.500000E+01
2.500000E+01
2.500000E+01
2.500000E+01
2.500000E+01
2.500000E+01
2.500000E+01
2.500000E+01
2.500000E+01
2.500000E+01
2.500000E+01
2.500000E+01
2.500000E+01
2.500000E+01
2.500000E+01
2.500000E+01
2.500000E+01
2.500000E+01
2.500000E+01
2.500000E+01
2.500000E+01
2.500000E+01
2.500000E+01
2.500000E+01
2.500000E+01
2.500000E+01
2.500000E+01
2.500000E+01
2.500000E+01
2.500000E+01
2.500000E+01
2.500000E+01
2.500000E+01
2.500000E+01
2.500000E+01
2.500000E+01
2.500000E+01
2.500000E+01
2.500000E+01
2.500000E+01
2.500000E+01
2.500000E+01
2.500000E+01
2.500000E+01
2.500000E+01
2.500000E+01
2.500000E+01
2.500000E+01
2.500000E+01
2.500000E+01
2.500000E+01
2.500000E+01
2.500000E+01
2.500000E+01
2.500000E+01
2.500000E+01
2.500000E+01
2.500000E+01
2.500000E+01
2.500000E+01
2.500000E+01
2.500000E+01
2.500000E+01
2.500000E+01
2.500000E+01
2.500000E+01
2.500000E+01
2.500000E+01
2.500000E+01
2.500000E+01
2.500000E+01
2.500000E+01
2.500000E+01
2.500000E+01
2.500000E+01
2.500000E+01
2.500000E+01
2.500000E+01
2.500000E+01
2.500000E+01
2.500000E+01
2.500000E+01
2.500000E+01
2.500000E+01
2.500000E+01
2.500000E+01
2.500000E+01
2.500000E+01
2.500000E+01
2.500000E+01
2.500000E+01
2.500000E+01
2.500000E+01
2.500000E+01
2.500000E+01
2.500000E+01
2.500000E+01
2.500000E+01
2.500000E+01
2.500000E+01
2.500000E+01
2.500000E+01
2.500000E+01
2.500000E+01
2.500000E+01
2.500000E+01
2.500000E+01
2.500000E+01
2.500000E+01
2.500000E+01
2.500000E+01
2.500000E+01
2.500000E+01
2.500000E+01
2.500000E+01
2.500000E+01
2.500000E+01
2.500000E+01
2.500000E+01
2.500000E+01
2.500000E+01
2.500000E+01
2.500000E+01
2.500000E+01
2.500000E+01
2.500000E+01
2.500000E+01
2.500000E+01
2.500000E+01
2.500000E+01
2.500000E+01
2.500000E+01
2.500000E+01
2.500000E+01
2.500000E+01
2.500000E+01
2.500000E+01
2.500000E+01
2.500000E+01
2.500000E+01
2.500000E+01
2.500000E+01
2.500000E+01
2.500000E+01
2.500000E+01
2.500000E+01
2.500000E+01
2.500000E+01
2.500000E+01
2.500000E+01
2.500000E+01
2.500000E+01
2.500000E+01
2.500000E+01
2.500000E+01
2.500000E+01
2.500000E+01
2.500000E+01
2.500000E+01
2.500000E+01
2.500000E+01
2.500000E+01
2.500000E+01
2.500000E+01
2.500000E+01
2.500000E+01
2.500000E+01
2.500000E+01
2.500000E+01
2.500000E+01
2.500000E+01
2.500000E+01
2.500000E+01
2.500000E+01
2.500000E+01
2.500000E+01
2.500000E+01
3.000000E+01
3.000000E+01
3.000000E+01
3.000000E+01
3.000000E+01
3.000000E+01
3.000000E+01
3.000000E+01
3.000000E+01
3.000000E+01
3.000000E+01
3.000000E+01
3.000000E+01
3.000000E+01
3.000000E+01
3.000000E+01
3.000000E+01
3.000000E+01
3.000000E+01
3.000000E+01
3.000000E+01
3.000000E+01
3.000000E+01
3.000000E+01
3.000000E+01
3.000000E+01
3.000000E+01
3.000000E+01
3.000000E+01
3.000000E+01
3.000000E+01
3.000000E+01
3.000000E+01
3.000000E+01
3.000000E+01
3.000000E+01
3.000000E+01
3.000000E+01
3.000000E+01
3.000000E+01
3.000000E+01
3.000000E+01
3.000000E+01
3.000000E+01
3.000000E+01
3.000000E+01
3.000000E+01
3.000000E+01
3.000000E+01
3.000000E+01
3.000000E+01
3.000000E+01
3.000000E+01
3.000000E+01
3.000000E+01
3.000000E+01
3.000000E+01
3.000000E+01
3.000000E+01
3.000000E+01
3.000000E+01
3.000000E+01
3.000000E+01
3.000000E+01
3.000000E+01
3.000000E+01
3.000000E+01
3.000000E+01
3.000000E+01
3.000000E+01
3.000000E+01
3.000000E+01
3.000000E+01
3.000000E+01
3.000000E+01
3.000000E+01
3.000000E+01
3.000000E+01
3.000000E+01
3.000000E+01
3.000000E+01
3.000000E+01
3.000000E+01
3.000000E+01
3.000000E+01
3.000000E+01
3.000000E+01
3.000000E+01
3.000000E+01
3.000000E+01
3.000000E+01
3.000000E+01
3.000000E+01
3.000000E+01
3.000000E+01
3.000000E+01
3.000000E+01
3.000000E+01
3.000000E+01
3.000000E+01
3.000000E+01
3.000000E+01
3.000000E+01
3.000000E+01
3.000000E+01
3.000000E+01
3.000000E+01
3.000000E+01
3.000000E+01
3.000000E+01
3.000000E+01
3.000000E+01
3.000000E+01
3.000000E+01
3.000000E+01
3.000000E+01
3.000000E+01
3.000000E+01
3.000000E+01
3.000000E+01
3.000000E+01
3.000000E+01
3.000000E+01
3.000000E+01
3.000000E+01
3.000000E+01
3.000000E+01
3.000000E+01
3.000000E+01
3.000000E+01
3.000000E+01
3.000000E+01
3.000000E+01
3.000000E+01
3.000000E+01
3.000000E+01
3.000000E+01
3.000000E+01
3.000000E+01
3.000000E+01
3.000000E+01
3.000000E+01
3.000000E+01
3.000000E+01
3.000000E+01
3.000000E+01
3.000000E+01
3.000000E+01
3.000000E+01
3.000000E+01
3.000000E+01
3.000000E+01
3.000000E+01
3.000000E+01
3.000000E+01
3.000000E+01
3.000000E+01
3.000000E+01
3.000000E+01
3.000000E+01
3.000000E+01
3.000000E+01
3.000000E+01
3.000000E+01
3.000000E+01
3.000000E+01
3.000000E+01
3.000000E+01
3.000000E+01
3.000000E+01
3.000000E+01
3.000000E+01
3.000000E+01
3.000000E+01
3.000000E+01
3.000000E+01
3.000000E+01
3.000000E+01
3.000000E+01
3.000000E+01
3.000000E+01
3.000000E+01
3.000000E+01
3.000000E+01
3.000000E+01
3.000000E+01
3.000000E+01
3.000000E+01
3.000000E+01
3.000000E+01
3.000000E+01
3.000000E+01
3.000000E+01
3.000000E+01
3.000000E+01
3.000000E+01
3.000000E+01
3.000000E+01
3.000000E+01
3.000000E+01
3.000000E+01
3.500000E+01
3.500000E+01
3.500000E+01
3.500000E+01
3.500000E+01
3.500000E+01
3.500000E+01
3.500000E+01
3.500000E+01
3.500000E+01
3.500000E+01
3.500000E+01
3.500000E+01
3.500000E+01
3.500000E+01
3.500000E+01
3.500000E+01
3.500000E+01
3.500000E+01
3.500000E+01
3.500000E+01
3.500000E+01
3.500000E+01
3.500000E+01
3.500000E+01
3.500000E+01
3.500000E+01
3.500000E+01
3.500000E+01
3.500000E+01
3.500000E+01
3.500000E+01
3.500000E+01
3.500000E+01
3.500000E+01
3.500000E+01
3.500000E+01
3.500000E+01
3.500000E+01
3.500000E+01
3.500000E+01
3.500000E+01
3.500000E+01
3.500000E+01
3.500000E+01
3.500000E+01
3.500000E+01
3.500000E+01
3.500000E+01
3.500000E+01
3.500000E+01
3.500000E+01
3.500000E+01
3.500000E+01
3.500000E+01
3.500000E+01
3.500000E+01
3.500000E+01
3.500000E+01
3.500000E+01
3.500000E+01
3.500000E+01
3.500000E+01
3.500000E+01
3.500000E+01
3.500000E+01
3.500000E+01
3.500000E+01
3.500000E+01
3.500000E+01
3.500000E+01
3.500000E+01
3.500000E+01
3.500000E+01
3.500000E+01
3.500000E+01
3.500000E+01
3.500000E+01
3.500000E+01
3.500000E+01
3.500000E+01
3.500000E+01
3.500000E+01
3.500000E+01
3.500000E+01
3.500000E+01
3.500000E+01
3.500000E+01
3.500000E+01
3.500000E+01
3.500000E+01
3.500000E+01
3.500000E+01
3.500000E+01
3.500000E+01
3.500000E+01
3.500000E+01
3.500000E+01
3.500000E+01
3.500000E+01
3.500000E+01
3.500000E+01
3.500000E+01
3.500000E+01
3.500000E+01
3.500000E+01
3.500000E+01
3.500000E+01
3.500000E+01
3.500000E+01
3.500000E+01
3.500000E+01
3.500000E+01
3.500000E+01
3.500000E+01
3.500000E+01
3.500000E+01
3.500000E+01
3.500000E+01
3.500000E+01
3.500000E+01
3.500000E+01
3.500000E+01
3.500000E+01
3.500000E+01
3.500000E+01
3.500000E+01
3.500000E+01
3.500000E+01
3.500000E+01
3.500000E+01
3.500000E+01
3.500000E+01
3.500000E+01
3.500000E+01
3.500000E+01
3.500000E+01
3.500000E+01
3.500000E+01
3.500000E+01
3.500000E+01
3.500000E+01
3.500000E+01
3.500000E+01
3.500000E+01
3.500000E+01
3.500000E+01
3.500000E+01
3.500000E+01
3.500000E+01
3.500000E+01
3.500000E+01
3.500000E+01
3.500000E+01
3.500000E+01
3.500000E+01
3.500000E+01
3.500000E+01
3.500000E+01
3.500000E+01
3.500000E+01
3.500000E+01
3.500000E+01
3.500000E+01
3.500000E+01
3.500000E+01
3.500000E+01
3.500000E+01
3.500000E+01
3.500000E+01
3.500000E+01
3.500000E+01
3.500000E+01
3.500000E+01
3.500000E+01
3.500000E+01
3.500000E+01
3.500000E+01
3.500000E+01
3.500000E+01
3.500000E+01
3.500000E+01
3.500000E+01
3.500000E+01
3.500000E+01
3.500000E+01
3.500000E+01
3.500000E+01
3.500000E+01
3.500000E+01
3.500000E+01
3.500000E+01
3.500000E+01
3.500000E+01
3.500000E+01
3.500000E+01
3.500000E+01
3.500000E+01
3.500000E+01
3.500000E+01
3.500000E+01
4.000000E+01
4.000000E+01
4.000000E+01
4.000000E+01
4.000000E+01
4.000000E+01
4.000000E+01
4.000000E+01
4.000000E+01
4.000000E+01
4.000000E+01
4.000000E+01
4.000000E+01
4.000000E+01
4.000000E+01
4.000000E+01
4.000000E+01
4.000000E+01
4.000000E+01
4.000000E+01
4.000000E+01
4.000000E+01
4.000000E+01
4.000000E+01
4.000000E+01
4.000000E+01
4.000000E+01
4.000000E+01
4.000000E+01
4.000000E+01
4.000000E+01
4.000000E+01
4.000000E+01
4.000000E+01
4.000000E+01
4.000000E+01
4.000000E+01
4.000000E+01
4.000000E+01
4.000000E+01
4.000000E+01
4.000000E+01
4.000000E+01
4.000000E+01
4.000000E+01
4.000000E+01
4.000000E+01
4.000000E+01
4.000000E+01
4.000000E+01
4.000000E+01
4.000000E+01
4.000000E+01
4.000000E+01
4.000000E+01
4.000000E+01
4.000000E+01
4.000000E+01
4.000000E+01
4.000000E+01
4.000000E+01
4.000000E+01
4.000000E+01
4.000000E+01
4.000000E+01
4.000000E+01
4.000000E+01
4.000000E+01
4.000000E+01
4.000000E+01
4.000000E+01
4.000000E+01
4.000000E+01
4.000000E+01
4.000000E+01
4.000000E+01
4.000000E+01
4.000000E+01
4.000000E+01
4.000000E+01
4.000000E+01
4.000000E+01
4.000000E+01
4.000000E+01
4.000000E+01
4.000000E+01
4.000000E+01
4.000000E+01
4.000000E+01
4.000000E+01
4.000000E+01
4.000000E+01
4.000000E+01
4.000000E+01
4.000000E+01
4.000000E+01
4.000000E+01
4.000000E+01
4.000000E+01
4.000000E+01
4.000000E+01
4.000000E+01
4.000000E+01
4.000000E+01
4.000000E+01
4.000000E+01
4.000000E+01
4.000000E+01
4.000000E+01
4.000000E+01
4.000000E+01
4.000000E+01
4.000000E+01
4.000000E+01
4.000000E+01
4.000000E+01
4.000000E+01
4.000000E+01
4.000000E+01
4.000000E+01
4.000000E+01
4.000000E+01
4.000000E+01
4.000000E+01
4.000000E+01
4.000000E+01
4.000000E+01
4.000000E+01
4.000000E+01
4.000000E+01
4.000000E+01
4.000000E+01
4.000000E+01
4.000000E+01
4.000000E+01
4.000000E+01
4.000000E+01
4.000000E+01
4.000000E+01
4.000000E+01
4.000000E+01
4.000000E+01
4.000000E+01
4.000000E+01
4.000000E+01
4.000000E+01
4.000000E+01
4.000000E+01
4.000000E+01
4.000000E+01
4.000000E+01
4.000000E+01
4.000000E+01
4.000000E+01
4.000000E+01
4.000000E+01
4.000000E+01
4.000000E+01
4.000000E+01
4.000000E+01
4.000000E+01
4.000000E+01
4.000000E+01
4.000000E+01
4.000000E+01
4.000000E+01
4.000000E+01
4.000000E+01
4.000000E+01
4.000000E+01
4.000000E+01
4.000000E+01
4.000000E+01
4.000000E+01
4.000000E+01
4.000000E+01
4.000000E+01
4.000000E+01
4.000000E+01
4.000000E+01
4.000000E+01
4.000000E+01
4.000000E+01
4.000000E+01
4.000000E+01
4.000000E+01
4.000000E+01
4.000000E+01
4.000000E+01
4.000000E+01
4.000000E+01
4.000000E+01
4.000000E+01
4.000000E+01
4.000000E+01
4.000000E+01
4.000000E+01
4.000000E+01
4.000000E+01
4.000000E+01
4.000000E+01
4.500000E+01
4.500000E+01
4.500000E+01
4.500000E+01
4.500000E+01
4.500000E+01
4.500000E+01
4.500000E+01
4.500000E+01
4.500000E+01
4.500000E+01
4.500000E+01
4.500000E+01
4.500000E+01
4.500000E+01
4.500000E+01
4.500000E+01
4.500000E+01
4.500000E+01
4.500000E+01
4.500000E+01
4.500000E+01
4.500000E+01
4.500000E+01
4.500000E+01
4.500000E+01
4.500000E+01
4.500000E+01
4.500000E+01
4.500000E+01
4.500000E+01
4.500000E+01
4.500000E+01
4.500000E+01
4.500000E+01
4.500000E+01
4.500000E+01
4.500000E+01
4.500000E+01
4.500000E+01
4.500000E+01
4.500000E+01
4.500000E+01
4.500000E+01
4.500000E+01
4.500000E+01
4.500000E+01
4.500000E+01
4.500000E+01
4.500000E+01
4.500000E+01
4.500000E+01
4.500000E+01
4.500000E+01
4.500000E+01
4.500000E+01
4.500000E+01
4.500000E+01
4.500000E+01
4.500000E+01
4.500000E+01
4.500000E+01
4.500000E+01
4.500000E+01
4.500000E+01
4.500000E+01
4.500000E+01
4.500000E+01
4.500000E+01
4.500000E+01
4.500000E+01
4.500000E+01
4.500000E+01
4.500000E+01
4.500000E+01
4.500000E+01
4.500000E+01
4.500000E+01
4.500000E+01
4.500000E+01
4.500000E+01
4.500000E+01
4.500000E+01
4.500000E+01
4.500000E+01
4.500000E+01
4.500000E+01
4.500000E+01
4.500000E+01
4.500000E+01
4.500000E+01
4.500000E+01
4.500000E+01
4.500000E+01
4.500000E+01
4.500000E+01
4.500000E+01
4.500000E+01
4.500000E+01
4.500000E+01
4.500000E+01
4.500000E+01
4.500000E+01
4.500000E+01
4.500000E+01
4.500000E+01
4.500000E+01
4.500000E+01
4.500000E+01
4.500000E+01
4.500000E+01
4.500000E+01
4.500000E+01
4.500000E+01
4.500000E+01
4.500000E+01
4.500000E+01
4.500000E+01
4.500000E+01
4.500000E+01
4.500000E+01
4.500000E+01
4.500000E+01
4.500000E+01
4.500000E+01
4.500000E+01
4.500000E+01
4.500000E+01
4.500000E+01
4.500000E+01
4.500000E+01
4.500000E+01
4.500000E+01
4.500000E+01
4.500000E+01
4.500000E+01
4.500000E+01
4.500000E+01
4.500000E+01
4.500000E+01
4.500000E+01
4.500000E+01
4.500000E+01
4.500000E+01
4.500000E+01
4.500000E+01
4.500000E+01
4.500000E+01
4.500000E+01
4.500000E+01
4.500000E+01
4.500000E+01
4.500000E+01
4.500000E+01
4.500000E+01
4.500000E+01
4.500000E+01
4.500000E+01
4.500000E+01
4.500000E+01
4.500000E+01
4.500000E+01
4.500000E+01
4.500000E+01
4.500000E+01
4.500000E+01
4.500000E+01
4.500000E+01
4.500000E+01
4.500000E+01
4.500000E+01
4.500000E+01
4.500000E+01
4.500000E+01
4.500000E+01
4.500000E+01
4.500000E+01
4.500000E+01
4.500000E+01
4.500000E+01
4.500000E+01
4.500000E+01
4.500000E+01
4.500000E+01
4.500000E+01
4.500000E+01
4.500000E+01
4.500000E+01
4.500000E+01
4.500000E+01
4.500000E+01
4.500000E+01
4.500000E+01
4.500000E+01
4.500000E+01
4.500000E+01
4.500000E+01
4.500000E+01
4.500000E+01
4.500000E+01
4.500000E+01
5.000000E+01
5.000000E+01
5.000000E+01
5.000000E+01
5.000000E+01
5.000000E+01
5.000000E+01
5.000000E+01
5.000000E+01
5.000000E+01
5.000000E+01
5.000000E+01
5.000000E+01
5.000000E+01
5.000000E+01
5.000000E+01
5.000000E+01
5.000000E+01
5.000000E+01
5.000000E+01
5.000000E+01
5.000000E+01
5.000000E+01
5.000000E+01
5.000000E+01
5.000000E+01
5.000000E+01
5.000000E+01
5.000000E+01
5.000000E+01
5.000000E+01
5.000000E+01
5.000000E+01
5.000000E+01
5.000000E+01
5.000000E+01
5.000000E+01
5.000000E+01
5.000000E+01
5.000000E+01
5.000000E+01
5.000000E+01
5.000000E+01
5.000000E+01
5.000000E+01
5.000000E+01
5.000000E+01
5.000000E+01
5.000000E+01
5.000000E+01
5.000000E+01
5.000000E+01
5.000000E+01
5.000000E+01
5.000000E+01
5.000000E+01
5.000000E+01
5.000000E+01
5.000000E+01
5.000000E+01
5.000000E+01
5.000000E+01
5.000000E+01
5.000000E+01
5.000000E+01
5.000000E+01
5.000000E+01
5.000000E+01
5.000000E+01
5.000000E+01
5.000000E+01
5.000000E+01
5.000000E+01
5.000000E+01
5.000000E+01
5.000000E+01
5.000000E+01
5.000000E+01
5.000000E+01
5.000000E+01
5.000000E+01
5.000000E+01
5.000000E+01
5.000000E+01
5.000000E+01
5.000000E+01
5.000000E+01
5.000000E+01
5.000000E+01
5.000000E+01
5.000000E+01
5.000000E+01
5.000000E+01
5.000000E+01
5.000000E+01
5.000000E+01
5.000000E+01
5.000000E+01
5.000000E+01
5.000000E+01
5.000000E+01
5.000000E+01
5.000000E+01
5.000000E+01
5.000000E+01
5.000000E+01
5.000000E+01
5.000000E+01
5.000000E+01
5.000000E+01
5.000000E+01
5.000000E+01
5.000000E+01
5.000000E+01
5.000000E+01
5.000000E+01
5.000000E+01
5.000000E+01
5.000000E+01
5.000000E+01
5.000000E+01
5.000000E+01
5.000000E+01
5.000000E+01
5.000000E+01
5.000000E+01
5.000000E+01
5.000000E+01
5.000000E+01
5.000000E+01
5.000000E+01
5.000000E+01
5.000000E+01
5.000000E+01
5.000000E+01
5.000000E+01
5.000000E+01
5.000000E+01
5.000000E+01
5.000000E+01
5.000000E+01
5.000000E+01
5.000000E+01
5.000000E+01
5.000000E+01
5.000000E+01
5.000000E+01
5.000000E+01
5.000000E+01
5.000000E+01
5.000000E+01
5.000000E+01
5.000000E+01
5.000000E+01
5.000000E+01
5.000000E+01
5.000000E+01
5.000000E+01
5.000000E+01
5.000000E+01
5.000000E+01
5.000000E+01
5.000000E+01
5.000000E+01
5.000000E+01
5.000000E+01
5.000000E+01
5.000000E+01
5.000000E+01
5.000000E+01
5.000000E+01
5.000000E+01
5.000000E+01
5.000000E+01
5.000000E+01
5.000000E+01
5.000000E+01
5.000000E+01
5.000000E+01
5.000000E+01
5.000000E+01
5.000000E+01
5.000000E+01
5.000000E+01
5.000000E+01
5.000000E+01
5.000000E+01
5.000000E+01
5.000000E+01
5.000000E+01
5.000000E+01
5.000000E+01
5.000000E+01
5.000000E+01
5.000000E+01
5.000000E+01
5.000000E+01
5.000000E+01
5.000000E+01
5.000000E+01
5.000000E+01
5.500000E+01
5.500000E+01
5.500000E+01
5.500000E+01
5.500000E+01
5.500000E+01
5.500000E+01
5.500000E+01
5.500000E+01
5.500000E+01
5.500000E+01
5.500000E+01
5.500000E+01
5.500000E+01
5.500000E+01
5.500000E+01
5.500000E+01
5.500000E+01
5.500000E+01
5.500000E+01
5.500000E+01
5.500000E+01
5.500000E+01
5.500000E+01
5.500000E+01
5.500000E+01
5.500000E+01
5.500000E+01
5.500000E+01
5.500000E+01
5.500000E+01
5.500000E+01
5.500000E+01
5.500000E+01
5.500000E+01
5.500000E+01
5.500000E+01
5.500000E+01
5.500000E+01
5.500000E+01
5.500000E+01
5.500000E+01
5.500000E+01
5.500000E+01
5.500000E+01
5.500000E+01
5.500000E+01
5.500000E+01
5.500000E+01
5.500000E+01
5.500000E+01
5.500000E+01
5.500000E+01
5.500000E+01
5.500000E+01
5.500000E+01
5.500000E+01
5.500000E+01
5.500000E+01
5.500000E+01
5.500000E+01
5.500000E+01
5.500000E+01
5.500000E+01
5.500000E+01
5.500000E+01
5.500000E+01
5.500000E+01
5.500000E+01
5.500000E+01
5.500000E+01
5.500000E+01
5.500000E+01
5.500000E+01
5.500000E+01
5.500000E+01
5.500000E+01
5.500000E+01
5.500000E+01
5.500000E+01
5.500000E+01
5.500000E+01
5.500000E+01
5.500000E+01
5.500000E+01
5.500000E+01
5.500000E+01
5.500000E+01
5.500000E+01
5.500000E+01
5.500000E+01
5.500000E+01
5.500000E+01
5.500000E+01
5.500000E+01
5.500000E+01
5.500000E+01
5.500000E+01
5.500000E+01
5.500000E+01
5.500000E+01
5.500000E+01
5.500000E+01
5.500000E+01
5.500000E+01
5.500000E+01
5.500000E+01
5.500000E+01
5.500000E+01
5.500000E+01
5.500000E+01
5.500000E+01
5.500000E+01
5.500000E+01
5.500000E+01
5.500000E+01
5.500000E+01
5.500000E+01
5.500000E+01
5.500000E+01
5.500000E+01
5.500000E+01
5.500000E+01
5.500000E+01
5.500000E+01
5.500000E+01
5.500000E+01
5.500000E+01
5.500000E+01
5.500000E+01
5.500000E+01
5.500000E+01
5.500000E+01
5.500000E+01
5.500000E+01
5.500000E+01
5.500000E+01
5.500000E+01
5.500000E+01
5.500000E+01
5.500000E+01
5.500000E+01
5.500000E+01
5.500000E+01
5.500000E+01
5.500000E+01
5.500000E+01
5.500000E+01
5.500000E+01
5.500000E+01
5.500000E+01
5.500000E+01
5.500000E+01
5.500000E+01
5.500000E+01
5.500000E+01
5.500000E+01
5.500000E+01
5.500000E+01
5.500000E+01
5.500000E+01
5.500000E+01
5.500000E+01
5.500000E+01
5.500000E+01
5.500000E+01
5.500000E+01
5.500000E+01
5.500000E+01
5.500000E+01
5.500000E+01
5.500000E+01
5.500000E+01
5.500000E+01
5.500000E+01
5.500000E+01
5.500000E+01
5.500000E+01
5.500000E+01
5.500000E+01
5.500000E+01
5.500000E+01
5.500000E+01
5.500000E+01
5.500000E+01
5.500000E+01
5.500000E+01
5.500000E+01
5.500000E+01
5.500000E+01
5.500000E+01
5.500000E+01
5.500000E+01
5.500000E+01
5.500000E+01
5.500000E+01
5.500000E+01
5.500000E+01
5.500000E+01
5.500000E+01
5.500000E+01
6.000000E+01
6.000000E+01
6.000000E+01
6.000000E+01
6.000000E+01
6.000000E+01
6.000000E+01
6.000000E+01
6.000000E+01
6.000000E+01
6.000000E+01
6.000000E+01
6.000000E+01
6.000000E+01
6.000000E+01
6.000000E+01
6.000000E+01
6.000000E+01
6.000000E+01
6.000000E+01
6.000000E+01
6.000000E+01
6.000000E+01
6.000000E+01
6.000000E+01
6.000000E+01
6.000000E+01
6.000000E+01
6.000000E+01
6.000000E+01
6.000000E+01
6.000000E+01
6.000000E+01
6.000000E+01
6.000000E+01
6.000000E+01
6.000000E+01
6.000000E+01
6.000000E+01
6.000000E+01
6.000000E+01
6.000000E+01
6.000000E+01
6.000000E+01
6.000000E+01
6.000000E+01
6.000000E+01
6.000000E+01
6.000000E+01
6.000000E+01
6.000000E+01
6.000000E+01
6.000000E+01
6.000000E+01
6.000000E+01
6.000000E+01
6.000000E+01
6.000000E+01
6.000000E+01
6.000000E+01
6.000000E+01
6.000000E+01
6.000000E+01
6.000000E+01
6.000000E+01
6.000000E+01
6.000000E+01
6.000000E+01
6.000000E+01
6.000000E+01
6.000000E+01
6.000000E+01
6.000000E+01
6.000000E+01
6.000000E+01
6.000000E+01
6.000000E+01
6.000000E+01
6.000000E+01
6.000000E+01
6.000000E+01
6.000000E+01
6.000000E+01
6.000000E+01
6.000000E+01
6.000000E+01
6.000000E+01
6.000000E+01
6.000000E+01
6.000000E+01
6.000000E+01
6.000000E+01
6.000000E+01
6.000000E+01
6.000000E+01
6.000000E+01
6.000000E+01
6.000000E+01
6.000000E+01
6.000000E+01
6.000000E+01
6.000000E+01
6.000000E+01
6.000000E+01
6.000000E+01
6.000000E+01
6.000000E+01
6.000000E+01
6.000000E+01
6.000000E+01
6.000000E+01
6.000000E+01
6.000000E+01
6.000000E+01
6.000000E+01
6.000000E+01
6.000000E+01
6.000000E+01
6.000000E+01
6.000000E+01
6.000000E+01
6.000000E+01
6.000000E+01
6.000000E+01
6.000000E+01
6.000000E+01
6.000000E+01
6.000000E+01
6.000000E+01
6.000000E+01
6.000000E+01
6.000000E+01
6.000000E+01
6.000000E+01
6.000000E+01
6.000000E+01
6.000000E+01
6.000000E+01
6.000000E+01
6.000000E+01
6.000000E+01
6.000000E+01
6.000000E+01
6.000000E+01
6.000000E+01
6.000000E+01
6.000000E+01
6.000000E+01
6.000000E+01
6.000000E+01
6.000000E+01
6.000000E+01
6.000000E+01
6.000000E+01
6.000000E+01
6.000000E+01
6.000000E+01
6.000000E+01
6.000000E+01
6.000000E+01
6.000000E+01
6.000000E+01
6.000000E+01
6.000000E+01
6.000000E+01
6.000000E+01
6.000000E+01
6.000000E+01
6.000000E+01
6.000000E+01
6.000000E+01
6.000000E+01
6.000000E+01
6.000000E+01
6.000000E+01
6.000000E+01
6.000000E+01
6.000000E+01
6.000000E+01
6.000000E+01
6.000000E+01
6.000000E+01
6.000000E+01
6.000000E+01
6.000000E+01
6.000000E+01
6.000000E+01
6.000000E+01
6.000000E+01
6.000000E+01
6.000000E+01
6.000000E+01
6.000000E+01
6.000000E+01
6.000000E+01
6.000000E+01
6.000000E+01
6.000000E+01
6.000000E+01
6.000000E+01
6.000000E+01
6.500000E+01
6.500000E+01
6.500000E+01
6.500000E+01
6.500000E+01
6.500000E+01
6.500000E+01
6.500000E+01
6.500000E+01
6.500000E+01
6.500000E+01
6.500000E+01
6.500000E+01
6.500000E+01
6.500000E+01
6.500000E+01
6.500000E+01
6.500000E+01
6.500000E+01
6.500000E+01
6.500000E+01
6.500000E+01
6.500000E+01
6.500000E+01
6.500000E+01
6.500000E+01
6.500000E+01
6.500000E+01
6.500000E+01
6.500000E+01
6.500000E+01
6.500000E+01
6.500000E+01
6.500000E+01
6.500000E+01
6.500000E+01
6.500000E+01
6.500000E+01
6.500000E+01
6.500000E+01
6.500000E+01
6.500000E+01
6.500000E+01
6.500000E+01
6.500000E+01
6.500000E+01
6.500000E+01
6.500000E+01
6.500000E+01
6.500000E+01
6.500000E+01
6.500000E+01
6.500000E+01
6.500000E+01
6.500000E+01
6.500000E+01
6.500000E+01
6.500000E+01
6.500000E+01
6.500000E+01
6.500000E+01
6.500000E+01
6.500000E+01
6.500000E+01
6.500000E+01
6.500000E+01
6.500000E+01
6.500000E+01
6.500000E+01
6.500000E+01
6.500000E+01
6.500000E+01
6.500000E+01
6.500000E+01
6.500000E+01
6.500000E+01
6.500000E+01
6.500000E+01
6.500000E+01
6.500000E+01
6.500000E+01
6.500000E+01
6.500000E+01
6.500000E+01
6.500000E+01
6.500000E+01
6.500000E+01
6.500000E+01
6.500000E+01
6.500000E+01
6.500000E+01
6.500000E+01
6.500000E+01
6.500000E+01
6.500000E+01
6.500000E+01
6.500000E+01
6.500000E+01
6.500000E+01
6.500000E+01
6.500000E+01
6.500000E+01
6.500000E+01
6.500000E+01
6.500000E+01
6.500000E+01
6.500000E+01
6.500000E+01
6.500000E+01
6.500000E+01
6.500000E+01
6.500000E+01
6.500000E+01
6.500000E+01
6.500000E+01
6.500000E+01
6.500000E+01
6.500000E+01
6.500000E+01
6.500000E+01
6.500000E+01
6.500000E+01
6.500000E+01
6.500000E+01
6.500000E+01
6.500000E+01
6.500000E+01
6.500000E+01
6.500000E+01
6.500000E+01
6.500000E+01
6.500000E+01
6.500000E+01
6.500000E+01
6.500000E+01
6.500000E+01
6.500000E+01
6.500000E+01
6.500000E+01
6.500000E+01
6.500000E+01
6.500000E+01
6.500000E+01
6.500000E+01
6.500000E+01
6.500000E+01
6.500000E+01
6.500000E+01
6.500000E+01
6.500000E+01
6.500000E+01
6.500000E+01
6.500000E+01
6.500000E+01
6.500000E+01
6.500000E+01
6.500000E+01
6.500000E+01
6.500000E+01
6.500000E+01
6.500000E+01
6.500000E+01
6.500000E+01
6.500000E+01
6.500000E+01
6.500000E+01
6.500000E+01
6.500000E+01
6.500000E+01
6.500000E+01
6.500000E+01
6.500000E+01
6.500000E+01
6.500000E+01
6.500000E+01
6.500000E+01
6.500000E+01
6.500000E+01
6.500000E+01
6.500000E+01
6.500000E+01
6.500000E+01
6.500000E+01
6.500000E+01
6.500000E+01
6.500000E+01
6.500000E+01
6.500000E+01
6.500000E+01
6.500000E+01
6.500000E+01
6.500000E+01
6.500000E+01
6.500000E+01
6.500000E+01
6.500000E+01
6.500000E+01
6.500000E+01
6.500000E+01
6.500000E+01
6.500000E+01
7.000000E+01
7.000000E+01
7.000000E+01
7.000000E+01
7.000000E+01
7.000000E+01
7.000000E+01
7.000000E+01
7.000000E+01
7.000000E+01
7.000000E+01
7.000000E+01
7.000000E+01
7.000000E+01
7.000000E+01
7.000000E+01
7.000000E+01
7.000000E+01
7.000000E+01
7.000000E+01
7.000000E+01
7.000000E+01
7.000000E+01
7.000000E+01
7.000000E+01
7.000000E+01
7.000000E+01
7.000000E+01
7.000000E+01
7.000000E+01
7.000000E+01
7.000000E+01
7.000000E+01
7.000000E+01
7.000000E+01
7.000000E+01
7.000000E+01
7.000000E+01
7.000000E+01
7.000000E+01
7.000000E+01
7.000000E+01
7.000000E+01
7.000000E+01
7.000000E+01
7.000000E+01
7.000000E+01
7.000000E+01
7.000000E+01
7.000000E+01
7.000000E+01
7.000000E+01
7.000000E+01
7.000000E+01
7.000000E+01
7.000000E+01
7.000000E+01
7.000000E+01
7.000000E+01
7.000000E+01
7.000000E+01
7.000000E+01
7.000000E+01
7.000000E+01
7.000000E+01
7.000000E+01
7.000000E+01
7.000000E+01
7.000000E+01
7.000000E+01
7.000000E+01
7.000000E+01
7.000000E+01
7.000000E+01
7.000000E+01
7.000000E+01
7.000000E+01
7.000000E+01
7.000000E+01
7.000000E+01
7.000000E+01
7.000000E+01
7.000000E+01
7.000000E+01
7.000000E+01
7.000000E+01
7.000000E+01
7.000000E+01
7.000000E+01
7.000000E+01
7.000000E+01
7.000000E+01
7.000000E+01
7.000000E+01
7.000000E+01
7.000000E+01
7.000000E+01
7.000000E+01
7.000000E+01
7.000000E+01
7.000000E+01
7.000000E+01
7.000000E+01
7.000000E+01
7.000000E+01
7.000000E+01
7.000000E+01
7.000000E+01
7.000000E+01
7.000000E+01
7.000000E+01
7.000000E+01
7.000000E+01
7.000000E+01
7.000000E+01
7.000000E+01
7.000000E+01
7.000000E+01
7.000000E+01
7.000000E+01
7.000000E+01
7.000000E+01
7.000000E+01
7.000000E+01
7.000000E+01
7.000000E+01
7.000000E+01
7.000000E+01
7.000000E+01
7.000000E+01
7.000000E+01
7.000000E+01
7.000000E+01
7.000000E+01
7.000000E+01
7.000000E+01
7.000000E+01
7.000000E+01
7.000000E+01
7.000000E+01
7.000000E+01
7.000000E+01
7.000000E+01
7.000000E+01
7.000000E+01
7.000000E+01
7.000000E+01
7.000000E+01
7.000000E+01
7.000000E+01
7.000000E+01
7.000000E+01
7.000000E+01
7.000000E+01
7.000000E+01
7.000000E+01
7.000000E+01
7.000000E+01
7.000000E+01
7.000000E+01
7.000000E+01
7.000000E+01
7.000000E+01
7.000000E+01
7.000000E+01
7.000000E+01
7.000000E+01
7.000000E+01
7.000000E+01
7.000000E+01
7.000000E+01
7.000000E+01
7.000000E+01
7.000000E+01
7.000000E+01
7.000000E+01
7.000000E+01
7.000000E+01
7.000000E+01
7.000000E+01
7.000000E+01
7.000000E+01
7.000000E+01
7.000000E+01
7.000000E+01
7.000000E+01
7.000000E+01
7.000000E+01
7.000000E+01
7.000000E+01
7.000000E+01
7.000000E+01
7.000000E+01
7.000000E+01
7.000000E+01
7.000000E+01
7.000000E+01
7.000000E+01
7.000000E+01
7.000000E+01
7.000000E+01
7.500000E+01
7.500000E+01
7.500000E+01
7.500000E+01
7.500000E+01
7.500000E+01
7.500000E+01
7.500000E+01
7.500000E+01
7.500000E+01
7.500000E+01
7.500000E+01
7.500000E+01
7.500000E+01
7.500000E+01
7.500000E+01
7.500000E+01
7.500000E+01
7.500000E+01
7.500000E+01
7.500000E+01
7.500000E+01
7.500000E+01
7.500000E+01
7.500000E+01
7.500000E+01
7.500000E+01
7.500000E+01
7.500000E+01
7.500000E+01
7.500000E+01
7.500000E+01
7.500000E+01
7.500000E+01
7.500000E+01
7.500000E+01
7.500000E+01
7.500000E+01
7.500000E+01
7.500000E+01
7.500000E+01
7.500000E+01
7.500000E+01
7.500000E+01
7.500000E+01
7.500000E+01
7.500000E+01
7.500000E+01
7.500000E+01
7.500000E+01
7.500000E+01
7.500000E+01
7.500000E+01
7.500000E+01
7.500000E+01
7.500000E+01
7.500000E+01
7.500000E+01
7.500000E+01
7.500000E+01
7.500000E+01
7.500000E+01
7.500000E+01
7.500000E+01
7.500000E+01
7.500000E+01
7.500000E+01
7.500000E+01
7.500000E+01
7.500000E+01
7.500000E+01
7.500000E+01
7.500000E+01
7.500000E+01
7.500000E+01
7.500000E+01
7.500000E+01
7.500000E+01
7.500000E+01
7.500000E+01
7.500000E+01
7.500000E+01
7.500000E+01
7.500000E+01
7.500000E+01
7.500000E+01
7.500000E+01
7.500000E+01
7.500000E+01
7.500000E+01
7.500000E+01
7.500000E+01
7.500000E+01
7.500000E+01
7.500000E+01
7.500000E+01
7.500000E+01
7.500000E+01
7.500000E+01
7.500000E+01
7.500000E+01
7.500000E+01
7.500000E+01
7.500000E+01
7.500000E+01
7.500000E+01
7.500000E+01
7.500000E+01
7.500000E+01
7.500000E+01
7.500000E+01
7.500000E+01
7.500000E+01
7.500000E+01
7.500000E+01
7.500000E+01
7.500000E+01
7.500000E+01
7.500000E+01
7.500000E+01
7.500000E+01
7.500000E+01
7.500000E+01
7.500000E+01
7.500000E+01
7.500000E+01
7.500000E+01
7.500000E+01
7.500000E+01
7.500000E+01
7.500000E+01
7.500000E+01
7.500000E+01
7.500000E+01
7.500000E+01
7.500000E+01
7.500000E+01
7.500000E+01
7.500000E+01
7.500000E+01
7.500000E+01
7.500000E+01
7.500000E+01
7.500000E+01
7.500000E+01
7.500000E+01
7.500000E+01
7.500000E+01
7.500000E+01
7.500000E+01
7.500000E+01
7.500000E+01
7.500000E+01
7.500000E+01
7.500000E+01
7.500000E+01
7.500000E+01
7.500000E+01
7.500000E+01
7.500000E+01
7.500000E+01
7.500000E+01
7.500000E+01
7.500000E+01
7.500000E+01
7.500000E+01
7.500000E+01
7.500000E+01
7.500000E+01
7.500000E+01
7.500000E+01
7.500000E+01
7.500000E+01
7.500000E+01
7.500000E+01
7.500000E+01
7.500000E+01
7.500000E+01
7.500000E+01
7.500000E+01
7.500000E+01
7.500000E+01
7.500000E+01
7.500000E+01
7.500000E+01
7.500000E+01
7.500000E+01
7.500000E+01
7.500000E+01
7.500000E+01
7.500000E+01
7.500000E+01
7.500000E+01
7.500000E+01
7.500000E+01
7.500000E+01
7.500000E+01
7.500000E+01
7.500000E+01
7.500000E+01
7.500000E+01
8.000000E+01
8.000000E+01
8.000000E+01
8.000000E+01
8.000000E+01
8.000000E+01
8.000000E+01
8.000000E+01
8.000000E+01
8.000000E+01
8.000000E+01
8.000000E+01
8.000000E+01
8.000000E+01
8.000000E+01
8.000000E+01
8.000000E+01
8.000000E+01
8.000000E+01
8.000000E+01
8.000000E+01
8.000000E+01
8.000000E+01
8.000000E+01
8.000000E+01
8.000000E+01
8.000000E+01
8.000000E+01
8.000000E+01
8.000000E+01
8.000000E+01
8.000000E+01
8.000000E+01
8.000000E+01
8.000000E+01
8.000000E+01
8.000000E+01
8.000000E+01
8.000000E+01
8.000000E+01
8.000000E+01
8.000000E+01
8.000000E+01
8.000000E+01
8.000000E+01
8.000000E+01
8.000000E+01
8.000000E+01
8.000000E+01
8.000000E+01
8.000000E+01
8.000000E+01
8.000000E+01
8.000000E+01
8.000000E+01
8.000000E+01
8.000000E+01
8.000000E+01
8.000000E+01
8.000000E+01
8.000000E+01
8.000000E+01
8.000000E+01
8.000000E+01
8.000000E+01
8.000000E+01
8.000000E+01
8.000000E+01
8.000000E+01
8.000000E+01
8.000000E+01
8.000000E+01
8.000000E+01
8.000000E+01
8.000000E+01
8.000000E+01
8.000000E+01
8.000000E+01
8.000000E+01
8.000000E+01
8.000000E+01
8.000000E+01
8.000000E+01
8.000000E+01
8.000000E+01
8.000000E+01
8.000000E+01
8.000000E+01
8.000000E+01
8.000000E+01
8.000000E+01
8.000000E+01
8.000000E+01
8.000000E+01
8.000000E+01
8.000000E+01
8.000000E+01
8.000000E+01
8.000000E+01
8.000000E+01
8.000000E+01
8.000000E+01
8.000000E+01
8.000000E+01
8.000000E+01
8.000000E+01
8.000000E+01
8.000000E+01
8.000000E+01
8.000000E+01
8.000000E+01
8.000000E+01
8.000000E+01
8.000000E+01
8.000000E+01
8.000000E+01
8.000000E+01
8.000000E+01
8.000000E+01
8.000000E+01
8.000000E+01
8.000000E+01
8.000000E+01
8.000000E+01
8.000000E+01
8.000000E+01
8.000000E+01
8.000000E+01
8.000000E+01
8.000000E+01
8.000000E+01
8.000000E+01
8.000000E+01
8.000000E+01
8.000000E+01
8.000000E+01
8.000000E+01
8.000000E+01
8.000000E+01
8.000000E+01
8.000000E+01
8.000000E+01
8.000000E+01
8.000000E+01
8.000000E+01
8.000000E+01
8.000000E+01
8.000000E+01
8.000000E+01
8.000000E+01
8.000000E+01
8.000000E+01
8.000000E+01
8.000000E+01
8.000000E+01
8.000000E+01
8.000000E+01
8.000000E+01
8.000000E+01
8.000000E+01
8.000000E+01
8.000000E+01
8.000000E+01
8.000000E+01
8.000000E+01
8.000000E+01
8.000000E+01
8.000000E+01
8.000000E+01
8.000000E+01
8.000000E+01
8.000000E+01
8.000000E+01
8.000000E+01
8.000000E+01
8.000000E+01
8.000000E+01
8.000000E+01
8.000000E+01
8.000000E+01
8.000000E+01
8.000000E+01
8.000000E+01
8.000000E+01
8.000000E+01
8.000000E+01
8.000000E+01
8.000000E+01
8.000000E+01
8.000000E+01
8.000000E+01
8.000000E+01
8.000000E+01
8.000000E+01
8.000000E+01
8.000000E+01
8.000000E+01
8.000000E+01
8.000000E+01
8.000000E+01
8.000000E+01
8.500000E+01
8.500000E+01
8.500000E+01
8.500000E+01
8.500000E+01
8.500000E+01
8.500000E+01
8.500000E+01
8.500000E+01
8.500000E+01
8.500000E+01
8.500000E+01
8.500000E+01
8.500000E+01
8.500000E+01
8.500000E+01
8.500000E+01
8.500000E+01
8.500000E+01
8.500000E+01
8.500000E+01
8.500000E+01
8.500000E+01
8.500000E+01
8.500000E+01
8.500000E+01
8.500000E+01
8.500000E+01
8.500000E+01
8.500000E+01
8.500000E+01
8.500000E+01
8.500000E+01
8.500000E+01
8.500000E+01
8.500000E+01
8.500000E+01
8.500000E+01
8.500000E+01
8.500000E+01
8.500000E+01
8.500000E+01
8.500000E+01
8.500000E+01
8.500000E+01
8.500000E+01
8.500000E+01
8.500000E+01
8.500000E+01
8.500000E+01
8.500000E+01
8.500000E+01
8.500000E+01
8.500000E+01
8.500000E+01
8.500000E+01
8.500000E+01
8.500000E+01
8.500000E+01
8.500000E+01
8.500000E+01
8.500000E+01
8.500000E+01
8.500000E+01
8.500000E+01
8.500000E+01
8.500000E+01
8.500000E+01
8.500000E+01
8.500000E+01
8.500000E+01
8.500000E+01
8.500000E+01
8.500000E+01
8.500000E+01
8.500000E+01
8.500000E+01
8.500000E+01
8.500000E+01
8.500000E+01
8.500000E+01
8.500000E+01
8.500000E+01
8.500000E+01
8.500000E+01
8.500000E+01
8.500000E+01
8.500000E+01
8.500000E+01
8.500000E+01
8.500000E+01
8.500000E+01
8.500000E+01
8.500000E+01
8.500000E+01
8.500000E+01
8.500000E+01
8.500000E+01
8.500000E+01
8.500000E+01
8.500000E+01
8.500000E+01
8.500000E+01
8.500000E+01
8.500000E+01
8.500000E+01
8.500000E+01
8.500000E+01
8.500000E+01
8.500000E+01
8.500000E+01
8.500000E+01
8.500000E+01
8.500000E+01
8.500000E+01
8.500000E+01
8.500000E+01
8.500000E+01
8.500000E+01
8.500000E+01
8.500000E+01
8.500000E+01
8.500000E+01
8.500000E+01
8.500000E+01
8.500000E+01
8.500000E+01
8.500000E+01
8.500000E+01
8.500000E+01
8.500000E+01
8.500000E+01
8.500000E+01
8.500000E+01
8.500000E+01
8.500000E+01
8.500000E+01
8.500000E+01
8.500000E+01
8.500000E+01
8.500000E+01
8.500000E+01
8.500000E+01
8.500000E+01
8.500000E+01
8.500000E+01
8.500000E+01
8.500000E+01
8.500000E+01
8.500000E+01
8.500000E+01
8.500000E+01
8.500000E+01
8.500000E+01
8.500000E+01
8.500000E+01
8.500000E+01
8.500000E+01
8.500000E+01
8.500000E+01
8.500000E+01
8.500000E+01
8.500000E+01
8.500000E+01
8.500000E+01
8.500000E+01
8.500000E+01
8.500000E+01
8.500000E+01
8.500000E+01
8.500000E+01
8.500000E+01
8.500000E+01
8.500000E+01
8.500000E+01
8.500000E+01
8.500000E+01
8.500000E+01
8.500000E+01
8.500000E+01
8.500000E+01
8.500000E+01
8.500000E+01
8.500000E+01
8.500000E+01
8.500000E+01
8.500000E+01
8.500000E+01
8.500000E+01
8.500000E+01
8.500000E+01
8.500000E+01
8.500000E+01
8.500000E+01
8.500000E+01
8.500000E+01
8.500000E+01
8.500000E+01
8.500000E+01
8.500000E+01
8.500000E+01
9.000000E+01
9.000000E+01
9.000000E+01
9.000000E+01
9.000000E+01
9.000000E+01
9.000000E+01
9.000000E+01
9.000000E+01
9.000000E+01
9.000000E+01
9.000000E+01
9.000000E+01
9.000000E+01
9.000000E+01
9.000000E+01
9.000000E+01
9.000000E+01
9.000000E+01
9.000000E+01
9.000000E+01
9.000000E+01
9.000000E+01
9.000000E+01
9.000000E+01
9.000000E+01
9.000000E+01
9.000000E+01
9.000000E+01
9.000000E+01
9.000000E+01
9.000000E+01
9.000000E+01
9.000000E+01
9.000000E+01
9.000000E+01
9.000000E+01
9.000000E+01
9.000000E+01
9.000000E+01
9.000000E+01
9.000000E+01
9.000000E+01
9.000000E+01
9.000000E+01
9.000000E+01
9.000000E+01
9.000000E+01
9.000000E+01
9.000000E+01
9.000000E+01
9.000000E+01
9.000000E+01
9.000000E+01
9.000000E+01
9.000000E+01
9.000000E+01
9.000000E+01
9.000000E+01
9.000000E+01
9.000000E+01
9.000000E+01
9.000000E+01
9.000000E+01
9.000000E+01
9.000000E+01
9.000000E+01
9.000000E+01
9.000000E+01
9.000000E+01
9.000000E+01
9.000000E+01
9.000000E+01
9.000000E+01
9.000000E+01
9.000000E+01
9.000000E+01
9.000000E+01
9.000000E+01
9.000000E+01
9.000000E+01
9.000000E+01
9.000000E+01
9.000000E+01
9.000000E+01
9.000000E+01
9.000000E+01
9.000000E+01
9.000000E+01
9.000000E+01
9.000000E+01
9.000000E+01
9.000000E+01
9.000000E+01
9.000000E+01
9.000000E+01
9.000000E+01
9.000000E+01
9.000000E+01
9.000000E+01
9.000000E+01
9.000000E+01
9.000000E+01
9.000000E+01
9.000000E+01
9.000000E+01
9.000000E+01
9.000000E+01
9.000000E+01
9.000000E+01
9.000000E+01
9.000000E+01
9.000000E+01
9.000000E+01
9.000000E+01
9.000000E+01
9.000000E+01
9.000000E+01
9.000000E+01
9.000000E+01
9.000000E+01
9.000000E+01
9.000000E+01
9.000000E+01
9.000000E+01
9.000000E+01
9.000000E+01
9.000000E+01
9.000000E+01
9.000000E+01
9.000000E+01
9.000000E+01
9.000000E+01
9.000000E+01
9.000000E+01
9.000000E+01
9.000000E+01
9.000000E+01
9.000000E+01
9.000000E+01
9.000000E+01
9.000000E+01
9.000000E+01
9.000000E+01
9.000000E+01
9.000000E+01
9.000000E+01
9.000000E+01
9.000000E+01
9.000000E+01
9.000000E+01
9.000000E+01
9.000000E+01
9.000000E+01
9.000000E+01
9.000000E+01
9.000000E+01
9.000000E+01
9.000000E+01
9.000000E+01
9.000000E+01
9.000000E+01
9.000000E+01
9.000000E+01
9.000000E+01
9.000000E+01
9.000000E+01
9.000000E+01
9.000000E+01
9.000000E+01
9.000000E+01
9.000000E+01
9.000000E+01
9.000000E+01
9.000000E+01
9.000000E+01
9.000000E+01
9.000000E+01
9.000000E+01
9.000000E+01
9.000000E+01
9.000000E+01
9.000000E+01
9.000000E+01
9.000000E+01
9.000000E+01
9.000000E+01
9.000000E+01
9.000000E+01
9.000000E+01
9.000000E+01
9.000000E+01
9.000000E+01
9.000000E+01
9.000000E+01
9.000000E+01
9.000000E+01
9.000000E+01
9.000000E+01
9.000000E+01
9.000000E+01
9.500000E+01
9.500000E+01
9.500000E+01
9.500000E+01
9.500000E+01
9.500000E+01
9.500000E+01
9.500000E+01
9.500000E+01
9.500000E+01
9.500000E+01
9.500000E+01
9.500000E+01
9.500000E+01
9.500000E+01
9.500000E+01
9.500000E+01
9.500000E+01
9.500000E+01
9.500000E+01
9.500000E+01
9.500000E+01
9.500000E+01
9.500000E+01
9.500000E+01
9.500000E+01
9.500000E+01
9.500000E+01
9.500000E+01
9.500000E+01
9.500000E+01
9.500000E+01
9.500000E+01
9.500000E+01
9.500000E+01
9.500000E+01
9.500000E+01
9.500000E+01
9.500000E+01
9.500000E+01
9.500000E+01
9.500000E+01
9.500000E+01
9.500000E+01
9.500000E+01
9.500000E+01
9.500000E+01
9.500000E+01
9.500000E+01
9.500000E+01
9.500000E+01
9.500000E+01
9.500000E+01
9.500000E+01
9.500000E+01
9.500000E+01
9.500000E+01
9.500000E+01
9.500000E+01
9.500000E+01
9.500000E+01
9.500000E+01
9.500000E+01
9.500000E+01
9.500000E+01
9.500000E+01
9.500000E+01
9.500000E+01
9.500000E+01
9.500000E+01
9.500000E+01
9.500000E+01
9.500000E+01
9.500000E+01
9.500000E+01
9.500000E+01
9.500000E+01
9.500000E+01
9.500000E+01
9.500000E+01
9.500000E+01
9.500000E+01
9.500000E+01
9.500000E+01
9.500000E+01
9.500000E+01
9.500000E+01
9.500000E+01
9.500000E+01
9.500000E+01
9.500000E+01
9.500000E+01
9.500000E+01
9.500000E+01
9.500000E+01
9.500000E+01
9.500000E+01
9.500000E+01
9.500000E+01
9.500000E+01
9.500000E+01
9.500000E+01
9.500000E+01
9.500000E+01
9.500000E+01
9.500000E+01
9.500000E+01
9.500000E+01
9.500000E+01
9.500000E+01
9.500000E+01
9.500000E+01
9.500000E+01
9.500000E+01
9.500000E+01
9.500000E+01
9.500000E+01
9.500000E+01
9.500000E+01
9.500000E+01
9.500000E+01
9.500000E+01
9.500000E+01
9.500000E+01
9.500000E+01
9.500000E+01
9.500000E+01
9.500000E+01
9.500000E+01
9.500000E+01
9.500000E+01
9.500000E+01
9.500000E+01
9.500000E+01
9.500000E+01
9.500000E+01
9.500000E+01
9.500000E+01
9.500000E+01
9.500000E+01
9.500000E+01
9.500000E+01
9.500000E+01
9.500000E+01
9.500000E+01
9.500000E+01
9.500000E+01
9.500000E+01
9.500000E+01
9.500000E+01
9.500000E+01
9.500000E+01
9.500000E+01
9.500000E+01
9.500000E+01
9.500000E+01
9.500000E+01
9.500000E+01
9.500000E+01
9.500000E+01
9.500000E+01
9.500000E+01
9.500000E+01
9.500000E+01
9.500000E+01
9.500000E+01
9.500000E+01
9.500000E+01
9.500000E+01
9.500000E+01
9.500000E+01
9.500000E+01
9.500000E+01
9.500000E+01
9.500000E+01
9.500000E+01
9.500000E+01
9.500000E+01
9.500000E+01
9.500000E+01
9.500000E+01
9.500000E+01
9.500000E+01
9.500000E+01
9.500000E+01
9.500000E+01
9.500000E+01
9.500000E+01
9.500000E+01
9.500000E+01
9.500000E+01
9.500000E+01
9.500000E+01
9.500000E+01
9.500000E+01
9.500000E+01
9.500000E+01
9.500000E+01
9.500000E+01
9.500000E+01
9.500000E+01
1.000000E+02
1.000000E+02
1.000000E+02
1.000000E+02
1.000000E+02
1.000000E+02
1.000000E+02
1.000000E+02
1.000000E+02
1.000000E+02
1.000000E+02
1.000000E+02
1.000000E+02
1.000000E+02
1.000000E+02
1.000000E+02
1.000000E+02
1.000000E+02
1.000000E+02
1.000000E+02
1.000000E+02
1.000000E+02
1.000000E+02
1.000000E+02
1.000000E+02
1.000000E+02
1.000000E+02
1.000000E+02
1.000000E+02
1.000000E+02
1.000000E+02
1.000000E+02
1.000000E+02
1.000000E+02
1.000000E+02
1.000000E+02
1.000000E+02
1.000000E+02
1.000000E+02
1.000000E+02
1.000000E+02
1.000000E+02
1.000000E+02
1.000000E+02
1.000000E+02
1.000000E+02
1.000000E+02
1.000000E+02
1.000000E+02
1.000000E+02
1.000000E+02
1.000000E+02
1.000000E+02
1.000000E+02
1.000000E+02
1.000000E+02
1.000000E+02
1.000000E+02
1.000000E+02
1.000000E+02
1.000000E+02
1.000000E+02
1.000000E+02
1.000000E+02
1.000000E+02
1.000000E+02
1.000000E+02
1.000000E+02
1.000000E+02
1.000000E+02
1.000000E+02
1.000000E+02
1.000000E+02
1.000000E+02
1.000000E+02
1.000000E+02
1.000000E+02
1.000000E+02
1.000000E+02
1.000000E+02
1.000000E+02
1.000000E+02
1.000000E+02
1.000000E+02
1.000000E+02
1.000000E+02
1.000000E+02
1.000000E+02
1.000000E+02
1.000000E+02
1.000000E+02
1.000000E+02
1.000000E+02
1.000000E+02
1.000000E+02
1.000000E+02
1.000000E+02
1.000000E+02
1.000000E+02
1.000000E+02
1.000000E+02
1.000000E+02
1.000000E+02
1.000000E+02
1.000000E+02
1.000000E+02
1.000000E+02
1.000000E+02
1.000000E+02
1.000000E+02
1.000000E+02
1.000000E+02
1.000000E+02
1.000000E+02
1.000000E+02
1.000000E+02
1.000000E+02
1.000000E+02
1.000000E+02
1.000000E+02
1.000000E+02
1.000000E+02
1.000000E+02
1.000000E+02
1.000000E+02
1.000000E+02
1.000000E+02
1.000000E+02
1.000000E+02
1.000000E+02
1.000000E+02
1.000000E+02
1.000000E+02
1.000000E+02
1.000000E+02
1.000000E+02
1.000000E+02
1.000000E+02
1.000000E+02
1.000000E+02
1.000000E+02
1.000000E+02
1.000000E+02
1.000000E+02
1.000000E+02
1.000000E+02
1.000000E+02
1.000000E+02
1.000000E+02
1.000000E+02
1.000000E+02
1.000000E+02
1.000000E+02
1.000000E+02
1.000000E+02
1.000000E+02
1.000000E+02
1.000000E+02
1.000000E+02
1.000000E+02
1.000000E+02
1.000000E+02
1.000000E+02
1.000000E+02
1.000000E+02
1.000000E+02
1.000000E+02
1.000000E+02
1.000000E+02
1.000000E+02
1.000000E+02
1.000000E+02
1.000000E+02
1.000000E+02
1.000000E+02
1.000000E+02
1.000000E+02
1.000000E+02
1.000000E+02
1.000000E+02
1.000000E+02
1.000000E+02
1.000000E+02
1.000000E+02
1.000000E+02
1.000000E+02
1.000000E+02
1.000000E+02
1.000000E+02
1.000000E+02
1.000000E+02
1.000000E+02
1.000000E+02
1.000000E+02
1.000000E+02
1.000000E+02
1.000000E+02
1.000000E+02
1.000000E+02
1.000000E+02
1.000000E+02
1.050000E+02
1.050000E+02
1.050000E+02
1.050000E+02
1.050000E+02
1.050000E+02
1.050000E+02
1.050000E+02
1.050000E+02
1.050000E+02
1.050000E+02
1.050000E+02
1.050000E+02
1.050000E+02
1.050000E+02
1.050000E+02
1.050000E+02
1.050000E+02
1.050000E+02
1.050000E+02
1.050000E+02
1.050000E+02
1.050000E+02
1.050000E+02
1.050000E+02
1.050000E+02
1.050000E+02
1.050000E+02
1.050000E+02
1.050000E+02
1.050000E+02
1.050000E+02
1.050000E+02
1.050000E+02
1.050000E+02
1.050000E+02
1.050000E+02
1.050000E+02
1.050000E+02
1.050000E+02
1.050000E+02
1.050000E+02
1.050000E+02
1.050000E+02
1.050000E+02
1.050000E+02
1.050000E+02
1.050000E+02
1.050000E+02
1.050000E+02
1.050000E+02
1.050000E+02
1.050000E+02
1.050000E+02
1.050000E+02
1.050000E+02
1.050000E+02
1.050000E+02
1.050000E+02
1.050000E+02
1.050000E+02
1.050000E+02
1.050000E+02
1.050000E+02
1.050000E+02
1.050000E+02
1.050000E+02
1.050000E+02
1.050000E+02
1.050000E+02
1.050000E+02
1.050000E+02
1.050000E+02
1.050000E+02
1.050000E+02
1.050000E+02
1.050000E+02
1.050000E+02
1.050000E+02
1.050000E+02
1.050000E+02
1.050000E+02
1.050000E+02
1.050000E+02
1.050000E+02
1.050000E+02
1.050000E+02
1.050000E+02
1.050000E+02
1.050000E+02
1.050000E+02
1.050000E+02
1.050000E+02
1.050000E+02
1.050000E+02
1.050000E+02
1.050000E+02
1.050000E+02
1.050000E+02
1.050000E+02
1.050000E+02
1.050000E+02
1.050000E+02
1.050000E+02
1.050000E+02
1.050000E+02
1.050000E+02
1.050000E+02
1.050000E+02
1.050000E+02
1.050000E+02
1.050000E+02
1.050000E+02
1.050000E+02
1.050000E+02
1.050000E+02
1.050000E+02
1.050000E+02
1.050000E+02
1.050000E+02
1.050000E+02
1.050000E+02
1.050000E+02
1.050000E+02
1.050000E+02
1.050000E+02
1.050000E+02
1.050000E+02
1.050000E+02
1.050000E+02
1.050000E+02
1.050000E+02
1.050000E+02
1.050000E+02
1.050000E+02
1.050000E+02
1.050000E+02
1.050000E+02
1.050000E+02
1.050000E+02
1.050000E+02
1.050000E+02
1.050000E+02
1.050000E+02
1.050000E+02
1.050000E+02
1.050000E+02
1.050000E+02
1.050000E+02
1.050000E+02
1.050000E+02
1.050000E+02
1.050000E+02
1.050000E+02
1.050000E+02
1.050000E+02
1.050000E+02
1.050000E+02
1.050000E+02
1.050000E+02
1.050000E+02
1.050000E+02
1.050000E+02
1.050000E+02
1.050000E+02
1.050000E+02
1.050000E+02
1.050000E+02
1.050000E+02
1.050000E+02
1.050000E+02
1.050000E+02
1.050000E+02
1.050000E+02
1.050000E+02
1.050000E+02
1.050000E+02
1.050000E+02
1.050000E+02
1.050000E+02
1.050000E+02
1.050000E+02
1.050000E+02
1.050000E+02
1.050000E+02
1.050000E+02
1.050000E+02
1.050000E+02
1.050000E+02
1.050000E+02
1.050000E+02
1.050000E+02
1.050000E+02
1.050000E+02
1.050000E+02
1.050000E+02
1.050000E+02
1.050000E+02
1.050000E+02
1.050000E+02
1.050000E+02
1.100000E+02
1.100000E+02
1.100000E+02
1.100000E+02
1.100000E+02
1.100000E+02
1.100000E+02
1.100000E+02
1.100000E+02
1.100000E+02
1.100000E+02
1.100000E+02
1.100000E+02
1.100000E+02
1.100000E+02
1.100000E+02
1.100000E+02
1.100000E+02
1.100000E+02
1.100000E+02
1.100000E+02
1.100000E+02
1.100000E+02
1.100000E+02
1.100000E+02
1.100000E+02
1.100000E+02
1.100000E+02
1.100000E+02
1.100000E+02
1.100000E+02
1.100000E+02
1.100000E+02
1.100000E+02
1.100000E+02
1.100000E+02
1.100000E+02
1.100000E+02
1.100000E+02
1.100000E+02
1.100000E+02
1.100000E+02
1.100000E+02
1.100000E+02
1.100000E+02
1.100000E+02
1.100000E+02
1.100000E+02
1.100000E+02
1.100000E+02
1.100000E+02
1.100000E+02
1.100000E+02
1.100000E+02
1.100000E+02
1.100000E+02
1.100000E+02
1.100000E+02
1.100000E+02
1.100000E+02
1.100000E+02
1.100000E+02
1.100000E+02
1.100000E+02
1.100000E+02
1.100000E+02
1.100000E+02
1.100000E+02
1.100000E+02
1.100000E+02
1.100000E+02
1.100000E+02
1.100000E+02
1.100000E+02
1.100000E+02
1.100000E+02
1.100000E+02
1.100000E+02
1.100000E+02
1.100000E+02
1.100000E+02
1.100000E+02
1.100000E+02
1.100000E+02
1.100000E+02
1.100000E+02
1.100000E+02
1.100000E+02
1.100000E+02
1.100000E+02
1.100000E+02
1.100000E+02
1.100000E+02
1.100000E+02
1.100000E+02
1.100000E+02
1.100000E+02
1.100000E+02
1.100000E+02
1.100000E+02
1.100000E+02
1.100000E+02
1.100000E+02
1.100000E+02
1.100000E+02
1.100000E+02
1.100000E+02
1.100000E+02
1.100000E+02
1.100000E+02
1.100000E+02
1.100000E+02
1.100000E+02
1.100000E+02
1.100000E+02
1.100000E+02
1.100000E+02
1.100000E+02
1.100000E+02
1.100000E+02
1.100000E+02
1.100000E+02
1.100000E+02
1.100000E+02
1.100000E+02
1.100000E+02
1.100000E+02
1.100000E+02
1.100000E+02
1.100000E+02
1.100000E+02
1.100000E+02
1.100000E+02
1.100000E+02
1.100000E+02
1.100000E+02
1.100000E+02
1.100000E+02
1.100000E+02
1.100000E+02
1.100000E+02
1.100000E+02
1.100000E+02
1.100000E+02
1.100000E+02
1.100000E+02
1.100000E+02
1.100000E+02
1.100000E+02
1.100000E+02
1.100000E+02
1.100000E+02
1.100000E+02
1.100000E+02
1.100000E+02
1.100000E+02
1.100000E+02
1.100000E+02
1.100000E+02
1.100000E+02
1.100000E+02
1.100000E+02
1.100000E+02
1.100000E+02
1.100000E+02
1.100000E+02
1.100000E+02
1.100000E+02
1.100000E+02
1.100000E+02
1.100000E+02
1.100000E+02
1.100000E+02
1.100000E+02
1.100000E+02
1.100000E+02
1.100000E+02
1.100000E+02
1.100000E+02
1.100000E+02
1.100000E+02
1.100000E+02
1.100000E+02
1.100000E+02
1.100000E+02
1.100000E+02
1.100000E+02
1.100000E+02
1.100000E+02
1.100000E+02
1.100000E+02
1.100000E+02
1.100000E+02
1.100000E+02
1.100000E+02
1.100000E+02
1.100000E+02
1.100000E+02
1.100000E+02
1.100000E+02
1.100000E+02
1.150000E+02
1.150000E+02
1.150000E+02
1.150000E+02
1.150000E+02
1.150000E+02
1.150000E+02
1.150000E+02
1.150000E+02
1.150000E+02
1.150000E+02
1.150000E+02
1.150000E+02
1.150000E+02
1.150000E+02
1.150000E+02
1.150000E+02
1.150000E+02
1.150000E+02
1.150000E+02
1.150000E+02
1.150000E+02
1.150000E+02
1.150000E+02
1.150000E+02
1.150000E+02
1.150000E+02
1.150000E+02
1.150000E+02
1.150000E+02
1.150000E+02
1.150000E+02
1.150000E+02
1.150000E+02
1.150000E+02
1.150000E+02
1.150000E+02
1.150000E+02
1.150000E+02
1.150000E+02
1.150000E+02
1.150000E+02
1.150000E+02
1.150000E+02
1.150000E+02
1.150000E+02
1.150000E+02
1.150000E+02
1.150000E+02
1.150000E+02
1.150000E+02
1.150000E+02
1.150000E+02
1.150000E+02
1.150000E+02
1.150000E+02
1.150000E+02
1.150000E+02
1.150000E+02
1.150000E+02
1.150000E+02
1.150000E+02
1.150000E+02
1.150000E+02
1.150000E+02
1.150000E+02
1.150000E+02
1.150000E+02
1.150000E+02
1.150000E+02
1.150000E+02
1.150000E+02
1.150000E+02
1.150000E+02
1.150000E+02
1.150000E+02
1.150000E+02
1.150000E+02
1.150000E+02
1.150000E+02
1.150000E+02
1.150000E+02
1.150000E+02
1.150000E+02
1.150000E+02
1.150000E+02
1.150000E+02
1.150000E+02
1.150000E+02
1.150000E+02
1.150000E+02
1.150000E+02
1.150000E+02
1.150000E+02
1.150000E+02
1.150000E+02
1.150000E+02
1.150000E+02
1.150000E+02
1.150000E+02
1.150000E+02
1.150000E+02
1.150000E+02
1.150000E+02
1.150000E+02
1.150000E+02
1.150000E+02
1.150000E+02
1.150000E+02
1.150000E+02
1.150000E+02
1.150000E+02
1.150000E+02
1.150000E+02
1.150000E+02
1.150000E+02
1.150000E+02
1.150000E+02
1.150000E+02
1.150000E+02
1.150000E+02
1.150000E+02
1.150000E+02
1.150000E+02
1.150000E+02
1.150000E+02
1.150000E+02
1.150000E+02
1.150000E+02
1.150000E+02
1.150000E+02
1.150000E+02
1.150000E+02
1.150000E+02
1.150000E+02
1.150000E+02
1.150000E+02
1.150000E+02
1.150000E+02
1.150000E+02
1.150000E+02
1.150000E+02
1.150000E+02
1.150000E+02
1.150000E+02
1.150000E+02
1.150000E+02
1.150000E+02
1.150000E+02
1.150000E+02
1.150000E+02
1.150000E+02
1.150000E+02
1.150000E+02
1.150000E+02
1.150000E+02
1.150000E+02
1.150000E+02
1.150000E+02
1.150000E+02
1.150000E+02
1.150000E+02
1.150000E+02
1.150000E+02
1.150000E+02
1.150000E+02
1.150000E+02
1.150000E+02
1.150000E+02
1.150000E+02
1.150000E+02
1.150000E+02
1.150000E+02
1.150000E+02
1.150000E+02
1.150000E+02
1.150000E+02
1.150000E+02
1.150000E+02
1.150000E+02
1.150000E+02
1.150000E+02
1.150000E+02
1.150000E+02
1.150000E+02
1.150000E+02
1.150000E+02
1.150000E+02
1.150000E+02
1.150000E+02
1.150000E+02
1.150000E+02
1.150000E+02
1.150000E+02
1.150000E+02
1.150000E+02
1.150000E+02
1.150000E+02
1.150000E+02
1.150000E+02
1.150000E+02
1.200000E+02
1.200000E+02
1.200000E+02
1.200000E+02
1.200000E+02
1.200000E+02
1.200000E+02
1.200000E+02
1.200000E+02
1.200000E+02
1.200000E+02
1.200000E+02
1.200000E+02
1.200000E+02
1.200000E+02
1.200000E+02
1.200000E+02
1.200000E+02
1.200000E+02
1.200000E+02
1.200000E+02
1.200000E+02
1.200000E+02
1.200000E+02
1.200000E+02
1.200000E+02
1.200000E+02
1.200000E+02
1.200000E+02
1.200000E+02
1.200000E+02
1.200000E+02
1.200000E+02
1.200000E+02
1.200000E+02
1.200000E+02
1.200000E+02
1.200000E+02
1.200000E+02
1.200000E+02
1.200000E+02
1.200000E+02
1.200000E+02
1.200000E+02
1.200000E+02
1.200000E+02
1.200000E+02
1.200000E+02
1.200000E+02
1.200000E+02
1.200000E+02
1.200000E+02
1.200000E+02
1.200000E+02
1.200000E+02
1.200000E+02
1.200000E+02
1.200000E+02
1.200000E+02
1.200000E+02
1.200000E+02
1.200000E+02
1.200000E+02
1.200000E+02
1.200000E+02
1.200000E+02
1.200000E+02
1.200000E+02
1.200000E+02
1.200000E+02
1.200000E+02
1.200000E+02
1.200000E+02
1.200000E+02
1.200000E+02
1.200000E+02
1.200000E+02
1.200000E+02
1.200000E+02
1.200000E+02
1.200000E+02
1.200000E+02
1.200000E+02
1.200000E+02
1.200000E+02
1.200000E+02
1.200000E+02
1.200000E+02
1.200000E+02
1.200000E+02
1.200000E+02
1.200000E+02
1.200000E+02
1.200000E+02
1.200000E+02
1.200000E+02
1.200000E+02
1.200000E+02
1.200000E+02
1.200000E+02
1.200000E+02
1.200000E+02
1.200000E+02
1.200000E+02
1.200000E+02
1.200000E+02
1.200000E+02
1.200000E+02
1.200000E+02
1.200000E+02
1.200000E+02
1.200000E+02
1.200000E+02
1.200000E+02
1.200000E+02
1.200000E+02
1.200000E+02
1.200000E+02
1.200000E+02
1.200000E+02
1.200000E+02
1.200000E+02
1.200000E+02
1.200000E+02
1.200000E+02
1.200000E+02
1.200000E+02
1.200000E+02
1.200000E+02
1.200000E+02
1.200000E+02
1.200000E+02
1.200000E+02
1.200000E+02
1.200000E+02
1.200000E+02
1.200000E+02
1.200000E+02
1.200000E+02
1.200000E+02
1.200000E+02
1.200000E+02
1.200000E+02
1.200000E+02
1.200000E+02
1.200000E+02
1.200000E+02
1.200000E+02
1.200000E+02
1.200000E+02
1.200000E+02
1.200000E+02
1.200000E+02
1.200000E+02
1.200000E+02
1.200000E+02
1.200000E+02
1.200000E+02
1.200000E+02
1.200000E+02
1.200000E+02
1.200000E+02
1.200000E+02
1.200000E+02
1.200000E+02
1.200000E+02
1.200000E+02
1.200000E+02
1.200000E+02
1.200000E+02
1.200000E+02
1.200000E+02
1.200000E+02
1.200000E+02
1.200000E+02
1.200000E+02
1.200000E+02
1.200000E+02
1.200000E+02
1.200000E+02
1.200000E+02
1.200000E+02
1.200000E+02
1.200000E+02
1.200000E+02
1.200000E+02
1.200000E+02
1.200000E+02
1.200000E+02
1.200000E+02
1.200000E+02
1.200000E+02
1.200000E+02
1.200000E+02
1.200000E+02
1.200000E+02
1.200000E+02
1.200000E+02
1.200000E+02
1.200000E+02
1.200000E+02
1.250000E+02
1.250000E+02
1.250000E+02
1.250000E+02
1.250000E+02
1.250000E+02
1.250000E+02
1.250000E+02
1.250000E+02
1.250000E+02
1.250000E+02
1.250000E+02
1.250000E+02
1.250000E+02
1.250000E+02
1.250000E+02
1.250000E+02
1.250000E+02
1.250000E+02
1.250000E+02
1.250000E+02
1.250000E+02
1.250000E+02
1.250000E+02
1.250000E+02
1.250000E+02
1.250000E+02
1.250000E+02
1.250000E+02
1.250000E+02
1.250000E+02
1.250000E+02
1.250000E+02
1.250000E+02
1.250000E+02
1.250000E+02
1.250000E+02
1.250000E+02
1.250000E+02
1.250000E+02
1.250000E+02
1.250000E+02
1.250000E+02
1.250000E+02
1.250000E+02
1.250000E+02
1.250000E+02
1.250000E+02
1.250000E+02
1.250000E+02
1.250000E+02
1.250000E+02
1.250000E+02
1.250000E+02
1.250000E+02
1.250000E+02
1.250000E+02
1.250000E+02
1.250000E+02
1.250000E+02
1.250000E+02
1.250000E+02
1.250000E+02
1.250000E+02
1.250000E+02
1.250000E+02
1.250000E+02
1.250000E+02
1.250000E+02
1.250000E+02
1.250000E+02
1.250000E+02
1.250000E+02
1.250000E+02
1.250000E+02
1.250000E+02
1.250000E+02
1.250000E+02
1.250000E+02
1.250000E+02
1.250000E+02
1.250000E+02
1.250000E+02
1.250000E+02
1.250000E+02
1.250000E+02
1.250000E+02
1.250000E+02
1.250000E+02
1.250000E+02
1.250000E+02
1.250000E+02
1.250000E+02
1.250000E+02
1.250000E+02
1.250000E+02
1.250000E+02
1.250000E+02
1.250000E+02
1.250000E+02
1.250000E+02
1.250000E+02
1.250000E+02
1.250000E+02
1.250000E+02
1.250000E+02
1.250000E+02
1.250000E+02
1.250000E+02
1.250000E+02
1.250000E+02
1.250000E+02
1.250000E+02
1.250000E+02
1.250000E+02
1.250000E+02
1.250000E+02
1.250000E+02
1.250000E+02
1.250000E+02
1.250000E+02
1.250000E+02
1.250000E+02
1.250000E+02
1.250000E+02
1.250000E+02
1.250000E+02
1.250000E+02
1.250000E+02
1.250000E+02
1.250000E+02
1.250000E+02
1.250000E+02
1.250000E+02
1.250000E+02
1.250000E+02
1.250000E+02
1.250000E+02
1.250000E+02
1.250000E+02
1.250000E+02
1.250000E+02
1.250000E+02
1.250000E+02
1.250000E+02
1.250000E+02
1.250000E+02
1.250000E+02
1.250000E+02
1.250000E+02
1.250000E+02
1.250000E+02
1.250000E+02
1.250000E+02
1.250000E+02
1.250000E+02
1.250000E+02
1.250000E+02
1.250000E+02
1.250000E+02
1.250000E+02
1.250000E+02
1.250000E+02
1.250000E+02
1.250000E+02
1.250000E+02
1.250000E+02
1.250000E+02
1.250000E+02
1.250000E+02
1.250000E+02
1.250000E+02
1.250000E+02
1.250000E+02
1.250000E+02
1.250000E+02
1.250000E+02
1.250000E+02
1.250000E+02
1.250000E+02
1.250000E+02
1.250000E+02
1.250000E+02
1.250000E+02
1.250000E+02
1.250000E+02
1.250000E+02
1.250000E+02
1.250000E+02
1.250000E+02
1.250000E+02
1.250000E+02
1.250000E+02
1.250000E+02
1.250000E+02
1.250000E+02
1.250000E+02
1.250000E+02
1.250000E+02
1.250000E+02
1.250000E+02
1.300000E+02
1.300000E+02
1.300000E+02
1.300000E+02
1.300000E+02
1.300000E+02
1.300000E+02
1.300000E+02
1.300000E+02
1.300000E+02
1.300000E+02
1.300000E+02
1.300000E+02
1.300000E+02
1.300000E+02
1.300000E+02
1.300000E+02
1.300000E+02
1.300000E+02
1.300000E+02
1.300000E+02
1.300000E+02
1.300000E+02
1.300000E+02
1.300000E+02
1.300000E+02
1.300000E+02
1.300000E+02
1.300000E+02
1.300000E+02
1.300000E+02
1.300000E+02
1.300000E+02
1.300000E+02
1.300000E+02
1.300000E+02
1.300000E+02
1.300000E+02
1.300000E+02
1.300000E+02
1.300000E+02
1.300000E+02
1.300000E+02
1.300000E+02
1.300000E+02
1.300000E+02
1.300000E+02
1.300000E+02
1.300000E+02
1.300000E+02
1.300000E+02
1.300000E+02
1.300000E+02
1.300000E+02
1.300000E+02
1.300000E+02
1.300000E+02
1.300000E+02
1.300000E+02
1.300000E+02
1.300000E+02
1.300000E+02
1.300000E+02
1.300000E+02
1.300000E+02
1.300000E+02
1.300000E+02
1.300000E+02
1.300000E+02
1.300000E+02
1.300000E+02
1.300000E+02
1.300000E+02
1.300000E+02
1.300000E+02
1.300000E+02
1.300000E+02
1.300000E+02
1.300000E+02
1.300000E+02
1.300000E+02
1.300000E+02
1.300000E+02
1.300000E+02
1.300000E+02
1.300000E+02
1.300000E+02
1.300000E+02
1.300000E+02
1.300000E+02
1.300000E+02
1.300000E+02
1.300000E+02
1.300000E+02
1.300000E+02
1.300000E+02
1.300000E+02
1.300000E+02
1.300000E+02
1.300000E+02
1.300000E+02
1.300000E+02
1.300000E+02
1.300000E+02
1.300000E+02
1.300000E+02
1.300000E+02
1.300000E+02
1.300000E+02
1.300000E+02
1.300000E+02
1.300000E+02
1.300000E+02
1.300000E+02
1.300000E+02
1.300000E+02
1.300000E+02
1.300000E+02
1.300000E+02
1.300000E+02
1.300000E+02
1.300000E+02
1.300000E+02
1.300000E+02
1.300000E+02
1.300000E+02
1.300000E+02
1.300000E+02
1.300000E+02
1.300000E+02
1.300000E+02
1.300000E+02
1.300000E+02
1.300000E+02
1.300000E+02
1.300000E+02
1.300000E+02
1.300000E+02
1.300000E+02
1.300000E+02
1.300000E+02
1.300000E+02
1.300000E+02
1.300000E+02
1.300000E+02
1.300000E+02
1.300000E+02
1.300000E+02
1.300000E+02
1.300000E+02
1.300000E+02
1.300000E+02
1.300000E+02
1.300000E+02
1.300000E+02
1.300000E+02
1.300000E+02
1.300000E+02
1.300000E+02
1.300000E+02
1.300000E+02
1.300000E+02
1.300000E+02
1.300000E+02
1.300000E+02
1.300000E+02
1.300000E+02
1.300000E+02
1.300000E+02
1.300000E+02
1.300000E+02
1.300000E+02
1.300000E+02
1.300000E+02
1.300000E+02
1.300000E+02
1.300000E+02
1.300000E+02
1.300000E+02
1.300000E+02
1.300000E+02
1.300000E+02
1.300000E+02
1.300000E+02
1.300000E+02
1.300000E+02
1.300000E+02
1.300000E+02
1.300000E+02
1.300000E+02
1.300000E+02
1.300000E+02
1.300000E+02
1.300000E+02
1.300000E+02
1.300000E+02
1.300000E+02
1.300000E+02
1.300000E+02
1.300000E+02
1.300000E+02
1.350000E+02
1.350000E+02
1.350000E+02
1.350000E+02
1.350000E+02
1.350000E+02
1.350000E+02
1.350000E+02
1.350000E+02
1.350000E+02
1.350000E+02
1.350000E+02
1.350000E+02
1.350000E+02
1.350000E+02
1.350000E+02
1.350000E+02
1.350000E+02
1.350000E+02
1.350000E+02
1.350000E+02
1.350000E+02
1.350000E+02
1.350000E+02
1.350000E+02
1.350000E+02
1.350000E+02
1.350000E+02
1.350000E+02
1.350000E+02
1.350000E+02
1.350000E+02
1.350000E+02
1.350000E+02
1.350000E+02
1.350000E+02
1.350000E+02
1.350000E+02
1.350000E+02
1.350000E+02
1.350000E+02
1.350000E+02
1.350000E+02
1.350000E+02
1.350000E+02
1.350000E+02
1.350000E+02
1.350000E+02
1.350000E+02
1.350000E+02
1.350000E+02
1.350000E+02
1.350000E+02
1.350000E+02
1.350000E+02
1.350000E+02
1.350000E+02
1.350000E+02
1.350000E+02
1.350000E+02
1.350000E+02
1.350000E+02
1.350000E+02
1.350000E+02
1.350000E+02
1.350000E+02
1.350000E+02
1.350000E+02
1.350000E+02
1.350000E+02
1.350000E+02
1.350000E+02
1.350000E+02
1.350000E+02
1.350000E+02
1.350000E+02
1.350000E+02
1.350000E+02
1.350000E+02
1.350000E+02
1.350000E+02
1.350000E+02
1.350000E+02
1.350000E+02
1.350000E+02
1.350000E+02
1.350000E+02
1.350000E+02
1.350000E+02
1.350000E+02
1.350000E+02
1.350000E+02
1.350000E+02
1.350000E+02
1.350000E+02
1.350000E+02
1.350000E+02
1.350000E+02
1.350000E+02
1.350000E+02
1.350000E+02
1.350000E+02
1.350000E+02
1.350000E+02
1.350000E+02
1.350000E+02
1.350000E+02
1.350000E+02
1.350000E+02
1.350000E+02
1.350000E+02
1.350000E+02
1.350000E+02
1.350000E+02
1.350000E+02
1.350000E+02
1.350000E+02
1.350000E+02
1.350000E+02
1.350000E+02
1.350000E+02
1.350000E+02
1.350000E+02
1.350000E+02
1.350000E+02
1.350000E+02
1.350000E+02
1.350000E+02
1.350000E+02
1.350000E+02
1.350000E+02
1.350000E+02
1.350000E+02
1.350000E+02
1.350000E+02
1.350000E+02
1.350000E+02
1.350000E+02
1.350000E+02
1.350000E+02
1.350000E+02
1.350000E+02
1.350000E+02
1.350000E+02
1.350000E+02
1.350000E+02
1.350000E+02
1.350000E+02
1.350000E+02
1.350000E+02
1.350000E+02
1.350000E+02
1.350000E+02
1.350000E+02
1.350000E+02
1.350000E+02
1.350000E+02
1.350000E+02
1.350000E+02
1.350000E+02
1.350000E+02
1.350000E+02
1.350000E+02
1.350000E+02
1.350000E+02
1.350000E+02
1.350000E+02
1.350000E+02
1.350000E+02
1.350000E+02
1.350000E+02
1.350000E+02
1.350000E+02
1.350000E+02
1.350000E+02
1.350000E+02
1.350000E+02
1.350000E+02
1.350000E+02
1.350000E+02
1.350000E+02
1.350000E+02
1.350000E+02
1.350000E+02
1.350000E+02
1.350000E+02
1.350000E+02
1.350000E+02
1.350000E+02
1.350000E+02
1.350000E+02
1.350000E+02
1.350000E+02
1.350000E+02
1.350000E+02
1.350000E+02
1.350000E+02
1.350000E+02
1.350000E+02
1.350000E+02
1.350000E+02
1.400000E+02
1.400000E+02
1.400000E+02
1.400000E+02
1.400000E+02
1.400000E+02
1.400000E+02
1.400000E+02
1.400000E+02
1.400000E+02
1.400000E+02
1.400000E+02
1.400000E+02
1.400000E+02
1.400000E+02
1.400000E+02
1.400000E+02
1.400000E+02
1.400000E+02
1.400000E+02
1.400000E+02
1.400000E+02
1.400000E+02
1.400000E+02
1.400000E+02
1.400000E+02
1.400000E+02
1.400000E+02
1.400000E+02
1.400000E+02
1.400000E+02
1.400000E+02
1.400000E+02
1.400000E+02
1.400000E+02
1.400000E+02
1.400000E+02
1.400000E+02
1.400000E+02
1.400000E+02
1.400000E+02
1.400000E+02
1.400000E+02
1.400000E+02
1.400000E+02
1.400000E+02
1.400000E+02
1.400000E+02
1.400000E+02
1.400000E+02
1.400000E+02
1.400000E+02
1.400000E+02
1.400000E+02
1.400000E+02
1.400000E+02
1.400000E+02
1.400000E+02
1.400000E+02
1.400000E+02
1.400000E+02
1.400000E+02
1.400000E+02
1.400000E+02
1.400000E+02
1.400000E+02
1.400000E+02
1.400000E+02
1.400000E+02
1.400000E+02
1.400000E+02
1.400000E+02
1.400000E+02
1.400000E+02
1.400000E+02
1.400000E+02
1.400000E+02
1.400000E+02
1.400000E+02
1.400000E+02
1.400000E+02
1.400000E+02
1.400000E+02
1.400000E+02
1.400000E+02
1.400000E+02
1.400000E+02
1.400000E+02
1.400000E+02
1.400000E+02
1.400000E+02
1.400000E+02
1.400000E+02
1.400000E+02
1.400000E+02
1.400000E+02
1.400000E+02
1.400000E+02
1.400000E+02
1.400000E+02
1.400000E+02
1.400000E+02
1.400000E+02
1.400000E+02
1.400000E+02
1.400000E+02
1.400000E+02
1.400000E+02
1.400000E+02
1.400000E+02
1.400000E+02
1.400000E+02
1.400000E+02
1.400000E+02
1.400000E+02
1.400000E+02
1.400000E+02
1.400000E+02
1.400000E+02
1.400000E+02
1.400000E+02
1.400000E+02
1.400000E+02
1.400000E+02
1.400000E+02
1.400000E+02
1.400000E+02
1.400000E+02
1.400000E+02
1.400000E+02
1.400000E+02
1.400000E+02
1.400000E+02
1.400000E+02
1.400000E+02
1.400000E+02
1.400000E+02
1.400000E+02
1.400000E+02
1.400000E+02
1.400000E+02
1.400000E+02
1.400000E+02
1.400000E+02
1.400000E+02
1.400000E+02
1.400000E+02
1.400000E+02
1.400000E+02
1.400000E+02
1.400000E+02
1.400000E+02
1.400000E+02
1.400000E+02
1.400000E+02
1.400000E+02
1.400000E+02
1.400000E+02
1.400000E+02
1.400000E+02
1.400000E+02
1.400000E+02
1.400000E+02
1.400000E+02
1.400000E+02
1.400000E+02
1.400000E+02
1.400000E+02
1.400000E+02
1.400000E+02
1.400000E+02
1.400000E+02
1.400000E+02
1.400000E+02
1.400000E+02
1.400000E+02
1.400000E+02
1.400000E+02
1.400000E+02
1.400000E+02
1.400000E+02
1.400000E+02
1.400000E+02
1.400000E+02
1.400000E+02
1.400000E+02
1.400000E+02
1.400000E+02
1.400000E+02
1.400000E+02
1.400000E+02
1.400000E+02
1.400000E+02
1.400000E+02
1.400000E+02
1.400000E+02
1.400000E+02
1.400000E+02
1.400000E+02
1.400000E+02
1.400000E+02
1.450000E+02
1.450000E+02
1.450000E+02
1.450000E+02
1.450000E+02
1.450000E+02
1.450000E+02
1.450000E+02
1.450000E+02
1.450000E+02
1.450000E+02
1.450000E+02
1.450000E+02
1.450000E+02
1.450000E+02
1.450000E+02
1.450000E+02
1.450000E+02
1.450000E+02
1.450000E+02
1.450000E+02
1.450000E+02
1.450000E+02
1.450000E+02
1.450000E+02
1.450000E+02
1.450000E+02
1.450000E+02
1.450000E+02
1.450000E+02
1.450000E+02
1.450000E+02
1.450000E+02
1.450000E+02
1.450000E+02
1.450000E+02
1.450000E+02
1.450000E+02
1.450000E+02
1.450000E+02
1.450000E+02
1.450000E+02
1.450000E+02
1.450000E+02
1.450000E+02
1.450000E+02
1.450000E+02
1.450000E+02
1.450000E+02
1.450000E+02
1.450000E+02
1.450000E+02
1.450000E+02
1.450000E+02
1.450000E+02
1.450000E+02
1.450000E+02
1.450000E+02
1.450000E+02
1.450000E+02
1.450000E+02
1.450000E+02
1.450000E+02
1.450000E+02
1.450000E+02
1.450000E+02
1.450000E+02
1.450000E+02
1.450000E+02
1.450000E+02
1.450000E+02
1.450000E+02
1.450000E+02
1.450000E+02
1.450000E+02
1.450000E+02
1.450000E+02
1.450000E+02
1.450000E+02
1.450000E+02
1.450000E+02
1.450000E+02
1.450000E+02
1.450000E+02
1.450000E+02
1.450000E+02
1.450000E+02
1.450000E+02
1.450000E+02
1.450000E+02
1.450000E+02
1.450000E+02
1.450000E+02
1.450000E+02
1.450000E+02
1.450000E+02
1.450000E+02
1.450000E+02
1.450000E+02
1.450000E+02
1.450000E+02
1.450000E+02
1.450000E+02
1.450000E+02
1.450000E+02
1.450000E+02
1.450000E+02
1.450000E+02
1.450000E+02
1.450000E+02
1.450000E+02
1.450000E+02
1.450000E+02
1.450000E+02
1.450000E+02
1.450000E+02
1.450000E+02
1.450000E+02
1.450000E+02
1.450000E+02
1.450000E+02
1.450000E+02
1.450000E+02
1.450000E+02
1.450000E+02
1.450000E+02
1.450000E+02
1.450000E+02
1.450000E+02
1.450000E+02
1.450000E+02
1.450000E+02
1.450000E+02
1.450000E+02
1.450000E+02
1.450000E+02
1.450000E+02
1.450000E+02
1.450000E+02
1.450000E+02
1.450000E+02
1.450000E+02
1.450000E+02
1.450000E+02
1.450000E+02
1.450000E+02
1.450000E+02
1.450000E+02
1.450000E+02
1.450000E+02
1.450000E+02
1.450000E+02
1.450000E+02
1.450000E+02
1.450000E+02
1.450000E+02
1.450000E+02
1.450000E+02
1.450000E+02
1.450000E+02
1.450000E+02
1.450000E+02
1.450000E+02
1.450000E+02
1.450000E+02
1.450000E+02
1.450000E+02
1.450000E+02
1.450000E+02
1.450000E+02
1.450000E+02
1.450000E+02
1.450000E+02
1.450000E+02
1.450000E+02
1.450000E+02
1.450000E+02
1.450000E+02
1.450000E+02
1.450000E+02
1.450000E+02
1.450000E+02
1.450000E+02
1.450000E+02
1.450000E+02
1.450000E+02
1.450000E+02
1.450000E+02
1.450000E+02
1.450000E+02
1.450000E+02
1.450000E+02
1.450000E+02
1.450000E+02
1.450000E+02
1.450000E+02
1.450000E+02
1.450000E+02
1.450000E+02
1.450000E+02
1.450000E+02
1.500000E+02
1.500000E+02
1.500000E+02
1.500000E+02
1.500000E+02
1.500000E+02
1.500000E+02
1.500000E+02
1.500000E+02
1.500000E+02
1.500000E+02
1.500000E+02
1.500000E+02
1.500000E+02
1.500000E+02
1.500000E+02
1.500000E+02
1.500000E+02
1.500000E+02
1.500000E+02
1.500000E+02
1.500000E+02
1.500000E+02
1.500000E+02
1.500000E+02
1.500000E+02
1.500000E+02
1.500000E+02
1.500000E+02
1.500000E+02
1.500000E+02
1.500000E+02
1.500000E+02
1.500000E+02
1.500000E+02
1.500000E+02
1.500000E+02
1.500000E+02
1.500000E+02
1.500000E+02
1.500000E+02
1.500000E+02
1.500000E+02
1.500000E+02
1.500000E+02
1.500000E+02
1.500000E+02
1.500000E+02
1.500000E+02
1.500000E+02
1.500000E+02
1.500000E+02
1.500000E+02
1.500000E+02
1.500000E+02
1.500000E+02
1.500000E+02
1.500000E+02
1.500000E+02
1.500000E+02
1.500000E+02
1.500000E+02
1.500000E+02
1.500000E+02
1.500000E+02
1.500000E+02
1.500000E+02
1.500000E+02
1.500000E+02
1.500000E+02
1.500000E+02
1.500000E+02
1.500000E+02
1.500000E+02
1.500000E+02
1.500000E+02
1.500000E+02
1.500000E+02
1.500000E+02
1.500000E+02
1.500000E+02
1.500000E+02
1.500000E+02
1.500000E+02
1.500000E+02
1.500000E+02
1.500000E+02
1.500000E+02
1.500000E+02
1.500000E+02
1.500000E+02
1.500000E+02
1.500000E+02
1.500000E+02
1.500000E+02
1.500000E+02
1.500000E+02
1.500000E+02
1.500000E+02
1.500000E+02
1.500000E+02
1.500000E+02
1.500000E+02
1.500000E+02
1.500000E+02
1.500000E+02
1.500000E+02
1.500000E+02
1.500000E+02
1.500000E+02
1.500000E+02
1.500000E+02
1.500000E+02
1.500000E+02
1.500000E+02
1.500000E+02
1.500000E+02
1.500000E+02
1.500000E+02
1.500000E+02
1.500000E+02
1.500000E+02
1.500000E+02
1.500000E+02
1.500000E+02
1.500000E+02
1.500000E+02
1.500000E+02
1.500000E+02
1.500000E+02
1.500000E+02
1.500000E+02
1.500000E+02
1.500000E+02
1.500000E+02
1.500000E+02
1.500000E+02
1.500000E+02
1.500000E+02
1.500000E+02
1.500000E+02
1.500000E+02
1.500000E+02
1.500000E+02
1.500000E+02
1.500000E+02
1.500000E+02
1.500000E+02
1.500000E+02
1.500000E+02
1.500000E+02
1.500000E+02
1.500000E+02
1.500000E+02
1.500000E+02
1.500000E+02
1.500000E+02
1.500000E+02
1.500000E+02
1.500000E+02
1.500000E+02
1.500000E+02
1.500000E+02
1.500000E+02
1.500000E+02
1.500000E+02
1.500000E+02
1.500000E+02
1.500000E+02
1.500000E+02
1.500000E+02
1.500000E+02
1.500000E+02
1.500000E+02
1.500000E+02
1.500000E+02
1.500000E+02
1.500000E+02
1.500000E+02
1.500000E+02
1.500000E+02
1.500000E+02
1.500000E+02
1.500000E+02
1.500000E+02
1.500000E+02
1.500000E+02
1.500000E+02
1.500000E+02
1.500000E+02
1.500000E+02
1.500000E+02
1.500000E+02
1.500000E+02
1.500000E+02
1.500000E+02
1.500000E+02
1.500000E+02
1.500000E+02
1.500000E+02
1.500000E+02
1.550000E+02
1.550000E+02
1.550000E+02
1.550000E+02
1.550000E+02
1.550000E+02
1.550000E+02
1.550000E+02
1.550000E+02
1.550000E+02
1.550000E+02
1.550000E+02
1.550000E+02
1.550000E+02
1.550000E+02
1.550000E+02
1.550000E+02
1.550000E+02
1.550000E+02
1.550000E+02
1.550000E+02
1.550000E+02
1.550000E+02
1.550000E+02
1.550000E+02
1.550000E+02
1.550000E+02
1.550000E+02
1.550000E+02
1.550000E+02
1.550000E+02
1.550000E+02
1.550000E+02
1.550000E+02
1.550000E+02
1.550000E+02
1.550000E+02
1.550000E+02
1.550000E+02
1.550000E+02
1.550000E+02
1.550000E+02
1.550000E+02
1.550000E+02
1.550000E+02
1.550000E+02
1.550000E+02
1.550000E+02
1.550000E+02
1.550000E+02
1.550000E+02
1.550000E+02
1.550000E+02
1.550000E+02
1.550000E+02
1.550000E+02
1.550000E+02
1.550000E+02
1.550000E+02
1.550000E+02
1.550000E+02
1.550000E+02
1.550000E+02
1.550000E+02
1.550000E+02
1.550000E+02
1.550000E+02
1.550000E+02
1.550000E+02
1.550000E+02
1.550000E+02
1.550000E+02
1.550000E+02
1.550000E+02
1.550000E+02
1.550000E+02
1.550000E+02
1.550000E+02
1.550000E+02
1.550000E+02
1.550000E+02
1.550000E+02
1.550000E+02
1.550000E+02
1.550000E+02
1.550000E+02
1.550000E+02
1.550000E+02
1.550000E+02
1.550000E+02
1.550000E+02
1.550000E+02
1.550000E+02
1.550000E+02
1.550000E+02
1.550000E+02
1.550000E+02
1.550000E+02
1.550000E+02
1.550000E+02
1.550000E+02
1.550000E+02
1.550000E+02
1.550000E+02
1.550000E+02
1.550000E+02
1.550000E+02
1.550000E+02
1.550000E+02
1.550000E+02
1.550000E+02
1.550000E+02
1.550000E+02
1.550000E+02
1.550000E+02
1.550000E+02
1.550000E+02
1.550000E+02
1.550000E+02
1.550000E+02
1.550000E+02
1.550000E+02
1.550000E+02
1.550000E+02
1.550000E+02
1.550000E+02
1.550000E+02
1.550000E+02
1.550000E+02
1.550000E+02
1.550000E+02
1.550000E+02
1.550000E+02
1.550000E+02
1.550000E+02
1.550000E+02
1.550000E+02
1.550000E+02
1.550000E+02
1.550000E+02
1.550000E+02
1.550000E+02
1.550000E+02
1.550000E+02
1.550000E+02
1.550000E+02
1.550000E+02
1.550000E+02
1.550000E+02
1.550000E+02
1.550000E+02
1.550000E+02
1.550000E+02
1.550000E+02
1.550000E+02
1.550000E+02
1.550000E+02
1.550000E+02
1.550000E+02
1.550000E+02
1.550000E+02
1.550000E+02
1.550000E+02
1.550000E+02
1.550000E+02
1.550000E+02
1.550000E+02
1.550000E+02
1.550000E+02
1.550000E+02
1.550000E+02
1.550000E+02
1.550000E+02
1.550000E+02
1.550000E+02
1.550000E+02
1.550000E+02
1.550000E+02
1.550000E+02
1.550000E+02
1.550000E+02
1.550000E+02
1.550000E+02
1.550000E+02
1.550000E+02
1.550000E+02
1.550000E+02
1.550000E+02
1.550000E+02
1.550000E+02
1.550000E+02
1.550000E+02
1.550000E+02
1.550000E+02
1.550000E+02
1.550000E+02
1.550000E+02
1.550000E+02
1.550000E+02
1.550000E+02
1.550000E+02
1.600000E+02
1.600000E+02
1.600000E+02
1.600000E+02
1.600000E+02
1.600000E+02
1.600000E+02
1.600000E+02
1.600000E+02
1.600000E+02
1.600000E+02
1.600000E+02
1.600000E+02
1.600000E+02
1.600000E+02
1.600000E+02
1.600000E+02
1.600000E+02
1.600000E+02
1.600000E+02
1.600000E+02
1.600000E+02
1.600000E+02
1.600000E+02
1.600000E+02
1.600000E+02
1.600000E+02
1.600000E+02
1.600000E+02
1.600000E+02
1.600000E+02
1.600000E+02
1.600000E+02
1.600000E+02
1.600000E+02
1.600000E+02
1.600000E+02
1.600000E+02
1.600000E+02
1.600000E+02
1.600000E+02
1.600000E+02
1.600000E+02
1.600000E+02
1.600000E+02
1.600000E+02
1.600000E+02
1.600000E+02
1.600000E+02
1.600000E+02
1.600000E+02
1.600000E+02
1.600000E+02
1.600000E+02
1.600000E+02
1.600000E+02
1.600000E+02
1.600000E+02
1.600000E+02
1.600000E+02
1.600000E+02
1.600000E+02
1.600000E+02
1.600000E+02
1.600000E+02
1.600000E+02
1.600000E+02
1.600000E+02
1.600000E+02
1.600000E+02
1.600000E+02
1.600000E+02
1.600000E+02
1.600000E+02
1.600000E+02
1.600000E+02
1.600000E+02
1.600000E+02
1.600000E+02
1.600000E+02
1.600000E+02
1.600000E+02
1.600000E+02
1.600000E+02
1.600000E+02
1.600000E+02
1.600000E+02
1.600000E+02
1.600000E+02
1.600000E+02
1.600000E+02
1.600000E+02
1.600000E+02
1.600000E+02
1.600000E+02
1.600000E+02
1.600000E+02
1.600000E+02
1.600000E+02
1.600000E+02
1.600000E+02
1.600000E+02
1.600000E+02
1.600000E+02
1.600000E+02
1.600000E+02
1.600000E+02
1.600000E+02
1.600000E+02
1.600000E+02
1.600000E+02
1.600000E+02
1.600000E+02
1.600000E+02
1.600000E+02
1.600000E+02
1.600000E+02
1.600000E+02
1.600000E+02
1.600000E+02
1.600000E+02
1.600000E+02
1.600000E+02
1.600000E+02
1.600000E+02
1.600000E+02
1.600000E+02
1.600000E+02
1.600000E+02
1.600000E+02
1.600000E+02
1.600000E+02
1.600000E+02
1.600000E+02
1.600000E+02
1.600000E+02
1.600000E+02
1.600000E+02
1.600000E+02
1.600000E+02
1.600000E+02
1.600000E+02
1.600000E+02
1.600000E+02
1.600000E+02
1.600000E+02
1.600000E+02
1.600000E+02
1.600000E+02
1.600000E+02
1.600000E+02
1.600000E+02
1.600000E+02
1.600000E+02
1.600000E+02
1.600000E+02
1.600000E+02
1.600000E+02
1.600000E+02
1.600000E+02
1.600000E+02
1.600000E+02
1.600000E+02
1.600000E+02
1.600000E+02
1.600000E+02
1.600000E+02
1.600000E+02
1.600000E+02
1.600000E+02
1.600000E+02
1.600000E+02
1.600000E+02
1.600000E+02
1.600000E+02
1.600000E+02
1.600000E+02
1.600000E+02
1.600000E+02
1.600000E+02
1.600000E+02
1.600000E+02
1.600000E+02
1.600000E+02
1.600000E+02
1.600000E+02
1.600000E+02
1.600000E+02
1.600000E+02
1.600000E+02
1.600000E+02
1.600000E+02
1.600000E+02
1.600000E+02
1.600000E+02
1.600000E+02
1.600000E+02
1.600000E+02
1.600000E+02
1.600000E+02
1.600000E+02
1.650000E+02
1.650000E+02
1.650000E+02
1.650000E+02
1.650000E+02
1.650000E+02
1.650000E+02
1.650000E+02
1.650000E+02
1.650000E+02
1.650000E+02
1.650000E+02
1.650000E+02
1.650000E+02
1.650000E+02
1.650000E+02
1.650000E+02
1.650000E+02
1.650000E+02
1.650000E+02
1.650000E+02
1.650000E+02
1.650000E+02
1.650000E+02
1.650000E+02
1.650000E+02
1.650000E+02
1.650000E+02
1.650000E+02
1.650000E+02
1.650000E+02
1.650000E+02
1.650000E+02
1.650000E+02
1.650000E+02
1.650000E+02
1.650000E+02
1.650000E+02
1.650000E+02
1.650000E+02
1.650000E+02
1.650000E+02
1.650000E+02
1.650000E+02
1.650000E+02
1.650000E+02
1.650000E+02
1.650000E+02
1.650000E+02
1.650000E+02
1.650000E+02
1.650000E+02
1.650000E+02
1.650000E+02
1.650000E+02
1.650000E+02
1.650000E+02
1.650000E+02
1.650000E+02
1.650000E+02
1.650000E+02
1.650000E+02
1.650000E+02
1.650000E+02
1.650000E+02
1.650000E+02
1.650000E+02
1.650000E+02
1.650000E+02
1.650000E+02
1.650000E+02
1.650000E+02
1.650000E+02
1.650000E+02
1.650000E+02
1.650000E+02
1.650000E+02
1.650000E+02
1.650000E+02
1.650000E+02
1.650000E+02
1.650000E+02
1.650000E+02
1.650000E+02
1.650000E+02
1.650000E+02
1.650000E+02
1.650000E+02
1.650000E+02
1.650000E+02
1.650000E+02
1.650000E+02
1.650000E+02
1.650000E+02
1.650000E+02
1.650000E+02
1.650000E+02
1.650000E+02
1.650000E+02
1.650000E+02
1.650000E+02
1.650000E+02
1.650000E+02
1.650000E+02
1.650000E+02
1.650000E+02
1.650000E+02
1.650000E+02
1.650000E+02
1.650000E+02
1.650000E+02
1.650000E+02
1.650000E+02
1.650000E+02
1.650000E+02
1.650000E+02
1.650000E+02
1.650000E+02
1.650000E+02
1.650000E+02
1.650000E+02
1.650000E+02
1.650000E+02
1.650000E+02
1.650000E+02
1.650000E+02
1.650000E+02
1.650000E+02
1.650000E+02
1.650000E+02
1.650000E+02
1.650000E+02
1.650000E+02
1.650000E+02
1.650000E+02
1.650000E+02
1.650000E+02
1.650000E+02
1.650000E+02
1.650000E+02
1.650000E+02
1.650000E+02
1.650000E+02
1.650000E+02
1.650000E+02
1.650000E+02
1.650000E+02
1.650000E+02
1.650000E+02
1.650000E+02
1.650000E+02
1.650000E+02
1.650000E+02
1.650000E+02
1.650000E+02
1.650000E+02
1.650000E+02
1.650000E+02
1.650000E+02
1.650000E+02
1.650000E+02
1.650000E+02
1.650000E+02
1.650000E+02
1.650000E+02
1.650000E+02
1.650000E+02
1.650000E+02
1.650000E+02
1.650000E+02
1.650000E+02
1.650000E+02
1.650000E+02
1.650000E+02
1.650000E+02
1.650000E+02
1.650000E+02
1.650000E+02
1.650000E+02
1.650000E+02
1.650000E+02
1.650000E+02
1.650000E+02
1.650000E+02
1.650000E+02
1.650000E+02
1.650000E+02
1.650000E+02
1.650000E+02
1.650000E+02
1.650000E+02
1.650000E+02
1.650000E+02
1.650000E+02
1.650000E+02
1.650000E+02
1.650000E+02
1.650000E+02
1.650000E+02
1.650000E+02
1.650000E+02
1.700000E+02
1.700000E+02
1.700000E+02
1.700000E+02
1.700000E+02
1.700000E+02
1.700000E+02
1.700000E+02
1.700000E+02
1.700000E+02
1.700000E+02
1.700000E+02
1.700000E+02
1.700000E+02
1.700000E+02
1.700000E+02
1.700000E+02
1.700000E+02
1.700000E+02
1.700000E+02
1.700000E+02
1.700000E+02
1.700000E+02
1.700000E+02
1.700000E+02
1.700000E+02
1.700000E+02
1.700000E+02
1.700000E+02
1.700000E+02
1.700000E+02
1.700000E+02
1.700000E+02
1.700000E+02
1.700000E+02
1.700000E+02
1.700000E+02
1.700000E+02
1.700000E+02
1.700000E+02
1.700000E+02
1.700000E+02
1.700000E+02
1.700000E+02
1.700000E+02
1.700000E+02
1.700000E+02
1.700000E+02
1.700000E+02
1.700000E+02
1.700000E+02
1.700000E+02
1.700000E+02
1.700000E+02
1.700000E+02
1.700000E+02
1.700000E+02
1.700000E+02
1.700000E+02
1.700000E+02
1.700000E+02
1.700000E+02
1.700000E+02
1.700000E+02
1.700000E+02
1.700000E+02
1.700000E+02
1.700000E+02
1.700000E+02
1.700000E+02
1.700000E+02
1.700000E+02
1.700000E+02
1.700000E+02
1.700000E+02
1.700000E+02
1.700000E+02
1.700000E+02
1.700000E+02
1.700000E+02
1.700000E+02
1.700000E+02
1.700000E+02
1.700000E+02
1.700000E+02
1.700000E+02
1.700000E+02
1.700000E+02
1.700000E+02
1.700000E+02
1.700000E+02
1.700000E+02
1.700000E+02
1.700000E+02
1.700000E+02
1.700000E+02
1.700000E+02
1.700000E+02
1.700000E+02
1.700000E+02
1.700000E+02
1.700000E+02
1.700000E+02
1.700000E+02
1.700000E+02
1.700000E+02
1.700000E+02
1.700000E+02
1.700000E+02
1.700000E+02
1.700000E+02
1.700000E+02
1.700000E+02
1.700000E+02
1.700000E+02
1.700000E+02
1.700000E+02
1.700000E+02
1.700000E+02
1.700000E+02
1.700000E+02
1.700000E+02
1.700000E+02
1.700000E+02
1.700000E+02
1.700000E+02
1.700000E+02
1.700000E+02
1.700000E+02
1.700000E+02
1.700000E+02
1.700000E+02
1.700000E+02
1.700000E+02
1.700000E+02
1.700000E+02
1.700000E+02
1.700000E+02
1.700000E+02
1.700000E+02
1.700000E+02
1.700000E+02
1.700000E+02
1.700000E+02
1.700000E+02
1.700000E+02
1.700000E+02
1.700000E+02
1.700000E+02
1.700000E+02
1.700000E+02
1.700000E+02
1.700000E+02
1.700000E+02
1.700000E+02
1.700000E+02
1.700000E+02
1.700000E+02
1.700000E+02
1.700000E+02
1.700000E+02
1.700000E+02
1.700000E+02
1.700000E+02
1.700000E+02
1.700000E+02
1.700000E+02
1.700000E+02
1.700000E+02
1.700000E+02
1.700000E+02
1.700000E+02
1.700000E+02
1.700000E+02
1.700000E+02
1.700000E+02
1.700000E+02
1.700000E+02
1.700000E+02
1.700000E+02
1.700000E+02
1.700000E+02
1.700000E+02
1.700000E+02
1.700000E+02
1.700000E+02
1.700000E+02
1.700000E+02
1.700000E+02
1.700000E+02
1.700000E+02
1.700000E+02
1.700000E+02
1.700000E+02
1.700000E+02
1.700000E+02
1.700000E+02
1.700000E+02
1.700000E+02
1.700000E+02
1.700000E+02
1.750000E+02
1.750000E+02
1.750000E+02
1.750000E+02
1.750000E+02
1.750000E+02
1.750000E+02
1.750000E+02
1.750000E+02
1.750000E+02
1.750000E+02
1.750000E+02
1.750000E+02
1.750000E+02
1.750000E+02
1.750000E+02
1.750000E+02
1.750000E+02
1.750000E+02
1.750000E+02
1.750000E+02
1.750000E+02
1.750000E+02
1.750000E+02
1.750000E+02
1.750000E+02
1.750000E+02
1.750000E+02
1.750000E+02
1.750000E+02
1.750000E+02
1.750000E+02
1.750000E+02
1.750000E+02
1.750000E+02
1.750000E+02
1.750000E+02
1.750000E+02
1.750000E+02
1.750000E+02
1.750000E+02
1.750000E+02
1.750000E+02
1.750000E+02
1.750000E+02
1.750000E+02
1.750000E+02
1.750000E+02
1.750000E+02
1.750000E+02
1.750000E+02
1.750000E+02
1.750000E+02
1.750000E+02
1.750000E+02
1.750000E+02
1.750000E+02
1.750000E+02
1.750000E+02
1.750000E+02
1.750000E+02
1.750000E+02
1.750000E+02
1.750000E+02
1.750000E+02
1.750000E+02
1.750000E+02
1.750000E+02
1.750000E+02
1.750000E+02
1.750000E+02
1.750000E+02
1.750000E+02
1.750000E+02
1.750000E+02
1.750000E+02
1.750000E+02
1.750000E+02
1.750000E+02
1.750000E+02
1.750000E+02
1.750000E+02
1.750000E+02
1.750000E+02
1.750000E+02
1.750000E+02
1.750000E+02
1.750000E+02
1.750000E+02
1.750000E+02
1.750000E+02
1.750000E+02
1.750000E+02
1.750000E+02
1.750000E+02
1.750000E+02
1.750000E+02
1.750000E+02
1.750000E+02
1.750000E+02
1.750000E+02
1.750000E+02
1.750000E+02
1.750000E+02
1.750000E+02
1.750000E+02
1.750000E+02
1.750000E+02
1.750000E+02
1.750000E+02
1.750000E+02
1.750000E+02
1.750000E+02
1.750000E+02
1.750000E+02
1.750000E+02
1.750000E+02
1.750000E+02
1.750000E+02
1.750000E+02
1.750000E+02
1.750000E+02
1.750000E+02
1.750000E+02
1.750000E+02
1.750000E+02
1.750000E+02
1.750000E+02
1.750000E+02
1.750000E+02
1.750000E+02
1.750000E+02
1.750000E+02
1.750000E+02
1.750000E+02
1.750000E+02
1.750000E+02
1.750000E+02
1.750000E+02
1.750000E+02
1.750000E+02
1.750000E+02
1.750000E+02
1.750000E+02
1.750000E+02
1.750000E+02
1.750000E+02
1.750000E+02
1.750000E+02
1.750000E+02
1.750000E+02
1.750000E+02
1.750000E+02
1.750000E+02
1.750000E+02
1.750000E+02
1.750000E+02
1.750000E+02
1.750000E+02
1.750000E+02
1.750000E+02
1.750000E+02
1.750000E+02
1.750000E+02
1.750000E+02
1.750000E+02
1.750000E+02
1.750000E+02
1.750000E+02
1.750000E+02
1.750000E+02
1.750000E+02
1.750000E+02
1.750000E+02
1.750000E+02
1.750000E+02
1.750000E+02
1.750000E+02
1.750000E+02
1.750000E+02
1.750000E+02
1.750000E+02
1.750000E+02
1.750000E+02
1.750000E+02
1.750000E+02
1.750000E+02
1.750000E+02
1.750000E+02
1.750000E+02
1.750000E+02
1.750000E+02
1.750000E+02
1.750000E+02
1.750000E+02
1.750000E+02
1.750000E+02
1.750000E+02
1.750000E+02
1.750000E+02
1.750000E+02
1.800000E+02
1.800000E+02
1.800000E+02
1.800000E+02
1.800000E+02
1.800000E+02
1.800000E+02
1.800000E+02
1.800000E+02
1.800000E+02
1.800000E+02
1.800000E+02
1.800000E+02
1.800000E+02
1.800000E+02
1.800000E+02
1.800000E+02
1.800000E+02
1.800000E+02
1.800000E+02
1.800000E+02
1.800000E+02
1.800000E+02
1.800000E+02
1.800000E+02
1.800000E+02
1.800000E+02
1.800000E+02
1.800000E+02
1.800000E+02
1.800000E+02
1.800000E+02
1.800000E+02
1.800000E+02
1.800000E+02
1.800000E+02
1.800000E+02
1.800000E+02
1.800000E+02
1.800000E+02
1.800000E+02
1.800000E+02
1.800000E+02
1.800000E+02
1.800000E+02
1.800000E+02
1.800000E+02
1.800000E+02
1.800000E+02
1.800000E+02
1.800000E+02
1.800000E+02
1.800000E+02
1.800000E+02
1.800000E+02
1.800000E+02
1.800000E+02
1.800000E+02
1.800000E+02
1.800000E+02
1.800000E+02
1.800000E+02
1.800000E+02
1.800000E+02
1.800000E+02
1.800000E+02
1.800000E+02
1.800000E+02
1.800000E+02
1.800000E+02
1.800000E+02
1.800000E+02
1.800000E+02
1.800000E+02
1.800000E+02
1.800000E+02
1.800000E+02
1.800000E+02
1.800000E+02
1.800000E+02
1.800000E+02
1.800000E+02
1.800000E+02
1.800000E+02
1.800000E+02
1.800000E+02
1.800000E+02
1.800000E+02
1.800000E+02
1.800000E+02
1.800000E+02
1.800000E+02
1.800000E+02
1.800000E+02
1.800000E+02
1.800000E+02
1.800000E+02
1.800000E+02
1.800000E+02
1.800000E+02
1.800000E+02
1.800000E+02
1.800000E+02
1.800000E+02
1.800000E+02
1.800000E+02
1.800000E+02
1.800000E+02
1.800000E+02
1.800000E+02
1.800000E+02
1.800000E+02
1.800000E+02
1.800000E+02
1.800000E+02
1.800000E+02
1.800000E+02
1.800000E+02
1.800000E+02
1.800000E+02
1.800000E+02
1.800000E+02
1.800000E+02
1.800000E+02
1.800000E+02
1.800000E+02
1.800000E+02
1.800000E+02
1.800000E+02
1.800000E+02
1.800000E+02
1.800000E+02
1.800000E+02
1.800000E+02
1.800000E+02
1.800000E+02
1.800000E+02
1.800000E+02
1.800000E+02
1.800000E+02
1.800000E+02
1.800000E+02
1.800000E+02
1.800000E+02
1.800000E+02
1.800000E+02
1.800000E+02
1.800000E+02
1.800000E+02
1.800000E+02
1.800000E+02
1.800000E+02
1.800000E+02
1.800000E+02
1.800000E+02
1.800000E+02
1.800000E+02
1.800000E+02
1.800000E+02
1.800000E+02
1.800000E+02
1.800000E+02
1.800000E+02
1.800000E+02
1.800000E+02
1.800000E+02
1.800000E+02
1.800000E+02
1.800000E+02
1.800000E+02
1.800000E+02
1.800000E+02
1.800000E+02
1.800000E+02
1.800000E+02
1.800000E+02
1.800000E+02
1.800000E+02
1.800000E+02
1.800000E+02
1.800000E+02
1.800000E+02
1.800000E+02
1.800000E+02
1.800000E+02
1.800000E+02
1.800000E+02
1.800000E+02
1.800000E+02
1.800000E+02
1.800000E+02
1.800000E+02
1.800000E+02
1.800000E+02
1.800000E+02
1.800000E+02
1.800000E+02
1.800000E+02
1.800000E+02
1.800000E+02
1.800000E+02
1.850000E+02
1.850000E+02
1.850000E+02
1.850000E+02
1.850000E+02
1.850000E+02
1.850000E+02
1.850000E+02
1.850000E+02
1.850000E+02
1.850000E+02
1.850000E+02
1.850000E+02
1.850000E+02
1.850000E+02
1.850000E+02
1.850000E+02
1.850000E+02
1.850000E+02
1.850000E+02
1.850000E+02
1.850000E+02
1.850000E+02
1.850000E+02
1.850000E+02
1.850000E+02
1.850000E+02
1.850000E+02
1.850000E+02
1.850000E+02
1.850000E+02
1.850000E+02
1.850000E+02
1.850000E+02
1.850000E+02
1.850000E+02
1.850000E+02
1.850000E+02
1.850000E+02
1.850000E+02
1.850000E+02
1.850000E+02
1.850000E+02
1.850000E+02
1.850000E+02
1.850000E+02
1.850000E+02
1.850000E+02
1.850000E+02
1.850000E+02
1.850000E+02
1.850000E+02
1.850000E+02
1.850000E+02
1.850000E+02
1.850000E+02
1.850000E+02
1.850000E+02
1.850000E+02
1.850000E+02
1.850000E+02
1.850000E+02
1.850000E+02
1.850000E+02
1.850000E+02
1.850000E+02
1.850000E+02
1.850000E+02
1.850000E+02
1.850000E+02
1.850000E+02
1.850000E+02
1.850000E+02
1.850000E+02
1.850000E+02
1.850000E+02
1.850000E+02
1.850000E+02
1.850000E+02
1.850000E+02
1.850000E+02
1.850000E+02
1.850000E+02
1.850000E+02
1.850000E+02
1.850000E+02
1.850000E+02
1.850000E+02
1.850000E+02
1.850000E+02
1.850000E+02
1.850000E+02
1.850000E+02
1.850000E+02
1.850000E+02
1.850000E+02
1.850000E+02
1.850000E+02
1.850000E+02
1.850000E+02
1.850000E+02
1.850000E+02
1.850000E+02
1.850000E+02
1.850000E+02
1.850000E+02
1.850000E+02
1.850000E+02
1.850000E+02
1.850000E+02
1.850000E+02
1.850000E+02
1.850000E+02
1.850000E+02
1.850000E+02
1.850000E+02
1.850000E+02
1.850000E+02
1.850000E+02
1.850000E+02
1.850000E+02
1.850000E+02
1.850000E+02
1.850000E+02
1.850000E+02
1.850000E+02
1.850000E+02
1.850000E+02
1.850000E+02
1.850000E+02
1.850000E+02
1.850000E+02
1.850000E+02
1.850000E+02
1.850000E+02
1.850000E+02
1.850000E+02
1.850000E+02
1.850000E+02
1.850000E+02
1.850000E+02
1.850000E+02
1.850000E+02
1.850000E+02
1.850000E+02
1.850000E+02
1.850000E+02
1.850000E+02
1.850000E+02
1.850000E+02
1.850000E+02
1.850000E+02
1.850000E+02
1.850000E+02
1.850000E+02
1.850000E+02
1.850000E+02
1.850000E+02
1.850000E+02
1.850000E+02
1.850000E+02
1.850000E+02
1.850000E+02
1.850000E+02
1.850000E+02
1.850000E+02
1.850000E+02
1.850000E+02
1.850000E+02
1.850000E+02
1.850000E+02
1.850000E+02
1.850000E+02
1.850000E+02
1.850000E+02
1.850000E+02
1.850000E+02
1.850000E+02
1.850000E+02
1.850000E+02
1.850000E+02
1.850000E+02
1.850000E+02
1.850000E+02
1.850000E+02
1.850000E+02
1.850000E+02
1.850000E+02
1.850000E+02
1.850000E+02
1.850000E+02
1.850000E+02
1.850000E+02
1.850000E+02
1.850000E+02
1.850000E+02
1.850000E+02
1.850000E+02
1.850000E+02
1.850000E+02
1.850000E+02
1.900000E+02
1.900000E+02
1.900000E+02
1.900000E+02
1.900000E+02
1.900000E+02
1.900000E+02
1.900000E+02
1.900000E+02
1.900000E+02
1.900000E+02
1.900000E+02
1.900000E+02
1.900000E+02
1.900000E+02
1.900000E+02
1.900000E+02
1.900000E+02
1.900000E+02
1.900000E+02
1.900000E+02
1.900000E+02
1.900000E+02
1.900000E+02
1.900000E+02
1.900000E+02
1.900000E+02
1.900000E+02
1.900000E+02
1.900000E+02
1.900000E+02
1.900000E+02
1.900000E+02
1.900000E+02
1.900000E+02
1.900000E+02
1.900000E+02
1.900000E+02
1.900000E+02
1.900000E+02
1.900000E+02
1.900000E+02
1.900000E+02
1.900000E+02
1.900000E+02
1.900000E+02
1.900000E+02
1.900000E+02
1.900000E+02
1.900000E+02
1.900000E+02
1.900000E+02
1.900000E+02
1.900000E+02
1.900000E+02
1.900000E+02
1.900000E+02
1.900000E+02
1.900000E+02
1.900000E+02
1.900000E+02
1.900000E+02
1.900000E+02
1.900000E+02
1.900000E+02
1.900000E+02
1.900000E+02
1.900000E+02
1.900000E+02
1.900000E+02
1.900000E+02
1.900000E+02
1.900000E+02
1.900000E+02
1.900000E+02
1.900000E+02
1.900000E+02
1.900000E+02
1.900000E+02
1.900000E+02
1.900000E+02
1.900000E+02
1.900000E+02
1.900000E+02
1.900000E+02
1.900000E+02
1.900000E+02
1.900000E+02
1.900000E+02
1.900000E+02
1.900000E+02
1.900000E+02
1.900000E+02
1.900000E+02
1.900000E+02
1.900000E+02
1.900000E+02
1.900000E+02
1.900000E+02
1.900000E+02
1.900000E+02
1.900000E+02
1.900000E+02
1.900000E+02
1.900000E+02
1.900000E+02
1.900000E+02
1.900000E+02
1.900000E+02
1.900000E+02
1.900000E+02
1.900000E+02
1.900000E+02
1.900000E+02
1.900000E+02
1.900000E+02
1.900000E+02
1.900000E+02
1.900000E+02
1.900000E+02
1.900000E+02
1.900000E+02
1.900000E+02
1.900000E+02
1.900000E+02
1.900000E+02
1.900000E+02
1.900000E+02
1.900000E+02
1.900000E+02
1.900000E+02
1.900000E+02
1.900000E+02
1.900000E+02
1.900000E+02
1.900000E+02
1.900000E+02
1.900000E+02
1.900000E+02
1.900000E+02
1.900000E+02
1.900000E+02
1.900000E+02
1.900000E+02
1.900000E+02
1.900000E+02
1.900000E+02
1.900000E+02
1.900000E+02
1.900000E+02
1.900000E+02
1.900000E+02
1.900000E+02
1.900000E+02
1.900000E+02
1.900000E+02
1.900000E+02
1.900000E+02
1.900000E+02
1.900000E+02
1.900000E+02
1.900000E+02
1.900000E+02
1.900000E+02
1.900000E+02
1.900000E+02
1.900000E+02
1.900000E+02
1.900000E+02
1.900000E+02
1.900000E+02
1.900000E+02
1.900000E+02
1.900000E+02
1.900000E+02
1.900000E+02
1.900000E+02
1.900000E+02
1.900000E+02
1.900000E+02
1.900000E+02
1.900000E+02
1.900000E+02
1.900000E+02
1.900000E+02
1.900000E+02
1.900000E+02
1.900000E+02
1.900000E+02
1.900000E+02
1.900000E+02
1.900000E+02
1.900000E+02
1.900000E+02
1.900000E+02
1.900000E+02
1.900000E+02
1.900000E+02
1.900000E+02
1.900000E+02
1.900000E+02
1.950000E+02
1.950000E+02
1.950000E+02
1.950000E+02
1.950000E+02
1.950000E+02
1.950000E+02
1.950000E+02
1.950000E+02
1.950000E+02
1.950000E+02
1.950000E+02
1.950000E+02
1.950000E+02
1.950000E+02
1.950000E+02
1.950000E+02
1.950000E+02
1.950000E+02
1.950000E+02
1.950000E+02
1.950000E+02
1.950000E+02
1.950000E+02
1.950000E+02
1.950000E+02
1.950000E+02
1.950000E+02
1.950000E+02
1.950000E+02
1.950000E+02
1.950000E+02
1.950000E+02
1.950000E+02
1.950000E+02
1.950000E+02
1.950000E+02
1.950000E+02
1.950000E+02
1.950000E+02
1.950000E+02
1.950000E+02
1.950000E+02
1.950000E+02
1.950000E+02
1.950000E+02
1.950000E+02
1.950000E+02
1.950000E+02
1.950000E+02
1.950000E+02
1.950000E+02
1.950000E+02
1.950000E+02
1.950000E+02
1.950000E+02
1.950000E+02
1.950000E+02
1.950000E+02
1.950000E+02
1.950000E+02
1.950000E+02
1.950000E+02
1.950000E+02
1.950000E+02
1.950000E+02
1.950000E+02
1.950000E+02
1.950000E+02
1.950000E+02
1.950000E+02
1.950000E+02
1.950000E+02
1.950000E+02
1.950000E+02
1.950000E+02
1.950000E+02
1.950000E+02
1.950000E+02
1.950000E+02
1.950000E+02
1.950000E+02
1.950000E+02
1.950000E+02
1.950000E+02
1.950000E+02
1.950000E+02
1.950000E+02
1.950000E+02
1.950000E+02
1.950000E+02
1.950000E+02
1.950000E+02
1.950000E+02
1.950000E+02
1.950000E+02
1.950000E+02
1.950000E+02
1.950000E+02
1.950000E+02
1.950000E+02
1.950000E+02
1.950000E+02
1.950000E+02
1.950000E+02
1.950000E+02
1.950000E+02
1.950000E+02
1.950000E+02
1.950000E+02
1.950000E+02
1.950000E+02
1.950000E+02
1.950000E+02
1.950000E+02
1.950000E+02
1.950000E+02
1.950000E+02
1.950000E+02
1.950000E+02
1.950000E+02
1.950000E+02
1.950000E+02
1.950000E+02
1.950000E+02
1.950000E+02
1.950000E+02
1.950000E+02
1.950000E+02
1.950000E+02
1.950000E+02
1.950000E+02
1.950000E+02
1.950000E+02
1.950000E+02
1.950000E+02
1.950000E+02
1.950000E+02
1.950000E+02
1.950000E+02
1.950000E+02
1.950000E+02
1.950000E+02
1.950000E+02
1.950000E+02
1.950000E+02
1.950000E+02
1.950000E+02
1.950000E+02
1.950000E+02
1.950000E+02
1.950000E+02
1.950000E+02
1.950000E+02
1.950000E+02
1.950000E+02
1.950000E+02
1.950000E+02
1.950000E+02
1.950000E+02
1.950000E+02
1.950000E+02
1.950000E+02
1.950000E+02
1.950000E+02
1.950000E+02
1.950000E+02
1.950000E+02
1.950000E+02
1.950000E+02
1.950000E+02
1.950000E+02
1.950000E+02
1.950000E+02
1.950000E+02
1.950000E+02
1.950000E+02
1.950000E+02
1.950000E+02
1.950000E+02
1.950000E+02
1.950000E+02
1.950000E+02
1.950000E+02
1.950000E+02
1.950000E+02
1.950000E+02
1.950000E+02
1.950000E+02
1.950000E+02
1.950000E+02
1.950000E+02
1.950000E+02
1.950000E+02
1.950000E+02
1.950000E+02
1.950000E+02
1.950000E+02
1.950000E+02
1.950000E+02
1.950000E+02
2.000000E+02
2.000000E+02
2.000000E+02
2.000000E+02
2.000000E+02
2.000000E+02
2.000000E+02
2.000000E+02
2.000000E+02
2.000000E+02
2.000000E+02
2.000000E+02
2.000000E+02
2.000000E+02
2.000000E+02
2.000000E+02
2.000000E+02
2.000000E+02
2.000000E+02
2.000000E+02
2.000000E+02
2.000000E+02
2.000000E+02
2.000000E+02
2.000000E+02
2.000000E+02
2.000000E+02
2.000000E+02
2.000000E+02
2.000000E+02
2.000000E+02
2.000000E+02
2.000000E+02
2.000000E+02
2.000000E+02
2.000000E+02
2.000000E+02
2.000000E+02
2.000000E+02
2.000000E+02
2.000000E+02
2.000000E+02
2.000000E+02
2.000000E+02
2.000000E+02
2.000000E+02
2.000000E+02
2.000000E+02
2.000000E+02
2.000000E+02
2.000000E+02
2.000000E+02
2.000000E+02
2.000000E+02
2.000000E+02
2.000000E+02
2.000000E+02
2.000000E+02
2.000000E+02
2.000000E+02
2.000000E+02
2.000000E+02
2.000000E+02
2.000000E+02
2.000000E+02
2.000000E+02
2.000000E+02
2.000000E+02
2.000000E+02
2.000000E+02
2.000000E+02
2.000000E+02
2.000000E+02
2.000000E+02
2.000000E+02
2.000000E+02
2.000000E+02
2.000000E+02
2.000000E+02
2.000000E+02
2.000000E+02
2.000000E+02
2.000000E+02
2.000000E+02
2.000000E+02
2.000000E+02
2.000000E+02
2.000000E+02
2.000000E+02
2.000000E+02
2.000000E+02
2.000000E+02
2.000000E+02
2.000000E+02
2.000000E+02
2.000000E+02
2.000000E+02
2.000000E+02
2.000000E+02
2.000000E+02
2.000000E+02
2.000000E+02
2.000000E+02
2.000000E+02
2.000000E+02
2.000000E+02
2.000000E+02
2.000000E+02
2.000000E+02
2.000000E+02
2.000000E+02
2.000000E+02
2.000000E+02
2.000000E+02
2.000000E+02
2.000000E+02
2.000000E+02
2.000000E+02
2.000000E+02
2.000000E+02
2.000000E+02
2.000000E+02
2.000000E+02
2.000000E+02
2.000000E+02
2.000000E+02
2.000000E+02
2.000000E+02
2.000000E+02
2.000000E+02
2.000000E+02
2.000000E+02
2.000000E+02
2.000000E+02
2.000000E+02
2.000000E+02
2.000000E+02
2.000000E+02
2.000000E+02
2.000000E+02
2.000000E+02
2.000000E+02
2.000000E+02
2.000000E+02
2.000000E+02
2.000000E+02
2.000000E+02
2.000000E+02
2.000000E+02
2.000000E+02
2.000000E+02
2.000000E+02
2.000000E+02
2.000000E+02
2.000000E+02
2.000000E+02
2.000000E+02
2.000000E+02
2.000000E+02
2.000000E+02
2.000000E+02
2.000000E+02
2.000000E+02
2.000000E+02
2.000000E+02
2.000000E+02
2.000000E+02
2.000000E+02
2.000000E+02
2.000000E+02
2.000000E+02
2.000000E+02
2.000000E+02
2.000000E+02
2.000000E+02
2.000000E+02
2.000000E+02
2.000000E+02
2.000000E+02
2.000000E+02
2.000000E+02
2.000000E+02
2.000000E+02
2.000000E+02
2.000000E+02
2.000000E+02
2.000000E+02
2.000000E+02
2.000000E+02
2.000000E+02
2.000000E+02
2.000000E+02
2.000000E+02
2.000000E+02
2.000000E+02
2.000000E+02
2.000000E+02
2.000000E+02
2.000000E+02
2.000000E+02
2.000000E+02
2.050000E+02
2.050000E+02
2.050000E+02
2.050000E+02
2.050000E+02
2.050000E+02
2.050000E+02
2.050000E+02
2.050000E+02
2.050000E+02
2.050000E+02
2.050000E+02
2.050000E+02
2.050000E+02
2.050000E+02
2.050000E+02
2.050000E+02
2.050000E+02
2.050000E+02
2.050000E+02
2.050000E+02
2.050000E+02
2.050000E+02
2.050000E+02
2.050000E+02
2.050000E+02
2.050000E+02
2.050000E+02
2.050000E+02
2.050000E+02
2.050000E+02
2.050000E+02
2.050000E+02
2.050000E+02
2.050000E+02
2.050000E+02
2.050000E+02
2.050000E+02
2.050000E+02
2.050000E+02
2.050000E+02
2.050000E+02
2.050000E+02
2.050000E+02
2.050000E+02
2.050000E+02
2.050000E+02
2.050000E+02
2.050000E+02
2.050000E+02
2.050000E+02
2.050000E+02
2.050000E+02
2.050000E+02
2.050000E+02
2.050000E+02
2.050000E+02
2.050000E+02
2.050000E+02
2.050000E+02
2.050000E+02
2.050000E+02
2.050000E+02
2.050000E+02
2.050000E+02
2.050000E+02
2.050000E+02
2.050000E+02
2.050000E+02
2.050000E+02
2.050000E+02
2.050000E+02
2.050000E+02
2.050000E+02
2.050000E+02
2.050000E+02
2.050000E+02
2.050000E+02
2.050000E+02
2.050000E+02
2.050000E+02
2.050000E+02
2.050000E+02
2.050000E+02
2.050000E+02
2.050000E+02
2.050000E+02
2.050000E+02
2.050000E+02
2.050000E+02
2.050000E+02
2.050000E+02
2.050000E+02
2.050000E+02
2.050000E+02
2.050000E+02
2.050000E+02
2.050000E+02
2.050000E+02
2.050000E+02
2.050000E+02
2.050000E+02
2.050000E+02
2.050000E+02
2.050000E+02
2.050000E+02
2.050000E+02
2.050000E+02
2.050000E+02
2.050000E+02
2.050000E+02
2.050000E+02
2.050000E+02
2.050000E+02
2.050000E+02
2.050000E+02
2.050000E+02
2.050000E+02
2.050000E+02
2.050000E+02
2.050000E+02
2.050000E+02
2.050000E+02
2.050000E+02
2.050000E+02
2.050000E+02
2.050000E+02
2.050000E+02
2.050000E+02
2.050000E+02
2.050000E+02
2.050000E+02
2.050000E+02
2.050000E+02
2.050000E+02
2.050000E+02
2.050000E+02
2.050000E+02
2.050000E+02
2.050000E+02
2.050000E+02
2.050000E+02
2.050000E+02
2.050000E+02
2.050000E+02
2.050000E+02
2.050000E+02
2.050000E+02
2.050000E+02
2.050000E+02
2.050000E+02
2.050000E+02
2.050000E+02
2.050000E+02
2.050000E+02
2.050000E+02
2.050000E+02
2.050000E+02
2.050000E+02
2.050000E+02
2.050000E+02
2.050000E+02
2.050000E+02
2.050000E+02
2.050000E+02
2.050000E+02
2.050000E+02
2.050000E+02
2.050000E+02
2.050000E+02
2.050000E+02
2.050000E+02
2.050000E+02
2.050000E+02
2.050000E+02
2.050000E+02
2.050000E+02
2.050000E+02
2.050000E+02
2.050000E+02
2.050000E+02
2.050000E+02
2.050000E+02
2.050000E+02
2.050000E+02
2.050000E+02
2.050000E+02
2.050000E+02
2.050000E+02
2.050000E+02
2.050000E+02
2.050000E+02
2.050000E+02
2.050000E+02
2.050000E+02
2.050000E+02
2.050000E+02
2.050000E+02
2.050000E+02
2.050000E+02
2.050000E+02
2.100000E+02
2.100000E+02
2.100000E+02
2.100000E+02
2.100000E+02
2.100000E+02
2.100000E+02
2.100000E+02
2.100000E+02
2.100000E+02
2.100000E+02
2.100000E+02
2.100000E+02
2.100000E+02
2.100000E+02
2.100000E+02
2.100000E+02
2.100000E+02
2.100000E+02
2.100000E+02
2.100000E+02
2.100000E+02
2.100000E+02
2.100000E+02
2.100000E+02
2.100000E+02
2.100000E+02
2.100000E+02
2.100000E+02
2.100000E+02
2.100000E+02
2.100000E+02
2.100000E+02
2.100000E+02
2.100000E+02
2.100000E+02
2.100000E+02
2.100000E+02
2.100000E+02
2.100000E+02
2.100000E+02
2.100000E+02
2.100000E+02
2.100000E+02
2.100000E+02
2.100000E+02
2.100000E+02
2.100000E+02
2.100000E+02
2.100000E+02
2.100000E+02
2.100000E+02
2.100000E+02
2.100000E+02
2.100000E+02
2.100000E+02
2.100000E+02
2.100000E+02
2.100000E+02
2.100000E+02
2.100000E+02
2.100000E+02
2.100000E+02
2.100000E+02
2.100000E+02
2.100000E+02
2.100000E+02
2.100000E+02
2.100000E+02
2.100000E+02
2.100000E+02
2.100000E+02
2.100000E+02
2.100000E+02
2.100000E+02
2.100000E+02
2.100000E+02
2.100000E+02
2.100000E+02
2.100000E+02
2.100000E+02
2.100000E+02
2.100000E+02
2.100000E+02
2.100000E+02
2.100000E+02
2.100000E+02
2.100000E+02
2.100000E+02
2.100000E+02
2.100000E+02
2.100000E+02
2.100000E+02
2.100000E+02
2.100000E+02
2.100000E+02
2.100000E+02
2.100000E+02
2.100000E+02
2.100000E+02
2.100000E+02
2.100000E+02
2.100000E+02
2.100000E+02
2.100000E+02
2.100000E+02
2.100000E+02
2.100000E+02
2.100000E+02
2.100000E+02
2.100000E+02
2.100000E+02
2.100000E+02
2.100000E+02
2.100000E+02
2.100000E+02
2.100000E+02
2.100000E+02
2.100000E+02
2.100000E+02
2.100000E+02
2.100000E+02
2.100000E+02
2.100000E+02
2.100000E+02
2.100000E+02
2.100000E+02
2.100000E+02
2.100000E+02
2.100000E+02
2.100000E+02
2.100000E+02
2.100000E+02
2.100000E+02
2.100000E+02
2.100000E+02
2.100000E+02
2.100000E+02
2.100000E+02
2.100000E+02
2.100000E+02
2.100000E+02
2.100000E+02
2.100000E+02
2.100000E+02
2.100000E+02
2.100000E+02
2.100000E+02
2.100000E+02
2.100000E+02
2.100000E+02
2.100000E+02
2.100000E+02
2.100000E+02
2.100000E+02
2.100000E+02
2.100000E+02
2.100000E+02
2.100000E+02
2.100000E+02
2.100000E+02
2.100000E+02
2.100000E+02
2.100000E+02
2.100000E+02
2.100000E+02
2.100000E+02
2.100000E+02
2.100000E+02
2.100000E+02
2.100000E+02
2.100000E+02
2.100000E+02
2.100000E+02
2.100000E+02
2.100000E+02
2.100000E+02
2.100000E+02
2.100000E+02
2.100000E+02
2.100000E+02
2.100000E+02
2.100000E+02
2.100000E+02
2.100000E+02
2.100000E+02
2.100000E+02
2.100000E+02
2.100000E+02
2.100000E+02
2.100000E+02
2.100000E+02
2.100000E+02
2.100000E+02
2.100000E+02
2.100000E+02
2.100000E+02
2.100000E+02
2.100000E+02
2.100000E+02
2.100000E+02
2.150000E+02
2.150000E+02
2.150000E+02
2.150000E+02
2.150000E+02
2.150000E+02
2.150000E+02
2.150000E+02
2.150000E+02
2.150000E+02
2.150000E+02
2.150000E+02
2.150000E+02
2.150000E+02
2.150000E+02
2.150000E+02
2.150000E+02
2.150000E+02
2.150000E+02
2.150000E+02
2.150000E+02
2.150000E+02
2.150000E+02
2.150000E+02
2.150000E+02
2.150000E+02
2.150000E+02
2.150000E+02
2.150000E+02
2.150000E+02
2.150000E+02
2.150000E+02
2.150000E+02
2.150000E+02
2.150000E+02
2.150000E+02
2.150000E+02
2.150000E+02
2.150000E+02
2.150000E+02
2.150000E+02
2.150000E+02
2.150000E+02
2.150000E+02
2.150000E+02
2.150000E+02
2.150000E+02
2.150000E+02
2.150000E+02
2.150000E+02
2.150000E+02
2.150000E+02
2.150000E+02
2.150000E+02
2.150000E+02
2.150000E+02
2.150000E+02
2.150000E+02
2.150000E+02
2.150000E+02
2.150000E+02
2.150000E+02
2.150000E+02
2.150000E+02
2.150000E+02
2.150000E+02
2.150000E+02
2.150000E+02
2.150000E+02
2.150000E+02
2.150000E+02
2.150000E+02
2.150000E+02
2.150000E+02
2.150000E+02
2.150000E+02
2.150000E+02
2.150000E+02
2.150000E+02
2.150000E+02
2.150000E+02
2.150000E+02
2.150000E+02
2.150000E+02
2.150000E+02
2.150000E+02
2.150000E+02
2.150000E+02
2.150000E+02
2.150000E+02
2.150000E+02
2.150000E+02
2.150000E+02
2.150000E+02
2.150000E+02
2.150000E+02
2.150000E+02
2.150000E+02
2.150000E+02
2.150000E+02
2.150000E+02
2.150000E+02
2.150000E+02
2.150000E+02
2.150000E+02
2.150000E+02
2.150000E+02
2.150000E+02
2.150000E+02
2.150000E+02
2.150000E+02
2.150000E+02
2.150000E+02
2.150000E+02
2.150000E+02
2.150000E+02
2.150000E+02
2.150000E+02
2.150000E+02
2.150000E+02
2.150000E+02
2.150000E+02
2.150000E+02
2.150000E+02
2.150000E+02
2.150000E+02
2.150000E+02
2.150000E+02
2.150000E+02
2.150000E+02
2.150000E+02
2.150000E+02
2.150000E+02
2.150000E+02
2.150000E+02
2.150000E+02
2.150000E+02
2.150000E+02
2.150000E+02
2.150000E+02
2.150000E+02
2.150000E+02
2.150000E+02
2.150000E+02
2.150000E+02
2.150000E+02
2.150000E+02
2.150000E+02
2.150000E+02
2.150000E+02
2.150000E+02
2.150000E+02
2.150000E+02
2.150000E+02
2.150000E+02
2.150000E+02
2.150000E+02
2.150000E+02
2.150000E+02
2.150000E+02
2.150000E+02
2.150000E+02
2.150000E+02
2.150000E+02
2.150000E+02
2.150000E+02
2.150000E+02
2.150000E+02
2.150000E+02
2.150000E+02
2.150000E+02
2.150000E+02
2.150000E+02
2.150000E+02
2.150000E+02
2.150000E+02
2.150000E+02
2.150000E+02
2.150000E+02
2.150000E+02
2.150000E+02
2.150000E+02
2.150000E+02
2.150000E+02
2.150000E+02
2.150000E+02
2.150000E+02
2.150000E+02
2.150000E+02
2.150000E+02
2.150000E+02
2.150000E+02
2.150000E+02
2.150000E+02
2.150000E+02
2.150000E+02
2.150000E+02
2.150000E+02
2.150000E+02
2.150000E+02
2.150000E+02
2.200000E+02
2.200000E+02
2.200000E+02
2.200000E+02
2.200000E+02
2.200000E+02
2.200000E+02
2.200000E+02
2.200000E+02
2.200000E+02
2.200000E+02
2.200000E+02
2.200000E+02
2.200000E+02
2.200000E+02
2.200000E+02
2.200000E+02
2.200000E+02
2.200000E+02
2.200000E+02
2.200000E+02
2.200000E+02
2.200000E+02
2.200000E+02
2.200000E+02
2.200000E+02
2.200000E+02
2.200000E+02
2.200000E+02
2.200000E+02
2.200000E+02
2.200000E+02
2.200000E+02
2.200000E+02
2.200000E+02
2.200000E+02
2.200000E+02
2.200000E+02
2.200000E+02
2.200000E+02
2.200000E+02
2.200000E+02
2.200000E+02
2.200000E+02
2.200000E+02
2.200000E+02
2.200000E+02
2.200000E+02
2.200000E+02
2.200000E+02
2.200000E+02
2.200000E+02
2.200000E+02
2.200000E+02
2.200000E+02
2.200000E+02
2.200000E+02
2.200000E+02
2.200000E+02
2.200000E+02
2.200000E+02
2.200000E+02
2.200000E+02
2.200000E+02
2.200000E+02
2.200000E+02
2.200000E+02
2.200000E+02
2.200000E+02
2.200000E+02
2.200000E+02
2.200000E+02
2.200000E+02
2.200000E+02
2.200000E+02
2.200000E+02
2.200000E+02
2.200000E+02
2.200000E+02
2.200000E+02
2.200000E+02
2.200000E+02
2.200000E+02
2.200000E+02
2.200000E+02
2.200000E+02
2.200000E+02
2.200000E+02
2.200000E+02
2.200000E+02
2.200000E+02
2.200000E+02
2.200000E+02
2.200000E+02
2.200000E+02
2.200000E+02
2.200000E+02
2.200000E+02
2.200000E+02
2.200000E+02
2.200000E+02
2.200000E+02
2.200000E+02
2.200000E+02
2.200000E+02
2.200000E+02
2.200000E+02
2.200000E+02
2.200000E+02
2.200000E+02
2.200000E+02
2.200000E+02
2.200000E+02
2.200000E+02
2.200000E+02
2.200000E+02
2.200000E+02
2.200000E+02
2.200000E+02
2.200000E+02
2.200000E+02
2.200000E+02
2.200000E+02
2.200000E+02
2.200000E+02
2.200000E+02
2.200000E+02
2.200000E+02
2.200000E+02
2.200000E+02
2.200000E+02
2.200000E+02
2.200000E+02
2.200000E+02
2.200000E+02
2.200000E+02
2.200000E+02
2.200000E+02
2.200000E+02
2.200000E+02
2.200000E+02
2.200000E+02
2.200000E+02
2.200000E+02
2.200000E+02
2.200000E+02
2.200000E+02
2.200000E+02
2.200000E+02
2.200000E+02
2.200000E+02
2.200000E+02
2.200000E+02
2.200000E+02
2.200000E+02
2.200000E+02
2.200000E+02
2.200000E+02
2.200000E+02
2.200000E+02
2.200000E+02
2.200000E+02
2.200000E+02
2.200000E+02
2.200000E+02
2.200000E+02
2.200000E+02
2.200000E+02
2.200000E+02
2.200000E+02
2.200000E+02
2.200000E+02
2.200000E+02
2.200000E+02
2.200000E+02
2.200000E+02
2.200000E+02
2.200000E+02
2.200000E+02
2.200000E+02
2.200000E+02
2.200000E+02
2.200000E+02
2.200000E+02
2.200000E+02
2.200000E+02
2.200000E+02
2.200000E+02
2.200000E+02
2.200000E+02
2.200000E+02
2.200000E+02
2.200000E+02
2.200000E+02
2.200000E+02
2.200000E+02
2.200000E+02
2.200000E+02
2.200000E+02
2.200000E+02
2.200000E+02
2.250000E+02
2.250000E+02
2.250000E+02
2.250000E+02
2.250000E+02
2.250000E+02
2.250000E+02
2.250000E+02
2.250000E+02
2.250000E+02
2.250000E+02
2.250000E+02
2.250000E+02
2.250000E+02
2.250000E+02
2.250000E+02
2.250000E+02
2.250000E+02
2.250000E+02
2.250000E+02
2.250000E+02
2.250000E+02
2.250000E+02
2.250000E+02
2.250000E+02
2.250000E+02
2.250000E+02
2.250000E+02
2.250000E+02
2.250000E+02
2.250000E+02
2.250000E+02
2.250000E+02
2.250000E+02
2.250000E+02
2.250000E+02
2.250000E+02
2.250000E+02
2.250000E+02
2.250000E+02
2.250000E+02
2.250000E+02
2.250000E+02
2.250000E+02
2.250000E+02
2.250000E+02
2.250000E+02
2.250000E+02
2.250000E+02
2.250000E+02
2.250000E+02
2.250000E+02
2.250000E+02
2.250000E+02
2.250000E+02
2.250000E+02
2.250000E+02
2.250000E+02
2.250000E+02
2.250000E+02
2.250000E+02
2.250000E+02
2.250000E+02
2.250000E+02
2.250000E+02
2.250000E+02
2.250000E+02
2.250000E+02
2.250000E+02
2.250000E+02
2.250000E+02
2.250000E+02
2.250000E+02
2.250000E+02
2.250000E+02
2.250000E+02
2.250000E+02
2.250000E+02
2.250000E+02
2.250000E+02
2.250000E+02
2.250000E+02
2.250000E+02
2.250000E+02
2.250000E+02
2.250000E+02
2.250000E+02
2.250000E+02
2.250000E+02
2.250000E+02
2.250000E+02
2.250000E+02
2.250000E+02
2.250000E+02
2.250000E+02
2.250000E+02
2.250000E+02
2.250000E+02
2.250000E+02
2.250000E+02
2.250000E+02
2.250000E+02
2.250000E+02
2.250000E+02
2.250000E+02
2.250000E+02
2.250000E+02
2.250000E+02
2.250000E+02
2.250000E+02
2.250000E+02
2.250000E+02
2.250000E+02
2.250000E+02
2.250000E+02
2.250000E+02
2.250000E+02
2.250000E+02
2.250000E+02
2.250000E+02
2.250000E+02
2.250000E+02
2.250000E+02
2.250000E+02
2.250000E+02
2.250000E+02
2.250000E+02
2.250000E+02
2.250000E+02
2.250000E+02
2.250000E+02
2.250000E+02
2.250000E+02
2.250000E+02
2.250000E+02
2.250000E+02
2.250000E+02
2.250000E+02
2.250000E+02
2.250000E+02
2.250000E+02
2.250000E+02
2.250000E+02
2.250000E+02
2.250000E+02
2.250000E+02
2.250000E+02
2.250000E+02
2.250000E+02
2.250000E+02
2.250000E+02
2.250000E+02
2.250000E+02
2.250000E+02
2.250000E+02
2.250000E+02
2.250000E+02
2.250000E+02
2.250000E+02
2.250000E+02
2.250000E+02
2.250000E+02
2.250000E+02
2.250000E+02
2.250000E+02
2.250000E+02
2.250000E+02
2.250000E+02
2.250000E+02
2.250000E+02
2.250000E+02
2.250000E+02
2.250000E+02
2.250000E+02
2.250000E+02
2.250000E+02
2.250000E+02
2.250000E+02
2.250000E+02
2.250000E+02
2.250000E+02
2.250000E+02
2.250000E+02
2.250000E+02
2.250000E+02
2.250000E+02
2.250000E+02
2.250000E+02
2.250000E+02
2.250000E+02
2.250000E+02
2.250000E+02
2.250000E+02
2.250000E+02
2.250000E+02
2.250000E+02
2.250000E+02
2.250000E+02
2.250000E+02
2.250000E+02
2.250000E+02
2.300000E+02
2.300000E+02
2.300000E+02
2.300000E+02
2.300000E+02
2.300000E+02
2.300000E+02
2.300000E+02
2.300000E+02
2.300000E+02
2.300000E+02
2.300000E+02
2.300000E+02
2.300000E+02
2.300000E+02
2.300000E+02
2.300000E+02
2.300000E+02
2.300000E+02
2.300000E+02
2.300000E+02
2.300000E+02
2.300000E+02
2.300000E+02
2.300000E+02
2.300000E+02
2.300000E+02
2.300000E+02
2.300000E+02
2.300000E+02
2.300000E+02
2.300000E+02
2.300000E+02
2.300000E+02
2.300000E+02
2.300000E+02
2.300000E+02
2.300000E+02
2.300000E+02
2.300000E+02
2.300000E+02
2.300000E+02
2.300000E+02
2.300000E+02
2.300000E+02
2.300000E+02
2.300000E+02
2.300000E+02
2.300000E+02
2.300000E+02
2.300000E+02
2.300000E+02
2.300000E+02
2.300000E+02
2.300000E+02
2.300000E+02
2.300000E+02
2.300000E+02
2.300000E+02
2.300000E+02
2.300000E+02
2.300000E+02
2.300000E+02
2.300000E+02
2.300000E+02
2.300000E+02
2.300000E+02
2.300000E+02
2.300000E+02
2.300000E+02
2.300000E+02
2.300000E+02
2.300000E+02
2.300000E+02
2.300000E+02
2.300000E+02
2.300000E+02
2.300000E+02
2.300000E+02
2.300000E+02
2.300000E+02
2.300000E+02
2.300000E+02
2.300000E+02
2.300000E+02
2.300000E+02
2.300000E+02
2.300000E+02
2.300000E+02
2.300000E+02
2.300000E+02
2.300000E+02
2.300000E+02
2.300000E+02
2.300000E+02
2.300000E+02
2.300000E+02
2.300000E+02
2.300000E+02
2.300000E+02
2.300000E+02
2.300000E+02
2.300000E+02
2.300000E+02
2.300000E+02
2.300000E+02
2.300000E+02
2.300000E+02
2.300000E+02
2.300000E+02
2.300000E+02
2.300000E+02
2.300000E+02
2.300000E+02
2.300000E+02
2.300000E+02
2.300000E+02
2.300000E+02
2.300000E+02
2.300000E+02
2.300000E+02
2.300000E+02
2.300000E+02
2.300000E+02
2.300000E+02
2.300000E+02
2.300000E+02
2.300000E+02
2.300000E+02
2.300000E+02
2.300000E+02
2.300000E+02
2.300000E+02
2.300000E+02
2.300000E+02
2.300000E+02
2.300000E+02
2.300000E+02
2.300000E+02
2.300000E+02
2.300000E+02
2.300000E+02
2.300000E+02
2.300000E+02
2.300000E+02
2.300000E+02
2.300000E+02
2.300000E+02
2.300000E+02
2.300000E+02
2.300000E+02
2.300000E+02
2.300000E+02
2.300000E+02
2.300000E+02
2.300000E+02
2.300000E+02
2.300000E+02
2.300000E+02
2.300000E+02
2.300000E+02
2.300000E+02
2.300000E+02
2.300000E+02
2.300000E+02
2.300000E+02
2.300000E+02
2.300000E+02
2.300000E+02
2.300000E+02
2.300000E+02
2.300000E+02
2.300000E+02
2.300000E+02
2.300000E+02
2.300000E+02
2.300000E+02
2.300000E+02
2.300000E+02
2.300000E+02
2.300000E+02
2.300000E+02
2.300000E+02
2.300000E+02
2.300000E+02
2.300000E+02
2.300000E+02
2.300000E+02
2.300000E+02
2.300000E+02
2.300000E+02
2.300000E+02
2.300000E+02
2.300000E+02
2.300000E+02
2.300000E+02
2.300000E+02
2.300000E+02
2.300000E+02
2.300000E+02
2.300000E+02
2.350000E+02
2.350000E+02
2.350000E+02
2.350000E+02
2.350000E+02
2.350000E+02
2.350000E+02
2.350000E+02
2.350000E+02
2.350000E+02
2.350000E+02
2.350000E+02
2.350000E+02
2.350000E+02
2.350000E+02
2.350000E+02
2.350000E+02
2.350000E+02
2.350000E+02
2.350000E+02
2.350000E+02
2.350000E+02
2.350000E+02
2.350000E+02
2.350000E+02
2.350000E+02
2.350000E+02
2.350000E+02
2.350000E+02
2.350000E+02
2.350000E+02
2.350000E+02
2.350000E+02
2.350000E+02
2.350000E+02
2.350000E+02
2.350000E+02
2.350000E+02
2.350000E+02
2.350000E+02
2.350000E+02
2.350000E+02
2.350000E+02
2.350000E+02
2.350000E+02
2.350000E+02
2.350000E+02
2.350000E+02
2.350000E+02
2.350000E+02
2.350000E+02
2.350000E+02
2.350000E+02
2.350000E+02
2.350000E+02
2.350000E+02
2.350000E+02
2.350000E+02
2.350000E+02
2.350000E+02
2.350000E+02
2.350000E+02
2.350000E+02
2.350000E+02
2.350000E+02
2.350000E+02
2.350000E+02
2.350000E+02
2.350000E+02
2.350000E+02
2.350000E+02
2.350000E+02
2.350000E+02
2.350000E+02
2.350000E+02
2.350000E+02
2.350000E+02
2.350000E+02
2.350000E+02
2.350000E+02
2.350000E+02
2.350000E+02
2.350000E+02
2.350000E+02
2.350000E+02
2.350000E+02
2.350000E+02
2.350000E+02
2.350000E+02
2.350000E+02
2.350000E+02
2.350000E+02
2.350000E+02
2.350000E+02
2.350000E+02
2.350000E+02
2.350000E+02
2.350000E+02
2.350000E+02
2.350000E+02
2.350000E+02
2.350000E+02
2.350000E+02
2.350000E+02
2.350000E+02
2.350000E+02
2.350000E+02
2.350000E+02
2.350000E+02
2.350000E+02
2.350000E+02
2.350000E+02
2.350000E+02
2.350000E+02
2.350000E+02
2.350000E+02
2.350000E+02
2.350000E+02
2.350000E+02
2.350000E+02
2.350000E+02
2.350000E+02
2.350000E+02
2.350000E+02
2.350000E+02
2.350000E+02
2.350000E+02
2.350000E+02
2.350000E+02
2.350000E+02
2.350000E+02
2.350000E+02
2.350000E+02
2.350000E+02
2.350000E+02
2.350000E+02
2.350000E+02
2.350000E+02
2.350000E+02
2.350000E+02
2.350000E+02
2.350000E+02
2.350000E+02
2.350000E+02
2.350000E+02
2.350000E+02
2.350000E+02
2.350000E+02
2.350000E+02
2.350000E+02
2.350000E+02
2.350000E+02
2.350000E+02
2.350000E+02
2.350000E+02
2.350000E+02
2.350000E+02
2.350000E+02
2.350000E+02
2.350000E+02
2.350000E+02
2.350000E+02
2.350000E+02
2.350000E+02
2.350000E+02
2.350000E+02
2.350000E+02
2.350000E+02
2.350000E+02
2.350000E+02
2.350000E+02
2.350000E+02
2.350000E+02
2.350000E+02
2.350000E+02
2.350000E+02
2.350000E+02
2.350000E+02
2.350000E+02
2.350000E+02
2.350000E+02
2.350000E+02
2.350000E+02
2.350000E+02
2.350000E+02
2.350000E+02
2.350000E+02
2.350000E+02
2.350000E+02
2.350000E+02
2.350000E+02
2.350000E+02
2.350000E+02
2.350000E+02
2.350000E+02
2.350000E+02
2.350000E+02
2.350000E+02
2.350000E+02
2.350000E+02
2.350000E+02
2.400000E+02
2.400000E+02
2.400000E+02
2.400000E+02
2.400000E+02
2.400000E+02
2.400000E+02
2.400000E+02
2.400000E+02
2.400000E+02
2.400000E+02
2.400000E+02
2.400000E+02
2.400000E+02
2.400000E+02
2.400000E+02
2.400000E+02
2.400000E+02
2.400000E+02
2.400000E+02
2.400000E+02
2.400000E+02
2.400000E+02
2.400000E+02
2.400000E+02
2.400000E+02
2.400000E+02
2.400000E+02
2.400000E+02
2.400000E+02
2.400000E+02
2.400000E+02
2.400000E+02
2.400000E+02
2.400000E+02
2.400000E+02
2.400000E+02
2.400000E+02
2.400000E+02
2.400000E+02
2.400000E+02
2.400000E+02
2.400000E+02
2.400000E+02
2.400000E+02
2.400000E+02
2.400000E+02
2.400000E+02
2.400000E+02
2.400000E+02
2.400000E+02
2.400000E+02
2.400000E+02
2.400000E+02
2.400000E+02
2.400000E+02
2.400000E+02
2.400000E+02
2.400000E+02
2.400000E+02
2.400000E+02
2.400000E+02
2.400000E+02
2.400000E+02
2.400000E+02
2.400000E+02
2.400000E+02
2.400000E+02
2.400000E+02
2.400000E+02
2.400000E+02
2.400000E+02
2.400000E+02
2.400000E+02
2.400000E+02
2.400000E+02
2.400000E+02
2.400000E+02
2.400000E+02
2.400000E+02
2.400000E+02
2.400000E+02
2.400000E+02
2.400000E+02
2.400000E+02
2.400000E+02
2.400000E+02
2.400000E+02
2.400000E+02
2.400000E+02
2.400000E+02
2.400000E+02
2.400000E+02
2.400000E+02
2.400000E+02
2.400000E+02
2.400000E+02
2.400000E+02
2.400000E+02
2.400000E+02
2.400000E+02
2.400000E+02
2.400000E+02
2.400000E+02
2.400000E+02
2.400000E+02
2.400000E+02
2.400000E+02
2.400000E+02
2.400000E+02
2.400000E+02
2.400000E+02
2.400000E+02
2.400000E+02
2.400000E+02
2.400000E+02
2.400000E+02
2.400000E+02
2.400000E+02
2.400000E+02
2.400000E+02
2.400000E+02
2.400000E+02
2.400000E+02
2.400000E+02
2.400000E+02
2.400000E+02
2.400000E+02
2.400000E+02
2.400000E+02
2.400000E+02
2.400000E+02
2.400000E+02
2.400000E+02
2.400000E+02
2.400000E+02
2.400000E+02
2.400000E+02
2.400000E+02
2.400000E+02
2.400000E+02
2.400000E+02
2.400000E+02
2.400000E+02
2.400000E+02
2.400000E+02
2.400000E+02
2.400000E+02
2.400000E+02
2.400000E+02
2.400000E+02
2.400000E+02
2.400000E+02
2.400000E+02
2.400000E+02
2.400000E+02
2.400000E+02
2.400000E+02
2.400000E+02
2.400000E+02
2.400000E+02
2.400000E+02
2.400000E+02
2.400000E+02
2.400000E+02
2.400000E+02
2.400000E+02
2.400000E+02
2.400000E+02
2.400000E+02
2.400000E+02
2.400000E+02
2.400000E+02
2.400000E+02
2.400000E+02
2.400000E+02
2.400000E+02
2.400000E+02
2.400000E+02
2.400000E+02
2.400000E+02
2.400000E+02
2.400000E+02
2.400000E+02
2.400000E+02
2.400000E+02
2.400000E+02
2.400000E+02
2.400000E+02
2.400000E+02
2.400000E+02
2.400000E+02
2.400000E+02
2.400000E+02
2.400000E+02
2.400000E+02
2.400000E+02
2.400000E+02
2.400000E+02
2.400000E+02
2.400000E+02
2.450000E+02
2.450000E+02
2.450000E+02
2.450000E+02
2.450000E+02
2.450000E+02
2.450000E+02
2.450000E+02
2.450000E+02
2.450000E+02
2.450000E+02
2.450000E+02
2.450000E+02
2.450000E+02
2.450000E+02
2.450000E+02
2.450000E+02
2.450000E+02
2.450000E+02
2.450000E+02
2.450000E+02
2.450000E+02
2.450000E+02
2.450000E+02
2.450000E+02
2.450000E+02
2.450000E+02
2.450000E+02
2.450000E+02
2.450000E+02
2.450000E+02
2.450000E+02
2.450000E+02
2.450000E+02
2.450000E+02
2.450000E+02
2.450000E+02
2.450000E+02
2.450000E+02
2.450000E+02
2.450000E+02
2.450000E+02
2.450000E+02
2.450000E+02
2.450000E+02
2.450000E+02
2.450000E+02
2.450000E+02
2.450000E+02
2.450000E+02
2.450000E+02
2.450000E+02
2.450000E+02
2.450000E+02
2.450000E+02
2.450000E+02
2.450000E+02
2.450000E+02
2.450000E+02
2.450000E+02
2.450000E+02
2.450000E+02
2.450000E+02
2.450000E+02
2.450000E+02
2.450000E+02
2.450000E+02
2.450000E+02
2.450000E+02
2.450000E+02
2.450000E+02
2.450000E+02
2.450000E+02
2.450000E+02
2.450000E+02
2.450000E+02
2.450000E+02
2.450000E+02
2.450000E+02
2.450000E+02
2.450000E+02
2.450000E+02
2.450000E+02
2.450000E+02
2.450000E+02
2.450000E+02
2.450000E+02
2.450000E+02
2.450000E+02
2.450000E+02
2.450000E+02
2.450000E+02
2.450000E+02
2.450000E+02
2.450000E+02
2.450000E+02
2.450000E+02
2.450000E+02
2.450000E+02
2.450000E+02
2.450000E+02
2.450000E+02
2.450000E+02
2.450000E+02
2.450000E+02
2.450000E+02
2.450000E+02
2.450000E+02
2.450000E+02
2.450000E+02
2.450000E+02
2.450000E+02
2.450000E+02
2.450000E+02
2.450000E+02
2.450000E+02
2.450000E+02
2.450000E+02
2.450000E+02
2.450000E+02
2.450000E+02
2.450000E+02
2.450000E+02
2.450000E+02
2.450000E+02
2.450000E+02
2.450000E+02
2.450000E+02
2.450000E+02
2.450000E+02
2.450000E+02
2.450000E+02
2.450000E+02
2.450000E+02
2.450000E+02
2.450000E+02
2.450000E+02
2.450000E+02
2.450000E+02
2.450000E+02
2.450000E+02
2.450000E+02
2.450000E+02
2.450000E+02
2.450000E+02
2.450000E+02
2.450000E+02
2.450000E+02
2.450000E+02
2.450000E+02
2.450000E+02
2.450000E+02
2.450000E+02
2.450000E+02
2.450000E+02
2.450000E+02
2.450000E+02
2.450000E+02
2.450000E+02
2.450000E+02
2.450000E+02
2.450000E+02
2.450000E+02
2.450000E+02
2.450000E+02
2.450000E+02
2.450000E+02
2.450000E+02
2.450000E+02
2.450000E+02
2.450000E+02
2.450000E+02
2.450000E+02
2.450000E+02
2.450000E+02
2.450000E+02
2.450000E+02
2.450000E+02
2.450000E+02
2.450000E+02
2.450000E+02
2.450000E+02
2.450000E+02
2.450000E+02
2.450000E+02
2.450000E+02
2.450000E+02
2.450000E+02
2.450000E+02
2.450000E+02
2.450000E+02
2.450000E+02
2.450000E+02
2.450000E+02
2.450000E+02
2.450000E+02
2.450000E+02
2.450000E+02
2.450000E+02
2.450000E+02
2.450000E+02
2.500000E+02
2.500000E+02
2.500000E+02
2.500000E+02
2.500000E+02
2.500000E+02
2.500000E+02
2.500000E+02
2.500000E+02
2.500000E+02
2.500000E+02
2.500000E+02
2.500000E+02
2.500000E+02
2.500000E+02
2.500000E+02
2.500000E+02
2.500000E+02
2.500000E+02
2.500000E+02
2.500000E+02
2.500000E+02
2.500000E+02
2.500000E+02
2.500000E+02
2.500000E+02
2.500000E+02
2.500000E+02
2.500000E+02
2.500000E+02
2.500000E+02
2.500000E+02
2.500000E+02
2.500000E+02
2.500000E+02
2.500000E+02
2.500000E+02
2.500000E+02
2.500000E+02
2.500000E+02
2.500000E+02
2.500000E+02
2.500000E+02
2.500000E+02
2.500000E+02
2.500000E+02
2.500000E+02
2.500000E+02
2.500000E+02
2.500000E+02
2.500000E+02
2.500000E+02
2.500000E+02
2.500000E+02
2.500000E+02
2.500000E+02
2.500000E+02
2.500000E+02
2.500000E+02
2.500000E+02
2.500000E+02
2.500000E+02
2.500000E+02
2.500000E+02
2.500000E+02
2.500000E+02
2.500000E+02
2.500000E+02
2.500000E+02
2.500000E+02
2.500000E+02
2.500000E+02
2.500000E+02
2.500000E+02
2.500000E+02
2.500000E+02
2.500000E+02
2.500000E+02
2.500000E+02
2.500000E+02
2.500000E+02
2.500000E+02
2.500000E+02
2.500000E+02
2.500000E+02
2.500000E+02
2.500000E+02
2.500000E+02
2.500000E+02
2.500000E+02
2.500000E+02
2.500000E+02
2.500000E+02
2.500000E+02
2.500000E+02
2.500000E+02
2.500000E+02
2.500000E+02
2.500000E+02
2.500000E+02
2.500000E+02
2.500000E+02
2.500000E+02
2.500000E+02
2.500000E+02
2.500000E+02
2.500000E+02
2.500000E+02
2.500000E+02
2.500000E+02
2.500000E+02
2.500000E+02
2.500000E+02
2.500000E+02
2.500000E+02
2.500000E+02
2.500000E+02
2.500000E+02
2.500000E+02
2.500000E+02
2.500000E+02
2.500000E+02
2.500000E+02
2.500000E+02
2.500000E+02
2.500000E+02
2.500000E+02
2.500000E+02
2.500000E+02
2.500000E+02
2.500000E+02
2.500000E+02
2.500000E+02
2.500000E+02
2.500000E+02
2.500000E+02
2.500000E+02
2.500000E+02
2.500000E+02
2.500000E+02
2.500000E+02
2.500000E+02
2.500000E+02
2.500000E+02
2.500000E+02
2.500000E+02
2.500000E+02
2.500000E+02
2.500000E+02
2.500000E+02
2.500000E+02
2.500000E+02
2.500000E+02
2.500000E+02
2.500000E+02
2.500000E+02
2.500000E+02
2.500000E+02
2.500000E+02
2.500000E+02
2.500000E+02
2.500000E+02
2.500000E+02
2.500000E+02
2.500000E+02
2.500000E+02
2.500000E+02
2.500000E+02
2.500000E+02
2.500000E+02
2.500000E+02
2.500000E+02
2.500000E+02
2.500000E+02
2.500000E+02
2.500000E+02
2.500000E+02
2.500000E+02
2.500000E+02
2.500000E+02
2.500000E+02
2.500000E+02
2.500000E+02
2.500000E+02
2.500000E+02
2.500000E+02
2.500000E+02
2.500000E+02
2.500000E+02
2.500000E+02
2.500000E+02
2.500000E+02
2.500000E+02
2.500000E+02
2.500000E+02
2.500000E+02
2.500000E+02
2.500000E+02
2.500000E+02
2.500000E+02
2.500000E+02
2.550000E+02
2.550000E+02
2.550000E+02
2.550000E+02
2.550000E+02
2.550000E+02
2.550000E+02
2.550000E+02
2.550000E+02
2.550000E+02
2.550000E+02
2.550000E+02
2.550000E+02
2.550000E+02
2.550000E+02
2.550000E+02
2.550000E+02
2.550000E+02
2.550000E+02
2.550000E+02
2.550000E+02
2.550000E+02
2.550000E+02
2.550000E+02
2.550000E+02
2.550000E+02
2.550000E+02
2.550000E+02
2.550000E+02
2.550000E+02
2.550000E+02
2.550000E+02
2.550000E+02
2.550000E+02
2.550000E+02
2.550000E+02
2.550000E+02
2.550000E+02
2.550000E+02
2.550000E+02
2.550000E+02
2.550000E+02
2.550000E+02
2.550000E+02
2.550000E+02
2.550000E+02
2.550000E+02
2.550000E+02
2.550000E+02
2.550000E+02
2.550000E+02
2.550000E+02
2.550000E+02
2.550000E+02
2.550000E+02
2.550000E+02
2.550000E+02
2.550000E+02
2.550000E+02
2.550000E+02
2.550000E+02
2.550000E+02
2.550000E+02
2.550000E+02
2.550000E+02
2.550000E+02
2.550000E+02
2.550000E+02
2.550000E+02
2.550000E+02
2.550000E+02
2.550000E+02
2.550000E+02
2.550000E+02
2.550000E+02
2.550000E+02
2.550000E+02
2.550000E+02
2.550000E+02
2.550000E+02
2.550000E+02
2.550000E+02
2.550000E+02
2.550000E+02
2.550000E+02
2.550000E+02
2.550000E+02
2.550000E+02
2.550000E+02
2.550000E+02
2.550000E+02
2.550000E+02
2.550000E+02
2.550000E+02
2.550000E+02
2.550000E+02
2.550000E+02
2.550000E+02
2.550000E+02
2.550000E+02
2.550000E+02
2.550000E+02
2.550000E+02
2.550000E+02
2.550000E+02
2.550000E+02
2.550000E+02
2.550000E+02
2.550000E+02
2.550000E+02
2.550000E+02
2.550000E+02
2.550000E+02
2.550000E+02
2.550000E+02
2.550000E+02
2.550000E+02
2.550000E+02
2.550000E+02
2.550000E+02
2.550000E+02
2.550000E+02
2.550000E+02
2.550000E+02
2.550000E+02
2.550000E+02
2.550000E+02
2.550000E+02
2.550000E+02
2.550000E+02
2.550000E+02
2.550000E+02
2.550000E+02
2.550000E+02
2.550000E+02
2.550000E+02
2.550000E+02
2.550000E+02
2.550000E+02
2.550000E+02
2.550000E+02
2.550000E+02
2.550000E+02
2.550000E+02
2.550000E+02
2.550000E+02
2.550000E+02
2.550000E+02
2.550000E+02
2.550000E+02
2.550000E+02
2.550000E+02
2.550000E+02
2.550000E+02
2.550000E+02
2.550000E+02
2.550000E+02
2.550000E+02
2.550000E+02
2.550000E+02
2.550000E+02
2.550000E+02
2.550000E+02
2.550000E+02
2.550000E+02
2.550000E+02
2.550000E+02
2.550000E+02
2.550000E+02
2.550000E+02
2.550000E+02
2.550000E+02
2.550000E+02
2.550000E+02
2.550000E+02
2.550000E+02
2.550000E+02
2.550000E+02
2.550000E+02
2.550000E+02
2.550000E+02
2.550000E+02
2.550000E+02
2.550000E+02
2.550000E+02
2.550000E+02
2.550000E+02
2.550000E+02
2.550000E+02
2.550000E+02
2.550000E+02
2.550000E+02
2.550000E+02
2.550000E+02
2.550000E+02
2.550000E+02
2.550000E+02
2.550000E+02
2.550000E+02
2.550000E+02
2.550000E+02
2.600000E+02
2.600000E+02
2.600000E+02
2.600000E+02
2.600000E+02
2.600000E+02
2.600000E+02
2.600000E+02
2.600000E+02
2.600000E+02
2.600000E+02
2.600000E+02
2.600000E+02
2.600000E+02
2.600000E+02
2.600000E+02
2.600000E+02
2.600000E+02
2.600000E+02
2.600000E+02
2.600000E+02
2.600000E+02
2.600000E+02
2.600000E+02
2.600000E+02
2.600000E+02
2.600000E+02
2.600000E+02
2.600000E+02
2.600000E+02
2.600000E+02
2.600000E+02
2.600000E+02
2.600000E+02
2.600000E+02
2.600000E+02
2.600000E+02
2.600000E+02
2.600000E+02
2.600000E+02
2.600000E+02
2.600000E+02
2.600000E+02
2.600000E+02
2.600000E+02
2.600000E+02
2.600000E+02
2.600000E+02
2.600000E+02
2.600000E+02
2.600000E+02
2.600000E+02
2.600000E+02
2.600000E+02
2.600000E+02
2.600000E+02
2.600000E+02
2.600000E+02
2.600000E+02
2.600000E+02
2.600000E+02
2.600000E+02
2.600000E+02
2.600000E+02
2.600000E+02
2.600000E+02
2.600000E+02
2.600000E+02
2.600000E+02
2.600000E+02
2.600000E+02
2.600000E+02
2.600000E+02
2.600000E+02
2.600000E+02
2.600000E+02
2.600000E+02
2.600000E+02
2.600000E+02
2.600000E+02
2.600000E+02
2.600000E+02
2.600000E+02
2.600000E+02
2.600000E+02
2.600000E+02
2.600000E+02
2.600000E+02
2.600000E+02
2.600000E+02
2.600000E+02
2.600000E+02
2.600000E+02
2.600000E+02
2.600000E+02
2.600000E+02
2.600000E+02
2.600000E+02
2.600000E+02
2.600000E+02
2.600000E+02
2.600000E+02
2.600000E+02
2.600000E+02
2.600000E+02
2.600000E+02
2.600000E+02
2.600000E+02
2.600000E+02
2.600000E+02
2.600000E+02
2.600000E+02
2.600000E+02
2.600000E+02
2.600000E+02
2.600000E+02
2.600000E+02
2.600000E+02
2.600000E+02
2.600000E+02
2.600000E+02
2.600000E+02
2.600000E+02
2.600000E+02
2.600000E+02
2.600000E+02
2.600000E+02
2.600000E+02
2.600000E+02
2.600000E+02
2.600000E+02
2.600000E+02
2.600000E+02
2.600000E+02
2.600000E+02
2.600000E+02
2.600000E+02
2.600000E+02
2.600000E+02
2.600000E+02
2.600000E+02
2.600000E+02
2.600000E+02
2.600000E+02
2.600000E+02
2.600000E+02
2.600000E+02
2.600000E+02
2.600000E+02
2.600000E+02
2.600000E+02
2.600000E+02
2.600000E+02
2.600000E+02
2.600000E+02
2.600000E+02
2.600000E+02
2.600000E+02
2.600000E+02
2.600000E+02
2.600000E+02
2.600000E+02
2.600000E+02
2.600000E+02
2.600000E+02
2.600000E+02
2.600000E+02
2.600000E+02
2.600000E+02
2.600000E+02
2.600000E+02
2.600000E+02
2.600000E+02
2.600000E+02
2.600000E+02
2.600000E+02
2.600000E+02
2.600000E+02
2.600000E+02
2.600000E+02
2.600000E+02
2.600000E+02
2.600000E+02
2.600000E+02
2.600000E+02
2.600000E+02
2.600000E+02
2.600000E+02
2.600000E+02
2.600000E+02
2.600000E+02
2.600000E+02
2.600000E+02
2.600000E+02
2.600000E+02
2.600000E+02
2.600000E+02
2.600000E+02
2.600000E+02
2.600000E+02
2.600000E+02
2.650000E+02
2.650000E+02
2.650000E+02
2.650000E+02
2.650000E+02
2.650000E+02
2.650000E+02
2.650000E+02
2.650000E+02
2.650000E+02
2.650000E+02
2.650000E+02
2.650000E+02
2.650000E+02
2.650000E+02
2.650000E+02
2.650000E+02
2.650000E+02
2.650000E+02
2.650000E+02
2.650000E+02
2.650000E+02
2.650000E+02
2.650000E+02
2.650000E+02
2.650000E+02
2.650000E+02
2.650000E+02
2.650000E+02
2.650000E+02
2.650000E+02
2.650000E+02
2.650000E+02
2.650000E+02
2.650000E+02
2.650000E+02
2.650000E+02
2.650000E+02
2.650000E+02
2.650000E+02
2.650000E+02
2.650000E+02
2.650000E+02
2.650000E+02
2.650000E+02
2.650000E+02
2.650000E+02
2.650000E+02
2.650000E+02
2.650000E+02
2.650000E+02
2.650000E+02
2.650000E+02
2.650000E+02
2.650000E+02
2.650000E+02
2.650000E+02
2.650000E+02
2.650000E+02
2.650000E+02
2.650000E+02
2.650000E+02
2.650000E+02
2.650000E+02
2.650000E+02
2.650000E+02
2.650000E+02
2.650000E+02
2.650000E+02
2.650000E+02
2.650000E+02
2.650000E+02
2.650000E+02
2.650000E+02
2.650000E+02
2.650000E+02
2.650000E+02
2.650000E+02
2.650000E+02
2.650000E+02
2.650000E+02
2.650000E+02
2.650000E+02
2.650000E+02
2.650000E+02
2.650000E+02
2.650000E+02
2.650000E+02
2.650000E+02
2.650000E+02
2.650000E+02
2.650000E+02
2.650000E+02
2.650000E+02
2.650000E+02
2.650000E+02
2.650000E+02
2.650000E+02
2.650000E+02
2.650000E+02
2.650000E+02
2.650000E+02
2.650000E+02
2.650000E+02
2.650000E+02
2.650000E+02
2.650000E+02
2.650000E+02
2.650000E+02
2.650000E+02
2.650000E+02
2.650000E+02
2.650000E+02
2.650000E+02
2.650000E+02
2.650000E+02
2.650000E+02
2.650000E+02
2.650000E+02
2.650000E+02
2.650000E+02
2.650000E+02
2.650000E+02
2.650000E+02
2.650000E+02
2.650000E+02
2.650000E+02
2.650000E+02
2.650000E+02
2.650000E+02
2.650000E+02
2.650000E+02
2.650000E+02
2.650000E+02
2.650000E+02
2.650000E+02
2.650000E+02
2.650000E+02
2.650000E+02
2.650000E+02
2.650000E+02
2.650000E+02
2.650000E+02
2.650000E+02
2.650000E+02
2.650000E+02
2.650000E+02
2.650000E+02
2.650000E+02
2.650000E+02
2.650000E+02
2.650000E+02
2.650000E+02
2.650000E+02
2.650000E+02
2.650000E+02
2.650000E+02
2.650000E+02
2.650000E+02
2.650000E+02
2.650000E+02
2.650000E+02
2.650000E+02
2.650000E+02
2.650000E+02
2.650000E+02
2.650000E+02
2.650000E+02
2.650000E+02
2.650000E+02
2.650000E+02
2.650000E+02
2.650000E+02
2.650000E+02
2.650000E+02
2.650000E+02
2.650000E+02
2.650000E+02
2.650000E+02
2.650000E+02
2.650000E+02
2.650000E+02
2.650000E+02
2.650000E+02
2.650000E+02
2.650000E+02
2.650000E+02
2.650000E+02
2.650000E+02
2.650000E+02
2.650000E+02
2.650000E+02
2.650000E+02
2.650000E+02
2.650000E+02
2.650000E+02
2.650000E+02
2.650000E+02
2.650000E+02
2.650000E+02
2.650000E+02
2.700000E+02
2.700000E+02
2.700000E+02
2.700000E+02
2.700000E+02
2.700000E+02
2.700000E+02
2.700000E+02
2.700000E+02
2.700000E+02
2.700000E+02
2.700000E+02
2.700000E+02
2.700000E+02
2.700000E+02
2.700000E+02
2.700000E+02
2.700000E+02
2.700000E+02
2.700000E+02
2.700000E+02
2.700000E+02
2.700000E+02
2.700000E+02
2.700000E+02
2.700000E+02
2.700000E+02
2.700000E+02
2.700000E+02
2.700000E+02
2.700000E+02
2.700000E+02
2.700000E+02
2.700000E+02
2.700000E+02
2.700000E+02
2.700000E+02
2.700000E+02
2.700000E+02
2.700000E+02
2.700000E+02
2.700000E+02
2.700000E+02
2.700000E+02
2.700000E+02
2.700000E+02
2.700000E+02
2.700000E+02
2.700000E+02
2.700000E+02
2.700000E+02
2.700000E+02
2.700000E+02
2.700000E+02
2.700000E+02
2.700000E+02
2.700000E+02
2.700000E+02
2.700000E+02
2.700000E+02
2.700000E+02
2.700000E+02
2.700000E+02
2.700000E+02
2.700000E+02
2.700000E+02
2.700000E+02
2.700000E+02
2.700000E+02
2.700000E+02
2.700000E+02
2.700000E+02
2.700000E+02
2.700000E+02
2.700000E+02
2.700000E+02
2.700000E+02
2.700000E+02
2.700000E+02
2.700000E+02
2.700000E+02
2.700000E+02
2.700000E+02
2.700000E+02
2.700000E+02
2.700000E+02
2.700000E+02
2.700000E+02
2.700000E+02
2.700000E+02
2.700000E+02
2.700000E+02
2.700000E+02
2.700000E+02
2.700000E+02
2.700000E+02
2.700000E+02
2.700000E+02
2.700000E+02
2.700000E+02
2.700000E+02
2.700000E+02
2.700000E+02
2.700000E+02
2.700000E+02
2.700000E+02
2.700000E+02
2.700000E+02
2.700000E+02
2.700000E+02
2.700000E+02
2.700000E+02
2.700000E+02
2.700000E+02
2.700000E+02
2.700000E+02
2.700000E+02
2.700000E+02
2.700000E+02
2.700000E+02
2.700000E+02
2.700000E+02
2.700000E+02
2.700000E+02
2.700000E+02
2.700000E+02
2.700000E+02
2.700000E+02
2.700000E+02
2.700000E+02
2.700000E+02
2.700000E+02
2.700000E+02
2.700000E+02
2.700000E+02
2.700000E+02
2.700000E+02
2.700000E+02
2.700000E+02
2.700000E+02
2.700000E+02
2.700000E+02
2.700000E+02
2.700000E+02
2.700000E+02
2.700000E+02
2.700000E+02
2.700000E+02
2.700000E+02
2.700000E+02
2.700000E+02
2.700000E+02
2.700000E+02
2.700000E+02
2.700000E+02
2.700000E+02
2.700000E+02
2.700000E+02
2.700000E+02
2.700000E+02
2.700000E+02
2.700000E+02
2.700000E+02
2.700000E+02
2.700000E+02
2.700000E+02
2.700000E+02
2.700000E+02
2.700000E+02
2.700000E+02
2.700000E+02
2.700000E+02
2.700000E+02
2.700000E+02
2.700000E+02
2.700000E+02
2.700000E+02
2.700000E+02
2.700000E+02
2.700000E+02
2.700000E+02
2.700000E+02
2.700000E+02
2.700000E+02
2.700000E+02
2.700000E+02
2.700000E+02
2.700000E+02
2.700000E+02
2.700000E+02
2.700000E+02
2.700000E+02
2.700000E+02
2.700000E+02
2.700000E+02
2.700000E+02
2.700000E+02
2.700000E+02
2.700000E+02
2.700000E+02
2.700000E+02
2.750000E+02
2.750000E+02
2.750000E+02
2.750000E+02
2.750000E+02
2.750000E+02
2.750000E+02
2.750000E+02
2.750000E+02
2.750000E+02
2.750000E+02
2.750000E+02
2.750000E+02
2.750000E+02
2.750000E+02
2.750000E+02
2.750000E+02
2.750000E+02
2.750000E+02
2.750000E+02
2.750000E+02
2.750000E+02
2.750000E+02
2.750000E+02
2.750000E+02
2.750000E+02
2.750000E+02
2.750000E+02
2.750000E+02
2.750000E+02
2.750000E+02
2.750000E+02
2.750000E+02
2.750000E+02
2.750000E+02
2.750000E+02
2.750000E+02
2.750000E+02
2.750000E+02
2.750000E+02
2.750000E+02
2.750000E+02
2.750000E+02
2.750000E+02
2.750000E+02
2.750000E+02
2.750000E+02
2.750000E+02
2.750000E+02
2.750000E+02
2.750000E+02
2.750000E+02
2.750000E+02
2.750000E+02
2.750000E+02
2.750000E+02
2.750000E+02
2.750000E+02
2.750000E+02
2.750000E+02
2.750000E+02
2.750000E+02
2.750000E+02
2.750000E+02
2.750000E+02
2.750000E+02
2.750000E+02
2.750000E+02
2.750000E+02
2.750000E+02
2.750000E+02
2.750000E+02
2.750000E+02
2.750000E+02
2.750000E+02
2.750000E+02
2.750000E+02
2.750000E+02
2.750000E+02
2.750000E+02
2.750000E+02
2.750000E+02
2.750000E+02
2.750000E+02
2.750000E+02
2.750000E+02
2.750000E+02
2.750000E+02
2.750000E+02
2.750000E+02
2.750000E+02
2.750000E+02
2.750000E+02
2.750000E+02
2.750000E+02
2.750000E+02
2.750000E+02
2.750000E+02
2.750000E+02
2.750000E+02
2.750000E+02
2.750000E+02
2.750000E+02
2.750000E+02
2.750000E+02
2.750000E+02
2.750000E+02
2.750000E+02
2.750000E+02
2.750000E+02
2.750000E+02
2.750000E+02
2.750000E+02
2.750000E+02
2.750000E+02
2.750000E+02
2.750000E+02
2.750000E+02
2.750000E+02
2.750000E+02
2.750000E+02
2.750000E+02
2.750000E+02
2.750000E+02
2.750000E+02
2.750000E+02
2.750000E+02
2.750000E+02
2.750000E+02
2.750000E+02
2.750000E+02
2.750000E+02
2.750000E+02
2.750000E+02
2.750000E+02
2.750000E+02
2.750000E+02
2.750000E+02
2.750000E+02
2.750000E+02
2.750000E+02
2.750000E+02
2.750000E+02
2.750000E+02
2.750000E+02
2.750000E+02
2.750000E+02
2.750000E+02
2.750000E+02
2.750000E+02
2.750000E+02
2.750000E+02
2.750000E+02
2.750000E+02
2.750000E+02
2.750000E+02
2.750000E+02
2.750000E+02
2.750000E+02
2.750000E+02
2.750000E+02
2.750000E+02
2.750000E+02
2.750000E+02
2.750000E+02
2.750000E+02
2.750000E+02
2.750000E+02
2.750000E+02
2.750000E+02
2.750000E+02
2.750000E+02
2.750000E+02
2.750000E+02
2.750000E+02
2.750000E+02
2.750000E+02
2.750000E+02
2.750000E+02
2.750000E+02
2.750000E+02
2.750000E+02
2.750000E+02
2.750000E+02
2.750000E+02
2.750000E+02
2.750000E+02
2.750000E+02
2.750000E+02
2.750000E+02
2.750000E+02
2.750000E+02
2.750000E+02
2.750000E+02
2.750000E+02
2.750000E+02
2.750000E+02
2.750000E+02
2.750000E+02
2.750000E+02
2.750000E+02
2.800000E+02
2.800000E+02
2.800000E+02
2.800000E+02
2.800000E+02
2.800000E+02
2.800000E+02
2.800000E+02
2.800000E+02
2.800000E+02
2.800000E+02
2.800000E+02
2.800000E+02
2.800000E+02
2.800000E+02
2.800000E+02
2.800000E+02
2.800000E+02
2.800000E+02
2.800000E+02
2.800000E+02
2.800000E+02
2.800000E+02
2.800000E+02
2.800000E+02
2.800000E+02
2.800000E+02
2.800000E+02
2.800000E+02
2.800000E+02
2.800000E+02
2.800000E+02
2.800000E+02
2.800000E+02
2.800000E+02
2.800000E+02
2.800000E+02
2.800000E+02
2.800000E+02
2.800000E+02
2.800000E+02
2.800000E+02
2.800000E+02
2.800000E+02
2.800000E+02
2.800000E+02
2.800000E+02
2.800000E+02
2.800000E+02
2.800000E+02
2.800000E+02
2.800000E+02
2.800000E+02
2.800000E+02
2.800000E+02
2.800000E+02
2.800000E+02
2.800000E+02
2.800000E+02
2.800000E+02
2.800000E+02
2.800000E+02
2.800000E+02
2.800000E+02
2.800000E+02
2.800000E+02
2.800000E+02
2.800000E+02
2.800000E+02
2.800000E+02
2.800000E+02
2.800000E+02
2.800000E+02
2.800000E+02
2.800000E+02
2.800000E+02
2.800000E+02
2.800000E+02
2.800000E+02
2.800000E+02
2.800000E+02
2.800000E+02
2.800000E+02
2.800000E+02
2.800000E+02
2.800000E+02
2.800000E+02
2.800000E+02
2.800000E+02
2.800000E+02
2.800000E+02
2.800000E+02
2.800000E+02
2.800000E+02
2.800000E+02
2.800000E+02
2.800000E+02
2.800000E+02
2.800000E+02
2.800000E+02
2.800000E+02
2.800000E+02
2.800000E+02
2.800000E+02
2.800000E+02
2.800000E+02
2.800000E+02
2.800000E+02
2.800000E+02
2.800000E+02
2.800000E+02
2.800000E+02
2.800000E+02
2.800000E+02
2.800000E+02
2.800000E+02
2.800000E+02
2.800000E+02
2.800000E+02
2.800000E+02
2.800000E+02
2.800000E+02
2.800000E+02
2.800000E+02
2.800000E+02
2.800000E+02
2.800000E+02
2.800000E+02
2.800000E+02
2.800000E+02
2.800000E+02
2.800000E+02
2.800000E+02
2.800000E+02
2.800000E+02
2.800000E+02
2.800000E+02
2.800000E+02
2.800000E+02
2.800000E+02
2.800000E+02
2.800000E+02
2.800000E+02
2.800000E+02
2.800000E+02
2.800000E+02
2.800000E+02
2.800000E+02
2.800000E+02
2.800000E+02
2.800000E+02
2.800000E+02
2.800000E+02
2.800000E+02
2.800000E+02
2.800000E+02
2.800000E+02
2.800000E+02
2.800000E+02
2.800000E+02
2.800000E+02
2.800000E+02
2.800000E+02
2.800000E+02
2.800000E+02
2.800000E+02
2.800000E+02
2.800000E+02
2.800000E+02
2.800000E+02
2.800000E+02
2.800000E+02
2.800000E+02
2.800000E+02
2.800000E+02
2.800000E+02
2.800000E+02
2.800000E+02
2.800000E+02
2.800000E+02
2.800000E+02
2.800000E+02
2.800000E+02
2.800000E+02
2.800000E+02
2.800000E+02
2.800000E+02
2.800000E+02
2.800000E+02
2.800000E+02
2.800000E+02
2.800000E+02
2.800000E+02
2.800000E+02
2.800000E+02
2.800000E+02
2.800000E+02
2.800000E+02
2.800000E+02
2.800000E+02
2.800000E+02
2.850000E+02
2.850000E+02
2.850000E+02
2.850000E+02
2.850000E+02
2.850000E+02
2.850000E+02
2.850000E+02
2.850000E+02
2.850000E+02
2.850000E+02
2.850000E+02
2.850000E+02
2.850000E+02
2.850000E+02
2.850000E+02
2.850000E+02
2.850000E+02
2.850000E+02
2.850000E+02
2.850000E+02
2.850000E+02
2.850000E+02
2.850000E+02
2.850000E+02
2.850000E+02
2.850000E+02
2.850000E+02
2.850000E+02
2.850000E+02
2.850000E+02
2.850000E+02
2.850000E+02
2.850000E+02
2.850000E+02
2.850000E+02
2.850000E+02
2.850000E+02
2.850000E+02
2.850000E+02
2.850000E+02
2.850000E+02
2.850000E+02
2.850000E+02
2.850000E+02
2.850000E+02
2.850000E+02
2.850000E+02
2.850000E+02
2.850000E+02
2.850000E+02
2.850000E+02
2.850000E+02
2.850000E+02
2.850000E+02
2.850000E+02
2.850000E+02
2.850000E+02
2.850000E+02
2.850000E+02
2.850000E+02
2.850000E+02
2.850000E+02
2.850000E+02
2.850000E+02
2.850000E+02
2.850000E+02
2.850000E+02
2.850000E+02
2.850000E+02
2.850000E+02
2.850000E+02
2.850000E+02
2.850000E+02
2.850000E+02
2.850000E+02
2.850000E+02
2.850000E+02
2.850000E+02
2.850000E+02
2.850000E+02
2.850000E+02
2.850000E+02
2.850000E+02
2.850000E+02
2.850000E+02
2.850000E+02
2.850000E+02
2.850000E+02
2.850000E+02
2.850000E+02
2.850000E+02
2.850000E+02
2.850000E+02
2.850000E+02
2.850000E+02
2.850000E+02
2.850000E+02
2.850000E+02
2.850000E+02
2.850000E+02
2.850000E+02
2.850000E+02
2.850000E+02
2.850000E+02
2.850000E+02
2.850000E+02
2.850000E+02
2.850000E+02
2.850000E+02
2.850000E+02
2.850000E+02
2.850000E+02
2.850000E+02
2.850000E+02
2.850000E+02
2.850000E+02
2.850000E+02
2.850000E+02
2.850000E+02
2.850000E+02
2.850000E+02
2.850000E+02
2.850000E+02
2.850000E+02
2.850000E+02
2.850000E+02
2.850000E+02
2.850000E+02
2.850000E+02
2.850000E+02
2.850000E+02
2.850000E+02
2.850000E+02
2.850000E+02
2.850000E+02
2.850000E+02
2.850000E+02
2.850000E+02
2.850000E+02
2.850000E+02
2.850000E+02
2.850000E+02
2.850000E+02
2.850000E+02
2.850000E+02
2.850000E+02
2.850000E+02
2.850000E+02
2.850000E+02
2.850000E+02
2.850000E+02
2.850000E+02
2.850000E+02
2.850000E+02
2.850000E+02
2.850000E+02
2.850000E+02
2.850000E+02
2.850000E+02
2.850000E+02
2.850000E+02
2.850000E+02
2.850000E+02
2.850000E+02
2.850000E+02
2.850000E+02
2.850000E+02
2.850000E+02
2.850000E+02
2.850000E+02
2.850000E+02
2.850000E+02
2.850000E+02
2.850000E+02
2.850000E+02
2.850000E+02
2.850000E+02
2.850000E+02
2.850000E+02
2.850000E+02
2.850000E+02
2.850000E+02
2.850000E+02
2.850000E+02
2.850000E+02
2.850000E+02
2.850000E+02
2.850000E+02
2.850000E+02
2.850000E+02
2.850000E+02
2.850000E+02
2.850000E+02
2.850000E+02
2.850000E+02
2.850000E+02
2.850000E+02
2.850000E+02
2.850000E+02
2.850000E+02
2.900000E+02
2.900000E+02
2.900000E+02
2.900000E+02
2.900000E+02
2.900000E+02
2.900000E+02
2.900000E+02
2.900000E+02
2.900000E+02
2.900000E+02
2.900000E+02
2.900000E+02
2.900000E+02
2.900000E+02
2.900000E+02
2.900000E+02
2.900000E+02
2.900000E+02
2.900000E+02
2.900000E+02
2.900000E+02
2.900000E+02
2.900000E+02
2.900000E+02
2.900000E+02
2.900000E+02
2.900000E+02
2.900000E+02
2.900000E+02
2.900000E+02
2.900000E+02
2.900000E+02
2.900000E+02
2.900000E+02
2.900000E+02
2.900000E+02
2.900000E+02
2.900000E+02
2.900000E+02
2.900000E+02
2.900000E+02
2.900000E+02
2.900000E+02
2.900000E+02
2.900000E+02
2.900000E+02
2.900000E+02
2.900000E+02
2.900000E+02
2.900000E+02
2.900000E+02
2.900000E+02
2.900000E+02
2.900000E+02
2.900000E+02
2.900000E+02
2.900000E+02
2.900000E+02
2.900000E+02
2.900000E+02
2.900000E+02
2.900000E+02
2.900000E+02
2.900000E+02
2.900000E+02
2.900000E+02
2.900000E+02
2.900000E+02
2.900000E+02
2.900000E+02
2.900000E+02
2.900000E+02
2.900000E+02
2.900000E+02
2.900000E+02
2.900000E+02
2.900000E+02
2.900000E+02
2.900000E+02
2.900000E+02
2.900000E+02
2.900000E+02
2.900000E+02
2.900000E+02
2.900000E+02
2.900000E+02
2.900000E+02
2.900000E+02
2.900000E+02
2.900000E+02
2.900000E+02
2.900000E+02
2.900000E+02
2.900000E+02
2.900000E+02
2.900000E+02
2.900000E+02
2.900000E+02
2.900000E+02
2.900000E+02
2.900000E+02
2.900000E+02
2.900000E+02
2.900000E+02
2.900000E+02
2.900000E+02
2.900000E+02
2.900000E+02
2.900000E+02
2.900000E+02
2.900000E+02
2.900000E+02
2.900000E+02
2.900000E+02
2.900000E+02
2.900000E+02
2.900000E+02
2.900000E+02
2.900000E+02
2.900000E+02
2.900000E+02
2.900000E+02
2.900000E+02
2.900000E+02
2.900000E+02
2.900000E+02
2.900000E+02
2.900000E+02
2.900000E+02
2.900000E+02
2.900000E+02
2.900000E+02
2.900000E+02
2.900000E+02
2.900000E+02
2.900000E+02
2.900000E+02
2.900000E+02
2.900000E+02
2.900000E+02
2.900000E+02
2.900000E+02
2.900000E+02
2.900000E+02
2.900000E+02
2.900000E+02
2.900000E+02
2.900000E+02
2.900000E+02
2.900000E+02
2.900000E+02
2.900000E+02
2.900000E+02
2.900000E+02
2.900000E+02
2.900000E+02
2.900000E+02
2.900000E+02
2.900000E+02
2.900000E+02
2.900000E+02
2.900000E+02
2.900000E+02
2.900000E+02
2.900000E+02
2.900000E+02
2.900000E+02
2.900000E+02
2.900000E+02
2.900000E+02
2.900000E+02
2.900000E+02
2.900000E+02
2.900000E+02
2.900000E+02
2.900000E+02
2.900000E+02
2.900000E+02
2.900000E+02
2.900000E+02
2.900000E+02
2.900000E+02
2.900000E+02
2.900000E+02
2.900000E+02
2.900000E+02
2.900000E+02
2.900000E+02
2.900000E+02
2.900000E+02
2.900000E+02
2.900000E+02
2.900000E+02
2.900000E+02
2.900000E+02
2.900000E+02
2.900000E+02
2.900000E+02
2.900000E+02
2.900000E+02
2.950000E+02
2.950000E+02
2.950000E+02
2.950000E+02
2.950000E+02
2.950000E+02
2.950000E+02
2.950000E+02
2.950000E+02
2.950000E+02
2.950000E+02
2.950000E+02
2.950000E+02
2.950000E+02
2.950000E+02
2.950000E+02
2.950000E+02
2.950000E+02
2.950000E+02
2.950000E+02
2.950000E+02
2.950000E+02
2.950000E+02
2.950000E+02
2.950000E+02
2.950000E+02
2.950000E+02
2.950000E+02
2.950000E+02
2.950000E+02
2.950000E+02
2.950000E+02
2.950000E+02
2.950000E+02
2.950000E+02
2.950000E+02
2.950000E+02
2.950000E+02
2.950000E+02
2.950000E+02
2.950000E+02
2.950000E+02
2.950000E+02
2.950000E+02
2.950000E+02
2.950000E+02
2.950000E+02
2.950000E+02
2.950000E+02
2.950000E+02
2.950000E+02
2.950000E+02
2.950000E+02
2.950000E+02
2.950000E+02
2.950000E+02
2.950000E+02
2.950000E+02
2.950000E+02
2.950000E+02
2.950000E+02
2.950000E+02
2.950000E+02
2.950000E+02
2.950000E+02
2.950000E+02
2.950000E+02
2.950000E+02
2.950000E+02
2.950000E+02
2.950000E+02
2.950000E+02
2.950000E+02
2.950000E+02
2.950000E+02
2.950000E+02
2.950000E+02
2.950000E+02
2.950000E+02
2.950000E+02
2.950000E+02
2.950000E+02
2.950000E+02
2.950000E+02
2.950000E+02
2.950000E+02
2.950000E+02
2.950000E+02
2.950000E+02
2.950000E+02
2.950000E+02
2.950000E+02
2.950000E+02
2.950000E+02
2.950000E+02
2.950000E+02
2.950000E+02
2.950000E+02
2.950000E+02
2.950000E+02
2.950000E+02
2.950000E+02
2.950000E+02
2.950000E+02
2.950000E+02
2.950000E+02
2.950000E+02
2.950000E+02
2.950000E+02
2.950000E+02
2.950000E+02
2.950000E+02
2.950000E+02
2.950000E+02
2.950000E+02
2.950000E+02
2.950000E+02
2.950000E+02
2.950000E+02
2.950000E+02
2.950000E+02
2.950000E+02
2.950000E+02
2.950000E+02
2.950000E+02
2.950000E+02
2.950000E+02
2.950000E+02
2.950000E+02
2.950000E+02
2.950000E+02
2.950000E+02
2.950000E+02
2.950000E+02
2.950000E+02
2.950000E+02
2.950000E+02
2.950000E+02
2.950000E+02
2.950000E+02
2.950000E+02
2.950000E+02
2.950000E+02
2.950000E+02
2.950000E+02
2.950000E+02
2.950000E+02
2.950000E+02
2.950000E+02
2.950000E+02
2.950000E+02
2.950000E+02
2.950000E+02
2.950000E+02
2.950000E+02
2.950000E+02
2.950000E+02
2.950000E+02
2.950000E+02
2.950000E+02
2.950000E+02
2.950000E+02
2.950000E+02
2.950000E+02
2.950000E+02
2.950000E+02
2.950000E+02
2.950000E+02
2.950000E+02
2.950000E+02
2.950000E+02
2.950000E+02
2.950000E+02
2.950000E+02
2.950000E+02
2.950000E+02
2.950000E+02
2.950000E+02
2.950000E+02
2.950000E+02
2.950000E+02
2.950000E+02
2.950000E+02
2.950000E+02
2.950000E+02
2.950000E+02
2.950000E+02
2.950000E+02
2.950000E+02
2.950000E+02
2.950000E+02
2.950000E+02
2.950000E+02
2.950000E+02
2.950000E+02
2.950000E+02
2.950000E+02
2.950000E+02
2.950000E+02
2.950000E+02
2.950000E+02
3.000000E+02
3.000000E+02
3.000000E+02
3.000000E+02
3.000000E+02
3.000000E+02
3.000000E+02
3.000000E+02
3.000000E+02
3.000000E+02
3.000000E+02
3.000000E+02
3.000000E+02
3.000000E+02
3.000000E+02
3.000000E+02
3.000000E+02
3.000000E+02
3.000000E+02
3.000000E+02
3.000000E+02
3.000000E+02
3.000000E+02
3.000000E+02
3.000000E+02
3.000000E+02
3.000000E+02
3.000000E+02
3.000000E+02
3.000000E+02
3.000000E+02
3.000000E+02
3.000000E+02
3.000000E+02
3.000000E+02
3.000000E+02
3.000000E+02
3.000000E+02
3.000000E+02
3.000000E+02
3.000000E+02
3.000000E+02
3.000000E+02
3.000000E+02
3.000000E+02
3.000000E+02
3.000000E+02
3.000000E+02
3.000000E+02
3.000000E+02
3.000000E+02
3.000000E+02
3.000000E+02
3.000000E+02
3.000000E+02
3.000000E+02
3.000000E+02
3.000000E+02
3.000000E+02
3.000000E+02
3.000000E+02
3.000000E+02
3.000000E+02
3.000000E+02
3.000000E+02
3.000000E+02
3.000000E+02
3.000000E+02
3.000000E+02
3.000000E+02
3.000000E+02
3.000000E+02
3.000000E+02
3.000000E+02
3.000000E+02
3.000000E+02
3.000000E+02
3.000000E+02
3.000000E+02
3.000000E+02
3.000000E+02
3.000000E+02
3.000000E+02
3.000000E+02
3.000000E+02
3.000000E+02
3.000000E+02
3.000000E+02
3.000000E+02
3.000000E+02
3.000000E+02
3.000000E+02
3.000000E+02
3.000000E+02
3.000000E+02
3.000000E+02
3.000000E+02
3.000000E+02
3.000000E+02
3.000000E+02
3.000000E+02
3.000000E+02
3.000000E+02
3.000000E+02
3.000000E+02
3.000000E+02
3.000000E+02
3.000000E+02
3.000000E+02
3.000000E+02
3.000000E+02
3.000000E+02
3.000000E+02
3.000000E+02
3.000000E+02
3.000000E+02
3.000000E+02
3.000000E+02
3.000000E+02
3.000000E+02
3.000000E+02
3.000000E+02
3.000000E+02
3.000000E+02
3.000000E+02
3.000000E+02
3.000000E+02
3.000000E+02
3.000000E+02
3.000000E+02
3.000000E+02
3.000000E+02
3.000000E+02
3.000000E+02
3.000000E+02
3.000000E+02
3.000000E+02
3.000000E+02
3.000000E+02
3.000000E+02
3.000000E+02
3.000000E+02
3.000000E+02
3.000000E+02
3.000000E+02
3.000000E+02
3.000000E+02
3.000000E+02
3.000000E+02
3.000000E+02
3.000000E+02
3.000000E+02
3.000000E+02
3.000000E+02
3.000000E+02
3.000000E+02
3.000000E+02
3.000000E+02
3.000000E+02
3.000000E+02
3.000000E+02
3.000000E+02
3.000000E+02
3.000000E+02
3.000000E+02
3.000000E+02
3.000000E+02
3.000000E+02
3.000000E+02
3.000000E+02
3.000000E+02
3.000000E+02
3.000000E+02
3.000000E+02
3.000000E+02
3.000000E+02
3.000000E+02
3.000000E+02
3.000000E+02
3.000000E+02
3.000000E+02
3.000000E+02
3.000000E+02
3.000000E+02
3.000000E+02
3.000000E+02
3.000000E+02
3.000000E+02
3.000000E+02
3.000000E+02
3.000000E+02
3.000000E+02
3.000000E+02
3.000000E+02
3.000000E+02
3.000000E+02
3.000000E+02
3.000000E+02
3.000000E+02
3.000000E+02
3.000000E+02
3.050000E+02
3.050000E+02
3.050000E+02
3.050000E+02
3.050000E+02
3.050000E+02
3.050000E+02
3.050000E+02
3.050000E+02
3.050000E+02
3.050000E+02
3.050000E+02
3.050000E+02
3.050000E+02
3.050000E+02
3.050000E+02
3.050000E+02
3.050000E+02
3.050000E+02
3.050000E+02
3.050000E+02
3.050000E+02
3.050000E+02
3.050000E+02
3.050000E+02
3.050000E+02
3.050000E+02
3.050000E+02
3.050000E+02
3.050000E+02
3.050000E+02
3.050000E+02
3.050000E+02
3.050000E+02
3.050000E+02
3.050000E+02
3.050000E+02
3.050000E+02
3.050000E+02
3.050000E+02
3.050000E+02
3.050000E+02
3.050000E+02
3.050000E+02
3.050000E+02
3.050000E+02
3.050000E+02
3.050000E+02
3.050000E+02
3.050000E+02
3.050000E+02
3.050000E+02
3.050000E+02
3.050000E+02
3.050000E+02
3.050000E+02
3.050000E+02
3.050000E+02
3.050000E+02
3.050000E+02
3.050000E+02
3.050000E+02
3.050000E+02
3.050000E+02
3.050000E+02
3.050000E+02
3.050000E+02
3.050000E+02
3.050000E+02
3.050000E+02
3.050000E+02
3.050000E+02
3.050000E+02
3.050000E+02
3.050000E+02
3.050000E+02
3.050000E+02
3.050000E+02
3.050000E+02
3.050000E+02
3.050000E+02
3.050000E+02
3.050000E+02
3.050000E+02
3.050000E+02
3.050000E+02
3.050000E+02
3.050000E+02
3.050000E+02
3.050000E+02
3.050000E+02
3.050000E+02
3.050000E+02
3.050000E+02
3.050000E+02
3.050000E+02
3.050000E+02
3.050000E+02
3.050000E+02
3.050000E+02
3.050000E+02
3.050000E+02
3.050000E+02
3.050000E+02
3.050000E+02
3.050000E+02
3.050000E+02
3.050000E+02
3.050000E+02
3.050000E+02
3.050000E+02
3.050000E+02
3.050000E+02
3.050000E+02
3.050000E+02
3.050000E+02
3.050000E+02
3.050000E+02
3.050000E+02
3.050000E+02
3.050000E+02
3.050000E+02
3.050000E+02
3.050000E+02
3.050000E+02
3.050000E+02
3.050000E+02
3.050000E+02
3.050000E+02
3.050000E+02
3.050000E+02
3.050000E+02
3.050000E+02
3.050000E+02
3.050000E+02
3.050000E+02
3.050000E+02
3.050000E+02
3.050000E+02
3.050000E+02
3.050000E+02
3.050000E+02
3.050000E+02
3.050000E+02
3.050000E+02
3.050000E+02
3.050000E+02
3.050000E+02
3.050000E+02
3.050000E+02
3.050000E+02
3.050000E+02
3.050000E+02
3.050000E+02
3.050000E+02
3.050000E+02
3.050000E+02
3.050000E+02
3.050000E+02
3.050000E+02
3.050000E+02
3.050000E+02
3.050000E+02
3.050000E+02
3.050000E+02
3.050000E+02
3.050000E+02
3.050000E+02
3.050000E+02
3.050000E+02
3.050000E+02
3.050000E+02
3.050000E+02
3.050000E+02
3.050000E+02
3.050000E+02
3.050000E+02
3.050000E+02
3.050000E+02
3.050000E+02
3.050000E+02
3.050000E+02
3.050000E+02
3.050000E+02
3.050000E+02
3.050000E+02
3.050000E+02
3.050000E+02
3.050000E+02
3.050000E+02
3.050000E+02
3.050000E+02
3.050000E+02
3.050000E+02
3.050000E+02
3.050000E+02
3.050000E+02
3.050000E+02
3.050000E+02
3.050000E+02
3.050000E+02
3.100000E+02
3.100000E+02
3.100000E+02
3.100000E+02
3.100000E+02
3.100000E+02
3.100000E+02
3.100000E+02
3.100000E+02
3.100000E+02
3.100000E+02
3.100000E+02
3.100000E+02
3.100000E+02
3.100000E+02
3.100000E+02
3.100000E+02
3.100000E+02
3.100000E+02
3.100000E+02
3.100000E+02
3.100000E+02
3.100000E+02
3.100000E+02
3.100000E+02
3.100000E+02
3.100000E+02
3.100000E+02
3.100000E+02
3.100000E+02
3.100000E+02
3.100000E+02
3.100000E+02
3.100000E+02
3.100000E+02
3.100000E+02
3.100000E+02
3.100000E+02
3.100000E+02
3.100000E+02
3.100000E+02
3.100000E+02
3.100000E+02
3.100000E+02
3.100000E+02
3.100000E+02
3.100000E+02
3.100000E+02
3.100000E+02
3.100000E+02
3.100000E+02
3.100000E+02
3.100000E+02
3.100000E+02
3.100000E+02
3.100000E+02
3.100000E+02
3.100000E+02
3.100000E+02
3.100000E+02
3.100000E+02
3.100000E+02
3.100000E+02
3.100000E+02
3.100000E+02
3.100000E+02
3.100000E+02
3.100000E+02
3.100000E+02
3.100000E+02
3.100000E+02
3.100000E+02
3.100000E+02
3.100000E+02
3.100000E+02
3.100000E+02
3.100000E+02
3.100000E+02
3.100000E+02
3.100000E+02
3.100000E+02
3.100000E+02
3.100000E+02
3.100000E+02
3.100000E+02
3.100000E+02
3.100000E+02
3.100000E+02
3.100000E+02
3.100000E+02
3.100000E+02
3.100000E+02
3.100000E+02
3.100000E+02
3.100000E+02
3.100000E+02
3.100000E+02
3.100000E+02
3.100000E+02
3.100000E+02
3.100000E+02
3.100000E+02
3.100000E+02
3.100000E+02
3.100000E+02
3.100000E+02
3.100000E+02
3.100000E+02
3.100000E+02
3.100000E+02
3.100000E+02
3.100000E+02
3.100000E+02
3.100000E+02
3.100000E+02
3.100000E+02
3.100000E+02
3.100000E+02
3.100000E+02
3.100000E+02
3.100000E+02
3.100000E+02
3.100000E+02
3.100000E+02
3.100000E+02
3.100000E+02
3.100000E+02
3.100000E+02
3.100000E+02
3.100000E+02
3.100000E+02
3.100000E+02
3.100000E+02
3.100000E+02
3.100000E+02
3.100000E+02
3.100000E+02
3.100000E+02
3.100000E+02
3.100000E+02
3.100000E+02
3.100000E+02
3.100000E+02
3.100000E+02
3.100000E+02
3.100000E+02
3.100000E+02
3.100000E+02
3.100000E+02
3.100000E+02
3.100000E+02
3.100000E+02
3.100000E+02
3.100000E+02
3.100000E+02
3.100000E+02
3.100000E+02
3.100000E+02
3.100000E+02
3.100000E+02
3.100000E+02
3.100000E+02
3.100000E+02
3.100000E+02
3.100000E+02
3.100000E+02
3.100000E+02
3.100000E+02
3.100000E+02
3.100000E+02
3.100000E+02
3.100000E+02
3.100000E+02
3.100000E+02
3.100000E+02
3.100000E+02
3.100000E+02
3.100000E+02
3.100000E+02
3.100000E+02
3.100000E+02
3.100000E+02
3.100000E+02
3.100000E+02
3.100000E+02
3.100000E+02
3.100000E+02
3.100000E+02
3.100000E+02
3.100000E+02
3.100000E+02
3.100000E+02
3.100000E+02
3.100000E+02
3.100000E+02
3.100000E+02
3.100000E+02
3.100000E+02
3.100000E+02
3.100000E+02
3.100000E+02
3.150000E+02
3.150000E+02
3.150000E+02
3.150000E+02
3.150000E+02
3.150000E+02
3.150000E+02
3.150000E+02
3.150000E+02
3.150000E+02
3.150000E+02
3.150000E+02
3.150000E+02
3.150000E+02
3.150000E+02
3.150000E+02
3.150000E+02
3.150000E+02
3.150000E+02
3.150000E+02
3.150000E+02
3.150000E+02
3.150000E+02
3.150000E+02
3.150000E+02
3.150000E+02
3.150000E+02
3.150000E+02
3.150000E+02
3.150000E+02
3.150000E+02
3.150000E+02
3.150000E+02
3.150000E+02
3.150000E+02
3.150000E+02
3.150000E+02
3.150000E+02
3.150000E+02
3.150000E+02
3.150000E+02
3.150000E+02
3.150000E+02
3.150000E+02
3.150000E+02
3.150000E+02
3.150000E+02
3.150000E+02
3.150000E+02
3.150000E+02
3.150000E+02
3.150000E+02
3.150000E+02
3.150000E+02
3.150000E+02
3.150000E+02
3.150000E+02
3.150000E+02
3.150000E+02
3.150000E+02
3.150000E+02
3.150000E+02
3.150000E+02
3.150000E+02
3.150000E+02
3.150000E+02
3.150000E+02
3.150000E+02
3.150000E+02
3.150000E+02
3.150000E+02
3.150000E+02
3.150000E+02
3.150000E+02
3.150000E+02
3.150000E+02
3.150000E+02
3.150000E+02
3.150000E+02
3.150000E+02
3.150000E+02
3.150000E+02
3.150000E+02
3.150000E+02
3.150000E+02
3.150000E+02
3.150000E+02
3.150000E+02
3.150000E+02
3.150000E+02
3.150000E+02
3.150000E+02
3.150000E+02
3.150000E+02
3.150000E+02
3.150000E+02
3.150000E+02
3.150000E+02
3.150000E+02
3.150000E+02
3.150000E+02
3.150000E+02
3.150000E+02
3.150000E+02
3.150000E+02
3.150000E+02
3.150000E+02
3.150000E+02
3.150000E+02
3.150000E+02
3.150000E+02
3.150000E+02
3.150000E+02
3.150000E+02
3.150000E+02
3.150000E+02
3.150000E+02
3.150000E+02
3.150000E+02
3.150000E+02
3.150000E+02
3.150000E+02
3.150000E+02
3.150000E+02
3.150000E+02
3.150000E+02
3.150000E+02
3.150000E+02
3.150000E+02
3.150000E+02
3.150000E+02
3.150000E+02
3.150000E+02
3.150000E+02
3.150000E+02
3.150000E+02
3.150000E+02
3.150000E+02
3.150000E+02
3.150000E+02
3.150000E+02
3.150000E+02
3.150000E+02
3.150000E+02
3.150000E+02
3.150000E+02
3.150000E+02
3.150000E+02
3.150000E+02
3.150000E+02
3.150000E+02
3.150000E+02
3.150000E+02
3.150000E+02
3.150000E+02
3.150000E+02
3.150000E+02
3.150000E+02
3.150000E+02
3.150000E+02
3.150000E+02
3.150000E+02
3.150000E+02
3.150000E+02
3.150000E+02
3.150000E+02
3.150000E+02
3.150000E+02
3.150000E+02
3.150000E+02
3.150000E+02
3.150000E+02
3.150000E+02
3.150000E+02
3.150000E+02
3.150000E+02
3.150000E+02
3.150000E+02
3.150000E+02
3.150000E+02
3.150000E+02
3.150000E+02
3.150000E+02
3.150000E+02
3.150000E+02
3.150000E+02
3.150000E+02
3.150000E+02
3.150000E+02
3.150000E+02
3.150000E+02
3.150000E+02
3.150000E+02
3.150000E+02
3.150000E+02
3.150000E+02
3.150000E+02
3.150000E+02
3.150000E+02
3.150000E+02
3.150000E+02
3.200000E+02
3.200000E+02
3.200000E+02
3.200000E+02
3.200000E+02
3.200000E+02
3.200000E+02
3.200000E+02
3.200000E+02
3.200000E+02
3.200000E+02
3.200000E+02
3.200000E+02
3.200000E+02
3.200000E+02
3.200000E+02
3.200000E+02
3.200000E+02
3.200000E+02
3.200000E+02
3.200000E+02
3.200000E+02
3.200000E+02
3.200000E+02
3.200000E+02
3.200000E+02
3.200000E+02
3.200000E+02
3.200000E+02
3.200000E+02
3.200000E+02
3.200000E+02
3.200000E+02
3.200000E+02
3.200000E+02
3.200000E+02
3.200000E+02
3.200000E+02
3.200000E+02
3.200000E+02
3.200000E+02
3.200000E+02
3.200000E+02
3.200000E+02
3.200000E+02
3.200000E+02
3.200000E+02
3.200000E+02
3.200000E+02
3.200000E+02
3.200000E+02
3.200000E+02
3.200000E+02
3.200000E+02
3.200000E+02
3.200000E+02
3.200000E+02
3.200000E+02
3.200000E+02
3.200000E+02
3.200000E+02
3.200000E+02
3.200000E+02
3.200000E+02
3.200000E+02
3.200000E+02
3.200000E+02
3.200000E+02
3.200000E+02
3.200000E+02
3.200000E+02
3.200000E+02
3.200000E+02
3.200000E+02
3.200000E+02
3.200000E+02
3.200000E+02
3.200000E+02
3.200000E+02
3.200000E+02
3.200000E+02
3.200000E+02
3.200000E+02
3.200000E+02
3.200000E+02
3.200000E+02
3.200000E+02
3.200000E+02
3.200000E+02
3.200000E+02
3.200000E+02
3.200000E+02
3.200000E+02
3.200000E+02
3.200000E+02
3.200000E+02
3.200000E+02
3.200000E+02
3.200000E+02
3.200000E+02
3.200000E+02
3.200000E+02
3.200000E+02
3.200000E+02
3.200000E+02
3.200000E+02
3.200000E+02
3.200000E+02
3.200000E+02
3.200000E+02
3.200000E+02
3.200000E+02
3.200000E+02
3.200000E+02
3.200000E+02
3.200000E+02
3.200000E+02
3.200000E+02
3.200000E+02
3.200000E+02
3.200000E+02
3.200000E+02
3.200000E+02
3.200000E+02
3.200000E+02
3.200000E+02
3.200000E+02
3.200000E+02
3.200000E+02
3.200000E+02
3.200000E+02
3.200000E+02
3.200000E+02
3.200000E+02
3.200000E+02
3.200000E+02
3.200000E+02
3.200000E+02
3.200000E+02
3.200000E+02
3.200000E+02
3.200000E+02
3.200000E+02
3.200000E+02
3.200000E+02
3.200000E+02
3.200000E+02
3.200000E+02
3.200000E+02
3.200000E+02
3.200000E+02
3.200000E+02
3.200000E+02
3.200000E+02
3.200000E+02
3.200000E+02
3.200000E+02
3.200000E+02
3.200000E+02
3.200000E+02
3.200000E+02
3.200000E+02
3.200000E+02
3.200000E+02
3.200000E+02
3.200000E+02
3.200000E+02
3.200000E+02
3.200000E+02
3.200000E+02
3.200000E+02
3.200000E+02
3.200000E+02
3.200000E+02
3.200000E+02
3.200000E+02
3.200000E+02
3.200000E+02
3.200000E+02
3.200000E+02
3.200000E+02
3.200000E+02
3.200000E+02
3.200000E+02
3.200000E+02
3.200000E+02
3.200000E+02
3.200000E+02
3.200000E+02
3.200000E+02
3.200000E+02
3.200000E+02
3.200000E+02
3.200000E+02
3.200000E+02
3.200000E+02
3.200000E+02
3.200000E+02
3.200000E+02
3.200000E+02
3.200000E+02
3.250000E+02
3.250000E+02
3.250000E+02
3.250000E+02
3.250000E+02
3.250000E+02
3.250000E+02
3.250000E+02
3.250000E+02
3.250000E+02
3.250000E+02
3.250000E+02
3.250000E+02
3.250000E+02
3.250000E+02
3.250000E+02
3.250000E+02
3.250000E+02
3.250000E+02
3.250000E+02
3.250000E+02
3.250000E+02
3.250000E+02
3.250000E+02
3.250000E+02
3.250000E+02
3.250000E+02
3.250000E+02
3.250000E+02
3.250000E+02
3.250000E+02
3.250000E+02
3.250000E+02
3.250000E+02
3.250000E+02
3.250000E+02
3.250000E+02
3.250000E+02
3.250000E+02
3.250000E+02
3.250000E+02
3.250000E+02
3.250000E+02
3.250000E+02
3.250000E+02
3.250000E+02
3.250000E+02
3.250000E+02
3.250000E+02
3.250000E+02
3.250000E+02
3.250000E+02
3.250000E+02
3.250000E+02
3.250000E+02
3.250000E+02
3.250000E+02
3.250000E+02
3.250000E+02
3.250000E+02
3.250000E+02
3.250000E+02
3.250000E+02
3.250000E+02
3.250000E+02
3.250000E+02
3.250000E+02
3.250000E+02
3.250000E+02
3.250000E+02
3.250000E+02
3.250000E+02
3.250000E+02
3.250000E+02
3.250000E+02
3.250000E+02
3.250000E+02
3.250000E+02
3.250000E+02
3.250000E+02
3.250000E+02
3.250000E+02
3.250000E+02
3.250000E+02
3.250000E+02
3.250000E+02
3.250000E+02
3.250000E+02
3.250000E+02
3.250000E+02
3.250000E+02
3.250000E+02
3.250000E+02
3.250000E+02
3.250000E+02
3.250000E+02
3.250000E+02
3.250000E+02
3.250000E+02
3.250000E+02
3.250000E+02
3.250000E+02
3.250000E+02
3.250000E+02
3.250000E+02
3.250000E+02
3.250000E+02
3.250000E+02
3.250000E+02
3.250000E+02
3.250000E+02
3.250000E+02
3.250000E+02
3.250000E+02
3.250000E+02
3.250000E+02
3.250000E+02
3.250000E+02
3.250000E+02
3.250000E+02
3.250000E+02
3.250000E+02
3.250000E+02
3.250000E+02
3.250000E+02
3.250000E+02
3.250000E+02
3.250000E+02
3.250000E+02
3.250000E+02
3.250000E+02
3.250000E+02
3.250000E+02
3.250000E+02
3.250000E+02
3.250000E+02
3.250000E+02
3.250000E+02
3.250000E+02
3.250000E+02
3.250000E+02
3.250000E+02
3.250000E+02
3.250000E+02
3.250000E+02
3.250000E+02
3.250000E+02
3.250000E+02
3.250000E+02
3.250000E+02
3.250000E+02
3.250000E+02
3.250000E+02
3.250000E+02
3.250000E+02
3.250000E+02
3.250000E+02
3.250000E+02
3.250000E+02
3.250000E+02
3.250000E+02
3.250000E+02
3.250000E+02
3.250000E+02
3.250000E+02
3.250000E+02
3.250000E+02
3.250000E+02
3.250000E+02
3.250000E+02
3.250000E+02
3.250000E+02
3.250000E+02
3.250000E+02
3.250000E+02
3.250000E+02
3.250000E+02
3.250000E+02
3.250000E+02
3.250000E+02
3.250000E+02
3.250000E+02
3.250000E+02
3.250000E+02
3.250000E+02
3.250000E+02
3.250000E+02
3.250000E+02
3.250000E+02
3.250000E+02
3.250000E+02
3.250000E+02
3.250000E+02
3.250000E+02
3.250000E+02
3.250000E+02
3.250000E+02
3.250000E+02
3.250000E+02
3.250000E+02
3.250000E+02
3.300000E+02
3.300000E+02
3.300000E+02
3.300000E+02
3.300000E+02
3.300000E+02
3.300000E+02
3.300000E+02
3.300000E+02
3.300000E+02
3.300000E+02
3.300000E+02
3.300000E+02
3.300000E+02
3.300000E+02
3.300000E+02
3.300000E+02
3.300000E+02
3.300000E+02
3.300000E+02
3.300000E+02
3.300000E+02
3.300000E+02
3.300000E+02
3.300000E+02
3.300000E+02
3.300000E+02
3.300000E+02
3.300000E+02
3.300000E+02
3.300000E+02
3.300000E+02
3.300000E+02
3.300000E+02
3.300000E+02
3.300000E+02
3.300000E+02
3.300000E+02
3.300000E+02
3.300000E+02
3.300000E+02
3.300000E+02
3.300000E+02
3.300000E+02
3.300000E+02
3.300000E+02
3.300000E+02
3.300000E+02
3.300000E+02
3.300000E+02
3.300000E+02
3.300000E+02
3.300000E+02
3.300000E+02
3.300000E+02
3.300000E+02
3.300000E+02
3.300000E+02
3.300000E+02
3.300000E+02
3.300000E+02
3.300000E+02
3.300000E+02
3.300000E+02
3.300000E+02
3.300000E+02
3.300000E+02
3.300000E+02
3.300000E+02
3.300000E+02
3.300000E+02
3.300000E+02
3.300000E+02
3.300000E+02
3.300000E+02
3.300000E+02
3.300000E+02
3.300000E+02
3.300000E+02
3.300000E+02
3.300000E+02
3.300000E+02
3.300000E+02
3.300000E+02
3.300000E+02
3.300000E+02
3.300000E+02
3.300000E+02
3.300000E+02
3.300000E+02
3.300000E+02
3.300000E+02
3.300000E+02
3.300000E+02
3.300000E+02
3.300000E+02
3.300000E+02
3.300000E+02
3.300000E+02
3.300000E+02
3.300000E+02
3.300000E+02
3.300000E+02
3.300000E+02
3.300000E+02
3.300000E+02
3.300000E+02
3.300000E+02
3.300000E+02
3.300000E+02
3.300000E+02
3.300000E+02
3.300000E+02
3.300000E+02
3.300000E+02
3.300000E+02
3.300000E+02
3.300000E+02
3.300000E+02
3.300000E+02
3.300000E+02
3.300000E+02
3.300000E+02
3.300000E+02
3.300000E+02
3.300000E+02
3.300000E+02
3.300000E+02
3.300000E+02
3.300000E+02
3.300000E+02
3.300000E+02
3.300000E+02
3.300000E+02
3.300000E+02
3.300000E+02
3.300000E+02
3.300000E+02
3.300000E+02
3.300000E+02
3.300000E+02
3.300000E+02
3.300000E+02
3.300000E+02
3.300000E+02
3.300000E+02
3.300000E+02
3.300000E+02
3.300000E+02
3.300000E+02
3.300000E+02
3.300000E+02
3.300000E+02
3.300000E+02
3.300000E+02
3.300000E+02
3.300000E+02
3.300000E+02
3.300000E+02
3.300000E+02
3.300000E+02
3.300000E+02
3.300000E+02
3.300000E+02
3.300000E+02
3.300000E+02
3.300000E+02
3.300000E+02
3.300000E+02
3.300000E+02
3.300000E+02
3.300000E+02
3.300000E+02
3.300000E+02
3.300000E+02
3.300000E+02
3.300000E+02
3.300000E+02
3.300000E+02
3.300000E+02
3.300000E+02
3.300000E+02
3.300000E+02
3.300000E+02
3.300000E+02
3.300000E+02
3.300000E+02
3.300000E+02
3.300000E+02
3.300000E+02
3.300000E+02
3.300000E+02
3.300000E+02
3.300000E+02
3.300000E+02
3.300000E+02
3.300000E+02
3.300000E+02
3.300000E+02
3.300000E+02
3.300000E+02
3.350000E+02
3.350000E+02
3.350000E+02
3.350000E+02
3.350000E+02
3.350000E+02
3.350000E+02
3.350000E+02
3.350000E+02
3.350000E+02
3.350000E+02
3.350000E+02
3.350000E+02
3.350000E+02
3.350000E+02
3.350000E+02
3.350000E+02
3.350000E+02
3.350000E+02
3.350000E+02
3.350000E+02
3.350000E+02
3.350000E+02
3.350000E+02
3.350000E+02
3.350000E+02
3.350000E+02
3.350000E+02
3.350000E+02
3.350000E+02
3.350000E+02
3.350000E+02
3.350000E+02
3.350000E+02
3.350000E+02
3.350000E+02
3.350000E+02
3.350000E+02
3.350000E+02
3.350000E+02
3.350000E+02
3.350000E+02
3.350000E+02
3.350000E+02
3.350000E+02
3.350000E+02
3.350000E+02
3.350000E+02
3.350000E+02
3.350000E+02
3.350000E+02
3.350000E+02
3.350000E+02
3.350000E+02
3.350000E+02
3.350000E+02
3.350000E+02
3.350000E+02
3.350000E+02
3.350000E+02
3.350000E+02
3.350000E+02
3.350000E+02
3.350000E+02
3.350000E+02
3.350000E+02
3.350000E+02
3.350000E+02
3.350000E+02
3.350000E+02
3.350000E+02
3.350000E+02
3.350000E+02
3.350000E+02
3.350000E+02
3.350000E+02
3.350000E+02
3.350000E+02
3.350000E+02
3.350000E+02
3.350000E+02
3.350000E+02
3.350000E+02
3.350000E+02
3.350000E+02
3.350000E+02
3.350000E+02
3.350000E+02
3.350000E+02
3.350000E+02
3.350000E+02
3.350000E+02
3.350000E+02
3.350000E+02
3.350000E+02
3.350000E+02
3.350000E+02
3.350000E+02
3.350000E+02
3.350000E+02
3.350000E+02
3.350000E+02
3.350000E+02
3.350000E+02
3.350000E+02
3.350000E+02
3.350000E+02
3.350000E+02
3.350000E+02
3.350000E+02
3.350000E+02
3.350000E+02
3.350000E+02
3.350000E+02
3.350000E+02
3.350000E+02
3.350000E+02
3.350000E+02
3.350000E+02
3.350000E+02
3.350000E+02
3.350000E+02
3.350000E+02
3.350000E+02
3.350000E+02
3.350000E+02
3.350000E+02
3.350000E+02
3.350000E+02
3.350000E+02
3.350000E+02
3.350000E+02
3.350000E+02
3.350000E+02
3.350000E+02
3.350000E+02
3.350000E+02
3.350000E+02
3.350000E+02
3.350000E+02
3.350000E+02
3.350000E+02
3.350000E+02
3.350000E+02
3.350000E+02
3.350000E+02
3.350000E+02
3.350000E+02
3.350000E+02
3.350000E+02
3.350000E+02
3.350000E+02
3.350000E+02
3.350000E+02
3.350000E+02
3.350000E+02
3.350000E+02
3.350000E+02
3.350000E+02
3.350000E+02
3.350000E+02
3.350000E+02
3.350000E+02
3.350000E+02
3.350000E+02
3.350000E+02
3.350000E+02
3.350000E+02
3.350000E+02
3.350000E+02
3.350000E+02
3.350000E+02
3.350000E+02
3.350000E+02
3.350000E+02
3.350000E+02
3.350000E+02
3.350000E+02
3.350000E+02
3.350000E+02
3.350000E+02
3.350000E+02
3.350000E+02
3.350000E+02
3.350000E+02
3.350000E+02
3.350000E+02
3.350000E+02
3.350000E+02
3.350000E+02
3.350000E+02
3.350000E+02
3.350000E+02
3.350000E+02
3.350000E+02
3.350000E+02
3.350000E+02
3.350000E+02
3.350000E+02
3.350000E+02
3.350000E+02
3.400000E+02
3.400000E+02
3.400000E+02
3.400000E+02
3.400000E+02
3.400000E+02
3.400000E+02
3.400000E+02
3.400000E+02
3.400000E+02
3.400000E+02
3.400000E+02
3.400000E+02
3.400000E+02
3.400000E+02
3.400000E+02
3.400000E+02
3.400000E+02
3.400000E+02
3.400000E+02
3.400000E+02
3.400000E+02
3.400000E+02
3.400000E+02
3.400000E+02
3.400000E+02
3.400000E+02
3.400000E+02
3.400000E+02
3.400000E+02
3.400000E+02
3.400000E+02
3.400000E+02
3.400000E+02
3.400000E+02
3.400000E+02
3.400000E+02
3.400000E+02
3.400000E+02
3.400000E+02
3.400000E+02
3.400000E+02
3.400000E+02
3.400000E+02
3.400000E+02
3.400000E+02
3.400000E+02
3.400000E+02
3.400000E+02
3.400000E+02
3.400000E+02
3.400000E+02
3.400000E+02
3.400000E+02
3.400000E+02
3.400000E+02
3.400000E+02
3.400000E+02
3.400000E+02
3.400000E+02
3.400000E+02
3.400000E+02
3.400000E+02
3.400000E+02
3.400000E+02
3.400000E+02
3.400000E+02
3.400000E+02
3.400000E+02
3.400000E+02
3.400000E+02
3.400000E+02
3.400000E+02
3.400000E+02
3.400000E+02
3.400000E+02
3.400000E+02
3.400000E+02
3.400000E+02
3.400000E+02
3.400000E+02
3.400000E+02
3.400000E+02
3.400000E+02
3.400000E+02
3.400000E+02
3.400000E+02
3.400000E+02
3.400000E+02
3.400000E+02
3.400000E+02
3.400000E+02
3.400000E+02
3.400000E+02
3.400000E+02
3.400000E+02
3.400000E+02
3.400000E+02
3.400000E+02
3.400000E+02
3.400000E+02
3.400000E+02
3.400000E+02
3.400000E+02
3.400000E+02
3.400000E+02
3.400000E+02
3.400000E+02
3.400000E+02
3.400000E+02
3.400000E+02
3.400000E+02
3.400000E+02
3.400000E+02
3.400000E+02
3.400000E+02
3.400000E+02
3.400000E+02
3.400000E+02
3.400000E+02
3.400000E+02
3.400000E+02
3.400000E+02
3.400000E+02
3.400000E+02
3.400000E+02
3.400000E+02
3.400000E+02
3.400000E+02
3.400000E+02
3.400000E+02
3.400000E+02
3.400000E+02
3.400000E+02
3.400000E+02
3.400000E+02
3.400000E+02
3.400000E+02
3.400000E+02
3.400000E+02
3.400000E+02
3.400000E+02
3.400000E+02
3.400000E+02
3.400000E+02
3.400000E+02
3.400000E+02
3.400000E+02
3.400000E+02
3.400000E+02
3.400000E+02
3.400000E+02
3.400000E+02
3.400000E+02
3.400000E+02
3.400000E+02
3.400000E+02
3.400000E+02
3.400000E+02
3.400000E+02
3.400000E+02
3.400000E+02
3.400000E+02
3.400000E+02
3.400000E+02
3.400000E+02
3.400000E+02
3.400000E+02
3.400000E+02
3.400000E+02
3.400000E+02
3.400000E+02
3.400000E+02
3.400000E+02
3.400000E+02
3.400000E+02
3.400000E+02
3.400000E+02
3.400000E+02
3.400000E+02
3.400000E+02
3.400000E+02
3.400000E+02
3.400000E+02
3.400000E+02
3.400000E+02
3.400000E+02
3.400000E+02
3.400000E+02
3.400000E+02
3.400000E+02
3.400000E+02
3.400000E+02
3.400000E+02
3.400000E+02
3.400000E+02
3.400000E+02
3.400000E+02
3.400000E+02
3.400000E+02
3.400000E+02
3.450000E+02
3.450000E+02
3.450000E+02
3.450000E+02
3.450000E+02
3.450000E+02
3.450000E+02
3.450000E+02
3.450000E+02
3.450000E+02
3.450000E+02
3.450000E+02
3.450000E+02
3.450000E+02
3.450000E+02
3.450000E+02
3.450000E+02
3.450000E+02
3.450000E+02
3.450000E+02
3.450000E+02
3.450000E+02
3.450000E+02
3.450000E+02
3.450000E+02
3.450000E+02
3.450000E+02
3.450000E+02
3.450000E+02
3.450000E+02
3.450000E+02
3.450000E+02
3.450000E+02
3.450000E+02
3.450000E+02
3.450000E+02
3.450000E+02
3.450000E+02
3.450000E+02
3.450000E+02
3.450000E+02
3.450000E+02
3.450000E+02
3.450000E+02
3.450000E+02
3.450000E+02
3.450000E+02
3.450000E+02
3.450000E+02
3.450000E+02
3.450000E+02
3.450000E+02
3.450000E+02
3.450000E+02
3.450000E+02
3.450000E+02
3.450000E+02
3.450000E+02
3.450000E+02
3.450000E+02
3.450000E+02
3.450000E+02
3.450000E+02
3.450000E+02
3.450000E+02
3.450000E+02
3.450000E+02
3.450000E+02
3.450000E+02
3.450000E+02
3.450000E+02
3.450000E+02
3.450000E+02
3.450000E+02
3.450000E+02
3.450000E+02
3.450000E+02
3.450000E+02
3.450000E+02
3.450000E+02
3.450000E+02
3.450000E+02
3.450000E+02
3.450000E+02
3.450000E+02
3.450000E+02
3.450000E+02
3.450000E+02
3.450000E+02
3.450000E+02
3.450000E+02
3.450000E+02
3.450000E+02
3.450000E+02
3.450000E+02
3.450000E+02
3.450000E+02
3.450000E+02
3.450000E+02
3.450000E+02
3.450000E+02
3.450000E+02
3.450000E+02
3.450000E+02
3.450000E+02
3.450000E+02
3.450000E+02
3.450000E+02
3.450000E+02
3.450000E+02
3.450000E+02
3.450000E+02
3.450000E+02
3.450000E+02
3.450000E+02
3.450000E+02
3.450000E+02
3.450000E+02
3.450000E+02
3.450000E+02
3.450000E+02
3.450000E+02
3.450000E+02
3.450000E+02
3.450000E+02
3.450000E+02
3.450000E+02
3.450000E+02
3.450000E+02
3.450000E+02
3.450000E+02
3.450000E+02
3.450000E+02
3.450000E+02
3.450000E+02
3.450000E+02
3.450000E+02
3.450000E+02
3.450000E+02
3.450000E+02
3.450000E+02
3.450000E+02
3.450000E+02
3.450000E+02
3.450000E+02
3.450000E+02
3.450000E+02
3.450000E+02
3.450000E+02
3.450000E+02
3.450000E+02
3.450000E+02
3.450000E+02
3.450000E+02
3.450000E+02
3.450000E+02
3.450000E+02
3.450000E+02
3.450000E+02
3.450000E+02
3.450000E+02
3.450000E+02
3.450000E+02
3.450000E+02
3.450000E+02
3.450000E+02
3.450000E+02
3.450000E+02
3.450000E+02
3.450000E+02
3.450000E+02
3.450000E+02
3.450000E+02
3.450000E+02
3.450000E+02
3.450000E+02
3.450000E+02
3.450000E+02
3.450000E+02
3.450000E+02
3.450000E+02
3.450000E+02
3.450000E+02
3.450000E+02
3.450000E+02
3.450000E+02
3.450000E+02
3.450000E+02
3.450000E+02
3.450000E+02
3.450000E+02
3.450000E+02
3.450000E+02
3.450000E+02
3.450000E+02
3.450000E+02
3.450000E+02
3.450000E+02
3.450000E+02
3.450000E+02
3.450000E+02
3.500000E+02
3.500000E+02
3.500000E+02
3.500000E+02
3.500000E+02
3.500000E+02
3.500000E+02
3.500000E+02
3.500000E+02
3.500000E+02
3.500000E+02
3.500000E+02
3.500000E+02
3.500000E+02
3.500000E+02
3.500000E+02
3.500000E+02
3.500000E+02
3.500000E+02
3.500000E+02
3.500000E+02
3.500000E+02
3.500000E+02
3.500000E+02
3.500000E+02
3.500000E+02
3.500000E+02
3.500000E+02
3.500000E+02
3.500000E+02
3.500000E+02
3.500000E+02
3.500000E+02
3.500000E+02
3.500000E+02
3.500000E+02
3.500000E+02
3.500000E+02
3.500000E+02
3.500000E+02
3.500000E+02
3.500000E+02
3.500000E+02
3.500000E+02
3.500000E+02
3.500000E+02
3.500000E+02
3.500000E+02
3.500000E+02
3.500000E+02
3.500000E+02
3.500000E+02
3.500000E+02
3.500000E+02
3.500000E+02
3.500000E+02
3.500000E+02
3.500000E+02
3.500000E+02
3.500000E+02
3.500000E+02
3.500000E+02
3.500000E+02
3.500000E+02
3.500000E+02
3.500000E+02
3.500000E+02
3.500000E+02
3.500000E+02
3.500000E+02
3.500000E+02
3.500000E+02
3.500000E+02
3.500000E+02
3.500000E+02
3.500000E+02
3.500000E+02
3.500000E+02
3.500000E+02
3.500000E+02
3.500000E+02
3.500000E+02
3.500000E+02
3.500000E+02
3.500000E+02
3.500000E+02
3.500000E+02
3.500000E+02
3.500000E+02
3.500000E+02
3.500000E+02
3.500000E+02
3.500000E+02
3.500000E+02
3.500000E+02
3.500000E+02
3.500000E+02
3.500000E+02
3.500000E+02
3.500000E+02
3.500000E+02
3.500000E+02
3.500000E+02
3.500000E+02
3.500000E+02
3.500000E+02
3.500000E+02
3.500000E+02
3.500000E+02
3.500000E+02
3.500000E+02
3.500000E+02
3.500000E+02
3.500000E+02
3.500000E+02
3.500000E+02
3.500000E+02
3.500000E+02
3.500000E+02
3.500000E+02
3.500000E+02
3.500000E+02
3.500000E+02
3.500000E+02
3.500000E+02
3.500000E+02
3.500000E+02
3.500000E+02
3.500000E+02
3.500000E+02
3.500000E+02
3.500000E+02
3.500000E+02
3.500000E+02
3.500000E+02
3.500000E+02
3.500000E+02
3.500000E+02
3.500000E+02
3.500000E+02
3.500000E+02
3.500000E+02
3.500000E+02
3.500000E+02
3.500000E+02
3.500000E+02
3.500000E+02
3.500000E+02
3.500000E+02
3.500000E+02
3.500000E+02
3.500000E+02
3.500000E+02
3.500000E+02
3.500000E+02
3.500000E+02
3.500000E+02
3.500000E+02
3.500000E+02
3.500000E+02
3.500000E+02
3.500000E+02
3.500000E+02
3.500000E+02
3.500000E+02
3.500000E+02
3.500000E+02
3.500000E+02
3.500000E+02
3.500000E+02
3.500000E+02
3.500000E+02
3.500000E+02
3.500000E+02
3.500000E+02
3.500000E+02
3.500000E+02
3.500000E+02
3.500000E+02
3.500000E+02
3.500000E+02
3.500000E+02
3.500000E+02
3.500000E+02
3.500000E+02
3.500000E+02
3.500000E+02
3.500000E+02
3.500000E+02
3.500000E+02
3.500000E+02
3.500000E+02
3.500000E+02
3.500000E+02
3.500000E+02
3.500000E+02
3.500000E+02
3.500000E+02
3.500000E+02
3.500000E+02
3.500000E+02
3.550000E+02
3.550000E+02
3.550000E+02
3.550000E+02
3.550000E+02
3.550000E+02
3.550000E+02
3.550000E+02
3.550000E+02
3.550000E+02
3.550000E+02
3.550000E+02
3.550000E+02
3.550000E+02
3.550000E+02
3.550000E+02
3.550000E+02
3.550000E+02
3.550000E+02
3.550000E+02
3.550000E+02
3.550000E+02
3.550000E+02
3.550000E+02
3.550000E+02
3.550000E+02
3.550000E+02
3.550000E+02
3.550000E+02
3.550000E+02
3.550000E+02
3.550000E+02
3.550000E+02
3.550000E+02
3.550000E+02
3.550000E+02
3.550000E+02
3.550000E+02
3.550000E+02
3.550000E+02
3.550000E+02
3.550000E+02
3.550000E+02
3.550000E+02
3.550000E+02
3.550000E+02
3.550000E+02
3.550000E+02
3.550000E+02
3.550000E+02
3.550000E+02
3.550000E+02
3.550000E+02
3.550000E+02
3.550000E+02
3.550000E+02
3.550000E+02
3.550000E+02
3.550000E+02
3.550000E+02
3.550000E+02
3.550000E+02
3.550000E+02
3.550000E+02
3.550000E+02
3.550000E+02
3.550000E+02
3.550000E+02
3.550000E+02
3.550000E+02
3.550000E+02
3.550000E+02
3.550000E+02
3.550000E+02
3.550000E+02
3.550000E+02
3.550000E+02
3.550000E+02
3.550000E+02
3.550000E+02
3.550000E+02
3.550000E+02
3.550000E+02
3.550000E+02
3.550000E+02
3.550000E+02
3.550000E+02
3.550000E+02
3.550000E+02
3.550000E+02
3.550000E+02
3.550000E+02
3.550000E+02
3.550000E+02
3.550000E+02
3.550000E+02
3.550000E+02
3.550000E+02
3.550000E+02
3.550000E+02
3.550000E+02
3.550000E+02
3.550000E+02
3.550000E+02
3.550000E+02
3.550000E+02
3.550000E+02
3.550000E+02
3.550000E+02
3.550000E+02
3.550000E+02
3.550000E+02
3.550000E+02
3.550000E+02
3.550000E+02
3.550000E+02
3.550000E+02
3.550000E+02
3.550000E+02
3.550000E+02
3.550000E+02
3.550000E+02
3.550000E+02
3.550000E+02
3.550000E+02
3.550000E+02
3.550000E+02
3.550000E+02
3.550000E+02
3.550000E+02
3.550000E+02
3.550000E+02
3.550000E+02
3.550000E+02
3.550000E+02
3.550000E+02
3.550000E+02
3.550000E+02
3.550000E+02
3.550000E+02
3.550000E+02
3.550000E+02
3.550000E+02
3.550000E+02
3.550000E+02
3.550000E+02
3.550000E+02
3.550000E+02
3.550000E+02
3.550000E+02
3.550000E+02
3.550000E+02
3.550000E+02
3.550000E+02
3.550000E+02
3.550000E+02
3.550000E+02
3.550000E+02
3.550000E+02
3.550000E+02
3.550000E+02
3.550000E+02
3.550000E+02
3.550000E+02
3.550000E+02
3.550000E+02
3.550000E+02
3.550000E+02
3.550000E+02
3.550000E+02
3.550000E+02
3.550000E+02
3.550000E+02
3.550000E+02
3.550000E+02
3.550000E+02
3.550000E+02
3.550000E+02
3.550000E+02
3.550000E+02
3.550000E+02
3.550000E+02
3.550000E+02
3.550000E+02
3.550000E+02
3.550000E+02
3.550000E+02
3.550000E+02
3.550000E+02
3.550000E+02
3.550000E+02
3.550000E+02
3.550000E+02
3.550000E+02
3.550000E+02
3.550000E+02
3.550000E+02
3.550000E+02
3.550000E+02
3.550000E+02
3.550000E+02
Thickness
8.677301E-04
5.647889E-04
6.219841E-04
6.987533E-04
2.820527E-03
-4.832786E-02
-2.515096E-01
-5.422546E-03
-4.371336E-03
6.085193E-02
2.299556E-01
4.155900E-03
4.034938E-03
3.783659E-03
3.247791E-03
2.749519E-03
3.110890E-03
3.782208E-03
4.047242E-03
4.498230E-03
4.716374E-03
5.342331E-03
5.645817E-03
6.427485E-03
7.611221E-03
8.957833E-03
9.640830E-03
1.113031E-02
1.305658E-02
1.596634E-02
1.900801E-02
2.140520E-02
2.400790E-02
2.834674E-02
3.574359E-02
4.001050E-02
4.582027E-02
5.356170E-02
6.353848E-02
7.253263E-02
8.194984E-02
9.512600E-02
1.063418E-01
1.170394E-01
1.299310E-01
1.438399E-01
1.588381E-01
1.740431E-01
1.870916E-01
2.025465E-01
2.153680E-01
2.286957E-01
2.437100E-01
2.582946E-01
2.718828E-01
2.861863E-01
2.993842E-01
3.108534E-01
3.197096E-01
3.337960E-01
3.441103E-01
3.526166E-01
3.646238E-01
3.740050E-01
3.805345E-01
3.894857E-01
3.972458E-01
4.053622E-01
4.092846E-01
4.153929E-01
4.220127E-01
4.271974E-01
4.321090E-01
4.342338E-01
4.372616E-01
4.429892E-01
4.449984E-01
4.461557E-01
4.504659E-01
4.532984E-01
4.559282E-01
4.578096E-01
4.597047E-01
4.604704E-01
4.609751E-01
4.635728E-01
4.609880E-01
4.599699E-01
4.622394E-01
4.651810E-01
4.651444E-01
4.661535E-01
4.664275E-01
4.640022E-01
4.635490E-01
4.649753E-01
4.653169E-01
4.643651E-01
4.640143E-01
4.636984E-01
4.628311E-01
4.625064E-01
4.614560E-01
4.626535E-01
4.613499E-01
4.566769E-01
4.555881E-01
4.549107E-01
4.545576E-01
4.529421E-01
4.504283E-01
4.480512E-01
4.456599E-01
4.412325E-01
4.406940E-01
4.382846E-01
4.348828E-01
4.306668E-01
4.250735E-01
4.180682E-01
4.124013E-01
4.077045E-01
4.035193E-01
3.962714E-01
3.900278E-01
3.807682E-01
3.718905E-01
3.613540E-01
3.528322E-01
3.437463E-01
3.317298E-01
3.205799E-01
3.090959E-01
2.973475E-01
2.852267E-01
2.719076E-01
2.599431E-01
2.467101E-01
2.317830E-01
2.180666E-01
2.010209E-01
1.865833E-01
1.726128E-01
1.557208E-01
1.453381E-01
1.296644E-01
1.173348E-01
1.037187E-01
9.107762E-02
7.983773E-02
7.124078E-02
6.239129E-02
5.347037E-02
4.525559E-02
3.807008E-02
3.316420E-02
3.001362E-02
2.453119E-02
2.150276E-02
1.942880E-02
1.618386E-02
1.353524E-02
1.147702E-02
9.980271E-03
9.961373E-03
8.447115E-03
7.139655E-03
6.536760E-03
5.764592E-03
5.641403E-03
4.714198E-03
5.155455E-03
5.267118E-03
4.785124E-03
4.116283E-03
3.166178E-03
3.400237E-03
3.372616E-03
2.910694E-03
2.523549E-03
2.277365E-03
2.671560E-03
2.335883E-03
2.046384E-03
1.792716E-03
1.629828E-03
1.545655E-03
1.636512E-03
1.997610E-03
1.576121E-03
9.481929E-04
1.205151E-03
1.071487E-03
9.784618E-04
2.119143E-03
2.974579E-03
3.836561E-03
4.832304E-03
5.868325E-03
6.759564E-03
7.783558E-03
1.269490E-03
9.811683E-04
7.636745E-04
9.338867E-04
2.908637E-03
-1.666792E-02
-2.693043E-02
1.169297E-02
9.068897E-03
1.119016E-01
2.982169E-02
4.113101E-03
4.761995E-03
3.626865E-03
3.991512E-03
2.326547E-03
2.357523E-03
3.416637E-03
3.970155E-03
4.801199E-03
4.620891E-03
5.633202E-03
5.890311E-03
6.935148E-03
7.533592E-03
8.802455E-03
1.054841E-02
1.111925E-02
1.304632E-02
1.592765E-02
1.821816E-02
2.182457E-02
2.439644E-02
2.841860E-02
3.482935E-02
3.946433E-02
4.771848E-02
5.221064E-02
6.167712E-02
7.172117E-02
8.234380E-02
9.269837E-02
1.063773E-01
1.163708E-01
1.292648E-01
1.442434E-01
1.584640E-01
1.740422E-01
1.874288E-01
2.020353E-01
2.163471E-01
2.289001E-01
2.424215E-01
2.567589E-01
2.720138E-01
2.853273E-01
2.986816E-01
3.112706E-01
3.223619E-01
3.338032E-01
3.444112E-01
3.536838E-01
3.649790E-01
3.744399E-01
3.806038E-01
3.900982E-01
3.994625E-01
4.061233E-01
4.099015E-01
4.161393E-01
4.221297E-01
4.265536E-01
4.314287E-01
4.346335E-01
4.360136E-01
4.410779E-01
4.439787E-01
4.465095E-01
4.504992E-01
4.535947E-01
4.549193E-01
4.566257E-01
4.587049E-01
4.597950E-01
4.607433E-01
4.640899E-01
4.620036E-01
4.610788E-01
4.615319E-01
4.638334E-01
4.647601E-01
4.648885E-01
4.654144E-01
4.638126E-01
4.648323E-01
4.642797E-01
4.644500E-01
4.638000E-01
4.631693E-01
4.636363E-01
4.617104E-01
4.622411E-01
4.618758E-01
4.625649E-01
4.619213E-01
4.586102E-01
4.572302E-01
4.548297E-01
4.543812E-01
4.539329E-01
4.506647E-01
4.481070E-01
4.457810E-01
4.418119E-01
4.401954E-01
4.374874E-01
4.356081E-01
4.313326E-01
4.257102E-01
4.178641E-01
4.128856E-01
4.073528E-01
4.047296E-01
3.957990E-01
3.896823E-01
3.810398E-01
3.729222E-01
3.629040E-01
3.524896E-01
3.424379E-01
3.318030E-01
3.199711E-01
3.088405E-01
2.971888E-01
2.859687E-01
2.724157E-01
2.587220E-01
2.467114E-01
2.338610E-01
2.184029E-01
2.007471E-01
1.867096E-01
1.722179E-01
1.578536E-01
1.467766E-01
1.296525E-01
1.182126E-01
1.038607E-01
9.193853E-02
8.100000E-02
7.056212E-02
6.189733E-02
5.308655E-02
4.531291E-02
3.822761E-02
3.347028E-02
2.966896E-02
2.493195E-02
2.129676E-02
1.797871E-02
1.567764E-02
1.320663E-02
1.227718E-02
1.063989E-02
1.022012E-02
8.118654E-03
6.736273E-03
6.308068E-03
5.692812E-03
5.469576E-03
5.224321E-03
4.916941E-03
4.397543E-03
3.988849E-03
4.282034E-03
3.199785E-03
2.646412E-03
3.132004E-03
2.602036E-03
2.656509E-03
2.561285E-03
2.464791E-03
2.505607E-03
2.093656E-03
1.697422E-03
1.825687E-03
1.220486E-03
1.418967E-03
2.022712E-03
1.358538E-03
1.022387E-03
8.578463E-04
1.250431E-03
8.669571E-04
1.083013E-03
1.111717E-03
1.144342E-03
1.306976E-03
1.419075E-03
1.567720E-03
1.717858E-03
1.206980E-03
9.538405E-04
3.759006E-04
5.528425E-04
4.122667E-03
1.821239E-02
1.733524E-02
9.160283E-03
1.491511E-03
-2.612808E-02
-1.767905E-02
4.578904E-03
5.069267E-03
3.219869E-03
3.858082E-03
2.688355E-03
2.134930E-03
3.582558E-03
3.762168E-03
4.410926E-03
4.267943E-03
5.935378E-03
6.209573E-03
6.920402E-03
7.501126E-03
8.420828E-03
1.056722E-02
1.064205E-02
1.327538E-02
1.609551E-02
1.763082E-02
2.127737E-02
2.545578E-02
2.982425E-02
3.398277E-02
3.905937E-02
4.691745E-02
5.328151E-02
6.018056E-02
7.203826E-02
8.166965E-02
9.041799E-02
1.039733E-01
1.156592E-01
1.288416E-01
1.441487E-01
1.576111E-01
1.738168E-01
1.874617E-01
2.024827E-01
2.157469E-01
2.285637E-01
2.424027E-01
2.559817E-01
2.690287E-01
2.858469E-01
2.982568E-01
3.122701E-01
3.226665E-01
3.326367E-01
3.433981E-01
3.547229E-01
3.653344E-01
3.735882E-01
3.800893E-01
3.897148E-01
3.986743E-01
4.050250E-01
4.101544E-01
4.170625E-01
4.224774E-01
4.258248E-01
4.306211E-01
4.351198E-01
4.363002E-01
4.396619E-01
4.444550E-01
4.474765E-01
4.518132E-01
4.544524E-01
4.551778E-01
4.565409E-01
4.577534E-01
4.590311E-01
4.611648E-01
4.651655E-01
4.634948E-01
4.611239E-01
4.620361E-01
4.632070E-01
4.643764E-01
4.656556E-01
4.652793E-01
4.640580E-01
4.657786E-01
4.646436E-01
4.632067E-01
4.626157E-01
4.622579E-01
4.625264E-01
4.613418E-01
4.610032E-01
4.617234E-01
4.619650E-01
4.613213E-01
4.587560E-01
4.586742E-01
4.562168E-01
4.546557E-01
4.535674E-01
4.511826E-01
4.479628E-01
4.460278E-01
4.420980E-01
4.405661E-01
4.372136E-01
4.348838E-01
4.304889E-01
4.253333E-01
4.182789E-01
4.130256E-01
4.073910E-01
4.038650E-01
3.958271E-01
3.873227E-01
3.810719E-01
3.733006E-01
3.616618E-01
3.530534E-01
3.426144E-01
3.316358E-01
3.208034E-01
3.091928E-01
2.974857E-01
2.853839E-01
2.729246E-01
2.592788E-01
2.472602E-01
2.343763E-01
2.184051E-01
2.018484E-01
1.897312E-01
1.721573E-01
1.581452E-01
1.464354E-01
1.302575E-01
1.184441E-01
1.035584E-01
9.233225E-02
8.313457E-02
7.078449E-02
6.130727E-02
5.308527E-02
4.620734E-02
3.914760E-02
3.442301E-02
3.031871E-02
2.522387E-02
2.147092E-02
1.778500E-02
1.539647E-02
1.381603E-02
1.191446E-02
1.137569E-02
9.870545E-03
7.844036E-03
6.783089E-03
6.699226E-03
5.577982E-03
5.190607E-03
4.966068E-03
5.026191E-03
4.448046E-03
4.141732E-03
4.376468E-03
4.168379E-03
3.311111E-03
3.183201E-03
2.868763E-03
2.461456E-03
2.529353E-03
2.362693E-03
2.288219E-03
2.112333E-03
1.661338E-03
1.958226E-03
1.624071E-03
1.305587E-03
2.012162E-03
1.902477E-03
1.525615E-03
1.499953E-03
1.509640E-03
1.420266E-03
1.042957E-03
9.504865E-04
5.285302E-04
4.588375E-04
3.131947E-04
1.094861E-04
-3.293826E-04
1.596829E-03
1.546344E-03
7.951898E-04
5.931764E-04
4.139275E-03
1.842174E-01
1.465475E-01
8.690139E-04
-7.388165E-04
3.853161E-03
9.301295E-02
4.393824E-03
5.689309E-03
3.041999E-03
2.324429E-03
3.045326E-03
3.146545E-03
3.760583E-03
3.153878E-03
4.112054E-03
5.628697E-03
5.263140E-03
6.302830E-03
6.853290E-03
7.658632E-03
8.624508E-03
1.017598E-02
1.079555E-02
1.285007E-02
1.668074E-02
1.795760E-02
2.103453E-02
2.458370E-02
2.921736E-02
3.364819E-02
3.978600E-02
4.461223E-02
5.301787E-02
6.066545E-02
7.107454E-02
8.139027E-02
9.206465E-02
1.029797E-01
1.152854E-01
1.287549E-01
1.424583E-01
1.581482E-01
1.740072E-01
1.866664E-01
2.015233E-01
2.162146E-01
2.292124E-01
2.435652E-01
2.569137E-01
2.714173E-01
2.864311E-01
2.977508E-01
3.121675E-01
3.203284E-01
3.329470E-01
3.436299E-01
3.550504E-01
3.657633E-01
3.731303E-01
3.792237E-01
3.889609E-01
3.962312E-01
4.046270E-01
4.098451E-01
4.172574E-01
4.226170E-01
4.272866E-01
4.334152E-01
4.355773E-01
4.370388E-01
4.400440E-01
4.454596E-01
4.490207E-01
4.519264E-01
4.543558E-01
4.559353E-01
4.563744E-01
4.574501E-01
4.589087E-01
4.614897E-01
4.647498E-01
4.637325E-01
4.626815E-01
4.635112E-01
4.640004E-01
4.646546E-01
4.661451E-01
4.659208E-01
4.644609E-01
4.646731E-01
4.649410E-01
4.630318E-01
4.635555E-01
4.631240E-01
4.628225E-01
4.620877E-01
4.610883E-01
4.613594E-01
4.614943E-01
4.610952E-01
4.577702E-01
4.586962E-01
4.566995E-01
4.554646E-01
4.527019E-01
4.516237E-01
4.491946E-01
4.467531E-01
4.432459E-01
4.408958E-01
4.377194E-01
4.348908E-01
4.297547E-01
4.254103E-01
4.193993E-01
4.134885E-01
4.071215E-01
4.032630E-01
3.949368E-01
3.871961E-01
3.805439E-01
3.720814E-01
3.614835E-01
3.535635E-01
3.424183E-01
3.327056E-01
3.225072E-01
3.092388E-01
2.983398E-01
2.862104E-01
2.729405E-01
2.600836E-01
2.472052E-01
2.331729E-01
2.170125E-01
2.010872E-01
1.896662E-01
1.739856E-01
1.591324E-01
1.460167E-01
1.308745E-01
1.171830E-01
1.033713E-01
9.058505E-02
8.243827E-02
7.088000E-02
6.171821E-02
5.374971E-02
4.683138E-02
3.992107E-02
3.517472E-02
3.052546E-02
2.575885E-02
2.124545E-02
1.855578E-02
1.558765E-02
1.398337E-02
1.138590E-02
1.073116E-02
9.411822E-03
8.022780E-03
7.169010E-03
7.202805E-03
6.092940E-03
5.016624E-03
4.715694E-03
4.409131E-03
4.424098E-03
3.908488E-03
4.100784E-03
3.760098E-03
4.357908E-03
3.844166E-03
2.680899E-03
2.328927E-03
2.334040E-03
2.749379E-03
2.505577E-03
2.479091E-03
1.909326E-03
1.677473E-03
1.581645E-03
1.370870E-03
2.608585E-03
2.757702E-03
1.497288E-03
1.930669E-03
1.388713E-03
1.525691E-03
9.188262E-04
9.499539E-05
-6.014837E-04
-3.082914E-04
-7.579290E-04
-1.159135E-03
-1.463364E-03
1.659683E-03
1.285493E-03
1.009387E-03
1.274597E-03
3.908256E-03
9.850136E-02
1.110675E-01
1.770839E-03
-4.077411E-03
3.421841E-02
4.253847E-02
4.399669E-03
5.393392E-03
2.149882E-03
2.329651E-03
2.476494E-03
3.706031E-03
3.875341E-03
3.051391E-03
4.467342E-03
4.669098E-03
4.916725E-03
6.115087E-03
7.041556E-03
7.760921E-03
9.201702E-03
1.039746E-02
1.142057E-02
1.274012E-02
1.539790E-02
1.800702E-02
2.126759E-02
2.511804E-02
2.787984E-02
3.362403E-02
4.005856E-02
4.533202E-02
5.336344E-02
6.103407E-02
6.954756E-02
8.132285E-02
9.296324E-02
1.033301E-01
1.170079E-01
1.288250E-01
1.424360E-01
1.578575E-01
1.728963E-01
1.866752E-01
2.003551E-01
2.161697E-01
2.286834E-01
2.433809E-01
2.579572E-01
2.707205E-01
2.856397E-01
2.973944E-01
3.112479E-01
3.193764E-01
3.323290E-01
3.437820E-01
3.553866E-01
3.656889E-01
3.741126E-01
3.802345E-01
3.887611E-01
3.955821E-01
4.037213E-01
4.099777E-01
4.169888E-01
4.227390E-01
4.287472E-01
4.337592E-01
4.358287E-01
4.386098E-01
4.416016E-01
4.452884E-01
4.476797E-01
4.501731E-01
4.536416E-01
4.554257E-01
4.556610E-01
4.565884E-01
4.590970E-01
4.611635E-01
4.643862E-01
4.649477E-01
4.634384E-01
4.633152E-01
4.630932E-01
4.633157E-01
4.646628E-01
4.643559E-01
4.647268E-01
4.643615E-01
4.649278E-01
4.645451E-01
4.649876E-01
4.647560E-01
4.637028E-01
4.628205E-01
4.618106E-01
4.618908E-01
4.625293E-01
4.611754E-01
4.581072E-01
4.579086E-01
4.566027E-01
4.553700E-01
4.527612E-01
4.507717E-01
4.496150E-01
4.472473E-01
4.438579E-01
4.408921E-01
4.376024E-01
4.349003E-01
4.302085E-01
4.253602E-01
4.209028E-01
4.154605E-01
4.085338E-01
4.017572E-01
3.937882E-01
3.880759E-01
3.797409E-01
3.726657E-01
3.626952E-01
3.544330E-01
3.431280E-01
3.337142E-01
3.221783E-01
3.096895E-01
3.002087E-01
2.868740E-01
2.735057E-01
2.612223E-01
2.456944E-01
2.312264E-01
2.166911E-01
2.017685E-01
1.872024E-01
1.741689E-01
1.586460E-01
1.471138E-01
1.296763E-01
1.177551E-01
1.023952E-01
9.029467E-02
8.110261E-02
7.035013E-02
6.226307E-02
5.394908E-02
4.689925E-02
4.017260E-02
3.539026E-02
3.145677E-02
2.511558E-02
2.169946E-02
1.848948E-02
1.583127E-02
1.381573E-02
1.141790E-02
1.010706E-02
8.747160E-03
7.789976E-03
7.111084E-03
6.700648E-03
6.213849E-03
5.605428E-03
4.616503E-03
4.506059E-03
4.423105E-03
3.736444E-03
3.913877E-03
3.371350E-03
4.144862E-03
3.558643E-03
2.512641E-03
2.753188E-03
2.323925E-03
3.218563E-03
2.605360E-03
2.520561E-03
2.672460E-03
2.041488E-03
2.304304E-03
2.066351E-03
2.538750E-03
2.247724E-03
1.528655E-03
1.562534E-03
1.563029E-03
1.358998E-03
9.521796E-04
2.686497E-04
-3.751588E-04
-1.979020E-04
-4.296382E-04
-9.304278E-04
-1.107238E-03
1.351115E-03
1.213591E-03
1.078739E-03
1.270257E-03
4.003748E-03
1.074645E-01
9.966901E-02
-4.642866E-03
6.301612E-04
1.525072E-02
-3.442743E-02
5.405651E-03
2.715600E-03
2.881276E-03
1.975929E-03
2.901908E-03
3.538321E-03
3.305672E-03
3.765544E-03
4.518467E-03
4.285695E-03
4.599795E-03
5.636522E-03
6.842622E-03
7.956484E-03
9.431488E-03
1.051301E-02
1.131392E-02
1.261963E-02
1.460712E-02
1.800011E-02
2.151155E-02
2.533583E-02
3.031238E-02
3.606244E-02
3.903245E-02
4.581309E-02
5.346579E-02
6.038472E-02
7.016876E-02
8.155533E-02
9.291905E-02
1.030750E-01
1.170514E-01
1.279232E-01
1.422618E-01
1.576851E-01
1.713920E-01
1.858916E-01
2.009302E-01
2.166911E-01
2.291024E-01
2.439556E-01
2.589827E-01
2.714162E-01
2.845654E-01
2.974955E-01
3.108656E-01
3.196609E-01
3.314278E-01
3.439128E-01
3.529800E-01
3.661443E-01
3.735461E-01
3.812089E-01
3.888946E-01
3.959415E-01
4.041630E-01
4.104001E-01
4.163894E-01
4.217530E-01
4.272273E-01
4.333133E-01
4.361708E-01
4.393937E-01
4.427765E-01
4.453592E-01
4.466041E-01
4.478754E-01
4.524446E-01
4.535612E-01
4.561231E-01
4.577029E-01
4.590159E-01
4.600109E-01
4.629848E-01
4.643524E-01
4.625686E-01
4.620931E-01
4.618524E-01
4.622479E-01
4.630859E-01
4.626093E-01
4.640688E-01
4.632557E-01
4.644659E-01
4.646383E-01
4.653621E-01
4.644690E-01
4.636131E-01
4.632980E-01
4.620543E-01
4.622688E-01
4.628753E-01
4.604920E-01
4.581387E-01
4.561578E-01
4.553132E-01
4.550427E-01
4.536574E-01
4.507031E-01
4.498616E-01
4.473295E-01
4.438625E-01
4.405068E-01
4.376970E-01
4.339089E-01
4.304799E-01
4.254936E-01
4.213620E-01
4.151955E-01
4.090869E-01
4.002871E-01
3.948477E-01
3.891029E-01
3.801841E-01
3.731082E-01
3.629172E-01
3.549513E-01
3.449101E-01
3.338443E-01
3.222385E-01
3.098921E-01
2.996969E-01
2.867979E-01
2.740384E-01
2.620592E-01
2.448708E-01
2.335374E-01
2.178063E-01
2.036680E-01
1.884838E-01
1.729838E-01
1.575938E-01
1.473826E-01
1.297863E-01
1.168971E-01
1.029208E-01
9.076122E-02
8.024971E-02
7.006149E-02
6.195028E-02
5.395200E-02
4.620924E-02
4.033778E-02
3.499953E-02
3.081734E-02
2.488062E-02
2.152802E-02
1.817457E-02
1.637771E-02
1.421213E-02
1.147012E-02
9.662392E-03
8.703067E-03
7.436478E-03
6.666121E-03
6.419894E-03
5.997512E-03
5.417721E-03
4.725972E-03
4.592725E-03
4.354620E-03
4.121967E-03
3.758479E-03
3.535256E-03
3.492143E-03
2.798862E-03
2.804176E-03
2.947547E-03
2.415971E-03
2.547299E-03
2.092389E-03
2.054085E-03
2.777318E-03
2.263378E-03
2.455884E-03
3.185413E-03
2.876168E-03
2.161540E-03
1.902890E-03
1.316936E-03
1.284725E-03
1.144391E-03
8.561398E-04
5.002022E-04
1.705504E-04
-9.487269E-05
-3.913278E-04
-7.702514E-04
-9.678434E-04
1.073425E-03
1.003017E-03
5.455556E-04
7.510842E-04
3.412096E-03
-1.115054E-01
4.095554E-02
-2.231045E-04
1.468509E-03
4.620443E-02
-7.665925E-02
4.131647E-03
1.245393E-03
2.587083E-03
2.260281E-03
2.759817E-03
3.464152E-03
3.317779E-03
4.001632E-03
4.336923E-03
4.431903E-03
5.467937E-03
5.767960E-03
6.696209E-03
8.699137E-03
9.409607E-03
1.008195E-02
1.171681E-02
1.288651E-02
1.438233E-02
1.747958E-02
2.107401E-02
2.461534E-02
3.151087E-02
3.589376E-02
3.715912E-02
4.445845E-02
5.254496E-02
6.162375E-02
7.098363E-02
8.084343E-02
9.254299E-02
1.026401E-01
1.168229E-01
1.275645E-01
1.427764E-01
1.577316E-01
1.725446E-01
1.853432E-01
2.011576E-01
2.155856E-01
2.291490E-01
2.453881E-01
2.594915E-01
2.715389E-01
2.848158E-01
2.972269E-01
3.105990E-01
3.200909E-01
3.313983E-01
3.450073E-01
3.540346E-01
3.660464E-01
3.732537E-01
3.812222E-01
3.886752E-01
3.961651E-01
4.048300E-01
4.099144E-01
4.156467E-01
4.214789E-01
4.269282E-01
4.330654E-01
4.355939E-01
4.384092E-01
4.428184E-01
4.459605E-01
4.478099E-01
4.483960E-01
4.517152E-01
4.535006E-01
4.571705E-01
4.587315E-01
4.595688E-01
4.602239E-01
4.619132E-01
4.621572E-01
4.613015E-01
4.610875E-01
4.619061E-01
4.619280E-01
4.625033E-01
4.624642E-01
4.633989E-01
4.631461E-01
4.649861E-01
4.635952E-01
4.643509E-01
4.633279E-01
4.621037E-01
4.636929E-01
4.630392E-01
4.605302E-01
4.607526E-01
4.600595E-01
4.584787E-01
4.566459E-01
4.546249E-01
4.548317E-01
4.543053E-01
4.520365E-01
4.495770E-01
4.461426E-01
4.444781E-01
4.411614E-01
4.379219E-01
4.341411E-01
4.302758E-01
4.255588E-01
4.204959E-01
4.145416E-01
4.086866E-01
4.013943E-01
3.957559E-01
3.886987E-01
3.804472E-01
3.732420E-01
3.632335E-01
3.553090E-01
3.450205E-01
3.335851E-01
3.222826E-01
3.098364E-01
2.991648E-01
2.863990E-01
2.738618E-01
2.621165E-01
2.471923E-01
2.337893E-01
2.179086E-01
2.053866E-01
1.885696E-01
1.720583E-01
1.569584E-01
1.468392E-01
1.304833E-01
1.177983E-01
1.037914E-01
9.281968E-02
8.017989E-02
7.058712E-02
6.142378E-02
5.484369E-02
4.668845E-02
4.028845E-02
3.553942E-02
2.962523E-02
2.524174E-02
2.177793E-02
1.891674E-02
1.626901E-02
1.442049E-02
1.166393E-02
9.733404E-03
8.516407E-03
7.793665E-03
6.725819E-03
6.451182E-03
5.813869E-03
4.927155E-03
4.470413E-03
4.903823E-03
4.893145E-03
3.831771E-03
4.121782E-03
3.877659E-03
3.591131E-03
3.073704E-03
2.617431E-03
2.642130E-03
2.550022E-03
2.214726E-03
1.994250E-03
1.782922E-03
1.640427E-03
1.915515E-03
2.442211E-03
3.068524E-03
2.593976E-03
1.875860E-03
1.755997E-03
1.032159E-03
1.339424E-03
1.109903E-03
1.061613E-03
8.433480E-04
3.483689E-04
2.465141E-04
2.680495E-04
2.697571E-04
1.118860E-04
5.507103E-04
6.997991E-04
3.530348E-04
9.679718E-04
2.905595E-03
-6.696430E-02
-2.797369E-02
-6.431909E-03
2.216330E-04
1.998394E-02
-2.675303E-02
2.522775E-03
1.693471E-03
2.468700E-03
2.761302E-03
2.120375E-03
2.894065E-03
3.090767E-03
3.493448E-03
3.929279E-03
4.767808E-03
5.220605E-03
5.460046E-03
7.016506E-03
8.361321E-03
9.070032E-03
9.810018E-03
1.170575E-02
1.292696E-02
1.431534E-02
1.670964E-02
1.992176E-02
2.403844E-02
2.928272E-02
3.300891E-02
3.788938E-02
4.486078E-02
5.216012E-02
6.343273E-02
7.182829E-02
8.111432E-02
9.303033E-02
1.039192E-01
1.160334E-01
1.292553E-01
1.433871E-01
1.584010E-01
1.717778E-01
1.855125E-01
2.007857E-01
2.142448E-01
2.286673E-01
2.443546E-01
2.572168E-01
2.726702E-01
2.844481E-01
2.965762E-01
3.089015E-01
3.201765E-01
3.325239E-01
3.449440E-01
3.546091E-01
3.653898E-01
3.721014E-01
3.790493E-01
3.880200E-01
3.952979E-01
4.044631E-01
4.092419E-01
4.154551E-01
4.216757E-01
4.289257E-01
4.330483E-01
4.341642E-01
4.375390E-01
4.423946E-01
4.459018E-01
4.495331E-01
4.498606E-01
4.520357E-01
4.560975E-01
4.574705E-01
4.587502E-01
4.597685E-01
4.601800E-01
4.605534E-01
4.609002E-01
4.610634E-01
4.618786E-01
4.629112E-01
4.620623E-01
4.627496E-01
4.629204E-01
4.640705E-01
4.637746E-01
4.649161E-01
4.632509E-01
4.630593E-01
4.615514E-01
4.606925E-01
4.625852E-01
4.623433E-01
4.596330E-01
4.602982E-01
4.601573E-01
4.585335E-01
4.568096E-01
4.552205E-01
4.546512E-01
4.544870E-01
4.517156E-01
4.495385E-01
4.469728E-01
4.447667E-01
4.428061E-01
4.387911E-01
4.348926E-01
4.301704E-01
4.249625E-01
4.196730E-01
4.151173E-01
4.104202E-01
4.025042E-01
3.957925E-01
3.888808E-01
3.798597E-01
3.721294E-01
3.634794E-01
3.549646E-01
3.448167E-01
3.335865E-01
3.204808E-01
3.094420E-01
2.988808E-01
2.864708E-01
2.736199E-01
2.621205E-01
2.450464E-01
2.331022E-01
2.174586E-01
2.042156E-01
1.923358E-01
1.716142E-01
1.578030E-01
1.472066E-01
1.307388E-01
1.176832E-01
1.032854E-01
9.252451E-02
7.994768E-02
7.059747E-02
6.179292E-02
5.390438E-02
4.698417E-02
3.946709E-02
3.518583E-02
2.927990E-02
2.530212E-02
2.166416E-02
1.930400E-02
1.609784E-02
1.457548E-02
1.190788E-02
9.867513E-03
8.935684E-03
7.860871E-03
6.827482E-03
6.428909E-03
6.309450E-03
4.855867E-03
4.939601E-03
5.298403E-03
5.018035E-03
4.088518E-03
4.357826E-03
4.525127E-03
4.114150E-03
3.305789E-03
2.273404E-03
2.724780E-03
2.619801E-03
2.826785E-03
2.615636E-03
2.049447E-03
1.305729E-03
1.369444E-03
1.675723E-03
1.992234E-03
2.175057E-03
1.719715E-03
1.803253E-03
1.984117E-03
1.688556E-03
1.180847E-03
1.097034E-03
7.981246E-04
1.378274E-04
1.517753E-04
-1.257343E-04
-3.315325E-04
-6.719215E-04
-5.811974E-04
1.281249E-03
6.719409E-04
1.187186E-03
2.925174E-03
2.488352E-02
-1.093162E-01
2.857427E-03
-1.446429E-02
-2.904712E-02
9.753856E-02
2.290474E-03
1.581451E-03
2.059152E-03
2.456081E-03
3.426785E-03
3.101524E-03
3.289557E-03
3.646577E-03
3.993514E-03
5.270579E-03
5.729193E-03
6.732003E-03
7.190177E-03
7.292669E-03
8.543103E-03
9.736730E-03
1.079784E-02
1.288400E-02
1.443661E-02
1.636487E-02
1.937371E-02
2.297705E-02
2.860498E-02
3.365081E-02
3.901725E-02
4.496823E-02
5.261929E-02
6.296402E-02
7.259872E-02
8.124840E-02
9.262542E-02
1.056135E-01
1.159230E-01
1.298328E-01
1.436626E-01
1.580379E-01
1.721789E-01
1.858164E-01
2.009070E-01
2.154854E-01
2.290288E-01
2.429933E-01
2.562481E-01
2.723925E-01
2.849198E-01
2.962180E-01
3.088579E-01
3.201653E-01
3.331236E-01
3.448976E-01
3.533508E-01
3.644403E-01
3.715378E-01
3.777496E-01
3.874346E-01
3.962109E-01
4.052345E-01
4.088984E-01
4.154955E-01
4.218518E-01
4.286079E-01
4.332686E-01
4.350536E-01
4.383131E-01
4.429451E-01
4.468299E-01
4.508563E-01
4.506718E-01
4.522482E-01
4.565265E-01
4.580482E-01
4.588051E-01
4.599404E-01
4.604055E-01
4.594519E-01
4.604899E-01
4.617051E-01
4.639514E-01
4.640181E-01
4.638116E-01
4.633938E-01
4.630683E-01
4.645988E-01
4.632796E-01
4.642196E-01
4.642587E-01
4.626744E-01
4.615103E-01
4.606091E-01
4.608182E-01
4.609997E-01
4.610332E-01
4.613348E-01
4.601735E-01
4.585417E-01
4.568819E-01
4.548990E-01
4.543681E-01
4.539335E-01
4.513263E-01
4.502462E-01
4.478484E-01
4.459105E-01
4.420970E-01
4.389148E-01
4.352873E-01
4.301770E-01
4.250838E-01
4.189620E-01
4.141619E-01
4.103658E-01
4.023947E-01
3.962000E-01
3.890777E-01
3.801234E-01
3.713452E-01
3.627140E-01
3.547673E-01
3.448771E-01
3.341938E-01
3.215114E-01
3.099394E-01
2.975633E-01
2.857019E-01
2.727438E-01
2.622435E-01
2.457654E-01
2.344936E-01
2.177003E-01
2.042492E-01
1.917215E-01
1.728080E-01
1.600093E-01
1.475840E-01
1.303513E-01
1.165349E-01
1.029278E-01
9.202478E-02
7.984298E-02
7.028374E-02
6.220189E-02
5.292292E-02
4.589310E-02
3.949811E-02
3.504367E-02
3.016089E-02
2.495117E-02
2.145718E-02
1.841306E-02
1.592981E-02
1.431648E-02
1.181556E-02
1.023038E-02
9.211153E-03
8.033699E-03
6.867985E-03
6.320838E-03
5.883119E-03
4.907789E-03
5.165831E-03
4.699876E-03
4.453431E-03
4.034077E-03
3.788442E-03
4.203182E-03
3.425434E-03
3.252205E-03
3.266990E-03
2.862930E-03
2.932753E-03
3.555489E-03
2.398849E-03
2.143901E-03
1.698045E-03
1.231680E-03
1.297135E-03
1.572038E-03
2.442634E-03
2.098666E-03
1.977071E-03
1.929959E-03
1.771906E-03
1.538860E-03
1.137873E-03
5.866306E-04
-4.632029E-05
-6.386932E-04
-1.004817E-03
-1.563839E-03
-2.170859E-03
-6.946106E-04
2.510293E-03
8.102002E-04
1.196946E-03
1.706372E-03
8.983457E-04
-4.833323E-02
-7.839881E-03
-2.703766E-02
1.711960E-03
5.277868E-02
1.816087E-03
1.377490E-03
1.749831E-03
1.733014E-03
2.758256E-03
3.013538E-03
3.525501E-03
3.660187E-03
4.164321E-03
4.571737E-03
5.393153E-03
7.167790E-03
6.882030E-03
7.285625E-03
8.794668E-03
9.390407E-03
1.031268E-02
1.271134E-02
1.469093E-02
1.726320E-02
2.009861E-02
2.285548E-02
2.856892E-02
3.347516E-02
3.873115E-02
4.481505E-02
5.249900E-02
6.169195E-02
7.234322E-02
8.059935E-02
9.196580E-02
1.071380E-01
1.171482E-01
1.291249E-01
1.435171E-01
1.567672E-01
1.716000E-01
1.856372E-01
1.997600E-01
2.157335E-01
2.292166E-01
2.427142E-01
2.565396E-01
2.697052E-01
2.853831E-01
2.958516E-01
3.076963E-01
3.209485E-01
3.323223E-01
3.445988E-01
3.516095E-01
3.628596E-01
3.708286E-01
3.781139E-01
3.884746E-01
3.962377E-01
4.060789E-01
4.101444E-01
4.159978E-01
4.224015E-01
4.276562E-01
4.325277E-01
4.357013E-01
4.382632E-01
4.431526E-01
4.477118E-01
4.509500E-01
4.518122E-01
4.526448E-01
4.561456E-01
4.566967E-01
4.588987E-01
4.595784E-01
4.595312E-01
4.593348E-01
4.590458E-01
4.615871E-01
4.640869E-01
4.648866E-01
4.654375E-01
4.639865E-01
4.628428E-01
4.639473E-01
4.635815E-01
4.643359E-01
4.646278E-01
4.633267E-01
4.621349E-01
4.609299E-01
4.604314E-01
4.606578E-01
4.608298E-01
4.612795E-01
4.598072E-01
4.589359E-01
4.579740E-01
4.554667E-01
4.541272E-01
4.540116E-01
4.510649E-01
4.495729E-01
4.475465E-01
4.464999E-01
4.404079E-01
4.383454E-01
4.344233E-01
4.296413E-01
4.245896E-01
4.185369E-01
4.131542E-01
4.087227E-01
4.022509E-01
3.957969E-01
3.885595E-01
3.797833E-01
3.721250E-01
3.616191E-01
3.540558E-01
3.441312E-01
3.335226E-01
3.230037E-01
3.104024E-01
2.978935E-01
2.853841E-01
2.719697E-01
2.600580E-01
2.480857E-01
2.342637E-01
2.186919E-01
2.051612E-01
1.930233E-01
1.724299E-01
1.594080E-01
1.477493E-01
1.299477E-01
1.174253E-01
1.032384E-01
9.225608E-02
7.897984E-02
7.140542E-02
6.285712E-02
5.317053E-02
4.486309E-02
3.941841E-02
3.475061E-02
2.990298E-02
2.435167E-02
2.199938E-02
1.844702E-02
1.591650E-02
1.390083E-02
1.182839E-02
1.018911E-02
8.890816E-03
7.981025E-03
6.687087E-03
6.477724E-03
5.842963E-03
5.238567E-03
5.033857E-03
4.590457E-03
3.598976E-03
3.653142E-03
3.214943E-03
4.126091E-03
3.389836E-03
3.357319E-03
3.659955E-03
2.758119E-03
3.531199E-03
3.517120E-03
2.016143E-03
2.029334E-03
2.008932E-03
1.407850E-03
1.526113E-03
1.214075E-03
1.315262E-03
2.394235E-03
1.812667E-03
1.635901E-03
1.331705E-03
1.270769E-03
9.172922E-04
5.849461E-04
6.672404E-05
-4.168808E-04
-7.901338E-04
-1.243875E-03
-2.060623E-03
4.285721E-04
1.099088E-03
5.391603E-04
8.615147E-04
8.919069E-04
4.202386E-03
-1.157694E-02
-2.124867E-03
-7.494459E-03
9.682107E-03
-2.410723E-02
1.341253E-03
8.063930E-04
1.789412E-03
1.955839E-03
2.240676E-03
3.431519E-03
3.611183E-03
3.401320E-03
4.221944E-03
4.546071E-03
5.318001E-03
6.061473E-03
7.317295E-03
7.715568E-03
9.210929E-03
9.225354E-03
1.119969E-02
1.242161E-02
1.534245E-02
1.726602E-02
2.014307E-02
2.397915E-02
2.814761E-02
3.280340E-02
3.894816E-02
4.489714E-02
5.264377E-02
6.013651E-02
6.975797E-02
8.042723E-02
9.240873E-02
1.063977E-01
1.160749E-01
1.283850E-01
1.432627E-01
1.584737E-01
1.716778E-01
1.862043E-01
1.997473E-01
2.143136E-01
2.304795E-01
2.439455E-01
2.565499E-01
2.696747E-01
2.831656E-01
2.943874E-01
3.078237E-01
3.179756E-01
3.330712E-01
3.429865E-01
3.515578E-01
3.626337E-01
3.711256E-01
3.793208E-01
3.895550E-01
3.967852E-01
4.068902E-01
4.110647E-01
4.171344E-01
4.234404E-01
4.285763E-01
4.319758E-01
4.348135E-01
4.381468E-01
4.431914E-01
4.472043E-01
4.491058E-01
4.511649E-01
4.536136E-01
4.556021E-01
4.553621E-01
4.585764E-01
4.590441E-01
4.582765E-01
4.591888E-01
4.588883E-01
4.624630E-01
4.630493E-01
4.639435E-01
4.639380E-01
4.628185E-01
4.638322E-01
4.626089E-01
4.634961E-01
4.629003E-01
4.629014E-01
4.640624E-01
4.626995E-01
4.614130E-01
4.607109E-01
4.607672E-01
4.609502E-01
4.602771E-01
4.599701E-01
4.576466E-01
4.575618E-01
4.563657E-01
4.554733E-01
4.535440E-01
4.507782E-01
4.492433E-01
4.473532E-01
4.453428E-01
4.407710E-01
4.374583E-01
4.341085E-01
4.291750E-01
4.240177E-01
4.182431E-01
4.116519E-01
4.078269E-01
4.021522E-01
3.968983E-01
3.883365E-01
3.790909E-01
3.713864E-01
3.608473E-01
3.534359E-01
3.436744E-01
3.328272E-01
3.220641E-01
3.102311E-01
2.979644E-01
2.850631E-01
2.711825E-01
2.612857E-01
2.482154E-01
2.343664E-01
2.179340E-01
2.034101E-01
1.912696E-01
1.723722E-01
1.593458E-01
1.434379E-01
1.290275E-01
1.177560E-01
1.034333E-01
9.107240E-02
7.876086E-02
7.164204E-02
6.366545E-02
5.302048E-02
4.489795E-02
3.932694E-02
3.495542E-02
2.976852E-02
2.483685E-02
2.178814E-02
1.923042E-02
1.656884E-02
1.426313E-02
1.238484E-02
1.056906E-02
9.489689E-03
7.727059E-03
7.825739E-03
6.498903E-03
6.123492E-03
5.448759E-03
4.751575E-03
4.299622E-03
3.910781E-03
3.465894E-03
3.438191E-03
3.917611E-03
3.800418E-03
2.806479E-03
3.366951E-03
2.508093E-03
3.230613E-03
3.660321E-03
2.176648E-03
2.003920E-03
1.696427E-03
1.499606E-03
2.149936E-03
1.013997E-03
1.413897E-03
2.109235E-03
1.712528E-03
1.725778E-03
1.873478E-03
1.093698E-03
4.473150E-04
-4.638924E-04
-1.330442E-03
-2.146349E-03
-3.166786E-03
-3.931517E-03
-4.991422E-03
6.171402E-04
5.154551E-04
1.253969E-03
7.401930E-04
8.847482E-04
4.137221E-03
-3.094708E-02
-1.741904E-02
-1.783409E-02
1.613723E-02
-8.921870E-03
8.659380E-04
8.580114E-04
1.639982E-03
1.919427E-03
1.992745E-03
3.662418E-03
3.726626E-03
3.302283E-03
4.173075E-03
4.331453E-03
4.465237E-03
5.274419E-03
7.560793E-03
7.589851E-03
9.660025E-03
9.593147E-03
1.143050E-02
1.304340E-02
1.554704E-02
1.685312E-02
2.024630E-02
2.397814E-02
2.806087E-02
3.276785E-02
3.947352E-02
4.556593E-02
5.337015E-02
6.015656E-02
6.915771E-02
8.106916E-02
9.345146E-02
1.058104E-01
1.166559E-01
1.288762E-01
1.437355E-01
1.597929E-01
1.723625E-01
1.870807E-01
1.999649E-01
2.138658E-01
2.304760E-01
2.460541E-01
2.569994E-01
2.691931E-01
2.821065E-01
2.955012E-01
3.084556E-01
3.166258E-01
3.339718E-01
3.414272E-01
3.514390E-01
3.629040E-01
3.719069E-01
3.798557E-01
3.902225E-01
3.968383E-01
4.058449E-01
4.112321E-01
4.176500E-01
4.221921E-01
4.276754E-01
4.318809E-01
4.333823E-01
4.379613E-01
4.425807E-01
4.464058E-01
4.482803E-01
4.504563E-01
4.541575E-01
4.541038E-01
4.552143E-01
4.572503E-01
4.580252E-01
4.577856E-01
4.587726E-01
4.599668E-01
4.635065E-01
4.641100E-01
4.635766E-01
4.617855E-01
4.609310E-01
4.635468E-01
4.630441E-01
4.631194E-01
4.631891E-01
4.620424E-01
4.646135E-01
4.638163E-01
4.621432E-01
4.615763E-01
4.610256E-01
4.608390E-01
4.605949E-01
4.604675E-01
4.573633E-01
4.568318E-01
4.568542E-01
4.563241E-01
4.531815E-01
4.504586E-01
4.495093E-01
4.466329E-01
4.442233E-01
4.414152E-01
4.377413E-01
4.346980E-01
4.284302E-01
4.232625E-01
4.179274E-01
4.136056E-01
4.087957E-01
4.027498E-01
3.971460E-01
3.887844E-01
3.791337E-01
3.701852E-01
3.604504E-01
3.533278E-01
3.428394E-01
3.315824E-01
3.209946E-01
3.093142E-01
2.994571E-01
2.845190E-01
2.722848E-01
2.592925E-01
2.477702E-01
2.347031E-01
2.168547E-01
2.023938E-01
1.914490E-01
1.735399E-01
1.599330E-01
1.434723E-01
1.286452E-01
1.170166E-01
1.035877E-01
9.120137E-02
8.017852E-02
7.190182E-02
6.415511E-02
5.239911E-02
4.567858E-02
3.955196E-02
3.554061E-02
2.962945E-02
2.444720E-02
2.093992E-02
1.823711E-02
1.658849E-02
1.413784E-02
1.184534E-02
1.032367E-02
9.555745E-03
8.199879E-03
7.673062E-03
6.267649E-03
5.921349E-03
5.021611E-03
4.549999E-03
4.034853E-03
3.767155E-03
3.539841E-03
3.208254E-03
3.459446E-03
3.404694E-03
2.641628E-03
3.289282E-03
2.526547E-03
3.082747E-03
3.428954E-03
2.848242E-03
2.085596E-03
1.694168E-03
1.697040E-03
1.831690E-03
1.120481E-03
1.686562E-03
1.763594E-03
1.771511E-03
1.805974E-03
2.394392E-03
1.049962E-03
-5.745871E-04
-1.863557E-03
-3.197788E-03
-4.812189E-03
-6.136748E-03
-7.927422E-03
-9.301888E-03
3.651297E-04
7.299391E-04
1.293147E-03
4.712361E-04
3.424726E-04
1.565516E-03
-1.725986E-02
-5.135364E-03
2.232165E-03
-2.220181E-02
1.014141E-03
9.190499E-04
8.303007E-04
1.513082E-03
2.190926E-03
2.326638E-03
1.910232E-03
2.652125E-03
2.989581E-03
4.309951E-03
4.707959E-03
5.027343E-03
5.401481E-03
6.649063E-03
6.702955E-03
8.837769E-03
9.938181E-03
1.155445E-02
1.379329E-02
1.497548E-02
1.735379E-02
2.016129E-02
2.409876E-02
2.718325E-02
3.301046E-02
4.039321E-02
4.643864E-02
5.322620E-02
6.124272E-02
7.099546E-02
8.313821E-02
9.417509E-02
1.050118E-01
1.198079E-01
1.312190E-01
1.451416E-01
1.592009E-01
1.724049E-01
1.883510E-01
2.007470E-01
2.164677E-01
2.292128E-01
2.450018E-01
2.590147E-01
2.687341E-01
2.826597E-01
2.966485E-01
3.081468E-01
3.182912E-01
3.323220E-01
3.412657E-01
3.520889E-01
3.627902E-01
3.719814E-01
3.812028E-01
3.904048E-01
3.967943E-01
4.044048E-01
4.105402E-01
4.169485E-01
4.210767E-01
4.265546E-01
4.308760E-01
4.325857E-01
4.374450E-01
4.415411E-01
4.456474E-01
4.472099E-01
4.488380E-01
4.531530E-01
4.540658E-01
4.557315E-01
4.574368E-01
4.579243E-01
4.574716E-01
4.579954E-01
4.601212E-01
4.626597E-01
4.646627E-01
4.642384E-01
4.623042E-01
4.611468E-01
4.630867E-01
4.639385E-01
4.649603E-01
4.642377E-01
4.634604E-01
4.641326E-01
4.636984E-01
4.636916E-01
4.632552E-01
4.620900E-01
4.614699E-01
4.607811E-01
4.613534E-01
4.594832E-01
4.574695E-01
4.571753E-01
4.570696E-01
4.546295E-01
4.514773E-01
4.492419E-01
4.466938E-01
4.431104E-01
4.417613E-01
4.381947E-01
4.341673E-01
4.279413E-01
4.236161E-01
4.172684E-01
4.128535E-01
4.078081E-01
4.038199E-01
3.961574E-01
3.873993E-01
3.792161E-01
3.694757E-01
3.617712E-01
3.540987E-01
3.428058E-01
3.320008E-01
3.206833E-01
3.095311E-01
2.997626E-01
2.852981E-01
2.725578E-01
2.599706E-01
2.489576E-01
2.355950E-01
2.180730E-01
2.019645E-01
1.898973E-01
1.748851E-01
1.587088E-01
1.433881E-01
1.292580E-01
1.177222E-01
1.028438E-01
9.168871E-02
8.234019E-02
7.222678E-02
6.362701E-02
5.270783E-02
4.553999E-02
4.001542E-02
3.426360E-02
3.004194E-02
2.489739E-02
2.029675E-02
1.833619E-02
1.672357E-02
1.377901E-02
1.129545E-02
1.018411E-02
9.158317E-03
8.339829E-03
6.727457E-03
6.191092E-03
5.800998E-03
5.293597E-03
4.726574E-03
4.496822E-03
4.206756E-03
3.631275E-03
4.663189E-03
3.342279E-03
3.579037E-03
2.870149E-03
3.386021E-03
2.202495E-03
2.548506E-03
2.554228E-03
2.669090E-03
3.072569E-03
2.464714E-03
2.285511E-03
1.911820E-03
1.768024E-03
1.644384E-03
1.998358E-03
1.526546E-03
1.759438E-03
2.300372E-03
1.448004E-03
5.591301E-04
-3.504173E-04
-1.257644E-03
-2.144778E-03
-3.223794E-03
-4.561318E-03
-5.150749E-03
4.818433E-04
6.992683E-04
3.953954E-04
4.068423E-04
3.748720E-04
8.393882E-04
2.553307E-03
1.982708E-02
1.933003E-02
3.765075E-03
8.068864E-04
7.179355E-04
5.528504E-04
1.238687E-03
2.096284E-03
2.520017E-03
2.675844E-03
2.944119E-03
3.588285E-03
4.489734E-03
3.889771E-03
5.126906E-03
5.777459E-03
6.655786E-03
6.798495E-03
5.791905E-03
1.028239E-02
1.237439E-02
1.399942E-02
1.519160E-02
1.792152E-02
2.071669E-02
2.488600E-02
2.739094E-02
3.284909E-02
3.978903E-02
4.519617E-02
5.188386E-02
6.062908E-02
7.178088E-02
8.275880E-02
9.347263E-02
1.060887E-01
1.202731E-01
1.310165E-01
1.427635E-01
1.578903E-01
1.727560E-01
1.880141E-01
2.003940E-01
2.167642E-01
2.297069E-01
2.445950E-01
2.584676E-01
2.691672E-01
2.831695E-01
2.960333E-01
3.088259E-01
3.182106E-01
3.310772E-01
3.411276E-01
3.518291E-01
3.613502E-01
3.715086E-01
3.801640E-01
3.884408E-01
3.959180E-01
4.042355E-01
4.103963E-01
4.164468E-01
4.224280E-01
4.262739E-01
4.300782E-01
4.334099E-01
4.370214E-01
4.407584E-01
4.452993E-01
4.466672E-01
4.490883E-01
4.523431E-01
4.538740E-01
4.559383E-01
4.571052E-01
4.589799E-01
4.579272E-01
4.581871E-01
4.608622E-01
4.626865E-01
4.640102E-01
4.641847E-01
4.634550E-01
4.625517E-01
4.633473E-01
4.646718E-01
4.664141E-01
4.652959E-01
4.646267E-01
4.629668E-01
4.635376E-01
4.644322E-01
4.640858E-01
4.626214E-01
4.614377E-01
4.610970E-01
4.623340E-01
4.601621E-01
4.568363E-01
4.566639E-01
4.570826E-01
4.549250E-01
4.511870E-01
4.485483E-01
4.461577E-01
4.426577E-01
4.419318E-01
4.375440E-01
4.331245E-01
4.286024E-01
4.238678E-01
4.184055E-01
4.128562E-01
4.080052E-01
4.031343E-01
3.965116E-01
3.882404E-01
3.790812E-01
3.700717E-01
3.616166E-01
3.540245E-01
3.420210E-01
3.324664E-01
3.212858E-01
3.094317E-01
2.972206E-01
2.852990E-01
2.715361E-01
2.586532E-01
2.458771E-01
2.324568E-01
2.179065E-01
2.042324E-01
1.880290E-01
1.748845E-01
1.579358E-01
1.435192E-01
1.308670E-01
1.188962E-01
1.033172E-01
9.212691E-02
8.200579E-02
7.239438E-02
6.268681E-02
5.294069E-02
4.510285E-02
3.939831E-02
3.328441E-02
2.946029E-02
2.564908E-02
2.056440E-02
1.994548E-02
1.766826E-02
1.392316E-02
1.132664E-02
9.694568E-03
9.043686E-03
8.307084E-03
6.601654E-03
6.239617E-03
5.983237E-03
5.216710E-03
4.867825E-03
4.817149E-03
4.565763E-03
3.702510E-03
1.306525E-02
5.248689E-03
3.451036E-03
2.935696E-03
3.769631E-03
1.916287E-03
1.744093E-03
1.817776E-03
1.639834E-03
2.909138E-03
2.145177E-03
2.060269E-03
2.134431E-03
2.151892E-03
1.708999E-03
1.628636E-03
1.333642E-03
1.128897E-03
1.298721E-03
1.945815E-03
2.438442E-03
2.817822E-03
3.535859E-03
4.122173E-03
4.600484E-03
5.193831E-03
5.851530E-03
6.546697E-04
6.976952E-04
1.198347E-04
1.111228E-04
3.712254E-04
5.896696E-04
3.119446E-04
4.944040E-04
1.753875E-03
2.077505E-03
1.674606E-03
7.262911E-04
9.525326E-04
1.642061E-03
2.198161E-03
2.517215E-03
3.124471E-03
3.933580E-03
4.134918E-03
3.954892E-03
5.058203E-03
4.737425E-03
5.621222E-03
6.606844E-03
6.124388E-03
7.290181E-03
9.775588E-03
1.162431E-02
1.361723E-02
1.453622E-02
1.762986E-02
2.096580E-02
2.652249E-02
2.830307E-02
3.202286E-02
3.819796E-02
4.472784E-02
5.179135E-02
6.071643E-02
6.981360E-02
8.139107E-02
9.210001E-02
1.062753E-01
1.185125E-01
1.302436E-01
1.430111E-01
1.574206E-01
1.723910E-01
1.858275E-01
2.014233E-01
2.168720E-01
2.295597E-01
2.441742E-01
2.562014E-01
2.717096E-01
2.841206E-01
2.956470E-01
3.094744E-01
3.190881E-01
3.313687E-01
3.409443E-01
3.516673E-01
3.628300E-01
3.730940E-01
3.790886E-01
3.875616E-01
3.960323E-01
4.051795E-01
4.107912E-01
4.163578E-01
4.228399E-01
4.268585E-01
4.299402E-01
4.342122E-01
4.386081E-01
4.416912E-01
4.460962E-01
4.478419E-01
4.493810E-01
4.522973E-01
4.534018E-01
4.551041E-01
4.572714E-01
4.597151E-01
4.588055E-01
4.593402E-01
4.611226E-01
4.633544E-01
4.644431E-01
4.643738E-01
4.637170E-01
4.632274E-01
4.637300E-01
4.646804E-01
4.657138E-01
4.662545E-01
4.652573E-01
4.636073E-01
4.640663E-01
4.640124E-01
4.635772E-01
4.626264E-01
4.609267E-01
4.616940E-01
4.621477E-01
4.598217E-01
4.574390E-01
4.570392E-01
4.567368E-01
4.548371E-01
4.516437E-01
4.492647E-01
4.472255E-01
4.436642E-01
4.418576E-01
4.383697E-01
4.344928E-01
4.284124E-01
4.228051E-01
4.179536E-01
4.129839E-01
4.085913E-01
4.023571E-01
3.960922E-01
3.900579E-01
3.813110E-01
3.713191E-01
3.601484E-01
3.530115E-01
3.403465E-01
3.300811E-01
3.193467E-01
3.068681E-01
2.969542E-01
2.854839E-01
2.721603E-01
2.579573E-01
2.449064E-01
2.331057E-01
2.190835E-01
2.064973E-01
1.903505E-01
1.714016E-01
1.564045E-01
1.435842E-01
1.309552E-01
1.185928E-01
1.040509E-01
9.281418E-02
8.242169E-02
7.313630E-02
6.212318E-02
5.283868E-02
4.603808E-02
3.982122E-02
3.457166E-02
2.896932E-02
2.542191E-02
2.167119E-02
1.930188E-02
1.743964E-02
1.400785E-02
1.134327E-02
1.036557E-02
9.316627E-03
8.147339E-03
7.221923E-03
6.638980E-03
6.676158E-03
5.004473E-03
5.253826E-03
4.652832E-03
4.314617E-03
3.614096E-03
2.516750E-02
8.880677E-03
3.429961E-03
2.688795E-03
2.669632E-03
1.805562E-03
1.476407E-03
1.596767E-03
1.304438E-03
1.201947E-03
1.467176E-03
1.816121E-03
1.306716E-03
2.360215E-03
1.890464E-03
1.404032E-03
1.098863E-03
5.603727E-04
5.922122E-04
1.092763E-03
1.898058E-03
2.473729E-03
2.901242E-03
3.640769E-03
4.378196E-03
4.853292E-03
5.665876E-03
2.972966E-04
2.339746E-04
-5.406098E-05
1.283023E-04
3.774731E-04
1.290155E-04
1.463646E-04
6.695935E-04
1.067716E-03
1.697238E-03
2.039268E-03
7.933045E-04
1.376184E-03
1.473078E-03
2.487687E-03
3.140100E-03
2.486669E-03
3.589751E-03
4.676216E-03
4.078439E-03
4.896272E-03
5.161087E-03
5.443272E-03
6.275825E-03
7.447124E-03
8.011709E-03
9.439310E-03
1.126150E-02
1.385983E-02
1.516376E-02
1.739153E-02
2.057959E-02
2.600664E-02
2.800235E-02
3.122527E-02
3.787418E-02
4.341848E-02
5.223078E-02
6.226488E-02
6.925125E-02
8.085660E-02
9.239708E-02
1.056486E-01
1.175023E-01
1.291402E-01
1.449025E-01
1.583608E-01
1.703528E-01
1.854418E-01
2.002855E-01
2.171332E-01
2.291834E-01
2.430423E-01
2.558344E-01
2.700314E-01
2.829904E-01
2.953007E-01
3.096500E-01
3.208308E-01
3.320062E-01
3.425859E-01
3.523976E-01
3.638067E-01
3.736202E-01
3.791497E-01
3.895636E-01
3.969079E-01
4.045132E-01
4.099990E-01
4.150626E-01
4.227056E-01
4.263041E-01
4.313306E-01
4.350589E-01
4.386610E-01
4.428259E-01
4.459325E-01
4.481993E-01
4.498528E-01
4.523779E-01
4.536327E-01
4.543812E-01
4.576018E-01
4.594876E-01
4.592565E-01
4.605813E-01
4.614069E-01
4.624467E-01
4.639178E-01
4.638016E-01
4.627584E-01
4.628975E-01
4.628324E-01
4.640084E-01
4.640478E-01
4.653016E-01
4.650098E-01
4.653707E-01
4.649596E-01
4.645917E-01
4.635226E-01
4.621130E-01
4.611261E-01
4.621105E-01
4.616711E-01
4.600781E-01
4.588246E-01
4.570278E-01
4.560535E-01
4.536600E-01
4.512153E-01
4.494538E-01
4.479587E-01
4.437896E-01
4.413205E-01
4.393310E-01
4.348844E-01
4.280412E-01
4.216241E-01
4.176223E-01
4.125952E-01
4.079475E-01
4.015417E-01
3.958766E-01
3.911990E-01
3.805889E-01
3.713412E-01
3.613386E-01
3.515730E-01
3.406511E-01
3.292849E-01
3.179043E-01
3.065718E-01
2.973905E-01
2.855686E-01
2.719019E-01
2.580438E-01
2.453448E-01
2.323282E-01
2.192644E-01
2.067563E-01
1.920011E-01
1.717675E-01
1.571348E-01
1.437986E-01
1.310410E-01
1.168948E-01
1.041184E-01
9.178561E-02
8.299989E-02
7.322387E-02
6.278628E-02
5.289268E-02
4.710540E-02
4.054984E-02
3.444737E-02
2.985032E-02
2.589233E-02
2.185484E-02
1.808988E-02
1.566002E-02
1.476784E-02
1.177386E-02
1.042531E-02
9.672342E-03
8.440051E-03
7.454517E-03
6.346647E-03
5.914689E-03
4.922321E-03
4.937780E-03
4.306663E-03
4.050470E-03
4.013426E-03
2.326659E-02
1.178368E-02
4.845660E-03
2.133712E-03
1.815654E-03
1.239455E-03
1.596018E-03
1.507338E-03
1.132516E-03
1.174356E-03
1.672769E-03
1.668913E-03
1.432108E-03
1.846672E-03
1.346038E-03
1.138953E-03
5.338134E-04
2.618112E-04
5.201303E-04
4.081912E-04
5.435028E-04
5.857903E-04
6.239465E-04
8.113914E-04
1.043822E-03
8.353920E-04
1.045822E-03
4.749470E-04
1.853305E-04
-7.177132E-04
5.442637E-04
3.017731E-04
4.900051E-04
1.958948E-04
6.000900E-04
8.764459E-04
1.060662E-03
1.032871E-03
1.339360E-03
1.173364E-03
1.533751E-03
2.234087E-03
2.946524E-03
2.647453E-03
2.824613E-03
4.037914E-03
4.120736E-03
4.181715E-03
5.047341E-03
5.428724E-03
5.985897E-03
7.258410E-03
7.676429E-03
9.574074E-03
1.106046E-02
1.337610E-02
1.536737E-02
1.731155E-02
2.040331E-02
2.436129E-02
2.756036E-02
3.228523E-02
3.801791E-02
4.258405E-02
5.284886E-02
6.297258E-02
6.951391E-02
8.069676E-02
9.239932E-02
1.059420E-01
1.170396E-01
1.301461E-01
1.460155E-01
1.573668E-01
1.706508E-01
1.858830E-01
1.988633E-01
2.160425E-01
2.307896E-01
2.420790E-01
2.570898E-01
2.682434E-01
2.819469E-01
2.951071E-01
3.086543E-01
3.217605E-01
3.314665E-01
3.438489E-01
3.540669E-01
3.628919E-01
3.736750E-01
3.813349E-01
3.903628E-01
3.977395E-01
4.038403E-01
4.094414E-01
4.152959E-01
4.232477E-01
4.267977E-01
4.312296E-01
4.345485E-01
4.382579E-01
4.425041E-01
4.448263E-01
4.476417E-01
4.505412E-01
4.527577E-01
4.534430E-01
4.536419E-01
4.567010E-01
4.596061E-01
4.602257E-01
4.618105E-01
4.611098E-01
4.615981E-01
4.628390E-01
4.629361E-01
4.618594E-01
4.626054E-01
4.627981E-01
4.640410E-01
4.637002E-01
4.643274E-01
4.651741E-01
4.660541E-01
4.656517E-01
4.649653E-01
4.635522E-01
4.616791E-01
4.607660E-01
4.612174E-01
4.611657E-01
4.601313E-01
4.585678E-01
4.557667E-01
4.551673E-01
4.528670E-01
4.509444E-01
4.482832E-01
4.466735E-01
4.435064E-01
4.415097E-01
4.393124E-01
4.343034E-01
4.285593E-01
4.224120E-01
4.172031E-01
4.123859E-01
4.065587E-01
4.009490E-01
3.939978E-01
3.887604E-01
3.788908E-01
3.688359E-01
3.611743E-01
3.519516E-01
3.408376E-01
3.310778E-01
3.191628E-01
3.083171E-01
2.961003E-01
2.865609E-01
2.720371E-01
2.598302E-01
2.448729E-01
2.301848E-01
2.195017E-01
2.032297E-01
1.887261E-01
1.753285E-01
1.575310E-01
1.438898E-01
1.327347E-01
1.180925E-01
1.056726E-01
9.081390E-02
8.181796E-02
7.163478E-02
6.262390E-02
5.325112E-02
4.714516E-02
4.002255E-02
3.355653E-02
3.007921E-02
2.595799E-02
2.145147E-02
1.816338E-02
1.560006E-02
1.410820E-02
1.187394E-02
1.036588E-02
9.479023E-03
8.571840E-03
8.674769E-03
6.290875E-03
5.463823E-03
5.189414E-03
4.294348E-03
4.826996E-03
3.525105E-03
4.260718E-03
2.909928E-02
1.122351E-02
5.250118E-03
1.865462E-03
1.801866E-03
1.575274E-03
1.218628E-03
1.545469E-03
1.257520E-03
1.194775E-03
1.852861E-03
1.471107E-03
1.274987E-03
1.463127E-03
9.423060E-04
9.426114E-04
5.641643E-04
3.628865E-04
3.882224E-04
5.909175E-04
3.092024E-04
1.130253E-04
-1.553860E-04
-3.222804E-04
-7.113102E-04
-9.615285E-04
-1.159248E-03
5.541590E-04
1.588527E-04
-1.156985E-03
4.309322E-04
3.995000E-04
3.455898E-04
1.391841E-04
1.559235E-04
1.966283E-04
7.613815E-04
1.094229E-03
9.158002E-04
4.089298E-04
1.208064E-03
1.587912E-03
2.236717E-03
2.632157E-03
2.498381E-03
3.311863E-03
3.535664E-03
4.983991E-03
6.010316E-03
6.108851E-03
6.518432E-03
7.549402E-03
7.929320E-03
9.306999E-03
1.128914E-02
1.292039E-02
1.518405E-02
1.667387E-02
2.053028E-02
2.382132E-02
2.737254E-02
3.262901E-02
3.828174E-02
4.508864E-02
5.219609E-02
6.281900E-02
7.059023E-02
8.027205E-02
9.123415E-02
1.037711E-01
1.176494E-01
1.305874E-01
1.446182E-01
1.562828E-01
1.710706E-01
1.860329E-01
1.990716E-01
2.151915E-01
2.307295E-01
2.427510E-01
2.565181E-01
2.677921E-01
2.815117E-01
2.966910E-01
3.078440E-01
3.209165E-01
3.314831E-01
3.439516E-01
3.540119E-01
3.641245E-01
3.745716E-01
3.820384E-01
3.902988E-01
3.983081E-01
4.041938E-01
4.104136E-01
4.161575E-01
4.225897E-01
4.272467E-01
4.303367E-01
4.352641E-01
4.385812E-01
4.425236E-01
4.448713E-01
4.479170E-01
4.504889E-01
4.515072E-01
4.526005E-01
4.529861E-01
4.557661E-01
4.603498E-01
4.607457E-01
4.610277E-01
4.606813E-01
4.629979E-01
4.619301E-01
4.632156E-01
4.616385E-01
4.630628E-01
4.640486E-01
4.639239E-01
4.642929E-01
4.632270E-01
4.647624E-01
4.658885E-01
4.666964E-01
4.643174E-01
4.634369E-01
4.618903E-01
4.603920E-01
4.606011E-01
4.604521E-01
4.605338E-01
4.580400E-01
4.557217E-01
4.552189E-01
4.525182E-01
4.512436E-01
4.478974E-01
4.462530E-01
4.451927E-01
4.421946E-01
4.393565E-01
4.342659E-01
4.283328E-01
4.220807E-01
4.157947E-01
4.112203E-01
4.062040E-01
4.008599E-01
3.936189E-01
3.880887E-01
3.785039E-01
3.693394E-01
3.618341E-01
3.515662E-01
3.408812E-01
3.325114E-01
3.197860E-01
3.079965E-01
2.946746E-01
2.864231E-01
2.717666E-01
2.575882E-01
2.441912E-01
2.292011E-01
2.172697E-01
2.027648E-01
1.876355E-01
1.772928E-01
1.596318E-01
1.462687E-01
1.324549E-01
1.186347E-01
1.069186E-01
9.158799E-02
8.122387E-02
7.118523E-02
6.322875E-02
5.462245E-02
4.651103E-02
3.975552E-02
3.385642E-02
2.916177E-02
2.563610E-02
2.062922E-02
1.836710E-02
1.864965E-02
1.298713E-02
1.191174E-02
1.016249E-02
9.541190E-03
8.328810E-03
8.435287E-03
5.676705E-03
6.179771E-03
5.158242E-03
4.321015E-03
4.550247E-03
3.097992E-03
3.126049E-03
2.802594E-02
3.148873E-03
2.736611E-03
2.300675E-03
2.470337E-03
2.291409E-03
1.333245E-03
1.266000E-03
1.525486E-03
1.301114E-03
1.909863E-03
1.013216E-03
7.838918E-04
1.298409E-03
8.704321E-04
8.056171E-04
7.745927E-04
7.421764E-04
8.068498E-04
1.117059E-03
9.247420E-04
9.990568E-04
8.653744E-04
7.865580E-04
4.977821E-04
4.192328E-04
9.015967E-04
2.703563E-04
-1.857271E-05
1.033286E-04
9.146543E-05
3.546246E-04
3.495535E-04
8.909079E-05
1.759750E-04
2.499677E-04
1.082459E-03
1.165167E-03
5.658372E-04
8.011632E-04
1.005417E-03
1.019012E-03
1.713182E-03
2.649517E-03
2.423503E-03
2.613794E-03
3.376023E-03
4.555533E-03
5.635818E-03
5.963694E-03
7.143858E-03
7.988622E-03
7.943228E-03
9.729560E-03
1.159455E-02
1.310295E-02
1.540720E-02
1.652329E-02
2.061940E-02
2.363467E-02
2.709579E-02
3.206727E-02
3.826109E-02
4.535250E-02
5.156415E-02
6.319723E-02
7.227112E-02
8.057666E-02
9.104321E-02
1.031658E-01
1.175825E-01
1.305806E-01
1.418515E-01
1.560734E-01
1.698765E-01
1.871767E-01
2.019960E-01
2.128797E-01
2.293015E-01
2.445266E-01
2.562354E-01
2.684699E-01
2.816960E-01
2.950296E-01
3.070943E-01
3.196433E-01
3.325571E-01
3.438847E-01
3.533661E-01
3.638998E-01
3.738847E-01
3.810856E-01
3.903072E-01
3.971850E-01
4.039733E-01
4.103027E-01
4.170201E-01
4.230217E-01
4.265267E-01
4.311142E-01
4.347949E-01
4.395580E-01
4.426135E-01
4.456127E-01
4.470936E-01
4.507072E-01
4.519126E-01
4.533585E-01
4.533525E-01
4.570481E-01
4.608174E-01
4.614311E-01
4.604382E-01
4.601172E-01
4.621794E-01
4.617741E-01
4.633589E-01
4.620756E-01
4.630914E-01
4.648396E-01
4.647601E-01
4.647725E-01
4.620763E-01
4.638999E-01
4.645579E-01
4.663564E-01
4.642089E-01
4.637514E-01
4.626327E-01
4.617470E-01
4.603231E-01
4.592138E-01
4.601585E-01
4.579421E-01
4.567012E-01
4.554489E-01
4.530569E-01
4.519575E-01
4.489658E-01
4.475504E-01
4.447394E-01
4.409432E-01
4.389846E-01
4.330324E-01
4.281720E-01
4.216420E-01
4.152663E-01
4.109188E-01
4.057251E-01
4.000986E-01
3.941740E-01
3.872430E-01
3.784139E-01
3.708102E-01
3.633118E-01
3.525695E-01
3.420041E-01
3.328815E-01
3.216686E-01
3.063471E-01
2.954710E-01
2.839428E-01
2.715874E-01
2.573810E-01
2.443749E-01
2.289772E-01
2.143775E-01
2.019961E-01
1.872016E-01
1.736815E-01
1.620318E-01
1.467258E-01
1.318866E-01
1.191475E-01
1.044303E-01
9.184255E-02
8.241901E-02
7.133461E-02
6.422327E-02
5.493838E-02
4.696548E-02
4.058235E-02
3.384185E-02
2.864453E-02
2.508845E-02
2.054461E-02
1.772021E-02
1.726904E-02
1.297424E-02
1.249620E-02
1.060365E-02
9.296782E-03
8.505469E-03
7.577594E-03
5.095078E-03
5.499187E-03
5.120804E-03
4.444783E-03
4.219658E-03
3.676371E-03
3.481738E-03
8.711988E-03
3.517471E-03
3.240286E-03
3.043016E-03
2.581746E-03
2.177017E-03
1.439886E-03
1.261317E-03
1.347097E-03
1.136347E-03
1.551951E-03
1.106238E-03
1.021674E-03
1.603150E-03
1.069726E-03
8.997836E-04
6.844437E-04
7.402968E-04
7.982123E-04
1.236730E-03
1.822200E-03
2.330626E-03
2.799983E-03
3.453904E-03
3.966940E-03
4.464482E-03
5.318157E-03
3.567318E-04
-3.729966E-04
-1.721818E-05
-4.061749E-05
5.080036E-04
3.862062E-04
7.307018E-05
1.263523E-04
2.633384E-04
9.118922E-04
7.447314E-04
4.726700E-04
6.910002E-04
1.264299E-03
9.232914E-04
1.408017E-03
2.053183E-03
2.855912E-03
3.563916E-03
4.081603E-03
4.691134E-03
5.237925E-03
5.394548E-03
7.336792E-03
7.758439E-03
8.387258E-03
7.863574E-03
1.163255E-02
1.331705E-02
1.515925E-02
1.667424E-02
2.046887E-02
2.367921E-02
2.724076E-02
3.326201E-02
3.848934E-02
4.411244E-02
5.365517E-02
6.461227E-02
7.247496E-02
8.041882E-02
9.142915E-02
1.028965E-01
1.162718E-01
1.307988E-01
1.426351E-01
1.560113E-01
1.702595E-01
1.881961E-01
2.034274E-01
2.142354E-01
2.290937E-01
2.439593E-01
2.568139E-01
2.699766E-01
2.827292E-01
2.950459E-01
3.084582E-01
3.200595E-01
3.314301E-01
3.425796E-01
3.536317E-01
3.617659E-01
3.717746E-01
3.801000E-01
3.887346E-01
3.961466E-01
4.031146E-01
4.097306E-01
4.156064E-01
4.231311E-01
4.262352E-01
4.305567E-01
4.350870E-01
4.396238E-01
4.422112E-01
4.448018E-01
4.466531E-01
4.503550E-01
4.524943E-01
4.545024E-01
4.546972E-01
4.568429E-01
4.603694E-01
4.617148E-01
4.601005E-01
4.605145E-01
4.613913E-01
4.619580E-01
4.626898E-01
4.626117E-01
4.630505E-01
4.638500E-01
4.642146E-01
4.642904E-01
4.617831E-01
4.636680E-01
4.640247E-01
4.647161E-01
4.646137E-01
4.637503E-01
4.631838E-01
4.622373E-01
4.608212E-01
4.588692E-01
4.588752E-01
4.583122E-01
4.576116E-01
4.552582E-01
4.541699E-01
4.528850E-01
4.497702E-01
4.481045E-01
4.442805E-01
4.398519E-01
4.386944E-01
4.334879E-01
4.288996E-01
4.224057E-01
4.155097E-01
4.098610E-01
4.056318E-01
4.001912E-01
3.941415E-01
3.860152E-01
3.779253E-01
3.700599E-01
3.633091E-01
3.534016E-01
3.440036E-01
3.336042E-01
3.190087E-01
3.066089E-01
2.968350E-01
2.851348E-01
2.715967E-01
2.581845E-01
2.447194E-01
2.296931E-01
2.148731E-01
2.007498E-01
1.878959E-01
1.732601E-01
1.606563E-01
1.452158E-01
1.306532E-01
1.172581E-01
1.047485E-01
9.284218E-02
8.141253E-02
7.096331E-02
6.378982E-02
5.445850E-02
4.722735E-02
3.914606E-02
3.335538E-02
2.860751E-02
2.547605E-02
2.025152E-02
1.661565E-02
1.423287E-02
1.336371E-02
1.237584E-02
1.053652E-02
8.943428E-03
8.362587E-03
7.126733E-03
5.649415E-03
5.621564E-03
4.865956E-03
4.458533E-03
3.914907E-03
3.563878E-03
3.384569E-03
5.754031E-03
3.045741E-03
2.744477E-03
2.458107E-03
2.200707E-03
1.997501E-03
1.373809E-03
1.074058E-03
8.374456E-04
1.324966E-03
1.069210E-03
9.711266E-04
9.817037E-04
1.280316E-03
7.856036E-04
6.452547E-04
5.883385E-04
6.533832E-04
7.411421E-04
1.427280E-03
2.426646E-03
3.759493E-03
4.719588E-03
5.817939E-03
7.004325E-03
7.847131E-03
9.216697E-03
-3.577147E-04
5.854994E-05
-1.742738E-04
3.501312E-04
2.751530E-04
5.912052E-04
-6.816272E-05
2.411877E-04
1.690157E-04
9.549586E-04
6.624288E-04
7.568836E-04
7.976484E-04
1.093541E-03
9.314028E-04
1.524346E-03
3.040070E-03
3.764766E-03
3.615702E-03
4.175231E-03
4.023487E-03
5.259297E-03
5.678308E-03
6.779855E-03
8.377197E-03
8.755212E-03
1.035974E-02
1.185234E-02
1.234062E-02
1.515135E-02
1.724850E-02
2.029019E-02
2.372383E-02
2.735568E-02
3.335731E-02
3.768322E-02
4.559828E-02
5.397477E-02
6.336720E-02
7.199243E-02
7.968459E-02
9.235390E-02
1.039718E-01
1.182788E-01
1.317687E-01
1.449193E-01
1.571376E-01
1.706762E-01
1.869115E-01
2.028897E-01
2.173617E-01
2.305578E-01
2.433935E-01
2.557891E-01
2.704563E-01
2.832358E-01
2.945825E-01
3.079597E-01
3.206595E-01
3.310631E-01
3.419134E-01
3.537987E-01
3.628232E-01
3.692027E-01
3.796120E-01
3.873840E-01
3.956146E-01
4.028153E-01
4.093600E-01
4.150651E-01
4.219910E-01
4.262430E-01
4.307789E-01
4.345403E-01
4.391287E-01
4.412214E-01
4.446227E-01
4.461107E-01
4.491051E-01
4.516737E-01
4.554920E-01
4.568330E-01
4.571268E-01
4.586167E-01
4.616015E-01
4.609863E-01
4.611825E-01
4.618414E-01
4.621978E-01
4.626976E-01
4.624617E-01
4.625297E-01
4.623222E-01
4.626905E-01
4.636080E-01
4.631158E-01
4.639467E-01
4.642183E-01
4.648519E-01
4.651873E-01
4.637995E-01
4.622035E-01
4.606023E-01
4.605386E-01
4.589768E-01
4.588280E-01
4.588124E-01
4.575714E-01
4.551173E-01
4.540624E-01
4.528642E-01
4.500857E-01
4.483044E-01
4.452122E-01
4.404397E-01
4.378329E-01
4.331912E-01
4.284987E-01
4.235642E-01
4.157957E-01
4.106550E-01
4.066177E-01
4.018935E-01
3.952919E-01
3.850845E-01
3.786311E-01
3.703913E-01
3.618608E-01
3.533733E-01
3.444290E-01
3.322622E-01
3.178318E-01
3.070093E-01
2.974765E-01
2.845652E-01
2.710958E-01
2.585141E-01
2.457561E-01
2.309753E-01
2.151689E-01
2.015814E-01
1.893856E-01
1.718864E-01
1.598899E-01
1.442091E-01
1.292238E-01
1.183611E-01
1.054206E-01
9.248261E-02
8.220197E-02
7.162923E-02
6.176120E-02
5.384562E-02
4.712998E-02
3.966820E-02
3.419570E-02
2.920470E-02
2.495871E-02
2.110024E-02
1.767816E-02
1.558649E-02
1.316679E-02
1.119233E-02
9.980199E-03
9.276561E-03
8.546559E-03
7.062987E-03
5.824100E-03
5.832602E-03
4.677563E-03
5.014693E-03
3.633279E-03
3.773149E-03
3.908520E-03
3.134189E-03
2.682332E-03
3.241198E-03
2.492174E-03
1.815604E-03
1.697817E-03
1.757752E-03
1.080960E-03
1.092151E-03
1.428904E-03
7.510994E-04
7.292282E-04
8.663131E-04
7.960559E-04
7.186193E-04
7.646299E-04
5.992654E-04
6.058541E-04
4.538170E-04
1.094169E-03
1.166630E-03
1.236714E-03
1.392183E-03
1.491853E-03
1.484791E-03
1.576539E-03
1.901221E-03
-2.560950E-04
1.328380E-04
1.812925E-04
1.506476E-04
-1.881737E-04
4.286839E-04
-1.571850E-05
-4.395341E-06
2.285156E-04
4.529298E-04
6.579377E-04
9.904643E-04
9.163159E-04
1.016035E-03
1.921715E-03
2.068658E-03
3.347253E-03
3.262701E-03
3.520541E-03
3.979524E-03
4.817642E-03
6.270959E-03
5.446485E-03
6.410727E-03
7.296371E-03
8.329828E-03
9.780995E-03
1.103893E-02
1.293149E-02
1.487423E-02
1.764942E-02
1.999970E-02
2.381956E-02
2.773339E-02
3.346807E-02
3.896358E-02
4.558500E-02
5.332737E-02
6.239629E-02
7.059045E-02
8.071511E-02
9.273794E-02
1.043764E-01
1.175867E-01
1.304705E-01
1.454952E-01
1.578456E-01
1.719825E-01
1.870549E-01
2.020768E-01
2.169540E-01
2.309406E-01
2.440675E-01
2.562662E-01
2.706890E-01
2.818663E-01
2.945503E-01
3.079091E-01
3.214606E-01
3.318268E-01
3.426024E-01
3.530659E-01
3.635047E-01
3.703753E-01
3.788548E-01
3.879123E-01
3.961382E-01
4.026580E-01
4.096279E-01
4.150415E-01
4.217664E-01
4.262490E-01
4.312587E-01
4.352231E-01
4.391332E-01
4.409204E-01
4.438910E-01
4.465784E-01
4.480743E-01
4.506242E-01
4.548082E-01
4.575694E-01
4.580706E-01
4.587987E-01
4.614185E-01
4.613419E-01
4.609527E-01
4.615422E-01
4.625140E-01
4.630401E-01
4.638294E-01
4.628444E-01
4.625314E-01
4.632000E-01
4.640076E-01
4.628399E-01
4.635139E-01
4.652414E-01
4.650230E-01
4.649827E-01
4.644207E-01
4.617507E-01
4.606142E-01
4.594627E-01
4.595664E-01
4.585988E-01
4.588885E-01
4.572889E-01
4.547833E-01
4.533403E-01
4.516932E-01
4.502053E-01
4.478265E-01
4.461326E-01
4.403646E-01
4.374792E-01
4.320957E-01
4.282277E-01
4.247141E-01
4.164479E-01
4.116489E-01
4.074103E-01
4.019396E-01
3.948129E-01
3.864522E-01
3.801557E-01
3.710374E-01
3.616055E-01
3.525853E-01
3.436398E-01
3.327437E-01
3.188533E-01
3.081809E-01
2.970540E-01
2.831470E-01
2.699318E-01
2.596213E-01
2.455274E-01
2.310736E-01
2.152729E-01
2.014150E-01
1.890392E-01
1.718427E-01
1.579290E-01
1.441662E-01
1.283453E-01
1.180050E-01
1.054597E-01
9.237029E-02
8.251982E-02
7.142236E-02
6.094900E-02
5.351517E-02
4.742390E-02
4.075858E-02
3.326099E-02
2.874992E-02
2.523655E-02
2.139884E-02
1.802155E-02
1.587750E-02
1.304930E-02
1.070717E-02
9.359073E-03
9.363372E-03
8.332782E-03
7.230836E-03
6.361832E-03
5.920198E-03
5.102513E-03
5.383497E-03
4.736606E-03
4.534985E-03
3.902915E-03
3.352110E-03
2.895013E-03
3.223859E-03
2.791185E-03
2.272270E-03
2.007451E-03
1.528973E-03
8.780772E-04
1.115637E-03
1.422258E-03
7.371476E-04
7.349825E-04
8.669895E-04
6.980356E-04
7.744399E-04
1.024053E-03
8.512874E-04
8.593160E-04
6.878984E-04
8.855318E-04
-4.913740E-04
-1.947761E-03
-3.054212E-03
-4.180268E-03
-5.299675E-03
-6.447586E-03
-7.689731E-03
3.273868E-04
-1.065170E-04
2.271001E-04
2.090902E-04
6.085063E-04
4.205607E-04
-1.988591E-04
6.342932E-04
3.357977E-04
4.431389E-04
-1.385820E-04
4.680543E-04
1.266393E-03
1.699449E-03
2.022963E-03
1.650474E-03
2.787094E-03
2.990903E-03
3.605650E-03
4.187373E-03
4.941085E-03
5.849972E-03
5.611257E-03
6.659959E-03
7.577942E-03
8.350008E-03
9.792976E-03
1.162587E-02
1.301234E-02
1.588064E-02
1.728464E-02
1.962992E-02
2.370462E-02
2.796493E-02
3.278369E-02
3.910361E-02
4.559512E-02
5.372710E-02
6.228555E-02
7.012379E-02
8.064861E-02
9.127639E-02
1.044766E-01
1.171353E-01
1.282142E-01
1.448315E-01
1.590689E-01
1.730503E-01
1.871592E-01
2.021769E-01
2.166191E-01
2.307085E-01
2.451646E-01
2.568662E-01
2.700747E-01
2.824017E-01
2.951986E-01
3.091055E-01
3.206788E-01
3.322167E-01
3.439531E-01
3.537512E-01
3.631978E-01
3.720736E-01
3.800473E-01
3.869409E-01
3.959255E-01
4.033934E-01
4.111494E-01
4.154176E-01
4.225100E-01
4.262079E-01
4.322451E-01
4.357275E-01
4.383102E-01
4.405174E-01
4.447627E-01
4.465969E-01
4.467615E-01
4.497025E-01
4.527869E-01
4.556020E-01
4.578569E-01
4.601178E-01
4.606274E-01
4.601496E-01
4.606927E-01
4.623332E-01
4.638857E-01
4.644539E-01
4.651898E-01
4.641098E-01
4.630976E-01
4.632069E-01
4.637159E-01
4.618178E-01
4.634741E-01
4.650883E-01
4.661154E-01
4.650142E-01
4.650642E-01
4.624787E-01
4.615495E-01
4.603809E-01
4.595509E-01
4.579080E-01
4.584260E-01
4.558935E-01
4.549953E-01
4.530597E-01
4.516059E-01
4.499525E-01
4.476719E-01
4.446676E-01
4.409768E-01
4.357740E-01
4.320334E-01
4.283375E-01
4.224285E-01
4.154809E-01
4.112437E-01
4.070163E-01
4.019810E-01
3.949884E-01
3.880335E-01
3.790997E-01
3.716233E-01
3.623432E-01
3.530047E-01
3.426234E-01
3.314448E-01
3.204680E-01
3.073352E-01
2.955409E-01
2.843379E-01
2.702732E-01
2.599572E-01
2.412897E-01
2.301578E-01
2.162924E-01
2.002618E-01
1.885798E-01
1.735452E-01
1.558523E-01
1.434683E-01
1.282853E-01
1.159901E-01
1.050725E-01
9.212501E-02
8.269795E-02
7.071895E-02
6.111187E-02
5.285877E-02
4.542317E-02
3.950288E-02
3.234100E-02
2.876611E-02
2.440600E-02
2.119454E-02
1.849398E-02
1.608654E-02
1.365423E-02
1.086791E-02
9.047339E-03
9.304378E-03
7.744898E-03
6.728901E-03
6.162269E-03
5.698132E-03
6.103575E-03
5.581060E-03
5.406054E-03
4.919772E-03
3.765189E-03
3.440299E-03
2.806158E-03
2.947906E-03
3.126780E-03
3.009009E-03
2.391942E-03
1.335988E-03
1.519353E-03
1.982075E-03
1.827428E-03
1.024076E-03
8.318249E-04
1.395308E-03
6.290279E-04
1.369695E-03
1.140489E-03
1.173691E-03
5.049167E-04
1.264100E-03
8.660463E-04
-2.994118E-05
-1.213480E-03
-2.471305E-03
-3.517929E-03
-4.562914E-03
-5.827046E-03
-6.754345E-03
2.930860E-04
4.133653E-04
-2.133121E-05
-3.432942E-04
2.242261E-04
3.008063E-04
2.105371E-04
6.961108E-04
7.389738E-04
8.164718E-04
7.997914E-04
1.046141E-03
1.019258E-03
1.227448E-03
1.549857E-03
1.797695E-03
2.794459E-03
3.192896E-03
3.220989E-03
3.900323E-03
4.959781E-03
5.234252E-03
5.933559E-03
6.982099E-03
7.916743E-03
8.759156E-03
1.013429E-02
1.148309E-02
1.269644E-02
1.532960E-02
1.633058E-02
2.052963E-02
2.360284E-02
2.855842E-02
3.269757E-02
3.869961E-02
4.479476E-02
5.367806E-02
6.249987E-02
7.098786E-02
8.064023E-02
9.335614E-02
1.038547E-01
1.168341E-01
1.287446E-01
1.442520E-01
1.585824E-01
1.733236E-01
1.872272E-01
2.021560E-01
2.164990E-01
2.311357E-01
2.452731E-01
2.568089E-01
2.696980E-01
2.833247E-01
2.951476E-01
3.090555E-01
3.218383E-01
3.333543E-01
3.438611E-01
3.536849E-01
3.627003E-01
3.720475E-01
3.807020E-01
3.876437E-01
3.964578E-01
4.040591E-01
4.105551E-01
4.165502E-01
4.226216E-01
4.278873E-01
4.330570E-01
4.357388E-01
4.376534E-01
4.413146E-01
4.450260E-01
4.468859E-01
4.489232E-01
4.502176E-01
4.524556E-01
4.538156E-01
4.570715E-01
4.595110E-01
4.594203E-01
4.588664E-01
4.600554E-01
4.619808E-01
4.641887E-01
4.656368E-01
4.651956E-01
4.651083E-01
4.644412E-01
4.632192E-01
4.632725E-01
4.626874E-01
4.634741E-01
4.638155E-01
4.668568E-01
4.645750E-01
4.646031E-01
4.642155E-01
4.624510E-01
4.618224E-01
4.602790E-01
4.577328E-01
4.576274E-01
4.548260E-01
4.548182E-01
4.535490E-01
4.513302E-01
4.492200E-01
4.465547E-01
4.432066E-01
4.409241E-01
4.349446E-01
4.304633E-01
4.278780E-01
4.213365E-01
4.150176E-01
4.110573E-01
4.072763E-01
4.013518E-01
3.943093E-01
3.875599E-01
3.798052E-01
3.716851E-01
3.624695E-01
3.522882E-01
3.421713E-01
3.316096E-01
3.197548E-01
3.076125E-01
2.952113E-01
2.847995E-01
2.706824E-01
2.583578E-01
2.463649E-01
2.293113E-01
2.155385E-01
2.002131E-01
1.879804E-01
1.726904E-01
1.565241E-01
1.417990E-01
1.289562E-01
1.173091E-01
1.042815E-01
9.234361E-02
8.137192E-02
7.221725E-02
6.162707E-02
5.302095E-02
4.510523E-02
3.811517E-02
3.376397E-02
2.842440E-02
2.436155E-02
2.094866E-02
1.859008E-02
1.604518E-02
1.387396E-02
1.131302E-02
9.276351E-03
8.743021E-03
7.751682E-03
6.753736E-03
5.821494E-03
5.676510E-03
6.084639E-03
5.508474E-03
4.525194E-03
4.536267E-03
4.033410E-03
3.900070E-03
3.002640E-03
3.114606E-03
2.975344E-03
2.555669E-03
1.893695E-03
1.545710E-03
1.402314E-03
1.807527E-03
1.204123E-03
1.319356E-03
1.244205E-03
1.265713E-03
9.179782E-04
8.000577E-04
7.792847E-04
5.932451E-04
5.186685E-04
8.299476E-04
1.045065E-03
1.289084E-03
1.379842E-03
2.429882E-03
2.747788E-03
3.187751E-03
3.624214E-03
3.883353E-03
4.657443E-04
3.568157E-04
1.203333E-04
4.187959E-04
3.096260E-04
5.736212E-04
8.234554E-04
1.924184E-02
1.879215E-02
9.041703E-04
1.385364E-03
1.003852E-03
5.269380E-04
1.043071E-03
1.482082E-03
2.503825E-03
2.931829E-03
3.177759E-03
2.807144E-03
4.184674E-03
5.084139E-03
5.473175E-03
5.596083E-03
6.179778E-03
7.791690E-03
8.492080E-03
9.833341E-03
1.149841E-02
1.273328E-02
1.685821E-02
1.576073E-02
2.003738E-02
2.363855E-02
2.859261E-02
3.267305E-02
3.893924E-02
4.535447E-02
5.311401E-02
6.201324E-02
7.152914E-02
8.112146E-02
9.353889E-02
1.028556E-01
1.158624E-01
1.300072E-01
1.437954E-01
1.581211E-01
1.723534E-01
1.868402E-01
2.008203E-01
2.160439E-01
2.310667E-01
2.437027E-01
2.570143E-01
2.699573E-01
2.839999E-01
2.964755E-01
3.103350E-01
3.228314E-01
3.344689E-01
3.437606E-01
3.538387E-01
3.624217E-01
3.715596E-01
3.801924E-01
3.879754E-01
3.961802E-01
4.037872E-01
4.093240E-01
4.154636E-01
4.220249E-01
4.275336E-01
4.326431E-01
4.357668E-01
4.378790E-01
4.409682E-01
4.442312E-01
4.470988E-01
4.504830E-01
4.512597E-01
4.523547E-01
4.546709E-01
4.568336E-01
4.582532E-01
4.583070E-01
4.573507E-01
4.606588E-01
4.627331E-01
4.642960E-01
4.661521E-01
4.646655E-01
4.650315E-01
4.649371E-01
4.636835E-01
4.638474E-01
4.641417E-01
4.649884E-01
4.644489E-01
4.665503E-01
4.654621E-01
4.644086E-01
4.641833E-01
4.632723E-01
4.622861E-01
4.607621E-01
4.569848E-01
4.563492E-01
4.537048E-01
4.551520E-01
4.533728E-01
4.512860E-01
4.486278E-01
4.455586E-01
4.419507E-01
4.391394E-01
4.354858E-01
4.294300E-01
4.269476E-01
4.213196E-01
4.160014E-01
4.114953E-01
4.077526E-01
4.014396E-01
3.943881E-01
3.860114E-01
3.783907E-01
3.700200E-01
3.616173E-01
3.521500E-01
3.416942E-01
3.303601E-01
3.197664E-01
3.080213E-01
2.967662E-01
2.843642E-01
2.705238E-01
2.589201E-01
2.470854E-01
2.296849E-01
2.145838E-01
1.994276E-01
1.876551E-01
1.724129E-01
1.571195E-01
1.433526E-01
1.294934E-01
1.170719E-01
1.021419E-01
9.113951E-02
8.223912E-02
7.169369E-02
6.154216E-02
5.332231E-02
4.565607E-02
3.831758E-02
3.465696E-02
2.955094E-02
2.464679E-02
2.096900E-02
1.779129E-02
1.631740E-02
1.462215E-02
1.153835E-02
9.525597E-03
9.009314E-03
7.679437E-03
7.523039E-03
6.742126E-03
5.429425E-03
5.883805E-03
5.720671E-03
4.303741E-03
4.442334E-03
4.097141E-03
3.530962E-03
3.174356E-03
3.388796E-03
3.047773E-03
2.317697E-03
2.094614E-03
1.566469E-03
1.587511E-03
2.014470E-03
1.034342E-03
1.434871E-03
1.601405E-03
9.224921E-04
8.447610E-04
7.435085E-04
8.599198E-04
1.032904E-03
9.809436E-04
1.398540E-03
1.101890E-03
1.705927E-03
1.589537E-03
2.633570E-03
3.248971E-03
3.527480E-03
4.091066E-03
4.488626E-03
-8.208611E-05
9.267668E-05
3.996273E-04
2.734321E-04
5.307323E-04
6.852046E-04
2.351840E-02
1.399986E-02
4.866095E-03
2.423127E-02
1.412610E-03
1.324051E-03
1.576755E-04
4.703105E-04
1.138907E-03
2.390568E-03
2.207841E-03
2.652147E-03
3.141707E-03
4.028890E-03
5.170606E-03
5.506465E-03
5.988896E-03
6.077007E-03
7.706166E-03
8.346731E-03
1.045018E-02
1.137998E-02
1.303285E-02
1.595274E-02
1.675412E-02
2.025564E-02
2.455698E-02
2.798352E-02
3.243734E-02
3.922926E-02
4.628411E-02
5.297328E-02
6.164548E-02
7.127607E-02
8.244399E-02
9.283941E-02
1.028783E-01
1.173776E-01
1.302344E-01
1.450010E-01
1.594853E-01
1.721292E-01
1.872030E-01
1.996042E-01
2.165860E-01
2.305900E-01
2.427567E-01
2.569792E-01
2.713784E-01
2.851172E-01
2.970426E-01
3.100566E-01
3.235523E-01
3.351021E-01
3.447281E-01
3.534546E-01
3.635745E-01
3.724031E-01
3.807849E-01
3.883317E-01
3.949313E-01
4.029429E-01
4.084855E-01
4.143170E-01
4.209370E-01
4.259788E-01
4.316133E-01
4.348091E-01
4.376157E-01
4.405481E-01
4.439313E-01
4.467974E-01
4.501950E-01
4.516553E-01
4.519593E-01
4.548809E-01
4.563238E-01
4.574965E-01
4.580234E-01
4.577706E-01
4.613268E-01
4.631000E-01
4.649436E-01
4.661585E-01
4.652961E-01
4.640528E-01
4.638872E-01
4.633676E-01
4.646106E-01
4.655815E-01
4.656816E-01
4.646192E-01
4.650265E-01
4.656012E-01
4.640489E-01
4.639139E-01
4.627006E-01
4.616891E-01
4.599752E-01
4.569499E-01
4.551371E-01
4.531270E-01
4.536452E-01
4.534975E-01
4.515412E-01
4.488520E-01
4.452381E-01
4.416199E-01
4.384044E-01
4.347748E-01
4.311071E-01
4.269885E-01
4.223029E-01
4.178354E-01
4.129504E-01
4.077574E-01
4.011740E-01
3.957538E-01
3.861292E-01
3.759324E-01
3.681521E-01
3.611724E-01
3.525645E-01
3.417110E-01
3.300321E-01
3.190800E-01
3.072248E-01
2.976551E-01
2.844197E-01
2.708082E-01
2.583256E-01
2.450441E-01
2.330834E-01
2.144853E-01
2.002824E-01
1.891461E-01
1.725203E-01
1.603712E-01
1.440052E-01
1.302007E-01
1.157658E-01
1.012275E-01
9.098065E-02
8.205175E-02
7.145297E-02
6.184261E-02
5.383360E-02
4.666452E-02
3.831619E-02
3.461393E-02
2.856685E-02
2.471944E-02
2.075784E-02
1.811620E-02
1.612829E-02
1.438811E-02
1.213928E-02
9.916073E-03
9.259151E-03
7.782757E-03
7.354683E-03
6.979035E-03
6.372761E-03
5.354501E-03
5.841021E-03
4.489559E-03
4.348483E-03
3.674903E-03
3.523467E-03
3.398671E-03
2.848348E-03
2.552687E-03
2.191251E-03
2.320934E-03
1.782445E-03
2.054114E-03
1.476685E-03
1.000594E-03
1.230318E-03
1.649857E-03
9.478411E-04
7.268190E-04
8.125381E-04
1.029661E-03
1.257581E-03
7.832716E-04
1.623391E-03
1.618032E-03
2.676294E-03
3.087421E-03
4.777791E-03
5.756747E-03
6.777783E-03
7.714728E-03
8.725368E-03
3.660258E-04
5.353205E-04
4.223003E-04
3.210229E-04
7.247579E-05
3.726071E-04
9.321469E-04
1.741228E-02
1.408208E-02
-4.216476E-04
-9.276943E-04
1.133624E-03
1.042830E-03
1.217263E-03
2.354455E-03
2.223909E-03
2.248332E-03
2.262906E-03
2.977864E-03
4.106515E-03
5.203058E-03
5.896869E-03
5.710553E-03
6.176929E-03
7.582763E-03
8.101790E-03
1.004654E-02
1.114775E-02
1.304233E-02
1.622971E-02
1.817375E-02
2.085158E-02
2.434860E-02
2.832502E-02
3.238389E-02
3.840648E-02
4.578029E-02
5.222897E-02
6.190788E-02
7.094645E-02
8.197487E-02
9.254764E-02
1.027451E-01
1.167398E-01
1.302500E-01
1.458220E-01
1.599699E-01
1.725353E-01
1.870045E-01
1.996739E-01
2.161242E-01
2.308296E-01
2.438753E-01
2.574158E-01
2.710372E-01
2.855624E-01
2.960284E-01
3.094213E-01
3.237688E-01
3.344046E-01
3.444699E-01
3.529481E-01
3.648623E-01
3.733971E-01
3.825542E-01
3.896055E-01
3.948673E-01
4.028264E-01
4.086303E-01
4.146059E-01
4.199942E-01
4.250209E-01
4.297304E-01
4.337300E-01
4.381179E-01
4.410180E-01
4.441200E-01
4.467908E-01
4.500282E-01
4.511691E-01
4.528245E-01
4.545039E-01
4.559078E-01
4.577867E-01
4.580496E-01
4.591409E-01
4.610394E-01
4.613474E-01
4.633725E-01
4.658381E-01
4.661221E-01
4.635881E-01
4.630233E-01
4.624496E-01
4.644992E-01
4.652597E-01
4.654166E-01
4.646482E-01
4.644321E-01
4.637420E-01
4.634298E-01
4.629008E-01
4.613439E-01
4.603615E-01
4.588537E-01
4.580938E-01
4.557948E-01
4.536959E-01
4.524626E-01
4.526797E-01
4.504186E-01
4.480474E-01
4.453250E-01
4.422723E-01
4.384525E-01
4.352763E-01
4.317932E-01
4.277503E-01
4.232255E-01
4.180274E-01
4.131118E-01
4.071923E-01
4.000716E-01
3.955047E-01
3.866832E-01
3.761156E-01
3.690012E-01
3.621762E-01
3.544865E-01
3.429001E-01
3.315961E-01
3.198428E-01
3.073596E-01
2.973509E-01
2.836990E-01
2.707440E-01
2.582397E-01
2.458689E-01
2.337927E-01
2.144863E-01
2.016579E-01
1.885932E-01
1.713366E-01
1.595261E-01
1.432346E-01
1.294494E-01
1.143313E-01
1.011979E-01
9.130536E-02
8.158658E-02
7.169076E-02
6.094915E-02
5.342343E-02
4.660061E-02
3.846293E-02
3.409079E-02
2.930624E-02
2.513614E-02
2.049426E-02
1.859657E-02
1.654621E-02
1.415337E-02
1.208859E-02
9.372011E-03
9.140705E-03
7.658406E-03
7.055518E-03
6.688518E-03
6.716802E-03
4.667344E-03
5.349465E-03
4.266858E-03
4.075367E-03
3.756704E-03
3.689570E-03
3.628738E-03
2.278228E-03
1.825386E-03
1.859905E-03
1.987943E-03
1.782368E-03
2.239408E-03
1.461288E-03
9.838289E-04
1.326026E-03
1.776761E-03
9.753866E-04
9.563397E-04
8.318625E-04
6.440583E-04
1.095606E-03
1.293618E-03
1.668372E-03
1.733799E-03
3.606098E-03
5.243123E-03
6.987572E-03
8.469037E-03
1.003618E-02
1.168096E-02
1.323725E-02
7.088440E-04
5.955845E-04
2.591816E-04
7.535895E-04
2.975846E-05
-5.082198E-03
-3.113594E-03
3.251446E-03
9.493948E-03
-2.622245E-02
-3.062778E-03
7.619164E-04
7.636361E-04
1.202704E-03
1.715006E-03
1.959257E-03
2.575641E-03
3.131046E-03
3.494827E-03
3.864303E-03
4.559160E-03
5.027429E-03
6.168191E-03
6.022064E-03
7.511106E-03
8.346630E-03
9.726188E-03
1.168474E-02
1.326732E-02
1.611095E-02
1.849001E-02
2.076725E-02
2.337574E-02
2.927635E-02
3.482654E-02
3.909875E-02
4.492963E-02
5.129770E-02
6.062060E-02
7.064660E-02
8.066131E-02
9.249031E-02
1.007286E-01
1.139703E-01
1.305743E-01
1.446767E-01
1.596413E-01
1.736562E-01
1.879244E-01
2.002943E-01
2.162409E-01
2.309000E-01
2.443844E-01
2.577593E-01
2.685996E-01
2.835495E-01
2.952636E-01
3.089309E-01
3.224037E-01
3.332733E-01
3.438406E-01
3.542518E-01
3.648594E-01
3.738579E-01
3.817470E-01
3.896653E-01
3.958019E-01
4.027529E-01
4.092164E-01
4.166484E-01
4.211276E-01
4.247742E-01
4.278585E-01
4.329714E-01
4.393296E-01
4.424209E-01
4.445874E-01
4.468735E-01
4.501288E-01
4.513239E-01
4.535011E-01
4.552319E-01
4.569976E-01
4.587756E-01
4.592869E-01
4.601335E-01
4.607794E-01
4.607534E-01
4.628420E-01
4.657954E-01
4.667707E-01
4.651169E-01
4.631723E-01
4.618100E-01
4.636738E-01
4.651195E-01
4.658975E-01
4.649665E-01
4.636751E-01
4.620785E-01
4.617533E-01
4.629581E-01
4.607820E-01
4.601610E-01
4.600963E-01
4.597889E-01
4.567190E-01
4.541916E-01
4.528969E-01
4.511873E-01
4.495889E-01
4.452432E-01
4.440912E-01
4.413858E-01
4.384451E-01
4.361536E-01
4.326357E-01
4.282116E-01
4.245993E-01
4.185119E-01
4.131753E-01
4.071424E-01
4.008997E-01
3.953974E-01
3.862431E-01
3.764643E-01
3.694227E-01
3.630780E-01
3.559542E-01
3.433869E-01
3.326368E-01
3.203831E-01
3.077409E-01
2.964461E-01
2.835203E-01
2.717712E-01
2.591982E-01
2.457172E-01
2.328843E-01
2.157616E-01
2.025153E-01
1.889679E-01
1.710295E-01
1.586619E-01
1.419334E-01
1.282944E-01
1.135981E-01
1.019940E-01
9.094716E-02
8.042179E-02
7.142445E-02
6.097581E-02
5.193207E-02
4.582073E-02
3.754238E-02
3.287101E-02
2.922403E-02
2.573893E-02
2.104907E-02
1.902269E-02
1.705778E-02
1.437408E-02
1.186355E-02
9.164018E-03
8.600597E-03
7.463372E-03
6.884872E-03
6.458130E-03
5.767431E-03
4.481221E-03
4.703649E-03
4.265190E-03
4.157547E-03
3.971762E-03
3.243465E-03
3.136415E-03
1.905916E-03
1.839189E-03
1.696628E-03
1.797433E-03
2.286507E-03
2.318096E-03
1.389880E-03
9.105582E-04
8.561801E-04
1.278361E-03
5.982052E-04
7.289078E-04
6.924395E-04
4.071043E-04
1.025322E-03
1.436587E-03
1.255943E-03
1.214306E-03
3.472150E-03
5.235395E-03
7.177431E-03
8.883759E-03
1.059636E-02
1.262690E-02
1.457388E-02
9.370652E-04
4.358038E-04
5.600348E-04
3.887308E-04
3.189318E-04
1.447744E-02
-3.459240E-02
7.731030E-03
-1.960934E-03
-3.898429E-02
7.429362E-03
1.350156E-03
1.215172E-05
9.132469E-04
1.076633E-03
1.416980E-03
1.978174E-03
2.891441E-03
3.000091E-03
2.612017E-03
4.335114E-03
4.962318E-03
5.825367E-03
5.908287E-03
7.431897E-03
8.515450E-03
9.877015E-03
1.218453E-02
1.334489E-02
1.601206E-02
1.828654E-02
2.052107E-02
2.329290E-02
2.913353E-02
3.520999E-02
4.020680E-02
4.638488E-02
5.355834E-02
6.038146E-02
6.899447E-02
8.114346E-02
9.337169E-02
1.015943E-01
1.136570E-01
1.287292E-01
1.443214E-01
1.599543E-01
1.735009E-01
1.874673E-01
2.007448E-01
2.169176E-01
2.308116E-01
2.461245E-01
2.574465E-01
2.685173E-01
2.832929E-01
2.953070E-01
3.083383E-01
3.216597E-01
3.336344E-01
3.423281E-01
3.525201E-01
3.654777E-01
3.726851E-01
3.803714E-01
3.892889E-01
3.955328E-01
4.021037E-01
4.104579E-01
4.169164E-01
4.226252E-01
4.254472E-01
4.279351E-01
4.320872E-01
4.396625E-01
4.428152E-01
4.443782E-01
4.466880E-01
4.490794E-01
4.513002E-01
4.541376E-01
4.566455E-01
4.585532E-01
4.596485E-01
4.614498E-01
4.614235E-01
4.605202E-01
4.612441E-01
4.635119E-01
4.658308E-01
4.669148E-01
4.658184E-01
4.628786E-01
4.614242E-01
4.628999E-01
4.646860E-01
4.656877E-01
4.656364E-01
4.634040E-01
4.617578E-01
4.609594E-01
4.617903E-01
4.604413E-01
4.606333E-01
4.605146E-01
4.601607E-01
4.573852E-01
4.546022E-01
4.535015E-01
4.506264E-01
4.500164E-01
4.446746E-01
4.432124E-01
4.415511E-01
4.391811E-01
4.366808E-01
4.328392E-01
4.285307E-01
4.252748E-01
4.191450E-01
4.129448E-01
4.073087E-01
4.012915E-01
3.952214E-01
3.883860E-01
3.771016E-01
3.711514E-01
3.632920E-01
3.555742E-01
3.436974E-01
3.336622E-01
3.210542E-01
3.077295E-01
2.960419E-01
2.844131E-01
2.717671E-01
2.588510E-01
2.460504E-01
2.344475E-01
2.177171E-01
2.032334E-01
1.881899E-01
1.699307E-01
1.555509E-01
1.447126E-01
1.272385E-01
1.147240E-01
1.026883E-01
9.092881E-02
7.953796E-02
7.098308E-02
6.122385E-02
5.109329E-02
4.454394E-02
3.715198E-02
3.276059E-02
2.919186E-02
2.543526E-02
2.128437E-02
1.984158E-02
1.704308E-02
1.420722E-02
1.160740E-02
9.161636E-03
8.719775E-03
7.414116E-03
6.699052E-03
6.100989E-03
5.518210E-03
4.883763E-03
4.427236E-03
4.200145E-03
4.292378E-03
4.040661E-03
3.228990E-03
2.835089E-03
2.395882E-03
2.811836E-03
1.965008E-03
2.043022E-03
2.285904E-03
1.955286E-03
1.375637E-03
1.215721E-03
1.541695E-03
1.570232E-03
6.675300E-04
8.515011E-04
6.002696E-04
1.008017E-03
7.058811E-04
1.408312E-03
6.065712E-04
1.380962E-03
3.069959E-03
4.661868E-03
6.244376E-03
7.741117E-03
9.246730E-03
1.113374E-02
1.269742E-02
1.271921E-03
-1.691965E-04
1.687656E-04
-1.788365E-05
2.844712E-04
5.522791E-02
-2.177379E-02
6.815732E-03
-1.179636E-03
-4.862858E-02
4.705272E-03
1.722002E-03
1.332763E-03
1.119583E-03
1.145204E-03
1.931432E-03
2.583161E-03
3.684135E-03
2.719008E-03
3.132832E-03
4.035625E-03
4.950931E-03
5.447063E-03
6.994653E-03
7.694449E-03
9.148735E-03
1.033770E-02
1.202563E-02
1.318743E-02
1.563027E-02
1.772474E-02
2.108557E-02
2.359486E-02
2.935396E-02
3.432193E-02
4.020108E-02
4.673470E-02
5.344295E-02
6.132062E-02
6.905142E-02
8.148661E-02
9.258020E-02
1.029643E-01
1.141404E-01
1.288810E-01
1.448194E-01
1.603329E-01
1.734000E-01
1.862307E-01
2.011009E-01
2.186270E-01
2.309004E-01
2.460333E-01
2.565974E-01
2.682320E-01
2.843855E-01
2.978759E-01
3.090451E-01
3.211504E-01
3.325013E-01
3.412506E-01
3.523257E-01
3.645117E-01
3.713363E-01
3.796018E-01
3.894776E-01
3.954022E-01
4.020428E-01
4.095580E-01
4.155724E-01
4.222026E-01
4.273358E-01
4.292167E-01
4.327739E-01
4.391184E-01
4.423596E-01
4.440307E-01
4.469214E-01
4.489171E-01
4.512560E-01
4.543434E-01
4.569224E-01
4.583729E-01
4.586091E-01
4.617790E-01
4.608123E-01
4.614986E-01
4.615379E-01
4.631292E-01
4.647935E-01
4.662404E-01
4.647243E-01
4.633051E-01
4.629717E-01
4.636079E-01
4.644613E-01
4.644402E-01
4.657522E-01
4.639032E-01
4.618129E-01
4.612007E-01
4.610014E-01
4.609054E-01
4.603586E-01
4.606791E-01
4.586178E-01
4.574002E-01
4.556027E-01
4.539480E-01
4.511969E-01
4.491731E-01
4.459102E-01
4.444029E-01
4.424028E-01
4.402339E-01
4.377783E-01
4.328579E-01
4.290010E-01
4.237376E-01
4.188210E-01
4.127262E-01
4.066154E-01
4.020378E-01
3.954223E-01
3.891121E-01
3.786018E-01
3.714571E-01
3.628575E-01
3.543671E-01
3.441067E-01
3.338809E-01
3.220537E-01
3.078292E-01
2.952772E-01
2.849393E-01
2.713904E-01
2.582121E-01
2.463203E-01
2.319549E-01
2.189014E-01
2.023405E-01
1.884800E-01
1.713047E-01
1.562981E-01
1.444750E-01
1.284800E-01
1.162571E-01
1.025555E-01
9.111740E-02
8.043056E-02
6.969276E-02
6.077238E-02
5.134680E-02
4.525099E-02
3.865424E-02
3.444356E-02
3.005658E-02
2.562308E-02
2.234064E-02
1.921966E-02
1.622631E-02
1.439318E-02
1.084073E-02
9.555728E-03
8.931377E-03
7.614440E-03
6.909504E-03
5.686373E-03
5.326710E-03
4.817694E-03
4.841447E-03
4.612085E-03
4.344734E-03
3.724384E-03
3.554523E-03
2.764644E-03
2.494661E-03
2.812262E-03
1.645394E-03
1.915626E-03
2.450907E-03
2.955400E-03
1.742682E-03
1.502476E-03
1.594662E-03
1.419613E-03
4.786627E-04
7.108356E-04
8.409687E-04
6.915046E-04
8.128597E-04
1.480792E-03
8.890659E-04
1.196120E-03
1.259864E-03
1.432707E-03
1.561322E-03
1.660762E-03
1.521221E-03
1.843943E-03
1.954023E-03
1.079850E-03
4.015413E-04
-1.221421E-04
4.256971E-04
9.673085E-04
1.228069E-02
-5.014533E-02
-3.648172E-03
-1.676576E-03
-2.300481E-02
7.955878E-02
3.179667E-03
1.382174E-03
1.530502E-03
1.443596E-03
1.978657E-03
2.579187E-03
3.323859E-03
3.393071E-03
3.666954E-03
4.217629E-03
4.974500E-03
5.272167E-03
6.933465E-03
7.431406E-03
9.071297E-03
1.029828E-02
1.129920E-02
1.310098E-02
1.618424E-02
1.776004E-02
2.116000E-02
2.400086E-02
2.937376E-02
3.462510E-02
3.973445E-02
4.713541E-02
5.193399E-02
6.117862E-02
7.139240E-02
8.238286E-02
9.244558E-02
1.054135E-01
1.162279E-01
1.292256E-01
1.439263E-01
1.588764E-01
1.719998E-01
1.853315E-01
2.000355E-01
2.184168E-01
2.308664E-01
2.443949E-01
2.562842E-01
2.676570E-01
2.836461E-01
2.992350E-01
3.106476E-01
3.209862E-01
3.314116E-01
3.405715E-01
3.538428E-01
3.633983E-01
3.716867E-01
3.801786E-01
3.898934E-01
3.958199E-01
4.024464E-01
4.091733E-01
4.158130E-01
4.222289E-01
4.258184E-01
4.307555E-01
4.343175E-01
4.387083E-01
4.416966E-01
4.439460E-01
4.467385E-01
4.492568E-01
4.509107E-01
4.539634E-01
4.550754E-01
4.572021E-01
4.583670E-01
4.606234E-01
4.596023E-01
4.620483E-01
4.625094E-01
4.632819E-01
4.650210E-01
4.657576E-01
4.643189E-01
4.647807E-01
4.653467E-01
4.648316E-01
4.648472E-01
4.637621E-01
4.653969E-01
4.643851E-01
4.619440E-01
4.612006E-01
4.607444E-01
4.610954E-01
4.597081E-01
4.597990E-01
4.571559E-01
4.563919E-01
4.554418E-01
4.539427E-01
4.520955E-01
4.501649E-01
4.479986E-01
4.451401E-01
4.435732E-01
4.419170E-01
4.385800E-01
4.323404E-01
4.285523E-01
4.230398E-01
4.185027E-01
4.131070E-01
4.063421E-01
4.019298E-01
3.966352E-01
3.875953E-01
3.796102E-01
3.713045E-01
3.622066E-01
3.542689E-01
3.444711E-01
3.341921E-01
3.221832E-01
3.095489E-01
2.958343E-01
2.855808E-01
2.726095E-01
2.581906E-01
2.463278E-01
2.305573E-01
2.185156E-01
2.028539E-01
1.884554E-01
1.720062E-01
1.551223E-01
1.409132E-01
1.295069E-01
1.168279E-01
1.021758E-01
9.091963E-02
8.010325E-02
6.964725E-02
6.101107E-02
5.145640E-02
4.512406E-02
3.911277E-02
3.509959E-02
3.023506E-02
2.531453E-02
2.186051E-02
1.842025E-02
1.571394E-02
1.395567E-02
1.077965E-02
9.963645E-03
8.841511E-03
7.691535E-03
7.700472E-03
6.005000E-03
5.483213E-03
4.887950E-03
5.363859E-03
4.669566E-03
4.598074E-03
3.566339E-03
3.449431E-03
2.744165E-03
2.628538E-03
2.405392E-03
1.606743E-03
1.873449E-03
2.462786E-03
3.279032E-03
1.713375E-03
1.667442E-03
1.908911E-03
1.541246E-03
8.425586E-04
8.074448E-04
9.132926E-04
8.857513E-04
9.500797E-04
1.036401E-03
1.725317E-03
1.296297E-03
-2.937568E-04
-1.863818E-03
-3.622639E-03
-5.152953E-03
-6.737557E-03
-8.313407E-03
-9.895845E-03
-1.497944E-04
5.471227E-04
1.934675E-04
4.470759E-04
9.346187E-04
1.414112E-04
9.413938E-02
7.749958E-03
6.714004E-03
-4.202029E-02
-1.173539E-01
3.963129E-03
1.317854E-03
1.622334E-03
1.919330E-03
2.177130E-03
2.372328E-03
2.916127E-03
3.577419E-03
3.795501E-03
4.459496E-03
4.962415E-03
4.848039E-03
6.187317E-03
7.074973E-03
9.185393E-03
1.032426E-02
1.152688E-02
1.426916E-02
1.663958E-02
1.843764E-02
2.112508E-02
2.460328E-02
2.953742E-02
3.446533E-02
3.902283E-02
4.596377E-02
5.323573E-02
6.217817E-02
7.143265E-02
8.251188E-02
9.352960E-02
1.069431E-01
1.167264E-01
1.283568E-01
1.433127E-01
1.578985E-01
1.725533E-01
1.859671E-01
2.001280E-01
2.171236E-01
2.292977E-01
2.428315E-01
2.564790E-01
2.696847E-01
2.828010E-01
2.992960E-01
3.112547E-01
3.204291E-01
3.310845E-01
3.411002E-01
3.536114E-01
3.634357E-01
3.713251E-01
3.804901E-01
3.907757E-01
3.963377E-01
4.032655E-01
4.087194E-01
4.163541E-01
4.214302E-01
4.256285E-01
4.307421E-01
4.345320E-01
4.395108E-01
4.413036E-01
4.435521E-01
4.471949E-01
4.491545E-01
4.509709E-01
4.535379E-01
4.555327E-01
4.565890E-01
4.585997E-01
4.594967E-01
4.609291E-01
4.631410E-01
4.635621E-01
4.640799E-01
4.657134E-01
4.658939E-01
4.655851E-01
4.652922E-01
4.651305E-01
4.638716E-01
4.634129E-01
4.629054E-01
4.650128E-01
4.651546E-01
4.624449E-01
4.612100E-01
4.606294E-01
4.606006E-01
4.590008E-01
4.573696E-01
4.568171E-01
4.561876E-01
4.556376E-01
4.548324E-01
4.531058E-01
4.518720E-01
4.488474E-01
4.440373E-01
4.428349E-01
4.418445E-01
4.372084E-01
4.310385E-01
4.280603E-01
4.226467E-01
4.177133E-01
4.132417E-01
4.071356E-01
4.031483E-01
3.971487E-01
3.865061E-01
3.794384E-01
3.719815E-01
3.627355E-01
3.559542E-01
3.435819E-01
3.341481E-01
3.223211E-01
3.093940E-01
2.975979E-01
2.863276E-01
2.721961E-01
2.591517E-01
2.455802E-01
2.328918E-01
2.162327E-01
2.022208E-01
1.879157E-01
1.701211E-01
1.550333E-01
1.415251E-01
1.294102E-01
1.169520E-01
1.033085E-01
9.159117E-02
7.991021E-02
7.029535E-02
6.222770E-02
5.199335E-02
4.466264E-02
3.864658E-02
3.380254E-02
3.008209E-02
2.577985E-02
2.222399E-02
1.897388E-02
1.569249E-02
1.414118E-02
1.218860E-02
1.057594E-02
9.285373E-03
8.108339E-03
7.584168E-03
5.777231E-03
5.424716E-03
4.990511E-03
5.089447E-03
4.615096E-03
4.097655E-03
3.488628E-03
3.849537E-03
3.189405E-03
2.725690E-03
2.470840E-03
2.536295E-03
2.052084E-03
1.913808E-03
2.983623E-03
1.738649E-03
1.570327E-03
1.925507E-03
1.736432E-03
1.508885E-03
1.372977E-03
1.392124E-03
1.451891E-03
1.526730E-03
1.216229E-03
2.025833E-03
1.173446E-03
-1.219461E-03
-3.295981E-03
-5.214751E-03
-7.502651E-03
-9.634775E-03
-1.156159E-02
-1.333891E-02
5.643033E-04
5.633750E-04
5.121462E-04
6.567322E-04
1.680720E-03
-5.581389E-02
1.268082E-02
9.293862E-03
6.171235E-03
6.951016E-02
8.090509E-03
5.102086E-03
1.639092E-03
1.567990E-03
2.342436E-03
2.669915E-03
2.977673E-03
3.521946E-03
3.939358E-03
4.541440E-03
4.990414E-03
4.912853E-03
5.291896E-03
6.464252E-03
7.382832E-03
9.255491E-03
1.055405E-02
1.178707E-02
1.367227E-02
1.616291E-02
1.845302E-02
2.118067E-02
2.513448E-02
3.037757E-02
3.411820E-02
3.883555E-02
4.529000E-02
5.332333E-02
6.198631E-02
7.050616E-02
8.309101E-02
9.450682E-02
1.058255E-01
1.163748E-01
1.286042E-01
1.441073E-01
1.583319E-01
1.731076E-01
1.867586E-01
2.003705E-01
2.160816E-01
2.298868E-01
2.433166E-01
2.578174E-01
2.698134E-01
2.821601E-01
2.985848E-01
3.104926E-01
3.207425E-01
3.323837E-01
3.430983E-01
3.552798E-01
3.629398E-01
3.723911E-01
3.799725E-01
3.913542E-01
3.977058E-01
4.045247E-01
4.092538E-01
4.154404E-01
4.205653E-01
4.272251E-01
4.311078E-01
4.346051E-01
4.397644E-01
4.410156E-01
4.433240E-01
4.467436E-01
4.493298E-01
4.519158E-01
4.526204E-01
4.558902E-01
4.578205E-01
4.599325E-01
4.596950E-01
4.610353E-01
4.630396E-01
4.637673E-01
4.642140E-01
4.657035E-01
4.654760E-01
4.661512E-01
4.657571E-01
4.645510E-01
4.633380E-01
4.627687E-01
4.632645E-01
4.645690E-01
4.647008E-01
4.630004E-01
4.616580E-01
4.617664E-01
4.608906E-01
4.588011E-01
4.574214E-01
4.564895E-01
4.562221E-01
4.564035E-01
4.562378E-01
4.542802E-01
4.521679E-01
4.486584E-01
4.437392E-01
4.407017E-01
4.399283E-01
4.363013E-01
4.322388E-01
4.273451E-01
4.229132E-01
4.174855E-01
4.137697E-01
4.083945E-01
4.034116E-01
3.963475E-01
3.885714E-01
3.793636E-01
3.714070E-01
3.629246E-01
3.549856E-01
3.422652E-01
3.340504E-01
3.221734E-01
3.090289E-01
2.974601E-01
2.849880E-01
2.721769E-01
2.594597E-01
2.452199E-01
2.340213E-01
2.167195E-01
2.019260E-01
1.875488E-01
1.708089E-01
1.559691E-01
1.445889E-01
1.285962E-01
1.179844E-01
1.058487E-01
9.150384E-02
8.092672E-02
7.000374E-02
6.183828E-02
5.266349E-02
4.547408E-02
3.855077E-02
3.388216E-02
2.940787E-02
2.584069E-02
2.258856E-02
1.867783E-02
1.506986E-02
1.403668E-02
1.185974E-02
1.067172E-02
9.790775E-03
8.866094E-03
7.502711E-03
6.106378E-03
5.439270E-03
5.193413E-03
5.281629E-03
5.015515E-03
4.201403E-03
3.987085E-03
3.484728E-03
3.072841E-03
2.586932E-03
2.566010E-03
2.351418E-03
2.338635E-03
2.284437E-03
1.634224E-03
1.541603E-03
1.510131E-03
1.807099E-03
1.632607E-03
1.370822E-03
1.908211E-03
2.038250E-03
1.887304E-03
1.587487E-03
1.435261E-03
1.185739E-03
9.569644E-04
1.085012E-03
1.281386E-03
1.448872E-03
1.497043E-03
1.586328E-03
2.016896E-03
2.310889E-03
7.274413E-04
4.163022E-04
3.099132E-04
9.475322E-04
2.445086E-03
-1.572651E-01
2.324753E-02
5.688137E-04
-4.671444E-03
8.013111E-02
-1.635073E-01
5.502192E-03
2.637895E-03
2.269707E-03
2.476181E-03
2.193870E-03
3.078147E-03
3.570177E-03
3.906093E-03
4.748772E-03
5.103794E-03
4.957199E-03
5.638749E-03
6.308266E-03
7.821679E-03
8.931957E-03
1.035797E-02
1.174137E-02
1.323542E-02
1.563474E-02
1.813940E-02
2.115698E-02
2.466871E-02
3.026166E-02
3.423103E-02
3.948737E-02
4.577954E-02
5.335595E-02
6.211989E-02
7.097690E-02
8.321466E-02
9.483914E-02
1.060985E-01
1.172895E-01
1.291539E-01
1.439885E-01
1.582786E-01
1.735849E-01
1.869543E-01
2.005506E-01
2.156404E-01
2.295668E-01
2.436327E-01
2.590309E-01
2.701809E-01
2.822214E-01
2.969717E-01
3.080475E-01
3.221088E-01
3.337094E-01
3.434816E-01
3.544587E-01
3.629231E-01
3.736555E-01
3.805044E-01
3.897201E-01
3.981760E-01
4.042215E-01
4.100831E-01
4.156124E-01
4.215331E-01
4.277648E-01
4.318303E-01
4.352681E-01
4.391641E-01
4.411201E-01
4.431121E-01
4.454467E-01
4.492132E-01
4.524909E-01
4.540362E-01
4.556304E-01
4.580525E-01
4.603548E-01
4.606130E-01
4.621889E-01
4.624489E-01
4.625158E-01
4.635948E-01
4.655480E-01
4.651114E-01
4.665845E-01
4.664424E-01
4.645979E-01
4.641315E-01
4.640908E-01
4.644429E-01
4.647071E-01
4.651658E-01
4.645133E-01
4.623679E-01
4.625419E-01
4.615272E-01
4.596972E-01
4.586247E-01
4.565738E-01
4.558897E-01
4.562807E-01
4.570090E-01
4.543838E-01
4.512177E-01
4.488645E-01
4.453377E-01
4.411369E-01
4.388377E-01
4.354562E-01
4.320442E-01
4.273955E-01
4.231329E-01
4.179001E-01
4.144301E-01
4.096936E-01
4.019614E-01
3.957492E-01
3.896804E-01
3.797259E-01
3.704616E-01
3.616617E-01
3.528474E-01
3.435283E-01
3.333730E-01
3.226576E-01
3.099845E-01
2.973541E-01
2.850975E-01
2.724982E-01
2.623693E-01
2.453421E-01
2.314852E-01
2.180839E-01
2.009202E-01
1.861009E-01
1.704672E-01
1.566034E-01
1.454963E-01
1.274472E-01
1.171651E-01
1.055856E-01
9.155259E-02
8.204616E-02
7.031495E-02
6.071929E-02
5.315632E-02
4.698610E-02
3.975151E-02
3.486635E-02
2.902262E-02
2.544208E-02
2.276636E-02
1.962005E-02
1.590252E-02
1.446355E-02
1.189511E-02
1.078541E-02
9.842298E-03
8.948284E-03
7.707004E-03
6.878370E-03
5.670656E-03
5.329485E-03
5.111871E-03
5.036068E-03
4.876113E-03
4.672016E-03
3.697621E-03
3.630523E-03
3.239933E-03
3.109080E-03
2.105612E-03
2.629513E-03
2.301449E-03
1.538911E-03
1.380007E-03
1.808241E-03
1.837081E-03
1.544726E-03
1.263296E-03
1.192728E-03
1.357881E-03
1.860849E-03
1.378219E-03
1.998698E-03
9.769905E-04
9.572658E-04
1.873888E-03
2.547543E-03
3.293933E-03
4.097494E-03
4.983001E-03
5.725215E-03
6.564454E-03
8.128320E-04
3.796672E-04
5.717019E-04
1.312946E-03
2.902409E-03
-3.263452E-01
8.838114E-03
5.574921E-03
1.027572E-03
7.966640E-02
-7.004462E-02
5.762706E-03
3.129655E-03
2.451239E-03
2.700463E-03
3.176233E-03
4.049925E-03
4.267322E-03
4.120704E-03
4.805907E-03
4.810830E-03
5.193508E-03
5.669559E-03
6.727313E-03
8.349736E-03
8.800200E-03
1.047579E-02
1.194638E-02
1.367509E-02
1.584931E-02
1.832232E-02
2.175974E-02
2.461280E-02
3.019593E-02
3.467910E-02
3.945503E-02
4.596011E-02
5.275817E-02
6.198810E-02
7.094388E-02
8.137039E-02
9.376283E-02
1.057882E-01
1.172972E-01
1.290307E-01
1.424615E-01
1.573141E-01
1.734361E-01
1.866121E-01
2.004921E-01
2.156694E-01
2.294312E-01
2.440239E-01
2.597284E-01
2.710257E-01
2.849818E-01
2.962130E-01
3.083404E-01
3.225241E-01
3.336342E-01
3.437385E-01
3.532008E-01
3.636800E-01
3.739144E-01
3.804822E-01
3.868520E-01
3.972050E-01
4.030166E-01
4.094572E-01
4.162235E-01
4.224666E-01
4.268757E-01
4.325750E-01
4.350985E-01
4.379839E-01
4.421090E-01
4.445163E-01
4.454031E-01
4.491214E-01
4.523782E-01
4.553275E-01
4.570412E-01
4.578861E-01
4.600323E-01
4.605087E-01
4.639247E-01
4.624826E-01
4.622042E-01
4.637738E-01
4.654881E-01
4.657336E-01
4.666958E-01
4.662229E-01
4.645378E-01
4.634734E-01
4.647750E-01
4.648132E-01
4.647407E-01
4.647943E-01
4.646580E-01
4.619619E-01
4.620148E-01
4.615817E-01
4.593624E-01
4.592055E-01
4.568011E-01
4.560028E-01
4.560140E-01
4.565798E-01
4.531543E-01
4.497414E-01
4.489786E-01
4.457638E-01
4.415345E-01
4.384933E-01
4.339322E-01
4.330295E-01
4.281923E-01
4.233618E-01
4.182687E-01
4.144132E-01
4.093036E-01
4.020547E-01
3.955684E-01
3.893261E-01
3.802027E-01
3.716673E-01
3.606057E-01
3.526667E-01
3.430445E-01
3.327838E-01
3.226206E-01
3.098768E-01
2.979143E-01
2.855336E-01
2.731258E-01
2.639990E-01
2.462460E-01
2.302386E-01
2.173494E-01
2.025928E-01
1.861100E-01
1.710366E-01
1.572661E-01
1.425330E-01
1.278193E-01
1.147612E-01
1.043791E-01
9.278936E-02
8.250646E-02
7.070945E-02
6.028384E-02
5.292915E-02
4.622443E-02
4.027986E-02
3.450943E-02
3.008114E-02
2.554141E-02
2.215743E-02
2.040746E-02
1.680459E-02
1.385964E-02
1.219995E-02
1.040785E-02
9.579588E-03
8.397348E-03
7.476277E-03
7.388462E-03
6.186715E-03
5.527947E-03
5.356983E-03
5.105923E-03
5.030392E-03
4.546451E-03
3.481962E-03
3.505361E-03
3.647231E-03
2.734609E-03
2.560996E-03
2.900262E-03
2.781082E-03
3.058047E-03
1.629021E-03
1.971451E-03
1.736950E-03
1.526642E-03
1.338587E-03
9.444363E-04
9.171164E-04
1.890599E-03
1.155169E-03
1.786357E-03
1.346732E-03
1.239940E-03
3.248178E-03
5.130543E-03
7.015501E-03
8.861584E-03
1.077740E-02
1.251505E-02
1.469858E-02
4.085869E-04
4.884208E-04
7.045926E-04
9.143791E-04
2.673498E-03
-8.354311E-02
-3.481330E-02
-1.647772E-03
-4.526633E-03
1.228099E-01
6.462654E-02
4.783112E-03
3.612048E-03
2.909310E-03
3.064059E-03
3.503851E-03
3.298119E-03
4.483912E-03
4.654814E-03
4.333713E-03
4.775103E-03
5.091273E-03
5.739798E-03
6.440297E-03
7.874668E-03
8.831658E-03
9.768573E-03
1.161382E-02
1.361474E-02
1.545075E-02
1.847166E-02
2.136611E-02
2.492679E-02
2.931530E-02
3.470513E-02
3.952287E-02
4.513673E-02
5.346293E-02
6.243343E-02
7.074381E-02
7.987869E-02
9.382766E-02
1.059178E-01
1.173222E-01
1.297924E-01
1.431384E-01
1.579074E-01
1.747993E-01
1.870424E-01
2.015387E-01
2.143617E-01
2.286675E-01
2.446892E-01
2.593482E-01
2.712283E-01
2.861506E-01
2.987283E-01
3.098177E-01
3.212678E-01
3.337428E-01
3.438922E-01
3.517644E-01
3.634626E-01
3.731302E-01
3.805267E-01
3.872271E-01
3.960408E-01
4.035054E-01
4.092321E-01
4.160843E-01
4.226783E-01
4.266870E-01
4.324618E-01
4.341774E-01
4.370109E-01
4.431892E-01
4.456190E-01
4.463387E-01
4.505909E-01
4.530242E-01
4.556703E-01
4.583147E-01
4.589019E-01
4.602577E-01
4.608993E-01
4.641967E-01
4.619391E-01
4.605690E-01
4.632052E-01
4.656520E-01
4.653718E-01
4.664518E-01
4.668350E-01
4.645341E-01
4.635220E-01
4.652691E-01
4.648074E-01
4.638041E-01
4.647512E-01
4.628644E-01
4.623634E-01
4.618348E-01
4.620690E-01
4.611736E-01
4.599055E-01
4.564779E-01
4.557518E-01
4.557627E-01
4.549295E-01
4.522593E-01
4.497858E-01
4.486305E-01
4.456080E-01
4.415136E-01
4.393291E-01
4.354392E-01
4.340788E-01
4.288452E-01
4.244293E-01
4.186667E-01
4.139820E-01
4.102027E-01
4.024822E-01
3.961059E-01
3.883894E-01
3.801906E-01
3.729167E-01
3.615609E-01
3.537912E-01
3.424614E-01
3.317997E-01
3.216559E-01
3.087003E-01
2.974436E-01
2.860285E-01
2.720893E-01
2.593366E-01
2.466737E-01
2.310651E-01
2.173862E-01
2.021612E-01
1.903239E-01
1.729059E-01
1.573746E-01
1.431136E-01
1.294705E-01
1.155987E-01
1.039695E-01
9.222304E-02
8.106502E-02
7.138293E-02
6.147239E-02
5.281917E-02
4.510172E-02
3.939632E-02
3.313846E-02
3.032988E-02
2.499722E-02
2.217557E-02
1.974479E-02
1.608608E-02
1.411207E-02
1.135336E-02
1.006209E-02
9.726364E-03
8.378800E-03
7.285425E-03
7.002932E-03
6.103901E-03
5.883358E-03
5.365843E-03
5.403040E-03
5.376340E-03
4.689060E-03
3.943055E-03
3.450839E-03
3.718088E-03
3.055788E-03
2.750165E-03
3.096890E-03
2.830919E-03
3.170074E-03
1.956377E-03
2.353120E-03
1.751020E-03
2.029296E-03
1.528779E-03
1.083965E-03
1.218372E-03
1.727608E-03
1.177672E-03
1.598082E-03
1.717463E-03
1.545745E-03
3.655876E-03
5.610537E-03
7.679617E-03
9.581105E-03
1.146651E-02
1.370928E-02
1.582770E-02
8.677301E-04
5.647889E-04
6.219841E-04
6.987533E-04
2.820527E-03
-4.832786E-02
-2.515096E-01
-5.422546E-03
-4.371336E-03
6.085193E-02
2.299556E-01
4.155900E-03
4.034938E-03
3.783659E-03
3.247791E-03
2.749519E-03
3.110890E-03
3.782208E-03
4.047242E-03
4.498230E-03
4.716374E-03
5.342331E-03
5.645817E-03
6.427485E-03
7.611221E-03
8.957833E-03
9.640830E-03
1.113031E-02
1.305658E-02
1.596634E-02
1.900801E-02
2.140520E-02
2.400790E-02
2.834674E-02
3.574359E-02
4.001050E-02
4.582027E-02
5.356170E-02
6.353848E-02
7.253263E-02
8.194984E-02
9.512600E-02
1.063418E-01
1.170394E-01
1.299310E-01
1.438399E-01
1.588381E-01
1.740431E-01
1.870916E-01
2.025465E-01
2.153680E-01
2.286957E-01
2.437100E-01
2.582946E-01
2.718828E-01
2.861863E-01
2.993842E-01
3.108534E-01
3.197096E-01
3.337960E-01
3.441103E-01
3.526166E-01
3.646238E-01
3.740050E-01
3.805345E-01
3.894857E-01
3.972458E-01
4.053622E-01
4.092846E-01
4.153929E-01
4.220127E-01
4.271974E-01
4.321090E-01
4.342338E-01
4.372616E-01
4.429892E-01
4.449984E-01
4.461557E-01
4.504659E-01
4.532984E-01
4.559282E-01
4.578096E-01
4.597047E-01
4.604704E-01
4.609751E-01
4.635728E-01
4.609880E-01
4.599699E-01
4.622394E-01
4.651810E-01
4.651444E-01
4.661535E-01
4.664275E-01
4.640022E-01
4.635490E-01
4.649753E-01
4.653169E-01
4.643651E-01
4.640143E-01
4.636984E-01
4.628311E-01
4.625064E-01
4.614560E-01
4.626535E-01
4.613499E-01
4.566769E-01
4.555881E-01
4.549107E-01
4.545576E-01
4.529421E-01
4.504283E-01
4.480512E-01
4.456599E-01
4.412325E-01
4.406940E-01
4.382846E-01
4.348828E-01
4.306668E-01
4.250735E-01
4.180682E-01
4.124013E-01
4.077045E-01
4.035193E-01
3.962714E-01
3.900278E-01
3.807682E-01
3.718905E-01
3.613540E-01
3.528322E-01
3.437463E-01
3.317298E-01
3.205799E-01
3.090959E-01
2.973475E-01
2.852267E-01
2.719076E-01
2.599431E-01
2.467101E-01
2.317830E-01
2.180666E-01
2.010209E-01
1.865833E-01
1.726128E-01
1.557208E-01
1.453381E-01
1.296644E-01
1.173348E-01
1.037187E-01
9.107762E-02
7.983773E-02
7.124078E-02
6.239129E-02
5.347037E-02
4.525559E-02
3.807008E-02
3.316420E-02
3.001362E-02
2.453119E-02
2.150276E-02
1.942880E-02
1.618386E-02
1.353524E-02
1.147702E-02
9.980271E-03
9.961373E-03
8.447115E-03
7.139655E-03
6.536760E-03
5.764592E-03
5.641403E-03
4.714198E-03
5.155455E-03
5.267118E-03
4.785124E-03
4.116283E-03
3.166178E-03
3.400237E-03
3.372616E-03
2.910694E-03
2.523549E-03
2.277365E-03
2.671560E-03
2.335883E-03
2.046384E-03
1.792716E-03
1.629828E-03
1.545655E-03
1.636512E-03
1.997610E-03
1.576121E-03
9.481929E-04
1.205151E-03
1.071487E-03
9.784618E-04
2.119143E-03
2.974579E-03
3.836561E-03
4.832304E-03
5.868325E-03
6.759564E-03
7.783558E-03
1.269490E-03
9.811683E-04
7.636745E-04
9.338867E-04
2.908637E-03
-1.666792E-02
-2.693043E-02
1.169297E-02
9.068897E-03
1.119016E-01
2.982169E-02
4.113101E-03
4.761995E-03
3.626865E-03
3.991512E-03
2.326547E-03
2.357523E-03
3.416637E-03
3.970155E-03
4.801199E-03
4.620891E-03
5.633202E-03
5.890311E-03
6.935148E-03
7.533592E-03
8.802455E-03
1.054841E-02
1.111925E-02
1.304632E-02
1.592765E-02
1.821816E-02
2.182457E-02
2.439644E-02
2.841860E-02
3.482935E-02
3.946433E-02
4.771848E-02
5.221064E-02
6.167712E-02
7.172117E-02
8.234380E-02
9.269837E-02
1.063773E-01
1.163708E-01
1.292648E-01
1.442434E-01
1.584640E-01
1.740422E-01
1.874288E-01
2.020353E-01
2.163471E-01
2.289001E-01
2.424215E-01
2.567589E-01
2.720138E-01
2.853273E-01
2.986816E-01
3.112706E-01
3.223619E-01
3.338032E-01
3.444112E-01
3.536838E-01
3.649790E-01
3.744399E-01
3.806038E-01
3.900982E-01
3.994625E-01
4.061233E-01
4.099015E-01
4.161393E-01
4.221297E-01
4.265536E-01
4.314287E-01
4.346335E-01
4.360136E-01
4.410779E-01
4.439787E-01
4.465095E-01
4.504992E-01
4.535947E-01
4.549193E-01
4.566257E-01
4.587049E-01
4.597950E-01
4.607433E-01
4.640899E-01
4.620036E-01
4.610788E-01
4.615319E-01
4.638334E-01
4.647601E-01
4.648885E-01
4.654144E-01
4.638126E-01
4.648323E-01
4.642797E-01
4.644500E-01
4.638000E-01
4.631693E-01
4.636363E-01
4.617104E-01
4.622411E-01
4.618758E-01
4.625649E-01
4.619213E-01
4.586102E-01
4.572302E-01
4.548297E-01
4.543812E-01
4.539329E-01
4.506647E-01
4.481070E-01
4.457810E-01
4.418119E-01
4.401954E-01
4.374874E-01
4.356081E-01
4.313326E-01
4.257102E-01
4.178641E-01
4.128856E-01
4.073528E-01
4.047296E-01
3.957990E-01
3.896823E-01
3.810398E-01
3.729222E-01
3.629040E-01
3.524896E-01
3.424379E-01
3.318030E-01
3.199711E-01
3.088405E-01
2.971888E-01
2.859687E-01
2.724157E-01
2.587220E-01
2.467114E-01
2.338610E-01
2.184029E-01
2.007471E-01
1.867096E-01
1.722179E-01
1.578536E-01
1.467766E-01
1.296525E-01
1.182126E-01
1.038607E-01
9.193853E-02
8.100000E-02
7.056212E-02
6.189733E-02
5.308655E-02
4.531291E-02
3.822761E-02
3.347028E-02
2.966896E-02
2.493195E-02
2.129676E-02
1.797871E-02
1.567764E-02
1.320663E-02
1.227718E-02
1.063989E-02
1.022012E-02
8.118654E-03
6.736273E-03
6.308068E-03
5.692812E-03
5.469576E-03
5.224321E-03
4.916941E-03
4.397543E-03
3.988849E-03
4.282034E-03
3.199785E-03
2.646412E-03
3.132004E-03
2.602036E-03
2.656509E-03
2.561285E-03
2.464791E-03
2.505607E-03
2.093656E-03
1.697422E-03
1.825687E-03
1.220486E-03
1.418967E-03
2.022712E-03
1.358538E-03
1.022387E-03
8.578463E-04
1.250431E-03
8.669571E-04
1.083013E-03
1.111717E-03
1.144342E-03
1.306976E-03
1.419075E-03
1.567720E-03
1.717858E-03
1.206980E-03
9.538405E-04
3.759006E-04
5.528425E-04
4.122667E-03
1.821239E-02
1.733524E-02
9.160283E-03
1.491511E-03
-2.612808E-02
-1.767905E-02
4.578904E-03
5.069267E-03
3.219869E-03
3.858082E-03
2.688355E-03
2.134930E-03
3.582558E-03
3.762168E-03
4.410926E-03
4.267943E-03
5.935378E-03
6.209573E-03
6.920402E-03
7.501126E-03
8.420828E-03
1.056722E-02
1.064205E-02
1.327538E-02
1.609551E-02
1.763082E-02
2.127737E-02
2.545578E-02
2.982425E-02
3.398277E-02
3.905937E-02
4.691745E-02
5.328151E-02
6.018056E-02
7.203826E-02
8.166965E-02
9.041799E-02
1.039733E-01
1.156592E-01
1.288416E-01
1.441487E-01
1.576111E-01
1.738168E-01
1.874617E-01
2.024827E-01
2.157469E-01
2.285637E-01
2.424027E-01
2.559817E-01
2.690287E-01
2.858469E-01
2.982568E-01
3.122701E-01
3.226665E-01
3.326367E-01
3.433981E-01
3.547229E-01
3.653344E-01
3.735882E-01
3.800893E-01
3.897148E-01
3.986743E-01
4.050250E-01
4.101544E-01
4.170625E-01
4.224774E-01
4.258248E-01
4.306211E-01
4.351198E-01
4.363002E-01
4.396619E-01
4.444550E-01
4.474765E-01
4.518132E-01
4.544524E-01
4.551778E-01
4.565409E-01
4.577534E-01
4.590311E-01
4.611648E-01
4.651655E-01
4.634948E-01
4.611239E-01
4.620361E-01
4.632070E-01
4.643764E-01
4.656556E-01
4.652793E-01
4.640580E-01
4.657786E-01
4.646436E-01
4.632067E-01
4.626157E-01
4.622579E-01
4.625264E-01
4.613418E-01
4.610032E-01
4.617234E-01
4.619650E-01
4.613213E-01
4.587560E-01
4.586742E-01
4.562168E-01
4.546557E-01
4.535674E-01
4.511826E-01
4.479628E-01
4.460278E-01
4.420980E-01
4.405661E-01
4.372136E-01
4.348838E-01
4.304889E-01
4.253333E-01
4.182789E-01
4.130256E-01
4.073910E-01
4.038650E-01
3.958271E-01
3.873227E-01
3.810719E-01
3.733006E-01
3.616618E-01
3.530534E-01
3.426144E-01
3.316358E-01
3.208034E-01
3.091928E-01
2.974857E-01
2.853839E-01
2.729246E-01
2.592788E-01
2.472602E-01
2.343763E-01
2.184051E-01
2.018484E-01
1.897312E-01
1.721573E-01
1.581452E-01
1.464354E-01
1.302575E-01
1.184441E-01
1.035584E-01
9.233225E-02
8.313457E-02
7.078449E-02
6.130727E-02
5.308527E-02
4.620734E-02
3.914760E-02
3.442301E-02
3.031871E-02
2.522387E-02
2.147092E-02
1.778500E-02
1.539647E-02
1.381603E-02
1.191446E-02
1.137569E-02
9.870545E-03
7.844036E-03
6.783089E-03
6.699226E-03
5.577982E-03
5.190607E-03
4.966068E-03
5.026191E-03
4.448046E-03
4.141732E-03
4.376468E-03
4.168379E-03
3.311111E-03
3.183201E-03
2.868763E-03
2.461456E-03
2.529353E-03
2.362693E-03
2.288219E-03
2.112333E-03
1.661338E-03
1.958226E-03
1.624071E-03
1.305587E-03
2.012162E-03
1.902477E-03
1.525615E-03
1.499953E-03
1.509640E-03
1.420266E-03
1.042957E-03
9.504865E-04
5.285302E-04
4.588375E-04
3.131947E-04
1.094861E-04
-3.293826E-04
1.596829E-03
1.546344E-03
7.951898E-04
5.931764E-04
4.139275E-03
1.842174E-01
1.465475E-01
8.690139E-04
-7.388165E-04
3.853161E-03
9.301295E-02
4.393824E-03
5.689309E-03
3.041999E-03
2.324429E-03
3.045326E-03
3.146545E-03
3.760583E-03
3.153878E-03
4.112054E-03
5.628697E-03
5.263140E-03
6.302830E-03
6.853290E-03
7.658632E-03
8.624508E-03
1.017598E-02
1.079555E-02
1.285007E-02
1.668074E-02
1.795760E-02
2.103453E-02
2.458370E-02
2.921736E-02
3.364819E-02
3.978600E-02
4.461223E-02
5.301787E-02
6.066545E-02
7.107454E-02
8.139027E-02
9.206465E-02
1.029797E-01
1.152854E-01
1.287549E-01
1.424583E-01
1.581482E-01
1.740072E-01
1.866664E-01
2.015233E-01
2.162146E-01
2.292124E-01
2.435652E-01
2.569137E-01
2.714173E-01
2.864311E-01
2.977508E-01
3.121675E-01
3.203284E-01
3.329470E-01
3.436299E-01
3.550504E-01
3.657633E-01
3.731303E-01
3.792237E-01
3.889609E-01
3.962312E-01
4.046270E-01
4.098451E-01
4.172574E-01
4.226170E-01
4.272866E-01
4.334152E-01
4.355773E-01
4.370388E-01
4.400440E-01
4.454596E-01
4.490207E-01
4.519264E-01
4.543558E-01
4.559353E-01
4.563744E-01
4.574501E-01
4.589087E-01
4.614897E-01
4.647498E-01
4.637325E-01
4.626815E-01
4.635112E-01
4.640004E-01
4.646546E-01
4.661451E-01
4.659208E-01
4.644609E-01
4.646731E-01
4.649410E-01
4.630318E-01
4.635555E-01
4.631240E-01
4.628225E-01
4.620877E-01
4.610883E-01
4.613594E-01
4.614943E-01
4.610952E-01
4.577702E-01
4.586962E-01
4.566995E-01
4.554646E-01
4.527019E-01
4.516237E-01
4.491946E-01
4.467531E-01
4.432459E-01
4.408958E-01
4.377194E-01
4.348908E-01
4.297547E-01
4.254103E-01
4.193993E-01
4.134885E-01
4.071215E-01
4.032630E-01
3.949368E-01
3.871961E-01
3.805439E-01
3.720814E-01
3.614835E-01
3.535635E-01
3.424183E-01
3.327056E-01
3.225072E-01
3.092388E-01
2.983398E-01
2.862104E-01
2.729405E-01
2.600836E-01
2.472052E-01
2.331729E-01
2.170125E-01
2.010872E-01
1.896662E-01
1.739856E-01
1.591324E-01
1.460167E-01
1.308745E-01
1.171830E-01
1.033713E-01
9.058505E-02
8.243827E-02
7.088000E-02
6.171821E-02
5.374971E-02
4.683138E-02
3.992107E-02
3.517472E-02
3.052546E-02
2.575885E-02
2.124545E-02
1.855578E-02
1.558765E-02
1.398337E-02
1.138590E-02
1.073116E-02
9.411822E-03
8.022780E-03
7.169010E-03
7.202805E-03
6.092940E-03
5.016624E-03
4.715694E-03
4.409131E-03
4.424098E-03
3.908488E-03
4.100784E-03
3.760098E-03
4.357908E-03
3.844166E-03
2.680899E-03
2.328927E-03
2.334040E-03
2.749379E-03
2.505577E-03
2.479091E-03
1.909326E-03
1.677473E-03
1.581645E-03
1.370870E-03
2.608585E-03
2.757702E-03
1.497288E-03
1.930669E-03
1.388713E-03
1.525691E-03
9.188262E-04
9.499539E-05
-6.014837E-04
-3.082914E-04
-7.579290E-04
-1.159135E-03
-1.463364E-03
1.659683E-03
1.285493E-03
1.009387E-03
1.274597E-03
3.908256E-03
9.850136E-02
1.110675E-01
1.770839E-03
-4.077411E-03
3.421841E-02
4.253847E-02
4.399669E-03
5.393392E-03
2.149882E-03
2.329651E-03
2.476494E-03
3.706031E-03
3.875341E-03
3.051391E-03
4.467342E-03
4.669098E-03
4.916725E-03
6.115087E-03
7.041556E-03
7.760921E-03
9.201702E-03
1.039746E-02
1.142057E-02
1.274012E-02
1.539790E-02
1.800702E-02
2.126759E-02
2.511804E-02
2.787984E-02
3.362403E-02
4.005856E-02
4.533202E-02
5.336344E-02
6.103407E-02
6.954756E-02
8.132285E-02
9.296324E-02
1.033301E-01
1.170079E-01
1.288250E-01
1.424360E-01
1.578575E-01
1.728963E-01
1.866752E-01
2.003551E-01
2.161697E-01
2.286834E-01
2.433809E-01
2.579572E-01
2.707205E-01
2.856397E-01
2.973944E-01
3.112479E-01
3.193764E-01
3.323290E-01
3.437820E-01
3.553866E-01
3.656889E-01
3.741126E-01
3.802345E-01
3.887611E-01
3.955821E-01
4.037213E-01
4.099777E-01
4.169888E-01
4.227390E-01
4.287472E-01
4.337592E-01
4.358287E-01
4.386098E-01
4.416016E-01
4.452884E-01
4.476797E-01
4.501731E-01
4.536416E-01
4.554257E-01
4.556610E-01
4.565884E-01
4.590970E-01
4.611635E-01
4.643862E-01
4.649477E-01
4.634384E-01
4.633152E-01
4.630932E-01
4.633157E-01
4.646628E-01
4.643559E-01
4.647268E-01
4.643615E-01
4.649278E-01
4.645451E-01
4.649876E-01
4.647560E-01
4.637028E-01
4.628205E-01
4.618106E-01
4.618908E-01
4.625293E-01
4.611754E-01
4.581072E-01
4.579086E-01
4.566027E-01
4.553700E-01
4.527612E-01
4.507717E-01
4.496150E-01
4.472473E-01
4.438579E-01
4.408921E-01
4.376024E-01
4.349003E-01
4.302085E-01
4.253602E-01
4.209028E-01
4.154605E-01
4.085338E-01
4.017572E-01
3.937882E-01
3.880759E-01
3.797409E-01
3.726657E-01
3.626952E-01
3.544330E-01
3.431280E-01
3.337142E-01
3.221783E-01
3.096895E-01
3.002087E-01
2.868740E-01
2.735057E-01
2.612223E-01
2.456944E-01
2.312264E-01
2.166911E-01
2.017685E-01
1.872024E-01
1.741689E-01
1.586460E-01
1.471138E-01
1.296763E-01
1.177551E-01
1.023952E-01
9.029467E-02
8.110261E-02
7.035013E-02
6.226307E-02
5.394908E-02
4.689925E-02
4.017260E-02
3.539026E-02
3.145677E-02
2.511558E-02
2.169946E-02
1.848948E-02
1.583127E-02
1.381573E-02
1.141790E-02
1.010706E-02
8.747160E-03
7.789976E-03
7.111084E-03
6.700648E-03
6.213849E-03
5.605428E-03
4.616503E-03
4.506059E-03
4.423105E-03
3.736444E-03
3.913877E-03
3.371350E-03
4.144862E-03
3.558643E-03
2.512641E-03
2.753188E-03
2.323925E-03
3.218563E-03
2.605360E-03
2.520561E-03
2.672460E-03
2.041488E-03
2.304304E-03
2.066351E-03
2.538750E-03
2.247724E-03
1.528655E-03
1.562534E-03
1.563029E-03
1.358998E-03
9.521796E-04
2.686497E-04
-3.751588E-04
-1.979020E-04
-4.296382E-04
-9.304278E-04
-1.107238E-03
1.351115E-03
1.213591E-03
1.078739E-03
1.270257E-03
4.003748E-03
1.074645E-01
9.966901E-02
-4.642866E-03
6.301612E-04
1.525072E-02
-3.442743E-02
5.405651E-03
2.715600E-03
2.881276E-03
1.975929E-03
2.901908E-03
3.538321E-03
3.305672E-03
3.765544E-03
4.518467E-03
4.285695E-03
4.599795E-03
5.636522E-03
6.842622E-03
7.956484E-03
9.431488E-03
1.051301E-02
1.131392E-02
1.261963E-02
1.460712E-02
1.800011E-02
2.151155E-02
2.533583E-02
3.031238E-02
3.606244E-02
3.903245E-02
4.581309E-02
5.346579E-02
6.038472E-02
7.016876E-02
8.155533E-02
9.291905E-02
1.030750E-01
1.170514E-01
1.279232E-01
1.422618E-01
1.576851E-01
1.713920E-01
1.858916E-01
2.009302E-01
2.166911E-01
2.291024E-01
2.439556E-01
2.589827E-01
2.714162E-01
2.845654E-01
2.974955E-01
3.108656E-01
3.196609E-01
3.314278E-01
3.439128E-01
3.529800E-01
3.661443E-01
3.735461E-01
3.812089E-01
3.888946E-01
3.959415E-01
4.041630E-01
4.104001E-01
4.163894E-01
4.217530E-01
4.272273E-01
4.333133E-01
4.361708E-01
4.393937E-01
4.427765E-01
4.453592E-01
4.466041E-01
4.478754E-01
4.524446E-01
4.535612E-01
4.561231E-01
4.577029E-01
4.590159E-01
4.600109E-01
4.629848E-01
4.643524E-01
4.625686E-01
4.620931E-01
4.618524E-01
4.622479E-01
4.630859E-01
4.626093E-01
4.640688E-01
4.632557E-01
4.644659E-01
4.646383E-01
4.653621E-01
4.644690E-01
4.636131E-01
4.632980E-01
4.620543E-01
4.622688E-01
4.628753E-01
4.604920E-01
4.581387E-01
4.561578E-01
4.553132E-01
4.550427E-01
4.536574E-01
4.507031E-01
4.498616E-01
4.473295E-01
4.438625E-01
4.405068E-01
4.376970E-01
4.339089E-01
4.304799E-01
4.254936E-01
4.213620E-01
4.151955E-01
4.090869E-01
4.002871E-01
3.948477E-01
3.891029E-01
3.801841E-01
3.731082E-01
3.629172E-01
3.549513E-01
3.449101E-01
3.338443E-01
3.222385E-01
3.098921E-01
2.996969E-01
2.867979E-01
2.740384E-01
2.620592E-01
2.448708E-01
2.335374E-01
2.178063E-01
2.036680E-01
1.884838E-01
1.729838E-01
1.575938E-01
1.473826E-01
1.297863E-01
1.168971E-01
1.029208E-01
9.076122E-02
8.024971E-02
7.006149E-02
6.195028E-02
5.395200E-02
4.620924E-02
4.033778E-02
3.499953E-02
3.081734E-02
2.488062E-02
2.152802E-02
1.817457E-02
1.637771E-02
1.421213E-02
1.147012E-02
9.662392E-03
8.703067E-03
7.436478E-03
6.666121E-03
6.419894E-03
5.997512E-03
5.417721E-03
4.725972E-03
4.592725E-03
4.354620E-03
4.121967E-03
3.758479E-03
3.535256E-03
3.492143E-03
2.798862E-03
2.804176E-03
2.947547E-03
2.415971E-03
2.547299E-03
2.092389E-03
2.054085E-03
2.777318E-03
2.263378E-03
2.455884E-03
3.185413E-03
2.876168E-03
2.161540E-03
1.902890E-03
1.316936E-03
1.284725E-03
1.144391E-03
8.561398E-04
5.002022E-04
1.705504E-04
-9.487269E-05
-3.913278E-04
-7.702514E-04
-9.678434E-04
1.073425E-03
1.003017E-03
5.455556E-04
7.510842E-04
3.412096E-03
-1.115054E-01
4.095554E-02
-2.231045E-04
1.468509E-03
4.620443E-02
-7.665925E-02
4.131647E-03
1.245393E-03
2.587083E-03
2.260281E-03
2.759817E-03
3.464152E-03
3.317779E-03
4.001632E-03
4.336923E-03
4.431903E-03
5.467937E-03
5.767960E-03
6.696209E-03
8.699137E-03
9.409607E-03
1.008195E-02
1.171681E-02
1.288651E-02
1.438233E-02
1.747958E-02
2.107401E-02
2.461534E-02
3.151087E-02
3.589376E-02
3.715912E-02
4.445845E-02
5.254496E-02
6.162375E-02
7.098363E-02
8.084343E-02
9.254299E-02
1.026401E-01
1.168229E-01
1.275645E-01
1.427764E-01
1.577316E-01
1.725446E-01
1.853432E-01
2.011576E-01
2.155856E-01
2.291490E-01
2.453881E-01
2.594915E-01
2.715389E-01
2.848158E-01
2.972269E-01
3.105990E-01
3.200909E-01
3.313983E-01
3.450073E-01
3.540346E-01
3.660464E-01
3.732537E-01
3.812222E-01
3.886752E-01
3.961651E-01
4.048300E-01
4.099144E-01
4.156467E-01
4.214789E-01
4.269282E-01
4.330654E-01
4.355939E-01
4.384092E-01
4.428184E-01
4.459605E-01
4.478099E-01
4.483960E-01
4.517152E-01
4.535006E-01
4.571705E-01
4.587315E-01
4.595688E-01
4.602239E-01
4.619132E-01
4.621572E-01
4.613015E-01
4.610875E-01
4.619061E-01
4.619280E-01
4.625033E-01
4.624642E-01
4.633989E-01
4.631461E-01
4.649861E-01
4.635952E-01
4.643509E-01
4.633279E-01
4.621037E-01
4.636929E-01
4.630392E-01
4.605302E-01
4.607526E-01
4.600595E-01
4.584787E-01
4.566459E-01
4.546249E-01
4.548317E-01
4.543053E-01
4.520365E-01
4.495770E-01
4.461426E-01
4.444781E-01
4.411614E-01
4.379219E-01
4.341411E-01
4.302758E-01
4.255588E-01
4.204959E-01
4.145416E-01
4.086866E-01
4.013943E-01
3.957559E-01
3.886987E-01
3.804472E-01
3.732420E-01
3.632335E-01
3.553090E-01
3.450205E-01
3.335851E-01
3.222826E-01
3.098364E-01
2.991648E-01
2.863990E-01
2.738618E-01
2.621165E-01
2.471923E-01
2.337893E-01
2.179086E-01
2.053866E-01
1.885696E-01
1.720583E-01
1.569584E-01
1.468392E-01
1.304833E-01
1.177983E-01
1.037914E-01
9.281968E-02
8.017989E-02
7.058712E-02
6.142378E-02
5.484369E-02
4.668845E-02
4.028845E-02
3.553942E-02
2.962523E-02
2.524174E-02
2.177793E-02
1.891674E-02
1.626901E-02
1.442049E-02
1.166393E-02
9.733404E-03
8.516407E-03
7.793665E-03
6.725819E-03
6.451182E-03
5.813869E-03
4.927155E-03
4.470413E-03
4.903823E-03
4.893145E-03
3.831771E-03
4.121782E-03
3.877659E-03
3.591131E-03
3.073704E-03
2.617431E-03
2.642130E-03
2.550022E-03
2.214726E-03
1.994250E-03
1.782922E-03
1.640427E-03
1.915515E-03
2.442211E-03
3.068524E-03
2.593976E-03
1.875860E-03
1.755997E-03
1.032159E-03
1.339424E-03
1.109903E-03
1.061613E-03
8.433480E-04
3.483689E-04
2.465141E-04
2.680495E-04
2.697571E-04
1.118860E-04
5.507103E-04
6.997991E-04
3.530348E-04
9.679718E-04
2.905595E-03
-6.696430E-02
-2.797369E-02
-6.431909E-03
2.216330E-04
1.998394E-02
-2.675303E-02
2.522775E-03
1.693471E-03
2.468700E-03
2.761302E-03
2.120375E-03
2.894065E-03
3.090767E-03
3.493448E-03
3.929279E-03
4.767808E-03
5.220605E-03
5.460046E-03
7.016506E-03
8.361321E-03
9.070032E-03
9.810018E-03
1.170575E-02
1.292696E-02
1.431534E-02
1.670964E-02
1.992176E-02
2.403844E-02
2.928272E-02
3.300891E-02
3.788938E-02
4.486078E-02
5.216012E-02
6.343273E-02
7.182829E-02
8.111432E-02
9.303033E-02
1.039192E-01
1.160334E-01
1.292553E-01
1.433871E-01
1.584010E-01
1.717778E-01
1.855125E-01
2.007857E-01
2.142448E-01
2.286673E-01
2.443546E-01
2.572168E-01
2.726702E-01
2.844481E-01
2.965762E-01
3.089015E-01
3.201765E-01
3.325239E-01
3.449440E-01
3.546091E-01
3.653898E-01
3.721014E-01
3.790493E-01
3.880200E-01
3.952979E-01
4.044631E-01
4.092419E-01
4.154551E-01
4.216757E-01
4.289257E-01
4.330483E-01
4.341642E-01
4.375390E-01
4.423946E-01
4.459018E-01
4.495331E-01
4.498606E-01
4.520357E-01
4.560975E-01
4.574705E-01
4.587502E-01
4.597685E-01
4.601800E-01
4.605534E-01
4.609002E-01
4.610634E-01
4.618786E-01
4.629112E-01
4.620623E-01
4.627496E-01
4.629204E-01
4.640705E-01
4.637746E-01
4.649161E-01
4.632509E-01
4.630593E-01
4.615514E-01
4.606925E-01
4.625852E-01
4.623433E-01
4.596330E-01
4.602982E-01
4.601573E-01
4.585335E-01
4.568096E-01
4.552205E-01
4.546512E-01
4.544870E-01
4.517156E-01
4.495385E-01
4.469728E-01
4.447667E-01
4.428061E-01
4.387911E-01
4.348926E-01
4.301704E-01
4.249625E-01
4.196730E-01
4.151173E-01
4.104202E-01
4.025042E-01
3.957925E-01
3.888808E-01
3.798597E-01
3.721294E-01
3.634794E-01
3.549646E-01
3.448167E-01
3.335865E-01
3.204808E-01
3.094420E-01
2.988808E-01
2.864708E-01
2.736199E-01
2.621205E-01
2.450464E-01
2.331022E-01
2.174586E-01
2.042156E-01
1.923358E-01
1.716142E-01
1.578030E-01
1.472066E-01
1.307388E-01
1.176832E-01
1.032854E-01
9.252451E-02
7.994768E-02
7.059747E-02
6.179292E-02
5.390438E-02
4.698417E-02
3.946709E-02
3.518583E-02
2.927990E-02
2.530212E-02
2.166416E-02
1.930400E-02
1.609784E-02
1.457548E-02
1.190788E-02
9.867513E-03
8.935684E-03
7.860871E-03
6.827482E-03
6.428909E-03
6.309450E-03
4.855867E-03
4.939601E-03
5.298403E-03
5.018035E-03
4.088518E-03
4.357826E-03
4.525127E-03
4.114150E-03
3.305789E-03
2.273404E-03
2.724780E-03
2.619801E-03
2.826785E-03
2.615636E-03
2.049447E-03
1.305729E-03
1.369444E-03
1.675723E-03
1.992234E-03
2.175057E-03
1.719715E-03
1.803253E-03
1.984117E-03
1.688556E-03
1.180847E-03
1.097034E-03
7.981246E-04
1.378274E-04
1.517753E-04
-1.257343E-04
-3.315325E-04
-6.719215E-04
-5.811974E-04
1.281249E-03
6.719409E-04
1.187186E-03
2.925174E-03
2.488352E-02
-1.093162E-01
2.857427E-03
-1.446429E-02
-2.904712E-02
9.753856E-02
2.290474E-03
1.581451E-03
2.059152E-03
2.456081E-03
3.426785E-03
3.101524E-03
3.289557E-03
3.646577E-03
3.993514E-03
5.270579E-03
5.729193E-03
6.732003E-03
7.190177E-03
7.292669E-03
8.543103E-03
9.736730E-03
1.079784E-02
1.288400E-02
1.443661E-02
1.636487E-02
1.937371E-02
2.297705E-02
2.860498E-02
3.365081E-02
3.901725E-02
4.496823E-02
5.261929E-02
6.296402E-02
7.259872E-02
8.124840E-02
9.262542E-02
1.056135E-01
1.159230E-01
1.298328E-01
1.436626E-01
1.580379E-01
1.721789E-01
1.858164E-01
2.009070E-01
2.154854E-01
2.290288E-01
2.429933E-01
2.562481E-01
2.723925E-01
2.849198E-01
2.962180E-01
3.088579E-01
3.201653E-01
3.331236E-01
3.448976E-01
3.533508E-01
3.644403E-01
3.715378E-01
3.777496E-01
3.874346E-01
3.962109E-01
4.052345E-01
4.088984E-01
4.154955E-01
4.218518E-01
4.286079E-01
4.332686E-01
4.350536E-01
4.383131E-01
4.429451E-01
4.468299E-01
4.508563E-01
4.506718E-01
4.522482E-01
4.565265E-01
4.580482E-01
4.588051E-01
4.599404E-01
4.604055E-01
4.594519E-01
4.604899E-01
4.617051E-01
4.639514E-01
4.640181E-01
4.638116E-01
4.633938E-01
4.630683E-01
4.645988E-01
4.632796E-01
4.642196E-01
4.642587E-01
4.626744E-01
4.615103E-01
4.606091E-01
4.608182E-01
4.609997E-01
4.610332E-01
4.613348E-01
4.601735E-01
4.585417E-01
4.568819E-01
4.548990E-01
4.543681E-01
4.539335E-01
4.513263E-01
4.502462E-01
4.478484E-01
4.459105E-01
4.420970E-01
4.389148E-01
4.352873E-01
4.301770E-01
4.250838E-01
4.189620E-01
4.141619E-01
4.103658E-01
4.023947E-01
3.962000E-01
3.890777E-01
3.801234E-01
3.713452E-01
3.627140E-01
3.547673E-01
3.448771E-01
3.341938E-01
3.215114E-01
3.099394E-01
2.975633E-01
2.857019E-01
2.727438E-01
2.622435E-01
2.457654E-01
2.344936E-01
2.177003E-01
2.042492E-01
1.917215E-01
1.728080E-01
1.600093E-01
1.475840E-01
1.303513E-01
1.165349E-01
1.029278E-01
9.202478E-02
7.984298E-02
7.028374E-02
6.220189E-02
5.292292E-02
4.589310E-02
3.949811E-02
3.504367E-02
3.016089E-02
2.495117E-02
2.145718E-02
1.841306E-02
1.592981E-02
1.431648E-02
1.181556E-02
1.023038E-02
9.211153E-03
8.033699E-03
6.867985E-03
6.320838E-03
5.883119E-03
4.907789E-03
5.165831E-03
4.699876E-03
4.453431E-03
4.034077E-03
3.788442E-03
4.203182E-03
3.425434E-03
3.252205E-03
3.266990E-03
2.862930E-03
2.932753E-03
3.555489E-03
2.398849E-03
2.143901E-03
1.698045E-03
1.231680E-03
1.297135E-03
1.572038E-03
2.442634E-03
2.098666E-03
1.977071E-03
1.929959E-03
1.771906E-03
1.538860E-03
1.137873E-03
5.866306E-04
-4.632029E-05
-6.386932E-04
-1.004817E-03
-1.563839E-03
-2.170859E-03
-6.946106E-04
2.510293E-03
8.102002E-04
1.196946E-03
1.706372E-03
8.983457E-04
-4.833323E-02
-7.839881E-03
-2.703766E-02
1.711960E-03
5.277868E-02
1.816087E-03
1.377490E-03
1.749831E-03
1.733014E-03
2.758256E-03
3.013538E-03
3.525501E-03
3.660187E-03
4.164321E-03
4.571737E-03
5.393153E-03
7.167790E-03
6.882030E-03
7.285625E-03
8.794668E-03
9.390407E-03
1.031268E-02
1.271134E-02
1.469093E-02
1.726320E-02
2.009861E-02
2.285548E-02
2.856892E-02
3.347516E-02
3.873115E-02
4.481505E-02
5.249900E-02
6.169195E-02
7.234322E-02
8.059935E-02
9.196580E-02
1.071380E-01
1.171482E-01
1.291249E-01
1.435171E-01
1.567672E-01
1.716000E-01
1.856372E-01
1.997600E-01
2.157335E-01
2.292166E-01
2.427142E-01
2.565396E-01
2.697052E-01
2.853831E-01
2.958516E-01
3.076963E-01
3.209485E-01
3.323223E-01
3.445988E-01
3.516095E-01
3.628596E-01
3.708286E-01
3.781139E-01
3.884746E-01
3.962377E-01
4.060789E-01
4.101444E-01
4.159978E-01
4.224015E-01
4.276562E-01
4.325277E-01
4.357013E-01
4.382632E-01
4.431526E-01
4.477118E-01
4.509500E-01
4.518122E-01
4.526448E-01
4.561456E-01
4.566967E-01
4.588987E-01
4.595784E-01
4.595312E-01
4.593348E-01
4.590458E-01
4.615871E-01
4.640869E-01
4.648866E-01
4.654375E-01
4.639865E-01
4.628428E-01
4.639473E-01
4.635815E-01
4.643359E-01
4.646278E-01
4.633267E-01
4.621349E-01
4.609299E-01
4.604314E-01
4.606578E-01
4.608298E-01
4.612795E-01
4.598072E-01
4.589359E-01
4.579740E-01
4.554667E-01
4.541272E-01
4.540116E-01
4.510649E-01
4.495729E-01
4.475465E-01
4.464999E-01
4.404079E-01
4.383454E-01
4.344233E-01
4.296413E-01
4.245896E-01
4.185369E-01
4.131542E-01
4.087227E-01
4.022509E-01
3.957969E-01
3.885595E-01
3.797833E-01
3.721250E-01
3.616191E-01
3.540558E-01
3.441312E-01
3.335226E-01
3.230037E-01
3.104024E-01
2.978935E-01
2.853841E-01
2.719697E-01
2.600580E-01
2.480857E-01
2.342637E-01
2.186919E-01
2.051612E-01
1.930233E-01
1.724299E-01
1.594080E-01
1.477493E-01
1.299477E-01
1.174253E-01
1.032384E-01
9.225608E-02
7.897984E-02
7.140542E-02
6.285712E-02
5.317053E-02
4.486309E-02
3.941841E-02
3.475061E-02
2.990298E-02
2.435167E-02
2.199938E-02
1.844702E-02
1.591650E-02
1.390083E-02
1.182839E-02
1.018911E-02
8.890816E-03
7.981025E-03
6.687087E-03
6.477724E-03
5.842963E-03
5.238567E-03
5.033857E-03
4.590457E-03
3.598976E-03
3.653142E-03
3.214943E-03
4.126091E-03
3.389836E-03
3.357319E-03
3.659955E-03
2.758119E-03
3.531199E-03
3.517120E-03
2.016143E-03
2.029334E-03
2.008932E-03
1.407850E-03
1.526113E-03
1.214075E-03
1.315262E-03
2.394235E-03
1.812667E-03
1.635901E-03
1.331705E-03
1.270769E-03
9.172922E-04
5.849461E-04
6.672404E-05
-4.168808E-04
-7.901338E-04
-1.243875E-03
-2.060623E-03
4.285721E-04
1.099088E-03
5.391603E-04
8.615147E-04
8.919069E-04
4.202386E-03
-1.157694E-02
-2.124867E-03
-7.494459E-03
9.682107E-03
-2.410723E-02
1.341253E-03
8.063930E-04
1.789412E-03
1.955839E-03
2.240676E-03
3.431519E-03
3.611183E-03
3.401320E-03
4.221944E-03
4.546071E-03
5.318001E-03
6.061473E-03
7.317295E-03
7.715568E-03
9.210929E-03
9.225354E-03
1.119969E-02
1.242161E-02
1.534245E-02
1.726602E-02
2.014307E-02
2.397915E-02
2.814761E-02
3.280340E-02
3.894816E-02
4.489714E-02
5.264377E-02
6.013651E-02
6.975797E-02
8.042723E-02
9.240873E-02
1.063977E-01
1.160749E-01
1.283850E-01
1.432627E-01
1.584737E-01
1.716778E-01
1.862043E-01
1.997473E-01
2.143136E-01
2.304795E-01
2.439455E-01
2.565499E-01
2.696747E-01
2.831656E-01
2.943874E-01
3.078237E-01
3.179756E-01
3.330712E-01
3.429865E-01
3.515578E-01
3.626337E-01
3.711256E-01
3.793208E-01
3.895550E-01
3.967852E-01
4.068902E-01
4.110647E-01
4.171344E-01
4.234404E-01
4.285763E-01
4.319758E-01
4.348135E-01
4.381468E-01
4.431914E-01
4.472043E-01
4.491058E-01
4.511649E-01
4.536136E-01
4.556021E-01
4.553621E-01
4.585764E-01
4.590441E-01
4.582765E-01
4.591888E-01
4.588883E-01
4.624630E-01
4.630493E-01
4.639435E-01
4.639380E-01
4.628185E-01
4.638322E-01
4.626089E-01
4.634961E-01
4.629003E-01
4.629014E-01
4.640624E-01
4.626995E-01
4.614130E-01
4.607109E-01
4.607672E-01
4.609502E-01
4.602771E-01
4.599701E-01
4.576466E-01
4.575618E-01
4.563657E-01
4.554733E-01
4.535440E-01
4.507782E-01
4.492433E-01
4.473532E-01
4.453428E-01
4.407710E-01
4.374583E-01
4.341085E-01
4.291750E-01
4.240177E-01
4.182431E-01
4.116519E-01
4.078269E-01
4.021522E-01
3.968983E-01
3.883365E-01
3.790909E-01
3.713864E-01
3.608473E-01
3.534359E-01
3.436744E-01
3.328272E-01
3.220641E-01
3.102311E-01
2.979644E-01
2.850631E-01
2.711825E-01
2.612857E-01
2.482154E-01
2.343664E-01
2.179340E-01
2.034101E-01
1.912696E-01
1.723722E-01
1.593458E-01
1.434379E-01
1.290275E-01
1.177560E-01
1.034333E-01
9.107240E-02
7.876086E-02
7.164204E-02
6.366545E-02
5.302048E-02
4.489795E-02
3.932694E-02
3.495542E-02
2.976852E-02
2.483685E-02
2.178814E-02
1.923042E-02
1.656884E-02
1.426313E-02
1.238484E-02
1.056906E-02
9.489689E-03
7.727059E-03
7.825739E-03
6.498903E-03
6.123492E-03
5.448759E-03
4.751575E-03
4.299622E-03
3.910781E-03
3.465894E-03
3.438191E-03
3.917611E-03
3.800418E-03
2.806479E-03
3.366951E-03
2.508093E-03
3.230613E-03
3.660321E-03
2.176648E-03
2.003920E-03
1.696427E-03
1.499606E-03
2.149936E-03
1.013997E-03
1.413897E-03
2.109235E-03
1.712528E-03
1.725778E-03
1.873478E-03
1.093698E-03
4.473150E-04
-4.638924E-04
-1.330442E-03
-2.146349E-03
-3.166786E-03
-3.931517E-03
-4.991422E-03
6.171402E-04
5.154551E-04
1.253969E-03
7.401930E-04
8.847482E-04
4.137221E-03
-3.094708E-02
-1.741904E-02
-1.783409E-02
1.613723E-02
-8.921870E-03
8.659380E-04
8.580114E-04
1.639982E-03
1.919427E-03
1.992745E-03
3.662418E-03
3.726626E-03
3.302283E-03
4.173075E-03
4.331453E-03
4.465237E-03
5.274419E-03
7.560793E-03
7.589851E-03
9.660025E-03
9.593147E-03
1.143050E-02
1.304340E-02
1.554704E-02
1.685312E-02
2.024630E-02
2.397814E-02
2.806087E-02
3.276785E-02
3.947352E-02
4.556593E-02
5.337015E-02
6.015656E-02
6.915771E-02
8.106916E-02
9.345146E-02
1.058104E-01
1.166559E-01
1.288762E-01
1.437355E-01
1.597929E-01
1.723625E-01
1.870807E-01
1.999649E-01
2.138658E-01
2.304760E-01
2.460541E-01
2.569994E-01
2.691931E-01
2.821065E-01
2.955012E-01
3.084556E-01
3.166258E-01
3.339718E-01
3.414272E-01
3.514390E-01
3.629040E-01
3.719069E-01
3.798557E-01
3.902225E-01
3.968383E-01
4.058449E-01
4.112321E-01
4.176500E-01
4.221921E-01
4.276754E-01
4.318809E-01
4.333823E-01
4.379613E-01
4.425807E-01
4.464058E-01
4.482803E-01
4.504563E-01
4.541575E-01
4.541038E-01
4.552143E-01
4.572503E-01
4.580252E-01
4.577856E-01
4.587726E-01
4.599668E-01
4.635065E-01
4.641100E-01
4.635766E-01
4.617855E-01
4.609310E-01
4.635468E-01
4.630441E-01
4.631194E-01
4.631891E-01
4.620424E-01
4.646135E-01
4.638163E-01
4.621432E-01
4.615763E-01
4.610256E-01
4.608390E-01
4.605949E-01
4.604675E-01
4.573633E-01
4.568318E-01
4.568542E-01
4.563241E-01
4.531815E-01
4.504586E-01
4.495093E-01
4.466329E-01
4.442233E-01
4.414152E-01
4.377413E-01
4.346980E-01
4.284302E-01
4.232625E-01
4.179274E-01
4.136056E-01
4.087957E-01
4.027498E-01
3.971460E-01
3.887844E-01
3.791337E-01
3.701852E-01
3.604504E-01
3.533278E-01
3.428394E-01
3.315824E-01
3.209946E-01
3.093142E-01
2.994571E-01
2.845190E-01
2.722848E-01
2.592925E-01
2.477702E-01
2.347031E-01
2.168547E-01
2.023938E-01
1.914490E-01
1.735399E-01
1.599330E-01
1.434723E-01
1.286452E-01
1.170166E-01
1.035877E-01
9.120137E-02
8.017852E-02
7.190182E-02
6.415511E-02
5.239911E-02
4.567858E-02
3.955196E-02
3.554061E-02
2.962945E-02
2.444720E-02
2.093992E-02
1.823711E-02
1.658849E-02
1.413784E-02
1.184534E-02
1.032367E-02
9.555745E-03
8.199879E-03
7.673062E-03
6.267649E-03
5.921349E-03
5.021611E-03
4.549999E-03
4.034853E-03
3.767155E-03
3.539841E-03
3.208254E-03
3.459446E-03
3.404694E-03
2.641628E-03
3.289282E-03
2.526547E-03
3.082747E-03
3.428954E-03
2.848242E-03
2.085596E-03
1.694168E-03
1.697040E-03
1.831690E-03
1.120481E-03
1.686562E-03
1.763594E-03
1.771511E-03
1.805974E-03
2.394392E-03
1.049962E-03
-5.745871E-04
-1.863557E-03
-3.197788E-03
-4.812189E-03
-6.136748E-03
-7.927422E-03
-9.301888E-03
3.651297E-04
7.299391E-04
1.293147E-03
4.712361E-04
3.424726E-04
1.565516E-03
-1.725986E-02
-5.135364E-03
2.232165E-03
-2.220181E-02
1.014141E-03
9.190499E-04
8.303007E-04
1.513082E-03
2.190926E-03
2.326638E-03
1.910232E-03
2.652125E-03
2.989581E-03
4.309951E-03
4.707959E-03
5.027343E-03
5.401481E-03
6.649063E-03
6.702955E-03
8.837769E-03
9.938181E-03
1.155445E-02
1.379329E-02
1.497548E-02
1.735379E-02
2.016129E-02
2.409876E-02
2.718325E-02
3.301046E-02
4.039321E-02
4.643864E-02
5.322620E-02
6.124272E-02
7.099546E-02
8.313821E-02
9.417509E-02
1.050118E-01
1.198079E-01
1.312190E-01
1.451416E-01
1.592009E-01
1.724049E-01
1.883510E-01
2.007470E-01
2.164677E-01
2.292128E-01
2.450018E-01
2.590147E-01
2.687341E-01
2.826597E-01
2.966485E-01
3.081468E-01
3.182912E-01
3.323220E-01
3.412657E-01
3.520889E-01
3.627902E-01
3.719814E-01
3.812028E-01
3.904048E-01
3.967943E-01
4.044048E-01
4.105402E-01
4.169485E-01
4.210767E-01
4.265546E-01
4.308760E-01
4.325857E-01
4.374450E-01
4.415411E-01
4.456474E-01
4.472099E-01
4.488380E-01
4.531530E-01
4.540658E-01
4.557315E-01
4.574368E-01
4.579243E-01
4.574716E-01
4.579954E-01
4.601212E-01
4.626597E-01
4.646627E-01
4.642384E-01
4.623042E-01
4.611468E-01
4.630867E-01
4.639385E-01
4.649603E-01
4.642377E-01
4.634604E-01
4.641326E-01
4.636984E-01
4.636916E-01
4.632552E-01
4.620900E-01
4.614699E-01
4.607811E-01
4.613534E-01
4.594832E-01
4.574695E-01
4.571753E-01
4.570696E-01
4.546295E-01
4.514773E-01
4.492419E-01
4.466938E-01
4.431104E-01
4.417613E-01
4.381947E-01
4.341673E-01
4.279413E-01
4.236161E-01
4.172684E-01
4.128535E-01
4.078081E-01
4.038199E-01
3.961574E-01
3.873993E-01
3.792161E-01
3.694757E-01
3.617712E-01
3.540987E-01
3.428058E-01
3.320008E-01
3.206833E-01
3.095311E-01
2.997626E-01
2.852981E-01
2.725578E-01
2.599706E-01
2.489576E-01
2.355950E-01
2.180730E-01
2.019645E-01
1.898973E-01
1.748851E-01
1.587088E-01
1.433881E-01
1.292580E-01
1.177222E-01
1.028438E-01
9.168871E-02
8.234019E-02
7.222678E-02
6.362701E-02
5.270783E-02
4.553999E-02
4.001542E-02
3.426360E-02
3.004194E-02
2.489739E-02
2.029675E-02
1.833619E-02
1.672357E-02
1.377901E-02
1.129545E-02
1.018411E-02
9.158317E-03
8.339829E-03
6.727457E-03
6.191092E-03
5.800998E-03
5.293597E-03
4.726574E-03
4.496822E-03
4.206756E-03
3.631275E-03
4.663189E-03
3.342279E-03
3.579037E-03
2.870149E-03
3.386021E-03
2.202495E-03
2.548506E-03
2.554228E-03
2.669090E-03
3.072569E-03
2.464714E-03
2.285511E-03
1.911820E-03
1.768024E-03
1.644384E-03
1.998358E-03
1.526546E-03
1.759438E-03
2.300372E-03
1.448004E-03
5.591301E-04
-3.504173E-04
-1.257644E-03
-2.144778E-03
-3.223794E-03
-4.561318E-03
-5.150749E-03
4.818433E-04
6.992683E-04
3.953954E-04
4.068423E-04
3.748720E-04
8.393882E-04
2.553307E-03
1.982708E-02
1.933003E-02
3.765075E-03
8.068864E-04
7.179355E-04
5.528504E-04
1.238687E-03
2.096284E-03
2.520017E-03
2.675844E-03
2.944119E-03
3.588285E-03
4.489734E-03
3.889771E-03
5.126906E-03
5.777459E-03
6.655786E-03
6.798495E-03
5.791905E-03
1.028239E-02
1.237439E-02
1.399942E-02
1.519160E-02
1.792152E-02
2.071669E-02
2.488600E-02
2.739094E-02
3.284909E-02
3.978903E-02
4.519617E-02
5.188386E-02
6.062908E-02
7.178088E-02
8.275880E-02
9.347263E-02
1.060887E-01
1.202731E-01
1.310165E-01
1.427635E-01
1.578903E-01
1.727560E-01
1.880141E-01
2.003940E-01
2.167642E-01
2.297069E-01
2.445950E-01
2.584676E-01
2.691672E-01
2.831695E-01
2.960333E-01
3.088259E-01
3.182106E-01
3.310772E-01
3.411276E-01
3.518291E-01
3.613502E-01
3.715086E-01
3.801640E-01
3.884408E-01
3.959180E-01
4.042355E-01
4.103963E-01
4.164468E-01
4.224280E-01
4.262739E-01
4.300782E-01
4.334099E-01
4.370214E-01
4.407584E-01
4.452993E-01
4.466672E-01
4.490883E-01
4.523431E-01
4.538740E-01
4.559383E-01
4.571052E-01
4.589799E-01
4.579272E-01
4.581871E-01
4.608622E-01
4.626865E-01
4.640102E-01
4.641847E-01
4.634550E-01
4.625517E-01
4.633473E-01
4.646718E-01
4.664141E-01
4.652959E-01
4.646267E-01
4.629668E-01
4.635376E-01
4.644322E-01
4.640858E-01
4.626214E-01
4.614377E-01
4.610970E-01
4.623340E-01
4.601621E-01
4.568363E-01
4.566639E-01
4.570826E-01
4.549250E-01
4.511870E-01
4.485483E-01
4.461577E-01
4.426577E-01
4.419318E-01
4.375440E-01
4.331245E-01
4.286024E-01
4.238678E-01
4.184055E-01
4.128562E-01
4.080052E-01
4.031343E-01
3.965116E-01
3.882404E-01
3.790812E-01
3.700717E-01
3.616166E-01
3.540245E-01
3.420210E-01
3.324664E-01
3.212858E-01
3.094317E-01
2.972206E-01
2.852990E-01
2.715361E-01
2.586532E-01
2.458771E-01
2.324568E-01
2.179065E-01
2.042324E-01
1.880290E-01
1.748845E-01
1.579358E-01
1.435192E-01
1.308670E-01
1.188962E-01
1.033172E-01
9.212691E-02
8.200579E-02
7.239438E-02
6.268681E-02
5.294069E-02
4.510285E-02
3.939831E-02
3.328441E-02
2.946029E-02
2.564908E-02
2.056440E-02
1.994548E-02
1.766826E-02
1.392316E-02
1.132664E-02
9.694568E-03
9.043686E-03
8.307084E-03
6.601654E-03
6.239617E-03
5.983237E-03
5.216710E-03
4.867825E-03
4.817149E-03
4.565763E-03
3.702510E-03
1.306525E-02
5.248689E-03
3.451036E-03
2.935696E-03
3.769631E-03
1.916287E-03
1.744093E-03
1.817776E-03
1.639834E-03
2.909138E-03
2.145177E-03
2.060269E-03
2.134431E-03
2.151892E-03
1.708999E-03
1.628636E-03
1.333642E-03
1.128897E-03
1.298721E-03
1.945815E-03
2.438442E-03
2.817822E-03
3.535859E-03
4.122173E-03
4.600484E-03
5.193831E-03
5.851530E-03
6.546697E-04
6.976952E-04
1.198347E-04
1.111228E-04
3.712254E-04
5.896696E-04
3.119446E-04
4.944040E-04
1.753875E-03
2.077505E-03
1.674606E-03
7.262911E-04
9.525326E-04
1.642061E-03
2.198161E-03
2.517215E-03
3.124471E-03
3.933580E-03
4.134918E-03
3.954892E-03
5.058203E-03
4.737425E-03
5.621222E-03
6.606844E-03
6.124388E-03
7.290181E-03
9.775588E-03
1.162431E-02
1.361723E-02
1.453622E-02
1.762986E-02
2.096580E-02
2.652249E-02
2.830307E-02
3.202286E-02
3.819796E-02
4.472784E-02
5.179135E-02
6.071643E-02
6.981360E-02
8.139107E-02
9.210001E-02
1.062753E-01
1.185125E-01
1.302436E-01
1.430111E-01
1.574206E-01
1.723910E-01
1.858275E-01
2.014233E-01
2.168720E-01
2.295597E-01
2.441742E-01
2.562014E-01
2.717096E-01
2.841206E-01
2.956470E-01
3.094744E-01
3.190881E-01
3.313687E-01
3.409443E-01
3.516673E-01
3.628300E-01
3.730940E-01
3.790886E-01
3.875616E-01
3.960323E-01
4.051795E-01
4.107912E-01
4.163578E-01
4.228399E-01
4.268585E-01
4.299402E-01
4.342122E-01
4.386081E-01
4.416912E-01
4.460962E-01
4.478419E-01
4.493810E-01
4.522973E-01
4.534018E-01
4.551041E-01
4.572714E-01
4.597151E-01
4.588055E-01
4.593402E-01
4.611226E-01
4.633544E-01
4.644431E-01
4.643738E-01
4.637170E-01
4.632274E-01
4.637300E-01
4.646804E-01
4.657138E-01
4.662545E-01
4.652573E-01
4.636073E-01
4.640663E-01
4.640124E-01
4.635772E-01
4.626264E-01
4.609267E-01
4.616940E-01
4.621477E-01
4.598217E-01
4.574390E-01
4.570392E-01
4.567368E-01
4.548371E-01
4.516437E-01
4.492647E-01
4.472255E-01
4.436642E-01
4.418576E-01
4.383697E-01
4.344928E-01
4.284124E-01
4.228051E-01
4.179536E-01
4.129839E-01
4.085913E-01
4.023571E-01
3.960922E-01
3.900579E-01
3.813110E-01
3.713191E-01
3.601484E-01
3.530115E-01
3.403465E-01
3.300811E-01
3.193467E-01
3.068681E-01
2.969542E-01
2.854839E-01
2.721603E-01
2.579573E-01
2.449064E-01
2.331057E-01
2.190835E-01
2.064973E-01
1.903505E-01
1.714016E-01
1.564045E-01
1.435842E-01
1.309552E-01
1.185928E-01
1.040509E-01
9.281418E-02
8.242169E-02
7.313630E-02
6.212318E-02
5.283868E-02
4.603808E-02
3.982122E-02
3.457166E-02
2.896932E-02
2.542191E-02
2.167119E-02
1.930188E-02
1.743964E-02
1.400785E-02
1.134327E-02
1.036557E-02
9.316627E-03
8.147339E-03
7.221923E-03
6.638980E-03
6.676158E-03
5.004473E-03
5.253826E-03
4.652832E-03
4.314617E-03
3.614096E-03
2.516750E-02
8.880677E-03
3.429961E-03
2.688795E-03
2.669632E-03
1.805562E-03
1.476407E-03
1.596767E-03
1.304438E-03
1.201947E-03
1.467176E-03
1.816121E-03
1.306716E-03
2.360215E-03
1.890464E-03
1.404032E-03
1.098863E-03
5.603727E-04
5.922122E-04
1.092763E-03
1.898058E-03
2.473729E-03
2.901242E-03
3.640769E-03
4.378196E-03
4.853292E-03
5.665876E-03
2.972966E-04
2.339746E-04
-5.406098E-05
1.283023E-04
3.774731E-04
1.290155E-04
1.463646E-04
6.695935E-04
1.067716E-03
1.697238E-03
2.039268E-03
7.933045E-04
1.376184E-03
1.473078E-03
2.487687E-03
3.140100E-03
2.486669E-03
3.589751E-03
4.676216E-03
4.078439E-03
4.896272E-03
5.161087E-03
5.443272E-03
6.275825E-03
7.447124E-03
8.011709E-03
9.439310E-03
1.126150E-02
1.385983E-02
1.516376E-02
1.739153E-02
2.057959E-02
2.600664E-02
2.800235E-02
3.122527E-02
3.787418E-02
4.341848E-02
5.223078E-02
6.226488E-02
6.925125E-02
8.085660E-02
9.239708E-02
1.056486E-01
1.175023E-01
1.291402E-01
1.449025E-01
1.583608E-01
1.703528E-01
1.854418E-01
2.002855E-01
2.171332E-01
2.291834E-01
2.430423E-01
2.558344E-01
2.700314E-01
2.829904E-01
2.953007E-01
3.096500E-01
3.208308E-01
3.320062E-01
3.425859E-01
3.523976E-01
3.638067E-01
3.736202E-01
3.791497E-01
3.895636E-01
3.969079E-01
4.045132E-01
4.099990E-01
4.150626E-01
4.227056E-01
4.263041E-01
4.313306E-01
4.350589E-01
4.386610E-01
4.428259E-01
4.459325E-01
4.481993E-01
4.498528E-01
4.523779E-01
4.536327E-01
4.543812E-01
4.576018E-01
4.594876E-01
4.592565E-01
4.605813E-01
4.614069E-01
4.624467E-01
4.639178E-01
4.638016E-01
4.627584E-01
4.628975E-01
4.628324E-01
4.640084E-01
4.640478E-01
4.653016E-01
4.650098E-01
4.653707E-01
4.649596E-01
4.645917E-01
4.635226E-01
4.621130E-01
4.611261E-01
4.621105E-01
4.616711E-01
4.600781E-01
4.588246E-01
4.570278E-01
4.560535E-01
4.536600E-01
4.512153E-01
4.494538E-01
4.479587E-01
4.437896E-01
4.413205E-01
4.393310E-01
4.348844E-01
4.280412E-01
4.216241E-01
4.176223E-01
4.125952E-01
4.079475E-01
4.015417E-01
3.958766E-01
3.911990E-01
3.805889E-01
3.713412E-01
3.613386E-01
3.515730E-01
3.406511E-01
3.292849E-01
3.179043E-01
3.065718E-01
2.973905E-01
2.855686E-01
2.719019E-01
2.580438E-01
2.453448E-01
2.323282E-01
2.192644E-01
2.067563E-01
1.920011E-01
1.717675E-01
1.571348E-01
1.437986E-01
1.310410E-01
1.168948E-01
1.041184E-01
9.178561E-02
8.299989E-02
7.322387E-02
6.278628E-02
5.289268E-02
4.710540E-02
4.054984E-02
3.444737E-02
2.985032E-02
2.589233E-02
2.185484E-02
1.808988E-02
1.566002E-02
1.476784E-02
1.177386E-02
1.042531E-02
9.672342E-03
8.440051E-03
7.454517E-03
6.346647E-03
5.914689E-03
4.922321E-03
4.937780E-03
4.306663E-03
4.050470E-03
4.013426E-03
2.326659E-02
1.178368E-02
4.845660E-03
2.133712E-03
1.815654E-03
1.239455E-03
1.596018E-03
1.507338E-03
1.132516E-03
1.174356E-03
1.672769E-03
1.668913E-03
1.432108E-03
1.846672E-03
1.346038E-03
1.138953E-03
5.338134E-04
2.618112E-04
5.201303E-04
4.081912E-04
5.435028E-04
5.857903E-04
6.239465E-04
8.113914E-04
1.043822E-03
8.353920E-04
1.045822E-03
4.749470E-04
1.853305E-04
-7.177132E-04
5.442637E-04
3.017731E-04
4.900051E-04
1.958948E-04
6.000900E-04
8.764459E-04
1.060662E-03
1.032871E-03
1.339360E-03
1.173364E-03
1.533751E-03
2.234087E-03
2.946524E-03
2.647453E-03
2.824613E-03
4.037914E-03
4.120736E-03
4.181715E-03
5.047341E-03
5.428724E-03
5.985897E-03
7.258410E-03
7.676429E-03
9.574074E-03
1.106046E-02
1.337610E-02
1.536737E-02
1.731155E-02
2.040331E-02
2.436129E-02
2.756036E-02
3.228523E-02
3.801791E-02
4.258405E-02
5.284886E-02
6.297258E-02
6.951391E-02
8.069676E-02
9.239932E-02
1.059420E-01
1.170396E-01
1.301461E-01
1.460155E-01
1.573668E-01
1.706508E-01
1.858830E-01
1.988633E-01
2.160425E-01
2.307896E-01
2.420790E-01
2.570898E-01
2.682434E-01
2.819469E-01
2.951071E-01
3.086543E-01
3.217605E-01
3.314665E-01
3.438489E-01
3.540669E-01
3.628919E-01
3.736750E-01
3.813349E-01
3.903628E-01
3.977395E-01
4.038403E-01
4.094414E-01
4.152959E-01
4.232477E-01
4.267977E-01
4.312296E-01
4.345485E-01
4.382579E-01
4.425041E-01
4.448263E-01
4.476417E-01
4.505412E-01
4.527577E-01
4.534430E-01
4.536419E-01
4.567010E-01
4.596061E-01
4.602257E-01
4.618105E-01
4.611098E-01
4.615981E-01
4.628390E-01
4.629361E-01
4.618594E-01
4.626054E-01
4.627981E-01
4.640410E-01
4.637002E-01
4.643274E-01
4.651741E-01
4.660541E-01
4.656517E-01
4.649653E-01
4.635522E-01
4.616791E-01
4.607660E-01
4.612174E-01
4.611657E-01
4.601313E-01
4.585678E-01
4.557667E-01
4.551673E-01
4.528670E-01
4.509444E-01
4.482832E-01
4.466735E-01
4.435064E-01
4.415097E-01
4.393124E-01
4.343034E-01
4.285593E-01
4.224120E-01
4.172031E-01
4.123859E-01
4.065587E-01
4.009490E-01
3.939978E-01
3.887604E-01
3.788908E-01
3.688359E-01
3.611743E-01
3.519516E-01
3.408376E-01
3.310778E-01
3.191628E-01
3.083171E-01
2.961003E-01
2.865609E-01
2.720371E-01
2.598302E-01
2.448729E-01
2.301848E-01
2.195017E-01
2.032297E-01
1.887261E-01
1.753285E-01
1.575310E-01
1.438898E-01
1.327347E-01
1.180925E-01
1.056726E-01
9.081390E-02
8.181796E-02
7.163478E-02
6.262390E-02
5.325112E-02
4.714516E-02
4.002255E-02
3.355653E-02
3.007921E-02
2.595799E-02
2.145147E-02
1.816338E-02
1.560006E-02
1.410820E-02
1.187394E-02
1.036588E-02
9.479023E-03
8.571840E-03
8.674769E-03
6.290875E-03
5.463823E-03
5.189414E-03
4.294348E-03
4.826996E-03
3.525105E-03
4.260718E-03
2.909928E-02
1.122351E-02
5.250118E-03
1.865462E-03
1.801866E-03
1.575274E-03
1.218628E-03
1.545469E-03
1.257520E-03
1.194775E-03
1.852861E-03
1.471107E-03
1.274987E-03
1.463127E-03
9.423060E-04
9.426114E-04
5.641643E-04
3.628865E-04
3.882224E-04
5.909175E-04
3.092024E-04
1.130253E-04
-1.553860E-04
-3.222804E-04
-7.113102E-04
-9.615285E-04
-1.159248E-03
5.541590E-04
1.588527E-04
-1.156985E-03
4.309322E-04
3.995000E-04
3.455898E-04
1.391841E-04
1.559235E-04
1.966283E-04
7.613815E-04
1.094229E-03
9.158002E-04
4.089298E-04
1.208064E-03
1.587912E-03
2.236717E-03
2.632157E-03
2.498381E-03
3.311863E-03
3.535664E-03
4.983991E-03
6.010316E-03
6.108851E-03
6.518432E-03
7.549402E-03
7.929320E-03
9.306999E-03
1.128914E-02
1.292039E-02
1.518405E-02
1.667387E-02
2.053028E-02
2.382132E-02
2.737254E-02
3.262901E-02
3.828174E-02
4.508864E-02
5.219609E-02
6.281900E-02
7.059023E-02
8.027205E-02
9.123415E-02
1.037711E-01
1.176494E-01
1.305874E-01
1.446182E-01
1.562828E-01
1.710706E-01
1.860329E-01
1.990716E-01
2.151915E-01
2.307295E-01
2.427510E-01
2.565181E-01
2.677921E-01
2.815117E-01
2.966910E-01
3.078440E-01
3.209165E-01
3.314831E-01
3.439516E-01
3.540119E-01
3.641245E-01
3.745716E-01
3.820384E-01
3.902988E-01
3.983081E-01
4.041938E-01
4.104136E-01
4.161575E-01
4.225897E-01
4.272467E-01
4.303367E-01
4.352641E-01
4.385812E-01
4.425236E-01
4.448713E-01
4.479170E-01
4.504889E-01
4.515072E-01
4.526005E-01
4.529861E-01
4.557661E-01
4.603498E-01
4.607457E-01
4.610277E-01
4.606813E-01
4.629979E-01
4.619301E-01
4.632156E-01
4.616385E-01
4.630628E-01
4.640486E-01
4.639239E-01
4.642929E-01
4.632270E-01
4.647624E-01
4.658885E-01
4.666964E-01
4.643174E-01
4.634369E-01
4.618903E-01
4.603920E-01
4.606011E-01
4.604521E-01
4.605338E-01
4.580400E-01
4.557217E-01
4.552189E-01
4.525182E-01
4.512436E-01
4.478974E-01
4.462530E-01
4.451927E-01
4.421946E-01
4.393565E-01
4.342659E-01
4.283328E-01
4.220807E-01
4.157947E-01
4.112203E-01
4.062040E-01
4.008599E-01
3.936189E-01
3.880887E-01
3.785039E-01
3.693394E-01
3.618341E-01
3.515662E-01
3.408812E-01
3.325114E-01
3.197860E-01
3.079965E-01
2.946746E-01
2.864231E-01
2.717666E-01
2.575882E-01
2.441912E-01
2.292011E-01
2.172697E-01
2.027648E-01
1.876355E-01
1.772928E-01
1.596318E-01
1.462687E-01
1.324549E-01
1.186347E-01
1.069186E-01
9.158799E-02
8.122387E-02
7.118523E-02
6.322875E-02
5.462245E-02
4.651103E-02
3.975552E-02
3.385642E-02
2.916177E-02
2.563610E-02
2.062922E-02
1.836710E-02
1.864965E-02
1.298713E-02
1.191174E-02
1.016249E-02
9.541190E-03
8.328810E-03
8.435287E-03
5.676705E-03
6.179771E-03
5.158242E-03
4.321015E-03
4.550247E-03
3.097992E-03
3.126049E-03
2.802594E-02
3.148873E-03
2.736611E-03
2.300675E-03
2.470337E-03
2.291409E-03
1.333245E-03
1.266000E-03
1.525486E-03
1.301114E-03
1.909863E-03
1.013216E-03
7.838918E-04
1.298409E-03
8.704321E-04
8.056171E-04
7.745927E-04
7.421764E-04
8.068498E-04
1.117059E-03
9.247420E-04
9.990568E-04
8.653744E-04
7.865580E-04
4.977821E-04
4.192328E-04
9.015967E-04
2.703563E-04
-1.857271E-05
1.033286E-04
9.146543E-05
3.546246E-04
3.495535E-04
8.909079E-05
1.759750E-04
2.499677E-04
1.082459E-03
1.165167E-03
5.658372E-04
8.011632E-04
1.005417E-03
1.019012E-03
1.713182E-03
2.649517E-03
2.423503E-03
2.613794E-03
3.376023E-03
4.555533E-03
5.635818E-03
5.963694E-03
7.143858E-03
7.988622E-03
7.943228E-03
9.729560E-03
1.159455E-02
1.310295E-02
1.540720E-02
1.652329E-02
2.061940E-02
2.363467E-02
2.709579E-02
3.206727E-02
3.826109E-02
4.535250E-02
5.156415E-02
6.319723E-02
7.227112E-02
8.057666E-02
9.104321E-02
1.031658E-01
1.175825E-01
1.305806E-01
1.418515E-01
1.560734E-01
1.698765E-01
1.871767E-01
2.019960E-01
2.128797E-01
2.293015E-01
2.445266E-01
2.562354E-01
2.684699E-01
2.816960E-01
2.950296E-01
3.070943E-01
3.196433E-01
3.325571E-01
3.438847E-01
3.533661E-01
3.638998E-01
3.738847E-01
3.810856E-01
3.903072E-01
3.971850E-01
4.039733E-01
4.103027E-01
4.170201E-01
4.230217E-01
4.265267E-01
4.311142E-01
4.347949E-01
4.395580E-01
4.426135E-01
4.456127E-01
4.470936E-01
4.507072E-01
4.519126E-01
4.533585E-01
4.533525E-01
4.570481E-01
4.608174E-01
4.614311E-01
4.604382E-01
4.601172E-01
4.621794E-01
4.617741E-01
4.633589E-01
4.620756E-01
4.630914E-01
4.648396E-01
4.647601E-01
4.647725E-01
4.620763E-01
4.638999E-01
4.645579E-01
4.663564E-01
4.642089E-01
4.637514E-01
4.626327E-01
4.617470E-01
4.603231E-01
4.592138E-01
4.601585E-01
4.579421E-01
4.567012E-01
4.554489E-01
4.530569E-01
4.519575E-01
4.489658E-01
4.475504E-01
4.447394E-01
4.409432E-01
4.389846E-01
4.330324E-01
4.281720E-01
4.216420E-01
4.152663E-01
4.109188E-01
4.057251E-01
4.000986E-01
3.941740E-01
3.872430E-01
3.784139E-01
3.708102E-01
3.633118E-01
3.525695E-01
3.420041E-01
3.328815E-01
3.216686E-01
3.063471E-01
2.954710E-01
2.839428E-01
2.715874E-01
2.573810E-01
2.443749E-01
2.289772E-01
2.143775E-01
2.019961E-01
1.872016E-01
1.736815E-01
1.620318E-01
1.467258E-01
1.318866E-01
1.191475E-01
1.044303E-01
9.184255E-02
8.241901E-02
7.133461E-02
6.422327E-02
5.493838E-02
4.696548E-02
4.058235E-02
3.384185E-02
2.864453E-02
2.508845E-02
2.054461E-02
1.772021E-02
1.726904E-02
1.297424E-02
1.249620E-02
1.060365E-02
9.296782E-03
8.505469E-03
7.577594E-03
5.095078E-03
5.499187E-03
5.120804E-03
4.444783E-03
4.219658E-03
3.676371E-03
3.481738E-03
8.711988E-03
3.517471E-03
3.240286E-03
3.043016E-03
2.581746E-03
2.177017E-03
1.439886E-03
1.261317E-03
1.347097E-03
1.136347E-03
1.551951E-03
1.106238E-03
1.021674E-03
1.603150E-03
1.069726E-03
8.997836E-04
6.844437E-04
7.402968E-04
7.982123E-04
1.236730E-03
1.822200E-03
2.330626E-03
2.799983E-03
3.453904E-03
3.966940E-03
4.464482E-03
5.318157E-03
3.567318E-04
-3.729966E-04
-1.721818E-05
-4.061749E-05
5.080036E-04
3.862062E-04
7.307018E-05
1.263523E-04
2.633384E-04
9.118922E-04
7.447314E-04
4.726700E-04
6.910002E-04
1.264299E-03
9.232914E-04
1.408017E-03
2.053183E-03
2.855912E-03
3.563916E-03
4.081603E-03
4.691134E-03
5.237925E-03
5.394548E-03
7.336792E-03
7.758439E-03
8.387258E-03
7.863574E-03
1.163255E-02
1.331705E-02
1.515925E-02
1.667424E-02
2.046887E-02
2.367921E-02
2.724076E-02
3.326201E-02
3.848934E-02
4.411244E-02
5.365517E-02
6.461227E-02
7.247496E-02
8.041882E-02
9.142915E-02
1.028965E-01
1.162718E-01
1.307988E-01
1.426351E-01
1.560113E-01
1.702595E-01
1.881961E-01
2.034274E-01
2.142354E-01
2.290937E-01
2.439593E-01
2.568139E-01
2.699766E-01
2.827292E-01
2.950459E-01
3.084582E-01
3.200595E-01
3.314301E-01
3.425796E-01
3.536317E-01
3.617659E-01
3.717746E-01
3.801000E-01
3.887346E-01
3.961466E-01
4.031146E-01
4.097306E-01
4.156064E-01
4.231311E-01
4.262352E-01
4.305567E-01
4.350870E-01
4.396238E-01
4.422112E-01
4.448018E-01
4.466531E-01
4.503550E-01
4.524943E-01
4.545024E-01
4.546972E-01
4.568429E-01
4.603694E-01
4.617148E-01
4.601005E-01
4.605145E-01
4.613913E-01
4.619580E-01
4.626898E-01
4.626117E-01
4.630505E-01
4.638500E-01
4.642146E-01
4.642904E-01
4.617831E-01
4.636680E-01
4.640247E-01
4.647161E-01
4.646137E-01
4.637503E-01
4.631838E-01
4.622373E-01
4.608212E-01
4.588692E-01
4.588752E-01
4.583122E-01
4.576116E-01
4.552582E-01
4.541699E-01
4.528850E-01
4.497702E-01
4.481045E-01
4.442805E-01
4.398519E-01
4.386944E-01
4.334879E-01
4.288996E-01
4.224057E-01
4.155097E-01
4.098610E-01
4.056318E-01
4.001912E-01
3.941415E-01
3.860152E-01
3.779253E-01
3.700599E-01
3.633091E-01
3.534016E-01
3.440036E-01
3.336042E-01
3.190087E-01
3.066089E-01
2.968350E-01
2.851348E-01
2.715967E-01
2.581845E-01
2.447194E-01
2.296931E-01
2.148731E-01
2.007498E-01
1.878959E-01
1.732601E-01
1.606563E-01
1.452158E-01
1.306532E-01
1.172581E-01
1.047485E-01
9.284218E-02
8.141253E-02
7.096331E-02
6.378982E-02
5.445850E-02
4.722735E-02
3.914606E-02
3.335538E-02
2.860751E-02
2.547605E-02
2.025152E-02
1.661565E-02
1.423287E-02
1.336371E-02
1.237584E-02
1.053652E-02
8.943428E-03
8.362587E-03
7.126733E-03
5.649415E-03
5.621564E-03
4.865956E-03
4.458533E-03
3.914907E-03
3.563878E-03
3.384569E-03
5.754031E-03
3.045741E-03
2.744477E-03
2.458107E-03
2.200707E-03
1.997501E-03
1.373809E-03
1.074058E-03
8.374456E-04
1.324966E-03
1.069210E-03
9.711266E-04
9.817037E-04
1.280316E-03
7.856036E-04
6.452547E-04
5.883385E-04
6.533832E-04
7.411421E-04
1.427280E-03
2.426646E-03
3.759493E-03
4.719588E-03
5.817939E-03
7.004325E-03
7.847131E-03
9.216697E-03
-3.577147E-04
5.854994E-05
-1.742738E-04
3.501312E-04
2.751530E-04
5.912052E-04
-6.816272E-05
2.411877E-04
1.690157E-04
9.549586E-04
6.624288E-04
7.568836E-04
7.976484E-04
1.093541E-03
9.314028E-04
1.524346E-03
3.040070E-03
3.764766E-03
3.615702E-03
4.175231E-03
4.023487E-03
5.259297E-03
5.678308E-03
6.779855E-03
8.377197E-03
8.755212E-03
1.035974E-02
1.185234E-02
1.234062E-02
1.515135E-02
1.724850E-02
2.029019E-02
2.372383E-02
2.735568E-02
3.335731E-02
3.768322E-02
4.559828E-02
5.397477E-02
6.336720E-02
7.199243E-02
7.968459E-02
9.235390E-02
1.039718E-01
1.182788E-01
1.317687E-01
1.449193E-01
1.571376E-01
1.706762E-01
1.869115E-01
2.028897E-01
2.173617E-01
2.305578E-01
2.433935E-01
2.557891E-01
2.704563E-01
2.832358E-01
2.945825E-01
3.079597E-01
3.206595E-01
3.310631E-01
3.419134E-01
3.537987E-01
3.628232E-01
3.692027E-01
3.796120E-01
3.873840E-01
3.956146E-01
4.028153E-01
4.093600E-01
4.150651E-01
4.219910E-01
4.262430E-01
4.307789E-01
4.345403E-01
4.391287E-01
4.412214E-01
4.446227E-01
4.461107E-01
4.491051E-01
4.516737E-01
4.554920E-01
4.568330E-01
4.571268E-01
4.586167E-01
4.616015E-01
4.609863E-01
4.611825E-01
4.618414E-01
4.621978E-01
4.626976E-01
4.624617E-01
4.625297E-01
4.623222E-01
4.626905E-01
4.636080E-01
4.631158E-01
4.639467E-01
4.642183E-01
4.648519E-01
4.651873E-01
4.637995E-01
4.622035E-01
4.606023E-01
4.605386E-01
4.589768E-01
4.588280E-01
4.588124E-01
4.575714E-01
4.551173E-01
4.540624E-01
4.528642E-01
4.500857E-01
4.483044E-01
4.452122E-01
4.404397E-01
4.378329E-01
4.331912E-01
4.284987E-01
4.235642E-01
4.157957E-01
4.106550E-01
4.066177E-01
4.018935E-01
3.952919E-01
3.850845E-01
3.786311E-01
3.703913E-01
3.618608E-01
3.533733E-01
3.444290E-01
3.322622E-01
3.178318E-01
3.070093E-01
2.974765E-01
2.845652E-01
2.710958E-01
2.585141E-01
2.457561E-01
2.309753E-01
2.151689E-01
2.015814E-01
1.893856E-01
1.718864E-01
1.598899E-01
1.442091E-01
1.292238E-01
1.183611E-01
1.054206E-01
9.248261E-02
8.220197E-02
7.162923E-02
6.176120E-02
5.384562E-02
4.712998E-02
3.966820E-02
3.419570E-02
2.920470E-02
2.495871E-02
2.110024E-02
1.767816E-02
1.558649E-02
1.316679E-02
1.119233E-02
9.980199E-03
9.276561E-03
8.546559E-03
7.062987E-03
5.824100E-03
5.832602E-03
4.677563E-03
5.014693E-03
3.633279E-03
3.773149E-03
3.908520E-03
3.134189E-03
2.682332E-03
3.241198E-03
2.492174E-03
1.815604E-03
1.697817E-03
1.757752E-03
1.080960E-03
1.092151E-03
1.428904E-03
7.510994E-04
7.292282E-04
8.663131E-04
7.960559E-04
7.186193E-04
7.646299E-04
5.992654E-04
6.058541E-04
4.538170E-04
1.094169E-03
1.166630E-03
1.236714E-03
1.392183E-03
1.491853E-03
1.484791E-03
1.576539E-03
1.901221E-03
-2.560950E-04
1.328380E-04
1.812925E-04
1.506476E-04
-1.881737E-04
4.286839E-04
-1.571850E-05
-4.395341E-06
2.285156E-04
4.529298E-04
6.579377E-04
9.904643E-04
9.163159E-04
1.016035E-03
1.921715E-03
2.068658E-03
3.347253E-03
3.262701E-03
3.520541E-03
3.979524E-03
4.817642E-03
6.270959E-03
5.446485E-03
6.410727E-03
7.296371E-03
8.329828E-03
9.780995E-03
1.103893E-02
1.293149E-02
1.487423E-02
1.764942E-02
1.999970E-02
2.381956E-02
2.773339E-02
3.346807E-02
3.896358E-02
4.558500E-02
5.332737E-02
6.239629E-02
7.059045E-02
8.071511E-02
9.273794E-02
1.043764E-01
1.175867E-01
1.304705E-01
1.454952E-01
1.578456E-01
1.719825E-01
1.870549E-01
2.020768E-01
2.169540E-01
2.309406E-01
2.440675E-01
2.562662E-01
2.706890E-01
2.818663E-01
2.945503E-01
3.079091E-01
3.214606E-01
3.318268E-01
3.426024E-01
3.530659E-01
3.635047E-01
3.703753E-01
3.788548E-01
3.879123E-01
3.961382E-01
4.026580E-01
4.096279E-01
4.150415E-01
4.217664E-01
4.262490E-01
4.312587E-01
4.352231E-01
4.391332E-01
4.409204E-01
4.438910E-01
4.465784E-01
4.480743E-01
4.506242E-01
4.548082E-01
4.575694E-01
4.580706E-01
4.587987E-01
4.614185E-01
4.613419E-01
4.609527E-01
4.615422E-01
4.625140E-01
4.630401E-01
4.638294E-01
4.628444E-01
4.625314E-01
4.632000E-01
4.640076E-01
4.628399E-01
4.635139E-01
4.652414E-01
4.650230E-01
4.649827E-01
4.644207E-01
4.617507E-01
4.606142E-01
4.594627E-01
4.595664E-01
4.585988E-01
4.588885E-01
4.572889E-01
4.547833E-01
4.533403E-01
4.516932E-01
4.502053E-01
4.478265E-01
4.461326E-01
4.403646E-01
4.374792E-01
4.320957E-01
4.282277E-01
4.247141E-01
4.164479E-01
4.116489E-01
4.074103E-01
4.019396E-01
3.948129E-01
3.864522E-01
3.801557E-01
3.710374E-01
3.616055E-01
3.525853E-01
3.436398E-01
3.327437E-01
3.188533E-01
3.081809E-01
2.970540E-01
2.831470E-01
2.699318E-01
2.596213E-01
2.455274E-01
2.310736E-01
2.152729E-01
2.014150E-01
1.890392E-01
1.718427E-01
1.579290E-01
1.441662E-01
1.283453E-01
1.180050E-01
1.054597E-01
9.237029E-02
8.251982E-02
7.142236E-02
6.094900E-02
5.351517E-02
4.742390E-02
4.075858E-02
3.326099E-02
2.874992E-02
2.523655E-02
2.139884E-02
1.802155E-02
1.587750E-02
1.304930E-02
1.070717E-02
9.359073E-03
9.363372E-03
8.332782E-03
7.230836E-03
6.361832E-03
5.920198E-03
5.102513E-03
5.383497E-03
4.736606E-03
4.534985E-03
3.902915E-03
3.352110E-03
2.895013E-03
3.223859E-03
2.791185E-03
2.272270E-03
2.007451E-03
1.528973E-03
8.780772E-04
1.115637E-03
1.422258E-03
7.371476E-04
7.349825E-04
8.669895E-04
6.980356E-04
7.744399E-04
1.024053E-03
8.512874E-04
8.593160E-04
6.878984E-04
8.855318E-04
-4.913740E-04
-1.947761E-03
-3.054212E-03
-4.180268E-03
-5.299675E-03
-6.447586E-03
-7.689731E-03
3.273868E-04
-1.065170E-04
2.271001E-04
2.090902E-04
6.085063E-04
4.205607E-04
-1.988591E-04
6.342932E-04
3.357977E-04
4.431389E-04
-1.385820E-04
4.680543E-04
1.266393E-03
1.699449E-03
2.022963E-03
1.650474E-03
2.787094E-03
2.990903E-03
3.605650E-03
4.187373E-03
4.941085E-03
5.849972E-03
5.611257E-03
6.659959E-03
7.577942E-03
8.350008E-03
9.792976E-03
1.162587E-02
1.301234E-02
1.588064E-02
1.728464E-02
1.962992E-02
2.370462E-02
2.796493E-02
3.278369E-02
3.910361E-02
4.559512E-02
5.372710E-02
6.228555E-02
7.012379E-02
8.064861E-02
9.127639E-02
1.044766E-01
1.171353E-01
1.282142E-01
1.448315E-01
1.590689E-01
1.730503E-01
1.871592E-01
2.021769E-01
2.166191E-01
2.307085E-01
2.451646E-01
2.568662E-01
2.700747E-01
2.824017E-01
2.951986E-01
3.091055E-01
3.206788E-01
3.322167E-01
3.439531E-01
3.537512E-01
3.631978E-01
3.720736E-01
3.800473E-01
3.869409E-01
3.959255E-01
4.033934E-01
4.111494E-01
4.154176E-01
4.225100E-01
4.262079E-01
4.322451E-01
4.357275E-01
4.383102E-01
4.405174E-01
4.447627E-01
4.465969E-01
4.467615E-01
4.497025E-01
4.527869E-01
4.556020E-01
4.578569E-01
4.601178E-01
4.606274E-01
4.601496E-01
4.606927E-01
4.623332E-01
4.638857E-01
4.644539E-01
4.651898E-01
4.641098E-01
4.630976E-01
4.632069E-01
4.637159E-01
4.618178E-01
4.634741E-01
4.650883E-01
4.661154E-01
4.650142E-01
4.650642E-01
4.624787E-01
4.615495E-01
4.603809E-01
4.595509E-01
4.579080E-01
4.584260E-01
4.558935E-01
4.549953E-01
4.530597E-01
4.516059E-01
4.499525E-01
4.476719E-01
4.446676E-01
4.409768E-01
4.357740E-01
4.320334E-01
4.283375E-01
4.224285E-01
4.154809E-01
4.112437E-01
4.070163E-01
4.019810E-01
3.949884E-01
3.880335E-01
3.790997E-01
3.716233E-01
3.623432E-01
3.530047E-01
3.426234E-01
3.314448E-01
3.204680E-01
3.073352E-01
2.955409E-01
2.843379E-01
2.702732E-01
2.599572E-01
2.412897E-01
2.301578E-01
2.162924E-01
2.002618E-01
1.885798E-01
1.735452E-01
1.558523E-01
1.434683E-01
1.282853E-01
1.159901E-01
1.050725E-01
9.212501E-02
8.269795E-02
7.071895E-02
6.111187E-02
5.285877E-02
4.542317E-02
3.950288E-02
3.234100E-02
2.876611E-02
2.440600E-02
2.119454E-02
1.849398E-02
1.608654E-02
1.365423E-02
1.086791E-02
9.047339E-03
9.304378E-03
7.744898E-03
6.728901E-03
6.162269E-03
5.698132E-03
6.103575E-03
5.581060E-03
5.406054E-03
4.919772E-03
3.765189E-03
3.440299E-03
2.806158E-03
2.947906E-03
3.126780E-03
3.009009E-03
2.391942E-03
1.335988E-03
1.519353E-03
1.982075E-03
1.827428E-03
1.024076E-03
8.318249E-04
1.395308E-03
6.290279E-04
1.369695E-03
1.140489E-03
1.173691E-03
5.049167E-04
1.264100E-03
8.660463E-04
-2.994118E-05
-1.213480E-03
-2.471305E-03
-3.517929E-03
-4.562914E-03
-5.827046E-03
-6.754345E-03
2.930860E-04
4.133653E-04
-2.133121E-05
-3.432942E-04
2.242261E-04
3.008063E-04
2.105371E-04
6.961108E-04
7.389738E-04
8.164718E-04
7.997914E-04
1.046141E-03
1.019258E-03
1.227448E-03
1.549857E-03
1.797695E-03
2.794459E-03
3.192896E-03
3.220989E-03
3.900323E-03
4.959781E-03
5.234252E-03
5.933559E-03
6.982099E-03
7.916743E-03
8.759156E-03
1.013429E-02
1.148309E-02
1.269644E-02
1.532960E-02
1.633058E-02
2.052963E-02
2.360284E-02
2.855842E-02
3.269757E-02
3.869961E-02
4.479476E-02
5.367806E-02
6.249987E-02
7.098786E-02
8.064023E-02
9.335614E-02
1.038547E-01
1.168341E-01
1.287446E-01
1.442520E-01
1.585824E-01
1.733236E-01
1.872272E-01
2.021560E-01
2.164990E-01
2.311357E-01
2.452731E-01
2.568089E-01
2.696980E-01
2.833247E-01
2.951476E-01
3.090555E-01
3.218383E-01
3.333543E-01
3.438611E-01
3.536849E-01
3.627003E-01
3.720475E-01
3.807020E-01
3.876437E-01
3.964578E-01
4.040591E-01
4.105551E-01
4.165502E-01
4.226216E-01
4.278873E-01
4.330570E-01
4.357388E-01
4.376534E-01
4.413146E-01
4.450260E-01
4.468859E-01
4.489232E-01
4.502176E-01
4.524556E-01
4.538156E-01
4.570715E-01
4.595110E-01
4.594203E-01
4.588664E-01
4.600554E-01
4.619808E-01
4.641887E-01
4.656368E-01
4.651956E-01
4.651083E-01
4.644412E-01
4.632192E-01
4.632725E-01
4.626874E-01
4.634741E-01
4.638155E-01
4.668568E-01
4.645750E-01
4.646031E-01
4.642155E-01
4.624510E-01
4.618224E-01
4.602790E-01
4.577328E-01
4.576274E-01
4.548260E-01
4.548182E-01
4.535490E-01
4.513302E-01
4.492200E-01
4.465547E-01
4.432066E-01
4.409241E-01
4.349446E-01
4.304633E-01
4.278780E-01
4.213365E-01
4.150176E-01
4.110573E-01
4.072763E-01
4.013518E-01
3.943093E-01
3.875599E-01
3.798052E-01
3.716851E-01
3.624695E-01
3.522882E-01
3.421713E-01
3.316096E-01
3.197548E-01
3.076125E-01
2.952113E-01
2.847995E-01
2.706824E-01
2.583578E-01
2.463649E-01
2.293113E-01
2.155385E-01
2.002131E-01
1.879804E-01
1.726904E-01
1.565241E-01
1.417990E-01
1.289562E-01
1.173091E-01
1.042815E-01
9.234361E-02
8.137192E-02
7.221725E-02
6.162707E-02
5.302095E-02
4.510523E-02
3.811517E-02
3.376397E-02
2.842440E-02
2.436155E-02
2.094866E-02
1.859008E-02
1.604518E-02
1.387396E-02
1.131302E-02
9.276351E-03
8.743021E-03
7.751682E-03
6.753736E-03
5.821494E-03
5.676510E-03
6.084639E-03
5.508474E-03
4.525194E-03
4.536267E-03
4.033410E-03
3.900070E-03
3.002640E-03
3.114606E-03
2.975344E-03
2.555669E-03
1.893695E-03
1.545710E-03
1.402314E-03
1.807527E-03
1.204123E-03
1.319356E-03
1.244205E-03
1.265713E-03
9.179782E-04
8.000577E-04
7.792847E-04
5.932451E-04
5.186685E-04
8.299476E-04
1.045065E-03
1.289084E-03
1.379842E-03
2.429882E-03
2.747788E-03
3.187751E-03
3.624214E-03
3.883353E-03
4.657443E-04
3.568157E-04
1.203333E-04
4.187959E-04
3.096260E-04
5.736212E-04
8.234554E-04
1.924184E-02
1.879215E-02
9.041703E-04
1.385364E-03
1.003852E-03
5.269380E-04
1.043071E-03
1.482082E-03
2.503825E-03
2.931829E-03
3.177759E-03
2.807144E-03
4.184674E-03
5.084139E-03
5.473175E-03
5.596083E-03
6.179778E-03
7.791690E-03
8.492080E-03
9.833341E-03
1.149841E-02
1.273328E-02
1.685821E-02
1.576073E-02
2.003738E-02
2.363855E-02
2.859261E-02
3.267305E-02
3.893924E-02
4.535447E-02
5.311401E-02
6.201324E-02
7.152914E-02
8.112146E-02
9.353889E-02
1.028556E-01
1.158624E-01
1.300072E-01
1.437954E-01
1.581211E-01
1.723534E-01
1.868402E-01
2.008203E-01
2.160439E-01
2.310667E-01
2.437027E-01
2.570143E-01
2.699573E-01
2.839999E-01
2.964755E-01
3.103350E-01
3.228314E-01
3.344689E-01
3.437606E-01
3.538387E-01
3.624217E-01
3.715596E-01
3.801924E-01
3.879754E-01
3.961802E-01
4.037872E-01
4.093240E-01
4.154636E-01
4.220249E-01
4.275336E-01
4.326431E-01
4.357668E-01
4.378790E-01
4.409682E-01
4.442312E-01
4.470988E-01
4.504830E-01
4.512597E-01
4.523547E-01
4.546709E-01
4.568336E-01
4.582532E-01
4.583070E-01
4.573507E-01
4.606588E-01
4.627331E-01
4.642960E-01
4.661521E-01
4.646655E-01
4.650315E-01
4.649371E-01
4.636835E-01
4.638474E-01
4.641417E-01
4.649884E-01
4.644489E-01
4.665503E-01
4.654621E-01
4.644086E-01
4.641833E-01
4.632723E-01
4.622861E-01
4.607621E-01
4.569848E-01
4.563492E-01
4.537048E-01
4.551520E-01
4.533728E-01
4.512860E-01
4.486278E-01
4.455586E-01
4.419507E-01
4.391394E-01
4.354858E-01
4.294300E-01
4.269476E-01
4.213196E-01
4.160014E-01
4.114953E-01
4.077526E-01
4.014396E-01
3.943881E-01
3.860114E-01
3.783907E-01
3.700200E-01
3.616173E-01
3.521500E-01
3.416942E-01
3.303601E-01
3.197664E-01
3.080213E-01
2.967662E-01
2.843642E-01
2.705238E-01
2.589201E-01
2.470854E-01
2.296849E-01
2.145838E-01
1.994276E-01
1.876551E-01
1.724129E-01
1.571195E-01
1.433526E-01
1.294934E-01
1.170719E-01
1.021419E-01
9.113951E-02
8.223912E-02
7.169369E-02
6.154216E-02
5.332231E-02
4.565607E-02
3.831758E-02
3.465696E-02
2.955094E-02
2.464679E-02
2.096900E-02
1.779129E-02
1.631740E-02
1.462215E-02
1.153835E-02
9.525597E-03
9.009314E-03
7.679437E-03
7.523039E-03
6.742126E-03
5.429425E-03
5.883805E-03
5.720671E-03
4.303741E-03
4.442334E-03
4.097141E-03
3.530962E-03
3.174356E-03
3.388796E-03
3.047773E-03
2.317697E-03
2.094614E-03
1.566469E-03
1.587511E-03
2.014470E-03
1.034342E-03
1.434871E-03
1.601405E-03
9.224921E-04
8.447610E-04
7.435085E-04
8.599198E-04
1.032904E-03
9.809436E-04
1.398540E-03
1.101890E-03
1.705927E-03
1.589537E-03
2.633570E-03
3.248971E-03
3.527480E-03
4.091066E-03
4.488626E-03
-8.208611E-05
9.267668E-05
3.996273E-04
2.734321E-04
5.307323E-04
6.852046E-04
2.351840E-02
1.399986E-02
4.866095E-03
2.423127E-02
1.412610E-03
1.324051E-03
1.576755E-04
4.703105E-04
1.138907E-03
2.390568E-03
2.207841E-03
2.652147E-03
3.141707E-03
4.028890E-03
5.170606E-03
5.506465E-03
5.988896E-03
6.077007E-03
7.706166E-03
8.346731E-03
1.045018E-02
1.137998E-02
1.303285E-02
1.595274E-02
1.675412E-02
2.025564E-02
2.455698E-02
2.798352E-02
3.243734E-02
3.922926E-02
4.628411E-02
5.297328E-02
6.164548E-02
7.127607E-02
8.244399E-02
9.283941E-02
1.028783E-01
1.173776E-01
1.302344E-01
1.450010E-01
1.594853E-01
1.721292E-01
1.872030E-01
1.996042E-01
2.165860E-01
2.305900E-01
2.427567E-01
2.569792E-01
2.713784E-01
2.851172E-01
2.970426E-01
3.100566E-01
3.235523E-01
3.351021E-01
3.447281E-01
3.534546E-01
3.635745E-01
3.724031E-01
3.807849E-01
3.883317E-01
3.949313E-01
4.029429E-01
4.084855E-01
4.143170E-01
4.209370E-01
4.259788E-01
4.316133E-01
4.348091E-01
4.376157E-01
4.405481E-01
4.439313E-01
4.467974E-01
4.501950E-01
4.516553E-01
4.519593E-01
4.548809E-01
4.563238E-01
4.574965E-01
4.580234E-01
4.577706E-01
4.613268E-01
4.631000E-01
4.649436E-01
4.661585E-01
4.652961E-01
4.640528E-01
4.638872E-01
4.633676E-01
4.646106E-01
4.655815E-01
4.656816E-01
4.646192E-01
4.650265E-01
4.656012E-01
4.640489E-01
4.639139E-01
4.627006E-01
4.616891E-01
4.599752E-01
4.569499E-01
4.551371E-01
4.531270E-01
4.536452E-01
4.534975E-01
4.515412E-01
4.488520E-01
4.452381E-01
4.416199E-01
4.384044E-01
4.347748E-01
4.311071E-01
4.269885E-01
4.223029E-01
4.178354E-01
4.129504E-01
4.077574E-01
4.011740E-01
3.957538E-01
3.861292E-01
3.759324E-01
3.681521E-01
3.611724E-01
3.525645E-01
3.417110E-01
3.300321E-01
3.190800E-01
3.072248E-01
2.976551E-01
2.844197E-01
2.708082E-01
2.583256E-01
2.450441E-01
2.330834E-01
2.144853E-01
2.002824E-01
1.891461E-01
1.725203E-01
1.603712E-01
1.440052E-01
1.302007E-01
1.157658E-01
1.012275E-01
9.098065E-02
8.205175E-02
7.145297E-02
6.184261E-02
5.383360E-02
4.666452E-02
3.831619E-02
3.461393E-02
2.856685E-02
2.471944E-02
2.075784E-02
1.811620E-02
1.612829E-02
1.438811E-02
1.213928E-02
9.916073E-03
9.259151E-03
7.782757E-03
7.354683E-03
6.979035E-03
6.372761E-03
5.354501E-03
5.841021E-03
4.489559E-03
4.348483E-03
3.674903E-03
3.523467E-03
3.398671E-03
2.848348E-03
2.552687E-03
2.191251E-03
2.320934E-03
1.782445E-03
2.054114E-03
1.476685E-03
1.000594E-03
1.230318E-03
1.649857E-03
9.478411E-04
7.268190E-04
8.125381E-04
1.029661E-03
1.257581E-03
7.832716E-04
1.623391E-03
1.618032E-03
2.676294E-03
3.087421E-03
4.777791E-03
5.756747E-03
6.777783E-03
7.714728E-03
8.725368E-03
3.660258E-04
5.353205E-04
4.223003E-04
3.210229E-04
7.247579E-05
3.726071E-04
9.321469E-04
1.741228E-02
1.408208E-02
-4.216476E-04
-9.276943E-04
1.133624E-03
1.042830E-03
1.217263E-03
2.354455E-03
2.223909E-03
2.248332E-03
2.262906E-03
2.977864E-03
4.106515E-03
5.203058E-03
5.896869E-03
5.710553E-03
6.176929E-03
7.582763E-03
8.101790E-03
1.004654E-02
1.114775E-02
1.304233E-02
1.622971E-02
1.817375E-02
2.085158E-02
2.434860E-02
2.832502E-02
3.238389E-02
3.840648E-02
4.578029E-02
5.222897E-02
6.190788E-02
7.094645E-02
8.197487E-02
9.254764E-02
1.027451E-01
1.167398E-01
1.302500E-01
1.458220E-01
1.599699E-01
1.725353E-01
1.870045E-01
1.996739E-01
2.161242E-01
2.308296E-01
2.438753E-01
2.574158E-01
2.710372E-01
2.855624E-01
2.960284E-01
3.094213E-01
3.237688E-01
3.344046E-01
3.444699E-01
3.529481E-01
3.648623E-01
3.733971E-01
3.825542E-01
3.896055E-01
3.948673E-01
4.028264E-01
4.086303E-01
4.146059E-01
4.199942E-01
4.250209E-01
4.297304E-01
4.337300E-01
4.381179E-01
4.410180E-01
4.441200E-01
4.467908E-01
4.500282E-01
4.511691E-01
4.528245E-01
4.545039E-01
4.559078E-01
4.577867E-01
4.580496E-01
4.591409E-01
4.610394E-01
4.613474E-01
4.633725E-01
4.658381E-01
4.661221E-01
4.635881E-01
4.630233E-01
4.624496E-01
4.644992E-01
4.652597E-01
4.654166E-01
4.646482E-01
4.644321E-01
4.637420E-01
4.634298E-01
4.629008E-01
4.613439E-01
4.603615E-01
4.588537E-01
4.580938E-01
4.557948E-01
4.536959E-01
4.524626E-01
4.526797E-01
4.504186E-01
4.480474E-01
4.453250E-01
4.422723E-01
4.384525E-01
4.352763E-01
4.317932E-01
4.277503E-01
4.232255E-01
4.180274E-01
4.131118E-01
4.071923E-01
4.000716E-01
3.955047E-01
3.866832E-01
3.761156E-01
3.690012E-01
3.621762E-01
3.544865E-01
3.429001E-01
3.315961E-01
3.198428E-01
3.073596E-01
2.973509E-01
2.836990E-01
2.707440E-01
2.582397E-01
2.458689E-01
2.337927E-01
2.144863E-01
2.016579E-01
1.885932E-01
1.713366E-01
1.595261E-01
1.432346E-01
1.294494E-01
1.143313E-01
1.011979E-01
9.130536E-02
8.158658E-02
7.169076E-02
6.094915E-02
5.342343E-02
4.660061E-02
3.846293E-02
3.409079E-02
2.930624E-02
2.513614E-02
2.049426E-02
1.859657E-02
1.654621E-02
1.415337E-02
1.208859E-02
9.372011E-03
9.140705E-03
7.658406E-03
7.055518E-03
6.688518E-03
6.716802E-03
4.667344E-03
5.349465E-03
4.266858E-03
4.075367E-03
3.756704E-03
3.689570E-03
3.628738E-03
2.278228E-03
1.825386E-03
1.859905E-03
1.987943E-03
1.782368E-03
2.239408E-03
1.461288E-03
9.838289E-04
1.326026E-03
1.776761E-03
9.753866E-04
9.563397E-04
8.318625E-04
6.440583E-04
1.095606E-03
1.293618E-03
1.668372E-03
1.733799E-03
3.606098E-03
5.243123E-03
6.987572E-03
8.469037E-03
1.003618E-02
1.168096E-02
1.323725E-02
7.088440E-04
5.955845E-04
2.591816E-04
7.535895E-04
2.975846E-05
-5.082198E-03
-3.113594E-03
3.251446E-03
9.493948E-03
-2.622245E-02
-3.062778E-03
7.619164E-04
7.636361E-04
1.202704E-03
1.715006E-03
1.959257E-03
2.575641E-03
3.131046E-03
3.494827E-03
3.864303E-03
4.559160E-03
5.027429E-03
6.168191E-03
6.022064E-03
7.511106E-03
8.346630E-03
9.726188E-03
1.168474E-02
1.326732E-02
1.611095E-02
1.849001E-02
2.076725E-02
2.337574E-02
2.927635E-02
3.482654E-02
3.909875E-02
4.492963E-02
5.129770E-02
6.062060E-02
7.064660E-02
8.066131E-02
9.249031E-02
1.007286E-01
1.139703E-01
1.305743E-01
1.446767E-01
1.596413E-01
1.736562E-01
1.879244E-01
2.002943E-01
2.162409E-01
2.309000E-01
2.443844E-01
2.577593E-01
2.685996E-01
2.835495E-01
2.952636E-01
3.089309E-01
3.224037E-01
3.332733E-01
3.438406E-01
3.542518E-01
3.648594E-01
3.738579E-01
3.817470E-01
3.896653E-01
3.958019E-01
4.027529E-01
4.092164E-01
4.166484E-01
4.211276E-01
4.247742E-01
4.278585E-01
4.329714E-01
4.393296E-01
4.424209E-01
4.445874E-01
4.468735E-01
4.501288E-01
4.513239E-01
4.535011E-01
4.552319E-01
4.569976E-01
4.587756E-01
4.592869E-01
4.601335E-01
4.607794E-01
4.607534E-01
4.628420E-01
4.657954E-01
4.667707E-01
4.651169E-01
4.631723E-01
4.618100E-01
4.636738E-01
4.651195E-01
4.658975E-01
4.649665E-01
4.636751E-01
4.620785E-01
4.617533E-01
4.629581E-01
4.607820E-01
4.601610E-01
4.600963E-01
4.597889E-01
4.567190E-01
4.541916E-01
4.528969E-01
4.511873E-01
4.495889E-01
4.452432E-01
4.440912E-01
4.413858E-01
4.384451E-01
4.361536E-01
4.326357E-01
4.282116E-01
4.245993E-01
4.185119E-01
4.131753E-01
4.071424E-01
4.008997E-01
3.953974E-01
3.862431E-01
3.764643E-01
3.694227E-01
3.630780E-01
3.559542E-01
3.433869E-01
3.326368E-01
3.203831E-01
3.077409E-01
2.964461E-01
2.835203E-01
2.717712E-01
2.591982E-01
2.457172E-01
2.328843E-01
2.157616E-01
2.025153E-01
1.889679E-01
1.710295E-01
1.586619E-01
1.419334E-01
1.282944E-01
1.135981E-01
1.019940E-01
9.094716E-02
8.042179E-02
7.142445E-02
6.097581E-02
5.193207E-02
4.582073E-02
3.754238E-02
3.287101E-02
2.922403E-02
2.573893E-02
2.104907E-02
1.902269E-02
1.705778E-02
1.437408E-02
1.186355E-02
9.164018E-03
8.600597E-03
7.463372E-03
6.884872E-03
6.458130E-03
5.767431E-03
4.481221E-03
4.703649E-03
4.265190E-03
4.157547E-03
3.971762E-03
3.243465E-03
3.136415E-03
1.905916E-03
1.839189E-03
1.696628E-03
1.797433E-03
2.286507E-03
2.318096E-03
1.389880E-03
9.105582E-04
8.561801E-04
1.278361E-03
5.982052E-04
7.289078E-04
6.924395E-04
4.071043E-04
1.025322E-03
1.436587E-03
1.255943E-03
1.214306E-03
3.472150E-03
5.235395E-03
7.177431E-03
8.883759E-03
1.059636E-02
1.262690E-02
1.457388E-02
9.370652E-04
4.358038E-04
5.600348E-04
3.887308E-04
3.189318E-04
1.447744E-02
-3.459240E-02
7.731030E-03
-1.960934E-03
-3.898429E-02
7.429362E-03
1.350156E-03
1.215172E-05
9.132469E-04
1.076633E-03
1.416980E-03
1.978174E-03
2.891441E-03
3.000091E-03
2.612017E-03
4.335114E-03
4.962318E-03
5.825367E-03
5.908287E-03
7.431897E-03
8.515450E-03
9.877015E-03
1.218453E-02
1.334489E-02
1.601206E-02
1.828654E-02
2.052107E-02
2.329290E-02
2.913353E-02
3.520999E-02
4.020680E-02
4.638488E-02
5.355834E-02
6.038146E-02
6.899447E-02
8.114346E-02
9.337169E-02
1.015943E-01
1.136570E-01
1.287292E-01
1.443214E-01
1.599543E-01
1.735009E-01
1.874673E-01
2.007448E-01
2.169176E-01
2.308116E-01
2.461245E-01
2.574465E-01
2.685173E-01
2.832929E-01
2.953070E-01
3.083383E-01
3.216597E-01
3.336344E-01
3.423281E-01
3.525201E-01
3.654777E-01
3.726851E-01
3.803714E-01
3.892889E-01
3.955328E-01
4.021037E-01
4.104579E-01
4.169164E-01
4.226252E-01
4.254472E-01
4.279351E-01
4.320872E-01
4.396625E-01
4.428152E-01
4.443782E-01
4.466880E-01
4.490794E-01
4.513002E-01
4.541376E-01
4.566455E-01
4.585532E-01
4.596485E-01
4.614498E-01
4.614235E-01
4.605202E-01
4.612441E-01
4.635119E-01
4.658308E-01
4.669148E-01
4.658184E-01
4.628786E-01
4.614242E-01
4.628999E-01
4.646860E-01
4.656877E-01
4.656364E-01
4.634040E-01
4.617578E-01
4.609594E-01
4.617903E-01
4.604413E-01
4.606333E-01
4.605146E-01
4.601607E-01
4.573852E-01
4.546022E-01
4.535015E-01
4.506264E-01
4.500164E-01
4.446746E-01
4.432124E-01
4.415511E-01
4.391811E-01
4.366808E-01
4.328392E-01
4.285307E-01
4.252748E-01
4.191450E-01
4.129448E-01
4.073087E-01
4.012915E-01
3.952214E-01
3.883860E-01
3.771016E-01
3.711514E-01
3.632920E-01
3.555742E-01
3.436974E-01
3.336622E-01
3.210542E-01
3.077295E-01
2.960419E-01
2.844131E-01
2.717671E-01
2.588510E-01
2.460504E-01
2.344475E-01
2.177171E-01
2.032334E-01
1.881899E-01
1.699307E-01
1.555509E-01
1.447126E-01
1.272385E-01
1.147240E-01
1.026883E-01
9.092881E-02
7.953796E-02
7.098308E-02
6.122385E-02
5.109329E-02
4.454394E-02
3.715198E-02
3.276059E-02
2.919186E-02
2.543526E-02
2.128437E-02
1.984158E-02
1.704308E-02
1.420722E-02
1.160740E-02
9.161636E-03
8.719775E-03
7.414116E-03
6.699052E-03
6.100989E-03
5.518210E-03
4.883763E-03
4.427236E-03
4.200145E-03
4.292378E-03
4.040661E-03
3.228990E-03
2.835089E-03
2.395882E-03
2.811836E-03
1.965008E-03
2.043022E-03
2.285904E-03
1.955286E-03
1.375637E-03
1.215721E-03
1.541695E-03
1.570232E-03
6.675300E-04
8.515011E-04
6.002696E-04
1.008017E-03
7.058811E-04
1.408312E-03
6.065712E-04
1.380962E-03
3.069959E-03
4.661868E-03
6.244376E-03
7.741117E-03
9.246730E-03
1.113374E-02
1.269742E-02
1.271921E-03
-1.691965E-04
1.687656E-04
-1.788365E-05
2.844712E-04
5.522791E-02
-2.177379E-02
6.815732E-03
-1.179636E-03
-4.862858E-02
4.705272E-03
1.722002E-03
1.332763E-03
1.119583E-03
1.145204E-03
1.931432E-03
2.583161E-03
3.684135E-03
2.719008E-03
3.132832E-03
4.035625E-03
4.950931E-03
5.447063E-03
6.994653E-03
7.694449E-03
9.148735E-03
1.033770E-02
1.202563E-02
1.318743E-02
1.563027E-02
1.772474E-02
2.108557E-02
2.359486E-02
2.935396E-02
3.432193E-02
4.020108E-02
4.673470E-02
5.344295E-02
6.132062E-02
6.905142E-02
8.148661E-02
9.258020E-02
1.029643E-01
1.141404E-01
1.288810E-01
1.448194E-01
1.603329E-01
1.734000E-01
1.862307E-01
2.011009E-01
2.186270E-01
2.309004E-01
2.460333E-01
2.565974E-01
2.682320E-01
2.843855E-01
2.978759E-01
3.090451E-01
3.211504E-01
3.325013E-01
3.412506E-01
3.523257E-01
3.645117E-01
3.713363E-01
3.796018E-01
3.894776E-01
3.954022E-01
4.020428E-01
4.095580E-01
4.155724E-01
4.222026E-01
4.273358E-01
4.292167E-01
4.327739E-01
4.391184E-01
4.423596E-01
4.440307E-01
4.469214E-01
4.489171E-01
4.512560E-01
4.543434E-01
4.569224E-01
4.583729E-01
4.586091E-01
4.617790E-01
4.608123E-01
4.614986E-01
4.615379E-01
4.631292E-01
4.647935E-01
4.662404E-01
4.647243E-01
4.633051E-01
4.629717E-01
4.636079E-01
4.644613E-01
4.644402E-01
4.657522E-01
4.639032E-01
4.618129E-01
4.612007E-01
4.610014E-01
4.609054E-01
4.603586E-01
4.606791E-01
4.586178E-01
4.574002E-01
4.556027E-01
4.539480E-01
4.511969E-01
4.491731E-01
4.459102E-01
4.444029E-01
4.424028E-01
4.402339E-01
4.377783E-01
4.328579E-01
4.290010E-01
4.237376E-01
4.188210E-01
4.127262E-01
4.066154E-01
4.020378E-01
3.954223E-01
3.891121E-01
3.786018E-01
3.714571E-01
3.628575E-01
3.543671E-01
3.441067E-01
3.338809E-01
3.220537E-01
3.078292E-01
2.952772E-01
2.849393E-01
2.713904E-01
2.582121E-01
2.463203E-01
2.319549E-01
2.189014E-01
2.023405E-01
1.884800E-01
1.713047E-01
1.562981E-01
1.444750E-01
1.284800E-01
1.162571E-01
1.025555E-01
9.111740E-02
8.043056E-02
6.969276E-02
6.077238E-02
5.134680E-02
4.525099E-02
3.865424E-02
3.444356E-02
3.005658E-02
2.562308E-02
2.234064E-02
1.921966E-02
1.622631E-02
1.439318E-02
1.084073E-02
9.555728E-03
8.931377E-03
7.614440E-03
6.909504E-03
5.686373E-03
5.326710E-03
4.817694E-03
4.841447E-03
4.612085E-03
4.344734E-03
3.724384E-03
3.554523E-03
2.764644E-03
2.494661E-03
2.812262E-03
1.645394E-03
1.915626E-03
2.450907E-03
2.955400E-03
1.742682E-03
1.502476E-03
1.594662E-03
1.419613E-03
4.786627E-04
7.108356E-04
8.409687E-04
6.915046E-04
8.128597E-04
1.480792E-03
8.890659E-04
1.196120E-03
1.259864E-03
1.432707E-03
1.561322E-03
1.660762E-03
1.521221E-03
1.843943E-03
1.954023E-03
1.079850E-03
4.015413E-04
-1.221421E-04
4.256971E-04
9.673085E-04
1.228069E-02
-5.014533E-02
-3.648172E-03
-1.676576E-03
-2.300481E-02
7.955878E-02
3.179667E-03
1.382174E-03
1.530502E-03
1.443596E-03
1.978657E-03
2.579187E-03
3.323859E-03
3.393071E-03
3.666954E-03
4.217629E-03
4.974500E-03
5.272167E-03
6.933465E-03
7.431406E-03
9.071297E-03
1.029828E-02
1.129920E-02
1.310098E-02
1.618424E-02
1.776004E-02
2.116000E-02
2.400086E-02
2.937376E-02
3.462510E-02
3.973445E-02
4.713541E-02
5.193399E-02
6.117862E-02
7.139240E-02
8.238286E-02
9.244558E-02
1.054135E-01
1.162279E-01
1.292256E-01
1.439263E-01
1.588764E-01
1.719998E-01
1.853315E-01
2.000355E-01
2.184168E-01
2.308664E-01
2.443949E-01
2.562842E-01
2.676570E-01
2.836461E-01
2.992350E-01
3.106476E-01
3.209862E-01
3.314116E-01
3.405715E-01
3.538428E-01
3.633983E-01
3.716867E-01
3.801786E-01
3.898934E-01
3.958199E-01
4.024464E-01
4.091733E-01
4.158130E-01
4.222289E-01
4.258184E-01
4.307555E-01
4.343175E-01
4.387083E-01
4.416966E-01
4.439460E-01
4.467385E-01
4.492568E-01
4.509107E-01
4.539634E-01
4.550754E-01
4.572021E-01
4.583670E-01
4.606234E-01
4.596023E-01
4.620483E-01
4.625094E-01
4.632819E-01
4.650210E-01
4.657576E-01
4.643189E-01
4.647807E-01
4.653467E-01
4.648316E-01
4.648472E-01
4.637621E-01
4.653969E-01
4.643851E-01
4.619440E-01
4.612006E-01
4.607444E-01
4.610954E-01
4.597081E-01
4.597990E-01
4.571559E-01
4.563919E-01
4.554418E-01
4.539427E-01
4.520955E-01
4.501649E-01
4.479986E-01
4.451401E-01
4.435732E-01
4.419170E-01
4.385800E-01
4.323404E-01
4.285523E-01
4.230398E-01
4.185027E-01
4.131070E-01
4.063421E-01
4.019298E-01
3.966352E-01
3.875953E-01
3.796102E-01
3.713045E-01
3.622066E-01
3.542689E-01
3.444711E-01
3.341921E-01
3.221832E-01
3.095489E-01
2.958343E-01
2.855808E-01
2.726095E-01
2.581906E-01
2.463278E-01
2.305573E-01
2.185156E-01
2.028539E-01
1.884554E-01
1.720062E-01
1.551223E-01
1.409132E-01
1.295069E-01
1.168279E-01
1.021758E-01
9.091963E-02
8.010325E-02
6.964725E-02
6.101107E-02
5.145640E-02
4.512406E-02
3.911277E-02
3.509959E-02
3.023506E-02
2.531453E-02
2.186051E-02
1.842025E-02
1.571394E-02
1.395567E-02
1.077965E-02
9.963645E-03
8.841511E-03
7.691535E-03
7.700472E-03
6.005000E-03
5.483213E-03
4.887950E-03
5.363859E-03
4.669566E-03
4.598074E-03
3.566339E-03
3.449431E-03
2.744165E-03
2.628538E-03
2.405392E-03
1.606743E-03
1.873449E-03
2.462786E-03
3.279032E-03
1.713375E-03
1.667442E-03
1.908911E-03
1.541246E-03
8.425586E-04
8.074448E-04
9.132926E-04
8.857513E-04
9.500797E-04
1.036401E-03
1.725317E-03
1.296297E-03
-2.937568E-04
-1.863818E-03
-3.622639E-03
-5.152953E-03
-6.737557E-03
-8.313407E-03
-9.895845E-03
-1.497944E-04
5.471227E-04
1.934675E-04
4.470759E-04
9.346187E-04
1.414112E-04
9.413938E-02
7.749958E-03
6.714004E-03
-4.202029E-02
-1.173539E-01
3.963129E-03
1.317854E-03
1.622334E-03
1.919330E-03
2.177130E-03
2.372328E-03
2.916127E-03
3.577419E-03
3.795501E-03
4.459496E-03
4.962415E-03
4.848039E-03
6.187317E-03
7.074973E-03
9.185393E-03
1.032426E-02
1.152688E-02
1.426916E-02
1.663958E-02
1.843764E-02
2.112508E-02
2.460328E-02
2.953742E-02
3.446533E-02
3.902283E-02
4.596377E-02
5.323573E-02
6.217817E-02
7.143265E-02
8.251188E-02
9.352960E-02
1.069431E-01
1.167264E-01
1.283568E-01
1.433127E-01
1.578985E-01
1.725533E-01
1.859671E-01
2.001280E-01
2.171236E-01
2.292977E-01
2.428315E-01
2.564790E-01
2.696847E-01
2.828010E-01
2.992960E-01
3.112547E-01
3.204291E-01
3.310845E-01
3.411002E-01
3.536114E-01
3.634357E-01
3.713251E-01
3.804901E-01
3.907757E-01
3.963377E-01
4.032655E-01
4.087194E-01
4.163541E-01
4.214302E-01
4.256285E-01
4.307421E-01
4.345320E-01
4.395108E-01
4.413036E-01
4.435521E-01
4.471949E-01
4.491545E-01
4.509709E-01
4.535379E-01
4.555327E-01
4.565890E-01
4.585997E-01
4.594967E-01
4.609291E-01
4.631410E-01
4.635621E-01
4.640799E-01
4.657134E-01
4.658939E-01
4.655851E-01
4.652922E-01
4.651305E-01
4.638716E-01
4.634129E-01
4.629054E-01
4.650128E-01
4.651546E-01
4.624449E-01
4.612100E-01
4.606294E-01
4.606006E-01
4.590008E-01
4.573696E-01
4.568171E-01
4.561876E-01
4.556376E-01
4.548324E-01
4.531058E-01
4.518720E-01
4.488474E-01
4.440373E-01
4.428349E-01
4.418445E-01
4.372084E-01
4.310385E-01
4.280603E-01
4.226467E-01
4.177133E-01
4.132417E-01
4.071356E-01
4.031483E-01
3.971487E-01
3.865061E-01
3.794384E-01
3.719815E-01
3.627355E-01
3.559542E-01
3.435819E-01
3.341481E-01
3.223211E-01
3.093940E-01
2.975979E-01
2.863276E-01
2.721961E-01
2.591517E-01
2.455802E-01
2.328918E-01
2.162327E-01
2.022208E-01
1.879157E-01
1.701211E-01
1.550333E-01
1.415251E-01
1.294102E-01
1.169520E-01
1.033085E-01
9.159117E-02
7.991021E-02
7.029535E-02
6.222770E-02
5.199335E-02
4.466264E-02
3.864658E-02
3.380254E-02
3.008209E-02
2.577985E-02
2.222399E-02
1.897388E-02
1.569249E-02
1.414118E-02
1.218860E-02
1.057594E-02
9.285373E-03
8.108339E-03
7.584168E-03
5.777231E-03
5.424716E-03
4.990511E-03
5.089447E-03
4.615096E-03
4.097655E-03
3.488628E-03
3.849537E-03
3.189405E-03
2.725690E-03
2.470840E-03
2.536295E-03
2.052084E-03
1.913808E-03
2.983623E-03
1.738649E-03
1.570327E-03
1.925507E-03
1.736432E-03
1.508885E-03
1.372977E-03
1.392124E-03
1.451891E-03
1.526730E-03
1.216229E-03
2.025833E-03
1.173446E-03
-1.219461E-03
-3.295981E-03
-5.214751E-03
-7.502651E-03
-9.634775E-03
-1.156159E-02
-1.333891E-02
5.643033E-04
5.633750E-04
5.121462E-04
6.567322E-04
1.680720E-03
-5.581389E-02
1.268082E-02
9.293862E-03
6.171235E-03
6.951016E-02
8.090509E-03
5.102086E-03
1.639092E-03
1.567990E-03
2.342436E-03
2.669915E-03
2.977673E-03
3.521946E-03
3.939358E-03
4.541440E-03
4.990414E-03
4.912853E-03
5.291896E-03
6.464252E-03
7.382832E-03
9.255491E-03
1.055405E-02
1.178707E-02
1.367227E-02
1.616291E-02
1.845302E-02
2.118067E-02
2.513448E-02
3.037757E-02
3.411820E-02
3.883555E-02
4.529000E-02
5.332333E-02
6.198631E-02
7.050616E-02
8.309101E-02
9.450682E-02
1.058255E-01
1.163748E-01
1.286042E-01
1.441073E-01
1.583319E-01
1.731076E-01
1.867586E-01
2.003705E-01
2.160816E-01
2.298868E-01
2.433166E-01
2.578174E-01
2.698134E-01
2.821601E-01
2.985848E-01
3.104926E-01
3.207425E-01
3.323837E-01
3.430983E-01
3.552798E-01
3.629398E-01
3.723911E-01
3.799725E-01
3.913542E-01
3.977058E-01
4.045247E-01
4.092538E-01
4.154404E-01
4.205653E-01
4.272251E-01
4.311078E-01
4.346051E-01
4.397644E-01
4.410156E-01
4.433240E-01
4.467436E-01
4.493298E-01
4.519158E-01
4.526204E-01
4.558902E-01
4.578205E-01
4.599325E-01
4.596950E-01
4.610353E-01
4.630396E-01
4.637673E-01
4.642140E-01
4.657035E-01
4.654760E-01
4.661512E-01
4.657571E-01
4.645510E-01
4.633380E-01
4.627687E-01
4.632645E-01
4.645690E-01
4.647008E-01
4.630004E-01
4.616580E-01
4.617664E-01
4.608906E-01
4.588011E-01
4.574214E-01
4.564895E-01
4.562221E-01
4.564035E-01
4.562378E-01
4.542802E-01
4.521679E-01
4.486584E-01
4.437392E-01
4.407017E-01
4.399283E-01
4.363013E-01
4.322388E-01
4.273451E-01
4.229132E-01
4.174855E-01
4.137697E-01
4.083945E-01
4.034116E-01
3.963475E-01
3.885714E-01
3.793636E-01
3.714070E-01
3.629246E-01
3.549856E-01
3.422652E-01
3.340504E-01
3.221734E-01
3.090289E-01
2.974601E-01
2.849880E-01
2.721769E-01
2.594597E-01
2.452199E-01
2.340213E-01
2.167195E-01
2.019260E-01
1.875488E-01
1.708089E-01
1.559691E-01
1.445889E-01
1.285962E-01
1.179844E-01
1.058487E-01
9.150384E-02
8.092672E-02
7.000374E-02
6.183828E-02
5.266349E-02
4.547408E-02
3.855077E-02
3.388216E-02
2.940787E-02
2.584069E-02
2.258856E-02
1.867783E-02
1.506986E-02
1.403668E-02
1.185974E-02
1.067172E-02
9.790775E-03
8.866094E-03
7.502711E-03
6.106378E-03
5.439270E-03
5.193413E-03
5.281629E-03
5.015515E-03
4.201403E-03
3.987085E-03
3.484728E-03
3.072841E-03
2.586932E-03
2.566010E-03
2.351418E-03
2.338635E-03
2.284437E-03
1.634224E-03
1.541603E-03
1.510131E-03
1.807099E-03
1.632607E-03
1.370822E-03
1.908211E-03
2.038250E-03
1.887304E-03
1.587487E-03
1.435261E-03
1.185739E-03
9.569644E-04
1.085012E-03
1.281386E-03
1.448872E-03
1.497043E-03
1.586328E-03
2.016896E-03
2.310889E-03
7.274413E-04
4.163022E-04
3.099132E-04
9.475322E-04
2.445086E-03
-1.572651E-01
2.324753E-02
5.688137E-04
-4.671444E-03
8.013111E-02
-1.635073E-01
5.502192E-03
2.637895E-03
2.269707E-03
2.476181E-03
2.193870E-03
3.078147E-03
3.570177E-03
3.906093E-03
4.748772E-03
5.103794E-03
4.957199E-03
5.638749E-03
6.308266E-03
7.821679E-03
8.931957E-03
1.035797E-02
1.174137E-02
1.323542E-02
1.563474E-02
1.813940E-02
2.115698E-02
2.466871E-02
3.026166E-02
3.423103E-02
3.948737E-02
4.577954E-02
5.335595E-02
6.211989E-02
7.097690E-02
8.321466E-02
9.483914E-02
1.060985E-01
1.172895E-01
1.291539E-01
1.439885E-01
1.582786E-01
1.735849E-01
1.869543E-01
2.005506E-01
2.156404E-01
2.295668E-01
2.436327E-01
2.590309E-01
2.701809E-01
2.822214E-01
2.969717E-01
3.080475E-01
3.221088E-01
3.337094E-01
3.434816E-01
3.544587E-01
3.629231E-01
3.736555E-01
3.805044E-01
3.897201E-01
3.981760E-01
4.042215E-01
4.100831E-01
4.156124E-01
4.215331E-01
4.277648E-01
4.318303E-01
4.352681E-01
4.391641E-01
4.411201E-01
4.431121E-01
4.454467E-01
4.492132E-01
4.524909E-01
4.540362E-01
4.556304E-01
4.580525E-01
4.603548E-01
4.606130E-01
4.621889E-01
4.624489E-01
4.625158E-01
4.635948E-01
4.655480E-01
4.651114E-01
4.665845E-01
4.664424E-01
4.645979E-01
4.641315E-01
4.640908E-01
4.644429E-01
4.647071E-01
4.651658E-01
4.645133E-01
4.623679E-01
4.625419E-01
4.615272E-01
4.596972E-01
4.586247E-01
4.565738E-01
4.558897E-01
4.562807E-01
4.570090E-01
4.543838E-01
4.512177E-01
4.488645E-01
4.453377E-01
4.411369E-01
4.388377E-01
4.354562E-01
4.320442E-01
4.273955E-01
4.231329E-01
4.179001E-01
4.144301E-01
4.096936E-01
4.019614E-01
3.957492E-01
3.896804E-01
3.797259E-01
3.704616E-01
3.616617E-01
3.528474E-01
3.435283E-01
3.333730E-01
3.226576E-01
3.099845E-01
2.973541E-01
2.850975E-01
2.724982E-01
2.623693E-01
2.453421E-01
2.314852E-01
2.180839E-01
2.009202E-01
1.861009E-01
1.704672E-01
1.566034E-01
1.454963E-01
1.274472E-01
1.171651E-01
1.055856E-01
9.155259E-02
8.204616E-02
7.031495E-02
6.071929E-02
5.315632E-02
4.698610E-02
3.975151E-02
3.486635E-02
2.902262E-02
2.544208E-02
2.276636E-02
1.962005E-02
1.590252E-02
1.446355E-02
1.189511E-02
1.078541E-02
9.842298E-03
8.948284E-03
7.707004E-03
6.878370E-03
5.670656E-03
5.329485E-03
5.111871E-03
5.036068E-03
4.876113E-03
4.672016E-03
3.697621E-03
3.630523E-03
3.239933E-03
3.109080E-03
2.105612E-03
2.629513E-03
2.301449E-03
1.538911E-03
1.380007E-03
1.808241E-03
1.837081E-03
1.544726E-03
1.263296E-03
1.192728E-03
1.357881E-03
1.860849E-03
1.378219E-03
1.998698E-03
9.769905E-04
9.572658E-04
1.873888E-03
2.547543E-03
3.293933E-03
4.097494E-03
4.983001E-03
5.725215E-03
6.564454E-03
8.128320E-04
3.796672E-04
5.717019E-04
1.312946E-03
2.902409E-03
-3.263452E-01
8.838114E-03
5.574921E-03
1.027572E-03
7.966640E-02
-7.004462E-02
5.762706E-03
3.129655E-03
2.451239E-03
2.700463E-03
3.176233E-03
4.049925E-03
4.267322E-03
4.120704E-03
4.805907E-03
4.810830E-03
5.193508E-03
5.669559E-03
6.727313E-03
8.349736E-03
8.800200E-03
1.047579E-02
1.194638E-02
1.367509E-02
1.584931E-02
1.832232E-02
2.175974E-02
2.461280E-02
3.019593E-02
3.467910E-02
3.945503E-02
4.596011E-02
5.275817E-02
6.198810E-02
7.094388E-02
8.137039E-02
9.376283E-02
1.057882E-01
1.172972E-01
1.290307E-01
1.424615E-01
1.573141E-01
1.734361E-01
1.866121E-01
2.004921E-01
2.156694E-01
2.294312E-01
2.440239E-01
2.597284E-01
2.710257E-01
2.849818E-01
2.962130E-01
3.083404E-01
3.225241E-01
3.336342E-01
3.437385E-01
3.532008E-01
3.636800E-01
3.739144E-01
3.804822E-01
3.868520E-01
3.972050E-01
4.030166E-01
4.094572E-01
4.162235E-01
4.224666E-01
4.268757E-01
4.325750E-01
4.350985E-01
4.379839E-01
4.421090E-01
4.445163E-01
4.454031E-01
4.491214E-01
4.523782E-01
4.553275E-01
4.570412E-01
4.578861E-01
4.600323E-01
4.605087E-01
4.639247E-01
4.624826E-01
4.622042E-01
4.637738E-01
4.654881E-01
4.657336E-01
4.666958E-01
4.662229E-01
4.645378E-01
4.634734E-01
4.647750E-01
4.648132E-01
4.647407E-01
4.647943E-01
4.646580E-01
4.619619E-01
4.620148E-01
4.615817E-01
4.593624E-01
4.592055E-01
4.568011E-01
4.560028E-01
4.560140E-01
4.565798E-01
4.531543E-01
4.497414E-01
4.489786E-01
4.457638E-01
4.415345E-01
4.384933E-01
4.339322E-01
4.330295E-01
4.281923E-01
4.233618E-01
4.182687E-01
4.144132E-01
4.093036E-01
4.020547E-01
3.955684E-01
3.893261E-01
3.802027E-01
3.716673E-01
3.606057E-01
3.526667E-01
3.430445E-01
3.327838E-01
3.226206E-01
3.098768E-01
2.979143E-01
2.855336E-01
2.731258E-01
2.639990E-01
2.462460E-01
2.302386E-01
2.173494E-01
2.025928E-01
1.861100E-01
1.710366E-01
1.572661E-01
1.425330E-01
1.278193E-01
1.147612E-01
1.043791E-01
9.278936E-02
8.250646E-02
7.070945E-02
6.028384E-02
5.292915E-02
4.622443E-02
4.027986E-02
3.450943E-02
3.008114E-02
2.554141E-02
2.215743E-02
2.040746E-02
1.680459E-02
1.385964E-02
1.219995E-02
1.040785E-02
9.579588E-03
8.397348E-03
7.476277E-03
7.388462E-03
6.186715E-03
5.527947E-03
5.356983E-03
5.105923E-03
5.030392E-03
4.546451E-03
3.481962E-03
3.505361E-03
3.647231E-03
2.734609E-03
2.560996E-03
2.900262E-03
2.781082E-03
3.058047E-03
1.629021E-03
1.971451E-03
1.736950E-03
1.526642E-03
1.338587E-03
9.444363E-04
9.171164E-04
1.890599E-03
1.155169E-03
1.786357E-03
1.346732E-03
1.239940E-03
3.248178E-03
5.130543E-03
7.015501E-03
8.861584E-03
1.077740E-02
1.251505E-02
1.469858E-02
4.085869E-04
4.884208E-04
7.045926E-04
9.143791E-04
2.673498E-03
-8.354311E-02
-3.481330E-02
-1.647772E-03
-4.526633E-03
1.228099E-01
6.462654E-02
4.783112E-03
3.612048E-03
2.909310E-03
3.064059E-03
3.503851E-03
3.298119E-03
4.483912E-03
4.654814E-03
4.333713E-03
4.775103E-03
5.091273E-03
5.739798E-03
6.440297E-03
7.874668E-03
8.831658E-03
9.768573E-03
1.161382E-02
1.361474E-02
1.545075E-02
1.847166E-02
2.136611E-02
2.492679E-02
2.931530E-02
3.470513E-02
3.952287E-02
4.513673E-02
5.346293E-02
6.243343E-02
7.074381E-02
7.987869E-02
9.382766E-02
1.059178E-01
1.173222E-01
1.297924E-01
1.431384E-01
1.579074E-01
1.747993E-01
1.870424E-01
2.015387E-01
2.143617E-01
2.286675E-01
2.446892E-01
2.593482E-01
2.712283E-01
2.861506E-01
2.987283E-01
3.098177E-01
3.212678E-01
3.337428E-01
3.438922E-01
3.517644E-01
3.634626E-01
3.731302E-01
3.805267E-01
3.872271E-01
3.960408E-01
4.035054E-01
4.092321E-01
4.160843E-01
4.226783E-01
4.266870E-01
4.324618E-01
4.341774E-01
4.370109E-01
4.431892E-01
4.456190E-01
4.463387E-01
4.505909E-01
4.530242E-01
4.556703E-01
4.583147E-01
4.589019E-01
4.602577E-01
4.608993E-01
4.641967E-01
4.619391E-01
4.605690E-01
4.632052E-01
4.656520E-01
4.653718E-01
4.664518E-01
4.668350E-01
4.645341E-01
4.635220E-01
4.652691E-01
4.648074E-01
4.638041E-01
4.647512E-01
4.628644E-01
4.623634E-01
4.618348E-01
4.620690E-01
4.611736E-01
4.599055E-01
4.564779E-01
4.557518E-01
4.557627E-01
4.549295E-01
4.522593E-01
4.497858E-01
4.486305E-01
4.456080E-01
4.415136E-01
4.393291E-01
4.354392E-01
4.340788E-01
4.288452E-01
4.244293E-01
4.186667E-01
4.139820E-01
4.102027E-01
4.024822E-01
3.961059E-01
3.883894E-01
3.801906E-01
3.729167E-01
3.615609E-01
3.537912E-01
3.424614E-01
3.317997E-01
3.216559E-01
3.087003E-01
2.974436E-01
2.860285E-01
2.720893E-01
2.593366E-01
2.466737E-01
2.310651E-01
2.173862E-01
2.021612E-01
1.903239E-01
1.729059E-01
1.573746E-01
1.431136E-01
1.294705E-01
1.155987E-01
1.039695E-01
9.222304E-02
8.106502E-02
7.138293E-02
6.147239E-02
5.281917E-02
4.510172E-02
3.939632E-02
3.313846E-02
3.032988E-02
2.499722E-02
2.217557E-02
1.974479E-02
1.608608E-02
1.411207E-02
1.135336E-02
1.006209E-02
9.726364E-03
8.378800E-03
7.285425E-03
7.002932E-03
6.103901E-03
5.883358E-03
5.365843E-03
5.403040E-03
5.376340E-03
4.689060E-03
3.943055E-03
3.450839E-03
3.718088E-03
3.055788E-03
2.750165E-03
3.096890E-03
2.830919E-03
3.170074E-03
1.956377E-03
2.353120E-03
1.751020E-03
2.029296E-03
1.528779E-03
1.083965E-03
1.218372E-03
1.727608E-03
1.177672E-03
1.598082E-03
1.717463E-03
1.545745E-03
3.655876E-03
5.610537E-03
7.679617E-03
9.581105E-03
1.146651E-02
1.370928E-02
1.582770E-02
Z
0.000000E+00
1.000000E+00
2.000000E+00
3.000000E+00
4.000000E+00
5.000000E+00
6.000000E+00
7.000000E+00
8.000000E+00
9.000000E+00
1.000000E+01
1.100000E+01
1.200000E+01
1.300000E+01
1.400000E+01
1.500000E+01
1.600000E+01
1.700000E+01
1.800000E+01
1.900000E+01
2.000000E+01
2.100000E+01
2.200000E+01
2.300000E+01
2.400000E+01
2.500000E+01
2.600000E+01
2.700000E+01
2.800000E+01
2.900000E+01
3.000000E+01
3.100000E+01
3.200000E+01
3.300000E+01
3.400000E+01
3.500000E+01
3.600000E+01
3.700000E+01
3.800000E+01
3.900000E+01
4.000000E+01
4.100000E+01
4.200000E+01
4.300000E+01
4.400000E+01
4.500000E+01
4.600000E+01
4.700000E+01
4.800000E+01
4.900000E+01
5.000000E+01
5.100000E+01
5.200000E+01
5.300000E+01
5.400000E+01
5.500000E+01
5.600000E+01
5.700000E+01
5.800000E+01
5.900000E+01
6.000000E+01
6.100000E+01
6.200000E+01
6.300000E+01
6.400000E+01
6.500000E+01
6.600000E+01
6.700000E+01
6.800000E+01
6.900000E+01
7.000000E+01
7.100000E+01
7.200000E+01
7.300000E+01
7.400000E+01
7.500000E+01
7.600000E+01
7.700000E+01
7.800000E+01
7.900000E+01
8.000000E+01
8.100000E+01
8.200000E+01
8.300000E+01
8.400000E+01
8.500000E+01
8.600000E+01
8.700000E+01
8.800000E+01
8.900000E+01
9.000000E+01
9.100000E+01
9.200000E+01
9.300000E+01
9.400000E+01
9.500000E+01
9.600000E+01
9.700000E+01
9.800000E+01
9.900000E+01
1.000000E+02
1.010000E+02
1.020000E+02
1.030000E+02
1.040000E+02
1.050000E+02
1.060000E+02
1.070000E+02
1.080000E+02
1.090000E+02
1.100000E+02
1.110000E+02
1.120000E+02
1.130000E+02
1.140000E+02
1.150000E+02
1.160000E+02
1.170000E+02
1.180000E+02
1.190000E+02
1.200000E+02
1.210000E+02
1.220000E+02
1.230000E+02
1.240000E+02
1.250000E+02
1.260000E+02
1.270000E+02
1.280000E+02
1.290000E+02
1.300000E+02
1.310000E+02
1.320000E+02
1.330000E+02
1.340000E+02
1.350000E+02
1.360000E+02
1.370000E+02
1.380000E+02
1.390000E+02
1.400000E+02
1.410000E+02
1.420000E+02
1.430000E+02
1.440000E+02
1.450000E+02
1.460000E+02
1.470000E+02
1.480000E+02
1.490000E+02
1.500000E+02
1.510000E+02
1.520000E+02
1.530000E+02
1.540000E+02
1.550000E+02
1.560000E+02
1.570000E+02
1.580000E+02
1.590000E+02
1.600000E+02
1.610000E+02
1.620000E+02
1.630000E+02
1.640000E+02
1.650000E+02
1.660000E+02
1.670000E+02
1.680000E+02
1.690000E+02
1.700000E+02
1.710000E+02
1.720000E+02
1.730000E+02
1.740000E+02
1.750000E+02
1.760000E+02
1.770000E+02
1.780000E+02
1.790000E+02
1.800000E+02
1.810000E+02
1.820000E+02
1.830000E+02
1.840000E+02
1.850000E+02
1.860000E+02
1.870000E+02
1.880000E+02
1.890000E+02
1.900000E+02
1.910000E+02
1.920000E+02
1.930000E+02
1.940000E+02
1.950000E+02
1.960000E+02
1.970000E+02
1.980000E+02
1.990000E+02
2.000000E+02
0.000000E+00
1.000000E+00
2.000000E+00
3.000000E+00
4.000000E+00
5.000000E+00
6.000000E+00
7.000000E+00
8.000000E+00
9.000000E+00
1.000000E+01
1.100000E+01
1.200000E+01
1.300000E+01
1.400000E+01
1.500000E+01
1.600000E+01
1.700000E+01
1.800000E+01
1.900000E+01
2.000000E+01
2.100000E+01
2.200000E+01
2.300000E+01
2.400000E+01
2.500000E+01
2.600000E+01
2.700000E+01
2.800000E+01
2.900000E+01
3.000000E+01
3.100000E+01
3.200000E+01
3.300000E+01
3.400000E+01
3.500000E+01
3.600000E+01
3.700000E+01
3.800000E+01
3.900000E+01
4.000000E+01
4.100000E+01
4.200000E+01
4.300000E+01
4.400000E+01
4.500000E+01
4.600000E+01
4.700000E+01
4.800000E+01
4.900000E+01
5.000000E+01
5.100000E+01
5.200000E+01
5.300000E+01
5.400000E+01
5.500000E+01
5.600000E+01
5.700000E+01
5.800000E+01
5.900000E+01
6.000000E+01
6.100000E+01
6.200000E+01
6.300000E+01
6.400000E+01
6.500000E+01
6.600000E+01
6.700000E+01
6.800000E+01
6.900000E+01
7.000000E+01
7.100000E+01
7.200000E+01
7.300000E+01
7.400000E+01
7.500000E+01
7.600000E+01
7.700000E+01
7.800000E+01
7.900000E+01
8.000000E+01
8.100000E+01
8.200000E+01
8.300000E+01
8.400000E+01
8.500000E+01
8.600000E+01
8.700000E+01
8.800000E+01
8.900000E+01
9.000000E+01
9.100000E+01
9.200000E+01
9.300000E+01
9.400000E+01
9.500000E+01
9.600000E+01
9.700000E+01
9.800000E+01
9.900000E+01
1.000000E+02
1.010000E+02
1.020000E+02
1.030000E+02
1.040000E+02
1.050000E+02
1.060000E+02
1.070000E+02
1.080000E+02
1.090000E+02
1.100000E+02
1.110000E+02
1.120000E+02
1.130000E+02
1.140000E+02
1.150000E+02
1.160000E+02
1.170000E+02
1.180000E+02
1.190000E+02
1.200000E+02
1.210000E+02
1.220000E+02
1.230000E+02
1.240000E+02
1.250000E+02
1.260000E+02
1.270000E+02
1.280000E+02
1.290000E+02
1.300000E+02
1.310000E+02
1.320000E+02
1.330000E+02
1.340000E+02
1.350000E+02
1.360000E+02
1.370000E+02
1.380000E+02
1.390000E+02
1.400000E+02
1.410000E+02
1.420000E+02
1.430000E+02
1.440000E+02
1.450000E+02
1.460000E+02
1.470000E+02
1.480000E+02
1.490000E+02
1.500000E+02
1.510000E+02
1.520000E+02
1.530000E+02
1.540000E+02
1.550000E+02
1.560000E+02
1.570000E+02
1.580000E+02
1.590000E+02
1.600000E+02
1.610000E+02
1.620000E+02
1.630000E+02
1.640000E+02
1.650000E+02
1.660000E+02
1.670000E+02
1.680000E+02
1.690000E+02
1.700000E+02
1.710000E+02
1.720000E+02
1.730000E+02
1.740000E+02
1.750000E+02
1.760000E+02
1.770000E+02
1.780000E+02
1.790000E+02
1.800000E+02
1.810000E+02
1.820000E+02
1.830000E+02
1.840000E+02
1.850000E+02
1.860000E+02
1.870000E+02
1.880000E+02
1.890000E+02
1.900000E+02
1.910000E+02
1.920000E+02
1.930000E+02
1.940000E+02
1.950000E+02
1.960000E+02
1.970000E+02
1.980000E+02
1.990000E+02
2.000000E+02
0.000000E+00
1.000000E+00
2.000000E+00
3.000000E+00
4.000000E+00
5.000000E+00
6.000000E+00
7.000000E+00
8.000000E+00
9.000000E+00
1.000000E+01
1.100000E+01
1.200000E+01
1.300000E+01
1.400000E+01
1.500000E+01
1.600000E+01
1.700000E+01
1.800000E+01
1.900000E+01
2.000000E+01
2.100000E+01
2.200000E+01
2.300000E+01
2.400000E+01
2.500000E+01
2.600000E+01
2.700000E+01
2.800000E+01
2.900000E+01
3.000000E+01
3.100000E+01
3.200000E+01
3.300000E+01
3.400000E+01
3.500000E+01
3.600000E+01
3.700000E+01
3.800000E+01
3.900000E+01
4.000000E+01
4.100000E+01
4.200000E+01
4.300000E+01
4.400000E+01
4.500000E+01
4.600000E+01
4.700000E+01
4.800000E+01
4.900000E+01
5.000000E+01
5.100000E+01
5.200000E+01
5.300000E+01
5.400000E+01
5.500000E+01
5.600000E+01
5.700000E+01
5.800000E+01
5.900000E+01
6.000000E+01
6.100000E+01
6.200000E+01
6.300000E+01
6.400000E+01
6.500000E+01
6.600000E+01
6.700000E+01
6.800000E+01
6.900000E+01
7.000000E+01
7.100000E+01
7.200000E+01
7.300000E+01
7.400000E+01
7.500000E+01
7.600000E+01
7.700000E+01
7.800000E+01
7.900000E+01
8.000000E+01
8.100000E+01
8.200000E+01
8.300000E+01
8.400000E+01
8.500000E+01
8.600000E+01
8.700000E+01
8.800000E+01
8.900000E+01
9.000000E+01
9.100000E+01
9.200000E+01
9.300000E+01
9.400000E+01
9.500000E+01
9.600000E+01
9.700000E+01
9.800000E+01
9.900000E+01
1.000000E+02
1.010000E+02
1.020000E+02
1.030000E+02
1.040000E+02
1.050000E+02
1.060000E+02
1.070000E+02
1.080000E+02
1.090000E+02
1.100000E+02
1.110000E+02
1.120000E+02
1.130000E+02
1.140000E+02
1.150000E+02
1.160000E+02
1.170000E+02
1.180000E+02
1.190000E+02
1.200000E+02
1.210000E+02
1.220000E+02
1.230000E+02
1.240000E+02
1.250000E+02
1.260000E+02
1.270000E+02
1.280000E+02
1.290000E+02
1.300000E+02
1.310000E+02
1.320000E+02
1.330000E+02
1.340000E+02
1.350000E+02
1.360000E+02
1.370000E+02
1.380000E+02
1.390000E+02
1.400000E+02
1.410000E+02
1.420000E+02
1.430000E+02
1.440000E+02
1.450000E+02
1.460000E+02
1.470000E+02
1.480000E+02
1.490000E+02
1.500000E+02
1.510000E+02
1.520000E+02
1.530000E+02
1.540000E+02
1.550000E+02
1.560000E+02
1.570000E+02
1.580000E+02
1.590000E+02
1.600000E+02
1.610000E+02
1.620000E+02
1.630000E+02
1.640000E+02
1.650000E+02
1.660000E+02
1.670000E+02
1.680000E+02
1.690000E+02
1.700000E+02
1.710000E+02
1.720000E+02
1.730000E+02
1.740000E+02
1.750000E+02
1.760000E+02
1.770000E+02
1.780000E+02
1.790000E+02
1.800000E+02
1.810000E+02
1.820000E+02
1.830000E+02
1.840000E+02
1.850000E+02
1.860000E+02
1.870000E+02
1.880000E+02
1.890000E+02
1.900000E+02
1.910000E+02
1.920000E+02
1.930000E+02
1.940000E+02
1.950000E+02
1.960000E+02
1.970000E+02
1.980000E+02
1.990000E+02
2.000000E+02
0.000000E+00
1.000000E+00
2.000000E+00
3.000000E+00
4.000000E+00
5.000000E+00
6.000000E+00
7.000000E+00
8.000000E+00
9.000000E+00
1.000000E+01
1.100000E+01
1.200000E+01
1.300000E+01
1.400000E+01
1.500000E+01
1.600000E+01
1.700000E+01
1.800000E+01
1.900000E+01
2.000000E+01
2.100000E+01
2.200000E+01
2.300000E+01
2.400000E+01
2.500000E+01
2.600000E+01
2.700000E+01
2.800000E+01
2.900000E+01
3.000000E+01
3.100000E+01
3.200000E+01
3.300000E+01
3.400000E+01
3.500000E+01
3.600000E+01
3.700000E+01
3.800000E+01
3.900000E+01
4.000000E+01
4.100000E+01
4.200000E+01
4.300000E+01
4.400000E+01
4.500000E+01
4.600000E+01
4.700000E+01
4.800000E+01
4.900000E+01
5.000000E+01
5.100000E+01
5.200000E+01
5.300000E+01
5.400000E+01
5.500000E+01
5.600000E+01
5.700000E+01
5.800000E+01
5.900000E+01
6.000000E+01
6.100000E+01
6.200000E+01
6.300000E+01
6.400000E+01
6.500000E+01
6.600000E+01
6.700000E+01
6.800000E+01
6.900000E+01
7.000000E+01
7.100000E+01
7.200000E+01
7.300000E+01
7.400000E+01
7.500000E+01
7.600000E+01
7.700000E+01
7.800000E+01
7.900000E+01
8.000000E+01
8.100000E+01
8.200000E+01
8.300000E+01
8.400000E+01
8.500000E+01
8.600000E+01
8.700000E+01
8.800000E+01
8.900000E+01
9.000000E+01
9.100000E+01
9.200000E+01
9.300000E+01
9.400000E+01
9.500000E+01
9.600000E+01
9.700000E+01
9.800000E+01
9.900000E+01
1.000000E+02
1.010000E+02
1.020000E+02
1.030000E+02
1.040000E+02
1.050000E+02
1.060000E+02
1.070000E+02
1.080000E+02
1.090000E+02
1.100000E+02
1.110000E+02
1.120000E+02
1.130000E+02
1.140000E+02
1.150000E+02
1.160000E+02
1.170000E+02
1.180000E+02
1.190000E+02
1.200000E+02
1.210000E+02
1.220000E+02
1.230000E+02
1.240000E+02
1.250000E+02
1.260000E+02
1.270000E+02
1.280000E+02
1.290000E+02
1.300000E+02
1.310000E+02
1.320000E+02
1.330000E+02
1.340000E+02
1.350000E+02
1.360000E+02
1.370000E+02
1.380000E+02
1.390000E+02
1.400000E+02
1.410000E+02
1.420000E+02
1.430000E+02
1.440000E+02
1.450000E+02
1.460000E+02
1.470000E+02
1.480000E+02
1.490000E+02
1.500000E+02
1.510000E+02
1.520000E+02
1.530000E+02
1.540000E+02
1.550000E+02
1.560000E+02
1.570000E+02
1.580000E+02
1.590000E+02
1.600000E+02
1.610000E+02
1.620000E+02
1.630000E+02
1.640000E+02
1.650000E+02
1.660000E+02
1.670000E+02
1.680000E+02
1.690000E+02
1.700000E+02
1.710000E+02
1.720000E+02
1.730000E+02
1.740000E+02
1.750000E+02
1.760000E+02
1.770000E+02
1.780000E+02
1.790000E+02
1.800000E+02
1.810000E+02
1.820000E+02
1.830000E+02
1.840000E+02
1.850000E+02
1.860000E+02
1.870000E+02
1.880000E+02
1.890000E+02
1.900000E+02
1.910000E+02
1.920000E+02
1.930000E+02
1.940000E+02
1.950000E+02
1.960000E+02
1.970000E+02
1.980000E+02
1.990000E+02
2.000000E+02
0.000000E+00
1.000000E+00
2.000000E+00
3.000000E+00
4.000000E+00
5.000000E+00
6.000000E+00
7.000000E+00
8.000000E+00
9.000000E+00
1.000000E+01
1.100000E+01
1.200000E+01
1.300000E+01
1.400000E+01
1.500000E+01
1.600000E+01
1.700000E+01
1.800000E+01
1.900000E+01
2.000000E+01
2.100000E+01
2.200000E+01
2.300000E+01
2.400000E+01
2.500000E+01
2.600000E+01
2.700000E+01
2.800000E+01
2.900000E+01
3.000000E+01
3.100000E+01
3.200000E+01
3.300000E+01
3.400000E+01
3.500000E+01
3.600000E+01
3.700000E+01
3.800000E+01
3.900000E+01
4.000000E+01
4.100000E+01
4.200000E+01
4.300000E+01
4.400000E+01
4.500000E+01
4.600000E+01
4.700000E+01
4.800000E+01
4.900000E+01
5.000000E+01
5.100000E+01
5.200000E+01
5.300000E+01
5.400000E+01
5.500000E+01
5.600000E+01
5.700000E+01
5.800000E+01
5.900000E+01
6.000000E+01
6.100000E+01
6.200000E+01
6.300000E+01
6.400000E+01
6.500000E+01
6.600000E+01
6.700000E+01
6.800000E+01
6.900000E+01
7.000000E+01
7.100000E+01
7.200000E+01
7.300000E+01
7.400000E+01
7.500000E+01
7.600000E+01
7.700000E+01
7.800000E+01
7.900000E+01
8.000000E+01
8.100000E+01
8.200000E+01
8.300000E+01
8.400000E+01
8.500000E+01
8.600000E+01
8.700000E+01
8.800000E+01
8.900000E+01
9.000000E+01
9.100000E+01
9.200000E+01
9.300000E+01
9.400000E+01
9.500000E+01
9.600000E+01
9.700000E+01
9.800000E+01
9.900000E+01
1.000000E+02
1.010000E+02
1.020000E+02
1.030000E+02
1.040000E+02
1.050000E+02
1.060000E+02
1.070000E+02
1.080000E+02
1.090000E+02
1.100000E+02
1.110000E+02
1.120000E+02
1.130000E+02
1.140000E+02
1.150000E+02
1.160000E+02
1.170000E+02
1.180000E+02
1.190000E+02
1.200000E+02
1.210000E+02
1.220000E+02
1.230000E+02
1.240000E+02
1.250000E+02
1.260000E+02
1.270000E+02
1.280000E+02
1.290000E+02
1.300000E+02
1.310000E+02
1.320000E+02
1.330000E+02
1.340000E+02
1.350000E+02
1.360000E+02
1.370000E+02
1.380000E+02
1.390000E+02
1.400000E+02
1.410000E+02
1.420000E+02
1.430000E+02
1.440000E+02
1.450000E+02
1.460000E+02
1.470000E+02
1.480000E+02
1.490000E+02
1.500000E+02
1.510000E+02
1.520000E+02
1.530000E+02
1.540000E+02
1.550000E+02
1.560000E+02
1.570000E+02
1.580000E+02
1.590000E+02
1.600000E+02
1.610000E+02
1.620000E+02
1.630000E+02
1.640000E+02
1.650000E+02
1.660000E+02
1.670000E+02
1.680000E+02
1.690000E+02
1.700000E+02
1.710000E+02
1.720000E+02
1.730000E+02
1.740000E+02
1.750000E+02
1.760000E+02
1.770000E+02
1.780000E+02
1.790000E+02
1.800000E+02
1.810000E+02
1.820000E+02
1.830000E+02
1.840000E+02
1.850000E+02
1.860000E+02
1.870000E+02
1.880000E+02
1.890000E+02
1.900000E+02
1.910000E+02
1.920000E+02
1.930000E+02
1.940000E+02
1.950000E+02
1.960000E+02
1.970000E+02
1.980000E+02
1.990000E+02
2.000000E+02
0.000000E+00
1.000000E+00
2.000000E+00
3.000000E+00
4.000000E+00
5.000000E+00
6.000000E+00
7.000000E+00
8.000000E+00
9.000000E+00
1.000000E+01
1.100000E+01
1.200000E+01
1.300000E+01
1.400000E+01
1.500000E+01
1.600000E+01
1.700000E+01
1.800000E+01
1.900000E+01
2.000000E+01
2.100000E+01
2.200000E+01
2.300000E+01
2.400000E+01
2.500000E+01
2.600000E+01
2.700000E+01
2.800000E+01
2.900000E+01
3.000000E+01
3.100000E+01
3.200000E+01
3.300000E+01
3.400000E+01
3.500000E+01
3.600000E+01
3.700000E+01
3.800000E+01
3.900000E+01
4.000000E+01
4.100000E+01
4.200000E+01
4.300000E+01
4.400000E+01
4.500000E+01
4.600000E+01
4.700000E+01
4.800000E+01
4.900000E+01
5.000000E+01
5.100000E+01
5.200000E+01
5.300000E+01
5.400000E+01
5.500000E+01
5.600000E+01
5.700000E+01
5.800000E+01
5.900000E+01
6.000000E+01
6.100000E+01
6.200000E+01
6.300000E+01
6.400000E+01
6.500000E+01
6.600000E+01
6.700000E+01
6.800000E+01
6.900000E+01
7.000000E+01
7.100000E+01
7.200000E+01
7.300000E+01
7.400000E+01
7.500000E+01
7.600000E+01
7.700000E+01
7.800000E+01
7.900000E+01
8.000000E+01
8.100000E+01
8.200000E+01
8.300000E+01
8.400000E+01
8.500000E+01
8.600000E+01
8.700000E+01
8.800000E+01
8.900000E+01
9.000000E+01
9.100000E+01
9.200000E+01
9.300000E+01
9.400000E+01
9.500000E+01
9.600000E+01
9.700000E+01
9.800000E+01
9.900000E+01
1.000000E+02
1.010000E+02
1.020000E+02
1.030000E+02
1.040000E+02
1.050000E+02
1.060000E+02
1.070000E+02
1.080000E+02
1.090000E+02
1.100000E+02
1.110000E+02
1.120000E+02
1.130000E+02
1.140000E+02
1.150000E+02
1.160000E+02
1.170000E+02
1.180000E+02
1.190000E+02
1.200000E+02
1.210000E+02
1.220000E+02
1.230000E+02
1.240000E+02
1.250000E+02
1.260000E+02
1.270000E+02
1.280000E+02
1.290000E+02
1.300000E+02
1.310000E+02
1.320000E+02
1.330000E+02
1.340000E+02
1.350000E+02
1.360000E+02
1.370000E+02
1.380000E+02
1.390000E+02
1.400000E+02
1.410000E+02
1.420000E+02
1.430000E+02
1.440000E+02
1.450000E+02
1.460000E+02
1.470000E+02
1.480000E+02
1.490000E+02
1.500000E+02
1.510000E+02
1.520000E+02
1.530000E+02
1.540000E+02
1.550000E+02
1.560000E+02
1.570000E+02
1.580000E+02
1.590000E+02
1.600000E+02
1.610000E+02
1.620000E+02
1.630000E+02
1.640000E+02
1.650000E+02
1.660000E+02
1.670000E+02
1.680000E+02
1.690000E+02
1.700000E+02
1.710000E+02
1.720000E+02
1.730000E+02
1.740000E+02
1.750000E+02
1.760000E+02
1.770000E+02
1.780000E+02
1.790000E+02
1.800000E+02
1.810000E+02
1.820000E+02
1.830000E+02
1.840000E+02
1.850000E+02
1.860000E+02
1.870000E+02
1.880000E+02
1.890000E+02
1.900000E+02
1.910000E+02
1.920000E+02
1.930000E+02
1.940000E+02
1.950000E+02
1.960000E+02
1.970000E+02
1.980000E+02
1.990000E+02
2.000000E+02
0.000000E+00
1.000000E+00
2.000000E+00
3.000000E+00
4.000000E+00
5.000000E+00
6.000000E+00
7.000000E+00
8.000000E+00
9.000000E+00
1.000000E+01
1.100000E+01
1.200000E+01
1.300000E+01
1.400000E+01
1.500000E+01
1.600000E+01
1.700000E+01
1.800000E+01
1.900000E+01
2.000000E+01
2.100000E+01
2.200000E+01
2.300000E+01
2.400000E+01
2.500000E+01
2.600000E+01
2.700000E+01
2.800000E+01
2.900000E+01
3.000000E+01
3.100000E+01
3.200000E+01
3.300000E+01
3.400000E+01
3.500000E+01
3.600000E+01
3.700000E+01
3.800000E+01
3.900000E+01
4.000000E+01
4.100000E+01
4.200000E+01
4.300000E+01
4.400000E+01
4.500000E+01
4.600000E+01
4.700000E+01
4.800000E+01
4.900000E+01
5.000000E+01
5.100000E+01
5.200000E+01
5.300000E+01
5.400000E+01
5.500000E+01
5.600000E+01
5.700000E+01
5.800000E+01
5.900000E+01
6.000000E+01
6.100000E+01
6.200000E+01
6.300000E+01
6.400000E+01
6.500000E+01
6.600000E+01
6.700000E+01
6.800000E+01
6.900000E+01
7.000000E+01
7.100000E+01
7.200000E+01
7.300000E+01
7.400000E+01
7.500000E+01
7.600000E+01
7.700000E+01
7.800000E+01
7.900000E+01
8.000000E+01
8.100000E+01
8.200000E+01
8.300000E+01
8.400000E+01
8.500000E+01
8.600000E+01
8.700000E+01
8.800000E+01
8.900000E+01
9.000000E+01
9.100000E+01
9.200000E+01
9.300000E+01
9.400000E+01
9.500000E+01
9.600000E+01
9.700000E+01
9.800000E+01
9.900000E+01
1.000000E+02
1.010000E+02
1.020000E+02
1.030000E+02
1.040000E+02
1.050000E+02
1.060000E+02
1.070000E+02
1.080000E+02
1.090000E+02
1.100000E+02
1.110000E+02
1.120000E+02
1.130000E+02
1.140000E+02
1.150000E+02
1.160000E+02
1.170000E+02
1.180000E+02
1.190000E+02
1.200000E+02
1.210000E+02
1.220000E+02
1.230000E+02
1.240000E+02
1.250000E+02
1.260000E+02
1.270000E+02
1.280000E+02
1.290000E+02
1.300000E+02
1.310000E+02
1.320000E+02
1.330000E+02
1.340000E+02
1.350000E+02
1.360000E+02
1.370000E+02
1.380000E+02
1.390000E+02
1.400000E+02
1.410000E+02
1.420000E+02
1.430000E+02
1.440000E+02
1.450000E+02
1.460000E+02
1.470000E+02
1.480000E+02
1.490000E+02
1.500000E+02
1.510000E+02
1.520000E+02
1.530000E+02
1.540000E+02
1.550000E+02
1.560000E+02
1.570000E+02
1.580000E+02
1.590000E+02
1.600000E+02
1.610000E+02
1.620000E+02
1.630000E+02
1.640000E+02
1.650000E+02
1.660000E+02
1.670000E+02
1.680000E+02
1.690000E+02
1.700000E+02
1.710000E+02
1.720000E+02
1.730000E+02
1.740000E+02
1.750000E+02
1.760000E+02
1.770000E+02
1.780000E+02
1.790000E+02
1.800000E+02
1.810000E+02
1.820000E+02
1.830000E+02
1.840000E+02
1.850000E+02
1.860000E+02
1.870000E+02
1.880000E+02
1.890000E+02
1.900000E+02
1.910000E+02
1.920000E+02
1.930000E+02
1.940000E+02
1.950000E+02
1.960000E+02
1.970000E+02
1.980000E+02
1.990000E+02
2.000000E+02
0.000000E+00
1.000000E+00
2.000000E+00
3.000000E+00
4.000000E+00
5.000000E+00
6.000000E+00
7.000000E+00
8.000000E+00
9.000000E+00
1.000000E+01
1.100000E+01
1.200000E+01
1.300000E+01
1.400000E+01
1.500000E+01
1.600000E+01
1.700000E+01
1.800000E+01
1.900000E+01
2.000000E+01
2.100000E+01
2.200000E+01
2.300000E+01
2.400000E+01
2.500000E+01
2.600000E+01
2.700000E+01
2.800000E+01
2.900000E+01
3.000000E+01
3.100000E+01
3.200000E+01
3.300000E+01
3.400000E+01
3.500000E+01
3.600000E+01
3.700000E+01
3.800000E+01
3.900000E+01
4.000000E+01
4.100000E+01
4.200000E+01
4.300000E+01
4.400000E+01
4.500000E+01
4.600000E+01
4.700000E+01
4.800000E+01
4.900000E+01
5.000000E+01
5.100000E+01
5.200000E+01
5.300000E+01
5.400000E+01
5.500000E+01
5.600000E+01
5.700000E+01
5.800000E+01
5.900000E+01
6.000000E+01
6.100000E+01
6.200000E+01
6.300000E+01
6.400000E+01
6.500000E+01
6.600000E+01
6.700000E+01
6.800000E+01
6.900000E+01
7.000000E+01
7.100000E+01
7.200000E+01
7.300000E+01
7.400000E+01
7.500000E+01
7.600000E+01
7.700000E+01
7.800000E+01
7.900000E+01
8.000000E+01
8.100000E+01
8.200000E+01
8.300000E+01
8.400000E+01
8.500000E+01
8.600000E+01
8.700000E+01
8.800000E+01
8.900000E+01
9.000000E+01
9.100000E+01
9.200000E+01
9.300000E+01
9.400000E+01
9.500000E+01
9.600000E+01
9.700000E+01
9.800000E+01
9.900000E+01
1.000000E+02
1.010000E+02
1.020000E+02
1.030000E+02
1.040000E+02
1.050000E+02
1.060000E+02
1.070000E+02
1.080000E+02
1.090000E+02
1.100000E+02
1.110000E+02
1.120000E+02
1.130000E+02
1.140000E+02
1.150000E+02
1.160000E+02
1.170000E+02
1.180000E+02
1.190000E+02
1.200000E+02
1.210000E+02
1.220000E+02
1.230000E+02
1.240000E+02
1.250000E+02
1.260000E+02
1.270000E+02
1.280000E+02
1.290000E+02
1.300000E+02
1.310000E+02
1.320000E+02
1.330000E+02
1.340000E+02
1.350000E+02
1.360000E+02
1.370000E+02
1.380000E+02
1.390000E+02
1.400000E+02
1.410000E+02
1.420000E+02
1.430000E+02
1.440000E+02
1.450000E+02
1.460000E+02
1.470000E+02
1.480000E+02
1.490000E+02
1.500000E+02
1.510000E+02
1.520000E+02
1.530000E+02
1.540000E+02
1.550000E+02
1.560000E+02
1.570000E+02
1.580000E+02
1.590000E+02
1.600000E+02
1.610000E+02
1.620000E+02
1.630000E+02
1.640000E+02
1.650000E+02
1.660000E+02
1.670000E+02
1.680000E+02
1.690000E+02
1.700000E+02
1.710000E+02
1.720000E+02
1.730000E+02
1.740000E+02
1.750000E+02
1.760000E+02
1.770000E+02
1.780000E+02
1.790000E+02
1.800000E+02
1.810000E+02
1.820000E+02
1.830000E+02
1.840000E+02
1.850000E+02
1.860000E+02
1.870000E+02
1.880000E+02
1.890000E+02
1.900000E+02
1.910000E+02
1.920000E+02
1.930000E+02
1.940000E+02
1.950000E+02
1.960000E+02
1.970000E+02
1.980000E+02
1.990000E+02
2.000000E+02
0.000000E+00
1.000000E+00
2.000000E+00
3.000000E+00
4.000000E+00
5.000000E+00
6.000000E+00
7.000000E+00
8.000000E+00
9.000000E+00
1.000000E+01
1.100000E+01
1.200000E+01
1.300000E+01
1.400000E+01
1.500000E+01
1.600000E+01
1.700000E+01
1.800000E+01
1.900000E+01
2.000000E+01
2.100000E+01
2.200000E+01
2.300000E+01
2.400000E+01
2.500000E+01
2.600000E+01
2.700000E+01
2.800000E+01
2.900000E+01
3.000000E+01
3.100000E+01
3.200000E+01
3.300000E+01
3.400000E+01
3.500000E+01
3.600000E+01
3.700000E+01
3.800000E+01
3.900000E+01
4.000000E+01
4.100000E+01
4.200000E+01
4.300000E+01
4.400000E+01
4.500000E+01
4.600000E+01
4.700000E+01
4.800000E+01
4.900000E+01
5.000000E+01
5.100000E+01
5.200000E+01
5.300000E+01
5.400000E+01
5.500000E+01
5.600000E+01
5.700000E+01
5.800000E+01
5.900000E+01
6.000000E+01
6.100000E+01
6.200000E+01
6.300000E+01
6.400000E+01
6.500000E+01
6.600000E+01
6.700000E+01
6.800000E+01
6.900000E+01
7.000000E+01
7.100000E+01
7.200000E+01
7.300000E+01
7.400000E+01
7.500000E+01
7.600000E+01
7.700000E+01
7.800000E+01
7.900000E+01
8.000000E+01
8.100000E+01
8.200000E+01
8.300000E+01
8.400000E+01
8.500000E+01
8.600000E+01
8.700000E+01
8.800000E+01
8.900000E+01
9.000000E+01
9.100000E+01
9.200000E+01
9.300000E+01
9.400000E+01
9.500000E+01
9.600000E+01
9.700000E+01
9.800000E+01
9.900000E+01
1.000000E+02
1.010000E+02
1.020000E+02
1.030000E+02
1.040000E+02
1.050000E+02
1.060000E+02
1.070000E+02
1.080000E+02
1.090000E+02
1.100000E+02
1.110000E+02
1.120000E+02
1.130000E+02
1.140000E+02
1.150000E+02
1.160000E+02
1.170000E+02
1.180000E+02
1.190000E+02
1.200000E+02
1.210000E+02
1.220000E+02
1.230000E+02
1.240000E+02
1.250000E+02
1.260000E+02
1.270000E+02
1.280000E+02
1.290000E+02
1.300000E+02
1.310000E+02
1.320000E+02
1.330000E+02
1.340000E+02
1.350000E+02
1.360000E+02
1.370000E+02
1.380000E+02
1.390000E+02
1.400000E+02
1.410000E+02
1.420000E+02
1.430000E+02
1.440000E+02
1.450000E+02
1.460000E+02
1.470000E+02
1.480000E+02
1.490000E+02
1.500000E+02
1.510000E+02
1.520000E+02
1.530000E+02
1.540000E+02
1.550000E+02
1.560000E+02
1.570000E+02
1.580000E+02
1.590000E+02
1.600000E+02
1.610000E+02
1.620000E+02
1.630000E+02
1.640000E+02
1.650000E+02
1.660000E+02
1.670000E+02
1.680000E+02
1.690000E+02
1.700000E+02
1.710000E+02
1.720000E+02
1.730000E+02
1.740000E+02
1.750000E+02
1.760000E+02
1.770000E+02
1.780000E+02
1.790000E+02
1.800000E+02
1.810000E+02
1.820000E+02
1.830000E+02
1.840000E+02
1.850000E+02
1.860000E+02
1.870000E+02
1.880000E+02
[truncated: 164,776 more chars]
