# Supplementary material for: Visualization of porosity and pore size gradients in electrospun scaffolds using laser metrology
Source: PLoS One. 2023 Mar 9;18(3):e0282903. doi: 10.1371/journal.pone.0282903 (PMC9997878; doi:10.1371/journal.pone.0282903)
Supplement: S1 Data — (GZ) [file pone.0282903.s002.gz › data/Thickness&Porosity/169.Porosity.txt]

Porosity
6.381593E+01
7.662247E+01
6.105710E+01
1.030086E+02
7.385477E+01
-7.326582E+01
2.761419E+01
4.771303E+01
5.040075E+01
-2.263640E+01
6.169546E+01
8.570116E+01
8.424345E+01
7.634546E+01
7.604366E+01
5.720378E+01
5.777376E+01
6.521348E+01
5.397582E+01
6.197108E+01
6.189670E+01
6.394807E+01
6.672620E+01
6.431339E+01
6.859013E+01
6.734167E+01
7.071503E+01
7.412932E+01
7.889422E+01
7.954614E+01
8.112267E+01
8.493024E+01
8.714394E+01
8.879499E+01
8.892428E+01
9.021961E+01
8.986777E+01
9.013269E+01
8.909337E+01
8.848994E+01
8.829000E+01
8.880589E+01
8.861869E+01
8.841672E+01
8.831728E+01
8.857009E+01
8.856163E+01
8.833431E+01
8.816573E+01
8.822047E+01
8.806564E+01
8.809645E+01
8.822010E+01
8.798618E+01
8.784080E+01
8.790962E+01
8.793056E+01
8.734611E+01
8.746940E+01
8.761052E+01
8.773917E+01
8.757743E+01
8.747747E+01
8.744845E+01
8.733529E+01
8.741747E+01
8.739010E+01
8.724490E+01
8.731781E+01
8.720205E+01
8.702111E+01
8.722625E+01
8.704024E+01
8.708136E+01
8.722303E+01
8.712676E+01
8.702318E+01
8.696165E+01
8.695468E+01
8.691301E+01
8.704951E+01
8.699690E+01
8.690974E+01
8.689861E+01
8.683052E+01
8.692736E+01
8.694703E+01
8.702717E+01
8.690047E+01
8.692162E+01
8.683591E+01
8.675641E+01
8.690130E+01
8.687843E+01
8.705989E+01
8.687284E+01
8.695165E+01
8.700682E+01
8.699683E+01
8.711664E+01
8.706445E+01
8.701827E+01
8.729396E+01
8.700914E+01
8.699668E+01
8.713028E+01
8.720574E+01
8.728463E+01
8.722323E+01
8.728212E+01
8.725748E+01
8.729648E+01
8.735796E+01
8.747771E+01
8.745669E+01
8.747119E+01
8.741382E+01
8.736393E+01
8.759174E+01
8.749395E+01
8.768099E+01
8.755961E+01
8.761459E+01
8.760488E+01
8.775244E+01
8.779985E+01
8.773261E+01
8.790312E+01
8.791084E+01
8.795782E+01
8.801299E+01
8.793473E+01
8.823822E+01
8.812773E+01
8.824439E+01
8.818127E+01
8.825650E+01
8.837446E+01
8.846449E+01
8.834571E+01
8.844812E+01
8.857392E+01
8.865355E+01
8.834209E+01
8.872129E+01
8.848029E+01
8.854176E+01
8.832923E+01
8.843638E+01
8.877939E+01
8.881916E+01
8.929329E+01
8.877437E+01
8.853151E+01
8.848524E+01
8.850226E+01
8.797686E+01
8.680800E+01
8.586633E+01
8.478246E+01
8.128966E+01
7.906048E+01
7.647001E+01
7.418645E+01
7.285993E+01
6.702227E+01
6.775107E+01
6.769234E+01
6.770124E+01
7.021844E+01
7.274525E+01
7.197622E+01
7.097053E+01
7.063332E+01
7.521358E+01
6.539761E+01
7.045930E+01
6.722149E+01
7.284480E+01
7.459350E+01
7.314029E+01
7.130051E+01
7.274782E+01
6.526620E+01
6.739954E+01
6.875842E+01
6.708866E+01
6.813880E+01
6.696057E+01
6.721023E+01
5.248205E+01
6.723951E+01
5.970785E+01
6.050033E+01
9.557990E+01
1.141664E+02
1.242342E+02
1.269914E+02
1.279211E+02
1.313222E+02
1.316467E+02
5.904363E+01
7.876440E+01
5.818830E+01
8.069644E+01
9.700013E+01
-7.823280E+02
-4.153466E+02
2.956468E+01
2.671430E+01
1.866979E+01
6.316462E+01
9.059207E+01
9.044795E+01
8.046290E+01
8.061344E+01
5.920641E+01
5.659209E+01
6.168609E+01
6.383537E+01
6.070686E+01
6.264623E+01
6.491845E+01
6.720727E+01
6.620524E+01
6.862552E+01
7.022456E+01
7.413396E+01
7.411017E+01
8.040280E+01
8.276810E+01
8.155333E+01
8.478022E+01
8.748573E+01
8.803759E+01
8.918157E+01
9.024452E+01
9.053324E+01
8.921308E+01
8.851965E+01
8.848781E+01
8.828782E+01
8.845556E+01
8.867018E+01
8.824593E+01
8.827833E+01
8.839781E+01
8.819852E+01
8.832423E+01
8.812208E+01
8.809299E+01
8.820759E+01
8.830973E+01
8.814549E+01
8.813492E+01
8.790471E+01
8.798632E+01
8.787886E+01
8.703822E+01
8.740468E+01
8.762320E+01
8.769680E+01
8.775574E+01
8.750756E+01
8.746369E+01
8.746328E+01
8.740022E+01
8.750541E+01
8.720611E+01
8.722339E+01
8.719301E+01
8.710893E+01
8.719858E+01
8.714463E+01
8.707750E+01
8.715673E+01
8.714991E+01
8.695014E+01
8.694509E+01
8.686598E+01
8.682748E+01
8.699647E+01
8.693556E+01
8.684804E+01
8.683918E+01
8.691545E+01
8.686092E+01
8.686544E+01
8.713491E+01
8.683628E+01
8.688654E+01
8.683441E+01
8.681154E+01
8.701724E+01
8.689065E+01
8.686702E+01
8.696328E+01
8.702833E+01
8.688643E+01
8.696141E+01
8.707261E+01
8.704300E+01
8.696245E+01
8.705555E+01
8.706287E+01
8.697184E+01
8.694749E+01
8.713460E+01
8.729033E+01
8.713056E+01
8.718218E+01
8.728126E+01
8.732027E+01
8.742276E+01
8.743599E+01
8.755842E+01
8.767077E+01
8.745853E+01
8.733154E+01
8.754208E+01
8.757487E+01
8.773387E+01
8.771891E+01
8.755471E+01
8.766181E+01
8.774861E+01
8.775886E+01
8.768999E+01
8.781002E+01
8.793081E+01
8.795783E+01
8.795743E+01
8.795967E+01
8.808681E+01
8.796959E+01
8.811062E+01
8.814940E+01
8.811172E+01
8.821504E+01
8.834548E+01
8.826708E+01
8.855315E+01
8.849668E+01
8.843806E+01
8.847983E+01
8.864943E+01
8.856450E+01
8.895372E+01
8.861952E+01
8.866249E+01
8.874135E+01
8.842324E+01
8.878557E+01
8.901362E+01
8.848497E+01
8.844040E+01
8.798259E+01
8.794820E+01
8.718791E+01
8.662347E+01
8.524926E+01
8.278848E+01
8.048348E+01
7.886693E+01
7.538483E+01
7.357006E+01
6.863248E+01
7.373088E+01
7.121371E+01
7.174926E+01
7.032577E+01
7.141957E+01
6.999961E+01
7.471833E+01
7.513045E+01
7.379990E+01
7.175366E+01
7.177885E+01
7.047837E+01
6.825511E+01
7.296446E+01
7.341418E+01
6.824196E+01
7.078808E+01
7.453880E+01
8.540504E+01
7.446225E+01
7.054903E+01
6.544709E+01
6.364596E+01
5.160190E+01
6.768965E+01
5.995074E+01
6.103449E+01
5.864705E+01
7.194721E+01
8.310985E+01
9.338915E+01
9.284411E+01
9.571036E+01
9.586908E+01
9.591687E+01
6.604603E+01
8.036833E+01
4.440386E+01
5.021810E+01
9.193930E+01
4.494570E+02
4.507799E+02
3.688758E+01
1.549967E+00
5.639863E+02
-2.238135E+02
8.948172E+01
8.101745E+01
5.802503E+01
8.399720E+01
7.625687E+01
6.221300E+01
6.381802E+01
5.629069E+01
6.975941E+01
5.758196E+01
6.264875E+01
6.651357E+01
6.647768E+01
6.670300E+01
6.791073E+01
7.367158E+01
7.336706E+01
7.771164E+01
8.169476E+01
8.120775E+01
8.439770E+01
8.749077E+01
8.773564E+01
8.798350E+01
8.856597E+01
8.920851E+01
8.869911E+01
8.850609E+01
8.870067E+01
8.836451E+01
8.841389E+01
8.861249E+01
8.841011E+01
8.854817E+01
8.842276E+01
8.828493E+01
8.850535E+01
8.806946E+01
8.828499E+01
8.824553E+01
8.814298E+01
8.818356E+01
8.822243E+01
8.887946E+01
8.794777E+01
8.797790E+01
8.734406E+01
8.748043E+01
8.761198E+01
8.771449E+01
8.777245E+01
8.755731E+01
8.755915E+01
8.748881E+01
8.743228E+01
8.734309E+01
8.736862E+01
8.730242E+01
8.722123E+01
8.719102E+01
8.715321E+01
8.719365E+01
8.707171E+01
8.714212E+01
8.709124E+01
8.695496E+01
8.708283E+01
8.706716E+01
8.692945E+01
8.681662E+01
8.685665E+01
8.690495E+01
8.698408E+01
8.699662E+01
8.689847E+01
8.679784E+01
8.704217E+01
8.691614E+01
8.688502E+01
8.690838E+01
8.674628E+01
8.679053E+01
8.686515E+01
8.683200E+01
8.687367E+01
8.701027E+01
8.703285E+01
8.688126E+01
8.701283E+01
8.710028E+01
8.703016E+01
8.702736E+01
8.704056E+01
8.703590E+01
8.713727E+01
8.706043E+01
8.709898E+01
8.707629E+01
8.724103E+01
8.734622E+01
8.731434E+01
8.724809E+01
8.749299E+01
8.756655E+01
8.753918E+01
8.750832E+01
8.749626E+01
8.742437E+01
8.761809E+01
8.761090E+01
8.772171E+01
8.751528E+01
8.773065E+01
8.781445E+01
8.775157E+01
8.772563E+01
8.777555E+01
8.800308E+01
8.806647E+01
8.794208E+01
8.797702E+01
8.819086E+01
8.808734E+01
8.808434E+01
8.813115E+01
8.828431E+01
8.810067E+01
8.832155E+01
8.840403E+01
8.854091E+01
8.821346E+01
8.837315E+01
8.823276E+01
8.836736E+01
8.851691E+01
8.883349E+01
8.851130E+01
8.850418E+01
8.876101E+01
8.845799E+01
8.864915E+01
8.864331E+01
8.853169E+01
8.802203E+01
8.816431E+01
8.778874E+01
8.667391E+01
8.621403E+01
8.352557E+01
8.095810E+01
7.958154E+01
7.687326E+01
7.686305E+01
7.281285E+01
7.342092E+01
7.308595E+01
7.253110E+01
7.051713E+01
7.029705E+01
6.804992E+01
7.020230E+01
7.168497E+01
6.993949E+01
6.584362E+01
7.001112E+01
7.665818E+01
7.656465E+01
7.481166E+01
7.645234E+01
7.236994E+01
6.881175E+01
6.038363E+01
8.738726E+01
9.343803E+01
7.653998E+01
6.343314E+01
5.271739E+01
6.181741E+01
5.940346E+01
6.623920E+01
6.179682E+01
7.196331E+01
5.731641E+01
-2.252051E+00
-1.184897E+02
-4.217594E+02
-7.262492E+02
-1.416271E+03
-5.059324E+03
2.016764E+03
6.261814E+01
7.259940E+01
4.921862E+01
9.626511E+01
9.264574E+01
7.506418E+01
-1.410851E+00
1.860451E+02
-2.809517E+02
-2.104848E+03
1.138585E+02
8.134064E+01
7.877042E+01
4.640415E+01
6.916628E+01
7.172389E+01
5.875102E+01
6.535279E+01
6.408092E+01
6.616605E+01
5.802490E+01
6.366113E+01
6.093677E+01
6.444477E+01
6.514287E+01
6.615554E+01
6.979324E+01
6.584101E+01
7.413268E+01
8.125005E+01
8.174675E+01
8.386964E+01
8.713753E+01
8.811061E+01
8.819935E+01
8.882187E+01
8.895392E+01
8.888446E+01
8.877977E+01
8.892087E+01
8.873360E+01
8.877681E+01
8.831725E+01
8.828953E+01
8.852094E+01
8.859512E+01
8.857430E+01
8.836810E+01
8.818269E+01
8.834597E+01
8.822744E+01
8.812442E+01
8.816538E+01
8.772936E+01
8.782967E+01
8.792248E+01
8.791571E+01
8.738789E+01
8.749974E+01
8.762292E+01
8.751358E+01
8.762278E+01
8.756767E+01
8.747911E+01
8.736983E+01
8.740374E+01
8.746173E+01
8.739021E+01
8.726323E+01
8.731844E+01
8.712415E+01
8.718434E+01
8.695199E+01
8.683557E+01
8.702857E+01
8.707732E+01
8.708174E+01
8.703788E+01
8.690718E+01
8.689456E+01
8.688979E+01
8.689759E+01
8.691741E+01
8.690864E+01
8.685422E+01
8.685752E+01
8.675962E+01
8.685062E+01
8.705058E+01
8.685802E+01
8.690380E+01
8.658382E+01
8.685415E+01
8.683406E+01
8.693481E+01
8.690133E+01
8.686009E+01
8.688732E+01
8.694440E+01
8.701213E+01
8.702395E+01
8.705489E+01
8.703358E+01
8.712465E+01
8.700756E+01
8.719634E+01
8.705137E+01
8.700146E+01
8.719457E+01
8.716541E+01
8.720626E+01
8.724090E+01
8.712761E+01
8.753114E+01
8.744809E+01
8.758867E+01
8.755117E+01
8.745526E+01
8.744335E+01
8.761691E+01
8.752708E+01
8.775542E+01
8.769257E+01
8.759877E+01
8.764510E+01
8.776852E+01
8.780876E+01
8.782116E+01
8.791555E+01
8.792202E+01
8.790112E+01
8.800848E+01
8.810919E+01
8.810570E+01
8.811012E+01
8.793900E+01
8.818418E+01
8.810742E+01
8.838793E+01
8.845571E+01
8.841135E+01
8.829437E+01
8.822134E+01
8.830464E+01
8.858201E+01
8.840940E+01
8.860718E+01
8.859159E+01
8.843947E+01
8.874642E+01
8.851180E+01
8.884071E+01
8.889241E+01
8.856705E+01
8.781860E+01
8.785908E+01
8.784268E+01
8.656503E+01
8.598422E+01
8.422199E+01
7.973045E+01
7.817435E+01
7.523363E+01
7.515665E+01
7.395175E+01
7.106964E+01
7.200000E+01
7.233606E+01
6.967538E+01
6.504148E+01
5.800060E+01
6.725492E+01
6.703731E+01
6.785504E+01
6.815374E+01
6.838661E+01
7.049052E+01
7.619133E+01
7.544897E+01
7.959080E+01
6.879538E+01
6.389883E+01
6.372630E+01
7.392509E+01
7.460611E+01
7.499466E+01
7.125592E+01
4.564114E+01
6.759680E+01
6.644151E+01
6.676611E+01
6.132080E+01
5.864821E+01
5.552631E+01
-1.150388E+02
-3.450217E+03
9.142080E+02
2.504640E+03
1.312097E+03
1.049820E+03
9.836161E+02
4.965927E+01
7.435142E+01
5.349883E+01
7.163147E+01
8.824127E+01
7.257506E+01
7.097592E+00
1.399070E+02
2.393892E+01
1.210139E+02
1.387227E+02
7.805355E+01
8.098112E+01
6.430601E+01
6.751321E+01
5.739247E+01
5.668867E+01
6.063454E+01
6.686116E+01
6.119514E+01
5.827250E+01
5.946906E+01
5.843821E+01
6.107167E+01
6.340393E+01
6.679033E+01
6.727180E+01
5.883518E+01
7.117761E+01
7.888631E+01
8.210149E+01
8.516815E+01
8.700873E+01
8.834891E+01
8.854420E+01
8.868184E+01
8.881553E+01
8.906784E+01
8.892747E+01
8.866891E+01
8.883875E+01
8.883062E+01
8.878694E+01
8.830788E+01
8.844090E+01
8.838723E+01
8.837232E+01
8.830162E+01
8.818970E+01
8.826522E+01
8.820104E+01
8.798845E+01
8.823188E+01
8.787109E+01
8.792619E+01
8.792184E+01
8.785804E+01
8.728631E+01
8.757935E+01
8.756283E+01
8.753630E+01
8.765419E+01
8.773545E+01
8.756477E+01
8.732320E+01
8.739791E+01
8.748726E+01
8.751746E+01
8.712862E+01
8.722810E+01
8.713366E+01
8.723684E+01
8.706440E+01
8.697108E+01
8.705346E+01
8.686967E+01
8.703146E+01
8.692649E+01
8.697143E+01
8.694072E+01
8.699097E+01
8.698118E+01
8.701660E+01
8.682968E+01
8.684100E+01
8.690927E+01
8.684045E+01
8.682132E+01
8.691698E+01
8.685909E+01
8.690467E+01
8.675156E+01
8.703520E+01
8.688225E+01
8.693276E+01
8.697721E+01
8.667944E+01
8.681311E+01
8.703732E+01
8.699016E+01
8.707368E+01
8.697778E+01
8.707127E+01
8.703688E+01
8.705948E+01
8.707960E+01
8.706936E+01
8.713359E+01
8.715144E+01
8.718708E+01
8.725754E+01
8.725362E+01
8.718328E+01
8.730523E+01
8.734368E+01
8.751855E+01
8.749705E+01
8.743495E+01
8.758723E+01
8.711815E+01
8.751751E+01
8.782204E+01
8.769362E+01
8.772130E+01
8.772029E+01
8.789212E+01
8.783781E+01
8.779599E+01
8.787285E+01
8.782898E+01
8.789301E+01
8.786256E+01
8.796053E+01
8.808596E+01
8.811302E+01
8.809777E+01
8.802795E+01
8.859525E+01
8.845064E+01
8.831711E+01
8.826135E+01
8.834005E+01
8.818932E+01
8.830394E+01
8.865368E+01
8.848103E+01
8.879646E+01
8.847029E+01
8.864259E+01
8.850673E+01
8.863595E+01
8.876491E+01
8.865760E+01
8.854274E+01
8.823793E+01
8.824651E+01
8.805797E+01
8.741899E+01
8.576862E+01
8.313238E+01
7.996761E+01
7.880624E+01
7.517581E+01
7.335506E+01
7.491722E+01
7.209906E+01
7.080460E+01
6.957572E+01
6.432932E+01
6.188833E+01
5.699193E+01
6.256128E+01
6.769888E+01
7.061326E+01
7.339961E+01
7.321026E+01
7.635318E+01
7.367602E+01
7.399733E+01
7.778445E+01
7.224868E+01
8.360101E+01
7.423632E+01
7.182912E+01
6.827092E+01
6.801868E+01
7.270463E+01
6.982512E+01
7.482491E+01
7.097024E+01
6.743774E+01
7.332615E+01
6.438349E+01
6.230923E+01
-1.132368E+02
-1.242346E+03
1.492081E+03
3.971274E+03
2.355821E+03
1.331044E+03
1.322988E+03
6.361788E+01
6.218918E+01
4.512271E+01
5.844971E+01
8.633923E+01
1.057994E+02
-1.820252E+01
2.924133E+00
3.563481E+02
9.395116E+01
-1.610919E+02
8.294778E+01
4.791534E+01
6.100296E+01
6.485895E+01
6.205226E+01
5.211837E+01
5.751386E+01
6.283633E+01
6.364851E+01
5.058931E+01
6.509944E+01
5.709225E+01
5.562239E+01
6.276323E+01
6.724150E+01
6.805397E+01
6.468991E+01
7.349805E+01
7.703384E+01
8.250340E+01
8.546292E+01
8.755109E+01
8.870436E+01
8.990040E+01
8.829067E+01
8.846019E+01
8.859530E+01
8.863590E+01
8.849488E+01
8.865538E+01
8.866051E+01
8.852412E+01
8.837672E+01
8.842548E+01
8.832954E+01
8.852754E+01
8.831415E+01
8.829475E+01
8.823981E+01
8.813469E+01
8.795440E+01
8.800310E+01
8.788227E+01
8.770096E+01
8.785493E+01
8.787488E+01
8.751729E+01
8.757018E+01
8.774283E+01
8.759941E+01
8.766023E+01
8.762796E+01
8.761421E+01
8.731117E+01
8.749644E+01
8.735876E+01
8.739797E+01
8.731566E+01
8.721716E+01
8.718040E+01
8.714862E+01
8.704973E+01
8.720997E+01
8.704358E+01
8.702667E+01
8.701119E+01
8.702340E+01
8.706217E+01
8.698281E+01
8.693030E+01
8.687474E+01
8.693424E+01
8.690265E+01
8.692249E+01
8.692181E+01
8.693028E+01
8.686968E+01
8.692723E+01
8.697728E+01
8.693160E+01
8.684738E+01
8.696564E+01
8.683316E+01
8.692391E+01
8.693913E+01
8.681382E+01
8.683182E+01
8.694336E+01
8.692005E+01
8.698459E+01
8.691305E+01
8.703939E+01
8.702022E+01
8.708252E+01
8.708794E+01
8.712477E+01
8.710172E+01
8.722493E+01
8.727265E+01
8.734103E+01
8.720708E+01
8.722974E+01
8.729883E+01
8.733244E+01
8.728013E+01
8.759073E+01
8.744729E+01
8.747609E+01
8.668624E+01
8.740903E+01
8.759697E+01
8.763875E+01
8.771183E+01
8.776840E+01
8.785043E+01
8.793650E+01
8.792272E+01
8.798134E+01
8.788315E+01
8.794375E+01
8.787156E+01
8.794892E+01
8.797760E+01
8.818565E+01
8.819071E+01
8.822364E+01
8.853935E+01
8.853650E+01
8.840485E+01
8.841974E+01
8.842414E+01
8.824487E+01
8.821339E+01
8.845555E+01
8.848598E+01
8.854825E+01
8.831470E+01
8.833411E+01
8.878184E+01
8.836624E+01
8.865995E+01
8.864747E+01
8.829952E+01
8.812347E+01
8.872017E+01
8.830872E+01
8.688784E+01
8.450887E+01
8.268043E+01
8.061143E+01
7.953123E+01
7.488798E+01
7.425022E+01
7.111925E+01
6.979440E+01
7.053246E+01
6.433805E+01
6.633791E+01
6.881980E+01
6.525773E+01
6.584582E+01
7.114986E+01
7.461957E+01
7.166010E+01
7.433014E+01
7.325923E+01
7.265407E+01
7.477843E+01
7.676408E+01
7.079108E+01
7.864319E+01
6.628975E+01
6.299627E+01
7.279925E+01
7.283669E+01
7.240321E+01
7.136503E+01
6.977701E+01
6.279779E+01
7.581976E+01
7.609555E+01
7.197365E+01
6.379551E+01
-2.108465E+01
-2.285172E+02
-1.234656E+03
3.234356E+03
1.030200E+03
6.484233E+02
6.155697E+02
6.644375E+01
6.626942E+01
4.164654E+01
3.857689E+01
8.944811E+01
6.559777E+01
5.591532E+01
-1.389932E+03
-4.797964E+01
5.678711E+01
6.032798E+00
7.745559E+01
1.466675E+01
6.678846E+01
5.050996E+01
6.132154E+01
5.836551E+01
5.231058E+01
6.197922E+01
5.446579E+01
5.486902E+01
6.402846E+01
5.752181E+01
5.486730E+01
6.591599E+01
6.326704E+01
6.461697E+01
6.811888E+01
7.199838E+01
7.590196E+01
8.147906E+01
8.500540E+01
8.674281E+01
8.619361E+01
8.907075E+01
8.898085E+01
8.879460E+01
8.982190E+01
8.879425E+01
8.869655E+01
8.885132E+01
8.880153E+01
8.861686E+01
8.847995E+01
8.823270E+01
8.821466E+01
8.833807E+01
8.812337E+01
8.841075E+01
8.810824E+01
8.816328E+01
8.809998E+01
8.793024E+01
8.788824E+01
8.778207E+01
8.786615E+01
8.806412E+01
8.752769E+01
8.754864E+01
8.777138E+01
8.752851E+01
8.762699E+01
8.751837E+01
8.756503E+01
8.732487E+01
8.738356E+01
8.737984E+01
8.724705E+01
8.728157E+01
8.728029E+01
8.724045E+01
8.707927E+01
8.699953E+01
8.704124E+01
8.706445E+01
8.697712E+01
8.693121E+01
8.703775E+01
8.704026E+01
8.705591E+01
8.696211E+01
8.691795E+01
8.685569E+01
8.689500E+01
8.689855E+01
8.686092E+01
8.688420E+01
8.684280E+01
8.689448E+01
8.697266E+01
8.697116E+01
8.686578E+01
8.691896E+01
8.685173E+01
8.678652E+01
8.695572E+01
8.690138E+01
8.684761E+01
8.696552E+01
8.695968E+01
8.685692E+01
8.692463E+01
8.707347E+01
8.701762E+01
8.699263E+01
8.704268E+01
8.705722E+01
8.716418E+01
8.718925E+01
8.718934E+01
8.719831E+01
8.729532E+01
8.739443E+01
8.742561E+01
8.724517E+01
8.736057E+01
8.747045E+01
8.735634E+01
8.744550E+01
8.711472E+01
8.731397E+01
8.740761E+01
8.767265E+01
8.764494E+01
8.776554E+01
8.779572E+01
8.799180E+01
8.776968E+01
8.787788E+01
8.794233E+01
8.797313E+01
8.821958E+01
8.799110E+01
8.806628E+01
8.824788E+01
8.824649E+01
8.836817E+01
8.806123E+01
8.831323E+01
8.846497E+01
8.841113E+01
8.823049E+01
8.834931E+01
8.812044E+01
8.853962E+01
8.850687E+01
8.851653E+01
8.877136E+01
8.843244E+01
8.842386E+01
8.854908E+01
8.842196E+01
8.854261E+01
8.816562E+01
8.800504E+01
8.801803E+01
8.710571E+01
8.599033E+01
8.415695E+01
8.212765E+01
8.028464E+01
7.965216E+01
7.527355E+01
7.240148E+01
6.776153E+01
6.771819E+01
6.759103E+01
6.531976E+01
6.960430E+01
6.864654E+01
6.850817E+01
6.785662E+01
6.876012E+01
6.853648E+01
6.819220E+01
7.104797E+01
7.003847E+01
6.954554E+01
7.322754E+01
7.489467E+01
7.056080E+01
6.896043E+01
6.543588E+01
7.475242E+01
6.556962E+01
6.386704E+01
6.130464E+01
6.408207E+01
6.618089E+01
6.290258E+01
6.946879E+01
7.277998E+01
6.830084E+01
4.363821E+01
3.072380E+01
4.213362E+01
1.103674E+02
1.678006E+02
1.652022E+02
1.749700E+02
4.479164E+02
6.869313E+01
7.846912E+01
-7.314039E-02
3.065985E+01
8.870452E+01
-4.421553E+01
2.496914E+02
3.204935E+01
-3.979453E+03
-1.245802E+02
-1.149529E+02
6.378698E+01
4.836997E+01
5.628031E+01
5.492745E+01
8.318920E+01
5.584985E+01
6.002946E+01
5.763189E+01
5.289419E+01
5.188417E+01
7.260480E+01
6.634121E+01
6.009228E+01
6.785390E+01
6.407546E+01
6.160953E+01
6.601718E+01
6.882881E+01
7.467672E+01
7.808931E+01
8.274136E+01
8.542272E+01
8.774333E+01
8.858371E+01
8.826711E+01
8.895041E+01
9.040410E+01
8.887180E+01
8.881544E+01
8.861004E+01
8.881391E+01
8.850602E+01
8.825683E+01
8.832621E+01
8.824404E+01
8.813761E+01
8.817453E+01
8.822692E+01
8.811636E+01
8.817265E+01
8.818966E+01
8.804768E+01
8.812261E+01
8.792991E+01
8.768838E+01
8.790859E+01
8.722127E+01
8.763705E+01
8.776121E+01
8.760607E+01
8.759082E+01
8.753427E+01
8.751690E+01
8.741058E+01
8.732465E+01
8.752785E+01
8.739396E+01
8.733248E+01
8.726947E+01
8.720832E+01
8.715846E+01
8.706429E+01
8.715725E+01
8.711495E+01
8.703902E+01
8.693256E+01
8.699966E+01
8.698058E+01
8.704223E+01
8.687976E+01
8.687192E+01
8.691946E+01
8.694695E+01
8.691856E+01
8.693621E+01
8.695503E+01
8.693757E+01
8.685468E+01
8.685452E+01
8.693157E+01
8.687334E+01
8.681080E+01
8.685473E+01
8.690026E+01
8.680864E+01
8.691884E+01
8.690499E+01
8.703834E+01
8.707213E+01
8.694161E+01
8.683422E+01
8.700085E+01
8.707365E+01
8.708550E+01
8.709470E+01
8.702724E+01
8.719255E+01
8.723544E+01
8.715404E+01
8.716663E+01
8.723799E+01
8.742614E+01
8.746418E+01
8.717892E+01
8.730384E+01
8.740035E+01
8.738276E+01
8.750649E+01
8.711201E+01
8.748413E+01
8.754677E+01
8.771130E+01
8.762815E+01
8.779177E+01
8.780091E+01
8.785032E+01
8.761948E+01
8.783172E+01
8.801133E+01
8.805536E+01
8.824616E+01
8.812279E+01
8.817475E+01
8.814903E+01
8.829461E+01
8.850359E+01
8.798984E+01
8.851290E+01
8.834416E+01
8.816680E+01
8.848653E+01
8.846485E+01
8.802627E+01
8.865669E+01
8.833766E+01
8.830716E+01
8.869635E+01
8.844308E+01
8.814083E+01
8.855802E+01
8.821321E+01
8.865781E+01
8.827019E+01
8.829619E+01
8.818226E+01
8.728340E+01
8.621721E+01
8.426901E+01
8.113209E+01
7.899788E+01
7.792941E+01
7.345498E+01
7.139754E+01
7.037901E+01
7.208271E+01
6.944934E+01
6.936614E+01
6.589669E+01
6.856688E+01
6.630292E+01
6.845069E+01
6.484058E+01
6.994710E+01
6.525854E+01
6.697297E+01
6.751073E+01
6.872396E+01
6.387297E+01
7.167634E+01
6.968485E+01
6.896409E+01
7.282483E+01
7.605582E+01
6.257937E+01
6.150831E+01
6.048501E+01
6.519799E+01
7.314684E+01
6.548056E+01
6.416281E+01
6.508679E+01
7.293448E+01
4.452774E+01
1.781876E+01
-1.462548E+00
-1.587577E+02
-2.806522E+02
5.035221E+02
2.534419E+02
1.558768E+02
-1.521538E+02
7.681140E+01
3.913257E+01
9.207826E+01
8.809355E+01
-4.861574E+01
3.221344E+01
-7.615028E+01
5.346392E+01
7.573170E+01
1.363762E+01
6.281058E+01
6.614065E+01
4.757554E+01
5.639696E+01
6.959493E+01
5.183709E+01
5.878869E+01
5.507311E+01
5.253305E+01
5.321986E+01
6.458137E+01
6.787594E+01
6.667034E+01
6.622239E+01
6.578811E+01
6.241854E+01
6.465952E+01
6.956817E+01
7.551597E+01
7.876588E+01
8.129331E+01
8.539450E+01
8.862848E+01
8.867528E+01
8.907279E+01
8.890183E+01
8.894243E+01
8.878098E+01
8.892007E+01
8.856252E+01
8.864582E+01
8.840224E+01
8.830375E+01
8.828426E+01
8.828816E+01
8.838909E+01
8.832149E+01
8.814011E+01
8.815575E+01
8.818752E+01
8.823841E+01
8.806292E+01
8.794632E+01
8.781626E+01
8.773422E+01
8.767235E+01
8.706856E+01
8.762404E+01
8.775390E+01
8.763934E+01
8.758090E+01
8.757828E+01
8.751615E+01
8.746063E+01
8.746247E+01
8.744181E+01
8.729394E+01
8.735593E+01
8.721346E+01
8.714015E+01
8.727220E+01
8.726535E+01
8.719639E+01
8.710539E+01
8.711464E+01
8.684536E+01
8.694681E+01
8.690874E+01
8.702868E+01
8.690937E+01
8.689134E+01
8.688942E+01
8.681717E+01
8.690717E+01
8.693211E+01
8.708033E+01
8.688459E+01
8.678816E+01
8.669612E+01
8.691280E+01
8.688040E+01
8.679313E+01
8.688478E+01
8.699731E+01
8.685587E+01
8.689140E+01
8.685375E+01
8.690498E+01
8.707857E+01
8.701134E+01
8.692223E+01
8.698689E+01
8.702116E+01
8.704835E+01
8.702824E+01
8.707307E+01
8.717118E+01
8.718944E+01
8.716936E+01
8.722194E+01
8.716904E+01
8.730710E+01
8.732071E+01
8.731473E+01
8.739111E+01
8.738794E+01
8.743997E+01
8.755678E+01
8.718492E+01
8.732045E+01
8.749490E+01
8.759447E+01
8.765223E+01
8.777148E+01
8.766523E+01
8.780127E+01
8.775946E+01
8.787040E+01
8.795527E+01
8.812087E+01
8.812384E+01
8.803594E+01
8.817552E+01
8.804750E+01
8.827801E+01
8.833645E+01
8.808616E+01
8.832250E+01
8.839945E+01
8.825337E+01
8.845064E+01
8.841249E+01
8.829541E+01
8.856444E+01
8.833993E+01
8.838154E+01
8.844226E+01
8.834767E+01
8.823798E+01
8.867918E+01
8.835395E+01
8.863463E+01
8.851790E+01
8.795612E+01
8.787370E+01
8.713016E+01
8.619018E+01
8.491452E+01
8.211889E+01
7.954019E+01
7.550221E+01
7.337075E+01
7.068488E+01
6.985160E+01
7.044018E+01
6.919985E+01
6.693510E+01
6.654076E+01
6.217980E+01
6.329844E+01
6.550672E+01
6.493402E+01
6.806291E+01
6.450525E+01
6.149695E+01
6.619849E+01
6.737920E+01
6.954593E+01
7.051705E+01
7.216139E+01
7.454433E+01
6.935336E+01
7.261686E+01
6.259017E+01
4.967748E+01
5.028691E+01
5.576649E+01
7.015936E+01
6.700426E+01
6.585158E+01
7.369849E+01
6.883487E+01
5.265101E+01
2.820781E+01
-2.301314E+01
1.275811E+03
1.639134E+02
1.495666E+02
1.252563E+02
1.112334E+02
-2.006128E+01
7.276451E+01
4.032408E+01
5.931838E+01
7.871990E+01
2.839906E+03
6.800727E+01
2.797753E+01
3.949986E+01
-1.850591E+03
9.174033E+01
6.721897E+01
6.496535E+01
3.667417E+01
5.010185E+01
6.852164E+01
6.503030E+01
5.755801E+01
5.808878E+01
5.256097E+01
5.770058E+01
6.178687E+01
6.977817E+01
6.547760E+01
6.534228E+01
6.809552E+01
6.659320E+01
6.826614E+01
7.284668E+01
7.494808E+01
7.852942E+01
8.165610E+01
8.591244E+01
8.847382E+01
8.897776E+01
8.887966E+01
8.912097E+01
8.878512E+01
8.883734E+01
8.865400E+01
8.858936E+01
8.852136E+01
8.839010E+01
8.854308E+01
8.812456E+01
8.833837E+01
8.835884E+01
8.822718E+01
8.815908E+01
8.829066E+01
8.822825E+01
8.806098E+01
8.803292E+01
8.801304E+01
8.791777E+01
8.753677E+01
8.748969E+01
8.761159E+01
8.760356E+01
8.790204E+01
8.757901E+01
8.770833E+01
8.771411E+01
8.759766E+01
8.749398E+01
8.748667E+01
8.731479E+01
8.704950E+01
8.729299E+01
8.692351E+01
8.707626E+01
8.718906E+01
8.714507E+01
8.710898E+01
8.712443E+01
8.706804E+01
8.693403E+01
8.708096E+01
8.700558E+01
8.704095E+01
8.695169E+01
8.709770E+01
8.682665E+01
8.673422E+01
8.696458E+01
8.681478E+01
8.700415E+01
8.688540E+01
8.671919E+01
8.669321E+01
8.678694E+01
8.679775E+01
8.681711E+01
8.683270E+01
8.685459E+01
8.692322E+01
8.681607E+01
8.679742E+01
8.680666E+01
8.701481E+01
8.716519E+01
8.709118E+01
8.704603E+01
8.687928E+01
8.698729E+01
8.700902E+01
8.712058E+01
8.710983E+01
8.722138E+01
8.726803E+01
8.727869E+01
8.721643E+01
8.727508E+01
8.727613E+01
8.739645E+01
8.734223E+01
8.733978E+01
8.743743E+01
8.750763E+01
8.727312E+01
8.743021E+01
8.764437E+01
8.759530E+01
8.763867E+01
8.774148E+01
8.768594E+01
8.778838E+01
8.786381E+01
8.788068E+01
8.786945E+01
8.809794E+01
8.796071E+01
8.807040E+01
8.820923E+01
8.810045E+01
8.829101E+01
8.830880E+01
8.826110E+01
8.838746E+01
8.849017E+01
8.827738E+01
8.853400E+01
8.844284E+01
8.826617E+01
8.875131E+01
8.837956E+01
8.854494E+01
8.856197E+01
8.862234E+01
8.847824E+01
8.898464E+01
8.893055E+01
8.859528E+01
8.832642E+01
8.788264E+01
8.719730E+01
8.737557E+01
8.596059E+01
8.578114E+01
8.303258E+01
8.205254E+01
7.875574E+01
7.662305E+01
7.286752E+01
6.941622E+01
6.894541E+01
6.701949E+01
6.868818E+01
6.664404E+01
5.966946E+01
6.406896E+01
6.772598E+01
6.675824E+01
6.452690E+01
6.785667E+01
6.755911E+01
6.827168E+01
6.618304E+01
7.585642E+01
7.054165E+01
7.311936E+01
7.328188E+01
6.541307E+01
6.506858E+01
7.109004E+01
5.175875E+01
6.292836E+01
6.148921E+01
5.604180E+01
7.617881E+01
6.437440E+01
5.972453E+01
6.123405E+01
5.934005E+01
3.069469E+01
-3.248408E+01
-9.915311E+02
2.718198E+02
2.030993E+02
1.669252E+02
1.236436E+02
-1.940352E+01
5.622544E+01
7.085269E+01
5.955725E+01
2.121609E+01
-7.385357E+02
-2.935611E+02
-1.586133E+02
1.266488E+02
2.570822E+02
-6.850074E+00
6.000986E+01
1.667808E+01
2.937236E+01
6.090151E+01
6.490689E+01
6.915251E+01
6.136196E+01
5.125826E+01
5.489676E+01
5.119361E+01
5.359204E+01
7.142211E+01
7.085656E+01
6.792920E+01
7.101004E+01
6.911533E+01
7.230546E+01
7.450958E+01
7.493560E+01
7.796568E+01
8.278017E+01
8.536185E+01
8.719962E+01
8.835769E+01
8.851052E+01
8.852804E+01
8.899502E+01
8.848596E+01
8.866786E+01
8.841039E+01
8.854443E+01
8.861179E+01
8.868817E+01
8.791626E+01
8.822757E+01
8.835436E+01
8.827658E+01
8.826128E+01
8.825052E+01
8.826408E+01
8.800412E+01
8.805802E+01
8.790076E+01
8.793069E+01
8.745866E+01
8.741578E+01
8.769836E+01
8.759797E+01
8.779203E+01
8.761272E+01
8.760093E+01
8.749553E+01
8.747237E+01
8.756010E+01
8.740752E+01
8.735567E+01
8.712274E+01
8.726719E+01
8.691804E+01
8.724548E+01
8.719990E+01
8.700554E+01
8.704405E+01
8.714265E+01
8.705920E+01
8.693031E+01
8.712424E+01
8.698626E+01
8.686617E+01
8.708304E+01
8.711866E+01
8.689475E+01
8.673681E+01
8.701343E+01
8.683015E+01
8.701575E+01
8.695935E+01
8.682078E+01
8.689358E+01
8.679047E+01
8.680197E+01
8.679430E+01
8.693267E+01
8.686261E+01
8.693248E+01
8.691856E+01
8.695886E+01
8.687370E+01
8.693865E+01
8.711783E+01
8.703526E+01
8.704808E+01
8.693828E+01
8.705165E+01
8.712769E+01
8.715629E+01
8.707425E+01
8.714794E+01
8.723057E+01
8.724359E+01
8.724984E+01
8.732274E+01
8.727385E+01
8.742057E+01
8.738840E+01
8.744105E+01
8.757599E+01
8.752826E+01
8.766782E+01
8.792281E+01
8.772656E+01
8.758131E+01
8.764189E+01
8.779456E+01
8.780915E+01
8.784426E+01
8.789183E+01
8.779253E+01
8.782147E+01
8.785478E+01
8.799317E+01
8.807312E+01
8.804601E+01
8.805999E+01
8.807254E+01
8.828882E+01
8.842044E+01
8.834004E+01
8.852497E+01
8.854854E+01
8.865499E+01
8.845947E+01
8.817447E+01
8.836383E+01
8.838413E+01
8.858049E+01
8.858061E+01
8.870275E+01
8.973789E+01
8.910521E+01
8.864063E+01
8.813653E+01
8.815952E+01
8.819800E+01
8.695422E+01
8.630568E+01
8.436655E+01
8.470838E+01
8.319356E+01
8.037320E+01
7.861474E+01
7.549306E+01
7.082025E+01
6.999233E+01
7.015448E+01
6.961675E+01
6.784751E+01
6.907316E+01
6.498182E+01
6.728866E+01
6.881532E+01
7.268912E+01
6.578443E+01
6.708714E+01
6.142829E+01
6.891652E+01
6.207689E+01
7.387804E+01
6.932051E+01
6.878878E+01
7.345738E+01
6.922308E+01
6.630805E+01
7.111511E+01
6.483973E+01
7.309159E+01
6.008480E+01
6.324474E+01
7.250676E+01
7.437556E+01
6.448596E+01
5.994461E+01
5.258362E+01
-1.318972E+02
4.075091E+02
2.398400E+02
2.092672E+02
1.829074E+02
1.804197E+02
1.681698E+02
-2.793522E+01
1.856707E+01
7.532744E+01
6.269734E+01
6.584049E+01
8.446526E+01
-3.551769E+01
1.769204E+01
8.473062E+01
-2.473624E+02
-9.317511E+01
6.192144E+01
5.130606E+01
5.382813E+01
5.441745E+01
7.463652E+01
7.919237E+01
6.616302E+01
4.941502E+01
5.843564E+01
5.285172E+01
5.327553E+01
6.225994E+01
7.229129E+01
6.559542E+01
7.136476E+01
7.196364E+01
7.245534E+01
7.467516E+01
7.530348E+01
7.692735E+01
8.247741E+01
8.530974E+01
8.638102E+01
8.835840E+01
8.854566E+01
8.841146E+01
8.841786E+01
8.827677E+01
8.840050E+01
8.828766E+01
8.864939E+01
8.840443E+01
8.838208E+01
8.812146E+01
8.815616E+01
8.845113E+01
8.841105E+01
8.836616E+01
8.832747E+01
8.824601E+01
8.800858E+01
8.814050E+01
8.800930E+01
8.802356E+01
8.730283E+01
8.755276E+01
8.770029E+01
8.763604E+01
8.771052E+01
8.764501E+01
8.755249E+01
8.757868E+01
8.759170E+01
8.741351E+01
8.740555E+01
8.733820E+01
8.737016E+01
8.734573E+01
8.711807E+01
8.737523E+01
8.721319E+01
8.709532E+01
8.707507E+01
8.710615E+01
8.708435E+01
8.695975E+01
8.704637E+01
8.691108E+01
8.679796E+01
8.715063E+01
8.696030E+01
8.688904E+01
8.692721E+01
8.697477E+01
8.697018E+01
8.689746E+01
8.677025E+01
8.684580E+01
8.686865E+01
8.687309E+01
8.693225E+01
8.686403E+01
8.703723E+01
8.698345E+01
8.699941E+01
8.699796E+01
8.697668E+01
8.691285E+01
8.702261E+01
8.694725E+01
8.690638E+01
8.700822E+01
8.709336E+01
8.712473E+01
8.708783E+01
8.728731E+01
8.722952E+01
8.713321E+01
8.719960E+01
8.716915E+01
8.723556E+01
8.735145E+01
8.730293E+01
8.730017E+01
8.739592E+01
8.737329E+01
8.742927E+01
8.750453E+01
8.754286E+01
8.738031E+01
8.761797E+01
8.754742E+01
8.757219E+01
8.777668E+01
8.773824E+01
8.787761E+01
8.786706E+01
8.782361E+01
8.783379E+01
8.805744E+01
8.814904E+01
8.789839E+01
8.796296E+01
8.802665E+01
8.798369E+01
8.816501E+01
8.848349E+01
8.824706E+01
8.839328E+01
8.848104E+01
8.864750E+01
8.839717E+01
8.820291E+01
8.829214E+01
8.830827E+01
8.837122E+01
8.845529E+01
8.825692E+01
9.000839E+01
8.871450E+01
8.836131E+01
8.799753E+01
8.831466E+01
8.790709E+01
8.856365E+01
8.607165E+01
8.257674E+01
8.390793E+01
8.243182E+01
8.182364E+01
8.025998E+01
7.744229E+01
7.064601E+01
6.975499E+01
7.024481E+01
7.117925E+01
6.744488E+01
6.980161E+01
7.385119E+01
6.908498E+01
6.872657E+01
7.105595E+01
6.892796E+01
7.141286E+01
7.294802E+01
7.145185E+01
5.927711E+01
6.557148E+01
6.491323E+01
7.021346E+01
7.225688E+01
7.392080E+01
7.514126E+01
6.780267E+01
7.935351E+01
7.763460E+01
7.060159E+01
6.506022E+01
7.343998E+01
6.197100E+01
7.525865E+01
6.963985E+01
5.285883E+01
1.972123E+02
1.614890E+02
1.527910E+02
1.405273E+02
1.407800E+02
1.326520E+02
1.332314E+02
2.830457E+01
5.848954E+01
7.662270E+01
2.623190E+01
1.093318E+02
6.872498E+01
3.005197E+02
-5.290916E+01
-4.729317E+02
-3.145369E+01
3.516148E+01
7.873482E+01
4.860615E+01
6.507461E+01
5.605099E+01
6.973350E+01
5.543165E+01
6.390106E+01
5.173057E+01
6.924126E+01
5.551767E+01
5.575315E+01
5.751621E+01
6.759816E+01
5.936060E+01
7.532292E+01
6.935988E+01
7.337586E+01
7.211353E+01
7.374518E+01
7.668727E+01
8.365121E+01
8.556849E+01
8.685809E+01
8.810503E+01
8.889786E+01
8.879813E+01
8.848790E+01
8.860174E+01
8.850900E+01
8.854594E+01
8.883945E+01
8.825804E+01
8.848907E+01
8.829568E+01
8.817237E+01
8.834589E+01
8.824551E+01
8.832876E+01
8.820102E+01
8.825185E+01
8.799892E+01
8.823389E+01
8.794654E+01
8.791785E+01
8.693383E+01
8.734074E+01
8.753065E+01
8.774989E+01
8.778612E+01
8.769467E+01
8.763089E+01
8.766037E+01
8.761557E+01
8.753586E+01
8.737807E+01
8.738084E+01
8.733678E+01
8.736258E+01
8.721336E+01
8.739562E+01
8.715702E+01
8.718334E+01
8.731142E+01
8.701219E+01
8.713077E+01
8.712597E+01
8.702516E+01
8.704171E+01
8.686132E+01
8.703746E+01
8.693277E+01
8.683734E+01
8.682466E+01
8.693803E+01
8.691061E+01
8.690319E+01
8.679107E+01
8.693891E+01
8.674075E+01
8.681422E+01
8.688794E+01
8.682838E+01
8.686280E+01
8.685335E+01
8.695868E+01
8.683206E+01
8.691992E+01
8.701469E+01
8.694075E+01
8.694696E+01
8.685897E+01
8.706408E+01
8.708425E+01
8.705667E+01
8.705225E+01
8.707250E+01
8.703111E+01
8.705551E+01
8.704776E+01
8.703456E+01
8.709545E+01
8.728414E+01
8.731598E+01
8.723967E+01
8.739865E+01
8.747558E+01
8.726589E+01
8.735215E+01
8.748897E+01
8.750646E+01
8.759536E+01
8.755279E+01
8.762594E+01
8.773346E+01
8.763200E+01
8.779706E+01
8.763975E+01
8.793197E+01
8.778269E+01
8.794728E+01
8.809883E+01
8.787764E+01
8.807773E+01
8.803338E+01
8.804246E+01
8.831442E+01
8.835934E+01
8.828588E+01
8.828357E+01
8.836195E+01
8.847529E+01
8.855991E+01
8.813273E+01
8.848240E+01
8.843771E+01
8.815029E+01
8.832740E+01
8.838042E+01
8.836678E+01
8.867625E+01
8.871951E+01
8.856113E+01
8.820900E+01
8.788576E+01
8.712314E+01
8.687954E+01
8.220730E+01
8.085060E+01
8.220305E+01
8.242669E+01
8.059895E+01
7.738521E+01
7.106797E+01
6.930122E+01
7.332839E+01
6.734760E+01
6.794698E+01
7.100736E+01
7.577426E+01
6.838185E+01
7.144537E+01
7.273584E+01
7.488733E+01
8.056011E+01
7.095836E+01
7.485184E+01
5.492456E+01
6.664739E+01
6.475478E+01
7.015069E+01
6.519466E+01
6.449194E+01
7.587587E+01
6.843086E+01
6.695924E+01
6.786504E+01
7.003990E+01
6.699580E+01
7.166793E+01
7.844216E+01
7.661194E+01
7.509228E+01
7.101920E+01
3.238309E+01
1.866745E+02
1.184222E+02
1.083801E+02
9.800945E+01
8.757516E+01
9.376951E+01
7.524384E+01
7.039618E+01
6.736317E+01
5.889592E+01
4.905161E+01
6.160755E+01
1.401966E+01
2.983592E+01
-8.177874E+01
6.784910E+01
8.602329E+01
6.221451E+01
5.153155E+01
5.727915E+01
7.014143E+01
7.230571E+01
5.114763E+01
6.254347E+01
6.049079E+01
6.109263E+01
5.482208E+01
5.790980E+01
5.640890E+01
6.204200E+01
6.391436E+01
1.154726E+02
6.800067E+01
6.839723E+01
7.199239E+01
7.456286E+01
7.775478E+01
8.231084E+01
8.225176E+01
8.716236E+01
8.891947E+01
8.917926E+01
8.942275E+01
8.933405E+01
8.890097E+01
8.857927E+01
8.861005E+01
8.823258E+01
8.842571E+01
8.851205E+01
8.819663E+01
8.823112E+01
8.836965E+01
8.801295E+01
8.823151E+01
8.806621E+01
8.823730E+01
8.821694E+01
8.816530E+01
8.783754E+01
8.798218E+01
8.715415E+01
8.738104E+01
8.770645E+01
8.783064E+01
8.774742E+01
8.778368E+01
8.761304E+01
8.761983E+01
8.756572E+01
8.763415E+01
8.742961E+01
8.755583E+01
8.732005E+01
8.729406E+01
8.724634E+01
8.726994E+01
8.709325E+01
8.719610E+01
8.729507E+01
8.704286E+01
8.721370E+01
8.724189E+01
8.704230E+01
8.713054E+01
8.694739E+01
8.700216E+01
8.691090E+01
8.696603E+01
8.685352E+01
8.695315E+01
8.683180E+01
8.678480E+01
8.666834E+01
8.698681E+01
8.686586E+01
8.674439E+01
8.679079E+01
8.688323E+01
8.685803E+01
8.679770E+01
8.688937E+01
8.672387E+01
8.694472E+01
8.700100E+01
8.692750E+01
8.701540E+01
8.703032E+01
8.716606E+01
8.709884E+01
8.701991E+01
8.715952E+01
8.716282E+01
8.699837E+01
8.712340E+01
8.714851E+01
8.709526E+01
8.724793E+01
8.730843E+01
8.745263E+01
8.726321E+01
8.747112E+01
8.757835E+01
8.727963E+01
8.728980E+01
8.753993E+01
8.751917E+01
8.760961E+01
8.751005E+01
8.757535E+01
8.774426E+01
8.773475E+01
8.780468E+01
8.768573E+01
8.786823E+01
8.779892E+01
8.791296E+01
8.807347E+01
8.795642E+01
8.798790E+01
8.808775E+01
8.813097E+01
8.838048E+01
8.816614E+01
8.804408E+01
8.837059E+01
8.837681E+01
8.834708E+01
8.866242E+01
8.823178E+01
8.837578E+01
8.845411E+01
8.849745E+01
8.832850E+01
8.871854E+01
8.866643E+01
8.836403E+01
8.827693E+01
8.841872E+01
8.797558E+01
8.861852E+01
8.775154E+01
8.592649E+01
7.927474E+01
7.947198E+01
8.285440E+01
8.336660E+01
8.018893E+01
7.729293E+01
7.352381E+01
7.243797E+01
7.091130E+01
7.188281E+01
7.205863E+01
7.555479E+01
8.185252E+01
7.410009E+01
7.509585E+01
7.353053E+01
7.699598E+01
9.436011E+01
6.234205E+01
8.139341E+01
6.765792E+01
7.492627E+01
6.748421E+01
6.651161E+01
6.619571E+01
6.131782E+01
7.543357E+01
7.019215E+01
5.696361E+01
7.050800E+01
7.219165E+01
6.029953E+01
5.850725E+01
7.788070E+01
7.214373E+01
7.525030E+01
8.331457E+01
8.387940E+01
8.509826E+01
7.779110E+01
7.528151E+01
7.511954E+01
7.332827E+01
7.111431E+01
4.405247E+01
4.006371E+01
-8.822221E+01
8.054090E+01
1.061786E+01
2.855612E+01
-3.697889E+01
5.880717E+01
8.554537E+01
6.743539E+01
5.997315E+01
2.977838E+01
7.093768E+01
6.309462E+01
6.769339E+01
6.059220E+01
5.807777E+01
6.716399E+01
5.895264E+01
4.988784E+01
6.052546E+01
5.549833E+01
6.050858E+01
6.484936E+01
8.239524E+01
9.469720E+01
7.096029E+01
6.885810E+01
7.357919E+01
7.517359E+01
7.881720E+01
8.209536E+01
7.964801E+01
8.648909E+01
8.808752E+01
8.867437E+01
8.845561E+01
8.856346E+01
8.862956E+01
8.836797E+01
8.860739E+01
8.835192E+01
8.882745E+01
8.877364E+01
8.808634E+01
8.818184E+01
8.847453E+01
8.770638E+01
8.812831E+01
8.802251E+01
8.820756E+01
8.824178E+01
8.800629E+01
8.790014E+01
8.809289E+01
8.760612E+01
8.734430E+01
8.768448E+01
8.759894E+01
8.780313E+01
8.775856E+01
8.771973E+01
8.766063E+01
8.761380E+01
8.761220E+01
8.745822E+01
8.755572E+01
8.741705E+01
8.729884E+01
8.735845E+01
8.713674E+01
8.728238E+01
8.711350E+01
8.712967E+01
8.710112E+01
8.711174E+01
8.705071E+01
8.707367E+01
8.697266E+01
8.705291E+01
8.706757E+01
8.691371E+01
8.700876E+01
8.697956E+01
8.682375E+01
8.688339E+01
8.687533E+01
8.679622E+01
8.685245E+01
8.690030E+01
8.681449E+01
8.675361E+01
8.685828E+01
8.680790E+01
8.683569E+01
8.685125E+01
8.675038E+01
8.691163E+01
8.690817E+01
8.695868E+01
8.696857E+01
8.698618E+01
8.689711E+01
8.702337E+01
8.707730E+01
8.723886E+01
8.718283E+01
8.717828E+01
8.712723E+01
8.729932E+01
8.717171E+01
8.720746E+01
8.723654E+01
8.738657E+01
8.724296E+01
8.736279E+01
8.731461E+01
8.734211E+01
8.734839E+01
8.747103E+01
8.752473E+01
8.758267E+01
8.752123E+01
8.750779E+01
8.763999E+01
8.763165E+01
8.782180E+01
8.789460E+01
8.796240E+01
8.793461E+01
8.789673E+01
8.804190E+01
8.805011E+01
8.810249E+01
8.810176E+01
8.811216E+01
8.838855E+01
8.831778E+01
8.828916E+01
8.830734E+01
8.832085E+01
8.845958E+01
8.850517E+01
8.840393E+01
8.829754E+01
8.847693E+01
8.886596E+01
8.834317E+01
8.882365E+01
8.875014E+01
8.846588E+01
8.826959E+01
8.835059E+01
8.829818E+01
8.834829E+01
8.819141E+01
8.659085E+01
7.928235E+01
8.207031E+01
8.192771E+01
8.490240E+01
8.201956E+01
7.748607E+01
7.571791E+01
7.530113E+01
6.990097E+01
7.252948E+01
7.360120E+01
7.543179E+01
7.899114E+01
7.339838E+01
7.027360E+01
7.085901E+01
7.270663E+01
8.564252E+01
6.022780E+01
7.345704E+01
7.045067E+01
7.293395E+01
7.444104E+01
6.895069E+01
6.703629E+01
6.240092E+01
6.260192E+01
5.736223E+01
6.313094E+01
5.993865E+01
7.304326E+01
6.039304E+01
5.841836E+01
4.854946E+01
3.860262E+01
3.369920E+01
7.965621E+01
6.760973E+01
6.479628E+01
6.626418E+01
6.158491E+01
5.851434E+01
5.937267E+01
5.650158E+01
-6.043304E+01
6.574990E+01
1.213849E+03
-8.156096E+01
3.010545E+01
-4.856585E+01
-9.395160E+01
4.451917E+01
5.072946E+01
8.686894E+01
7.185732E+01
4.918770E+01
7.039904E+01
6.081559E+01
7.129282E+01
5.289075E+01
5.756454E+01
7.362109E+01
6.317934E+01
5.658193E+01
5.838288E+01
6.084300E+01
5.606391E+01
6.728854E+01
6.726007E+01
6.992327E+01
7.016317E+01
7.133257E+01
7.266348E+01
7.483472E+01
7.857445E+01
8.116410E+01
8.130462E+01
8.763151E+01
8.808243E+01
8.815921E+01
8.835607E+01
8.838298E+01
8.863710E+01
8.890383E+01
8.853595E+01
8.849073E+01
8.860375E+01
8.876584E+01
8.841484E+01
8.852453E+01
8.847045E+01
8.819514E+01
8.818418E+01
8.795167E+01
8.834773E+01
8.818696E+01
8.820877E+01
8.799696E+01
8.787190E+01
8.762241E+01
8.753304E+01
8.688009E+01
8.740499E+01
8.775757E+01
8.768645E+01
8.757503E+01
8.754381E+01
8.762380E+01
8.757923E+01
8.746569E+01
8.737114E+01
8.734646E+01
8.742533E+01
8.742550E+01
8.725146E+01
8.735741E+01
8.725391E+01
8.709231E+01
8.713803E+01
8.701279E+01
8.693018E+01
8.710172E+01
8.701577E+01
8.703218E+01
8.690835E+01
8.700523E+01
8.685366E+01
8.687772E+01
8.686728E+01
8.692076E+01
8.694522E+01
8.697884E+01
8.693885E+01
8.683393E+01
8.673907E+01
8.682190E+01
8.690005E+01
8.682306E+01
8.686772E+01
8.689031E+01
8.669315E+01
8.687822E+01
8.690962E+01
8.691191E+01
8.694723E+01
8.696415E+01
8.684935E+01
8.692403E+01
8.710492E+01
8.712393E+01
8.704812E+01
8.704221E+01
8.711354E+01
8.721807E+01
8.733617E+01
8.717477E+01
8.728617E+01
8.742961E+01
8.728556E+01
8.736895E+01
8.739821E+01
8.740723E+01
8.742214E+01
8.740225E+01
8.769565E+01
8.756636E+01
8.758132E+01
8.751808E+01
8.770393E+01
8.757115E+01
8.770494E+01
8.777039E+01
8.806248E+01
8.813644E+01
8.798632E+01
8.796445E+01
8.815244E+01
8.817871E+01
8.801330E+01
8.803037E+01
8.836166E+01
8.824995E+01
8.844411E+01
8.831896E+01
8.827969E+01
8.860266E+01
8.860685E+01
8.842793E+01
8.833641E+01
8.849067E+01
8.853814E+01
8.844812E+01
8.830744E+01
8.846022E+01
8.829339E+01
8.866928E+01
8.824919E+01
8.840650E+01
8.826719E+01
8.827626E+01
8.799626E+01
8.723247E+01
8.395723E+01
8.219124E+01
8.400380E+01
8.207908E+01
7.748815E+01
7.602367E+01
7.770987E+01
7.440360E+01
7.448746E+01
7.084457E+01
7.714514E+01
7.244474E+01
7.282171E+01
6.896645E+01
6.702499E+01
7.463331E+01
7.966652E+01
7.067218E+01
8.200498E+01
6.834757E+01
7.321024E+01
6.641189E+01
6.952352E+01
6.824127E+01
6.244596E+01
6.268535E+01
6.813768E+01
7.275429E+01
6.110894E+01
7.015339E+01
6.271374E+01
5.296488E+01
2.664516E+01
2.773594E+01
3.987058E+01
4.669612E+01
2.084869E+01
-3.049814E+00
-2.388810E+01
-3.453838E+01
-3.941714E+01
-6.495547E+01
-6.443244E+01
-1.441137E+01
3.238125E+01
1.532859E+02
4.814967E+01
-2.755989E+01
2.663825E+01
-7.193685E+01
3.109295E+01
1.683325E+01
5.482075E+01
6.473593E+01
4.007891E+01
3.475444E+01
5.270265E+01
6.998479E+01
6.390053E+01
5.631259E+01
6.099049E+01
6.818154E+01
5.980250E+01
5.932322E+01
6.467924E+01
5.349588E+01
6.366329E+01
6.605965E+01
7.136752E+01
7.187948E+01
7.565799E+01
7.316472E+01
7.553135E+01
7.949118E+01
8.319954E+01
8.315149E+01
8.727365E+01
8.830559E+01
8.836569E+01
8.908710E+01
8.828774E+01
8.855917E+01
8.847942E+01
8.838674E+01
8.830844E+01
8.828044E+01
8.855532E+01
8.843484E+01
8.849726E+01
8.844740E+01
8.852118E+01
8.811011E+01
8.802547E+01
8.822720E+01
8.815263E+01
8.826661E+01
8.812860E+01
8.780195E+01
8.774408E+01
8.757030E+01
8.676932E+01
8.755225E+01
8.763454E+01
8.772909E+01
8.764952E+01
8.764308E+01
8.756991E+01
8.750269E+01
8.744802E+01
8.735993E+01
8.740765E+01
8.725722E+01
8.729841E+01
8.716311E+01
8.716420E+01
8.715898E+01
8.713424E+01
8.707706E+01
8.705553E+01
8.708945E+01
8.709527E+01
8.713067E+01
8.703024E+01
8.690693E+01
8.703666E+01
8.687556E+01
8.680402E+01
8.690196E+01
8.678401E+01
8.685181E+01
8.693307E+01
8.681513E+01
8.674887E+01
8.688104E+01
8.701789E+01
8.688517E+01
8.685674E+01
8.697805E+01
8.681320E+01
8.694105E+01
8.678569E+01
8.690215E+01
8.684878E+01
8.693649E+01
8.699407E+01
8.695782E+01
8.698332E+01
8.712644E+01
8.695398E+01
8.715811E+01
8.690175E+01
8.709899E+01
8.711726E+01
8.737427E+01
8.723806E+01
8.746197E+01
8.738062E+01
8.718974E+01
8.733940E+01
8.742937E+01
8.733284E+01
8.741585E+01
8.744812E+01
8.765749E+01
8.750809E+01
8.759781E+01
8.756481E+01
8.771997E+01
8.769793E+01
8.770291E+01
8.783702E+01
8.811117E+01
8.809828E+01
8.806844E+01
8.786048E+01
8.814347E+01
8.816350E+01
8.815703E+01
8.812344E+01
8.834564E+01
8.830810E+01
8.824394E+01
8.840474E+01
8.844480E+01
8.832604E+01
8.880214E+01
8.852206E+01
8.837800E+01
8.858919E+01
8.843083E+01
8.879019E+01
8.859613E+01
8.834673E+01
8.844518E+01
8.889121E+01
8.835018E+01
8.800262E+01
8.812993E+01
8.818697E+01
8.784120E+01
8.625695E+01
8.273132E+01
8.157936E+01
7.646036E+01
7.886492E+01
7.690574E+01
7.505965E+01
7.591663E+01
7.488001E+01
7.969929E+01
7.146704E+01
7.621334E+01
7.228440E+01
7.178961E+01
6.903679E+01
6.837012E+01
7.648247E+01
9.373661E+01
8.353563E+01
8.700688E+01
6.638600E+01
6.727483E+01
6.802665E+01
7.131739E+01
6.917776E+01
7.245840E+01
7.205333E+01
7.103099E+01
6.872239E+01
5.292883E+01
6.249590E+01
5.109801E+01
5.487786E+01
4.256370E+01
3.947069E+01
7.064657E+01
5.707353E+01
4.712819E+01
-4.020454E+01
1.522674E+02
1.327305E+02
8.701031E+01
8.424772E+01
8.636820E+01
-2.023918E+01
2.700329E+01
5.614946E+01
7.312873E+01
-1.651255E+01
4.437245E+01
-1.597381E+00
-4.408077E+01
8.270689E+01
6.437510E+01
6.539325E+01
3.887708E+01
-7.771776E+00
5.171104E+01
4.846922E+01
6.086096E+01
6.019523E+01
5.004631E+01
6.734063E+01
4.873790E+01
5.181313E+01
6.046163E+01
5.442954E+01
6.337061E+01
6.405829E+01
6.708697E+01
7.067522E+01
6.896864E+01
7.014943E+01
7.309829E+01
7.715031E+01
8.299818E+01
8.490464E+01
8.695312E+01
8.818573E+01
8.833868E+01
8.877740E+01
8.823996E+01
8.852802E+01
8.868915E+01
8.867110E+01
8.863992E+01
8.935723E+01
8.898254E+01
8.846210E+01
8.841649E+01
8.854589E+01
8.850487E+01
8.806790E+01
8.809730E+01
8.817445E+01
8.811994E+01
8.815852E+01
8.804558E+01
8.765028E+01
8.763897E+01
8.774539E+01
8.777529E+01
8.769057E+01
8.772996E+01
8.779708E+01
8.758174E+01
8.755556E+01
8.747130E+01
8.735332E+01
8.754169E+01
8.723863E+01
8.732634E+01
8.721988E+01
8.718607E+01
8.715362E+01
8.716691E+01
8.712724E+01
8.706385E+01
8.704245E+01
8.708024E+01
8.706890E+01
8.699426E+01
8.700912E+01
8.705469E+01
8.702324E+01
8.701674E+01
8.696905E+01
8.680033E+01
8.694425E+01
8.682459E+01
8.698518E+01
8.675816E+01
8.688418E+01
8.695599E+01
8.687629E+01
8.687717E+01
8.680087E+01
8.681080E+01
8.689087E+01
8.697097E+01
8.687079E+01
8.684883E+01
8.676067E+01
8.687656E+01
8.695697E+01
8.704347E+01
8.710369E+01
8.697143E+01
8.706458E+01
8.709872E+01
8.710624E+01
8.702853E+01
8.720510E+01
8.722590E+01
8.727545E+01
8.734110E+01
8.730503E+01
8.712184E+01
8.722221E+01
8.734087E+01
8.733634E+01
8.729143E+01
8.746485E+01
8.758762E+01
8.761616E+01
8.763677E+01
8.758847E+01
8.762696E+01
8.771333E+01
8.775701E+01
8.793274E+01
8.785242E+01
8.777778E+01
8.815934E+01
8.801565E+01
8.788637E+01
8.823834E+01
8.806907E+01
8.821677E+01
8.816127E+01
8.814522E+01
8.833445E+01
8.824406E+01
8.845033E+01
8.848823E+01
8.834749E+01
8.845865E+01
8.788606E+01
8.846042E+01
8.845500E+01
8.854888E+01
8.908870E+01
8.854049E+01
8.803103E+01
8.835353E+01
8.881206E+01
8.856592E+01
8.813659E+01
8.874782E+01
8.786922E+01
8.677216E+01
8.652749E+01
8.148210E+01
7.980215E+01
7.924457E+01
7.655780E+01
7.602108E+01
7.496911E+01
7.505363E+01
7.204898E+01
8.019076E+01
6.840978E+01
7.454922E+01
7.432431E+01
7.274245E+01
7.071407E+01
7.415715E+01
7.060618E+01
9.263918E+01
6.885299E+01
7.867274E+01
7.048064E+01
7.188831E+01
7.355580E+01
6.952117E+01
6.468540E+01
6.849132E+01
6.378514E+01
7.685528E+01
7.001397E+01
5.169718E+01
6.976758E+01
5.488866E+01
5.680716E+01
5.807311E+01
5.164330E+01
6.466010E+01
2.885368E+01
1.338509E+02
2.150040E+02
3.533755E+02
5.044580E+02
9.798244E+02
1.380337E+03
7.427340E+02
4.439440E-01
5.900158E+02
-2.150481E+02
-1.175022E+02
3.820276E+01
2.327329E+01
-2.000308E+02
-3.241020E+01
-1.629595E+01
6.323348E+01
3.644245E+01
5.641713E+01
3.090714E+01
4.325503E+01
6.261453E+01
7.443337E+01
7.194562E+01
3.970943E+01
7.108016E+01
6.159173E+01
6.109614E+01
5.642958E+01
5.982523E+01
6.044985E+01
6.318971E+01
6.308923E+01
5.754730E+01
6.227475E+01
7.027314E+01
7.320112E+01
7.810850E+01
8.309519E+01
8.635028E+01
8.718606E+01
8.806730E+01
8.881196E+01
8.984224E+01
8.966265E+01
8.886428E+01
8.919856E+01
8.894797E+01
8.904459E+01
8.856078E+01
8.883787E+01
8.857741E+01
8.817686E+01
8.853834E+01
8.844104E+01
8.833272E+01
8.826368E+01
8.810550E+01
8.806098E+01
8.787994E+01
8.762860E+01
8.772019E+01
8.772728E+01
8.776329E+01
8.785410E+01
8.768350E+01
8.776576E+01
8.754599E+01
8.757470E+01
8.763753E+01
8.754156E+01
8.734796E+01
8.747835E+01
8.731981E+01
8.730159E+01
8.733536E+01
8.707263E+01
8.706871E+01
8.723932E+01
8.716627E+01
8.707272E+01
8.709216E+01
8.706763E+01
8.690446E+01
8.696990E+01
8.685195E+01
8.696532E+01
8.708719E+01
8.704211E+01
8.703602E+01
8.665462E+01
8.690223E+01
8.681747E+01
8.702970E+01
8.677022E+01
8.697429E+01
8.693273E+01
8.683790E+01
8.676989E+01
8.675667E+01
8.676054E+01
8.680210E+01
8.695725E+01
8.688902E+01
8.697265E+01
8.676758E+01
8.692042E+01
8.688939E+01
8.698510E+01
8.705690E+01
8.703470E+01
8.715408E+01
8.713827E+01
8.712698E+01
8.704358E+01
8.721363E+01
8.718623E+01
8.717293E+01
8.724257E+01
8.725662E+01
8.740612E+01
8.734026E+01
8.743006E+01
8.754876E+01
8.748843E+01
8.757576E+01
8.754887E+01
8.754377E+01
8.770714E+01
8.776287E+01
8.779818E+01
8.769247E+01
8.776908E+01
8.790965E+01
8.778202E+01
8.782542E+01
8.804156E+01
8.823639E+01
8.825648E+01
8.813785E+01
8.813358E+01
8.809390E+01
8.816464E+01
8.828135E+01
8.818132E+01
8.829416E+01
8.832514E+01
8.849420E+01
8.822063E+01
8.810637E+01
8.727815E+01
8.847610E+01
8.839768E+01
8.881505E+01
8.850875E+01
8.842721E+01
8.818767E+01
8.832898E+01
8.835854E+01
8.795968E+01
8.845250E+01
8.801988E+01
8.832161E+01
8.641154E+01
8.553407E+01
8.100207E+01
7.753366E+01
8.646488E+01
7.023823E+01
7.366373E+01
7.229565E+01
7.234674E+01
7.126127E+01
6.396046E+01
6.689850E+01
8.130896E+01
7.426109E+01
7.063592E+01
6.797874E+01
7.392067E+01
7.327269E+01
7.981540E+01
7.007488E+01
7.712616E+01
7.901691E+01
7.299344E+01
7.496721E+01
6.365164E+01
5.989802E+01
6.507914E+01
6.705114E+01
7.864285E+01
7.130454E+01
6.503942E+01
7.071139E+01
6.164293E+01
4.414521E+01
5.995233E+01
5.300560E+01
5.888181E+01
-2.396957E+01
1.511500E+02
2.396565E+02
3.005489E+02
3.255432E+02
3.547087E+02
3.784718E+02
3.708404E+02
7.632716E+00
2.841651E+01
9.522303E+01
2.847430E+01
6.799956E+01
4.467783E+01
-1.418443E+02
4.908764E+01
1.150194E+01
7.107420E+01
6.226423E+01
7.670198E+01
2.509247E+01
5.753756E+01
5.651501E+01
4.661263E+01
5.299595E+01
5.191985E+01
5.978288E+01
6.589975E+01
6.446853E+01
5.247759E+01
5.873041E+01
6.156339E+01
6.419093E+01
6.255198E+01
7.123009E+01
7.088674E+01
7.113984E+01
7.503399E+01
7.983926E+01
8.486888E+01
8.685202E+01
8.729989E+01
8.865899E+01
8.929331E+01
8.920354E+01
8.923661E+01
8.938451E+01
8.868217E+01
8.867838E+01
8.871172E+01
8.871486E+01
8.865052E+01
8.856958E+01
8.805697E+01
8.826870E+01
8.835262E+01
8.851274E+01
8.836910E+01
8.817822E+01
8.811692E+01
8.800633E+01
8.753058E+01
8.784828E+01
8.792789E+01
8.786204E+01
8.783730E+01
8.775386E+01
8.774131E+01
8.767030E+01
8.775648E+01
8.758685E+01
8.777140E+01
8.746140E+01
8.739104E+01
8.748379E+01
8.742417E+01
8.726170E+01
8.722463E+01
8.715173E+01
8.726850E+01
8.723712E+01
8.710695E+01
8.707783E+01
8.704889E+01
8.699691E+01
8.706209E+01
8.695249E+01
8.701076E+01
8.707669E+01
8.694305E+01
8.694148E+01
8.699417E+01
8.675757E+01
8.693650E+01
8.684023E+01
8.683335E+01
8.692853E+01
8.693428E+01
8.690990E+01
8.687531E+01
8.689616E+01
8.684336E+01
8.673193E+01
8.687590E+01
8.697841E+01
8.700384E+01
8.689129E+01
8.686882E+01
8.691141E+01
8.689221E+01
8.688532E+01
8.699286E+01
8.719378E+01
8.710736E+01
8.698588E+01
8.712296E+01
8.719934E+01
8.713325E+01
8.721604E+01
8.721013E+01
8.732295E+01
8.738544E+01
8.740263E+01
8.736539E+01
8.739484E+01
8.737888E+01
8.752645E+01
8.737828E+01
8.745539E+01
8.762165E+01
8.763830E+01
8.763527E+01
8.764486E+01
8.791224E+01
8.789034E+01
8.789126E+01
8.785297E+01
8.802445E+01
8.815935E+01
8.823569E+01
8.811853E+01
8.821879E+01
8.818240E+01
8.824421E+01
8.835460E+01
8.822766E+01
8.818015E+01
8.829534E+01
8.843615E+01
8.854078E+01
8.804873E+01
8.734406E+01
8.842382E+01
8.828948E+01
8.846094E+01
8.855808E+01
8.841173E+01
8.854676E+01
8.896350E+01
8.872690E+01
8.868407E+01
8.845825E+01
8.772883E+01
8.853397E+01
8.736992E+01
8.621088E+01
8.254567E+01
7.892005E+01
7.760362E+01
7.554300E+01
7.615025E+01
7.335570E+01
7.067865E+01
7.484379E+01
7.377629E+01
6.812313E+01
7.149459E+01
6.935387E+01
7.328374E+01
6.829915E+01
7.391762E+01
7.208997E+01
8.751018E+01
7.479776E+01
9.032109E+01
8.846385E+01
7.086612E+01
7.422472E+01
2.989770E+01
6.648971E+01
6.068448E+01
6.868050E+01
5.938854E+01
6.908965E+01
5.721680E+01
6.551185E+01
5.836427E+01
5.861770E+01
5.037149E+01
5.976372E+01
6.964617E+01
3.531296E+01
1.491788E+02
1.863712E+02
2.201742E+02
2.367589E+02
2.449372E+02
2.616956E+02
2.594694E+02
5.617769E+01
-1.716197E+02
1.307944E+01
1.008161E+02
7.679557E+01
4.466530E+01
1.673726E+02
2.903425E+01
-1.339432E+01
6.456166E+01
5.100736E+01
3.376259E+01
5.367930E+01
6.300290E+01
6.515083E+01
5.509086E+01
5.295316E+01
6.062441E+01
5.915655E+01
6.384490E+01
7.484907E+01
6.150355E+01
5.956871E+01
6.722897E+01
6.103934E+01
6.511575E+01
6.436293E+01
7.036742E+01
7.215435E+01
7.587462E+01
8.086041E+01
8.504641E+01
8.696031E+01
8.778598E+01
8.982883E+01
8.949813E+01
8.888267E+01
8.858799E+01
8.937842E+01
8.880458E+01
8.848417E+01
8.859761E+01
8.915718E+01
8.872091E+01
8.856715E+01
8.827922E+01
8.820966E+01
8.841013E+01
8.838286E+01
8.818070E+01
8.829630E+01
8.822488E+01
8.824884E+01
8.770416E+01
8.791248E+01
8.803830E+01
8.793426E+01
8.787916E+01
8.784277E+01
8.782202E+01
8.769603E+01
8.765010E+01
8.755381E+01
8.765472E+01
8.756219E+01
8.736644E+01
8.745802E+01
8.743210E+01
8.722380E+01
8.739674E+01
8.716872E+01
8.719394E+01
8.714296E+01
8.715871E+01
8.713877E+01
8.718443E+01
8.700411E+01
8.704372E+01
8.700839E+01
8.701686E+01
8.680147E+01
8.686932E+01
8.680255E+01
8.698434E+01
8.684737E+01
8.705090E+01
8.680048E+01
8.682687E+01
8.684594E+01
8.692298E+01
8.692780E+01
8.683777E+01
8.694828E+01
8.692481E+01
8.681446E+01
8.685701E+01
8.689845E+01
8.690572E+01
8.693301E+01
8.688106E+01
8.693067E+01
8.694956E+01
8.697306E+01
8.699475E+01
8.713435E+01
8.706359E+01
8.691842E+01
8.710765E+01
8.726116E+01
8.728041E+01
8.723855E+01
8.725963E+01
8.733374E+01
8.731978E+01
8.740238E+01
8.731865E+01
8.741759E+01
8.742857E+01
8.749446E+01
8.754900E+01
8.756765E+01
8.761214E+01
8.750918E+01
8.754960E+01
8.776405E+01
8.786313E+01
8.784800E+01
8.793182E+01
8.788797E+01
8.787199E+01
8.830781E+01
8.813794E+01
8.823036E+01
8.817430E+01
8.825594E+01
8.828051E+01
8.841974E+01
8.825677E+01
8.821353E+01
8.821904E+01
8.836428E+01
8.843670E+01
8.833818E+01
8.784349E+01
8.831115E+01
8.834855E+01
8.856014E+01
8.873693E+01
8.845389E+01
8.847220E+01
8.835337E+01
8.839533E+01
8.857254E+01
8.816682E+01
8.905908E+01
8.881174E+01
8.742761E+01
8.509029E+01
8.202080E+01
7.767684E+01
7.706402E+01
7.332764E+01
7.206403E+01
7.242309E+01
7.086831E+01
7.054897E+01
7.325285E+01
6.976770E+01
7.179370E+01
6.801109E+01
7.135522E+01
6.867210E+01
7.258769E+01
7.528912E+01
8.032340E+01
7.974644E+01
7.398345E+01
7.042883E+01
7.017500E+01
6.440382E+01
4.738267E+01
6.322559E+01
5.785545E+01
7.642875E+01
7.290797E+01
6.283733E+01
6.401040E+01
6.319034E+01
5.024431E+01
6.304755E+01
4.096309E+01
5.971214E+01
5.608981E+01
6.603186E+01
1.326221E+02
2.153519E+02
2.714553E+02
3.280999E+02
4.047758E+02
4.519516E+02
4.334200E+02
1.180590E+02
-1.674965E+02
-8.924825E+01
1.716128E+02
-2.236892E+02
1.300436E+02
7.682615E+02
2.370117E+03
1.158859E+02
1.144575E+02
5.130535E+01
4.041601E+01
9.281008E+01
7.870491E+01
6.336079E+01
6.156606E+01
5.506608E+01
6.309436E+01
5.848084E+01
6.143837E+01
5.953722E+01
6.157650E+01
5.550473E+01
6.303635E+01
6.092739E+01
6.690054E+01
7.134761E+01
7.108765E+01
7.305000E+01
7.625707E+01
8.207430E+01
8.306183E+01
8.730292E+01
8.805060E+01
8.850334E+01
8.956082E+01
8.970663E+01
8.797233E+01
8.904808E+01
8.892988E+01
8.870922E+01
8.860802E+01
8.882464E+01
8.864919E+01
8.847067E+01
8.854472E+01
8.824741E+01
8.832523E+01
8.831382E+01
8.821671E+01
8.821445E+01
8.813377E+01
8.784155E+01
8.741379E+01
8.799493E+01
8.812785E+01
8.785091E+01
8.786751E+01
8.791923E+01
8.788027E+01
8.773726E+01
8.770161E+01
8.769263E+01
8.769600E+01
8.748699E+01
8.753430E+01
8.738832E+01
8.737842E+01
8.726496E+01
8.727425E+01
8.726574E+01
8.715667E+01
8.715716E+01
8.708323E+01
8.694594E+01
8.703562E+01
8.693721E+01
8.695994E+01
8.697471E+01
8.709579E+01
8.687433E+01
8.689388E+01
8.682856E+01
8.700277E+01
8.682951E+01
8.672249E+01
8.682898E+01
8.692885E+01
8.697385E+01
8.680248E+01
8.681661E+01
8.679079E+01
8.679181E+01
8.680456E+01
8.689832E+01
8.687125E+01
8.681686E+01
8.687066E+01
8.700449E+01
8.700394E+01
8.697099E+01
8.698433E+01
8.707749E+01
8.708916E+01
8.708923E+01
8.706000E+01
8.709343E+01
8.705552E+01
8.716284E+01
8.724681E+01
8.718879E+01
8.719625E+01
8.722670E+01
8.725572E+01
8.740397E+01
8.740316E+01
8.727688E+01
8.728001E+01
8.751770E+01
8.759147E+01
8.759402E+01
8.758967E+01
8.758184E+01
8.764857E+01
8.775858E+01
8.768157E+01
8.785084E+01
8.803520E+01
8.799837E+01
8.802934E+01
8.817895E+01
8.840563E+01
8.810034E+01
8.817226E+01
8.824951E+01
8.829824E+01
8.838563E+01
8.792218E+01
8.838391E+01
8.841078E+01
8.844125E+01
8.863368E+01
8.837822E+01
8.850855E+01
8.842192E+01
8.846281E+01
8.852371E+01
8.860248E+01
8.833097E+01
8.847111E+01
8.865081E+01
8.841931E+01
8.850419E+01
8.774072E+01
8.887377E+01
8.858640E+01
8.765081E+01
8.576265E+01
8.315537E+01
7.799039E+01
7.904421E+01
7.417975E+01
7.032472E+01
6.656440E+01
6.669250E+01
6.686258E+01
7.071025E+01
7.173236E+01
6.790257E+01
6.896419E+01
7.126620E+01
7.473773E+01
7.457008E+01
7.599283E+01
7.884033E+01
7.458233E+01
7.860826E+01
7.009307E+01
7.343617E+01
6.557919E+01
5.458531E+01
6.790506E+01
8.694904E+01
8.079237E+01
6.994454E+01
5.944421E+01
5.413055E+01
5.799760E+01
6.606348E+01
6.472948E+01
4.384822E+01
6.175792E+01
4.582126E+01
4.408687E+01
-6.915684E+02
-5.280801E+02
-5.619059E+02
-5.747524E+02
-5.826576E+02
-5.850246E+02
-5.793290E+02
5.065348E+01
1.173049E+02
-2.556855E+01
-2.492459E+00
4.548386E+01
6.079519E+01
2.812724E+01
3.711996E+01
6.268918E+01
8.097656E+01
-1.364417E+02
9.802121E+01
7.704112E+01
5.698298E+01
5.515435E+01
7.503308E+01
5.254936E+01
5.900776E+01
6.069651E+01
5.478777E+01
5.618827E+01
5.835600E+01
5.508512E+01
6.808532E+01
6.399730E+01
6.639592E+01
6.794900E+01
7.213226E+01
7.418667E+01
8.299848E+01
8.370979E+01
8.374608E+01
8.732909E+01
8.853142E+01
8.884852E+01
8.942702E+01
8.902930E+01
8.844160E+01
8.882428E+01
8.864656E+01
8.849042E+01
8.967050E+01
8.841916E+01
8.836940E+01
8.821073E+01
8.857025E+01
8.843987E+01
8.823596E+01
8.822948E+01
8.833455E+01
8.817333E+01
8.825849E+01
8.802957E+01
8.772296E+01
8.804261E+01
8.801057E+01
8.800759E+01
8.807893E+01
8.791547E+01
8.774496E+01
8.780037E+01
8.760409E+01
8.761967E+01
8.761937E+01
8.753288E+01
8.752511E+01
8.741990E+01
8.745003E+01
8.725942E+01
8.718187E+01
8.730788E+01
8.722886E+01
8.720151E+01
8.710102E+01
8.711463E+01
8.678523E+01
8.704397E+01
8.699487E+01
8.705774E+01
8.708789E+01
8.715899E+01
8.700946E+01
8.689753E+01
8.693812E+01
8.695612E+01
8.672374E+01
8.688653E+01
8.691543E+01
8.683612E+01
8.680991E+01
8.674353E+01
8.672870E+01
8.687071E+01
8.690624E+01
8.679996E+01
8.687937E+01
8.689983E+01
8.694710E+01
8.679728E+01
8.701610E+01
8.697824E+01
8.704114E+01
8.698302E+01
8.709610E+01
8.712728E+01
8.703555E+01
8.717783E+01
8.719340E+01
8.712066E+01
8.718851E+01
8.708474E+01
8.722972E+01
8.725602E+01
8.731625E+01
8.735684E+01
8.747292E+01
8.737779E+01
8.733382E+01
8.762889E+01
8.751360E+01
8.749208E+01
8.762808E+01
8.767804E+01
8.771583E+01
8.773959E+01
8.779513E+01
8.782502E+01
8.789376E+01
8.796626E+01
8.798311E+01
8.808522E+01
8.828026E+01
8.810212E+01
8.822100E+01
8.825291E+01
8.828759E+01
8.837428E+01
8.913551E+01
8.837486E+01
8.822433E+01
8.849654E+01
8.843010E+01
8.850145E+01
8.850010E+01
8.883387E+01
8.837295E+01
8.930102E+01
8.891226E+01
8.799204E+01
8.828011E+01
8.923409E+01
8.849649E+01
8.829816E+01
8.837482E+01
8.864117E+01
8.851879E+01
8.802590E+01
8.612751E+01
8.258177E+01
8.064833E+01
7.753350E+01
7.419975E+01
7.068552E+01
6.567168E+01
6.868779E+01
6.536689E+01
6.466296E+01
6.736938E+01
7.184508E+01
7.361765E+01
7.252704E+01
7.166653E+01
7.588606E+01
7.251362E+01
7.732692E+01
8.156308E+01
7.548000E+01
7.186690E+01
7.516523E+01
6.232535E+01
4.983294E+01
6.857726E+01
6.219926E+01
6.080314E+01
7.063415E+01
4.895585E+01
6.591686E+01
2.249162E+01
7.101282E+01
5.621436E+01
7.652634E+01
2.852388E+01
3.901370E+01
3.061681E+01
-2.828886E+04
-2.082034E+03
-1.699339E+03
-1.667564E+03
-1.649563E+03
-1.575530E+03
-1.603193E+03
1.278592E+02
1.941184E+01
-1.073420E+02
1.101534E+01
-9.810638E+00
6.216490E+01
8.277851E+01
8.890800E+01
9.288428E+01
4.345367E+01
3.383647E+01
5.738505E+01
6.568348E+01
5.940250E+01
7.392735E+01
7.395892E+01
5.328728E+01
5.912071E+01
5.741846E+01
5.270854E+01
6.140501E+01
6.397347E+01
5.857514E+01
6.324628E+01
6.377664E+01
6.455527E+01
6.553060E+01
7.028917E+01
7.356526E+01
9.531187E+01
8.636240E+01
8.368046E+01
8.726906E+01
8.807375E+01
8.878295E+01
8.956443E+01
8.937831E+01
8.958669E+01
8.898632E+01
8.884413E+01
8.838669E+01
8.852503E+01
8.863910E+01
8.849913E+01
8.849263E+01
8.838906E+01
8.822828E+01
8.846550E+01
8.822856E+01
8.822018E+01
8.823990E+01
8.822718E+01
8.817749E+01
8.780757E+01
8.790583E+01
8.794501E+01
8.807918E+01
8.795590E+01
8.774788E+01
8.756713E+01
8.781117E+01
8.780665E+01
8.766731E+01
8.754018E+01
8.754143E+01
8.733788E+01
8.739419E+01
8.745764E+01
8.724845E+01
8.732504E+01
8.721763E+01
8.722969E+01
8.677830E+01
8.719132E+01
8.722407E+01
8.687995E+01
8.703367E+01
8.703841E+01
8.710103E+01
8.693590E+01
8.719399E+01
8.698627E+01
8.705090E+01
8.692072E+01
8.698331E+01
8.684886E+01
8.702723E+01
8.703184E+01
8.678650E+01
8.679302E+01
8.681416E+01
8.687332E+01
8.683460E+01
8.689518E+01
8.670334E+01
8.694557E+01
8.689939E+01
8.698182E+01
8.680519E+01
8.694201E+01
8.698384E+01
8.702724E+01
8.687240E+01
8.702418E+01
8.709287E+01
8.705894E+01
8.716958E+01
8.717456E+01
8.713766E+01
8.726347E+01
8.722917E+01
8.734616E+01
8.727900E+01
8.735124E+01
8.731154E+01
8.751492E+01
8.747331E+01
8.743069E+01
8.757694E+01
8.752111E+01
8.757145E+01
8.767408E+01
8.784787E+01
8.777302E+01
8.768019E+01
8.776413E+01
8.777910E+01
8.793142E+01
8.791511E+01
8.781795E+01
8.795831E+01
8.816352E+01
8.819435E+01
8.822821E+01
8.806605E+01
8.813868E+01
8.830215E+01
8.856604E+01
8.821947E+01
8.824478E+01
8.836658E+01
8.821979E+01
8.865795E+01
8.888233E+01
8.875151E+01
8.841158E+01
8.833728E+01
8.853273E+01
8.855436E+01
8.880126E+01
8.875940E+01
8.842245E+01
8.851856E+01
8.809870E+01
8.790688E+01
8.812174E+01
8.762501E+01
8.661761E+01
8.418168E+01
8.240704E+01
8.024247E+01
7.766079E+01
7.166858E+01
6.621849E+01
6.707556E+01
6.360290E+01
6.437257E+01
6.591937E+01
6.885146E+01
7.374256E+01
6.743650E+01
6.666955E+01
7.531885E+01
7.108392E+01
7.438808E+01
7.549582E+01
7.040925E+01
7.018947E+01
7.425084E+01
7.518562E+01
3.560027E+01
7.899860E+01
6.492148E+01
5.792345E+01
6.662025E+01
6.537017E+01
5.819250E+01
5.659648E+01
7.442666E+01
8.139287E+01
5.134585E+01
5.170942E+01
3.830666E+01
8.233656E+01
7.866945E+02
2.021944E+03
1.876481E+03
2.300951E+03
2.534379E+03
2.712009E+03
2.979927E+03
5.079250E+01
5.327750E+01
3.578490E+01
4.533514E+01
5.101670E+01
9.620255E+01
4.750751E+01
3.893471E+01
-8.261508E+00
-9.739076E+01
6.777959E+01
6.015670E+01
7.591550E+01
7.857326E+01
1.213388E+02
6.321727E+01
4.499168E+01
4.314136E+01
6.396821E+01
5.698307E+01
6.310120E+01
6.118510E+01
6.113374E+01
5.966018E+01
6.372140E+01
6.589720E+01
6.082101E+01
6.687944E+01
7.183667E+01
7.396612E+01
8.176111E+01
8.912991E+01
8.780073E+01
8.827803E+01
8.890385E+01
8.974027E+01
8.947654E+01
8.958650E+01
8.860625E+01
8.903997E+01
8.891254E+01
8.886599E+01
8.851145E+01
8.838889E+01
8.848147E+01
8.848652E+01
8.839211E+01
8.847882E+01
8.815246E+01
8.820712E+01
8.826282E+01
8.806905E+01
8.823692E+01
8.801729E+01
8.795308E+01
8.802958E+01
8.784990E+01
8.779504E+01
8.778306E+01
8.770432E+01
8.770054E+01
8.770492E+01
8.761760E+01
8.767111E+01
8.770991E+01
8.748903E+01
8.740932E+01
8.740718E+01
8.746923E+01
8.733538E+01
8.725373E+01
8.699562E+01
8.661492E+01
8.725825E+01
8.715911E+01
8.710390E+01
8.700354E+01
8.704713E+01
8.690311E+01
8.697128E+01
8.701023E+01
8.690567E+01
8.706827E+01
8.699114E+01
8.695707E+01
8.695635E+01
8.700367E+01
8.690489E+01
8.692184E+01
8.684287E+01
8.696634E+01
8.690077E+01
8.672568E+01
8.691253E+01
8.701364E+01
8.685354E+01
8.682629E+01
8.684070E+01
8.679313E+01
8.682677E+01
8.694073E+01
8.683043E+01
8.687564E+01
8.699243E+01
8.706440E+01
8.709617E+01
8.719674E+01
8.711517E+01
8.717057E+01
8.716471E+01
8.733879E+01
8.733527E+01
8.725918E+01
8.734993E+01
8.736526E+01
8.754255E+01
8.743665E+01
8.748669E+01
8.744456E+01
8.745037E+01
8.761139E+01
8.761118E+01
8.779228E+01
8.786226E+01
8.778005E+01
8.784803E+01
8.802338E+01
8.797971E+01
8.793103E+01
8.797861E+01
8.793282E+01
8.813478E+01
8.816727E+01
8.832982E+01
8.804494E+01
8.808124E+01
8.835772E+01
8.846882E+01
8.828377E+01
8.830675E+01
8.832364E+01
8.845710E+01
8.850200E+01
8.881033E+01
8.839122E+01
8.846553E+01
8.910741E+01
8.910544E+01
8.890728E+01
8.863569E+01
8.859867E+01
8.869122E+01
8.842080E+01
8.826407E+01
8.821442E+01
8.879663E+01
8.790064E+01
8.790246E+01
8.561501E+01
8.408367E+01
8.058812E+01
7.757826E+01
7.413393E+01
7.157626E+01
7.019910E+01
6.774993E+01
6.809114E+01
6.674276E+01
6.616483E+01
6.750167E+01
7.132402E+01
7.015967E+01
7.398331E+01
6.806691E+01
7.288994E+01
7.099006E+01
6.957533E+01
7.171309E+01
7.159458E+01
7.488486E+01
4.606087E+00
7.456954E+01
6.968861E+01
6.381605E+01
6.109870E+01
6.591939E+01
4.363857E+01
4.326968E+01
5.208671E+01
6.809180E+01
6.953879E+01
5.647950E+01
6.141693E+01
6.973331E+01
3.829140E+02
1.057096E+03
1.027291E+03
1.147570E+03
1.346327E+03
1.409870E+03
1.511460E+03
3.417449E+01
3.109152E+02
3.391870E+01
1.393999E+02
7.257618E+01
7.980041E+01
1.055708E+02
-3.101070E+01
-1.754297E+02
4.495007E+01
7.803814E+01
6.079304E+01
-5.759638E+01
1.568699E+02
8.192043E+01
5.191374E+01
5.870673E+01
5.081590E+01
5.841384E+01
5.528941E+01
6.370541E+01
6.184634E+01
6.084793E+01
6.350963E+01
6.191916E+01
6.227894E+01
5.209959E+01
6.536482E+01
6.965148E+01
7.457147E+01
7.827478E+01
8.551290E+01
8.685767E+01
8.878873E+01
8.891227E+01
8.920531E+01
9.123577E+01
8.988248E+01
8.890638E+01
8.865836E+01
8.874377E+01
8.876204E+01
8.863659E+01
8.838968E+01
8.830025E+01
8.868196E+01
8.851484E+01
8.838529E+01
8.830247E+01
8.836146E+01
8.816689E+01
8.812489E+01
8.835923E+01
8.812873E+01
8.785245E+01
8.798213E+01
8.782084E+01
8.781783E+01
8.770208E+01
8.774672E+01
8.766507E+01
8.755409E+01
8.760692E+01
8.757745E+01
8.762105E+01
8.753517E+01
8.739616E+01
8.736030E+01
8.745426E+01
8.729588E+01
8.735629E+01
8.726572E+01
8.670248E+01
8.721078E+01
8.707237E+01
8.710547E+01
8.700506E+01
8.712015E+01
8.702067E+01
8.696380E+01
8.698766E+01
8.693311E+01
8.692988E+01
8.691331E+01
8.693511E+01
8.697350E+01
8.689030E+01
8.680256E+01
8.695050E+01
8.691857E+01
8.688862E+01
8.693063E+01
8.690307E+01
8.695458E+01
8.690705E+01
8.682891E+01
8.682164E+01
8.684979E+01
8.693967E+01
8.689663E+01
8.691359E+01
8.689178E+01
8.702980E+01
8.704275E+01
8.712556E+01
8.711691E+01
8.720268E+01
8.720453E+01
8.720965E+01
8.715671E+01
8.725276E+01
8.714951E+01
8.734158E+01
8.734362E+01
8.740726E+01
8.750933E+01
8.739024E+01
8.733291E+01
8.744931E+01
8.738124E+01
8.764853E+01
8.766522E+01
8.773641E+01
8.767188E+01
8.778617E+01
8.792733E+01
8.782138E+01
8.779717E+01
8.801426E+01
8.801291E+01
8.801683E+01
8.809277E+01
8.836816E+01
8.831286E+01
8.807758E+01
8.814290E+01
8.826272E+01
8.837351E+01
8.853984E+01
8.843256E+01
8.850453E+01
8.859137E+01
8.849111E+01
8.869519E+01
8.849585E+01
8.856066E+01
8.909055E+01
8.872747E+01
8.866513E+01
8.822000E+01
8.853243E+01
8.859717E+01
8.847897E+01
8.885367E+01
8.897811E+01
8.888630E+01
8.698176E+01
8.714999E+01
8.517720E+01
8.324107E+01
8.114481E+01
7.912550E+01
7.545694E+01
7.442679E+01
7.391165E+01
6.929062E+01
6.814031E+01
6.667830E+01
6.781089E+01
6.955519E+01
7.781975E+01
7.777486E+01
7.817647E+01
7.529589E+01
7.645592E+01
7.917060E+01
7.583397E+01
7.922451E+01
7.610815E+01
7.989873E+01
2.902324E+01
8.021756E+01
7.347613E+01
6.197589E+01
6.785738E+01
7.607831E+01
6.257240E+01
5.950724E+01
6.487697E+01
6.229072E+01
7.404140E+01
8.318115E+01
7.263055E+01
7.062228E+01
9.852518E+01
1.295370E+02
1.122345E+02
1.168177E+02
1.193221E+02
1.224892E+02
1.239143E+02
4.765060E+01
6.475800E+01
8.497914E+01
1.672115E+02
-4.863293E+01
-9.343319E+02
7.036030E+03
2.803762E+00
-4.425162E+01
-2.933560E+03
-8.831161E+01
5.852062E+01
1.767250E+01
4.022300E+01
2.388471E+01
5.118334E+01
6.908830E+01
5.794495E+01
6.242603E+01
6.049346E+01
5.626774E+01
5.576290E+01
6.063852E+01
6.115449E+01
5.819799E+01
5.565164E+01
4.883485E+01
6.445015E+01
6.988667E+01
7.430370E+01
7.885087E+01
8.240746E+01
8.692894E+01
8.839397E+01
8.858784E+01
9.222883E+01
9.152606E+01
8.917480E+01
8.856208E+01
8.845326E+01
8.890060E+01
8.874763E+01
8.829289E+01
8.854736E+01
8.829706E+01
8.862968E+01
8.849729E+01
8.862021E+01
8.847973E+01
8.823142E+01
8.822576E+01
8.831055E+01
8.816131E+01
8.810965E+01
8.780673E+01
8.798266E+01
8.783584E+01
8.788022E+01
8.779760E+01
8.770388E+01
8.771532E+01
8.765934E+01
8.746750E+01
8.753923E+01
8.744510E+01
8.751717E+01
8.748444E+01
8.746086E+01
8.725471E+01
8.721998E+01
8.730285E+01
8.729654E+01
8.725922E+01
8.721875E+01
8.712468E+01
8.705979E+01
8.704891E+01
8.708227E+01
8.715860E+01
8.706502E+01
8.710279E+01
8.703453E+01
8.687350E+01
8.688408E+01
8.694630E+01
8.697628E+01
8.692992E+01
8.688001E+01
8.692116E+01
8.698833E+01
8.678870E+01
8.690135E+01
8.697626E+01
8.693954E+01
8.680082E+01
8.689121E+01
8.693409E+01
8.687796E+01
8.699806E+01
8.694488E+01
8.693228E+01
8.686107E+01
8.704192E+01
8.713168E+01
8.723994E+01
8.712524E+01
8.720373E+01
8.714203E+01
8.732729E+01
8.720809E+01
8.728769E+01
8.710917E+01
8.726208E+01
8.725418E+01
8.735896E+01
8.748251E+01
8.738649E+01
8.747320E+01
8.753407E+01
8.759455E+01
8.767023E+01
8.755610E+01
8.766688E+01
8.745290E+01
8.775322E+01
8.783037E+01
8.774137E+01
8.793988E+01
8.796764E+01
8.785572E+01
8.800496E+01
8.799319E+01
8.823505E+01
8.832355E+01
8.814159E+01
8.822166E+01
8.817050E+01
8.836601E+01
8.846432E+01
8.838607E+01
8.854774E+01
8.858110E+01
8.838935E+01
8.860437E+01
8.842495E+01
8.874275E+01
8.892151E+01
8.879583E+01
8.866300E+01
8.849860E+01
8.868408E+01
8.889642E+01
8.887952E+01
8.863183E+01
8.791088E+01
8.843331E+01
8.759014E+01
8.675012E+01
8.480279E+01
8.265844E+01
8.072413E+01
7.862708E+01
7.626146E+01
7.346793E+01
7.165604E+01
6.751034E+01
6.862648E+01
6.723931E+01
7.187473E+01
6.854250E+01
7.812717E+01
8.045240E+01
7.705382E+01
7.267773E+01
7.561993E+01
8.364048E+01
7.655033E+01
7.166884E+01
8.228790E+01
8.299743E+01
6.235717E+01
8.156889E+01
6.943062E+01
5.914448E+01
5.990834E+01
7.015189E+01
4.979250E+01
6.363412E+01
5.313705E+01
3.933105E+01
6.564598E+01
5.599625E+01
5.936407E+01
7.433955E+01
1.064815E+02
1.190262E+02
1.236661E+02
1.303713E+02
1.339234E+02
1.356061E+02
1.377843E+02
4.577009E+01
6.186278E+01
1.416863E+02
7.161150E+01
-3.352349E+02
1.861256E+02
-1.179474E+03
2.744773E+02
-6.805956E+01
-3.419739E+01
-7.245249E+02
6.461148E+01
4.572050E+01
5.555714E+01
7.359277E+01
4.823561E+01
5.408678E+01
5.840736E+01
5.943072E+01
6.250611E+01
5.778446E+01
6.323439E+01
5.640313E+01
5.638251E+01
5.925645E+01
5.447017E+01
5.658684E+01
6.441179E+01
6.859769E+01
7.645909E+01
8.075998E+01
8.399081E+01
8.602302E+01
8.833912E+01
8.927240E+01
8.963770E+01
9.047105E+01
9.053422E+01
8.954994E+01
8.904437E+01
8.947848E+01
8.906796E+01
8.824810E+01
8.844986E+01
8.862576E+01
8.847356E+01
8.848585E+01
8.868845E+01
8.841705E+01
8.840512E+01
8.839449E+01
8.830823E+01
8.858341E+01
8.808572E+01
8.804976E+01
8.796386E+01
8.779587E+01
8.787135E+01
8.781022E+01
8.772489E+01
8.779520E+01
8.769142E+01
8.763891E+01
8.737702E+01
8.751788E+01
8.760585E+01
8.767577E+01
8.740440E+01
8.739526E+01
8.723424E+01
8.732251E+01
8.733280E+01
8.720366E+01
8.723626E+01
8.723190E+01
8.706583E+01
8.710063E+01
8.718113E+01
8.707268E+01
8.714237E+01
8.698207E+01
8.705463E+01
8.681808E+01
8.698033E+01
8.685359E+01
8.689813E+01
8.685129E+01
8.707162E+01
8.699654E+01
8.686165E+01
8.673707E+01
8.687127E+01
8.687292E+01
8.701953E+01
8.666253E+01
8.695311E+01
8.690421E+01
8.683458E+01
8.699806E+01
8.705308E+01
8.689345E+01
8.687261E+01
8.702534E+01
8.711552E+01
8.704912E+01
8.706643E+01
8.714033E+01
8.703680E+01
8.721904E+01
8.717458E+01
8.721836E+01
8.728710E+01
8.732082E+01
8.727976E+01
8.731921E+01
8.728743E+01
8.738675E+01
8.740663E+01
8.741291E+01
8.760951E+01
8.766183E+01
8.752545E+01
8.759239E+01
8.759477E+01
8.781487E+01
8.786236E+01
8.807415E+01
8.805677E+01
8.796873E+01
8.780571E+01
8.790693E+01
8.798838E+01
8.816324E+01
8.840223E+01
8.827322E+01
8.819237E+01
8.815205E+01
8.827484E+01
8.836009E+01
8.830298E+01
8.849220E+01
8.855913E+01
8.835924E+01
8.874264E+01
8.828405E+01
8.907339E+01
9.014985E+01
8.845418E+01
8.854261E+01
8.852644E+01
8.850387E+01
8.884618E+01
8.920469E+01
8.910612E+01
8.827873E+01
8.915783E+01
8.787452E+01
8.755275E+01
8.567178E+01
8.370675E+01
8.071552E+01
7.789354E+01
7.665626E+01
7.059185E+01
7.223406E+01
6.775663E+01
6.931023E+01
6.731530E+01
7.014267E+01
7.070094E+01
7.282572E+01
7.264825E+01
6.966560E+01
7.274986E+01
7.426693E+01
7.579493E+01
6.851239E+01
7.134079E+01
7.943895E+01
7.072715E+01
6.649763E+00
7.902446E+01
6.882139E+01
4.946933E+01
1.054362E+02
7.353435E+01
5.526696E+01
6.669205E+01
5.772978E+01
3.100608E+01
6.629486E+01
5.490356E+01
5.176337E+01
5.807550E+01
9.922480E+01
1.083779E+02
1.101051E+02
1.140400E+02
1.166356E+02
1.155268E+02
1.153814E+02
7.782725E+01
3.586855E+01
5.349910E+01
4.083370E+01
-7.856549E+00
4.299543E+01
2.845673E+01
6.491952E+01
5.050143E+02
1.139318E+02
3.877755E+02
7.540057E+01
-2.304806E+02
2.960704E+01
4.794142E+01
4.304416E+01
4.510573E+01
6.288421E+01
5.335480E+01
5.436328E+01
6.027120E+01
5.835900E+01
5.562001E+01
5.399995E+01
5.938148E+01
6.028454E+01
6.173329E+01
6.616031E+01
6.968529E+01
7.697576E+01
8.103542E+01
8.312702E+01
8.526338E+01
8.906187E+01
9.066222E+01
8.788767E+01
8.910210E+01
9.307932E+01
9.174038E+01
8.898373E+01
8.883828E+01
8.864520E+01
8.834151E+01
8.847704E+01
8.895762E+01
8.853868E+01
8.852386E+01
8.908453E+01
8.875208E+01
8.831464E+01
8.845435E+01
8.816140E+01
8.811828E+01
8.807741E+01
8.802876E+01
8.803303E+01
8.783456E+01
8.782991E+01
8.778569E+01
8.771047E+01
8.771281E+01
8.757125E+01
8.759169E+01
8.738829E+01
8.758681E+01
8.757206E+01
8.773036E+01
8.733172E+01
8.741853E+01
8.724149E+01
8.735271E+01
8.736485E+01
8.723047E+01
8.715828E+01
8.710804E+01
8.707159E+01
8.701820E+01
8.718111E+01
8.705436E+01
8.714182E+01
8.686432E+01
8.696956E+01
8.687081E+01
8.703844E+01
8.687779E+01
8.684732E+01
8.690025E+01
8.702297E+01
8.704479E+01
8.683849E+01
8.685228E+01
8.691091E+01
8.682289E+01
8.714638E+01
8.683190E+01
8.703700E+01
8.690310E+01
8.681869E+01
8.696573E+01
8.707815E+01
8.691945E+01
8.698851E+01
8.712524E+01
8.704306E+01
8.710507E+01
8.712034E+01
8.711974E+01
8.705475E+01
8.715428E+01
8.713381E+01
8.724927E+01
8.731045E+01
8.734556E+01
8.729300E+01
8.718618E+01
8.742362E+01
8.741590E+01
8.739006E+01
8.729538E+01
8.748114E+01
8.756526E+01
8.764149E+01
8.771712E+01
8.764007E+01
8.780298E+01
8.788933E+01
8.781641E+01
8.782146E+01
8.787354E+01
8.799519E+01
8.791088E+01
8.800665E+01
8.815921E+01
8.805736E+01
8.777162E+01
8.823138E+01
8.805019E+01
8.803393E+01
8.874693E+01
8.839494E+01
8.821142E+01
8.838596E+01
8.831071E+01
8.854459E+01
8.862172E+01
8.849595E+01
8.907933E+01
8.875361E+01
8.822864E+01
8.858744E+01
8.865646E+01
8.857529E+01
8.876992E+01
8.922522E+01
8.846243E+01
8.918538E+01
8.886556E+01
8.728240E+01
8.549252E+01
8.388417E+01
8.215131E+01
7.872950E+01
7.602610E+01
7.026830E+01
7.136099E+01
6.710552E+01
6.570193E+01
6.469440E+01
7.106238E+01
6.807343E+01
7.311111E+01
7.484372E+01
7.150628E+01
7.442859E+01
7.222676E+01
6.511373E+01
7.112801E+01
7.178606E+01
6.641778E+01
6.541882E+01
-3.896856E+01
7.227310E+01
6.988709E+01
6.122170E+01
6.516285E+01
5.797659E+01
5.731209E+01
6.391697E+01
6.344478E+01
5.450244E+01
8.247060E+01
5.596928E+01
2.615619E+01
7.239609E+01
9.090944E+01
9.917446E+01
1.033856E+02
1.070648E+02
1.094454E+02
1.073547E+02
1.085623E+02
7.580966E+01
2.376050E+01
3.452767E+01
-7.911619E+02
7.120043E+01
1.131500E+02
-2.696545E+01
-1.873655E+01
-7.110404E-01
1.554754E+02
-2.919869E+02
1.012185E+02
3.935553E+01
4.460880E+01
3.724875E+01
4.180075E+01
4.284946E+01
6.214560E+01
4.136427E+01
4.776245E+01
4.900858E+01
5.617790E+01
5.011355E+01
5.519297E+01
5.636465E+01
5.945439E+01
6.110997E+01
6.596679E+01
7.108092E+01
7.760488E+01
8.095097E+01
8.369831E+01
8.583661E+01
8.863735E+01
8.956267E+01
8.860419E+01
8.924144E+01
9.468070E+01
9.160136E+01
8.901676E+01
8.893445E+01
8.858258E+01
8.848697E+01
8.840785E+01
8.892203E+01
8.851033E+01
8.841954E+01
8.862439E+01
8.824167E+01
8.812947E+01
8.813043E+01
8.821503E+01
8.797938E+01
8.802610E+01
8.803562E+01
8.803265E+01
8.792935E+01
8.773603E+01
8.777866E+01
8.780979E+01
8.776809E+01
8.771080E+01
8.749467E+01
8.764561E+01
8.741436E+01
8.755159E+01
8.746598E+01
8.751600E+01
8.728100E+01
8.735476E+01
8.729381E+01
8.731185E+01
8.721574E+01
8.702175E+01
8.712077E+01
8.715628E+01
8.704828E+01
8.708047E+01
8.706156E+01
8.700756E+01
8.701286E+01
8.698566E+01
8.703048E+01
8.692293E+01
8.690319E+01
8.676696E+01
8.699832E+01
8.688160E+01
8.699244E+01
8.688954E+01
8.677560E+01
8.678372E+01
8.695274E+01
8.692123E+01
8.688209E+01
8.697586E+01
8.707589E+01
8.682424E+01
8.694667E+01
8.706378E+01
8.699425E+01
8.704353E+01
8.706998E+01
8.711388E+01
8.707448E+01
8.724418E+01
8.721767E+01
8.712215E+01
8.729564E+01
8.726883E+01
8.736304E+01
8.737988E+01
8.719019E+01
8.725692E+01
8.724450E+01
8.739755E+01
8.744306E+01
8.750906E+01
8.746893E+01
8.753920E+01
8.754851E+01
8.761433E+01
8.776327E+01
8.768561E+01
8.785655E+01
8.775354E+01
8.773862E+01
8.784709E+01
8.798424E+01
8.797598E+01
8.800445E+01
8.807073E+01
8.812339E+01
8.821842E+01
8.796132E+01
8.808102E+01
8.819768E+01
8.812191E+01
8.858797E+01
8.854107E+01
8.813177E+01
8.849192E+01
8.856480E+01
8.865035E+01
8.893775E+01
8.871543E+01
8.881840E+01
8.847839E+01
8.818802E+01
8.860590E+01
8.868352E+01
8.848688E+01
8.846842E+01
8.928782E+01
8.891992E+01
8.898123E+01
8.856702E+01
8.695288E+01
8.505089E+01
8.426933E+01
8.158880E+01
7.912603E+01
7.588249E+01
7.169766E+01
7.223381E+01
6.967218E+01
7.070266E+01
6.770487E+01
7.297381E+01
7.072735E+01
7.399659E+01
7.580365E+01
7.514841E+01
7.491883E+01
7.085412E+01
7.211349E+01
7.475526E+01
7.703189E+01
6.020244E+01
6.040393E+01
2.331340E+01
7.260965E+01
7.186113E+01
7.017597E+01
7.338370E+01
6.951571E+01
7.540876E+01
7.145612E+01
7.805048E+01
6.143723E+01
5.133337E+01
6.930074E+01
5.372694E+01
7.557407E+01
9.922450E+01
1.176074E+02
1.357703E+02
1.538220E+02
1.965079E+02
1.856962E+02
1.974824E+02
5.178170E+01
7.612869E+01
-1.552244E+01
7.380727E+01
6.248748E+01
3.544168E+02
-1.377186E+01
3.130528E+01
-3.270829E+00
2.762248E+02
9.205571E+00
8.576553E+01
6.262218E+01
5.070051E+01
6.511697E+01
5.954331E+01
5.818719E+01
5.621563E+01
5.534035E+01
4.303146E+01
5.208394E+01
5.494207E+01
5.760042E+01
5.800816E+01
5.998297E+01
5.920234E+01
6.321637E+01
6.769101E+01
7.300624E+01
7.771152E+01
7.969150E+01
8.438766E+01
8.597856E+01
8.786867E+01
8.858347E+01
8.912603E+01
8.859589E+01
9.121860E+01
8.975274E+01
8.870439E+01
8.872235E+01
8.870892E+01
8.861926E+01
8.858940E+01
8.861605E+01
8.855537E+01
8.860493E+01
8.851249E+01
8.846842E+01
8.817801E+01
8.815557E+01
8.829264E+01
8.816908E+01
8.807754E+01
8.794683E+01
8.795516E+01
8.787108E+01
8.783607E+01
8.784511E+01
8.765910E+01
8.775743E+01
8.779006E+01
8.760197E+01
8.754037E+01
8.747448E+01
8.749107E+01
8.741303E+01
8.748606E+01
8.723055E+01
8.721773E+01
8.738699E+01
8.723558E+01
8.707234E+01
8.708762E+01
8.713165E+01
8.714497E+01
8.713269E+01
8.713918E+01
8.699188E+01
8.699404E+01
8.702483E+01
8.708421E+01
8.715910E+01
8.700506E+01
8.696643E+01
8.683058E+01
8.700232E+01
8.702242E+01
8.697533E+01
8.685778E+01
8.681320E+01
8.687778E+01
8.699443E+01
8.687329E+01
8.690272E+01
8.692799E+01
8.702770E+01
8.676653E+01
8.703791E+01
8.703200E+01
8.689563E+01
8.700460E+01
8.704862E+01
8.708358E+01
8.703629E+01
8.719489E+01
8.727293E+01
8.717380E+01
8.727184E+01
8.712588E+01
8.735400E+01
8.727887E+01
8.715340E+01
8.732747E+01
8.734775E+01
8.728767E+01
8.759810E+01
8.759700E+01
8.756789E+01
8.752448E+01
8.760292E+01
8.764998E+01
8.781460E+01
8.779506E+01
8.769611E+01
8.771142E+01
8.787386E+01
8.799914E+01
8.798773E+01
8.799451E+01
8.796234E+01
8.790382E+01
8.808677E+01
8.821486E+01
8.823087E+01
8.806525E+01
8.822918E+01
8.822832E+01
8.838367E+01
8.859041E+01
8.840771E+01
8.840259E+01
8.864268E+01
8.859436E+01
8.857647E+01
8.866805E+01
8.848815E+01
8.871495E+01
8.856993E+01
8.838861E+01
8.878145E+01
8.890804E+01
8.901000E+01
8.970027E+01
8.877863E+01
8.865519E+01
8.899252E+01
8.808961E+01
8.670051E+01
8.478134E+01
8.235867E+01
7.955341E+01
7.665169E+01
7.225208E+01
7.240205E+01
7.358670E+01
7.393710E+01
7.331004E+01
7.417324E+01
7.399193E+01
7.704129E+01
7.964957E+01
7.439720E+01
7.501185E+01
7.658857E+01
7.879771E+01
7.640635E+01
7.642126E+01
7.261001E+01
7.271824E+01
2.953245E+01
7.083533E+01
6.837124E+01
6.579200E+01
6.324318E+01
6.367755E+01
7.179626E+01
6.164241E+01
7.145923E+01
5.424277E+01
7.584674E+01
5.899118E+01
6.458581E+01
5.788493E+01
1.346375E+02
6.697298E+01
5.799176E+01
5.731313E+01
5.648429E+01
5.602849E+01
5.567951E+01
-5.830000E+01
8.890279E+01
3.976882E+01
6.915532E+01
6.414359E+01
5.970563E+04
3.192583E+01
1.734736E+01
1.109080E+01
1.947853E+02
6.966087E+01
8.381253E+01
6.858554E+01
5.411082E+01
6.649451E+01
5.360948E+01
6.181303E+01
5.433426E+01
5.812586E+01
4.969213E+01
5.342170E+01
5.593377E+01
5.931753E+01
5.284751E+01
5.837423E+01
6.145300E+01
6.672921E+01
7.065949E+01
7.416149E+01
7.704597E+01
8.085359E+01
8.454353E+01
8.686581E+01
8.827221E+01
8.830100E+01
8.860829E+01
8.918498E+01
8.856265E+01
8.834720E+01
8.884221E+01
8.857398E+01
8.876315E+01
8.861087E+01
8.855072E+01
8.851665E+01
8.854090E+01
8.832979E+01
8.836069E+01
8.854605E+01
8.831183E+01
8.828550E+01
8.849776E+01
8.861309E+01
8.811504E+01
8.782501E+01
8.785014E+01
8.786515E+01
8.784373E+01
8.776772E+01
8.759801E+01
8.776156E+01
8.782635E+01
8.757667E+01
8.743456E+01
8.755673E+01
8.738330E+01
8.734275E+01
8.733449E+01
8.728034E+01
8.719418E+01
8.726044E+01
8.718995E+01
8.710166E+01
8.712674E+01
8.704902E+01
8.704900E+01
8.708250E+01
8.715680E+01
8.692303E+01
8.700754E+01
8.696669E+01
8.699824E+01
8.705367E+01
8.708645E+01
8.700082E+01
8.697718E+01
8.680058E+01
8.702199E+01
8.688658E+01
8.686588E+01
8.684442E+01
8.687187E+01
8.687380E+01
8.702852E+01
8.690276E+01
8.703612E+01
8.699245E+01
8.683932E+01
8.694151E+01
8.705704E+01
8.705887E+01
8.698077E+01
8.706927E+01
8.709810E+01
8.718394E+01
8.720843E+01
8.729928E+01
8.716840E+01
8.719687E+01
8.722374E+01
8.734756E+01
8.728830E+01
8.734437E+01
8.741739E+01
8.734903E+01
8.750627E+01
8.759676E+01
8.760012E+01
8.760092E+01
8.764671E+01
8.768402E+01
8.768669E+01
8.765204E+01
8.772428E+01
8.764512E+01
8.768306E+01
8.783068E+01
8.790967E+01
8.787100E+01
8.795356E+01
8.797816E+01
8.799610E+01
8.815448E+01
8.824418E+01
8.828861E+01
8.818823E+01
8.812508E+01
8.809110E+01
8.838991E+01
8.841828E+01
8.851536E+01
8.839984E+01
8.859865E+01
8.848481E+01
8.830904E+01
8.851841E+01
8.842377E+01
8.849760E+01
8.866488E+01
8.867386E+01
8.858613E+01
8.871363E+01
8.875655E+01
8.855394E+01
8.830131E+01
8.869345E+01
8.860946E+01
8.786925E+01
8.695931E+01
8.461116E+01
8.268921E+01
8.013842E+01
7.758195E+01
7.460671E+01
7.309349E+01
7.454899E+01
7.471282E+01
7.424890E+01
7.365449E+01
7.498808E+01
7.469750E+01
7.782995E+01
7.719779E+01
7.595410E+01
7.715062E+01
7.560566E+01
7.730138E+01
6.923791E+01
8.093276E+01
7.562112E+01
2.459687E+01
5.281352E+01
6.501135E+01
6.701560E+01
5.692819E+01
6.138197E+01
6.388519E+01
7.129888E+01
7.257373E+01
7.214723E+01
7.087605E+01
6.730998E+01
5.287667E+01
-7.097258E-01
7.516906E+01
5.179206E+01
4.788883E+01
4.381377E+01
4.231467E+01
4.209223E+01
4.240258E+01
3.954561E+01
7.080809E+01
3.761306E+01
4.589072E+01
6.469762E+01
-1.026613E+02
4.124105E+02
-2.037985E+01
-5.872879E+01
-1.322532E+02
-8.388586E+02
9.595372E+01
6.610228E+01
5.625994E+01
5.266835E+01
5.572038E+01
6.460369E+01
5.792789E+01
6.272022E+01
6.204306E+01
5.485362E+01
6.139982E+01
5.713740E+01
5.289063E+01
6.194916E+01
6.355520E+01
6.751992E+01
7.318480E+01
7.505131E+01
7.793110E+01
8.052217E+01
8.451703E+01
8.569895E+01
8.821775E+01
8.798988E+01
8.851048E+01
8.934434E+01
8.848197E+01
8.868537E+01
8.966423E+01
8.863663E+01
8.894398E+01
8.880008E+01
8.867984E+01
8.916074E+01
8.871489E+01
8.866988E+01
8.827961E+01
8.804312E+01
8.828027E+01
8.827589E+01
8.826934E+01
8.846883E+01
8.810301E+01
8.785626E+01
8.795576E+01
8.798505E+01
8.785994E+01
8.786757E+01
8.792743E+01
8.786798E+01
8.795100E+01
8.742933E+01
8.750981E+01
8.730677E+01
8.721452E+01
8.732815E+01
8.734102E+01
8.728914E+01
8.727106E+01
8.730846E+01
8.719032E+01
8.722160E+01
8.706391E+01
8.710708E+01
8.714326E+01
8.708436E+01
8.704522E+01
8.692527E+01
8.702703E+01
8.689607E+01
8.696221E+01
8.700350E+01
8.706942E+01
8.703403E+01
8.700200E+01
8.684509E+01
8.692003E+01
8.683385E+01
8.679945E+01
8.693080E+01
8.684712E+01
8.689825E+01
8.691006E+01
8.698669E+01
8.704736E+01
8.690958E+01
8.690856E+01
8.700520E+01
8.699837E+01
8.699232E+01
8.704849E+01
8.698927E+01
8.710346E+01
8.710867E+01
8.716505E+01
8.720812E+01
8.720563E+01
8.712109E+01
8.716627E+01
8.723650E+01
8.735005E+01
8.744790E+01
8.746872E+01
8.731124E+01
8.741752E+01
8.755335E+01
8.755710E+01
8.750600E+01
8.759132E+01
8.767232E+01
8.758596E+01
8.761924E+01
8.768328E+01
8.773917E+01
8.768961E+01
8.783117E+01
8.795492E+01
8.787961E+01
8.808713E+01
8.786056E+01
8.797450E+01
8.818970E+01
8.813072E+01
8.823209E+01
8.829177E+01
8.839423E+01
8.834598E+01
8.845079E+01
8.829761E+01
8.848146E+01
8.830028E+01
8.845083E+01
8.848542E+01
8.862835E+01
8.858991E+01
8.858067E+01
8.855292E+01
8.858267E+01
8.864022E+01
8.850324E+01
8.852923E+01
8.864722E+01
8.841196E+01
8.866265E+01
8.847979E+01
8.860395E+01
8.801134E+01
8.718412E+01
8.517790E+01
8.188788E+01
8.164748E+01
7.788907E+01
7.556625E+01
7.493898E+01
7.556372E+01
7.589896E+01
7.309255E+01
7.258714E+01
7.388603E+01
7.296622E+01
7.536844E+01
7.705068E+01
7.461254E+01
8.808250E+01
8.151727E+01
7.383180E+01
7.778784E+01
8.413576E+01
7.709833E+01
5.014340E+01
8.027088E+01
7.011001E+01
6.869381E+01
4.910492E+01
7.054502E+01
6.323056E+01
7.007292E+01
7.256439E+01
7.081420E+01
6.301058E+01
7.674034E+01
3.741484E+01
-2.059450E+01
1.325805E+02
2.266089E+02
3.015140E+02
3.896276E+02
4.599825E+02
4.343635E+02
4.424283E+02
4.972268E+01
5.896658E+01
8.535756E+01
8.211670E+01
7.585675E+01
5.027779E+01
1.381985E+02
-1.231663E+03
-4.161127E+01
-9.373437E+01
2.392188E+01
9.032598E+01
7.743196E+01
6.408582E+01
5.753586E+01
6.370807E+01
6.591127E+01
6.410516E+01
6.297084E+01
6.401136E+01
5.929873E+01
6.183632E+01
5.947726E+01
5.745970E+01
6.374855E+01
6.461958E+01
6.982078E+01
7.278224E+01
7.618102E+01
7.891268E+01
8.064874E+01
8.279034E+01
8.698746E+01
8.801845E+01
8.827141E+01
8.860551E+01
8.953358E+01
8.893068E+01
8.867158E+01
8.877990E+01
8.896447E+01
8.898028E+01
8.869191E+01
8.843579E+01
8.842062E+01
8.872688E+01
8.837821E+01
8.814318E+01
8.832301E+01
8.847615E+01
8.809315E+01
8.817666E+01
8.849376E+01
8.825200E+01
8.811300E+01
8.815602E+01
8.797397E+01
8.786043E+01
8.799591E+01
8.793345E+01
8.778202E+01
8.778769E+01
8.756101E+01
8.750771E+01
8.730770E+01
8.738643E+01
8.744604E+01
8.730580E+01
8.730154E+01
8.727250E+01
8.727417E+01
8.717537E+01
8.716430E+01
8.711328E+01
8.721943E+01
8.720956E+01
8.706522E+01
8.700343E+01
8.709324E+01
8.696612E+01
8.711484E+01
8.702743E+01
8.701327E+01
8.695088E+01
8.705843E+01
8.692166E+01
8.687478E+01
8.695021E+01
8.696014E+01
8.686491E+01
8.695078E+01
8.689732E+01
8.671897E+01
8.678870E+01
8.694657E+01
8.688897E+01
8.687339E+01
8.701251E+01
8.700924E+01
8.693024E+01
8.689119E+01
8.707227E+01
8.694542E+01
8.702734E+01
8.706849E+01
8.713632E+01
8.713627E+01
8.726494E+01
8.701252E+01
8.719943E+01
8.735004E+01
8.739405E+01
8.733590E+01
8.742473E+01
8.745945E+01
8.744731E+01
8.752122E+01
8.755374E+01
8.753762E+01
8.753637E+01
8.753832E+01
8.757311E+01
8.764182E+01
8.774058E+01
8.776356E+01
8.785739E+01
8.796284E+01
8.790786E+01
8.792172E+01
8.799157E+01
8.803690E+01
8.786344E+01
8.815270E+01
8.811671E+01
8.826630E+01
8.829863E+01
8.843618E+01
8.831502E+01
8.840294E+01
8.842887E+01
8.858849E+01
8.827862E+01
8.857239E+01
8.859282E+01
8.869378E+01
8.834845E+01
8.852320E+01
8.856242E+01
8.869895E+01
8.873564E+01
8.844526E+01
8.854255E+01
8.871531E+01
8.857160E+01
8.853489E+01
8.824590E+01
8.790136E+01
8.734212E+01
8.681998E+01
8.499345E+01
8.091324E+01
8.061765E+01
7.646006E+01
7.346912E+01
7.515152E+01
7.392269E+01
7.561750E+01
7.426743E+01
7.422398E+01
7.433539E+01
7.384135E+01
7.373006E+01
7.413777E+01
7.569766E+01
6.643260E+01
6.880782E+01
6.878496E+01
7.181611E+01
7.952799E+01
6.955410E+01
7.522966E+01
1.132055E+02
6.963051E+01
5.372920E+01
5.727460E+01
7.146632E+01
6.286111E+01
6.050682E+01
6.154503E+01
7.071742E+01
5.151394E+01
7.244590E+01
5.476178E+01
5.444635E+01
1.142044E+02
1.506821E+02
1.680967E+02
1.765713E+02
1.792648E+02
1.856713E+02
1.877868E+02
3.280464E+01
2.107108E+01
6.321415E+01
8.193882E+01
8.268861E+01
2.406161E+01
4.143612E+02
3.300419E+01
2.722726E+02
-6.485446E+01
3.711890E+01
8.564878E+01
8.276648E+01
6.744969E+01
6.770855E+01
6.362083E+01
5.585106E+01
6.052803E+01
6.094477E+01
6.030895E+01
6.266501E+01
6.155529E+01
6.219054E+01
6.513500E+01
6.696873E+01
6.674682E+01
7.094109E+01
7.419616E+01
7.603706E+01
7.802308E+01
8.052413E+01
8.289067E+01
8.681103E+01
8.835393E+01
8.826677E+01
8.916710E+01
8.859740E+01
8.896109E+01
8.907611E+01
8.836001E+01
8.825545E+01
8.866739E+01
8.871885E+01
8.852954E+01
8.833422E+01
8.865883E+01
8.832027E+01
8.820409E+01
8.863438E+01
8.836306E+01
8.811113E+01
8.817205E+01
8.824867E+01
8.828340E+01
8.813015E+01
8.802788E+01
8.786137E+01
8.783605E+01
8.786736E+01
8.775837E+01
8.762961E+01
8.756083E+01
8.768420E+01
8.735865E+01
8.753136E+01
8.759833E+01
8.751450E+01
8.742785E+01
8.735146E+01
8.729170E+01
8.719933E+01
8.701169E+01
8.705926E+01
8.705705E+01
8.712310E+01
8.719653E+01
8.692226E+01
8.698770E+01
8.704746E+01
8.689444E+01
8.690984E+01
8.685217E+01
8.696501E+01
8.694548E+01
8.698006E+01
8.693183E+01
8.690047E+01
8.711691E+01
8.698070E+01
8.693845E+01
8.700436E+01
8.683641E+01
8.674902E+01
8.688569E+01
8.704020E+01
8.676083E+01
8.678200E+01
8.681862E+01
8.687640E+01
8.696311E+01
8.703496E+01
8.702507E+01
8.708940E+01
8.703738E+01
8.703272E+01
8.714219E+01
8.709607E+01
8.722105E+01
8.712802E+01
8.740186E+01
8.737542E+01
8.728830E+01
8.727153E+01
8.732176E+01
8.757990E+01
8.782896E+01
8.751695E+01
8.751620E+01
8.765543E+01
8.762553E+01
8.743587E+01
8.764115E+01
8.763325E+01
8.777857E+01
8.772772E+01
8.779665E+01
8.801784E+01
8.789759E+01
8.784311E+01
8.795815E+01
8.815617E+01
8.812470E+01
8.797307E+01
8.801167E+01
8.811534E+01
8.824554E+01
8.835526E+01
8.827040E+01
8.833158E+01
8.841069E+01
8.853415E+01
8.822308E+01
8.834660E+01
8.844645E+01
8.858579E+01
8.830935E+01
8.845389E+01
8.818539E+01
8.882896E+01
8.865921E+01
8.851715E+01
8.837044E+01
8.826421E+01
8.855373E+01
8.848996E+01
8.859624E+01
8.806336E+01
8.641284E+01
8.599908E+01
8.492884E+01
8.066391E+01
7.911627E+01
7.814985E+01
7.399141E+01
7.424868E+01
7.138851E+01
7.119046E+01
7.361306E+01
7.334274E+01
7.272025E+01
7.170131E+01
7.064316E+01
7.290421E+01
7.489193E+01
7.088729E+01
7.567449E+01
6.988577E+01
6.946166E+01
7.278222E+01
6.589067E+01
7.003980E+01
7.153326E+01
7.080212E+01
5.594683E+01
6.550725E+01
7.205789E+01
7.372266E+01
5.034777E+01
5.260868E+01
6.514791E+01
7.480110E+01
7.083924E+01
6.004728E+01
5.182198E+01
1.065603E+02
1.145791E+02
1.182457E+02
1.208837E+02
1.218170E+02
1.242076E+02
1.221960E+02
-2.085928E+01
1.210515E+01
5.501820E+01
6.885435E+01
7.167175E+01
-3.079700E+01
3.910869E+02
4.517131E+00
7.043821E+01
-9.664368E+01
1.895865E+02
8.701816E+01
7.262905E+01
6.570000E+01
7.261040E+01
6.339592E+01
6.525256E+01
5.366012E+01
5.709564E+01
5.661725E+01
6.371091E+01
6.204657E+01
6.519730E+01
6.530302E+01
6.718753E+01
6.695984E+01
6.924050E+01
7.423824E+01
7.804718E+01
8.041253E+01
8.330377E+01
8.397008E+01
8.679604E+01
8.822070E+01
8.906125E+01
8.958927E+01
8.892721E+01
8.931130E+01
8.919552E+01
8.957527E+01
8.965451E+01
8.893487E+01
8.888146E+01
8.861268E+01
8.835235E+01
8.872443E+01
8.847907E+01
8.844200E+01
8.842169E+01
8.859541E+01
8.828318E+01
8.811809E+01
8.811692E+01
8.804912E+01
8.804773E+01
8.806885E+01
8.798735E+01
8.785404E+01
8.767284E+01
8.763982E+01
8.779555E+01
8.747953E+01
8.763748E+01
8.761539E+01
8.737666E+01
8.755941E+01
8.737677E+01
8.746303E+01
8.738661E+01
8.733052E+01
8.715669E+01
8.714043E+01
8.707915E+01
8.707795E+01
8.728486E+01
8.710598E+01
8.705357E+01
8.706221E+01
8.699457E+01
8.695414E+01
8.688868E+01
8.690114E+01
8.692369E+01
8.702814E+01
8.699908E+01
8.693927E+01
8.696266E+01
8.704514E+01
8.694939E+01
8.705213E+01
8.691235E+01
8.676834E+01
8.682307E+01
8.690169E+01
8.708613E+01
8.680604E+01
8.683294E+01
8.687209E+01
8.685742E+01
8.711392E+01
8.709690E+01
8.696974E+01
8.709481E+01
8.695609E+01
8.708851E+01
8.723780E+01
8.714928E+01
8.722487E+01
8.717438E+01
8.732615E+01
8.727494E+01
8.721753E+01
8.727748E+01
8.738024E+01
8.744220E+01
8.776684E+01
8.741982E+01
8.747746E+01
8.755409E+01
8.767535E+01
8.753562E+01
8.763928E+01
8.759565E+01
8.775730E+01
8.776471E+01
8.773681E+01
8.785831E+01
8.794696E+01
8.774833E+01
8.809227E+01
8.805024E+01
8.823982E+01
8.819314E+01
8.819089E+01
8.824375E+01
8.833009E+01
8.816220E+01
8.821440E+01
8.839411E+01
8.855275E+01
8.841245E+01
8.859824E+01
8.829571E+01
8.838919E+01
8.856757E+01
8.844401E+01
8.849575E+01
8.816932E+01
8.880012E+01
8.857930E+01
8.854145E+01
8.849715E+01
8.796915E+01
8.867093E+01
8.835495E+01
8.881946E+01
8.798856E+01
8.687778E+01
8.495482E+01
8.375781E+01
8.159319E+01
7.851785E+01
7.413695E+01
7.373931E+01
7.214019E+01
6.908232E+01
6.901333E+01
6.679464E+01
7.265679E+01
7.369346E+01
7.401070E+01
7.386273E+01
7.187153E+01
7.168733E+01
7.926100E+01
7.105051E+01
6.822858E+01
6.901203E+01
7.945989E+01
7.539009E+01
7.094012E+01
7.025559E+01
6.356637E+01
6.662932E+01
5.307293E+01
7.241201E+01
5.960753E+01
6.460333E+01
7.585972E+01
7.844466E+01
6.824661E+01
7.438033E+01
6.781820E+01
5.672235E+01
9.756143E+01
1.062301E+02
1.087725E+02
1.121603E+02
1.145842E+02
1.132937E+02
1.132469E+02
6.381593E+01
7.662247E+01
6.105710E+01
1.030086E+02
7.385477E+01
-7.326582E+01
2.761419E+01
4.771303E+01
5.040075E+01
-2.263640E+01
6.169546E+01
8.570116E+01
8.424345E+01
7.634546E+01
7.604366E+01
5.720378E+01
5.777376E+01
6.521348E+01
5.397582E+01
6.197108E+01
6.189670E+01
6.394807E+01
6.672620E+01
6.431339E+01
6.859013E+01
6.734167E+01
7.071503E+01
7.412932E+01
7.889422E+01
7.954614E+01
8.112267E+01
8.493024E+01
8.714394E+01
8.879499E+01
8.892428E+01
9.021961E+01
8.986777E+01
9.013269E+01
8.909337E+01
8.848994E+01
8.829000E+01
8.880589E+01
8.861869E+01
8.841672E+01
8.831728E+01
8.857009E+01
8.856163E+01
8.833431E+01
8.816573E+01
8.822047E+01
8.806564E+01
8.809645E+01
8.822010E+01
8.798618E+01
8.784080E+01
8.790962E+01
8.793056E+01
8.734611E+01
8.746940E+01
8.761052E+01
8.773917E+01
8.757743E+01
8.747747E+01
8.744845E+01
8.733529E+01
8.741747E+01
8.739010E+01
8.724490E+01
8.731781E+01
8.720205E+01
8.702111E+01
8.722625E+01
8.704024E+01
8.708136E+01
8.722303E+01
8.712676E+01
8.702318E+01
8.696165E+01
8.695468E+01
8.691301E+01
8.704951E+01
8.699690E+01
8.690974E+01
8.689861E+01
8.683052E+01
8.692736E+01
8.694703E+01
8.702717E+01
8.690047E+01
8.692162E+01
8.683591E+01
8.675641E+01
8.690130E+01
8.687843E+01
8.705989E+01
8.687284E+01
8.695165E+01
8.700682E+01
8.699683E+01
8.711664E+01
8.706445E+01
8.701827E+01
8.729396E+01
8.700914E+01
8.699668E+01
8.713028E+01
8.720574E+01
8.728463E+01
8.722323E+01
8.728212E+01
8.725748E+01
8.729648E+01
8.735796E+01
8.747771E+01
8.745669E+01
8.747119E+01
8.741382E+01
8.736393E+01
8.759174E+01
8.749395E+01
8.768099E+01
8.755961E+01
8.761459E+01
8.760488E+01
8.775244E+01
8.779985E+01
8.773261E+01
8.790312E+01
8.791084E+01
8.795782E+01
8.801299E+01
8.793473E+01
8.823822E+01
8.812773E+01
8.824439E+01
8.818127E+01
8.825650E+01
8.837446E+01
8.846449E+01
8.834571E+01
8.844812E+01
8.857392E+01
8.865355E+01
8.834209E+01
8.872129E+01
8.848029E+01
8.854176E+01
8.832923E+01
8.843638E+01
8.877939E+01
8.881916E+01
8.929329E+01
8.877437E+01
8.853151E+01
8.848524E+01
8.850226E+01
8.797686E+01
8.680800E+01
8.586633E+01
8.478246E+01
8.128966E+01
7.906048E+01
7.647001E+01
7.418645E+01
7.285993E+01
6.702227E+01
6.775107E+01
6.769234E+01
6.770124E+01
7.021844E+01
7.274525E+01
7.197622E+01
7.097053E+01
7.063332E+01
7.521358E+01
6.539761E+01
7.045930E+01
6.722149E+01
7.284480E+01
7.459350E+01
7.314029E+01
7.130051E+01
7.274782E+01
6.526620E+01
6.739954E+01
6.875842E+01
6.708866E+01
6.813880E+01
6.696057E+01
6.721023E+01
5.248205E+01
6.723951E+01
5.970785E+01
6.050033E+01
9.557990E+01
1.141664E+02
1.242342E+02
1.269914E+02
1.279211E+02
1.313222E+02
1.316467E+02
5.904363E+01
7.876440E+01
5.818830E+01
8.069644E+01
9.700013E+01
-7.823280E+02
-4.153466E+02
2.956468E+01
2.671430E+01
1.866979E+01
6.316462E+01
9.059207E+01
9.044795E+01
8.046290E+01
8.061344E+01
5.920641E+01
5.659209E+01
6.168609E+01
6.383537E+01
6.070686E+01
6.264623E+01
6.491845E+01
6.720727E+01
6.620524E+01
6.862552E+01
7.022456E+01
7.413396E+01
7.411017E+01
8.040280E+01
8.276810E+01
8.155333E+01
8.478022E+01
8.748573E+01
8.803759E+01
8.918157E+01
9.024452E+01
9.053324E+01
8.921308E+01
8.851965E+01
8.848781E+01
8.828782E+01
8.845556E+01
8.867018E+01
8.824593E+01
8.827833E+01
8.839781E+01
8.819852E+01
8.832423E+01
8.812208E+01
8.809299E+01
8.820759E+01
8.830973E+01
8.814549E+01
8.813492E+01
8.790471E+01
8.798632E+01
8.787886E+01
8.703822E+01
8.740468E+01
8.762320E+01
8.769680E+01
8.775574E+01
8.750756E+01
8.746369E+01
8.746328E+01
8.740022E+01
8.750541E+01
8.720611E+01
8.722339E+01
8.719301E+01
8.710893E+01
8.719858E+01
8.714463E+01
8.707750E+01
8.715673E+01
8.714991E+01
8.695014E+01
8.694509E+01
8.686598E+01
8.682748E+01
8.699647E+01
8.693556E+01
8.684804E+01
8.683918E+01
8.691545E+01
8.686092E+01
8.686544E+01
8.713491E+01
8.683628E+01
8.688654E+01
8.683441E+01
8.681154E+01
8.701724E+01
8.689065E+01
8.686702E+01
8.696328E+01
8.702833E+01
8.688643E+01
8.696141E+01
8.707261E+01
8.704300E+01
8.696245E+01
8.705555E+01
8.706287E+01
8.697184E+01
8.694749E+01
8.713460E+01
8.729033E+01
8.713056E+01
8.718218E+01
8.728126E+01
8.732027E+01
8.742276E+01
8.743599E+01
8.755842E+01
8.767077E+01
8.745853E+01
8.733154E+01
8.754208E+01
8.757487E+01
8.773387E+01
8.771891E+01
8.755471E+01
8.766181E+01
8.774861E+01
8.775886E+01
8.768999E+01
8.781002E+01
8.793081E+01
8.795783E+01
8.795743E+01
8.795967E+01
8.808681E+01
8.796959E+01
8.811062E+01
8.814940E+01
8.811172E+01
8.821504E+01
8.834548E+01
8.826708E+01
8.855315E+01
8.849668E+01
8.843806E+01
8.847983E+01
8.864943E+01
8.856450E+01
8.895372E+01
8.861952E+01
8.866249E+01
8.874135E+01
8.842324E+01
8.878557E+01
8.901362E+01
8.848497E+01
8.844040E+01
8.798259E+01
8.794820E+01
8.718791E+01
8.662347E+01
8.524926E+01
8.278848E+01
8.048348E+01
7.886693E+01
7.538483E+01
7.357006E+01
6.863248E+01
7.373088E+01
7.121371E+01
7.174926E+01
7.032577E+01
7.141957E+01
6.999961E+01
7.471833E+01
7.513045E+01
7.379990E+01
7.175366E+01
7.177885E+01
7.047837E+01
6.825511E+01
7.296446E+01
7.341418E+01
6.824196E+01
7.078808E+01
7.453880E+01
8.540504E+01
7.446225E+01
7.054903E+01
6.544709E+01
6.364596E+01
5.160190E+01
6.768965E+01
5.995074E+01
6.103449E+01
5.864705E+01
7.194721E+01
8.310985E+01
9.338915E+01
9.284411E+01
9.571036E+01
9.586908E+01
9.591687E+01
6.604603E+01
8.036833E+01
4.440386E+01
5.021810E+01
9.193930E+01
4.494570E+02
4.507799E+02
3.688758E+01
1.549967E+00
5.639863E+02
-2.238135E+02
8.948172E+01
8.101745E+01
5.802503E+01
8.399720E+01
7.625687E+01
6.221300E+01
6.381802E+01
5.629069E+01
6.975941E+01
5.758196E+01
6.264875E+01
6.651357E+01
6.647768E+01
6.670300E+01
6.791073E+01
7.367158E+01
7.336706E+01
7.771164E+01
8.169476E+01
8.120775E+01
8.439770E+01
8.749077E+01
8.773564E+01
8.798350E+01
8.856597E+01
8.920851E+01
8.869911E+01
8.850609E+01
8.870067E+01
8.836451E+01
8.841389E+01
8.861249E+01
8.841011E+01
8.854817E+01
8.842276E+01
8.828493E+01
8.850535E+01
8.806946E+01
8.828499E+01
8.824553E+01
8.814298E+01
8.818356E+01
8.822243E+01
8.887946E+01
8.794777E+01
8.797790E+01
8.734406E+01
8.748043E+01
8.761198E+01
8.771449E+01
8.777245E+01
8.755731E+01
8.755915E+01
8.748881E+01
8.743228E+01
8.734309E+01
8.736862E+01
8.730242E+01
8.722123E+01
8.719102E+01
8.715321E+01
8.719365E+01
8.707171E+01
8.714212E+01
8.709124E+01
8.695496E+01
8.708283E+01
8.706716E+01
8.692945E+01
8.681662E+01
8.685665E+01
8.690495E+01
8.698408E+01
8.699662E+01
8.689847E+01
8.679784E+01
8.704217E+01
8.691614E+01
8.688502E+01
8.690838E+01
8.674628E+01
8.679053E+01
8.686515E+01
8.683200E+01
8.687367E+01
8.701027E+01
8.703285E+01
8.688126E+01
8.701283E+01
8.710028E+01
8.703016E+01
8.702736E+01
8.704056E+01
8.703590E+01
8.713727E+01
8.706043E+01
8.709898E+01
8.707629E+01
8.724103E+01
8.734622E+01
8.731434E+01
8.724809E+01
8.749299E+01
8.756655E+01
8.753918E+01
8.750832E+01
8.749626E+01
8.742437E+01
8.761809E+01
8.761090E+01
8.772171E+01
8.751528E+01
8.773065E+01
8.781445E+01
8.775157E+01
8.772563E+01
8.777555E+01
8.800308E+01
8.806647E+01
8.794208E+01
8.797702E+01
8.819086E+01
8.808734E+01
8.808434E+01
8.813115E+01
8.828431E+01
8.810067E+01
8.832155E+01
8.840403E+01
8.854091E+01
8.821346E+01
8.837315E+01
8.823276E+01
8.836736E+01
8.851691E+01
8.883349E+01
8.851130E+01
8.850418E+01
8.876101E+01
8.845799E+01
8.864915E+01
8.864331E+01
8.853169E+01
8.802203E+01
8.816431E+01
8.778874E+01
8.667391E+01
8.621403E+01
8.352557E+01
8.095810E+01
7.958154E+01
7.687326E+01
7.686305E+01
7.281285E+01
7.342092E+01
7.308595E+01
7.253110E+01
7.051713E+01
7.029705E+01
6.804992E+01
7.020230E+01
7.168497E+01
6.993949E+01
6.584362E+01
7.001112E+01
7.665818E+01
7.656465E+01
7.481166E+01
7.645234E+01
7.236994E+01
6.881175E+01
6.038363E+01
8.738726E+01
9.343803E+01
7.653998E+01
6.343314E+01
5.271739E+01
6.181741E+01
5.940346E+01
6.623920E+01
6.179682E+01
7.196331E+01
5.731641E+01
-2.252051E+00
-1.184897E+02
-4.217594E+02
-7.262492E+02
-1.416271E+03
-5.059324E+03
2.016764E+03
6.261814E+01
7.259940E+01
4.921862E+01
9.626511E+01
9.264574E+01
7.506418E+01
-1.410851E+00
1.860451E+02
-2.809517E+02
-2.104848E+03
1.138585E+02
8.134064E+01
7.877042E+01
4.640415E+01
6.916628E+01
7.172389E+01
5.875102E+01
6.535279E+01
6.408092E+01
6.616605E+01
5.802490E+01
6.366113E+01
6.093677E+01
6.444477E+01
6.514287E+01
6.615554E+01
6.979324E+01
6.584101E+01
7.413268E+01
8.125005E+01
8.174675E+01
8.386964E+01
8.713753E+01
8.811061E+01
8.819935E+01
8.882187E+01
8.895392E+01
8.888446E+01
8.877977E+01
8.892087E+01
8.873360E+01
8.877681E+01
8.831725E+01
8.828953E+01
8.852094E+01
8.859512E+01
8.857430E+01
8.836810E+01
8.818269E+01
8.834597E+01
8.822744E+01
8.812442E+01
8.816538E+01
8.772936E+01
8.782967E+01
8.792248E+01
8.791571E+01
8.738789E+01
8.749974E+01
8.762292E+01
8.751358E+01
8.762278E+01
8.756767E+01
8.747911E+01
8.736983E+01
8.740374E+01
8.746173E+01
8.739021E+01
8.726323E+01
8.731844E+01
8.712415E+01
8.718434E+01
8.695199E+01
8.683557E+01
8.702857E+01
8.707732E+01
8.708174E+01
8.703788E+01
8.690718E+01
8.689456E+01
8.688979E+01
8.689759E+01
8.691741E+01
8.690864E+01
8.685422E+01
8.685752E+01
8.675962E+01
8.685062E+01
8.705058E+01
8.685802E+01
8.690380E+01
8.658382E+01
8.685415E+01
8.683406E+01
8.693481E+01
8.690133E+01
8.686009E+01
8.688732E+01
8.694440E+01
8.701213E+01
8.702395E+01
8.705489E+01
8.703358E+01
8.712465E+01
8.700756E+01
8.719634E+01
8.705137E+01
8.700146E+01
8.719457E+01
8.716541E+01
8.720626E+01
8.724090E+01
8.712761E+01
8.753114E+01
8.744809E+01
8.758867E+01
8.755117E+01
8.745526E+01
8.744335E+01
8.761691E+01
8.752708E+01
8.775542E+01
8.769257E+01
8.759877E+01
8.764510E+01
8.776852E+01
8.780876E+01
8.782116E+01
8.791555E+01
8.792202E+01
8.790112E+01
8.800848E+01
8.810919E+01
8.810570E+01
8.811012E+01
8.793900E+01
8.818418E+01
8.810742E+01
8.838793E+01
8.845571E+01
8.841135E+01
8.829437E+01
8.822134E+01
8.830464E+01
8.858201E+01
8.840940E+01
8.860718E+01
8.859159E+01
8.843947E+01
8.874642E+01
8.851180E+01
8.884071E+01
8.889241E+01
8.856705E+01
8.781860E+01
8.785908E+01
8.784268E+01
8.656503E+01
8.598422E+01
8.422199E+01
7.973045E+01
7.817435E+01
7.523363E+01
7.515665E+01
7.395175E+01
7.106964E+01
7.200000E+01
7.233606E+01
6.967538E+01
6.504148E+01
5.800060E+01
6.725492E+01
6.703731E+01
6.785504E+01
6.815374E+01
6.838661E+01
7.049052E+01
7.619133E+01
7.544897E+01
7.959080E+01
6.879538E+01
6.389883E+01
6.372630E+01
7.392509E+01
7.460611E+01
7.499466E+01
7.125592E+01
4.564114E+01
6.759680E+01
6.644151E+01
6.676611E+01
6.132080E+01
5.864821E+01
5.552631E+01
-1.150388E+02
-3.450217E+03
9.142080E+02
2.504640E+03
1.312097E+03
1.049820E+03
9.836161E+02
4.965927E+01
7.435142E+01
5.349883E+01
7.163147E+01
8.824127E+01
7.257506E+01
7.097592E+00
1.399070E+02
2.393892E+01
1.210139E+02
1.387227E+02
7.805355E+01
8.098112E+01
6.430601E+01
6.751321E+01
5.739247E+01
5.668867E+01
6.063454E+01
6.686116E+01
6.119514E+01
5.827250E+01
5.946906E+01
5.843821E+01
6.107167E+01
6.340393E+01
6.679033E+01
6.727180E+01
5.883518E+01
7.117761E+01
7.888631E+01
8.210149E+01
8.516815E+01
8.700873E+01
8.834891E+01
8.854420E+01
8.868184E+01
8.881553E+01
8.906784E+01
8.892747E+01
8.866891E+01
8.883875E+01
8.883062E+01
8.878694E+01
8.830788E+01
8.844090E+01
8.838723E+01
8.837232E+01
8.830162E+01
8.818970E+01
8.826522E+01
8.820104E+01
8.798845E+01
8.823188E+01
8.787109E+01
8.792619E+01
8.792184E+01
8.785804E+01
8.728631E+01
8.757935E+01
8.756283E+01
8.753630E+01
8.765419E+01
8.773545E+01
8.756477E+01
8.732320E+01
8.739791E+01
8.748726E+01
8.751746E+01
8.712862E+01
8.722810E+01
8.713366E+01
8.723684E+01
8.706440E+01
8.697108E+01
8.705346E+01
8.686967E+01
8.703146E+01
8.692649E+01
8.697143E+01
8.694072E+01
8.699097E+01
8.698118E+01
8.701660E+01
8.682968E+01
8.684100E+01
8.690927E+01
8.684045E+01
8.682132E+01
8.691698E+01
8.685909E+01
8.690467E+01
8.675156E+01
8.703520E+01
8.688225E+01
8.693276E+01
8.697721E+01
8.667944E+01
8.681311E+01
8.703732E+01
8.699016E+01
8.707368E+01
8.697778E+01
8.707127E+01
8.703688E+01
8.705948E+01
8.707960E+01
8.706936E+01
8.713359E+01
8.715144E+01
8.718708E+01
8.725754E+01
8.725362E+01
8.718328E+01
8.730523E+01
8.734368E+01
8.751855E+01
8.749705E+01
8.743495E+01
8.758723E+01
8.711815E+01
8.751751E+01
8.782204E+01
8.769362E+01
8.772130E+01
8.772029E+01
8.789212E+01
8.783781E+01
8.779599E+01
8.787285E+01
8.782898E+01
8.789301E+01
8.786256E+01
8.796053E+01
8.808596E+01
8.811302E+01
8.809777E+01
8.802795E+01
8.859525E+01
8.845064E+01
8.831711E+01
8.826135E+01
8.834005E+01
8.818932E+01
8.830394E+01
8.865368E+01
8.848103E+01
8.879646E+01
8.847029E+01
8.864259E+01
8.850673E+01
8.863595E+01
8.876491E+01
8.865760E+01
8.854274E+01
8.823793E+01
8.824651E+01
8.805797E+01
8.741899E+01
8.576862E+01
8.313238E+01
7.996761E+01
7.880624E+01
7.517581E+01
7.335506E+01
7.491722E+01
7.209906E+01
7.080460E+01
6.957572E+01
6.432932E+01
6.188833E+01
5.699193E+01
6.256128E+01
6.769888E+01
7.061326E+01
7.339961E+01
7.321026E+01
7.635318E+01
7.367602E+01
7.399733E+01
7.778445E+01
7.224868E+01
8.360101E+01
7.423632E+01
7.182912E+01
6.827092E+01
6.801868E+01
7.270463E+01
6.982512E+01
7.482491E+01
7.097024E+01
6.743774E+01
7.332615E+01
6.438349E+01
6.230923E+01
-1.132368E+02
-1.242346E+03
1.492081E+03
3.971274E+03
2.355821E+03
1.331044E+03
1.322988E+03
6.361788E+01
6.218918E+01
4.512271E+01
5.844971E+01
8.633923E+01
1.057994E+02
-1.820252E+01
2.924133E+00
3.563481E+02
9.395116E+01
-1.610919E+02
8.294778E+01
4.791534E+01
6.100296E+01
6.485895E+01
6.205226E+01
5.211837E+01
5.751386E+01
6.283633E+01
6.364851E+01
5.058931E+01
6.509944E+01
5.709225E+01
5.562239E+01
6.276323E+01
6.724150E+01
6.805397E+01
6.468991E+01
7.349805E+01
7.703384E+01
8.250340E+01
8.546292E+01
8.755109E+01
8.870436E+01
8.990040E+01
8.829067E+01
8.846019E+01
8.859530E+01
8.863590E+01
8.849488E+01
8.865538E+01
8.866051E+01
8.852412E+01
8.837672E+01
8.842548E+01
8.832954E+01
8.852754E+01
8.831415E+01
8.829475E+01
8.823981E+01
8.813469E+01
8.795440E+01
8.800310E+01
8.788227E+01
8.770096E+01
8.785493E+01
8.787488E+01
8.751729E+01
8.757018E+01
8.774283E+01
8.759941E+01
8.766023E+01
8.762796E+01
8.761421E+01
8.731117E+01
8.749644E+01
8.735876E+01
8.739797E+01
8.731566E+01
8.721716E+01
8.718040E+01
8.714862E+01
8.704973E+01
8.720997E+01
8.704358E+01
8.702667E+01
8.701119E+01
8.702340E+01
8.706217E+01
8.698281E+01
8.693030E+01
8.687474E+01
8.693424E+01
8.690265E+01
8.692249E+01
8.692181E+01
8.693028E+01
8.686968E+01
8.692723E+01
8.697728E+01
8.693160E+01
8.684738E+01
8.696564E+01
8.683316E+01
8.692391E+01
8.693913E+01
8.681382E+01
8.683182E+01
8.694336E+01
8.692005E+01
8.698459E+01
8.691305E+01
8.703939E+01
8.702022E+01
8.708252E+01
8.708794E+01
8.712477E+01
8.710172E+01
8.722493E+01
8.727265E+01
8.734103E+01
8.720708E+01
8.722974E+01
8.729883E+01
8.733244E+01
8.728013E+01
8.759073E+01
8.744729E+01
8.747609E+01
8.668624E+01
8.740903E+01
8.759697E+01
8.763875E+01
8.771183E+01
8.776840E+01
8.785043E+01
8.793650E+01
8.792272E+01
8.798134E+01
8.788315E+01
8.794375E+01
8.787156E+01
8.794892E+01
8.797760E+01
8.818565E+01
8.819071E+01
8.822364E+01
8.853935E+01
8.853650E+01
8.840485E+01
8.841974E+01
8.842414E+01
8.824487E+01
8.821339E+01
8.845555E+01
8.848598E+01
8.854825E+01
8.831470E+01
8.833411E+01
8.878184E+01
8.836624E+01
8.865995E+01
8.864747E+01
8.829952E+01
8.812347E+01
8.872017E+01
8.830872E+01
8.688784E+01
8.450887E+01
8.268043E+01
8.061143E+01
7.953123E+01
7.488798E+01
7.425022E+01
7.111925E+01
6.979440E+01
7.053246E+01
6.433805E+01
6.633791E+01
6.881980E+01
6.525773E+01
6.584582E+01
7.114986E+01
7.461957E+01
7.166010E+01
7.433014E+01
7.325923E+01
7.265407E+01
7.477843E+01
7.676408E+01
7.079108E+01
7.864319E+01
6.628975E+01
6.299627E+01
7.279925E+01
7.283669E+01
7.240321E+01
7.136503E+01
6.977701E+01
6.279779E+01
7.581976E+01
7.609555E+01
7.197365E+01
6.379551E+01
-2.108465E+01
-2.285172E+02
-1.234656E+03
3.234356E+03
1.030200E+03
6.484233E+02
6.155697E+02
6.644375E+01
6.626942E+01
4.164654E+01
3.857689E+01
8.944811E+01
6.559777E+01
5.591532E+01
-1.389932E+03
-4.797964E+01
5.678711E+01
6.032798E+00
7.745559E+01
1.466675E+01
6.678846E+01
5.050996E+01
6.132154E+01
5.836551E+01
5.231058E+01
6.197922E+01
5.446579E+01
5.486902E+01
6.402846E+01
5.752181E+01
5.486730E+01
6.591599E+01
6.326704E+01
6.461697E+01
6.811888E+01
7.199838E+01
7.590196E+01
8.147906E+01
8.500540E+01
8.674281E+01
8.619361E+01
8.907075E+01
8.898085E+01
8.879460E+01
8.982190E+01
8.879425E+01
8.869655E+01
8.885132E+01
8.880153E+01
8.861686E+01
8.847995E+01
8.823270E+01
8.821466E+01
8.833807E+01
8.812337E+01
8.841075E+01
8.810824E+01
8.816328E+01
8.809998E+01
8.793024E+01
8.788824E+01
8.778207E+01
8.786615E+01
8.806412E+01
8.752769E+01
8.754864E+01
8.777138E+01
8.752851E+01
8.762699E+01
8.751837E+01
8.756503E+01
8.732487E+01
8.738356E+01
8.737984E+01
8.724705E+01
8.728157E+01
8.728029E+01
8.724045E+01
8.707927E+01
8.699953E+01
8.704124E+01
8.706445E+01
8.697712E+01
8.693121E+01
8.703775E+01
8.704026E+01
8.705591E+01
8.696211E+01
8.691795E+01
8.685569E+01
8.689500E+01
8.689855E+01
8.686092E+01
8.688420E+01
8.684280E+01
8.689448E+01
8.697266E+01
8.697116E+01
8.686578E+01
8.691896E+01
8.685173E+01
8.678652E+01
8.695572E+01
8.690138E+01
8.684761E+01
8.696552E+01
8.695968E+01
8.685692E+01
8.692463E+01
8.707347E+01
8.701762E+01
8.699263E+01
8.704268E+01
8.705722E+01
8.716418E+01
8.718925E+01
8.718934E+01
8.719831E+01
8.729532E+01
8.739443E+01
8.742561E+01
8.724517E+01
8.736057E+01
8.747045E+01
8.735634E+01
8.744550E+01
8.711472E+01
8.731397E+01
8.740761E+01
8.767265E+01
8.764494E+01
8.776554E+01
8.779572E+01
8.799180E+01
8.776968E+01
8.787788E+01
8.794233E+01
8.797313E+01
8.821958E+01
8.799110E+01
8.806628E+01
8.824788E+01
8.824649E+01
8.836817E+01
8.806123E+01
8.831323E+01
8.846497E+01
8.841113E+01
8.823049E+01
8.834931E+01
8.812044E+01
8.853962E+01
8.850687E+01
8.851653E+01
8.877136E+01
8.843244E+01
8.842386E+01
8.854908E+01
8.842196E+01
8.854261E+01
8.816562E+01
8.800504E+01
8.801803E+01
8.710571E+01
8.599033E+01
8.415695E+01
8.212765E+01
8.028464E+01
7.965216E+01
7.527355E+01
7.240148E+01
6.776153E+01
6.771819E+01
6.759103E+01
6.531976E+01
6.960430E+01
6.864654E+01
6.850817E+01
6.785662E+01
6.876012E+01
6.853648E+01
6.819220E+01
7.104797E+01
7.003847E+01
6.954554E+01
7.322754E+01
7.489467E+01
7.056080E+01
6.896043E+01
6.543588E+01
7.475242E+01
6.556962E+01
6.386704E+01
6.130464E+01
6.408207E+01
6.618089E+01
6.290258E+01
6.946879E+01
7.277998E+01
6.830084E+01
4.363821E+01
3.072380E+01
4.213362E+01
1.103674E+02
1.678006E+02
1.652022E+02
1.749700E+02
4.479164E+02
6.869313E+01
7.846912E+01
-7.314039E-02
3.065985E+01
8.870452E+01
-4.421553E+01
2.496914E+02
3.204935E+01
-3.979453E+03
-1.245802E+02
-1.149529E+02
6.378698E+01
4.836997E+01
5.628031E+01
5.492745E+01
8.318920E+01
5.584985E+01
6.002946E+01
5.763189E+01
5.289419E+01
5.188417E+01
7.260480E+01
6.634121E+01
6.009228E+01
6.785390E+01
6.407546E+01
6.160953E+01
6.601718E+01
6.882881E+01
7.467672E+01
7.808931E+01
8.274136E+01
8.542272E+01
8.774333E+01
8.858371E+01
8.826711E+01
8.895041E+01
9.040410E+01
8.887180E+01
8.881544E+01
8.861004E+01
8.881391E+01
8.850602E+01
8.825683E+01
8.832621E+01
8.824404E+01
8.813761E+01
8.817453E+01
8.822692E+01
8.811636E+01
8.817265E+01
8.818966E+01
8.804768E+01
8.812261E+01
8.792991E+01
8.768838E+01
8.790859E+01
8.722127E+01
8.763705E+01
8.776121E+01
8.760607E+01
8.759082E+01
8.753427E+01
8.751690E+01
8.741058E+01
8.732465E+01
8.752785E+01
8.739396E+01
8.733248E+01
8.726947E+01
8.720832E+01
8.715846E+01
8.706429E+01
8.715725E+01
8.711495E+01
8.703902E+01
8.693256E+01
8.699966E+01
8.698058E+01
8.704223E+01
8.687976E+01
8.687192E+01
8.691946E+01
8.694695E+01
8.691856E+01
8.693621E+01
8.695503E+01
8.693757E+01
8.685468E+01
8.685452E+01
8.693157E+01
8.687334E+01
8.681080E+01
8.685473E+01
8.690026E+01
8.680864E+01
8.691884E+01
8.690499E+01
8.703834E+01
8.707213E+01
8.694161E+01
8.683422E+01
8.700085E+01
8.707365E+01
8.708550E+01
8.709470E+01
8.702724E+01
8.719255E+01
8.723544E+01
8.715404E+01
8.716663E+01
8.723799E+01
8.742614E+01
8.746418E+01
8.717892E+01
8.730384E+01
8.740035E+01
8.738276E+01
8.750649E+01
8.711201E+01
8.748413E+01
8.754677E+01
8.771130E+01
8.762815E+01
8.779177E+01
8.780091E+01
8.785032E+01
8.761948E+01
8.783172E+01
8.801133E+01
8.805536E+01
8.824616E+01
8.812279E+01
8.817475E+01
8.814903E+01
8.829461E+01
8.850359E+01
8.798984E+01
8.851290E+01
8.834416E+01
8.816680E+01
8.848653E+01
8.846485E+01
8.802627E+01
8.865669E+01
8.833766E+01
8.830716E+01
8.869635E+01
8.844308E+01
8.814083E+01
8.855802E+01
8.821321E+01
8.865781E+01
8.827019E+01
8.829619E+01
8.818226E+01
8.728340E+01
8.621721E+01
8.426901E+01
8.113209E+01
7.899788E+01
7.792941E+01
7.345498E+01
7.139754E+01
7.037901E+01
7.208271E+01
6.944934E+01
6.936614E+01
6.589669E+01
6.856688E+01
6.630292E+01
6.845069E+01
6.484058E+01
6.994710E+01
6.525854E+01
6.697297E+01
6.751073E+01
6.872396E+01
6.387297E+01
7.167634E+01
6.968485E+01
6.896409E+01
7.282483E+01
7.605582E+01
6.257937E+01
6.150831E+01
6.048501E+01
6.519799E+01
7.314684E+01
6.548056E+01
6.416281E+01
6.508679E+01
7.293448E+01
4.452774E+01
1.781876E+01
-1.462548E+00
-1.587577E+02
-2.806522E+02
5.035221E+02
2.534419E+02
1.558768E+02
-1.521538E+02
7.681140E+01
3.913257E+01
9.207826E+01
8.809355E+01
-4.861574E+01
3.221344E+01
-7.615028E+01
5.346392E+01
7.573170E+01
1.363762E+01
6.281058E+01
6.614065E+01
4.757554E+01
5.639696E+01
6.959493E+01
5.183709E+01
5.878869E+01
5.507311E+01
5.253305E+01
5.321986E+01
6.458137E+01
6.787594E+01
6.667034E+01
6.622239E+01
6.578811E+01
6.241854E+01
6.465952E+01
6.956817E+01
7.551597E+01
7.876588E+01
8.129331E+01
8.539450E+01
8.862848E+01
8.867528E+01
8.907279E+01
8.890183E+01
8.894243E+01
8.878098E+01
8.892007E+01
8.856252E+01
8.864582E+01
8.840224E+01
8.830375E+01
8.828426E+01
8.828816E+01
8.838909E+01
8.832149E+01
8.814011E+01
8.815575E+01
8.818752E+01
8.823841E+01
8.806292E+01
8.794632E+01
8.781626E+01
8.773422E+01
8.767235E+01
8.706856E+01
8.762404E+01
8.775390E+01
8.763934E+01
8.758090E+01
8.757828E+01
8.751615E+01
8.746063E+01
8.746247E+01
8.744181E+01
8.729394E+01
8.735593E+01
8.721346E+01
8.714015E+01
8.727220E+01
8.726535E+01
8.719639E+01
8.710539E+01
8.711464E+01
8.684536E+01
8.694681E+01
8.690874E+01
8.702868E+01
8.690937E+01
8.689134E+01
8.688942E+01
8.681717E+01
8.690717E+01
8.693211E+01
8.708033E+01
8.688459E+01
8.678816E+01
8.669612E+01
8.691280E+01
8.688040E+01
8.679313E+01
8.688478E+01
8.699731E+01
8.685587E+01
8.689140E+01
8.685375E+01
8.690498E+01
8.707857E+01
8.701134E+01
8.692223E+01
8.698689E+01
8.702116E+01
8.704835E+01
8.702824E+01
8.707307E+01
8.717118E+01
8.718944E+01
8.716936E+01
8.722194E+01
8.716904E+01
8.730710E+01
8.732071E+01
8.731473E+01
8.739111E+01
8.738794E+01
8.743997E+01
8.755678E+01
8.718492E+01
8.732045E+01
8.749490E+01
8.759447E+01
8.765223E+01
8.777148E+01
8.766523E+01
8.780127E+01
8.775946E+01
8.787040E+01
8.795527E+01
8.812087E+01
8.812384E+01
8.803594E+01
8.817552E+01
8.804750E+01
8.827801E+01
8.833645E+01
8.808616E+01
8.832250E+01
8.839945E+01
8.825337E+01
8.845064E+01
8.841249E+01
8.829541E+01
8.856444E+01
8.833993E+01
8.838154E+01
8.844226E+01
8.834767E+01
8.823798E+01
8.867918E+01
8.835395E+01
8.863463E+01
8.851790E+01
8.795612E+01
8.787370E+01
8.713016E+01
8.619018E+01
8.491452E+01
8.211889E+01
7.954019E+01
7.550221E+01
7.337075E+01
7.068488E+01
6.985160E+01
7.044018E+01
6.919985E+01
6.693510E+01
6.654076E+01
6.217980E+01
6.329844E+01
6.550672E+01
6.493402E+01
6.806291E+01
6.450525E+01
6.149695E+01
6.619849E+01
6.737920E+01
6.954593E+01
7.051705E+01
7.216139E+01
7.454433E+01
6.935336E+01
7.261686E+01
6.259017E+01
4.967748E+01
5.028691E+01
5.576649E+01
7.015936E+01
6.700426E+01
6.585158E+01
7.369849E+01
6.883487E+01
5.265101E+01
2.820781E+01
-2.301314E+01
1.275811E+03
1.639134E+02
1.495666E+02
1.252563E+02
1.112334E+02
-2.006128E+01
7.276451E+01
4.032408E+01
5.931838E+01
7.871990E+01
2.839906E+03
6.800727E+01
2.797753E+01
3.949986E+01
-1.850591E+03
9.174033E+01
6.721897E+01
6.496535E+01
3.667417E+01
5.010185E+01
6.852164E+01
6.503030E+01
5.755801E+01
5.808878E+01
5.256097E+01
5.770058E+01
6.178687E+01
6.977817E+01
6.547760E+01
6.534228E+01
6.809552E+01
6.659320E+01
6.826614E+01
7.284668E+01
7.494808E+01
7.852942E+01
8.165610E+01
8.591244E+01
8.847382E+01
8.897776E+01
8.887966E+01
8.912097E+01
8.878512E+01
8.883734E+01
8.865400E+01
8.858936E+01
8.852136E+01
8.839010E+01
8.854308E+01
8.812456E+01
8.833837E+01
8.835884E+01
8.822718E+01
8.815908E+01
8.829066E+01
8.822825E+01
8.806098E+01
8.803292E+01
8.801304E+01
8.791777E+01
8.753677E+01
8.748969E+01
8.761159E+01
8.760356E+01
8.790204E+01
8.757901E+01
8.770833E+01
8.771411E+01
8.759766E+01
8.749398E+01
8.748667E+01
8.731479E+01
8.704950E+01
8.729299E+01
8.692351E+01
8.707626E+01
8.718906E+01
8.714507E+01
8.710898E+01
8.712443E+01
8.706804E+01
8.693403E+01
8.708096E+01
8.700558E+01
8.704095E+01
8.695169E+01
8.709770E+01
8.682665E+01
8.673422E+01
8.696458E+01
8.681478E+01
8.700415E+01
8.688540E+01
8.671919E+01
8.669321E+01
8.678694E+01
8.679775E+01
8.681711E+01
8.683270E+01
8.685459E+01
8.692322E+01
8.681607E+01
8.679742E+01
8.680666E+01
8.701481E+01
8.716519E+01
8.709118E+01
8.704603E+01
8.687928E+01
8.698729E+01
8.700902E+01
8.712058E+01
8.710983E+01
8.722138E+01
8.726803E+01
8.727869E+01
8.721643E+01
8.727508E+01
8.727613E+01
8.739645E+01
8.734223E+01
8.733978E+01
8.743743E+01
8.750763E+01
8.727312E+01
8.743021E+01
8.764437E+01
8.759530E+01
8.763867E+01
8.774148E+01
8.768594E+01
8.778838E+01
8.786381E+01
8.788068E+01
8.786945E+01
8.809794E+01
8.796071E+01
8.807040E+01
8.820923E+01
8.810045E+01
8.829101E+01
8.830880E+01
8.826110E+01
8.838746E+01
8.849017E+01
8.827738E+01
8.853400E+01
8.844284E+01
8.826617E+01
8.875131E+01
8.837956E+01
8.854494E+01
8.856197E+01
8.862234E+01
8.847824E+01
8.898464E+01
8.893055E+01
8.859528E+01
8.832642E+01
8.788264E+01
8.719730E+01
8.737557E+01
8.596059E+01
8.578114E+01
8.303258E+01
8.205254E+01
7.875574E+01
7.662305E+01
7.286752E+01
6.941622E+01
6.894541E+01
6.701949E+01
6.868818E+01
6.664404E+01
5.966946E+01
6.406896E+01
6.772598E+01
6.675824E+01
6.452690E+01
6.785667E+01
6.755911E+01
6.827168E+01
6.618304E+01
7.585642E+01
7.054165E+01
7.311936E+01
7.328188E+01
6.541307E+01
6.506858E+01
7.109004E+01
5.175875E+01
6.292836E+01
6.148921E+01
5.604180E+01
7.617881E+01
6.437440E+01
5.972453E+01
6.123405E+01
5.934005E+01
3.069469E+01
-3.248408E+01
-9.915311E+02
2.718198E+02
2.030993E+02
1.669252E+02
1.236436E+02
-1.940352E+01
5.622544E+01
7.085269E+01
5.955725E+01
2.121609E+01
-7.385357E+02
-2.935611E+02
-1.586133E+02
1.266488E+02
2.570822E+02
-6.850074E+00
6.000986E+01
1.667808E+01
2.937236E+01
6.090151E+01
6.490689E+01
6.915251E+01
6.136196E+01
5.125826E+01
5.489676E+01
5.119361E+01
5.359204E+01
7.142211E+01
7.085656E+01
6.792920E+01
7.101004E+01
6.911533E+01
7.230546E+01
7.450958E+01
7.493560E+01
7.796568E+01
8.278017E+01
8.536185E+01
8.719962E+01
8.835769E+01
8.851052E+01
8.852804E+01
8.899502E+01
8.848596E+01
8.866786E+01
8.841039E+01
8.854443E+01
8.861179E+01
8.868817E+01
8.791626E+01
8.822757E+01
8.835436E+01
8.827658E+01
8.826128E+01
8.825052E+01
8.826408E+01
8.800412E+01
8.805802E+01
8.790076E+01
8.793069E+01
8.745866E+01
8.741578E+01
8.769836E+01
8.759797E+01
8.779203E+01
8.761272E+01
8.760093E+01
8.749553E+01
8.747237E+01
8.756010E+01
8.740752E+01
8.735567E+01
8.712274E+01
8.726719E+01
8.691804E+01
8.724548E+01
8.719990E+01
8.700554E+01
8.704405E+01
8.714265E+01
8.705920E+01
8.693031E+01
8.712424E+01
8.698626E+01
8.686617E+01
8.708304E+01
8.711866E+01
8.689475E+01
8.673681E+01
8.701343E+01
8.683015E+01
8.701575E+01
8.695935E+01
8.682078E+01
8.689358E+01
8.679047E+01
8.680197E+01
8.679430E+01
8.693267E+01
8.686261E+01
8.693248E+01
8.691856E+01
8.695886E+01
8.687370E+01
8.693865E+01
8.711783E+01
8.703526E+01
8.704808E+01
8.693828E+01
8.705165E+01
8.712769E+01
8.715629E+01
8.707425E+01
8.714794E+01
8.723057E+01
8.724359E+01
8.724984E+01
8.732274E+01
8.727385E+01
8.742057E+01
8.738840E+01
8.744105E+01
8.757599E+01
8.752826E+01
8.766782E+01
8.792281E+01
8.772656E+01
8.758131E+01
8.764189E+01
8.779456E+01
8.780915E+01
8.784426E+01
8.789183E+01
8.779253E+01
8.782147E+01
8.785478E+01
8.799317E+01
8.807312E+01
8.804601E+01
8.805999E+01
8.807254E+01
8.828882E+01
8.842044E+01
8.834004E+01
8.852497E+01
8.854854E+01
8.865499E+01
8.845947E+01
8.817447E+01
8.836383E+01
8.838413E+01
8.858049E+01
8.858061E+01
8.870275E+01
8.973789E+01
8.910521E+01
8.864063E+01
8.813653E+01
8.815952E+01
8.819800E+01
8.695422E+01
8.630568E+01
8.436655E+01
8.470838E+01
8.319356E+01
8.037320E+01
7.861474E+01
7.549306E+01
7.082025E+01
6.999233E+01
7.015448E+01
6.961675E+01
6.784751E+01
6.907316E+01
6.498182E+01
6.728866E+01
6.881532E+01
7.268912E+01
6.578443E+01
6.708714E+01
6.142829E+01
6.891652E+01
6.207689E+01
7.387804E+01
6.932051E+01
6.878878E+01
7.345738E+01
6.922308E+01
6.630805E+01
7.111511E+01
6.483973E+01
7.309159E+01
6.008480E+01
6.324474E+01
7.250676E+01
7.437556E+01
6.448596E+01
5.994461E+01
5.258362E+01
-1.318972E+02
4.075091E+02
2.398400E+02
2.092672E+02
1.829074E+02
1.804197E+02
1.681698E+02
-2.793522E+01
1.856707E+01
7.532744E+01
6.269734E+01
6.584049E+01
8.446526E+01
-3.551769E+01
1.769204E+01
8.473062E+01
-2.473624E+02
-9.317511E+01
6.192144E+01
5.130606E+01
5.382813E+01
5.441745E+01
7.463652E+01
7.919237E+01
6.616302E+01
4.941502E+01
5.843564E+01
5.285172E+01
5.327553E+01
6.225994E+01
7.229129E+01
6.559542E+01
7.136476E+01
7.196364E+01
7.245534E+01
7.467516E+01
7.530348E+01
7.692735E+01
8.247741E+01
8.530974E+01
8.638102E+01
8.835840E+01
8.854566E+01
8.841146E+01
8.841786E+01
8.827677E+01
8.840050E+01
8.828766E+01
8.864939E+01
8.840443E+01
8.838208E+01
8.812146E+01
8.815616E+01
8.845113E+01
8.841105E+01
8.836616E+01
8.832747E+01
8.824601E+01
8.800858E+01
8.814050E+01
8.800930E+01
8.802356E+01
8.730283E+01
8.755276E+01
8.770029E+01
8.763604E+01
8.771052E+01
8.764501E+01
8.755249E+01
8.757868E+01
8.759170E+01
8.741351E+01
8.740555E+01
8.733820E+01
8.737016E+01
8.734573E+01
8.711807E+01
8.737523E+01
8.721319E+01
8.709532E+01
8.707507E+01
8.710615E+01
8.708435E+01
8.695975E+01
8.704637E+01
8.691108E+01
8.679796E+01
8.715063E+01
8.696030E+01
8.688904E+01
8.692721E+01
8.697477E+01
8.697018E+01
8.689746E+01
8.677025E+01
8.684580E+01
8.686865E+01
8.687309E+01
8.693225E+01
8.686403E+01
8.703723E+01
8.698345E+01
8.699941E+01
8.699796E+01
8.697668E+01
8.691285E+01
8.702261E+01
8.694725E+01
8.690638E+01
8.700822E+01
8.709336E+01
8.712473E+01
8.708783E+01
8.728731E+01
8.722952E+01
8.713321E+01
8.719960E+01
8.716915E+01
8.723556E+01
8.735145E+01
8.730293E+01
8.730017E+01
8.739592E+01
8.737329E+01
8.742927E+01
8.750453E+01
8.754286E+01
8.738031E+01
8.761797E+01
8.754742E+01
8.757219E+01
8.777668E+01
8.773824E+01
8.787761E+01
8.786706E+01
8.782361E+01
8.783379E+01
8.805744E+01
8.814904E+01
8.789839E+01
8.796296E+01
8.802665E+01
8.798369E+01
8.816501E+01
8.848349E+01
8.824706E+01
8.839328E+01
8.848104E+01
8.864750E+01
8.839717E+01
8.820291E+01
8.829214E+01
8.830827E+01
8.837122E+01
8.845529E+01
8.825692E+01
9.000839E+01
8.871450E+01
8.836131E+01
8.799753E+01
8.831466E+01
8.790709E+01
8.856365E+01
8.607165E+01
8.257674E+01
8.390793E+01
8.243182E+01
8.182364E+01
8.025998E+01
7.744229E+01
7.064601E+01
6.975499E+01
7.024481E+01
7.117925E+01
6.744488E+01
6.980161E+01
7.385119E+01
6.908498E+01
6.872657E+01
7.105595E+01
6.892796E+01
7.141286E+01
7.294802E+01
7.145185E+01
5.927711E+01
6.557148E+01
6.491323E+01
7.021346E+01
7.225688E+01
7.392080E+01
7.514126E+01
6.780267E+01
7.935351E+01
7.763460E+01
7.060159E+01
6.506022E+01
7.343998E+01
6.197100E+01
7.525865E+01
6.963985E+01
5.285883E+01
1.972123E+02
1.614890E+02
1.527910E+02
1.405273E+02
1.407800E+02
1.326520E+02
1.332314E+02
2.830457E+01
5.848954E+01
7.662270E+01
2.623190E+01
1.093318E+02
6.872498E+01
3.005197E+02
-5.290916E+01
-4.729317E+02
-3.145369E+01
3.516148E+01
7.873482E+01
4.860615E+01
6.507461E+01
5.605099E+01
6.973350E+01
5.543165E+01
6.390106E+01
5.173057E+01
6.924126E+01
5.551767E+01
5.575315E+01
5.751621E+01
6.759816E+01
5.936060E+01
7.532292E+01
6.935988E+01
7.337586E+01
7.211353E+01
7.374518E+01
7.668727E+01
8.365121E+01
8.556849E+01
8.685809E+01
8.810503E+01
8.889786E+01
8.879813E+01
8.848790E+01
8.860174E+01
8.850900E+01
8.854594E+01
8.883945E+01
8.825804E+01
8.848907E+01
8.829568E+01
8.817237E+01
8.834589E+01
8.824551E+01
8.832876E+01
8.820102E+01
8.825185E+01
8.799892E+01
8.823389E+01
8.794654E+01
8.791785E+01
8.693383E+01
8.734074E+01
8.753065E+01
8.774989E+01
8.778612E+01
8.769467E+01
8.763089E+01
8.766037E+01
8.761557E+01
8.753586E+01
8.737807E+01
8.738084E+01
8.733678E+01
8.736258E+01
8.721336E+01
8.739562E+01
8.715702E+01
8.718334E+01
8.731142E+01
8.701219E+01
8.713077E+01
8.712597E+01
8.702516E+01
8.704171E+01
8.686132E+01
8.703746E+01
8.693277E+01
8.683734E+01
8.682466E+01
8.693803E+01
8.691061E+01
8.690319E+01
8.679107E+01
8.693891E+01
8.674075E+01
8.681422E+01
8.688794E+01
8.682838E+01
8.686280E+01
8.685335E+01
8.695868E+01
8.683206E+01
8.691992E+01
8.701469E+01
8.694075E+01
8.694696E+01
8.685897E+01
8.706408E+01
8.708425E+01
8.705667E+01
8.705225E+01
8.707250E+01
8.703111E+01
8.705551E+01
8.704776E+01
8.703456E+01
8.709545E+01
8.728414E+01
8.731598E+01
8.723967E+01
8.739865E+01
8.747558E+01
8.726589E+01
8.735215E+01
8.748897E+01
8.750646E+01
8.759536E+01
8.755279E+01
8.762594E+01
8.773346E+01
8.763200E+01
8.779706E+01
8.763975E+01
8.793197E+01
8.778269E+01
8.794728E+01
8.809883E+01
8.787764E+01
8.807773E+01
8.803338E+01
8.804246E+01
8.831442E+01
8.835934E+01
8.828588E+01
8.828357E+01
8.836195E+01
8.847529E+01
8.855991E+01
8.813273E+01
8.848240E+01
8.843771E+01
8.815029E+01
8.832740E+01
8.838042E+01
8.836678E+01
8.867625E+01
8.871951E+01
8.856113E+01
8.820900E+01
8.788576E+01
8.712314E+01
8.687954E+01
8.220730E+01
8.085060E+01
8.220305E+01
8.242669E+01
8.059895E+01
7.738521E+01
7.106797E+01
6.930122E+01
7.332839E+01
6.734760E+01
6.794698E+01
7.100736E+01
7.577426E+01
6.838185E+01
7.144537E+01
7.273584E+01
7.488733E+01
8.056011E+01
7.095836E+01
7.485184E+01
5.492456E+01
6.664739E+01
6.475478E+01
7.015069E+01
6.519466E+01
6.449194E+01
7.587587E+01
6.843086E+01
6.695924E+01
6.786504E+01
7.003990E+01
6.699580E+01
7.166793E+01
7.844216E+01
7.661194E+01
7.509228E+01
7.101920E+01
3.238309E+01
1.866745E+02
1.184222E+02
1.083801E+02
9.800945E+01
8.757516E+01
9.376951E+01
7.524384E+01
7.039618E+01
6.736317E+01
5.889592E+01
4.905161E+01
6.160755E+01
1.401966E+01
2.983592E+01
-8.177874E+01
6.784910E+01
8.602329E+01
6.221451E+01
5.153155E+01
5.727915E+01
7.014143E+01
7.230571E+01
5.114763E+01
6.254347E+01
6.049079E+01
6.109263E+01
5.482208E+01
5.790980E+01
5.640890E+01
6.204200E+01
6.391436E+01
1.154726E+02
6.800067E+01
6.839723E+01
7.199239E+01
7.456286E+01
7.775478E+01
8.231084E+01
8.225176E+01
8.716236E+01
8.891947E+01
8.917926E+01
8.942275E+01
8.933405E+01
8.890097E+01
8.857927E+01
8.861005E+01
8.823258E+01
8.842571E+01
8.851205E+01
8.819663E+01
8.823112E+01
8.836965E+01
8.801295E+01
8.823151E+01
8.806621E+01
8.823730E+01
8.821694E+01
8.816530E+01
8.783754E+01
8.798218E+01
8.715415E+01
8.738104E+01
8.770645E+01
8.783064E+01
8.774742E+01
8.778368E+01
8.761304E+01
8.761983E+01
8.756572E+01
8.763415E+01
8.742961E+01
8.755583E+01
8.732005E+01
8.729406E+01
8.724634E+01
8.726994E+01
8.709325E+01
8.719610E+01
8.729507E+01
8.704286E+01
8.721370E+01
8.724189E+01
8.704230E+01
8.713054E+01
8.694739E+01
8.700216E+01
8.691090E+01
8.696603E+01
8.685352E+01
8.695315E+01
8.683180E+01
8.678480E+01
8.666834E+01
8.698681E+01
8.686586E+01
8.674439E+01
8.679079E+01
8.688323E+01
8.685803E+01
8.679770E+01
8.688937E+01
8.672387E+01
8.694472E+01
8.700100E+01
8.692750E+01
8.701540E+01
8.703032E+01
8.716606E+01
8.709884E+01
8.701991E+01
8.715952E+01
8.716282E+01
8.699837E+01
8.712340E+01
8.714851E+01
8.709526E+01
8.724793E+01
8.730843E+01
8.745263E+01
8.726321E+01
8.747112E+01
8.757835E+01
8.727963E+01
8.728980E+01
8.753993E+01
8.751917E+01
8.760961E+01
8.751005E+01
8.757535E+01
8.774426E+01
8.773475E+01
8.780468E+01
8.768573E+01
8.786823E+01
8.779892E+01
8.791296E+01
8.807347E+01
8.795642E+01
8.798790E+01
8.808775E+01
8.813097E+01
8.838048E+01
8.816614E+01
8.804408E+01
8.837059E+01
8.837681E+01
8.834708E+01
8.866242E+01
8.823178E+01
8.837578E+01
8.845411E+01
8.849745E+01
8.832850E+01
8.871854E+01
8.866643E+01
8.836403E+01
8.827693E+01
8.841872E+01
8.797558E+01
8.861852E+01
8.775154E+01
8.592649E+01
7.927474E+01
7.947198E+01
8.285440E+01
8.336660E+01
8.018893E+01
7.729293E+01
7.352381E+01
7.243797E+01
7.091130E+01
7.188281E+01
7.205863E+01
7.555479E+01
8.185252E+01
7.410009E+01
7.509585E+01
7.353053E+01
7.699598E+01
9.436011E+01
6.234205E+01
8.139341E+01
6.765792E+01
7.492627E+01
6.748421E+01
6.651161E+01
6.619571E+01
6.131782E+01
7.543357E+01
7.019215E+01
5.696361E+01
7.050800E+01
7.219165E+01
6.029953E+01
5.850725E+01
7.788070E+01
7.214373E+01
7.525030E+01
8.331457E+01
8.387940E+01
8.509826E+01
7.779110E+01
7.528151E+01
7.511954E+01
7.332827E+01
7.111431E+01
4.405247E+01
4.006371E+01
-8.822221E+01
8.054090E+01
1.061786E+01
2.855612E+01
-3.697889E+01
5.880717E+01
8.554537E+01
6.743539E+01
5.997315E+01
2.977838E+01
7.093768E+01
6.309462E+01
6.769339E+01
6.059220E+01
5.807777E+01
6.716399E+01
5.895264E+01
4.988784E+01
6.052546E+01
5.549833E+01
6.050858E+01
6.484936E+01
8.239524E+01
9.469720E+01
7.096029E+01
6.885810E+01
7.357919E+01
7.517359E+01
7.881720E+01
8.209536E+01
7.964801E+01
8.648909E+01
8.808752E+01
8.867437E+01
8.845561E+01
8.856346E+01
8.862956E+01
8.836797E+01
8.860739E+01
8.835192E+01
8.882745E+01
8.877364E+01
8.808634E+01
8.818184E+01
8.847453E+01
8.770638E+01
8.812831E+01
8.802251E+01
8.820756E+01
8.824178E+01
8.800629E+01
8.790014E+01
8.809289E+01
8.760612E+01
8.734430E+01
8.768448E+01
8.759894E+01
8.780313E+01
8.775856E+01
8.771973E+01
8.766063E+01
8.761380E+01
8.761220E+01
8.745822E+01
8.755572E+01
8.741705E+01
8.729884E+01
8.735845E+01
8.713674E+01
8.728238E+01
8.711350E+01
8.712967E+01
8.710112E+01
8.711174E+01
8.705071E+01
8.707367E+01
8.697266E+01
8.705291E+01
8.706757E+01
8.691371E+01
8.700876E+01
8.697956E+01
8.682375E+01
8.688339E+01
8.687533E+01
8.679622E+01
8.685245E+01
8.690030E+01
8.681449E+01
8.675361E+01
8.685828E+01
8.680790E+01
8.683569E+01
8.685125E+01
8.675038E+01
8.691163E+01
8.690817E+01
8.695868E+01
8.696857E+01
8.698618E+01
8.689711E+01
8.702337E+01
8.707730E+01
8.723886E+01
8.718283E+01
8.717828E+01
8.712723E+01
8.729932E+01
8.717171E+01
8.720746E+01
8.723654E+01
8.738657E+01
8.724296E+01
8.736279E+01
8.731461E+01
8.734211E+01
8.734839E+01
8.747103E+01
8.752473E+01
8.758267E+01
8.752123E+01
8.750779E+01
8.763999E+01
8.763165E+01
8.782180E+01
8.789460E+01
8.796240E+01
8.793461E+01
8.789673E+01
8.804190E+01
8.805011E+01
8.810249E+01
8.810176E+01
8.811216E+01
8.838855E+01
8.831778E+01
8.828916E+01
8.830734E+01
8.832085E+01
8.845958E+01
8.850517E+01
8.840393E+01
8.829754E+01
8.847693E+01
8.886596E+01
8.834317E+01
8.882365E+01
8.875014E+01
8.846588E+01
8.826959E+01
8.835059E+01
8.829818E+01
8.834829E+01
8.819141E+01
8.659085E+01
7.928235E+01
8.207031E+01
8.192771E+01
8.490240E+01
8.201956E+01
7.748607E+01
7.571791E+01
7.530113E+01
6.990097E+01
7.252948E+01
7.360120E+01
7.543179E+01
7.899114E+01
7.339838E+01
7.027360E+01
7.085901E+01
7.270663E+01
8.564252E+01
6.022780E+01
7.345704E+01
7.045067E+01
7.293395E+01
7.444104E+01
6.895069E+01
6.703629E+01
6.240092E+01
6.260192E+01
5.736223E+01
6.313094E+01
5.993865E+01
7.304326E+01
6.039304E+01
5.841836E+01
4.854946E+01
3.860262E+01
3.369920E+01
7.965621E+01
6.760973E+01
6.479628E+01
6.626418E+01
6.158491E+01
5.851434E+01
5.937267E+01
5.650158E+01
-6.043304E+01
6.574990E+01
1.213849E+03
-8.156096E+01
3.010545E+01
-4.856585E+01
-9.395160E+01
4.451917E+01
5.072946E+01
8.686894E+01
7.185732E+01
4.918770E+01
7.039904E+01
6.081559E+01
7.129282E+01
5.289075E+01
5.756454E+01
7.362109E+01
6.317934E+01
5.658193E+01
5.838288E+01
6.084300E+01
5.606391E+01
6.728854E+01
6.726007E+01
6.992327E+01
7.016317E+01
7.133257E+01
7.266348E+01
7.483472E+01
7.857445E+01
8.116410E+01
8.130462E+01
8.763151E+01
8.808243E+01
8.815921E+01
8.835607E+01
8.838298E+01
8.863710E+01
8.890383E+01
8.853595E+01
8.849073E+01
8.860375E+01
8.876584E+01
8.841484E+01
8.852453E+01
8.847045E+01
8.819514E+01
8.818418E+01
8.795167E+01
8.834773E+01
8.818696E+01
8.820877E+01
8.799696E+01
8.787190E+01
8.762241E+01
8.753304E+01
8.688009E+01
8.740499E+01
8.775757E+01
8.768645E+01
8.757503E+01
8.754381E+01
8.762380E+01
8.757923E+01
8.746569E+01
8.737114E+01
8.734646E+01
8.742533E+01
8.742550E+01
8.725146E+01
8.735741E+01
8.725391E+01
8.709231E+01
8.713803E+01
8.701279E+01
8.693018E+01
8.710172E+01
8.701577E+01
8.703218E+01
8.690835E+01
8.700523E+01
8.685366E+01
8.687772E+01
8.686728E+01
8.692076E+01
8.694522E+01
8.697884E+01
8.693885E+01
8.683393E+01
8.673907E+01
8.682190E+01
8.690005E+01
8.682306E+01
8.686772E+01
8.689031E+01
8.669315E+01
8.687822E+01
8.690962E+01
8.691191E+01
8.694723E+01
8.696415E+01
8.684935E+01
8.692403E+01
8.710492E+01
8.712393E+01
8.704812E+01
8.704221E+01
8.711354E+01
8.721807E+01
8.733617E+01
8.717477E+01
8.728617E+01
8.742961E+01
8.728556E+01
8.736895E+01
8.739821E+01
8.740723E+01
8.742214E+01
8.740225E+01
8.769565E+01
8.756636E+01
8.758132E+01
8.751808E+01
8.770393E+01
8.757115E+01
8.770494E+01
8.777039E+01
8.806248E+01
8.813644E+01
8.798632E+01
8.796445E+01
8.815244E+01
8.817871E+01
8.801330E+01
8.803037E+01
8.836166E+01
8.824995E+01
8.844411E+01
8.831896E+01
8.827969E+01
8.860266E+01
8.860685E+01
8.842793E+01
8.833641E+01
8.849067E+01
8.853814E+01
8.844812E+01
8.830744E+01
8.846022E+01
8.829339E+01
8.866928E+01
8.824919E+01
8.840650E+01
8.826719E+01
8.827626E+01
8.799626E+01
8.723247E+01
8.395723E+01
8.219124E+01
8.400380E+01
8.207908E+01
7.748815E+01
7.602367E+01
7.770987E+01
7.440360E+01
7.448746E+01
7.084457E+01
7.714514E+01
7.244474E+01
7.282171E+01
6.896645E+01
6.702499E+01
7.463331E+01
7.966652E+01
7.067218E+01
8.200498E+01
6.834757E+01
7.321024E+01
6.641189E+01
6.952352E+01
6.824127E+01
6.244596E+01
6.268535E+01
6.813768E+01
7.275429E+01
6.110894E+01
7.015339E+01
6.271374E+01
5.296488E+01
2.664516E+01
2.773594E+01
3.987058E+01
4.669612E+01
2.084869E+01
-3.049814E+00
-2.388810E+01
-3.453838E+01
-3.941714E+01
-6.495547E+01
-6.443244E+01
-1.441137E+01
3.238125E+01
1.532859E+02
4.814967E+01
-2.755989E+01
2.663825E+01
-7.193685E+01
3.109295E+01
1.683325E+01
5.482075E+01
6.473593E+01
4.007891E+01
3.475444E+01
5.270265E+01
6.998479E+01
6.390053E+01
5.631259E+01
6.099049E+01
6.818154E+01
5.980250E+01
5.932322E+01
6.467924E+01
5.349588E+01
6.366329E+01
6.605965E+01
7.136752E+01
7.187948E+01
7.565799E+01
7.316472E+01
7.553135E+01
7.949118E+01
8.319954E+01
8.315149E+01
8.727365E+01
8.830559E+01
8.836569E+01
8.908710E+01
8.828774E+01
8.855917E+01
8.847942E+01
8.838674E+01
8.830844E+01
8.828044E+01
8.855532E+01
8.843484E+01
8.849726E+01
8.844740E+01
8.852118E+01
8.811011E+01
8.802547E+01
8.822720E+01
8.815263E+01
8.826661E+01
8.812860E+01
8.780195E+01
8.774408E+01
8.757030E+01
8.676932E+01
8.755225E+01
8.763454E+01
8.772909E+01
8.764952E+01
8.764308E+01
8.756991E+01
8.750269E+01
8.744802E+01
8.735993E+01
8.740765E+01
8.725722E+01
8.729841E+01
8.716311E+01
8.716420E+01
8.715898E+01
8.713424E+01
8.707706E+01
8.705553E+01
8.708945E+01
8.709527E+01
8.713067E+01
8.703024E+01
8.690693E+01
8.703666E+01
8.687556E+01
8.680402E+01
8.690196E+01
8.678401E+01
8.685181E+01
8.693307E+01
8.681513E+01
8.674887E+01
8.688104E+01
8.701789E+01
8.688517E+01
8.685674E+01
8.697805E+01
8.681320E+01
8.694105E+01
8.678569E+01
8.690215E+01
8.684878E+01
8.693649E+01
8.699407E+01
8.695782E+01
8.698332E+01
8.712644E+01
8.695398E+01
8.715811E+01
8.690175E+01
8.709899E+01
8.711726E+01
8.737427E+01
8.723806E+01
8.746197E+01
8.738062E+01
8.718974E+01
8.733940E+01
8.742937E+01
8.733284E+01
8.741585E+01
8.744812E+01
8.765749E+01
8.750809E+01
8.759781E+01
8.756481E+01
8.771997E+01
8.769793E+01
8.770291E+01
8.783702E+01
8.811117E+01
8.809828E+01
8.806844E+01
8.786048E+01
8.814347E+01
8.816350E+01
8.815703E+01
8.812344E+01
8.834564E+01
8.830810E+01
8.824394E+01
8.840474E+01
8.844480E+01
8.832604E+01
8.880214E+01
8.852206E+01
8.837800E+01
8.858919E+01
8.843083E+01
8.879019E+01
8.859613E+01
8.834673E+01
8.844518E+01
8.889121E+01
8.835018E+01
8.800262E+01
8.812993E+01
8.818697E+01
8.784120E+01
8.625695E+01
8.273132E+01
8.157936E+01
7.646036E+01
7.886492E+01
7.690574E+01
7.505965E+01
7.591663E+01
7.488001E+01
7.969929E+01
7.146704E+01
7.621334E+01
7.228440E+01
7.178961E+01
6.903679E+01
6.837012E+01
7.648247E+01
9.373661E+01
8.353563E+01
8.700688E+01
6.638600E+01
6.727483E+01
6.802665E+01
7.131739E+01
6.917776E+01
7.245840E+01
7.205333E+01
7.103099E+01
6.872239E+01
5.292883E+01
6.249590E+01
5.109801E+01
5.487786E+01
4.256370E+01
3.947069E+01
7.064657E+01
5.707353E+01
4.712819E+01
-4.020454E+01
1.522674E+02
1.327305E+02
8.701031E+01
8.424772E+01
8.636820E+01
-2.023918E+01
2.700329E+01
5.614946E+01
7.312873E+01
-1.651255E+01
4.437245E+01
-1.597381E+00
-4.408077E+01
8.270689E+01
6.437510E+01
6.539325E+01
3.887708E+01
-7.771776E+00
5.171104E+01
4.846922E+01
6.086096E+01
6.019523E+01
5.004631E+01
6.734063E+01
4.873790E+01
5.181313E+01
6.046163E+01
5.442954E+01
6.337061E+01
6.405829E+01
6.708697E+01
7.067522E+01
6.896864E+01
7.014943E+01
7.309829E+01
7.715031E+01
8.299818E+01
8.490464E+01
8.695312E+01
8.818573E+01
8.833868E+01
8.877740E+01
8.823996E+01
8.852802E+01
8.868915E+01
8.867110E+01
8.863992E+01
8.935723E+01
8.898254E+01
8.846210E+01
8.841649E+01
8.854589E+01
8.850487E+01
8.806790E+01
8.809730E+01
8.817445E+01
8.811994E+01
8.815852E+01
8.804558E+01
8.765028E+01
8.763897E+01
8.774539E+01
8.777529E+01
8.769057E+01
8.772996E+01
8.779708E+01
8.758174E+01
8.755556E+01
8.747130E+01
8.735332E+01
8.754169E+01
8.723863E+01
8.732634E+01
8.721988E+01
8.718607E+01
8.715362E+01
8.716691E+01
8.712724E+01
8.706385E+01
8.704245E+01
8.708024E+01
8.706890E+01
8.699426E+01
8.700912E+01
8.705469E+01
8.702324E+01
8.701674E+01
8.696905E+01
8.680033E+01
8.694425E+01
8.682459E+01
8.698518E+01
8.675816E+01
8.688418E+01
8.695599E+01
8.687629E+01
8.687717E+01
8.680087E+01
8.681080E+01
8.689087E+01
8.697097E+01
8.687079E+01
8.684883E+01
8.676067E+01
8.687656E+01
8.695697E+01
8.704347E+01
8.710369E+01
8.697143E+01
8.706458E+01
8.709872E+01
8.710624E+01
8.702853E+01
8.720510E+01
8.722590E+01
8.727545E+01
8.734110E+01
8.730503E+01
8.712184E+01
8.722221E+01
8.734087E+01
8.733634E+01
8.729143E+01
8.746485E+01
8.758762E+01
8.761616E+01
8.763677E+01
8.758847E+01
8.762696E+01
8.771333E+01
8.775701E+01
8.793274E+01
8.785242E+01
8.777778E+01
8.815934E+01
8.801565E+01
8.788637E+01
8.823834E+01
8.806907E+01
8.821677E+01
8.816127E+01
8.814522E+01
8.833445E+01
8.824406E+01
8.845033E+01
8.848823E+01
8.834749E+01
8.845865E+01
8.788606E+01
8.846042E+01
8.845500E+01
8.854888E+01
8.908870E+01
8.854049E+01
8.803103E+01
8.835353E+01
8.881206E+01
8.856592E+01
8.813659E+01
8.874782E+01
8.786922E+01
8.677216E+01
8.652749E+01
8.148210E+01
7.980215E+01
7.924457E+01
7.655780E+01
7.602108E+01
7.496911E+01
7.505363E+01
7.204898E+01
8.019076E+01
6.840978E+01
7.454922E+01
7.432431E+01
7.274245E+01
7.071407E+01
7.415715E+01
7.060618E+01
9.263918E+01
6.885299E+01
7.867274E+01
7.048064E+01
7.188831E+01
7.355580E+01
6.952117E+01
6.468540E+01
6.849132E+01
6.378514E+01
7.685528E+01
7.001397E+01
5.169718E+01
6.976758E+01
5.488866E+01
5.680716E+01
5.807311E+01
5.164330E+01
6.466010E+01
2.885368E+01
1.338509E+02
2.150040E+02
3.533755E+02
5.044580E+02
9.798244E+02
1.380337E+03
7.427340E+02
4.439440E-01
5.900158E+02
-2.150481E+02
-1.175022E+02
3.820276E+01
2.327329E+01
-2.000308E+02
-3.241020E+01
-1.629595E+01
6.323348E+01
3.644245E+01
5.641713E+01
3.090714E+01
4.325503E+01
6.261453E+01
7.443337E+01
7.194562E+01
3.970943E+01
7.108016E+01
6.159173E+01
6.109614E+01
5.642958E+01
5.982523E+01
6.044985E+01
6.318971E+01
6.308923E+01
5.754730E+01
6.227475E+01
7.027314E+01
7.320112E+01
7.810850E+01
8.309519E+01
8.635028E+01
8.718606E+01
8.806730E+01
8.881196E+01
8.984224E+01
8.966265E+01
8.886428E+01
8.919856E+01
8.894797E+01
8.904459E+01
8.856078E+01
8.883787E+01
8.857741E+01
8.817686E+01
8.853834E+01
8.844104E+01
8.833272E+01
8.826368E+01
8.810550E+01
8.806098E+01
8.787994E+01
8.762860E+01
8.772019E+01
8.772728E+01
8.776329E+01
8.785410E+01
8.768350E+01
8.776576E+01
8.754599E+01
8.757470E+01
8.763753E+01
8.754156E+01
8.734796E+01
8.747835E+01
8.731981E+01
8.730159E+01
8.733536E+01
8.707263E+01
8.706871E+01
8.723932E+01
8.716627E+01
8.707272E+01
8.709216E+01
8.706763E+01
8.690446E+01
8.696990E+01
8.685195E+01
8.696532E+01
8.708719E+01
8.704211E+01
8.703602E+01
8.665462E+01
8.690223E+01
8.681747E+01
8.702970E+01
8.677022E+01
8.697429E+01
8.693273E+01
8.683790E+01
8.676989E+01
8.675667E+01
8.676054E+01
8.680210E+01
8.695725E+01
8.688902E+01
8.697265E+01
8.676758E+01
8.692042E+01
8.688939E+01
8.698510E+01
8.705690E+01
8.703470E+01
8.715408E+01
8.713827E+01
8.712698E+01
8.704358E+01
8.721363E+01
8.718623E+01
8.717293E+01
8.724257E+01
8.725662E+01
8.740612E+01
8.734026E+01
8.743006E+01
8.754876E+01
8.748843E+01
8.757576E+01
8.754887E+01
8.754377E+01
8.770714E+01
8.776287E+01
8.779818E+01
8.769247E+01
8.776908E+01
8.790965E+01
8.778202E+01
8.782542E+01
8.804156E+01
8.823639E+01
8.825648E+01
8.813785E+01
8.813358E+01
8.809390E+01
8.816464E+01
8.828135E+01
8.818132E+01
8.829416E+01
8.832514E+01
8.849420E+01
8.822063E+01
8.810637E+01
8.727815E+01
8.847610E+01
8.839768E+01
8.881505E+01
8.850875E+01
8.842721E+01
8.818767E+01
8.832898E+01
8.835854E+01
8.795968E+01
8.845250E+01
8.801988E+01
8.832161E+01
8.641154E+01
8.553407E+01
8.100207E+01
7.753366E+01
8.646488E+01
7.023823E+01
7.366373E+01
7.229565E+01
7.234674E+01
7.126127E+01
6.396046E+01
6.689850E+01
8.130896E+01
7.426109E+01
7.063592E+01
6.797874E+01
7.392067E+01
7.327269E+01
7.981540E+01
7.007488E+01
7.712616E+01
7.901691E+01
7.299344E+01
7.496721E+01
6.365164E+01
5.989802E+01
6.507914E+01
6.705114E+01
7.864285E+01
7.130454E+01
6.503942E+01
7.071139E+01
6.164293E+01
4.414521E+01
5.995233E+01
5.300560E+01
5.888181E+01
-2.396957E+01
1.511500E+02
2.396565E+02
3.005489E+02
3.255432E+02
3.547087E+02
3.784718E+02
3.708404E+02
7.632716E+00
2.841651E+01
9.522303E+01
2.847430E+01
6.799956E+01
4.467783E+01
-1.418443E+02
4.908764E+01
1.150194E+01
7.107420E+01
6.226423E+01
7.670198E+01
2.509247E+01
5.753756E+01
5.651501E+01
4.661263E+01
5.299595E+01
5.191985E+01
5.978288E+01
6.589975E+01
6.446853E+01
5.247759E+01
5.873041E+01
6.156339E+01
6.419093E+01
6.255198E+01
7.123009E+01
7.088674E+01
7.113984E+01
7.503399E+01
7.983926E+01
8.486888E+01
8.685202E+01
8.729989E+01
8.865899E+01
8.929331E+01
8.920354E+01
8.923661E+01
8.938451E+01
8.868217E+01
8.867838E+01
8.871172E+01
8.871486E+01
8.865052E+01
8.856958E+01
8.805697E+01
8.826870E+01
8.835262E+01
8.851274E+01
8.836910E+01
8.817822E+01
8.811692E+01
8.800633E+01
8.753058E+01
8.784828E+01
8.792789E+01
8.786204E+01
8.783730E+01
8.775386E+01
8.774131E+01
8.767030E+01
8.775648E+01
8.758685E+01
8.777140E+01
8.746140E+01
8.739104E+01
8.748379E+01
8.742417E+01
8.726170E+01
8.722463E+01
8.715173E+01
8.726850E+01
8.723712E+01
8.710695E+01
8.707783E+01
8.704889E+01
8.699691E+01
8.706209E+01
8.695249E+01
8.701076E+01
8.707669E+01
8.694305E+01
8.694148E+01
8.699417E+01
8.675757E+01
8.693650E+01
8.684023E+01
8.683335E+01
8.692853E+01
8.693428E+01
8.690990E+01
8.687531E+01
8.689616E+01
8.684336E+01
8.673193E+01
8.687590E+01
8.697841E+01
8.700384E+01
8.689129E+01
8.686882E+01
8.691141E+01
8.689221E+01
8.688532E+01
8.699286E+01
8.719378E+01
8.710736E+01
8.698588E+01
8.712296E+01
8.719934E+01
8.713325E+01
8.721604E+01
8.721013E+01
8.732295E+01
8.738544E+01
8.740263E+01
8.736539E+01
8.739484E+01
8.737888E+01
8.752645E+01
8.737828E+01
8.745539E+01
8.762165E+01
8.763830E+01
8.763527E+01
8.764486E+01
8.791224E+01
8.789034E+01
8.789126E+01
8.785297E+01
8.802445E+01
8.815935E+01
8.823569E+01
8.811853E+01
8.821879E+01
8.818240E+01
8.824421E+01
8.835460E+01
8.822766E+01
8.818015E+01
8.829534E+01
8.843615E+01
8.854078E+01
8.804873E+01
8.734406E+01
8.842382E+01
8.828948E+01
8.846094E+01
8.855808E+01
8.841173E+01
8.854676E+01
8.896350E+01
8.872690E+01
8.868407E+01
8.845825E+01
8.772883E+01
8.853397E+01
8.736992E+01
8.621088E+01
8.254567E+01
7.892005E+01
7.760362E+01
7.554300E+01
7.615025E+01
7.335570E+01
7.067865E+01
7.484379E+01
7.377629E+01
6.812313E+01
7.149459E+01
6.935387E+01
7.328374E+01
6.829915E+01
7.391762E+01
7.208997E+01
8.751018E+01
7.479776E+01
9.032109E+01
8.846385E+01
7.086612E+01
7.422472E+01
2.989770E+01
6.648971E+01
6.068448E+01
6.868050E+01
5.938854E+01
6.908965E+01
5.721680E+01
6.551185E+01
5.836427E+01
5.861770E+01
5.037149E+01
5.976372E+01
6.964617E+01
3.531296E+01
1.491788E+02
1.863712E+02
2.201742E+02
2.367589E+02
2.449372E+02
2.616956E+02
2.594694E+02
5.617769E+01
-1.716197E+02
1.307944E+01
1.008161E+02
7.679557E+01
4.466530E+01
1.673726E+02
2.903425E+01
-1.339432E+01
6.456166E+01
5.100736E+01
3.376259E+01
5.367930E+01
6.300290E+01
6.515083E+01
5.509086E+01
5.295316E+01
6.062441E+01
5.915655E+01
6.384490E+01
7.484907E+01
6.150355E+01
5.956871E+01
6.722897E+01
6.103934E+01
6.511575E+01
6.436293E+01
7.036742E+01
7.215435E+01
7.587462E+01
8.086041E+01
8.504641E+01
8.696031E+01
8.778598E+01
8.982883E+01
8.949813E+01
8.888267E+01
8.858799E+01
8.937842E+01
8.880458E+01
8.848417E+01
8.859761E+01
8.915718E+01
8.872091E+01
8.856715E+01
8.827922E+01
8.820966E+01
8.841013E+01
8.838286E+01
8.818070E+01
8.829630E+01
8.822488E+01
8.824884E+01
8.770416E+01
8.791248E+01
8.803830E+01
8.793426E+01
8.787916E+01
8.784277E+01
8.782202E+01
8.769603E+01
8.765010E+01
8.755381E+01
8.765472E+01
8.756219E+01
8.736644E+01
8.745802E+01
8.743210E+01
8.722380E+01
8.739674E+01
8.716872E+01
8.719394E+01
8.714296E+01
8.715871E+01
8.713877E+01
8.718443E+01
8.700411E+01
8.704372E+01
8.700839E+01
8.701686E+01
8.680147E+01
8.686932E+01
8.680255E+01
8.698434E+01
8.684737E+01
8.705090E+01
8.680048E+01
8.682687E+01
8.684594E+01
8.692298E+01
8.692780E+01
8.683777E+01
8.694828E+01
8.692481E+01
8.681446E+01
8.685701E+01
8.689845E+01
8.690572E+01
8.693301E+01
8.688106E+01
8.693067E+01
8.694956E+01
8.697306E+01
8.699475E+01
8.713435E+01
8.706359E+01
8.691842E+01
8.710765E+01
8.726116E+01
8.728041E+01
8.723855E+01
8.725963E+01
8.733374E+01
8.731978E+01
8.740238E+01
8.731865E+01
8.741759E+01
8.742857E+01
8.749446E+01
8.754900E+01
8.756765E+01
8.761214E+01
8.750918E+01
8.754960E+01
8.776405E+01
8.786313E+01
8.784800E+01
8.793182E+01
8.788797E+01
8.787199E+01
8.830781E+01
8.813794E+01
8.823036E+01
8.817430E+01
8.825594E+01
8.828051E+01
8.841974E+01
8.825677E+01
8.821353E+01
8.821904E+01
8.836428E+01
8.843670E+01
8.833818E+01
8.784349E+01
8.831115E+01
8.834855E+01
8.856014E+01
8.873693E+01
8.845389E+01
8.847220E+01
8.835337E+01
8.839533E+01
8.857254E+01
8.816682E+01
8.905908E+01
8.881174E+01
8.742761E+01
8.509029E+01
8.202080E+01
7.767684E+01
7.706402E+01
7.332764E+01
7.206403E+01
7.242309E+01
7.086831E+01
7.054897E+01
7.325285E+01
6.976770E+01
7.179370E+01
6.801109E+01
7.135522E+01
6.867210E+01
7.258769E+01
7.528912E+01
8.032340E+01
7.974644E+01
7.398345E+01
7.042883E+01
7.017500E+01
6.440382E+01
4.738267E+01
6.322559E+01
5.785545E+01
7.642875E+01
7.290797E+01
6.283733E+01
6.401040E+01
6.319034E+01
5.024431E+01
6.304755E+01
4.096309E+01
5.971214E+01
5.608981E+01
6.603186E+01
1.326221E+02
2.153519E+02
2.714553E+02
3.280999E+02
4.047758E+02
4.519516E+02
4.334200E+02
1.180590E+02
-1.674965E+02
-8.924825E+01
1.716128E+02
-2.236892E+02
1.300436E+02
7.682615E+02
2.370117E+03
1.158859E+02
1.144575E+02
5.130535E+01
4.041601E+01
9.281008E+01
7.870491E+01
6.336079E+01
6.156606E+01
5.506608E+01
6.309436E+01
5.848084E+01
6.143837E+01
5.953722E+01
6.157650E+01
5.550473E+01
6.303635E+01
6.092739E+01
6.690054E+01
7.134761E+01
7.108765E+01
7.305000E+01
7.625707E+01
8.207430E+01
8.306183E+01
8.730292E+01
8.805060E+01
8.850334E+01
8.956082E+01
8.970663E+01
8.797233E+01
8.904808E+01
8.892988E+01
8.870922E+01
8.860802E+01
8.882464E+01
8.864919E+01
8.847067E+01
8.854472E+01
8.824741E+01
8.832523E+01
8.831382E+01
8.821671E+01
8.821445E+01
8.813377E+01
8.784155E+01
8.741379E+01
8.799493E+01
8.812785E+01
8.785091E+01
8.786751E+01
8.791923E+01
8.788027E+01
8.773726E+01
8.770161E+01
8.769263E+01
8.769600E+01
8.748699E+01
8.753430E+01
8.738832E+01
8.737842E+01
8.726496E+01
8.727425E+01
8.726574E+01
8.715667E+01
8.715716E+01
8.708323E+01
8.694594E+01
8.703562E+01
8.693721E+01
8.695994E+01
8.697471E+01
8.709579E+01
8.687433E+01
8.689388E+01
8.682856E+01
8.700277E+01
8.682951E+01
8.672249E+01
8.682898E+01
8.692885E+01
8.697385E+01
8.680248E+01
8.681661E+01
8.679079E+01
8.679181E+01
8.680456E+01
8.689832E+01
8.687125E+01
8.681686E+01
8.687066E+01
8.700449E+01
8.700394E+01
8.697099E+01
8.698433E+01
8.707749E+01
8.708916E+01
8.708923E+01
8.706000E+01
8.709343E+01
8.705552E+01
8.716284E+01
8.724681E+01
8.718879E+01
8.719625E+01
8.722670E+01
8.725572E+01
8.740397E+01
8.740316E+01
8.727688E+01
8.728001E+01
8.751770E+01
8.759147E+01
8.759402E+01
8.758967E+01
8.758184E+01
8.764857E+01
8.775858E+01
8.768157E+01
8.785084E+01
8.803520E+01
8.799837E+01
8.802934E+01
8.817895E+01
8.840563E+01
8.810034E+01
8.817226E+01
8.824951E+01
8.829824E+01
8.838563E+01
8.792218E+01
8.838391E+01
8.841078E+01
8.844125E+01
8.863368E+01
8.837822E+01
8.850855E+01
8.842192E+01
8.846281E+01
8.852371E+01
8.860248E+01
8.833097E+01
8.847111E+01
8.865081E+01
8.841931E+01
8.850419E+01
8.774072E+01
8.887377E+01
8.858640E+01
8.765081E+01
8.576265E+01
8.315537E+01
7.799039E+01
7.904421E+01
7.417975E+01
7.032472E+01
6.656440E+01
6.669250E+01
6.686258E+01
7.071025E+01
7.173236E+01
6.790257E+01
6.896419E+01
7.126620E+01
7.473773E+01
7.457008E+01
7.599283E+01
7.884033E+01
7.458233E+01
7.860826E+01
7.009307E+01
7.343617E+01
6.557919E+01
5.458531E+01
6.790506E+01
8.694904E+01
8.079237E+01
6.994454E+01
5.944421E+01
5.413055E+01
5.799760E+01
6.606348E+01
6.472948E+01
4.384822E+01
6.175792E+01
4.582126E+01
4.408687E+01
-6.915684E+02
-5.280801E+02
-5.619059E+02
-5.747524E+02
-5.826576E+02
-5.850246E+02
-5.793290E+02
5.065348E+01
1.173049E+02
-2.556855E+01
-2.492459E+00
4.548386E+01
6.079519E+01
2.812724E+01
3.711996E+01
6.268918E+01
8.097656E+01
-1.364417E+02
9.802121E+01
7.704112E+01
5.698298E+01
5.515435E+01
7.503308E+01
5.254936E+01
5.900776E+01
6.069651E+01
5.478777E+01
5.618827E+01
5.835600E+01
5.508512E+01
6.808532E+01
6.399730E+01
6.639592E+01
6.794900E+01
7.213226E+01
7.418667E+01
8.299848E+01
8.370979E+01
8.374608E+01
8.732909E+01
8.853142E+01
8.884852E+01
8.942702E+01
8.902930E+01
8.844160E+01
8.882428E+01
8.864656E+01
8.849042E+01
8.967050E+01
8.841916E+01
8.836940E+01
8.821073E+01
8.857025E+01
8.843987E+01
8.823596E+01
8.822948E+01
8.833455E+01
8.817333E+01
8.825849E+01
8.802957E+01
8.772296E+01
8.804261E+01
8.801057E+01
8.800759E+01
8.807893E+01
8.791547E+01
8.774496E+01
8.780037E+01
8.760409E+01
8.761967E+01
8.761937E+01
8.753288E+01
8.752511E+01
8.741990E+01
8.745003E+01
8.725942E+01
8.718187E+01
8.730788E+01
8.722886E+01
8.720151E+01
8.710102E+01
8.711463E+01
8.678523E+01
8.704397E+01
8.699487E+01
8.705774E+01
8.708789E+01
8.715899E+01
8.700946E+01
8.689753E+01
8.693812E+01
8.695612E+01
8.672374E+01
8.688653E+01
8.691543E+01
8.683612E+01
8.680991E+01
8.674353E+01
8.672870E+01
8.687071E+01
8.690624E+01
8.679996E+01
8.687937E+01
8.689983E+01
8.694710E+01
8.679728E+01
8.701610E+01
8.697824E+01
8.704114E+01
8.698302E+01
8.709610E+01
8.712728E+01
8.703555E+01
8.717783E+01
8.719340E+01
8.712066E+01
8.718851E+01
8.708474E+01
8.722972E+01
8.725602E+01
8.731625E+01
8.735684E+01
8.747292E+01
8.737779E+01
8.733382E+01
8.762889E+01
8.751360E+01
8.749208E+01
8.762808E+01
8.767804E+01
8.771583E+01
8.773959E+01
8.779513E+01
8.782502E+01
8.789376E+01
8.796626E+01
8.798311E+01
8.808522E+01
8.828026E+01
8.810212E+01
8.822100E+01
8.825291E+01
8.828759E+01
8.837428E+01
8.913551E+01
8.837486E+01
8.822433E+01
8.849654E+01
8.843010E+01
8.850145E+01
8.850010E+01
8.883387E+01
8.837295E+01
8.930102E+01
8.891226E+01
8.799204E+01
8.828011E+01
8.923409E+01
8.849649E+01
8.829816E+01
8.837482E+01
8.864117E+01
8.851879E+01
8.802590E+01
8.612751E+01
8.258177E+01
8.064833E+01
7.753350E+01
7.419975E+01
7.068552E+01
6.567168E+01
6.868779E+01
6.536689E+01
6.466296E+01
6.736938E+01
7.184508E+01
7.361765E+01
7.252704E+01
7.166653E+01
7.588606E+01
7.251362E+01
7.732692E+01
8.156308E+01
7.548000E+01
7.186690E+01
7.516523E+01
6.232535E+01
4.983294E+01
6.857726E+01
6.219926E+01
6.080314E+01
7.063415E+01
4.895585E+01
6.591686E+01
2.249162E+01
7.101282E+01
5.621436E+01
7.652634E+01
2.852388E+01
3.901370E+01
3.061681E+01
-2.828886E+04
-2.082034E+03
-1.699339E+03
-1.667564E+03
-1.649563E+03
-1.575530E+03
-1.603193E+03
1.278592E+02
1.941184E+01
-1.073420E+02
1.101534E+01
-9.810638E+00
6.216490E+01
8.277851E+01
8.890800E+01
9.288428E+01
4.345367E+01
3.383647E+01
5.738505E+01
6.568348E+01
5.940250E+01
7.392735E+01
7.395892E+01
5.328728E+01
5.912071E+01
5.741846E+01
5.270854E+01
6.140501E+01
6.397347E+01
5.857514E+01
6.324628E+01
6.377664E+01
6.455527E+01
6.553060E+01
7.028917E+01
7.356526E+01
9.531187E+01
8.636240E+01
8.368046E+01
8.726906E+01
8.807375E+01
8.878295E+01
8.956443E+01
8.937831E+01
8.958669E+01
8.898632E+01
8.884413E+01
8.838669E+01
8.852503E+01
8.863910E+01
8.849913E+01
8.849263E+01
8.838906E+01
8.822828E+01
8.846550E+01
8.822856E+01
8.822018E+01
8.823990E+01
8.822718E+01
8.817749E+01
8.780757E+01
8.790583E+01
8.794501E+01
8.807918E+01
8.795590E+01
8.774788E+01
8.756713E+01
8.781117E+01
8.780665E+01
8.766731E+01
8.754018E+01
8.754143E+01
8.733788E+01
8.739419E+01
8.745764E+01
8.724845E+01
8.732504E+01
8.721763E+01
8.722969E+01
8.677830E+01
8.719132E+01
8.722407E+01
8.687995E+01
8.703367E+01
8.703841E+01
8.710103E+01
8.693590E+01
8.719399E+01
8.698627E+01
8.705090E+01
8.692072E+01
8.698331E+01
8.684886E+01
8.702723E+01
8.703184E+01
8.678650E+01
8.679302E+01
8.681416E+01
8.687332E+01
8.683460E+01
8.689518E+01
8.670334E+01
8.694557E+01
8.689939E+01
8.698182E+01
8.680519E+01
8.694201E+01
8.698384E+01
8.702724E+01
8.687240E+01
8.702418E+01
8.709287E+01
8.705894E+01
8.716958E+01
8.717456E+01
8.713766E+01
8.726347E+01
8.722917E+01
8.734616E+01
8.727900E+01
8.735124E+01
8.731154E+01
8.751492E+01
8.747331E+01
8.743069E+01
8.757694E+01
8.752111E+01
8.757145E+01
8.767408E+01
8.784787E+01
8.777302E+01
8.768019E+01
8.776413E+01
8.777910E+01
8.793142E+01
8.791511E+01
8.781795E+01
8.795831E+01
8.816352E+01
8.819435E+01
8.822821E+01
8.806605E+01
8.813868E+01
8.830215E+01
8.856604E+01
8.821947E+01
8.824478E+01
8.836658E+01
8.821979E+01
8.865795E+01
8.888233E+01
8.875151E+01
8.841158E+01
8.833728E+01
8.853273E+01
8.855436E+01
8.880126E+01
8.875940E+01
8.842245E+01
8.851856E+01
8.809870E+01
8.790688E+01
8.812174E+01
8.762501E+01
8.661761E+01
8.418168E+01
8.240704E+01
8.024247E+01
7.766079E+01
7.166858E+01
6.621849E+01
6.707556E+01
6.360290E+01
6.437257E+01
6.591937E+01
6.885146E+01
7.374256E+01
6.743650E+01
6.666955E+01
7.531885E+01
7.108392E+01
7.438808E+01
7.549582E+01
7.040925E+01
7.018947E+01
7.425084E+01
7.518562E+01
3.560027E+01
7.899860E+01
6.492148E+01
5.792345E+01
6.662025E+01
6.537017E+01
5.819250E+01
5.659648E+01
7.442666E+01
8.139287E+01
5.134585E+01
5.170942E+01
3.830666E+01
8.233656E+01
7.866945E+02
2.021944E+03
1.876481E+03
2.300951E+03
2.534379E+03
2.712009E+03
2.979927E+03
5.079250E+01
5.327750E+01
3.578490E+01
4.533514E+01
5.101670E+01
9.620255E+01
4.750751E+01
3.893471E+01
-8.261508E+00
-9.739076E+01
6.777959E+01
6.015670E+01
7.591550E+01
7.857326E+01
1.213388E+02
6.321727E+01
4.499168E+01
4.314136E+01
6.396821E+01
5.698307E+01
6.310120E+01
6.118510E+01
6.113374E+01
5.966018E+01
6.372140E+01
6.589720E+01
6.082101E+01
6.687944E+01
7.183667E+01
7.396612E+01
8.176111E+01
8.912991E+01
8.780073E+01
8.827803E+01
8.890385E+01
8.974027E+01
8.947654E+01
8.958650E+01
8.860625E+01
8.903997E+01
8.891254E+01
8.886599E+01
8.851145E+01
8.838889E+01
8.848147E+01
8.848652E+01
8.839211E+01
8.847882E+01
8.815246E+01
8.820712E+01
8.826282E+01
8.806905E+01
8.823692E+01
8.801729E+01
8.795308E+01
8.802958E+01
8.784990E+01
8.779504E+01
8.778306E+01
8.770432E+01
8.770054E+01
8.770492E+01
8.761760E+01
8.767111E+01
8.770991E+01
8.748903E+01
8.740932E+01
8.740718E+01
8.746923E+01
8.733538E+01
8.725373E+01
8.699562E+01
8.661492E+01
8.725825E+01
8.715911E+01
8.710390E+01
8.700354E+01
8.704713E+01
8.690311E+01
8.697128E+01
8.701023E+01
8.690567E+01
8.706827E+01
8.699114E+01
8.695707E+01
8.695635E+01
8.700367E+01
8.690489E+01
8.692184E+01
8.684287E+01
8.696634E+01
8.690077E+01
8.672568E+01
8.691253E+01
8.701364E+01
8.685354E+01
8.682629E+01
8.684070E+01
8.679313E+01
8.682677E+01
8.694073E+01
8.683043E+01
8.687564E+01
8.699243E+01
8.706440E+01
8.709617E+01
8.719674E+01
8.711517E+01
8.717057E+01
8.716471E+01
8.733879E+01
8.733527E+01
8.725918E+01
8.734993E+01
8.736526E+01
8.754255E+01
8.743665E+01
8.748669E+01
8.744456E+01
8.745037E+01
8.761139E+01
8.761118E+01
8.779228E+01
8.786226E+01
8.778005E+01
8.784803E+01
8.802338E+01
8.797971E+01
8.793103E+01
8.797861E+01
8.793282E+01
8.813478E+01
8.816727E+01
8.832982E+01
8.804494E+01
8.808124E+01
8.835772E+01
8.846882E+01
8.828377E+01
8.830675E+01
8.832364E+01
8.845710E+01
8.850200E+01
8.881033E+01
8.839122E+01
8.846553E+01
8.910741E+01
8.910544E+01
8.890728E+01
8.863569E+01
8.859867E+01
8.869122E+01
8.842080E+01
8.826407E+01
8.821442E+01
8.879663E+01
8.790064E+01
8.790246E+01
8.561501E+01
8.408367E+01
8.058812E+01
7.757826E+01
7.413393E+01
7.157626E+01
7.019910E+01
6.774993E+01
6.809114E+01
6.674276E+01
6.616483E+01
6.750167E+01
7.132402E+01
7.015967E+01
7.398331E+01
6.806691E+01
7.288994E+01
7.099006E+01
6.957533E+01
7.171309E+01
7.159458E+01
7.488486E+01
4.606087E+00
7.456954E+01
6.968861E+01
6.381605E+01
6.109870E+01
6.591939E+01
4.363857E+01
4.326968E+01
5.208671E+01
6.809180E+01
6.953879E+01
5.647950E+01
6.141693E+01
6.973331E+01
3.829140E+02
1.057096E+03
1.027291E+03
1.147570E+03
1.346327E+03
1.409870E+03
1.511460E+03
3.417449E+01
3.109152E+02
3.391870E+01
1.393999E+02
7.257618E+01
7.980041E+01
1.055708E+02
-3.101070E+01
-1.754297E+02
4.495007E+01
7.803814E+01
6.079304E+01
-5.759638E+01
1.568699E+02
8.192043E+01
5.191374E+01
5.870673E+01
5.081590E+01
5.841384E+01
5.528941E+01
6.370541E+01
6.184634E+01
6.084793E+01
6.350963E+01
6.191916E+01
6.227894E+01
5.209959E+01
6.536482E+01
6.965148E+01
7.457147E+01
7.827478E+01
8.551290E+01
8.685767E+01
8.878873E+01
8.891227E+01
8.920531E+01
9.123577E+01
8.988248E+01
8.890638E+01
8.865836E+01
8.874377E+01
8.876204E+01
8.863659E+01
8.838968E+01
8.830025E+01
8.868196E+01
8.851484E+01
8.838529E+01
8.830247E+01
8.836146E+01
8.816689E+01
8.812489E+01
8.835923E+01
8.812873E+01
8.785245E+01
8.798213E+01
8.782084E+01
8.781783E+01
8.770208E+01
8.774672E+01
8.766507E+01
8.755409E+01
8.760692E+01
8.757745E+01
8.762105E+01
8.753517E+01
8.739616E+01
8.736030E+01
8.745426E+01
8.729588E+01
8.735629E+01
8.726572E+01
8.670248E+01
8.721078E+01
8.707237E+01
8.710547E+01
8.700506E+01
8.712015E+01
8.702067E+01
8.696380E+01
8.698766E+01
8.693311E+01
8.692988E+01
8.691331E+01
8.693511E+01
8.697350E+01
8.689030E+01
8.680256E+01
8.695050E+01
8.691857E+01
8.688862E+01
8.693063E+01
8.690307E+01
8.695458E+01
8.690705E+01
8.682891E+01
8.682164E+01
8.684979E+01
8.693967E+01
8.689663E+01
8.691359E+01
8.689178E+01
8.702980E+01
8.704275E+01
8.712556E+01
8.711691E+01
8.720268E+01
8.720453E+01
8.720965E+01
8.715671E+01
8.725276E+01
8.714951E+01
8.734158E+01
8.734362E+01
8.740726E+01
8.750933E+01
8.739024E+01
8.733291E+01
8.744931E+01
8.738124E+01
8.764853E+01
8.766522E+01
8.773641E+01
8.767188E+01
8.778617E+01
8.792733E+01
8.782138E+01
8.779717E+01
8.801426E+01
8.801291E+01
8.801683E+01
8.809277E+01
8.836816E+01
8.831286E+01
8.807758E+01
8.814290E+01
8.826272E+01
8.837351E+01
8.853984E+01
8.843256E+01
8.850453E+01
8.859137E+01
8.849111E+01
8.869519E+01
8.849585E+01
8.856066E+01
8.909055E+01
8.872747E+01
8.866513E+01
8.822000E+01
8.853243E+01
8.859717E+01
8.847897E+01
8.885367E+01
8.897811E+01
8.888630E+01
8.698176E+01
8.714999E+01
8.517720E+01
8.324107E+01
8.114481E+01
7.912550E+01
7.545694E+01
7.442679E+01
7.391165E+01
6.929062E+01
6.814031E+01
6.667830E+01
6.781089E+01
6.955519E+01
7.781975E+01
7.777486E+01
7.817647E+01
7.529589E+01
7.645592E+01
7.917060E+01
7.583397E+01
7.922451E+01
7.610815E+01
7.989873E+01
2.902324E+01
8.021756E+01
7.347613E+01
6.197589E+01
6.785738E+01
7.607831E+01
6.257240E+01
5.950724E+01
6.487697E+01
6.229072E+01
7.404140E+01
8.318115E+01
7.263055E+01
7.062228E+01
9.852518E+01
1.295370E+02
1.122345E+02
1.168177E+02
1.193221E+02
1.224892E+02
1.239143E+02
4.765060E+01
6.475800E+01
8.497914E+01
1.672115E+02
-4.863293E+01
-9.343319E+02
7.036030E+03
2.803762E+00
-4.425162E+01
-2.933560E+03
-8.831161E+01
5.852062E+01
1.767250E+01
4.022300E+01
2.388471E+01
5.118334E+01
6.908830E+01
5.794495E+01
6.242603E+01
6.049346E+01
5.626774E+01
5.576290E+01
6.063852E+01
6.115449E+01
5.819799E+01
5.565164E+01
4.883485E+01
6.445015E+01
6.988667E+01
7.430370E+01
7.885087E+01
8.240746E+01
8.692894E+01
8.839397E+01
8.858784E+01
9.222883E+01
9.152606E+01
8.917480E+01
8.856208E+01
8.845326E+01
8.890060E+01
8.874763E+01
8.829289E+01
8.854736E+01
8.829706E+01
8.862968E+01
8.849729E+01
8.862021E+01
8.847973E+01
8.823142E+01
8.822576E+01
8.831055E+01
8.816131E+01
8.810965E+01
8.780673E+01
8.798266E+01
8.783584E+01
8.788022E+01
8.779760E+01
8.770388E+01
8.771532E+01
8.765934E+01
8.746750E+01
8.753923E+01
8.744510E+01
8.751717E+01
8.748444E+01
8.746086E+01
8.725471E+01
8.721998E+01
8.730285E+01
8.729654E+01
8.725922E+01
8.721875E+01
8.712468E+01
8.705979E+01
8.704891E+01
8.708227E+01
8.715860E+01
8.706502E+01
8.710279E+01
8.703453E+01
8.687350E+01
8.688408E+01
8.694630E+01
8.697628E+01
8.692992E+01
8.688001E+01
8.692116E+01
8.698833E+01
8.678870E+01
8.690135E+01
8.697626E+01
8.693954E+01
8.680082E+01
8.689121E+01
8.693409E+01
8.687796E+01
8.699806E+01
8.694488E+01
8.693228E+01
8.686107E+01
8.704192E+01
8.713168E+01
8.723994E+01
8.712524E+01
8.720373E+01
8.714203E+01
8.732729E+01
8.720809E+01
8.728769E+01
8.710917E+01
8.726208E+01
8.725418E+01
8.735896E+01
8.748251E+01
8.738649E+01
8.747320E+01
8.753407E+01
8.759455E+01
8.767023E+01
8.755610E+01
8.766688E+01
8.745290E+01
8.775322E+01
8.783037E+01
8.774137E+01
8.793988E+01
8.796764E+01
8.785572E+01
8.800496E+01
8.799319E+01
8.823505E+01
8.832355E+01
8.814159E+01
8.822166E+01
8.817050E+01
8.836601E+01
8.846432E+01
8.838607E+01
8.854774E+01
8.858110E+01
8.838935E+01
8.860437E+01
8.842495E+01
8.874275E+01
8.892151E+01
8.879583E+01
8.866300E+01
8.849860E+01
8.868408E+01
8.889642E+01
8.887952E+01
8.863183E+01
8.791088E+01
8.843331E+01
8.759014E+01
8.675012E+01
8.480279E+01
8.265844E+01
8.072413E+01
7.862708E+01
7.626146E+01
7.346793E+01
7.165604E+01
6.751034E+01
6.862648E+01
6.723931E+01
7.187473E+01
6.854250E+01
7.812717E+01
8.045240E+01
7.705382E+01
7.267773E+01
7.561993E+01
8.364048E+01
7.655033E+01
7.166884E+01
8.228790E+01
8.299743E+01
6.235717E+01
8.156889E+01
6.943062E+01
5.914448E+01
5.990834E+01
7.015189E+01
4.979250E+01
6.363412E+01
5.313705E+01
3.933105E+01
6.564598E+01
5.599625E+01
5.936407E+01
7.433955E+01
1.064815E+02
1.190262E+02
1.236661E+02
1.303713E+02
1.339234E+02
1.356061E+02
1.377843E+02
4.577009E+01
6.186278E+01
1.416863E+02
7.161150E+01
-3.352349E+02
1.861256E+02
-1.179474E+03
2.744773E+02
-6.805956E+01
-3.419739E+01
-7.245249E+02
6.461148E+01
4.572050E+01
5.555714E+01
7.359277E+01
4.823561E+01
5.408678E+01
5.840736E+01
5.943072E+01
6.250611E+01
5.778446E+01
6.323439E+01
5.640313E+01
5.638251E+01
5.925645E+01
5.447017E+01
5.658684E+01
6.441179E+01
6.859769E+01
7.645909E+01
8.075998E+01
8.399081E+01
8.602302E+01
8.833912E+01
8.927240E+01
8.963770E+01
9.047105E+01
9.053422E+01
8.954994E+01
8.904437E+01
8.947848E+01
8.906796E+01
8.824810E+01
8.844986E+01
8.862576E+01
8.847356E+01
8.848585E+01
8.868845E+01
8.841705E+01
8.840512E+01
8.839449E+01
8.830823E+01
8.858341E+01
8.808572E+01
8.804976E+01
8.796386E+01
8.779587E+01
8.787135E+01
8.781022E+01
8.772489E+01
8.779520E+01
8.769142E+01
8.763891E+01
8.737702E+01
8.751788E+01
8.760585E+01
8.767577E+01
8.740440E+01
8.739526E+01
8.723424E+01
8.732251E+01
8.733280E+01
8.720366E+01
8.723626E+01
8.723190E+01
8.706583E+01
8.710063E+01
8.718113E+01
8.707268E+01
8.714237E+01
8.698207E+01
8.705463E+01
8.681808E+01
8.698033E+01
8.685359E+01
8.689813E+01
8.685129E+01
8.707162E+01
8.699654E+01
8.686165E+01
8.673707E+01
8.687127E+01
8.687292E+01
8.701953E+01
8.666253E+01
8.695311E+01
8.690421E+01
8.683458E+01
8.699806E+01
8.705308E+01
8.689345E+01
8.687261E+01
8.702534E+01
8.711552E+01
8.704912E+01
8.706643E+01
8.714033E+01
8.703680E+01
8.721904E+01
8.717458E+01
8.721836E+01
8.728710E+01
8.732082E+01
8.727976E+01
8.731921E+01
8.728743E+01
8.738675E+01
8.740663E+01
8.741291E+01
8.760951E+01
8.766183E+01
8.752545E+01
8.759239E+01
8.759477E+01
8.781487E+01
8.786236E+01
8.807415E+01
8.805677E+01
8.796873E+01
8.780571E+01
8.790693E+01
8.798838E+01
8.816324E+01
8.840223E+01
8.827322E+01
8.819237E+01
8.815205E+01
8.827484E+01
8.836009E+01
8.830298E+01
8.849220E+01
8.855913E+01
8.835924E+01
8.874264E+01
8.828405E+01
8.907339E+01
9.014985E+01
8.845418E+01
8.854261E+01
8.852644E+01
8.850387E+01
8.884618E+01
8.920469E+01
8.910612E+01
8.827873E+01
8.915783E+01
8.787452E+01
8.755275E+01
8.567178E+01
8.370675E+01
8.071552E+01
7.789354E+01
7.665626E+01
7.059185E+01
7.223406E+01
6.775663E+01
6.931023E+01
6.731530E+01
7.014267E+01
7.070094E+01
7.282572E+01
7.264825E+01
6.966560E+01
7.274986E+01
7.426693E+01
7.579493E+01
6.851239E+01
7.134079E+01
7.943895E+01
7.072715E+01
6.649763E+00
7.902446E+01
6.882139E+01
4.946933E+01
1.054362E+02
7.353435E+01
5.526696E+01
6.669205E+01
5.772978E+01
3.100608E+01
6.629486E+01
5.490356E+01
5.176337E+01
5.807550E+01
9.922480E+01
1.083779E+02
1.101051E+02
1.140400E+02
1.166356E+02
1.155268E+02
1.153814E+02
7.782725E+01
3.586855E+01
5.349910E+01
4.083370E+01
-7.856549E+00
4.299543E+01
2.845673E+01
6.491952E+01
5.050143E+02
1.139318E+02
3.877755E+02
7.540057E+01
-2.304806E+02
2.960704E+01
4.794142E+01
4.304416E+01
4.510573E+01
6.288421E+01
5.335480E+01
5.436328E+01
6.027120E+01
5.835900E+01
5.562001E+01
5.399995E+01
5.938148E+01
6.028454E+01
6.173329E+01
6.616031E+01
6.968529E+01
7.697576E+01
8.103542E+01
8.312702E+01
8.526338E+01
8.906187E+01
9.066222E+01
8.788767E+01
8.910210E+01
9.307932E+01
9.174038E+01
8.898373E+01
8.883828E+01
8.864520E+01
8.834151E+01
8.847704E+01
8.895762E+01
8.853868E+01
8.852386E+01
8.908453E+01
8.875208E+01
8.831464E+01
8.845435E+01
8.816140E+01
8.811828E+01
8.807741E+01
8.802876E+01
8.803303E+01
8.783456E+01
8.782991E+01
8.778569E+01
8.771047E+01
8.771281E+01
8.757125E+01
8.759169E+01
8.738829E+01
8.758681E+01
8.757206E+01
8.773036E+01
8.733172E+01
8.741853E+01
8.724149E+01
8.735271E+01
8.736485E+01
8.723047E+01
8.715828E+01
8.710804E+01
8.707159E+01
8.701820E+01
8.718111E+01
8.705436E+01
8.714182E+01
8.686432E+01
8.696956E+01
8.687081E+01
8.703844E+01
8.687779E+01
8.684732E+01
8.690025E+01
8.702297E+01
8.704479E+01
8.683849E+01
8.685228E+01
8.691091E+01
8.682289E+01
8.714638E+01
8.683190E+01
8.703700E+01
8.690310E+01
8.681869E+01
8.696573E+01
8.707815E+01
8.691945E+01
8.698851E+01
8.712524E+01
8.704306E+01
8.710507E+01
8.712034E+01
8.711974E+01
8.705475E+01
8.715428E+01
8.713381E+01
8.724927E+01
8.731045E+01
8.734556E+01
8.729300E+01
8.718618E+01
8.742362E+01
8.741590E+01
8.739006E+01
8.729538E+01
8.748114E+01
8.756526E+01
8.764149E+01
8.771712E+01
8.764007E+01
8.780298E+01
8.788933E+01
8.781641E+01
8.782146E+01
8.787354E+01
8.799519E+01
8.791088E+01
8.800665E+01
8.815921E+01
8.805736E+01
8.777162E+01
8.823138E+01
8.805019E+01
8.803393E+01
8.874693E+01
8.839494E+01
8.821142E+01
8.838596E+01
8.831071E+01
8.854459E+01
8.862172E+01
8.849595E+01
8.907933E+01
8.875361E+01
8.822864E+01
8.858744E+01
8.865646E+01
8.857529E+01
8.876992E+01
8.922522E+01
8.846243E+01
8.918538E+01
8.886556E+01
8.728240E+01
8.549252E+01
8.388417E+01
8.215131E+01
7.872950E+01
7.602610E+01
7.026830E+01
7.136099E+01
6.710552E+01
6.570193E+01
6.469440E+01
7.106238E+01
6.807343E+01
7.311111E+01
7.484372E+01
7.150628E+01
7.442859E+01
7.222676E+01
6.511373E+01
7.112801E+01
7.178606E+01
6.641778E+01
6.541882E+01
-3.896856E+01
7.227310E+01
6.988709E+01
6.122170E+01
6.516285E+01
5.797659E+01
5.731209E+01
6.391697E+01
6.344478E+01
5.450244E+01
8.247060E+01
5.596928E+01
2.615619E+01
7.239609E+01
9.090944E+01
9.917446E+01
1.033856E+02
1.070648E+02
1.094454E+02
1.073547E+02
1.085623E+02
7.580966E+01
2.376050E+01
3.452767E+01
-7.911619E+02
7.120043E+01
1.131500E+02
-2.696545E+01
-1.873655E+01
-7.110404E-01
1.554754E+02
-2.919869E+02
1.012185E+02
3.935553E+01
4.460880E+01
3.724875E+01
4.180075E+01
4.284946E+01
6.214560E+01
4.136427E+01
4.776245E+01
4.900858E+01
5.617790E+01
5.011355E+01
5.519297E+01
5.636465E+01
5.945439E+01
6.110997E+01
6.596679E+01
7.108092E+01
7.760488E+01
8.095097E+01
8.369831E+01
8.583661E+01
8.863735E+01
8.956267E+01
8.860419E+01
8.924144E+01
9.468070E+01
9.160136E+01
8.901676E+01
8.893445E+01
8.858258E+01
8.848697E+01
8.840785E+01
8.892203E+01
8.851033E+01
8.841954E+01
8.862439E+01
8.824167E+01
8.812947E+01
8.813043E+01
8.821503E+01
8.797938E+01
8.802610E+01
8.803562E+01
8.803265E+01
8.792935E+01
8.773603E+01
8.777866E+01
8.780979E+01
8.776809E+01
8.771080E+01
8.749467E+01
8.764561E+01
8.741436E+01
8.755159E+01
8.746598E+01
8.751600E+01
8.728100E+01
8.735476E+01
8.729381E+01
8.731185E+01
8.721574E+01
8.702175E+01
8.712077E+01
8.715628E+01
8.704828E+01
8.708047E+01
8.706156E+01
8.700756E+01
8.701286E+01
8.698566E+01
8.703048E+01
8.692293E+01
8.690319E+01
8.676696E+01
8.699832E+01
8.688160E+01
8.699244E+01
8.688954E+01
8.677560E+01
8.678372E+01
8.695274E+01
8.692123E+01
8.688209E+01
8.697586E+01
8.707589E+01
8.682424E+01
8.694667E+01
8.706378E+01
8.699425E+01
8.704353E+01
8.706998E+01
8.711388E+01
8.707448E+01
8.724418E+01
8.721767E+01
8.712215E+01
8.729564E+01
8.726883E+01
8.736304E+01
8.737988E+01
8.719019E+01
8.725692E+01
8.724450E+01
8.739755E+01
8.744306E+01
8.750906E+01
8.746893E+01
8.753920E+01
8.754851E+01
8.761433E+01
8.776327E+01
8.768561E+01
8.785655E+01
8.775354E+01
8.773862E+01
8.784709E+01
8.798424E+01
8.797598E+01
8.800445E+01
8.807073E+01
8.812339E+01
8.821842E+01
8.796132E+01
8.808102E+01
8.819768E+01
8.812191E+01
8.858797E+01
8.854107E+01
8.813177E+01
8.849192E+01
8.856480E+01
8.865035E+01
8.893775E+01
8.871543E+01
8.881840E+01
8.847839E+01
8.818802E+01
8.860590E+01
8.868352E+01
8.848688E+01
8.846842E+01
8.928782E+01
8.891992E+01
8.898123E+01
8.856702E+01
8.695288E+01
8.505089E+01
8.426933E+01
8.158880E+01
7.912603E+01
7.588249E+01
7.169766E+01
7.223381E+01
6.967218E+01
7.070266E+01
6.770487E+01
7.297381E+01
7.072735E+01
7.399659E+01
7.580365E+01
7.514841E+01
7.491883E+01
7.085412E+01
7.211349E+01
7.475526E+01
7.703189E+01
6.020244E+01
6.040393E+01
2.331340E+01
7.260965E+01
7.186113E+01
7.017597E+01
7.338370E+01
6.951571E+01
7.540876E+01
7.145612E+01
7.805048E+01
6.143723E+01
5.133337E+01
6.930074E+01
5.372694E+01
7.557407E+01
9.922450E+01
1.176074E+02
1.357703E+02
1.538220E+02
1.965079E+02
1.856962E+02
1.974824E+02
5.178170E+01
7.612869E+01
-1.552244E+01
7.380727E+01
6.248748E+01
3.544168E+02
-1.377186E+01
3.130528E+01
-3.270829E+00
2.762248E+02
9.205571E+00
8.576553E+01
6.262218E+01
5.070051E+01
6.511697E+01
5.954331E+01
5.818719E+01
5.621563E+01
5.534035E+01
4.303146E+01
5.208394E+01
5.494207E+01
5.760042E+01
5.800816E+01
5.998297E+01
5.920234E+01
6.321637E+01
6.769101E+01
7.300624E+01
7.771152E+01
7.969150E+01
8.438766E+01
8.597856E+01
8.786867E+01
8.858347E+01
8.912603E+01
8.859589E+01
9.121860E+01
8.975274E+01
8.870439E+01
8.872235E+01
8.870892E+01
8.861926E+01
8.858940E+01
8.861605E+01
8.855537E+01
8.860493E+01
8.851249E+01
8.846842E+01
8.817801E+01
8.815557E+01
8.829264E+01
8.816908E+01
8.807754E+01
8.794683E+01
8.795516E+01
8.787108E+01
8.783607E+01
8.784511E+01
8.765910E+01
8.775743E+01
8.779006E+01
8.760197E+01
8.754037E+01
8.747448E+01
8.749107E+01
8.741303E+01
8.748606E+01
8.723055E+01
8.721773E+01
8.738699E+01
8.723558E+01
8.707234E+01
8.708762E+01
8.713165E+01
8.714497E+01
8.713269E+01
8.713918E+01
8.699188E+01
8.699404E+01
8.702483E+01
8.708421E+01
8.715910E+01
8.700506E+01
8.696643E+01
8.683058E+01
8.700232E+01
8.702242E+01
8.697533E+01
8.685778E+01
8.681320E+01
8.687778E+01
8.699443E+01
8.687329E+01
8.690272E+01
8.692799E+01
8.702770E+01
8.676653E+01
8.703791E+01
8.703200E+01
8.689563E+01
8.700460E+01
8.704862E+01
8.708358E+01
8.703629E+01
8.719489E+01
8.727293E+01
8.717380E+01
8.727184E+01
8.712588E+01
8.735400E+01
8.727887E+01
8.715340E+01
8.732747E+01
8.734775E+01
8.728767E+01
8.759810E+01
8.759700E+01
8.756789E+01
8.752448E+01
8.760292E+01
8.764998E+01
8.781460E+01
8.779506E+01
8.769611E+01
8.771142E+01
8.787386E+01
8.799914E+01
8.798773E+01
8.799451E+01
8.796234E+01
8.790382E+01
8.808677E+01
8.821486E+01
8.823087E+01
8.806525E+01
8.822918E+01
8.822832E+01
8.838367E+01
8.859041E+01
8.840771E+01
8.840259E+01
8.864268E+01
8.859436E+01
8.857647E+01
8.866805E+01
8.848815E+01
8.871495E+01
8.856993E+01
8.838861E+01
8.878145E+01
8.890804E+01
8.901000E+01
8.970027E+01
8.877863E+01
8.865519E+01
8.899252E+01
8.808961E+01
8.670051E+01
8.478134E+01
8.235867E+01
7.955341E+01
7.665169E+01
7.225208E+01
7.240205E+01
7.358670E+01
7.393710E+01
7.331004E+01
7.417324E+01
7.399193E+01
7.704129E+01
7.964957E+01
7.439720E+01
7.501185E+01
7.658857E+01
7.879771E+01
7.640635E+01
7.642126E+01
7.261001E+01
7.271824E+01
2.953245E+01
7.083533E+01
6.837124E+01
6.579200E+01
6.324318E+01
6.367755E+01
7.179626E+01
6.164241E+01
7.145923E+01
5.424277E+01
7.584674E+01
5.899118E+01
6.458581E+01
5.788493E+01
1.346375E+02
6.697298E+01
5.799176E+01
5.731313E+01
5.648429E+01
5.602849E+01
5.567951E+01
-5.830000E+01
8.890279E+01
3.976882E+01
6.915532E+01
6.414359E+01
5.970563E+04
3.192583E+01
1.734736E+01
1.109080E+01
1.947853E+02
6.966087E+01
8.381253E+01
6.858554E+01
5.411082E+01
6.649451E+01
5.360948E+01
6.181303E+01
5.433426E+01
5.812586E+01
4.969213E+01
5.342170E+01
5.593377E+01
5.931753E+01
5.284751E+01
5.837423E+01
6.145300E+01
6.672921E+01
7.065949E+01
7.416149E+01
7.704597E+01
8.085359E+01
8.454353E+01
8.686581E+01
8.827221E+01
8.830100E+01
8.860829E+01
8.918498E+01
8.856265E+01
8.834720E+01
8.884221E+01
8.857398E+01
8.876315E+01
8.861087E+01
8.855072E+01
8.851665E+01
8.854090E+01
8.832979E+01
8.836069E+01
8.854605E+01
8.831183E+01
8.828550E+01
8.849776E+01
8.861309E+01
8.811504E+01
8.782501E+01
8.785014E+01
8.786515E+01
8.784373E+01
8.776772E+01
8.759801E+01
8.776156E+01
8.782635E+01
8.757667E+01
8.743456E+01
8.755673E+01
8.738330E+01
8.734275E+01
8.733449E+01
8.728034E+01
8.719418E+01
8.726044E+01
8.718995E+01
8.710166E+01
8.712674E+01
8.704902E+01
8.704900E+01
8.708250E+01
8.715680E+01
8.692303E+01
8.700754E+01
8.696669E+01
8.699824E+01
8.705367E+01
8.708645E+01
8.700082E+01
8.697718E+01
8.680058E+01
8.702199E+01
8.688658E+01
8.686588E+01
8.684442E+01
8.687187E+01
8.687380E+01
8.702852E+01
8.690276E+01
8.703612E+01
8.699245E+01
8.683932E+01
8.694151E+01
8.705704E+01
8.705887E+01
8.698077E+01
8.706927E+01
8.709810E+01
8.718394E+01
8.720843E+01
8.729928E+01
8.716840E+01
8.719687E+01
8.722374E+01
8.734756E+01
8.728830E+01
8.734437E+01
8.741739E+01
8.734903E+01
8.750627E+01
8.759676E+01
8.760012E+01
8.760092E+01
8.764671E+01
8.768402E+01
8.768669E+01
8.765204E+01
8.772428E+01
8.764512E+01
8.768306E+01
8.783068E+01
8.790967E+01
8.787100E+01
8.795356E+01
8.797816E+01
8.799610E+01
8.815448E+01
8.824418E+01
8.828861E+01
8.818823E+01
8.812508E+01
8.809110E+01
8.838991E+01
8.841828E+01
8.851536E+01
8.839984E+01
8.859865E+01
8.848481E+01
8.830904E+01
8.851841E+01
8.842377E+01
8.849760E+01
8.866488E+01
8.867386E+01
8.858613E+01
8.871363E+01
8.875655E+01
8.855394E+01
8.830131E+01
8.869345E+01
8.860946E+01
8.786925E+01
8.695931E+01
8.461116E+01
8.268921E+01
8.013842E+01
7.758195E+01
7.460671E+01
7.309349E+01
7.454899E+01
7.471282E+01
7.424890E+01
7.365449E+01
7.498808E+01
7.469750E+01
7.782995E+01
7.719779E+01
7.595410E+01
7.715062E+01
7.560566E+01
7.730138E+01
6.923791E+01
8.093276E+01
7.562112E+01
2.459687E+01
5.281352E+01
6.501135E+01
6.701560E+01
5.692819E+01
6.138197E+01
6.388519E+01
7.129888E+01
7.257373E+01
7.214723E+01
7.087605E+01
6.730998E+01
5.287667E+01
-7.097258E-01
7.516906E+01
5.179206E+01
4.788883E+01
4.381377E+01
4.231467E+01
4.209223E+01
4.240258E+01
3.954561E+01
7.080809E+01
3.761306E+01
4.589072E+01
6.469762E+01
-1.026613E+02
4.124105E+02
-2.037985E+01
-5.872879E+01
-1.322532E+02
-8.388586E+02
9.595372E+01
6.610228E+01
5.625994E+01
5.266835E+01
5.572038E+01
6.460369E+01
5.792789E+01
6.272022E+01
6.204306E+01
5.485362E+01
6.139982E+01
5.713740E+01
5.289063E+01
6.194916E+01
6.355520E+01
6.751992E+01
7.318480E+01
7.505131E+01
7.793110E+01
8.052217E+01
8.451703E+01
8.569895E+01
8.821775E+01
8.798988E+01
8.851048E+01
8.934434E+01
8.848197E+01
8.868537E+01
8.966423E+01
8.863663E+01
8.894398E+01
8.880008E+01
8.867984E+01
8.916074E+01
8.871489E+01
8.866988E+01
8.827961E+01
8.804312E+01
8.828027E+01
8.827589E+01
8.826934E+01
8.846883E+01
8.810301E+01
8.785626E+01
8.795576E+01
8.798505E+01
8.785994E+01
8.786757E+01
8.792743E+01
8.786798E+01
8.795100E+01
8.742933E+01
8.750981E+01
8.730677E+01
8.721452E+01
8.732815E+01
8.734102E+01
8.728914E+01
8.727106E+01
8.730846E+01
8.719032E+01
8.722160E+01
8.706391E+01
8.710708E+01
8.714326E+01
8.708436E+01
8.704522E+01
8.692527E+01
8.702703E+01
8.689607E+01
8.696221E+01
8.700350E+01
8.706942E+01
8.703403E+01
8.700200E+01
8.684509E+01
8.692003E+01
8.683385E+01
8.679945E+01
8.693080E+01
8.684712E+01
8.689825E+01
8.691006E+01
8.698669E+01
8.704736E+01
8.690958E+01
8.690856E+01
8.700520E+01
8.699837E+01
8.699232E+01
8.704849E+01
8.698927E+01
8.710346E+01
8.710867E+01
8.716505E+01
8.720812E+01
8.720563E+01
8.712109E+01
8.716627E+01
8.723650E+01
8.735005E+01
8.744790E+01
8.746872E+01
8.731124E+01
8.741752E+01
8.755335E+01
8.755710E+01
8.750600E+01
8.759132E+01
8.767232E+01
8.758596E+01
8.761924E+01
8.768328E+01
8.773917E+01
8.768961E+01
8.783117E+01
8.795492E+01
8.787961E+01
8.808713E+01
8.786056E+01
8.797450E+01
8.818970E+01
8.813072E+01
8.823209E+01
8.829177E+01
8.839423E+01
8.834598E+01
8.845079E+01
8.829761E+01
8.848146E+01
8.830028E+01
8.845083E+01
8.848542E+01
8.862835E+01
8.858991E+01
8.858067E+01
8.855292E+01
8.858267E+01
8.864022E+01
8.850324E+01
8.852923E+01
8.864722E+01
8.841196E+01
8.866265E+01
8.847979E+01
8.860395E+01
8.801134E+01
8.718412E+01
8.517790E+01
8.188788E+01
8.164748E+01
7.788907E+01
7.556625E+01
7.493898E+01
7.556372E+01
7.589896E+01
7.309255E+01
7.258714E+01
7.388603E+01
7.296622E+01
7.536844E+01
7.705068E+01
7.461254E+01
8.808250E+01
8.151727E+01
7.383180E+01
7.778784E+01
8.413576E+01
7.709833E+01
5.014340E+01
8.027088E+01
7.011001E+01
6.869381E+01
4.910492E+01
7.054502E+01
6.323056E+01
7.007292E+01
7.256439E+01
7.081420E+01
6.301058E+01
7.674034E+01
3.741484E+01
-2.059450E+01
1.325805E+02
2.266089E+02
3.015140E+02
3.896276E+02
4.599825E+02
4.343635E+02
4.424283E+02
4.972268E+01
5.896658E+01
8.535756E+01
8.211670E+01
7.585675E+01
5.027779E+01
1.381985E+02
-1.231663E+03
-4.161127E+01
-9.373437E+01
2.392188E+01
9.032598E+01
7.743196E+01
6.408582E+01
5.753586E+01
6.370807E+01
6.591127E+01
6.410516E+01
6.297084E+01
6.401136E+01
5.929873E+01
6.183632E+01
5.947726E+01
5.745970E+01
6.374855E+01
6.461958E+01
6.982078E+01
7.278224E+01
7.618102E+01
7.891268E+01
8.064874E+01
8.279034E+01
8.698746E+01
8.801845E+01
8.827141E+01
8.860552E+01
8.953358E+01
8.893068E+01
8.867158E+01
8.877990E+01
8.896447E+01
8.898028E+01
8.869191E+01
8.843579E+01
8.842062E+01
8.872688E+01
8.837821E+01
8.814318E+01
8.832301E+01
8.847615E+01
8.809315E+01
8.817666E+01
8.849376E+01
8.825200E+01
8.811300E+01
8.815602E+01
8.797397E+01
8.786043E+01
8.799591E+01
8.793345E+01
8.778202E+01
8.778769E+01
8.756101E+01
8.750771E+01
8.730770E+01
8.738643E+01
8.744604E+01
8.730580E+01
8.730154E+01
8.727250E+01
8.727417E+01
8.717537E+01
8.716430E+01
8.711328E+01
8.721943E+01
8.720956E+01
8.706522E+01
8.700343E+01
8.709324E+01
8.696612E+01
8.711484E+01
8.702743E+01
8.701327E+01
8.695088E+01
8.705843E+01
8.692166E+01
8.687478E+01
8.695021E+01
8.696014E+01
8.686491E+01
8.695078E+01
8.689732E+01
8.671897E+01
8.678870E+01
8.694657E+01
8.688897E+01
8.687339E+01
8.701251E+01
8.700924E+01
8.693024E+01
8.689119E+01
8.707227E+01
8.694542E+01
8.702734E+01
8.706849E+01
8.713632E+01
8.713627E+01
8.726494E+01
8.701252E+01
8.719943E+01
8.735004E+01
8.739405E+01
8.733590E+01
8.742473E+01
8.745945E+01
8.744731E+01
8.752122E+01
8.755374E+01
8.753762E+01
8.753637E+01
8.753832E+01
8.757311E+01
8.764182E+01
8.774058E+01
8.776356E+01
8.785739E+01
8.796284E+01
8.790786E+01
8.792172E+01
8.799157E+01
8.803690E+01
8.786344E+01
8.815270E+01
8.811671E+01
8.826630E+01
8.829863E+01
8.843618E+01
8.831502E+01
8.840294E+01
8.842887E+01
8.858849E+01
8.827862E+01
8.857239E+01
8.859282E+01
8.869378E+01
8.834845E+01
8.852320E+01
8.856242E+01
8.869895E+01
8.873564E+01
8.844526E+01
8.854255E+01
8.871531E+01
8.857160E+01
8.853489E+01
8.824590E+01
8.790136E+01
8.734212E+01
8.681998E+01
8.499345E+01
8.091324E+01
8.061765E+01
7.646006E+01
7.346912E+01
7.515152E+01
7.392269E+01
7.561750E+01
7.426743E+01
7.422398E+01
7.433539E+01
7.384135E+01
7.373006E+01
7.413777E+01
7.569766E+01
6.643260E+01
6.880782E+01
6.878496E+01
7.181611E+01
7.952799E+01
6.955410E+01
7.522966E+01
1.132055E+02
6.963051E+01
5.372920E+01
5.727460E+01
7.146632E+01
6.286111E+01
6.050682E+01
6.154503E+01
7.071742E+01
5.151394E+01
7.244590E+01
5.476178E+01
5.444635E+01
1.142044E+02
1.506821E+02
1.680967E+02
1.765713E+02
1.792648E+02
1.856713E+02
1.877868E+02
3.280464E+01
2.107108E+01
6.321415E+01
8.193882E+01
8.268861E+01
2.406161E+01
4.143612E+02
3.300419E+01
2.722726E+02
-6.485446E+01
3.711890E+01
8.564878E+01
8.276648E+01
6.744969E+01
6.770855E+01
6.362083E+01
5.585106E+01
6.052803E+01
6.094477E+01
6.030895E+01
6.266501E+01
6.155529E+01
6.219054E+01
6.513500E+01
6.696873E+01
6.674682E+01
7.094109E+01
7.419616E+01
7.603706E+01
7.802308E+01
8.052413E+01
8.289067E+01
8.681103E+01
8.835393E+01
8.826677E+01
8.916710E+01
8.859740E+01
8.896109E+01
8.907611E+01
8.836001E+01
8.825545E+01
8.866739E+01
8.871885E+01
8.852954E+01
8.833422E+01
8.865883E+01
8.832027E+01
8.820409E+01
8.863438E+01
8.836306E+01
8.811113E+01
8.817205E+01
8.824867E+01
8.828340E+01
8.813015E+01
8.802788E+01
8.786137E+01
8.783605E+01
8.786736E+01
8.775837E+01
8.762961E+01
8.756083E+01
8.768420E+01
8.735865E+01
8.753136E+01
8.759833E+01
8.751450E+01
8.742785E+01
8.735146E+01
8.729170E+01
8.719933E+01
8.701169E+01
8.705926E+01
8.705705E+01
8.712310E+01
8.719653E+01
8.692226E+01
8.698770E+01
8.704746E+01
8.689444E+01
8.690984E+01
8.685217E+01
8.696501E+01
8.694548E+01
8.698006E+01
8.693183E+01
8.690047E+01
8.711691E+01
8.698070E+01
8.693845E+01
8.700436E+01
8.683641E+01
8.674902E+01
8.688569E+01
8.704020E+01
8.676083E+01
8.678200E+01
8.681862E+01
8.687640E+01
8.696311E+01
8.703496E+01
8.702507E+01
8.708940E+01
8.703738E+01
8.703272E+01
8.714219E+01
8.709607E+01
8.722105E+01
8.712802E+01
8.740186E+01
8.737542E+01
8.728830E+01
8.727153E+01
8.732176E+01
8.757990E+01
8.782896E+01
8.751695E+01
8.751620E+01
8.765543E+01
8.762553E+01
8.743587E+01
8.764115E+01
8.763325E+01
8.777857E+01
8.772772E+01
8.779665E+01
8.801784E+01
8.789759E+01
8.784311E+01
8.795815E+01
8.815617E+01
8.812470E+01
8.797307E+01
8.801167E+01
8.811534E+01
8.824554E+01
8.835526E+01
8.827040E+01
8.833158E+01
8.841069E+01
8.853415E+01
8.822308E+01
8.834660E+01
8.844645E+01
8.858579E+01
8.830935E+01
8.845389E+01
8.818539E+01
8.882896E+01
8.865921E+01
8.851715E+01
8.837044E+01
8.826421E+01
8.855373E+01
8.848996E+01
8.859624E+01
8.806336E+01
8.641284E+01
8.599908E+01
8.492884E+01
8.066391E+01
7.911627E+01
7.814985E+01
7.399141E+01
7.424868E+01
7.138851E+01
7.119046E+01
7.361306E+01
7.334274E+01
7.272025E+01
7.170131E+01
7.064316E+01
7.290421E+01
7.489193E+01
7.088729E+01
7.567449E+01
6.988577E+01
6.946166E+01
7.278222E+01
6.589067E+01
7.003980E+01
7.153326E+01
7.080212E+01
5.594683E+01
6.550725E+01
7.205789E+01
7.372266E+01
5.034777E+01
5.260868E+01
6.514791E+01
7.480110E+01
7.083924E+01
6.004728E+01
5.182198E+01
1.065603E+02
1.145791E+02
1.182457E+02
1.208837E+02
1.218170E+02
1.242076E+02
1.221960E+02
-2.085928E+01
1.210515E+01
5.501820E+01
6.885435E+01
7.167175E+01
-3.079700E+01
3.910869E+02
4.517131E+00
7.043821E+01
-9.664368E+01
1.895865E+02
8.701816E+01
7.262905E+01
6.570000E+01
7.261040E+01
6.339592E+01
6.525256E+01
5.366012E+01
5.709564E+01
5.661725E+01
6.371091E+01
6.204657E+01
6.519730E+01
6.530302E+01
6.718753E+01
6.695984E+01
6.924050E+01
7.423824E+01
7.804718E+01
8.041253E+01
8.330377E+01
8.397008E+01
8.679604E+01
8.822070E+01
8.906125E+01
8.958927E+01
8.892721E+01
8.931130E+01
8.919552E+01
8.957527E+01
8.965451E+01
8.893487E+01
8.888146E+01
8.861268E+01
8.835235E+01
8.872443E+01
8.847907E+01
8.844200E+01
8.842169E+01
8.859541E+01
8.828318E+01
8.811809E+01
8.811692E+01
8.804912E+01
8.804773E+01
8.806885E+01
8.798735E+01
8.785404E+01
8.767284E+01
8.763982E+01
8.779555E+01
8.747953E+01
8.763748E+01
8.761539E+01
8.737666E+01
8.755941E+01
8.737677E+01
8.746303E+01
8.738661E+01
8.733052E+01
8.715669E+01
8.714043E+01
8.707915E+01
8.707795E+01
8.728486E+01
8.710598E+01
8.705357E+01
8.706221E+01
8.699457E+01
8.695414E+01
8.688868E+01
8.690114E+01
8.692369E+01
8.702814E+01
8.699908E+01
8.693927E+01
8.696266E+01
8.704514E+01
8.694939E+01
8.705213E+01
8.691235E+01
8.676834E+01
8.682307E+01
8.690169E+01
8.708613E+01
8.680604E+01
8.683294E+01
8.687209E+01
8.685742E+01
8.711392E+01
8.709690E+01
8.696974E+01
8.709481E+01
8.695609E+01
8.708851E+01
8.723780E+01
8.714928E+01
8.722487E+01
8.717438E+01
8.732615E+01
8.727494E+01
8.721753E+01
8.727748E+01
8.738024E+01
8.744220E+01
8.776684E+01
8.741982E+01
8.747746E+01
8.755409E+01
8.767535E+01
8.753562E+01
8.763928E+01
8.759565E+01
8.775730E+01
8.776471E+01
8.773681E+01
8.785831E+01
8.794696E+01
8.774833E+01
8.809227E+01
8.805024E+01
8.823982E+01
8.819314E+01
8.819089E+01
8.824375E+01
8.833009E+01
8.816220E+01
8.821440E+01
8.839411E+01
8.855275E+01
8.841245E+01
8.859824E+01
8.829571E+01
8.838919E+01
8.856757E+01
8.844401E+01
8.849575E+01
8.816932E+01
8.880012E+01
8.857930E+01
8.854145E+01
8.849715E+01
8.796915E+01
8.867093E+01
8.835495E+01
8.881946E+01
8.798856E+01
8.687778E+01
8.495482E+01
8.375781E+01
8.159319E+01
7.851785E+01
7.413695E+01
7.373931E+01
7.214019E+01
6.908232E+01
6.901333E+01
6.679464E+01
7.265679E+01
7.369346E+01
7.401070E+01
7.386273E+01
7.187153E+01
7.168733E+01
7.926100E+01
7.105051E+01
6.822858E+01
6.901203E+01
7.945989E+01
7.539009E+01
7.094012E+01
7.025559E+01
6.356637E+01
6.662932E+01
5.307293E+01
7.241201E+01
5.960753E+01
6.460333E+01
7.585972E+01
7.844466E+01
6.824661E+01
7.438033E+01
6.781820E+01
5.672235E+01
9.756143E+01
1.062301E+02
1.087725E+02
1.121603E+02
1.145842E+02
1.132937E+02
1.132469E+02
THETA
0.000000E+00
0.000000E+00
0.000000E+00
0.000000E+00
0.000000E+00
0.000000E+00
0.000000E+00
0.000000E+00
0.000000E+00
0.000000E+00
0.000000E+00
0.000000E+00
0.000000E+00
0.000000E+00
0.000000E+00
0.000000E+00
0.000000E+00
0.000000E+00
0.000000E+00
0.000000E+00
0.000000E+00
0.000000E+00
0.000000E+00
0.000000E+00
0.000000E+00
0.000000E+00
0.000000E+00
0.000000E+00
0.000000E+00
0.000000E+00
0.000000E+00
0.000000E+00
0.000000E+00
0.000000E+00
0.000000E+00
0.000000E+00
0.000000E+00
0.000000E+00
0.000000E+00
0.000000E+00
0.000000E+00
0.000000E+00
0.000000E+00
0.000000E+00
0.000000E+00
0.000000E+00
0.000000E+00
0.000000E+00
0.000000E+00
0.000000E+00
0.000000E+00
0.000000E+00
0.000000E+00
0.000000E+00
0.000000E+00
0.000000E+00
0.000000E+00
0.000000E+00
0.000000E+00
0.000000E+00
0.000000E+00
0.000000E+00
0.000000E+00
0.000000E+00
0.000000E+00
0.000000E+00
0.000000E+00
0.000000E+00
0.000000E+00
0.000000E+00
0.000000E+00
0.000000E+00
0.000000E+00
0.000000E+00
0.000000E+00
0.000000E+00
0.000000E+00
0.000000E+00
0.000000E+00
0.000000E+00
0.000000E+00
0.000000E+00
0.000000E+00
0.000000E+00
0.000000E+00
0.000000E+00
0.000000E+00
0.000000E+00
0.000000E+00
0.000000E+00
0.000000E+00
0.000000E+00
0.000000E+00
0.000000E+00
0.000000E+00
0.000000E+00
0.000000E+00
0.000000E+00
0.000000E+00
0.000000E+00
0.000000E+00
0.000000E+00
0.000000E+00
0.000000E+00
0.000000E+00
0.000000E+00
0.000000E+00
0.000000E+00
0.000000E+00
0.000000E+00
0.000000E+00
0.000000E+00
0.000000E+00
0.000000E+00
0.000000E+00
0.000000E+00
0.000000E+00
0.000000E+00
0.000000E+00
0.000000E+00
0.000000E+00
0.000000E+00
0.000000E+00
0.000000E+00
0.000000E+00
0.000000E+00
0.000000E+00
0.000000E+00
0.000000E+00
0.000000E+00
0.000000E+00
0.000000E+00
0.000000E+00
0.000000E+00
0.000000E+00
0.000000E+00
0.000000E+00
0.000000E+00
0.000000E+00
0.000000E+00
0.000000E+00
0.000000E+00
0.000000E+00
0.000000E+00
0.000000E+00
0.000000E+00
0.000000E+00
0.000000E+00
0.000000E+00
0.000000E+00
0.000000E+00
0.000000E+00
0.000000E+00
0.000000E+00
0.000000E+00
0.000000E+00
0.000000E+00
0.000000E+00
0.000000E+00
0.000000E+00
0.000000E+00
0.000000E+00
0.000000E+00
0.000000E+00
0.000000E+00
0.000000E+00
0.000000E+00
0.000000E+00
0.000000E+00
0.000000E+00
0.000000E+00
0.000000E+00
0.000000E+00
0.000000E+00
0.000000E+00
0.000000E+00
0.000000E+00
0.000000E+00
0.000000E+00
0.000000E+00
0.000000E+00
0.000000E+00
0.000000E+00
0.000000E+00
0.000000E+00
0.000000E+00
0.000000E+00
0.000000E+00
0.000000E+00
0.000000E+00
0.000000E+00
0.000000E+00
0.000000E+00
0.000000E+00
0.000000E+00
0.000000E+00
0.000000E+00
0.000000E+00
0.000000E+00
0.000000E+00
0.000000E+00
5.000000E+00
5.000000E+00
5.000000E+00
5.000000E+00
5.000000E+00
5.000000E+00
5.000000E+00
5.000000E+00
5.000000E+00
5.000000E+00
5.000000E+00
5.000000E+00
5.000000E+00
5.000000E+00
5.000000E+00
5.000000E+00
5.000000E+00
5.000000E+00
5.000000E+00
5.000000E+00
5.000000E+00
5.000000E+00
5.000000E+00
5.000000E+00
5.000000E+00
5.000000E+00
5.000000E+00
5.000000E+00
5.000000E+00
5.000000E+00
5.000000E+00
5.000000E+00
5.000000E+00
5.000000E+00
5.000000E+00
5.000000E+00
5.000000E+00
5.000000E+00
5.000000E+00
5.000000E+00
5.000000E+00
5.000000E+00
5.000000E+00
5.000000E+00
5.000000E+00
5.000000E+00
5.000000E+00
5.000000E+00
5.000000E+00
5.000000E+00
5.000000E+00
5.000000E+00
5.000000E+00
5.000000E+00
5.000000E+00
5.000000E+00
5.000000E+00
5.000000E+00
5.000000E+00
5.000000E+00
5.000000E+00
5.000000E+00
5.000000E+00
5.000000E+00
5.000000E+00
5.000000E+00
5.000000E+00
5.000000E+00
5.000000E+00
5.000000E+00
5.000000E+00
5.000000E+00
5.000000E+00
5.000000E+00
5.000000E+00
5.000000E+00
5.000000E+00
5.000000E+00
5.000000E+00
5.000000E+00
5.000000E+00
5.000000E+00
5.000000E+00
5.000000E+00
5.000000E+00
5.000000E+00
5.000000E+00
5.000000E+00
5.000000E+00
5.000000E+00
5.000000E+00
5.000000E+00
5.000000E+00
5.000000E+00
5.000000E+00
5.000000E+00
5.000000E+00
5.000000E+00
5.000000E+00
5.000000E+00
5.000000E+00
5.000000E+00
5.000000E+00
5.000000E+00
5.000000E+00
5.000000E+00
5.000000E+00
5.000000E+00
5.000000E+00
5.000000E+00
5.000000E+00
5.000000E+00
5.000000E+00
5.000000E+00
5.000000E+00
5.000000E+00
5.000000E+00
5.000000E+00
5.000000E+00
5.000000E+00
5.000000E+00
5.000000E+00
5.000000E+00
5.000000E+00
5.000000E+00
5.000000E+00
5.000000E+00
5.000000E+00
5.000000E+00
5.000000E+00
5.000000E+00
5.000000E+00
5.000000E+00
5.000000E+00
5.000000E+00
5.000000E+00
5.000000E+00
5.000000E+00
5.000000E+00
5.000000E+00
5.000000E+00
5.000000E+00
5.000000E+00
5.000000E+00
5.000000E+00
5.000000E+00
5.000000E+00
5.000000E+00
5.000000E+00
5.000000E+00
5.000000E+00
5.000000E+00
5.000000E+00
5.000000E+00
5.000000E+00
5.000000E+00
5.000000E+00
5.000000E+00
5.000000E+00
5.000000E+00
5.000000E+00
5.000000E+00
5.000000E+00
5.000000E+00
5.000000E+00
5.000000E+00
5.000000E+00
5.000000E+00
5.000000E+00
5.000000E+00
5.000000E+00
5.000000E+00
5.000000E+00
5.000000E+00
5.000000E+00
5.000000E+00
5.000000E+00
5.000000E+00
5.000000E+00
5.000000E+00
5.000000E+00
5.000000E+00
5.000000E+00
5.000000E+00
5.000000E+00
5.000000E+00
5.000000E+00
5.000000E+00
5.000000E+00
5.000000E+00
5.000000E+00
5.000000E+00
5.000000E+00
5.000000E+00
5.000000E+00
5.000000E+00
5.000000E+00
5.000000E+00
5.000000E+00
5.000000E+00
5.000000E+00
1.000000E+01
1.000000E+01
1.000000E+01
1.000000E+01
1.000000E+01
1.000000E+01
1.000000E+01
1.000000E+01
1.000000E+01
1.000000E+01
1.000000E+01
1.000000E+01
1.000000E+01
1.000000E+01
1.000000E+01
1.000000E+01
1.000000E+01
1.000000E+01
1.000000E+01
1.000000E+01
1.000000E+01
1.000000E+01
1.000000E+01
1.000000E+01
1.000000E+01
1.000000E+01
1.000000E+01
1.000000E+01
1.000000E+01
1.000000E+01
1.000000E+01
1.000000E+01
1.000000E+01
1.000000E+01
1.000000E+01
1.000000E+01
1.000000E+01
1.000000E+01
1.000000E+01
1.000000E+01
1.000000E+01
1.000000E+01
1.000000E+01
1.000000E+01
1.000000E+01
1.000000E+01
1.000000E+01
1.000000E+01
1.000000E+01
1.000000E+01
1.000000E+01
1.000000E+01
1.000000E+01
1.000000E+01
1.000000E+01
1.000000E+01
1.000000E+01
1.000000E+01
1.000000E+01
1.000000E+01
1.000000E+01
1.000000E+01
1.000000E+01
1.000000E+01
1.000000E+01
1.000000E+01
1.000000E+01
1.000000E+01
1.000000E+01
1.000000E+01
1.000000E+01
1.000000E+01
1.000000E+01
1.000000E+01
1.000000E+01
1.000000E+01
1.000000E+01
1.000000E+01
1.000000E+01
1.000000E+01
1.000000E+01
1.000000E+01
1.000000E+01
1.000000E+01
1.000000E+01
1.000000E+01
1.000000E+01
1.000000E+01
1.000000E+01
1.000000E+01
1.000000E+01
1.000000E+01
1.000000E+01
1.000000E+01
1.000000E+01
1.000000E+01
1.000000E+01
1.000000E+01
1.000000E+01
1.000000E+01
1.000000E+01
1.000000E+01
1.000000E+01
1.000000E+01
1.000000E+01
1.000000E+01
1.000000E+01
1.000000E+01
1.000000E+01
1.000000E+01
1.000000E+01
1.000000E+01
1.000000E+01
1.000000E+01
1.000000E+01
1.000000E+01
1.000000E+01
1.000000E+01
1.000000E+01
1.000000E+01
1.000000E+01
1.000000E+01
1.000000E+01
1.000000E+01
1.000000E+01
1.000000E+01
1.000000E+01
1.000000E+01
1.000000E+01
1.000000E+01
1.000000E+01
1.000000E+01
1.000000E+01
1.000000E+01
1.000000E+01
1.000000E+01
1.000000E+01
1.000000E+01
1.000000E+01
1.000000E+01
1.000000E+01
1.000000E+01
1.000000E+01
1.000000E+01
1.000000E+01
1.000000E+01
1.000000E+01
1.000000E+01
1.000000E+01
1.000000E+01
1.000000E+01
1.000000E+01
1.000000E+01
1.000000E+01
1.000000E+01
1.000000E+01
1.000000E+01
1.000000E+01
1.000000E+01
1.000000E+01
1.000000E+01
1.000000E+01
1.000000E+01
1.000000E+01
1.000000E+01
1.000000E+01
1.000000E+01
1.000000E+01
1.000000E+01
1.000000E+01
1.000000E+01
1.000000E+01
1.000000E+01
1.000000E+01
1.000000E+01
1.000000E+01
1.000000E+01
1.000000E+01
1.000000E+01
1.000000E+01
1.000000E+01
1.000000E+01
1.000000E+01
1.000000E+01
1.000000E+01
1.000000E+01
1.000000E+01
1.000000E+01
1.000000E+01
1.000000E+01
1.000000E+01
1.000000E+01
1.000000E+01
1.000000E+01
1.000000E+01
1.000000E+01
1.000000E+01
1.000000E+01
1.000000E+01
1.000000E+01
1.000000E+01
1.500000E+01
1.500000E+01
1.500000E+01
1.500000E+01
1.500000E+01
1.500000E+01
1.500000E+01
1.500000E+01
1.500000E+01
1.500000E+01
1.500000E+01
1.500000E+01
1.500000E+01
1.500000E+01
1.500000E+01
1.500000E+01
1.500000E+01
1.500000E+01
1.500000E+01
1.500000E+01
1.500000E+01
1.500000E+01
1.500000E+01
1.500000E+01
1.500000E+01
1.500000E+01
1.500000E+01
1.500000E+01
1.500000E+01
1.500000E+01
1.500000E+01
1.500000E+01
1.500000E+01
1.500000E+01
1.500000E+01
1.500000E+01
1.500000E+01
1.500000E+01
1.500000E+01
1.500000E+01
1.500000E+01
1.500000E+01
1.500000E+01
1.500000E+01
1.500000E+01
1.500000E+01
1.500000E+01
1.500000E+01
1.500000E+01
1.500000E+01
1.500000E+01
1.500000E+01
1.500000E+01
1.500000E+01
1.500000E+01
1.500000E+01
1.500000E+01
1.500000E+01
1.500000E+01
1.500000E+01
1.500000E+01
1.500000E+01
1.500000E+01
1.500000E+01
1.500000E+01
1.500000E+01
1.500000E+01
1.500000E+01
1.500000E+01
1.500000E+01
1.500000E+01
1.500000E+01
1.500000E+01
1.500000E+01
1.500000E+01
1.500000E+01
1.500000E+01
1.500000E+01
1.500000E+01
1.500000E+01
1.500000E+01
1.500000E+01
1.500000E+01
1.500000E+01
1.500000E+01
1.500000E+01
1.500000E+01
1.500000E+01
1.500000E+01
1.500000E+01
1.500000E+01
1.500000E+01
1.500000E+01
1.500000E+01
1.500000E+01
1.500000E+01
1.500000E+01
1.500000E+01
1.500000E+01
1.500000E+01
1.500000E+01
1.500000E+01
1.500000E+01
1.500000E+01
1.500000E+01
1.500000E+01
1.500000E+01
1.500000E+01
1.500000E+01
1.500000E+01
1.500000E+01
1.500000E+01
1.500000E+01
1.500000E+01
1.500000E+01
1.500000E+01
1.500000E+01
1.500000E+01
1.500000E+01
1.500000E+01
1.500000E+01
1.500000E+01
1.500000E+01
1.500000E+01
1.500000E+01
1.500000E+01
1.500000E+01
1.500000E+01
1.500000E+01
1.500000E+01
1.500000E+01
1.500000E+01
1.500000E+01
1.500000E+01
1.500000E+01
1.500000E+01
1.500000E+01
1.500000E+01
1.500000E+01
1.500000E+01
1.500000E+01
1.500000E+01
1.500000E+01
1.500000E+01
1.500000E+01
1.500000E+01
1.500000E+01
1.500000E+01
1.500000E+01
1.500000E+01
1.500000E+01
1.500000E+01
1.500000E+01
1.500000E+01
1.500000E+01
1.500000E+01
1.500000E+01
1.500000E+01
1.500000E+01
1.500000E+01
1.500000E+01
1.500000E+01
1.500000E+01
1.500000E+01
1.500000E+01
1.500000E+01
1.500000E+01
1.500000E+01
1.500000E+01
1.500000E+01
1.500000E+01
1.500000E+01
1.500000E+01
1.500000E+01
1.500000E+01
1.500000E+01
1.500000E+01
1.500000E+01
1.500000E+01
1.500000E+01
1.500000E+01
1.500000E+01
1.500000E+01
1.500000E+01
1.500000E+01
1.500000E+01
1.500000E+01
1.500000E+01
1.500000E+01
1.500000E+01
1.500000E+01
1.500000E+01
1.500000E+01
1.500000E+01
1.500000E+01
1.500000E+01
1.500000E+01
1.500000E+01
1.500000E+01
1.500000E+01
1.500000E+01
2.000000E+01
2.000000E+01
2.000000E+01
2.000000E+01
2.000000E+01
2.000000E+01
2.000000E+01
2.000000E+01
2.000000E+01
2.000000E+01
2.000000E+01
2.000000E+01
2.000000E+01
2.000000E+01
2.000000E+01
2.000000E+01
2.000000E+01
2.000000E+01
2.000000E+01
2.000000E+01
2.000000E+01
2.000000E+01
2.000000E+01
2.000000E+01
2.000000E+01
2.000000E+01
2.000000E+01
2.000000E+01
2.000000E+01
2.000000E+01
2.000000E+01
2.000000E+01
2.000000E+01
2.000000E+01
2.000000E+01
2.000000E+01
2.000000E+01
2.000000E+01
2.000000E+01
2.000000E+01
2.000000E+01
2.000000E+01
2.000000E+01
2.000000E+01
2.000000E+01
2.000000E+01
2.000000E+01
2.000000E+01
2.000000E+01
2.000000E+01
2.000000E+01
2.000000E+01
2.000000E+01
2.000000E+01
2.000000E+01
2.000000E+01
2.000000E+01
2.000000E+01
2.000000E+01
2.000000E+01
2.000000E+01
2.000000E+01
2.000000E+01
2.000000E+01
2.000000E+01
2.000000E+01
2.000000E+01
2.000000E+01
2.000000E+01
2.000000E+01
2.000000E+01
2.000000E+01
2.000000E+01
2.000000E+01
2.000000E+01
2.000000E+01
2.000000E+01
2.000000E+01
2.000000E+01
2.000000E+01
2.000000E+01
2.000000E+01
2.000000E+01
2.000000E+01
2.000000E+01
2.000000E+01
2.000000E+01
2.000000E+01
2.000000E+01
2.000000E+01
2.000000E+01
2.000000E+01
2.000000E+01
2.000000E+01
2.000000E+01
2.000000E+01
2.000000E+01
2.000000E+01
2.000000E+01
2.000000E+01
2.000000E+01
2.000000E+01
2.000000E+01
2.000000E+01
2.000000E+01
2.000000E+01
2.000000E+01
2.000000E+01
2.000000E+01
2.000000E+01
2.000000E+01
2.000000E+01
2.000000E+01
2.000000E+01
2.000000E+01
2.000000E+01
2.000000E+01
2.000000E+01
2.000000E+01
2.000000E+01
2.000000E+01
2.000000E+01
2.000000E+01
2.000000E+01
2.000000E+01
2.000000E+01
2.000000E+01
2.000000E+01
2.000000E+01
2.000000E+01
2.000000E+01
2.000000E+01
2.000000E+01
2.000000E+01
2.000000E+01
2.000000E+01
2.000000E+01
2.000000E+01
2.000000E+01
2.000000E+01
2.000000E+01
2.000000E+01
2.000000E+01
2.000000E+01
2.000000E+01
2.000000E+01
2.000000E+01
2.000000E+01
2.000000E+01
2.000000E+01
2.000000E+01
2.000000E+01
2.000000E+01
2.000000E+01
2.000000E+01
2.000000E+01
2.000000E+01
2.000000E+01
2.000000E+01
2.000000E+01
2.000000E+01
2.000000E+01
2.000000E+01
2.000000E+01
2.000000E+01
2.000000E+01
2.000000E+01
2.000000E+01
2.000000E+01
2.000000E+01
2.000000E+01
2.000000E+01
2.000000E+01
2.000000E+01
2.000000E+01
2.000000E+01
2.000000E+01
2.000000E+01
2.000000E+01
2.000000E+01
2.000000E+01
2.000000E+01
2.000000E+01
2.000000E+01
2.000000E+01
2.000000E+01
2.000000E+01
2.000000E+01
2.000000E+01
2.000000E+01
2.000000E+01
2.000000E+01
2.000000E+01
2.000000E+01
2.000000E+01
2.000000E+01
2.000000E+01
2.000000E+01
2.000000E+01
2.000000E+01
2.000000E+01
2.500000E+01
2.500000E+01
2.500000E+01
2.500000E+01
2.500000E+01
2.500000E+01
2.500000E+01
2.500000E+01
2.500000E+01
2.500000E+01
2.500000E+01
2.500000E+01
2.500000E+01
2.500000E+01
2.500000E+01
2.500000E+01
2.500000E+01
2.500000E+01
2.500000E+01
2.500000E+01
2.500000E+01
2.500000E+01
2.500000E+01
2.500000E+01
2.500000E+01
2.500000E+01
2.500000E+01
2.500000E+01
2.500000E+01
2.500000E+01
2.500000E+01
2.500000E+01
2.500000E+01
2.500000E+01
2.500000E+01
2.500000E+01
2.500000E+01
2.500000E+01
2.500000E+01
2.500000E+01
2.500000E+01
2.500000E+01
2.500000E+01
2.500000E+01
2.500000E+01
2.500000E+01
2.500000E+01
2.500000E+01
2.500000E+01
2.500000E+01
2.500000E+01
2.500000E+01
2.500000E+01
2.500000E+01
2.500000E+01
2.500000E+01
2.500000E+01
2.500000E+01
2.500000E+01
2.500000E+01
2.500000E+01
2.500000E+01
2.500000E+01
2.500000E+01
2.500000E+01
2.500000E+01
2.500000E+01
2.500000E+01
2.500000E+01
2.500000E+01
2.500000E+01
2.500000E+01
2.500000E+01
2.500000E+01
2.500000E+01
2.500000E+01
2.500000E+01
2.500000E+01
2.500000E+01
2.500000E+01
2.500000E+01
2.500000E+01
2.500000E+01
2.500000E+01
2.500000E+01
2.500000E+01
2.500000E+01
2.500000E+01
2.500000E+01
2.500000E+01
2.500000E+01
2.500000E+01
2.500000E+01
2.500000E+01
2.500000E+01
2.500000E+01
2.500000E+01
2.500000E+01
2.500000E+01
2.500000E+01
2.500000E+01
2.500000E+01
2.500000E+01
2.500000E+01
2.500000E+01
2.500000E+01
2.500000E+01
2.500000E+01
2.500000E+01
2.500000E+01
2.500000E+01
2.500000E+01
2.500000E+01
2.500000E+01
2.500000E+01
2.500000E+01
2.500000E+01
2.500000E+01
2.500000E+01
2.500000E+01
2.500000E+01
2.500000E+01
2.500000E+01
2.500000E+01
2.500000E+01
2.500000E+01
2.500000E+01
2.500000E+01
2.500000E+01
2.500000E+01
2.500000E+01
2.500000E+01
2.500000E+01
2.500000E+01
2.500000E+01
2.500000E+01
2.500000E+01
2.500000E+01
2.500000E+01
2.500000E+01
2.500000E+01
2.500000E+01
2.500000E+01
2.500000E+01
2.500000E+01
2.500000E+01
2.500000E+01
2.500000E+01
2.500000E+01
2.500000E+01
2.500000E+01
2.500000E+01
2.500000E+01
2.500000E+01
2.500000E+01
2.500000E+01
2.500000E+01
2.500000E+01
2.500000E+01
2.500000E+01
2.500000E+01
2.500000E+01
2.500000E+01
2.500000E+01
2.500000E+01
2.500000E+01
2.500000E+01
2.500000E+01
2.500000E+01
2.500000E+01
2.500000E+01
2.500000E+01
2.500000E+01
2.500000E+01
2.500000E+01
2.500000E+01
2.500000E+01
2.500000E+01
2.500000E+01
2.500000E+01
2.500000E+01
2.500000E+01
2.500000E+01
2.500000E+01
2.500000E+01
2.500000E+01
2.500000E+01
2.500000E+01
2.500000E+01
2.500000E+01
2.500000E+01
2.500000E+01
2.500000E+01
2.500000E+01
2.500000E+01
2.500000E+01
2.500000E+01
2.500000E+01
2.500000E+01
2.500000E+01
2.500000E+01
3.000000E+01
3.000000E+01
3.000000E+01
3.000000E+01
3.000000E+01
3.000000E+01
3.000000E+01
3.000000E+01
3.000000E+01
3.000000E+01
3.000000E+01
3.000000E+01
3.000000E+01
3.000000E+01
3.000000E+01
3.000000E+01
3.000000E+01
3.000000E+01
3.000000E+01
3.000000E+01
3.000000E+01
3.000000E+01
3.000000E+01
3.000000E+01
3.000000E+01
3.000000E+01
3.000000E+01
3.000000E+01
3.000000E+01
3.000000E+01
3.000000E+01
3.000000E+01
3.000000E+01
3.000000E+01
3.000000E+01
3.000000E+01
3.000000E+01
3.000000E+01
3.000000E+01
3.000000E+01
3.000000E+01
3.000000E+01
3.000000E+01
3.000000E+01
3.000000E+01
3.000000E+01
3.000000E+01
3.000000E+01
3.000000E+01
3.000000E+01
3.000000E+01
3.000000E+01
3.000000E+01
3.000000E+01
3.000000E+01
3.000000E+01
3.000000E+01
3.000000E+01
3.000000E+01
3.000000E+01
3.000000E+01
3.000000E+01
3.000000E+01
3.000000E+01
3.000000E+01
3.000000E+01
3.000000E+01
3.000000E+01
3.000000E+01
3.000000E+01
3.000000E+01
3.000000E+01
3.000000E+01
3.000000E+01
3.000000E+01
3.000000E+01
3.000000E+01
3.000000E+01
3.000000E+01
3.000000E+01
3.000000E+01
3.000000E+01
3.000000E+01
3.000000E+01
3.000000E+01
3.000000E+01
3.000000E+01
3.000000E+01
3.000000E+01
3.000000E+01
3.000000E+01
3.000000E+01
3.000000E+01
3.000000E+01
3.000000E+01
3.000000E+01
3.000000E+01
3.000000E+01
3.000000E+01
3.000000E+01
3.000000E+01
3.000000E+01
3.000000E+01
3.000000E+01
3.000000E+01
3.000000E+01
3.000000E+01
3.000000E+01
3.000000E+01
3.000000E+01
3.000000E+01
3.000000E+01
3.000000E+01
3.000000E+01
3.000000E+01
3.000000E+01
3.000000E+01
3.000000E+01
3.000000E+01
3.000000E+01
3.000000E+01
3.000000E+01
3.000000E+01
3.000000E+01
3.000000E+01
3.000000E+01
3.000000E+01
3.000000E+01
3.000000E+01
3.000000E+01
3.000000E+01
3.000000E+01
3.000000E+01
3.000000E+01
3.000000E+01
3.000000E+01
3.000000E+01
3.000000E+01
3.000000E+01
3.000000E+01
3.000000E+01
3.000000E+01
3.000000E+01
3.000000E+01
3.000000E+01
3.000000E+01
3.000000E+01
3.000000E+01
3.000000E+01
3.000000E+01
3.000000E+01
3.000000E+01
3.000000E+01
3.000000E+01
3.000000E+01
3.000000E+01
3.000000E+01
3.000000E+01
3.000000E+01
3.000000E+01
3.000000E+01
3.000000E+01
3.000000E+01
3.000000E+01
3.000000E+01
3.000000E+01
3.000000E+01
3.000000E+01
3.000000E+01
3.000000E+01
3.000000E+01
3.000000E+01
3.000000E+01
3.000000E+01
3.000000E+01
3.000000E+01
3.000000E+01
3.000000E+01
3.000000E+01
3.000000E+01
3.000000E+01
3.000000E+01
3.000000E+01
3.000000E+01
3.000000E+01
3.000000E+01
3.000000E+01
3.000000E+01
3.000000E+01
3.000000E+01
3.000000E+01
3.000000E+01
3.000000E+01
3.000000E+01
3.000000E+01
3.000000E+01
3.000000E+01
3.000000E+01
3.000000E+01
3.000000E+01
3.000000E+01
3.500000E+01
3.500000E+01
3.500000E+01
3.500000E+01
3.500000E+01
3.500000E+01
3.500000E+01
3.500000E+01
3.500000E+01
3.500000E+01
3.500000E+01
3.500000E+01
3.500000E+01
3.500000E+01
3.500000E+01
3.500000E+01
3.500000E+01
3.500000E+01
3.500000E+01
3.500000E+01
3.500000E+01
3.500000E+01
3.500000E+01
3.500000E+01
3.500000E+01
3.500000E+01
3.500000E+01
3.500000E+01
3.500000E+01
3.500000E+01
3.500000E+01
3.500000E+01
3.500000E+01
3.500000E+01
3.500000E+01
3.500000E+01
3.500000E+01
3.500000E+01
3.500000E+01
3.500000E+01
3.500000E+01
3.500000E+01
3.500000E+01
3.500000E+01
3.500000E+01
3.500000E+01
3.500000E+01
3.500000E+01
3.500000E+01
3.500000E+01
3.500000E+01
3.500000E+01
3.500000E+01
3.500000E+01
3.500000E+01
3.500000E+01
3.500000E+01
3.500000E+01
3.500000E+01
3.500000E+01
3.500000E+01
3.500000E+01
3.500000E+01
3.500000E+01
3.500000E+01
3.500000E+01
3.500000E+01
3.500000E+01
3.500000E+01
3.500000E+01
3.500000E+01
3.500000E+01
3.500000E+01
3.500000E+01
3.500000E+01
3.500000E+01
3.500000E+01
3.500000E+01
3.500000E+01
3.500000E+01
3.500000E+01
3.500000E+01
3.500000E+01
3.500000E+01
3.500000E+01
3.500000E+01
3.500000E+01
3.500000E+01
3.500000E+01
3.500000E+01
3.500000E+01
3.500000E+01
3.500000E+01
3.500000E+01
3.500000E+01
3.500000E+01
3.500000E+01
3.500000E+01
3.500000E+01
3.500000E+01
3.500000E+01
3.500000E+01
3.500000E+01
3.500000E+01
3.500000E+01
3.500000E+01
3.500000E+01
3.500000E+01
3.500000E+01
3.500000E+01
3.500000E+01
3.500000E+01
3.500000E+01
3.500000E+01
3.500000E+01
3.500000E+01
3.500000E+01
3.500000E+01
3.500000E+01
3.500000E+01
3.500000E+01
3.500000E+01
3.500000E+01
3.500000E+01
3.500000E+01
3.500000E+01
3.500000E+01
3.500000E+01
3.500000E+01
3.500000E+01
3.500000E+01
3.500000E+01
3.500000E+01
3.500000E+01
3.500000E+01
3.500000E+01
3.500000E+01
3.500000E+01
3.500000E+01
3.500000E+01
3.500000E+01
3.500000E+01
3.500000E+01
3.500000E+01
3.500000E+01
3.500000E+01
3.500000E+01
3.500000E+01
3.500000E+01
3.500000E+01
3.500000E+01
3.500000E+01
3.500000E+01
3.500000E+01
3.500000E+01
3.500000E+01
3.500000E+01
3.500000E+01
3.500000E+01
3.500000E+01
3.500000E+01
3.500000E+01
3.500000E+01
3.500000E+01
3.500000E+01
3.500000E+01
3.500000E+01
3.500000E+01
3.500000E+01
3.500000E+01
3.500000E+01
3.500000E+01
3.500000E+01
3.500000E+01
3.500000E+01
3.500000E+01
3.500000E+01
3.500000E+01
3.500000E+01
3.500000E+01
3.500000E+01
3.500000E+01
3.500000E+01
3.500000E+01
3.500000E+01
3.500000E+01
3.500000E+01
3.500000E+01
3.500000E+01
3.500000E+01
3.500000E+01
3.500000E+01
3.500000E+01
3.500000E+01
3.500000E+01
3.500000E+01
3.500000E+01
3.500000E+01
3.500000E+01
3.500000E+01
3.500000E+01
4.000000E+01
4.000000E+01
4.000000E+01
4.000000E+01
4.000000E+01
4.000000E+01
4.000000E+01
4.000000E+01
4.000000E+01
4.000000E+01
4.000000E+01
4.000000E+01
4.000000E+01
4.000000E+01
4.000000E+01
4.000000E+01
4.000000E+01
4.000000E+01
4.000000E+01
4.000000E+01
4.000000E+01
4.000000E+01
4.000000E+01
4.000000E+01
4.000000E+01
4.000000E+01
4.000000E+01
4.000000E+01
4.000000E+01
4.000000E+01
4.000000E+01
4.000000E+01
4.000000E+01
4.000000E+01
4.000000E+01
4.000000E+01
4.000000E+01
4.000000E+01
4.000000E+01
4.000000E+01
4.000000E+01
4.000000E+01
4.000000E+01
4.000000E+01
4.000000E+01
4.000000E+01
4.000000E+01
4.000000E+01
4.000000E+01
4.000000E+01
4.000000E+01
4.000000E+01
4.000000E+01
4.000000E+01
4.000000E+01
4.000000E+01
4.000000E+01
4.000000E+01
4.000000E+01
4.000000E+01
4.000000E+01
4.000000E+01
4.000000E+01
4.000000E+01
4.000000E+01
4.000000E+01
4.000000E+01
4.000000E+01
4.000000E+01
4.000000E+01
4.000000E+01
4.000000E+01
4.000000E+01
4.000000E+01
4.000000E+01
4.000000E+01
4.000000E+01
4.000000E+01
4.000000E+01
4.000000E+01
4.000000E+01
4.000000E+01
4.000000E+01
4.000000E+01
4.000000E+01
4.000000E+01
4.000000E+01
4.000000E+01
4.000000E+01
4.000000E+01
4.000000E+01
4.000000E+01
4.000000E+01
4.000000E+01
4.000000E+01
4.000000E+01
4.000000E+01
4.000000E+01
4.000000E+01
4.000000E+01
4.000000E+01
4.000000E+01
4.000000E+01
4.000000E+01
4.000000E+01
4.000000E+01
4.000000E+01
4.000000E+01
4.000000E+01
4.000000E+01
4.000000E+01
4.000000E+01
4.000000E+01
4.000000E+01
4.000000E+01
4.000000E+01
4.000000E+01
4.000000E+01
4.000000E+01
4.000000E+01
4.000000E+01
4.000000E+01
4.000000E+01
4.000000E+01
4.000000E+01
4.000000E+01
4.000000E+01
4.000000E+01
4.000000E+01
4.000000E+01
4.000000E+01
4.000000E+01
4.000000E+01
4.000000E+01
4.000000E+01
4.000000E+01
4.000000E+01
4.000000E+01
4.000000E+01
4.000000E+01
4.000000E+01
4.000000E+01
4.000000E+01
4.000000E+01
4.000000E+01
4.000000E+01
4.000000E+01
4.000000E+01
4.000000E+01
4.000000E+01
4.000000E+01
4.000000E+01
4.000000E+01
4.000000E+01
4.000000E+01
4.000000E+01
4.000000E+01
4.000000E+01
4.000000E+01
4.000000E+01
4.000000E+01
4.000000E+01
4.000000E+01
4.000000E+01
4.000000E+01
4.000000E+01
4.000000E+01
4.000000E+01
4.000000E+01
4.000000E+01
4.000000E+01
4.000000E+01
4.000000E+01
4.000000E+01
4.000000E+01
4.000000E+01
4.000000E+01
4.000000E+01
4.000000E+01
4.000000E+01
4.000000E+01
4.000000E+01
4.000000E+01
4.000000E+01
4.000000E+01
4.000000E+01
4.000000E+01
4.000000E+01
4.000000E+01
4.000000E+01
4.000000E+01
4.000000E+01
4.000000E+01
4.000000E+01
4.000000E+01
4.000000E+01
4.000000E+01
4.000000E+01
4.000000E+01
4.000000E+01
4.000000E+01
4.500000E+01
4.500000E+01
4.500000E+01
4.500000E+01
4.500000E+01
4.500000E+01
4.500000E+01
4.500000E+01
4.500000E+01
4.500000E+01
4.500000E+01
4.500000E+01
4.500000E+01
4.500000E+01
4.500000E+01
4.500000E+01
4.500000E+01
4.500000E+01
4.500000E+01
4.500000E+01
4.500000E+01
4.500000E+01
4.500000E+01
4.500000E+01
4.500000E+01
4.500000E+01
4.500000E+01
4.500000E+01
4.500000E+01
4.500000E+01
4.500000E+01
4.500000E+01
4.500000E+01
4.500000E+01
4.500000E+01
4.500000E+01
4.500000E+01
4.500000E+01
4.500000E+01
4.500000E+01
4.500000E+01
4.500000E+01
4.500000E+01
4.500000E+01
4.500000E+01
4.500000E+01
4.500000E+01
4.500000E+01
4.500000E+01
4.500000E+01
4.500000E+01
4.500000E+01
4.500000E+01
4.500000E+01
4.500000E+01
4.500000E+01
4.500000E+01
4.500000E+01
4.500000E+01
4.500000E+01
4.500000E+01
4.500000E+01
4.500000E+01
4.500000E+01
4.500000E+01
4.500000E+01
4.500000E+01
4.500000E+01
4.500000E+01
4.500000E+01
4.500000E+01
4.500000E+01
4.500000E+01
4.500000E+01
4.500000E+01
4.500000E+01
4.500000E+01
4.500000E+01
4.500000E+01
4.500000E+01
4.500000E+01
4.500000E+01
4.500000E+01
4.500000E+01
4.500000E+01
4.500000E+01
4.500000E+01
4.500000E+01
4.500000E+01
4.500000E+01
4.500000E+01
4.500000E+01
4.500000E+01
4.500000E+01
4.500000E+01
4.500000E+01
4.500000E+01
4.500000E+01
4.500000E+01
4.500000E+01
4.500000E+01
4.500000E+01
4.500000E+01
4.500000E+01
4.500000E+01
4.500000E+01
4.500000E+01
4.500000E+01
4.500000E+01
4.500000E+01
4.500000E+01
4.500000E+01
4.500000E+01
4.500000E+01
4.500000E+01
4.500000E+01
4.500000E+01
4.500000E+01
4.500000E+01
4.500000E+01
4.500000E+01
4.500000E+01
4.500000E+01
4.500000E+01
4.500000E+01
4.500000E+01
4.500000E+01
4.500000E+01
4.500000E+01
4.500000E+01
4.500000E+01
4.500000E+01
4.500000E+01
4.500000E+01
4.500000E+01
4.500000E+01
4.500000E+01
4.500000E+01
4.500000E+01
4.500000E+01
4.500000E+01
4.500000E+01
4.500000E+01
4.500000E+01
4.500000E+01
4.500000E+01
4.500000E+01
4.500000E+01
4.500000E+01
4.500000E+01
4.500000E+01
4.500000E+01
4.500000E+01
4.500000E+01
4.500000E+01
4.500000E+01
4.500000E+01
4.500000E+01
4.500000E+01
4.500000E+01
4.500000E+01
4.500000E+01
4.500000E+01
4.500000E+01
4.500000E+01
4.500000E+01
4.500000E+01
4.500000E+01
4.500000E+01
4.500000E+01
4.500000E+01
4.500000E+01
4.500000E+01
4.500000E+01
4.500000E+01
4.500000E+01
4.500000E+01
4.500000E+01
4.500000E+01
4.500000E+01
4.500000E+01
4.500000E+01
4.500000E+01
4.500000E+01
4.500000E+01
4.500000E+01
4.500000E+01
4.500000E+01
4.500000E+01
4.500000E+01
4.500000E+01
4.500000E+01
4.500000E+01
4.500000E+01
4.500000E+01
4.500000E+01
4.500000E+01
4.500000E+01
4.500000E+01
4.500000E+01
4.500000E+01
5.000000E+01
5.000000E+01
5.000000E+01
5.000000E+01
5.000000E+01
5.000000E+01
5.000000E+01
5.000000E+01
5.000000E+01
5.000000E+01
5.000000E+01
5.000000E+01
5.000000E+01
5.000000E+01
5.000000E+01
5.000000E+01
5.000000E+01
5.000000E+01
5.000000E+01
5.000000E+01
5.000000E+01
5.000000E+01
5.000000E+01
5.000000E+01
5.000000E+01
5.000000E+01
5.000000E+01
5.000000E+01
5.000000E+01
5.000000E+01
5.000000E+01
5.000000E+01
5.000000E+01
5.000000E+01
5.000000E+01
5.000000E+01
5.000000E+01
5.000000E+01
5.000000E+01
5.000000E+01
5.000000E+01
5.000000E+01
5.000000E+01
5.000000E+01
5.000000E+01
5.000000E+01
5.000000E+01
5.000000E+01
5.000000E+01
5.000000E+01
5.000000E+01
5.000000E+01
5.000000E+01
5.000000E+01
5.000000E+01
5.000000E+01
5.000000E+01
5.000000E+01
5.000000E+01
5.000000E+01
5.000000E+01
5.000000E+01
5.000000E+01
5.000000E+01
5.000000E+01
5.000000E+01
5.000000E+01
5.000000E+01
5.000000E+01
5.000000E+01
5.000000E+01
5.000000E+01
5.000000E+01
5.000000E+01
5.000000E+01
5.000000E+01
5.000000E+01
5.000000E+01
5.000000E+01
5.000000E+01
5.000000E+01
5.000000E+01
5.000000E+01
5.000000E+01
5.000000E+01
5.000000E+01
5.000000E+01
5.000000E+01
5.000000E+01
5.000000E+01
5.000000E+01
5.000000E+01
5.000000E+01
5.000000E+01
5.000000E+01
5.000000E+01
5.000000E+01
5.000000E+01
5.000000E+01
5.000000E+01
5.000000E+01
5.000000E+01
5.000000E+01
5.000000E+01
5.000000E+01
5.000000E+01
5.000000E+01
5.000000E+01
5.000000E+01
5.000000E+01
5.000000E+01
5.000000E+01
5.000000E+01
5.000000E+01
5.000000E+01
5.000000E+01
5.000000E+01
5.000000E+01
5.000000E+01
5.000000E+01
5.000000E+01
5.000000E+01
5.000000E+01
5.000000E+01
5.000000E+01
5.000000E+01
5.000000E+01
5.000000E+01
5.000000E+01
5.000000E+01
5.000000E+01
5.000000E+01
5.000000E+01
5.000000E+01
5.000000E+01
5.000000E+01
5.000000E+01
5.000000E+01
5.000000E+01
5.000000E+01
5.000000E+01
5.000000E+01
5.000000E+01
5.000000E+01
5.000000E+01
5.000000E+01
5.000000E+01
5.000000E+01
5.000000E+01
5.000000E+01
5.000000E+01
5.000000E+01
5.000000E+01
5.000000E+01
5.000000E+01
5.000000E+01
5.000000E+01
5.000000E+01
5.000000E+01
5.000000E+01
5.000000E+01
5.000000E+01
5.000000E+01
5.000000E+01
5.000000E+01
5.000000E+01
5.000000E+01
5.000000E+01
5.000000E+01
5.000000E+01
5.000000E+01
5.000000E+01
5.000000E+01
5.000000E+01
5.000000E+01
5.000000E+01
5.000000E+01
5.000000E+01
5.000000E+01
5.000000E+01
5.000000E+01
5.000000E+01
5.000000E+01
5.000000E+01
5.000000E+01
5.000000E+01
5.000000E+01
5.000000E+01
5.000000E+01
5.000000E+01
5.000000E+01
5.000000E+01
5.000000E+01
5.000000E+01
5.000000E+01
5.000000E+01
5.000000E+01
5.000000E+01
5.000000E+01
5.000000E+01
5.000000E+01
5.500000E+01
5.500000E+01
5.500000E+01
5.500000E+01
5.500000E+01
5.500000E+01
5.500000E+01
5.500000E+01
5.500000E+01
5.500000E+01
5.500000E+01
5.500000E+01
5.500000E+01
5.500000E+01
5.500000E+01
5.500000E+01
5.500000E+01
5.500000E+01
5.500000E+01
5.500000E+01
5.500000E+01
5.500000E+01
5.500000E+01
5.500000E+01
5.500000E+01
5.500000E+01
5.500000E+01
5.500000E+01
5.500000E+01
5.500000E+01
5.500000E+01
5.500000E+01
5.500000E+01
5.500000E+01
5.500000E+01
5.500000E+01
5.500000E+01
5.500000E+01
5.500000E+01
5.500000E+01
5.500000E+01
5.500000E+01
5.500000E+01
5.500000E+01
5.500000E+01
5.500000E+01
5.500000E+01
5.500000E+01
5.500000E+01
5.500000E+01
5.500000E+01
5.500000E+01
5.500000E+01
5.500000E+01
5.500000E+01
5.500000E+01
5.500000E+01
5.500000E+01
5.500000E+01
5.500000E+01
5.500000E+01
5.500000E+01
5.500000E+01
5.500000E+01
5.500000E+01
5.500000E+01
5.500000E+01
5.500000E+01
5.500000E+01
5.500000E+01
5.500000E+01
5.500000E+01
5.500000E+01
5.500000E+01
5.500000E+01
5.500000E+01
5.500000E+01
5.500000E+01
5.500000E+01
5.500000E+01
5.500000E+01
5.500000E+01
5.500000E+01
5.500000E+01
5.500000E+01
5.500000E+01
5.500000E+01
5.500000E+01
5.500000E+01
5.500000E+01
5.500000E+01
5.500000E+01
5.500000E+01
5.500000E+01
5.500000E+01
5.500000E+01
5.500000E+01
5.500000E+01
5.500000E+01
5.500000E+01
5.500000E+01
5.500000E+01
5.500000E+01
5.500000E+01
5.500000E+01
5.500000E+01
5.500000E+01
5.500000E+01
5.500000E+01
5.500000E+01
5.500000E+01
5.500000E+01
5.500000E+01
5.500000E+01
5.500000E+01
5.500000E+01
5.500000E+01
5.500000E+01
5.500000E+01
5.500000E+01
5.500000E+01
5.500000E+01
5.500000E+01
5.500000E+01
5.500000E+01
5.500000E+01
5.500000E+01
5.500000E+01
5.500000E+01
5.500000E+01
5.500000E+01
5.500000E+01
5.500000E+01
5.500000E+01
5.500000E+01
5.500000E+01
5.500000E+01
5.500000E+01
5.500000E+01
5.500000E+01
5.500000E+01
5.500000E+01
5.500000E+01
5.500000E+01
5.500000E+01
5.500000E+01
5.500000E+01
5.500000E+01
5.500000E+01
5.500000E+01
5.500000E+01
5.500000E+01
5.500000E+01
5.500000E+01
5.500000E+01
5.500000E+01
5.500000E+01
5.500000E+01
5.500000E+01
5.500000E+01
5.500000E+01
5.500000E+01
5.500000E+01
5.500000E+01
5.500000E+01
5.500000E+01
5.500000E+01
5.500000E+01
5.500000E+01
5.500000E+01
5.500000E+01
5.500000E+01
5.500000E+01
5.500000E+01
5.500000E+01
5.500000E+01
5.500000E+01
5.500000E+01
5.500000E+01
5.500000E+01
5.500000E+01
5.500000E+01
5.500000E+01
5.500000E+01
5.500000E+01
5.500000E+01
5.500000E+01
5.500000E+01
5.500000E+01
5.500000E+01
5.500000E+01
5.500000E+01
5.500000E+01
5.500000E+01
5.500000E+01
5.500000E+01
5.500000E+01
5.500000E+01
5.500000E+01
5.500000E+01
5.500000E+01
6.000000E+01
6.000000E+01
6.000000E+01
6.000000E+01
6.000000E+01
6.000000E+01
6.000000E+01
6.000000E+01
6.000000E+01
6.000000E+01
6.000000E+01
6.000000E+01
6.000000E+01
6.000000E+01
6.000000E+01
6.000000E+01
6.000000E+01
6.000000E+01
6.000000E+01
6.000000E+01
6.000000E+01
6.000000E+01
6.000000E+01
6.000000E+01
6.000000E+01
6.000000E+01
6.000000E+01
6.000000E+01
6.000000E+01
6.000000E+01
6.000000E+01
6.000000E+01
6.000000E+01
6.000000E+01
6.000000E+01
6.000000E+01
6.000000E+01
6.000000E+01
6.000000E+01
6.000000E+01
6.000000E+01
6.000000E+01
6.000000E+01
6.000000E+01
6.000000E+01
6.000000E+01
6.000000E+01
6.000000E+01
6.000000E+01
6.000000E+01
6.000000E+01
6.000000E+01
6.000000E+01
6.000000E+01
6.000000E+01
6.000000E+01
6.000000E+01
6.000000E+01
6.000000E+01
6.000000E+01
6.000000E+01
6.000000E+01
6.000000E+01
6.000000E+01
6.000000E+01
6.000000E+01
6.000000E+01
6.000000E+01
6.000000E+01
6.000000E+01
6.000000E+01
6.000000E+01
6.000000E+01
6.000000E+01
6.000000E+01
6.000000E+01
6.000000E+01
6.000000E+01
6.000000E+01
6.000000E+01
6.000000E+01
6.000000E+01
6.000000E+01
6.000000E+01
6.000000E+01
6.000000E+01
6.000000E+01
6.000000E+01
6.000000E+01
6.000000E+01
6.000000E+01
6.000000E+01
6.000000E+01
6.000000E+01
6.000000E+01
6.000000E+01
6.000000E+01
6.000000E+01
6.000000E+01
6.000000E+01
6.000000E+01
6.000000E+01
6.000000E+01
6.000000E+01
6.000000E+01
6.000000E+01
6.000000E+01
6.000000E+01
6.000000E+01
6.000000E+01
6.000000E+01
6.000000E+01
6.000000E+01
6.000000E+01
6.000000E+01
6.000000E+01
6.000000E+01
6.000000E+01
6.000000E+01
6.000000E+01
6.000000E+01
6.000000E+01
6.000000E+01
6.000000E+01
6.000000E+01
6.000000E+01
6.000000E+01
6.000000E+01
6.000000E+01
6.000000E+01
6.000000E+01
6.000000E+01
6.000000E+01
6.000000E+01
6.000000E+01
6.000000E+01
6.000000E+01
6.000000E+01
6.000000E+01
6.000000E+01
6.000000E+01
6.000000E+01
6.000000E+01
6.000000E+01
6.000000E+01
6.000000E+01
6.000000E+01
6.000000E+01
6.000000E+01
6.000000E+01
6.000000E+01
6.000000E+01
6.000000E+01
6.000000E+01
6.000000E+01
6.000000E+01
6.000000E+01
6.000000E+01
6.000000E+01
6.000000E+01
6.000000E+01
6.000000E+01
6.000000E+01
6.000000E+01
6.000000E+01
6.000000E+01
6.000000E+01
6.000000E+01
6.000000E+01
6.000000E+01
6.000000E+01
6.000000E+01
6.000000E+01
6.000000E+01
6.000000E+01
6.000000E+01
6.000000E+01
6.000000E+01
6.000000E+01
6.000000E+01
6.000000E+01
6.000000E+01
6.000000E+01
6.000000E+01
6.000000E+01
6.000000E+01
6.000000E+01
6.000000E+01
6.000000E+01
6.000000E+01
6.000000E+01
6.000000E+01
6.000000E+01
6.000000E+01
6.000000E+01
6.000000E+01
6.000000E+01
6.000000E+01
6.000000E+01
6.000000E+01
6.000000E+01
6.500000E+01
6.500000E+01
6.500000E+01
6.500000E+01
6.500000E+01
6.500000E+01
6.500000E+01
6.500000E+01
6.500000E+01
6.500000E+01
6.500000E+01
6.500000E+01
6.500000E+01
6.500000E+01
6.500000E+01
6.500000E+01
6.500000E+01
6.500000E+01
6.500000E+01
6.500000E+01
6.500000E+01
6.500000E+01
6.500000E+01
6.500000E+01
6.500000E+01
6.500000E+01
6.500000E+01
6.500000E+01
6.500000E+01
6.500000E+01
6.500000E+01
6.500000E+01
6.500000E+01
6.500000E+01
6.500000E+01
6.500000E+01
6.500000E+01
6.500000E+01
6.500000E+01
6.500000E+01
6.500000E+01
6.500000E+01
6.500000E+01
6.500000E+01
6.500000E+01
6.500000E+01
6.500000E+01
6.500000E+01
6.500000E+01
6.500000E+01
6.500000E+01
6.500000E+01
6.500000E+01
6.500000E+01
6.500000E+01
6.500000E+01
6.500000E+01
6.500000E+01
6.500000E+01
6.500000E+01
6.500000E+01
6.500000E+01
6.500000E+01
6.500000E+01
6.500000E+01
6.500000E+01
6.500000E+01
6.500000E+01
6.500000E+01
6.500000E+01
6.500000E+01
6.500000E+01
6.500000E+01
6.500000E+01
6.500000E+01
6.500000E+01
6.500000E+01
6.500000E+01
6.500000E+01
6.500000E+01
6.500000E+01
6.500000E+01
6.500000E+01
6.500000E+01
6.500000E+01
6.500000E+01
6.500000E+01
6.500000E+01
6.500000E+01
6.500000E+01
6.500000E+01
6.500000E+01
6.500000E+01
6.500000E+01
6.500000E+01
6.500000E+01
6.500000E+01
6.500000E+01
6.500000E+01
6.500000E+01
6.500000E+01
6.500000E+01
6.500000E+01
6.500000E+01
6.500000E+01
6.500000E+01
6.500000E+01
6.500000E+01
6.500000E+01
6.500000E+01
6.500000E+01
6.500000E+01
6.500000E+01
6.500000E+01
6.500000E+01
6.500000E+01
6.500000E+01
6.500000E+01
6.500000E+01
6.500000E+01
6.500000E+01
6.500000E+01
6.500000E+01
6.500000E+01
6.500000E+01
6.500000E+01
6.500000E+01
6.500000E+01
6.500000E+01
6.500000E+01
6.500000E+01
6.500000E+01
6.500000E+01
6.500000E+01
6.500000E+01
6.500000E+01
6.500000E+01
6.500000E+01
6.500000E+01
6.500000E+01
6.500000E+01
6.500000E+01
6.500000E+01
6.500000E+01
6.500000E+01
6.500000E+01
6.500000E+01
6.500000E+01
6.500000E+01
6.500000E+01
6.500000E+01
6.500000E+01
6.500000E+01
6.500000E+01
6.500000E+01
6.500000E+01
6.500000E+01
6.500000E+01
6.500000E+01
6.500000E+01
6.500000E+01
6.500000E+01
6.500000E+01
6.500000E+01
6.500000E+01
6.500000E+01
6.500000E+01
6.500000E+01
6.500000E+01
6.500000E+01
6.500000E+01
6.500000E+01
6.500000E+01
6.500000E+01
6.500000E+01
6.500000E+01
6.500000E+01
6.500000E+01
6.500000E+01
6.500000E+01
6.500000E+01
6.500000E+01
6.500000E+01
6.500000E+01
6.500000E+01
6.500000E+01
6.500000E+01
6.500000E+01
6.500000E+01
6.500000E+01
6.500000E+01
6.500000E+01
6.500000E+01
6.500000E+01
6.500000E+01
6.500000E+01
6.500000E+01
6.500000E+01
6.500000E+01
6.500000E+01
6.500000E+01
7.000000E+01
7.000000E+01
7.000000E+01
7.000000E+01
7.000000E+01
7.000000E+01
7.000000E+01
7.000000E+01
7.000000E+01
7.000000E+01
7.000000E+01
7.000000E+01
7.000000E+01
7.000000E+01
7.000000E+01
7.000000E+01
7.000000E+01
7.000000E+01
7.000000E+01
7.000000E+01
7.000000E+01
7.000000E+01
7.000000E+01
7.000000E+01
7.000000E+01
7.000000E+01
7.000000E+01
7.000000E+01
7.000000E+01
7.000000E+01
7.000000E+01
7.000000E+01
7.000000E+01
7.000000E+01
7.000000E+01
7.000000E+01
7.000000E+01
7.000000E+01
7.000000E+01
7.000000E+01
7.000000E+01
7.000000E+01
7.000000E+01
7.000000E+01
7.000000E+01
7.000000E+01
7.000000E+01
7.000000E+01
7.000000E+01
7.000000E+01
7.000000E+01
7.000000E+01
7.000000E+01
7.000000E+01
7.000000E+01
7.000000E+01
7.000000E+01
7.000000E+01
7.000000E+01
7.000000E+01
7.000000E+01
7.000000E+01
7.000000E+01
7.000000E+01
7.000000E+01
7.000000E+01
7.000000E+01
7.000000E+01
7.000000E+01
7.000000E+01
7.000000E+01
7.000000E+01
7.000000E+01
7.000000E+01
7.000000E+01
7.000000E+01
7.000000E+01
7.000000E+01
7.000000E+01
7.000000E+01
7.000000E+01
7.000000E+01
7.000000E+01
7.000000E+01
7.000000E+01
7.000000E+01
7.000000E+01
7.000000E+01
7.000000E+01
7.000000E+01
7.000000E+01
7.000000E+01
7.000000E+01
7.000000E+01
7.000000E+01
7.000000E+01
7.000000E+01
7.000000E+01
7.000000E+01
7.000000E+01
7.000000E+01
7.000000E+01
7.000000E+01
7.000000E+01
7.000000E+01
7.000000E+01
7.000000E+01
7.000000E+01
7.000000E+01
7.000000E+01
7.000000E+01
7.000000E+01
7.000000E+01
7.000000E+01
7.000000E+01
7.000000E+01
7.000000E+01
7.000000E+01
7.000000E+01
7.000000E+01
7.000000E+01
7.000000E+01
7.000000E+01
7.000000E+01
7.000000E+01
7.000000E+01
7.000000E+01
7.000000E+01
7.000000E+01
7.000000E+01
7.000000E+01
7.000000E+01
7.000000E+01
7.000000E+01
7.000000E+01
7.000000E+01
7.000000E+01
7.000000E+01
7.000000E+01
7.000000E+01
7.000000E+01
7.000000E+01
7.000000E+01
7.000000E+01
7.000000E+01
7.000000E+01
7.000000E+01
7.000000E+01
7.000000E+01
7.000000E+01
7.000000E+01
7.000000E+01
7.000000E+01
7.000000E+01
7.000000E+01
7.000000E+01
7.000000E+01
7.000000E+01
7.000000E+01
7.000000E+01
7.000000E+01
7.000000E+01
7.000000E+01
7.000000E+01
7.000000E+01
7.000000E+01
7.000000E+01
7.000000E+01
7.000000E+01
7.000000E+01
7.000000E+01
7.000000E+01
7.000000E+01
7.000000E+01
7.000000E+01
7.000000E+01
7.000000E+01
7.000000E+01
7.000000E+01
7.000000E+01
7.000000E+01
7.000000E+01
7.000000E+01
7.000000E+01
7.000000E+01
7.000000E+01
7.000000E+01
7.000000E+01
7.000000E+01
7.000000E+01
7.000000E+01
7.000000E+01
7.000000E+01
7.000000E+01
7.000000E+01
7.000000E+01
7.000000E+01
7.000000E+01
7.000000E+01
7.000000E+01
7.000000E+01
7.500000E+01
7.500000E+01
7.500000E+01
7.500000E+01
7.500000E+01
7.500000E+01
7.500000E+01
7.500000E+01
7.500000E+01
7.500000E+01
7.500000E+01
7.500000E+01
7.500000E+01
7.500000E+01
7.500000E+01
7.500000E+01
7.500000E+01
7.500000E+01
7.500000E+01
7.500000E+01
7.500000E+01
7.500000E+01
7.500000E+01
7.500000E+01
7.500000E+01
7.500000E+01
7.500000E+01
7.500000E+01
7.500000E+01
7.500000E+01
7.500000E+01
7.500000E+01
7.500000E+01
7.500000E+01
7.500000E+01
7.500000E+01
7.500000E+01
7.500000E+01
7.500000E+01
7.500000E+01
7.500000E+01
7.500000E+01
7.500000E+01
7.500000E+01
7.500000E+01
7.500000E+01
7.500000E+01
7.500000E+01
7.500000E+01
7.500000E+01
7.500000E+01
7.500000E+01
7.500000E+01
7.500000E+01
7.500000E+01
7.500000E+01
7.500000E+01
7.500000E+01
7.500000E+01
7.500000E+01
7.500000E+01
7.500000E+01
7.500000E+01
7.500000E+01
7.500000E+01
7.500000E+01
7.500000E+01
7.500000E+01
7.500000E+01
7.500000E+01
7.500000E+01
7.500000E+01
7.500000E+01
7.500000E+01
7.500000E+01
7.500000E+01
7.500000E+01
7.500000E+01
7.500000E+01
7.500000E+01
7.500000E+01
7.500000E+01
7.500000E+01
7.500000E+01
7.500000E+01
7.500000E+01
7.500000E+01
7.500000E+01
7.500000E+01
7.500000E+01
7.500000E+01
7.500000E+01
7.500000E+01
7.500000E+01
7.500000E+01
7.500000E+01
7.500000E+01
7.500000E+01
7.500000E+01
7.500000E+01
7.500000E+01
7.500000E+01
7.500000E+01
7.500000E+01
7.500000E+01
7.500000E+01
7.500000E+01
7.500000E+01
7.500000E+01
7.500000E+01
7.500000E+01
7.500000E+01
7.500000E+01
7.500000E+01
7.500000E+01
7.500000E+01
7.500000E+01
7.500000E+01
7.500000E+01
7.500000E+01
7.500000E+01
7.500000E+01
7.500000E+01
7.500000E+01
7.500000E+01
7.500000E+01
7.500000E+01
7.500000E+01
7.500000E+01
7.500000E+01
7.500000E+01
7.500000E+01
7.500000E+01
7.500000E+01
7.500000E+01
7.500000E+01
7.500000E+01
7.500000E+01
7.500000E+01
7.500000E+01
7.500000E+01
7.500000E+01
7.500000E+01
7.500000E+01
7.500000E+01
7.500000E+01
7.500000E+01
7.500000E+01
7.500000E+01
7.500000E+01
7.500000E+01
7.500000E+01
7.500000E+01
7.500000E+01
7.500000E+01
7.500000E+01
7.500000E+01
7.500000E+01
7.500000E+01
7.500000E+01
7.500000E+01
7.500000E+01
7.500000E+01
7.500000E+01
7.500000E+01
7.500000E+01
7.500000E+01
7.500000E+01
7.500000E+01
7.500000E+01
7.500000E+01
7.500000E+01
7.500000E+01
7.500000E+01
7.500000E+01
7.500000E+01
7.500000E+01
7.500000E+01
7.500000E+01
7.500000E+01
7.500000E+01
7.500000E+01
7.500000E+01
7.500000E+01
7.500000E+01
7.500000E+01
7.500000E+01
7.500000E+01
7.500000E+01
7.500000E+01
7.500000E+01
7.500000E+01
7.500000E+01
7.500000E+01
7.500000E+01
7.500000E+01
7.500000E+01
7.500000E+01
7.500000E+01
7.500000E+01
7.500000E+01
8.000000E+01
8.000000E+01
8.000000E+01
8.000000E+01
8.000000E+01
8.000000E+01
8.000000E+01
8.000000E+01
8.000000E+01
8.000000E+01
8.000000E+01
8.000000E+01
8.000000E+01
8.000000E+01
8.000000E+01
8.000000E+01
8.000000E+01
8.000000E+01
8.000000E+01
8.000000E+01
8.000000E+01
8.000000E+01
8.000000E+01
8.000000E+01
8.000000E+01
8.000000E+01
8.000000E+01
8.000000E+01
8.000000E+01
8.000000E+01
8.000000E+01
8.000000E+01
8.000000E+01
8.000000E+01
8.000000E+01
8.000000E+01
8.000000E+01
8.000000E+01
8.000000E+01
8.000000E+01
8.000000E+01
8.000000E+01
8.000000E+01
8.000000E+01
8.000000E+01
8.000000E+01
8.000000E+01
8.000000E+01
8.000000E+01
8.000000E+01
8.000000E+01
8.000000E+01
8.000000E+01
8.000000E+01
8.000000E+01
8.000000E+01
8.000000E+01
8.000000E+01
8.000000E+01
8.000000E+01
8.000000E+01
8.000000E+01
8.000000E+01
8.000000E+01
8.000000E+01
8.000000E+01
8.000000E+01
8.000000E+01
8.000000E+01
8.000000E+01
8.000000E+01
8.000000E+01
8.000000E+01
8.000000E+01
8.000000E+01
8.000000E+01
8.000000E+01
8.000000E+01
8.000000E+01
8.000000E+01
8.000000E+01
8.000000E+01
8.000000E+01
8.000000E+01
8.000000E+01
8.000000E+01
8.000000E+01
8.000000E+01
8.000000E+01
8.000000E+01
8.000000E+01
8.000000E+01
8.000000E+01
8.000000E+01
8.000000E+01
8.000000E+01
8.000000E+01
8.000000E+01
8.000000E+01
8.000000E+01
8.000000E+01
8.000000E+01
8.000000E+01
8.000000E+01
8.000000E+01
8.000000E+01
8.000000E+01
8.000000E+01
8.000000E+01
8.000000E+01
8.000000E+01
8.000000E+01
8.000000E+01
8.000000E+01
8.000000E+01
8.000000E+01
8.000000E+01
8.000000E+01
8.000000E+01
8.000000E+01
8.000000E+01
8.000000E+01
8.000000E+01
8.000000E+01
8.000000E+01
8.000000E+01
8.000000E+01
8.000000E+01
8.000000E+01
8.000000E+01
8.000000E+01
8.000000E+01
8.000000E+01
8.000000E+01
8.000000E+01
8.000000E+01
8.000000E+01
8.000000E+01
8.000000E+01
8.000000E+01
8.000000E+01
8.000000E+01
8.000000E+01
8.000000E+01
8.000000E+01
8.000000E+01
8.000000E+01
8.000000E+01
8.000000E+01
8.000000E+01
8.000000E+01
8.000000E+01
8.000000E+01
8.000000E+01
8.000000E+01
8.000000E+01
8.000000E+01
8.000000E+01
8.000000E+01
8.000000E+01
8.000000E+01
8.000000E+01
8.000000E+01
8.000000E+01
8.000000E+01
8.000000E+01
8.000000E+01
8.000000E+01
8.000000E+01
8.000000E+01
8.000000E+01
8.000000E+01
8.000000E+01
8.000000E+01
8.000000E+01
8.000000E+01
8.000000E+01
8.000000E+01
8.000000E+01
8.000000E+01
8.000000E+01
8.000000E+01
8.000000E+01
8.000000E+01
8.000000E+01
8.000000E+01
8.000000E+01
8.000000E+01
8.000000E+01
8.000000E+01
8.000000E+01
8.000000E+01
8.000000E+01
8.000000E+01
8.000000E+01
8.000000E+01
8.000000E+01
8.000000E+01
8.000000E+01
8.000000E+01
8.000000E+01
8.500000E+01
8.500000E+01
8.500000E+01
8.500000E+01
8.500000E+01
8.500000E+01
8.500000E+01
8.500000E+01
8.500000E+01
8.500000E+01
8.500000E+01
8.500000E+01
8.500000E+01
8.500000E+01
8.500000E+01
8.500000E+01
8.500000E+01
8.500000E+01
8.500000E+01
8.500000E+01
8.500000E+01
8.500000E+01
8.500000E+01
8.500000E+01
8.500000E+01
8.500000E+01
8.500000E+01
8.500000E+01
8.500000E+01
8.500000E+01
8.500000E+01
8.500000E+01
8.500000E+01
8.500000E+01
8.500000E+01
8.500000E+01
8.500000E+01
8.500000E+01
8.500000E+01
8.500000E+01
8.500000E+01
8.500000E+01
8.500000E+01
8.500000E+01
8.500000E+01
8.500000E+01
8.500000E+01
8.500000E+01
8.500000E+01
8.500000E+01
8.500000E+01
8.500000E+01
8.500000E+01
8.500000E+01
8.500000E+01
8.500000E+01
8.500000E+01
8.500000E+01
8.500000E+01
8.500000E+01
8.500000E+01
8.500000E+01
8.500000E+01
8.500000E+01
8.500000E+01
8.500000E+01
8.500000E+01
8.500000E+01
8.500000E+01
8.500000E+01
8.500000E+01
8.500000E+01
8.500000E+01
8.500000E+01
8.500000E+01
8.500000E+01
8.500000E+01
8.500000E+01
8.500000E+01
8.500000E+01
8.500000E+01
8.500000E+01
8.500000E+01
8.500000E+01
8.500000E+01
8.500000E+01
8.500000E+01
8.500000E+01
8.500000E+01
8.500000E+01
8.500000E+01
8.500000E+01
8.500000E+01
8.500000E+01
8.500000E+01
8.500000E+01
8.500000E+01
8.500000E+01
8.500000E+01
8.500000E+01
8.500000E+01
8.500000E+01
8.500000E+01
8.500000E+01
8.500000E+01
8.500000E+01
8.500000E+01
8.500000E+01
8.500000E+01
8.500000E+01
8.500000E+01
8.500000E+01
8.500000E+01
8.500000E+01
8.500000E+01
8.500000E+01
8.500000E+01
8.500000E+01
8.500000E+01
8.500000E+01
8.500000E+01
8.500000E+01
8.500000E+01
8.500000E+01
8.500000E+01
8.500000E+01
8.500000E+01
8.500000E+01
8.500000E+01
8.500000E+01
8.500000E+01
8.500000E+01
8.500000E+01
8.500000E+01
8.500000E+01
8.500000E+01
8.500000E+01
8.500000E+01
8.500000E+01
8.500000E+01
8.500000E+01
8.500000E+01
8.500000E+01
8.500000E+01
8.500000E+01
8.500000E+01
8.500000E+01
8.500000E+01
8.500000E+01
8.500000E+01
8.500000E+01
8.500000E+01
8.500000E+01
8.500000E+01
8.500000E+01
8.500000E+01
8.500000E+01
8.500000E+01
8.500000E+01
8.500000E+01
8.500000E+01
8.500000E+01
8.500000E+01
8.500000E+01
8.500000E+01
8.500000E+01
8.500000E+01
8.500000E+01
8.500000E+01
8.500000E+01
8.500000E+01
8.500000E+01
8.500000E+01
8.500000E+01
8.500000E+01
8.500000E+01
8.500000E+01
8.500000E+01
8.500000E+01
8.500000E+01
8.500000E+01
8.500000E+01
8.500000E+01
8.500000E+01
8.500000E+01
8.500000E+01
8.500000E+01
8.500000E+01
8.500000E+01
8.500000E+01
8.500000E+01
8.500000E+01
8.500000E+01
8.500000E+01
8.500000E+01
8.500000E+01
8.500000E+01
8.500000E+01
8.500000E+01
8.500000E+01
8.500000E+01
9.000000E+01
9.000000E+01
9.000000E+01
9.000000E+01
9.000000E+01
9.000000E+01
9.000000E+01
9.000000E+01
9.000000E+01
9.000000E+01
9.000000E+01
9.000000E+01
9.000000E+01
9.000000E+01
9.000000E+01
9.000000E+01
9.000000E+01
9.000000E+01
9.000000E+01
9.000000E+01
9.000000E+01
9.000000E+01
9.000000E+01
9.000000E+01
9.000000E+01
9.000000E+01
9.000000E+01
9.000000E+01
9.000000E+01
9.000000E+01
9.000000E+01
9.000000E+01
9.000000E+01
9.000000E+01
9.000000E+01
9.000000E+01
9.000000E+01
9.000000E+01
9.000000E+01
9.000000E+01
9.000000E+01
9.000000E+01
9.000000E+01
9.000000E+01
9.000000E+01
9.000000E+01
9.000000E+01
9.000000E+01
9.000000E+01
9.000000E+01
9.000000E+01
9.000000E+01
9.000000E+01
9.000000E+01
9.000000E+01
9.000000E+01
9.000000E+01
9.000000E+01
9.000000E+01
9.000000E+01
9.000000E+01
9.000000E+01
9.000000E+01
9.000000E+01
9.000000E+01
9.000000E+01
9.000000E+01
9.000000E+01
9.000000E+01
9.000000E+01
9.000000E+01
9.000000E+01
9.000000E+01
9.000000E+01
9.000000E+01
9.000000E+01
9.000000E+01
9.000000E+01
9.000000E+01
9.000000E+01
9.000000E+01
9.000000E+01
9.000000E+01
9.000000E+01
9.000000E+01
9.000000E+01
9.000000E+01
9.000000E+01
9.000000E+01
9.000000E+01
9.000000E+01
9.000000E+01
9.000000E+01
9.000000E+01
9.000000E+01
9.000000E+01
9.000000E+01
9.000000E+01
9.000000E+01
9.000000E+01
9.000000E+01
9.000000E+01
9.000000E+01
9.000000E+01
9.000000E+01
9.000000E+01
9.000000E+01
9.000000E+01
9.000000E+01
9.000000E+01
9.000000E+01
9.000000E+01
9.000000E+01
9.000000E+01
9.000000E+01
9.000000E+01
9.000000E+01
9.000000E+01
9.000000E+01
9.000000E+01
9.000000E+01
9.000000E+01
9.000000E+01
9.000000E+01
9.000000E+01
9.000000E+01
9.000000E+01
9.000000E+01
9.000000E+01
9.000000E+01
9.000000E+01
9.000000E+01
9.000000E+01
9.000000E+01
9.000000E+01
9.000000E+01
9.000000E+01
9.000000E+01
9.000000E+01
9.000000E+01
9.000000E+01
9.000000E+01
9.000000E+01
9.000000E+01
9.000000E+01
9.000000E+01
9.000000E+01
9.000000E+01
9.000000E+01
9.000000E+01
9.000000E+01
9.000000E+01
9.000000E+01
9.000000E+01
9.000000E+01
9.000000E+01
9.000000E+01
9.000000E+01
9.000000E+01
9.000000E+01
9.000000E+01
9.000000E+01
9.000000E+01
9.000000E+01
9.000000E+01
9.000000E+01
9.000000E+01
9.000000E+01
9.000000E+01
9.000000E+01
9.000000E+01
9.000000E+01
9.000000E+01
9.000000E+01
9.000000E+01
9.000000E+01
9.000000E+01
9.000000E+01
9.000000E+01
9.000000E+01
9.000000E+01
9.000000E+01
9.000000E+01
9.000000E+01
9.000000E+01
9.000000E+01
9.000000E+01
9.000000E+01
9.000000E+01
9.000000E+01
9.000000E+01
9.000000E+01
9.000000E+01
9.000000E+01
9.000000E+01
9.000000E+01
9.000000E+01
9.000000E+01
9.000000E+01
9.000000E+01
9.000000E+01
9.500000E+01
9.500000E+01
9.500000E+01
9.500000E+01
9.500000E+01
9.500000E+01
9.500000E+01
9.500000E+01
9.500000E+01
9.500000E+01
9.500000E+01
9.500000E+01
9.500000E+01
9.500000E+01
9.500000E+01
9.500000E+01
9.500000E+01
9.500000E+01
9.500000E+01
9.500000E+01
9.500000E+01
9.500000E+01
9.500000E+01
9.500000E+01
9.500000E+01
9.500000E+01
9.500000E+01
9.500000E+01
9.500000E+01
9.500000E+01
9.500000E+01
9.500000E+01
9.500000E+01
9.500000E+01
9.500000E+01
9.500000E+01
9.500000E+01
9.500000E+01
9.500000E+01
9.500000E+01
9.500000E+01
9.500000E+01
9.500000E+01
9.500000E+01
9.500000E+01
9.500000E+01
9.500000E+01
9.500000E+01
9.500000E+01
9.500000E+01
9.500000E+01
9.500000E+01
9.500000E+01
9.500000E+01
9.500000E+01
9.500000E+01
9.500000E+01
9.500000E+01
9.500000E+01
9.500000E+01
9.500000E+01
9.500000E+01
9.500000E+01
9.500000E+01
9.500000E+01
9.500000E+01
9.500000E+01
9.500000E+01
9.500000E+01
9.500000E+01
9.500000E+01
9.500000E+01
9.500000E+01
9.500000E+01
9.500000E+01
9.500000E+01
9.500000E+01
9.500000E+01
9.500000E+01
9.500000E+01
9.500000E+01
9.500000E+01
9.500000E+01
9.500000E+01
9.500000E+01
9.500000E+01
9.500000E+01
9.500000E+01
9.500000E+01
9.500000E+01
9.500000E+01
9.500000E+01
9.500000E+01
9.500000E+01
9.500000E+01
9.500000E+01
9.500000E+01
9.500000E+01
9.500000E+01
9.500000E+01
9.500000E+01
9.500000E+01
9.500000E+01
9.500000E+01
9.500000E+01
9.500000E+01
9.500000E+01
9.500000E+01
9.500000E+01
9.500000E+01
9.500000E+01
9.500000E+01
9.500000E+01
9.500000E+01
9.500000E+01
9.500000E+01
9.500000E+01
9.500000E+01
9.500000E+01
9.500000E+01
9.500000E+01
9.500000E+01
9.500000E+01
9.500000E+01
9.500000E+01
9.500000E+01
9.500000E+01
9.500000E+01
9.500000E+01
9.500000E+01
9.500000E+01
9.500000E+01
9.500000E+01
9.500000E+01
9.500000E+01
9.500000E+01
9.500000E+01
9.500000E+01
9.500000E+01
9.500000E+01
9.500000E+01
9.500000E+01
9.500000E+01
9.500000E+01
9.500000E+01
9.500000E+01
9.500000E+01
9.500000E+01
9.500000E+01
9.500000E+01
9.500000E+01
9.500000E+01
9.500000E+01
9.500000E+01
9.500000E+01
9.500000E+01
9.500000E+01
9.500000E+01
9.500000E+01
9.500000E+01
9.500000E+01
9.500000E+01
9.500000E+01
9.500000E+01
9.500000E+01
9.500000E+01
9.500000E+01
9.500000E+01
9.500000E+01
9.500000E+01
9.500000E+01
9.500000E+01
9.500000E+01
9.500000E+01
9.500000E+01
9.500000E+01
9.500000E+01
9.500000E+01
9.500000E+01
9.500000E+01
9.500000E+01
9.500000E+01
9.500000E+01
9.500000E+01
9.500000E+01
9.500000E+01
9.500000E+01
9.500000E+01
9.500000E+01
9.500000E+01
9.500000E+01
9.500000E+01
9.500000E+01
9.500000E+01
9.500000E+01
9.500000E+01
9.500000E+01
9.500000E+01
9.500000E+01
9.500000E+01
9.500000E+01
1.000000E+02
1.000000E+02
1.000000E+02
1.000000E+02
1.000000E+02
1.000000E+02
1.000000E+02
1.000000E+02
1.000000E+02
1.000000E+02
1.000000E+02
1.000000E+02
1.000000E+02
1.000000E+02
1.000000E+02
1.000000E+02
1.000000E+02
1.000000E+02
1.000000E+02
1.000000E+02
1.000000E+02
1.000000E+02
1.000000E+02
1.000000E+02
1.000000E+02
1.000000E+02
1.000000E+02
1.000000E+02
1.000000E+02
1.000000E+02
1.000000E+02
1.000000E+02
1.000000E+02
1.000000E+02
1.000000E+02
1.000000E+02
1.000000E+02
1.000000E+02
1.000000E+02
1.000000E+02
1.000000E+02
1.000000E+02
1.000000E+02
1.000000E+02
1.000000E+02
1.000000E+02
1.000000E+02
1.000000E+02
1.000000E+02
1.000000E+02
1.000000E+02
1.000000E+02
1.000000E+02
1.000000E+02
1.000000E+02
1.000000E+02
1.000000E+02
1.000000E+02
1.000000E+02
1.000000E+02
1.000000E+02
1.000000E+02
1.000000E+02
1.000000E+02
1.000000E+02
1.000000E+02
1.000000E+02
1.000000E+02
1.000000E+02
1.000000E+02
1.000000E+02
1.000000E+02
1.000000E+02
1.000000E+02
1.000000E+02
1.000000E+02
1.000000E+02
1.000000E+02
1.000000E+02
1.000000E+02
1.000000E+02
1.000000E+02
1.000000E+02
1.000000E+02
1.000000E+02
1.000000E+02
1.000000E+02
1.000000E+02
1.000000E+02
1.000000E+02
1.000000E+02
1.000000E+02
1.000000E+02
1.000000E+02
1.000000E+02
1.000000E+02
1.000000E+02
1.000000E+02
1.000000E+02
1.000000E+02
1.000000E+02
1.000000E+02
1.000000E+02
1.000000E+02
1.000000E+02
1.000000E+02
1.000000E+02
1.000000E+02
1.000000E+02
1.000000E+02
1.000000E+02
1.000000E+02
1.000000E+02
1.000000E+02
1.000000E+02
1.000000E+02
1.000000E+02
1.000000E+02
1.000000E+02
1.000000E+02
1.000000E+02
1.000000E+02
1.000000E+02
1.000000E+02
1.000000E+02
1.000000E+02
1.000000E+02
1.000000E+02
1.000000E+02
1.000000E+02
1.000000E+02
1.000000E+02
1.000000E+02
1.000000E+02
1.000000E+02
1.000000E+02
1.000000E+02
1.000000E+02
1.000000E+02
1.000000E+02
1.000000E+02
1.000000E+02
1.000000E+02
1.000000E+02
1.000000E+02
1.000000E+02
1.000000E+02
1.000000E+02
1.000000E+02
1.000000E+02
1.000000E+02
1.000000E+02
1.000000E+02
1.000000E+02
1.000000E+02
1.000000E+02
1.000000E+02
1.000000E+02
1.000000E+02
1.000000E+02
1.000000E+02
1.000000E+02
1.000000E+02
1.000000E+02
1.000000E+02
1.000000E+02
1.000000E+02
1.000000E+02
1.000000E+02
1.000000E+02
1.000000E+02
1.000000E+02
1.000000E+02
1.000000E+02
1.000000E+02
1.000000E+02
1.000000E+02
1.000000E+02
1.000000E+02
1.000000E+02
1.000000E+02
1.000000E+02
1.000000E+02
1.000000E+02
1.000000E+02
1.000000E+02
1.000000E+02
1.000000E+02
1.000000E+02
1.000000E+02
1.000000E+02
1.000000E+02
1.000000E+02
1.000000E+02
1.000000E+02
1.000000E+02
1.000000E+02
1.000000E+02
1.000000E+02
1.000000E+02
1.000000E+02
1.050000E+02
1.050000E+02
1.050000E+02
1.050000E+02
1.050000E+02
1.050000E+02
1.050000E+02
1.050000E+02
1.050000E+02
1.050000E+02
1.050000E+02
1.050000E+02
1.050000E+02
1.050000E+02
1.050000E+02
1.050000E+02
1.050000E+02
1.050000E+02
1.050000E+02
1.050000E+02
1.050000E+02
1.050000E+02
1.050000E+02
1.050000E+02
1.050000E+02
1.050000E+02
1.050000E+02
1.050000E+02
1.050000E+02
1.050000E+02
1.050000E+02
1.050000E+02
1.050000E+02
1.050000E+02
1.050000E+02
1.050000E+02
1.050000E+02
1.050000E+02
1.050000E+02
1.050000E+02
1.050000E+02
1.050000E+02
1.050000E+02
1.050000E+02
1.050000E+02
1.050000E+02
1.050000E+02
1.050000E+02
1.050000E+02
1.050000E+02
1.050000E+02
1.050000E+02
1.050000E+02
1.050000E+02
1.050000E+02
1.050000E+02
1.050000E+02
1.050000E+02
1.050000E+02
1.050000E+02
1.050000E+02
1.050000E+02
1.050000E+02
1.050000E+02
1.050000E+02
1.050000E+02
1.050000E+02
1.050000E+02
1.050000E+02
1.050000E+02
1.050000E+02
1.050000E+02
1.050000E+02
1.050000E+02
1.050000E+02
1.050000E+02
1.050000E+02
1.050000E+02
1.050000E+02
1.050000E+02
1.050000E+02
1.050000E+02
1.050000E+02
1.050000E+02
1.050000E+02
1.050000E+02
1.050000E+02
1.050000E+02
1.050000E+02
1.050000E+02
1.050000E+02
1.050000E+02
1.050000E+02
1.050000E+02
1.050000E+02
1.050000E+02
1.050000E+02
1.050000E+02
1.050000E+02
1.050000E+02
1.050000E+02
1.050000E+02
1.050000E+02
1.050000E+02
1.050000E+02
1.050000E+02
1.050000E+02
1.050000E+02
1.050000E+02
1.050000E+02
1.050000E+02
1.050000E+02
1.050000E+02
1.050000E+02
1.050000E+02
1.050000E+02
1.050000E+02
1.050000E+02
1.050000E+02
1.050000E+02
1.050000E+02
1.050000E+02
1.050000E+02
1.050000E+02
1.050000E+02
1.050000E+02
1.050000E+02
1.050000E+02
1.050000E+02
1.050000E+02
1.050000E+02
1.050000E+02
1.050000E+02
1.050000E+02
1.050000E+02
1.050000E+02
1.050000E+02
1.050000E+02
1.050000E+02
1.050000E+02
1.050000E+02
1.050000E+02
1.050000E+02
1.050000E+02
1.050000E+02
1.050000E+02
1.050000E+02
1.050000E+02
1.050000E+02
1.050000E+02
1.050000E+02
1.050000E+02
1.050000E+02
1.050000E+02
1.050000E+02
1.050000E+02
1.050000E+02
1.050000E+02
1.050000E+02
1.050000E+02
1.050000E+02
1.050000E+02
1.050000E+02
1.050000E+02
1.050000E+02
1.050000E+02
1.050000E+02
1.050000E+02
1.050000E+02
1.050000E+02
1.050000E+02
1.050000E+02
1.050000E+02
1.050000E+02
1.050000E+02
1.050000E+02
1.050000E+02
1.050000E+02
1.050000E+02
1.050000E+02
1.050000E+02
1.050000E+02
1.050000E+02
1.050000E+02
1.050000E+02
1.050000E+02
1.050000E+02
1.050000E+02
1.050000E+02
1.050000E+02
1.050000E+02
1.050000E+02
1.050000E+02
1.050000E+02
1.050000E+02
1.050000E+02
1.050000E+02
1.050000E+02
1.050000E+02
1.050000E+02
1.050000E+02
1.100000E+02
1.100000E+02
1.100000E+02
1.100000E+02
1.100000E+02
1.100000E+02
1.100000E+02
1.100000E+02
1.100000E+02
1.100000E+02
1.100000E+02
1.100000E+02
1.100000E+02
1.100000E+02
1.100000E+02
1.100000E+02
1.100000E+02
1.100000E+02
1.100000E+02
1.100000E+02
1.100000E+02
1.100000E+02
1.100000E+02
1.100000E+02
1.100000E+02
1.100000E+02
1.100000E+02
1.100000E+02
1.100000E+02
1.100000E+02
1.100000E+02
1.100000E+02
1.100000E+02
1.100000E+02
1.100000E+02
1.100000E+02
1.100000E+02
1.100000E+02
1.100000E+02
1.100000E+02
1.100000E+02
1.100000E+02
1.100000E+02
1.100000E+02
1.100000E+02
1.100000E+02
1.100000E+02
1.100000E+02
1.100000E+02
1.100000E+02
1.100000E+02
1.100000E+02
1.100000E+02
1.100000E+02
1.100000E+02
1.100000E+02
1.100000E+02
1.100000E+02
1.100000E+02
1.100000E+02
1.100000E+02
1.100000E+02
1.100000E+02
1.100000E+02
1.100000E+02
1.100000E+02
1.100000E+02
1.100000E+02
1.100000E+02
1.100000E+02
1.100000E+02
1.100000E+02
1.100000E+02
1.100000E+02
1.100000E+02
1.100000E+02
1.100000E+02
1.100000E+02
1.100000E+02
1.100000E+02
1.100000E+02
1.100000E+02
1.100000E+02
1.100000E+02
1.100000E+02
1.100000E+02
1.100000E+02
1.100000E+02
1.100000E+02
1.100000E+02
1.100000E+02
1.100000E+02
1.100000E+02
1.100000E+02
1.100000E+02
1.100000E+02
1.100000E+02
1.100000E+02
1.100000E+02
1.100000E+02
1.100000E+02
1.100000E+02
1.100000E+02
1.100000E+02
1.100000E+02
1.100000E+02
1.100000E+02
1.100000E+02
1.100000E+02
1.100000E+02
1.100000E+02
1.100000E+02
1.100000E+02
1.100000E+02
1.100000E+02
1.100000E+02
1.100000E+02
1.100000E+02
1.100000E+02
1.100000E+02
1.100000E+02
1.100000E+02
1.100000E+02
1.100000E+02
1.100000E+02
1.100000E+02
1.100000E+02
1.100000E+02
1.100000E+02
1.100000E+02
1.100000E+02
1.100000E+02
1.100000E+02
1.100000E+02
1.100000E+02
1.100000E+02
1.100000E+02
1.100000E+02
1.100000E+02
1.100000E+02
1.100000E+02
1.100000E+02
1.100000E+02
1.100000E+02
1.100000E+02
1.100000E+02
1.100000E+02
1.100000E+02
1.100000E+02
1.100000E+02
1.100000E+02
1.100000E+02
1.100000E+02
1.100000E+02
1.100000E+02
1.100000E+02
1.100000E+02
1.100000E+02
1.100000E+02
1.100000E+02
1.100000E+02
1.100000E+02
1.100000E+02
1.100000E+02
1.100000E+02
1.100000E+02
1.100000E+02
1.100000E+02
1.100000E+02
1.100000E+02
1.100000E+02
1.100000E+02
1.100000E+02
1.100000E+02
1.100000E+02
1.100000E+02
1.100000E+02
1.100000E+02
1.100000E+02
1.100000E+02
1.100000E+02
1.100000E+02
1.100000E+02
1.100000E+02
1.100000E+02
1.100000E+02
1.100000E+02
1.100000E+02
1.100000E+02
1.100000E+02
1.100000E+02
1.100000E+02
1.100000E+02
1.100000E+02
1.100000E+02
1.100000E+02
1.100000E+02
1.100000E+02
1.100000E+02
1.100000E+02
1.100000E+02
1.150000E+02
1.150000E+02
1.150000E+02
1.150000E+02
1.150000E+02
1.150000E+02
1.150000E+02
1.150000E+02
1.150000E+02
1.150000E+02
1.150000E+02
1.150000E+02
1.150000E+02
1.150000E+02
1.150000E+02
1.150000E+02
1.150000E+02
1.150000E+02
1.150000E+02
1.150000E+02
1.150000E+02
1.150000E+02
1.150000E+02
1.150000E+02
1.150000E+02
1.150000E+02
1.150000E+02
1.150000E+02
1.150000E+02
1.150000E+02
1.150000E+02
1.150000E+02
1.150000E+02
1.150000E+02
1.150000E+02
1.150000E+02
1.150000E+02
1.150000E+02
1.150000E+02
1.150000E+02
1.150000E+02
1.150000E+02
1.150000E+02
1.150000E+02
1.150000E+02
1.150000E+02
1.150000E+02
1.150000E+02
1.150000E+02
1.150000E+02
1.150000E+02
1.150000E+02
1.150000E+02
1.150000E+02
1.150000E+02
1.150000E+02
1.150000E+02
1.150000E+02
1.150000E+02
1.150000E+02
1.150000E+02
1.150000E+02
1.150000E+02
1.150000E+02
1.150000E+02
1.150000E+02
1.150000E+02
1.150000E+02
1.150000E+02
1.150000E+02
1.150000E+02
1.150000E+02
1.150000E+02
1.150000E+02
1.150000E+02
1.150000E+02
1.150000E+02
1.150000E+02
1.150000E+02
1.150000E+02
1.150000E+02
1.150000E+02
1.150000E+02
1.150000E+02
1.150000E+02
1.150000E+02
1.150000E+02
1.150000E+02
1.150000E+02
1.150000E+02
1.150000E+02
1.150000E+02
1.150000E+02
1.150000E+02
1.150000E+02
1.150000E+02
1.150000E+02
1.150000E+02
1.150000E+02
1.150000E+02
1.150000E+02
1.150000E+02
1.150000E+02
1.150000E+02
1.150000E+02
1.150000E+02
1.150000E+02
1.150000E+02
1.150000E+02
1.150000E+02
1.150000E+02
1.150000E+02
1.150000E+02
1.150000E+02
1.150000E+02
1.150000E+02
1.150000E+02
1.150000E+02
1.150000E+02
1.150000E+02
1.150000E+02
1.150000E+02
1.150000E+02
1.150000E+02
1.150000E+02
1.150000E+02
1.150000E+02
1.150000E+02
1.150000E+02
1.150000E+02
1.150000E+02
1.150000E+02
1.150000E+02
1.150000E+02
1.150000E+02
1.150000E+02
1.150000E+02
1.150000E+02
1.150000E+02
1.150000E+02
1.150000E+02
1.150000E+02
1.150000E+02
1.150000E+02
1.150000E+02
1.150000E+02
1.150000E+02
1.150000E+02
1.150000E+02
1.150000E+02
1.150000E+02
1.150000E+02
1.150000E+02
1.150000E+02
1.150000E+02
1.150000E+02
1.150000E+02
1.150000E+02
1.150000E+02
1.150000E+02
1.150000E+02
1.150000E+02
1.150000E+02
1.150000E+02
1.150000E+02
1.150000E+02
1.150000E+02
1.150000E+02
1.150000E+02
1.150000E+02
1.150000E+02
1.150000E+02
1.150000E+02
1.150000E+02
1.150000E+02
1.150000E+02
1.150000E+02
1.150000E+02
1.150000E+02
1.150000E+02
1.150000E+02
1.150000E+02
1.150000E+02
1.150000E+02
1.150000E+02
1.150000E+02
1.150000E+02
1.150000E+02
1.150000E+02
1.150000E+02
1.150000E+02
1.150000E+02
1.150000E+02
1.150000E+02
1.150000E+02
1.150000E+02
1.150000E+02
1.150000E+02
1.150000E+02
1.150000E+02
1.150000E+02
1.200000E+02
1.200000E+02
1.200000E+02
1.200000E+02
1.200000E+02
1.200000E+02
1.200000E+02
1.200000E+02
1.200000E+02
1.200000E+02
1.200000E+02
1.200000E+02
1.200000E+02
1.200000E+02
1.200000E+02
1.200000E+02
1.200000E+02
1.200000E+02
1.200000E+02
1.200000E+02
1.200000E+02
1.200000E+02
1.200000E+02
1.200000E+02
1.200000E+02
1.200000E+02
1.200000E+02
1.200000E+02
1.200000E+02
1.200000E+02
1.200000E+02
1.200000E+02
1.200000E+02
1.200000E+02
1.200000E+02
1.200000E+02
1.200000E+02
1.200000E+02
1.200000E+02
1.200000E+02
1.200000E+02
1.200000E+02
1.200000E+02
1.200000E+02
1.200000E+02
1.200000E+02
1.200000E+02
1.200000E+02
1.200000E+02
1.200000E+02
1.200000E+02
1.200000E+02
1.200000E+02
1.200000E+02
1.200000E+02
1.200000E+02
1.200000E+02
1.200000E+02
1.200000E+02
1.200000E+02
1.200000E+02
1.200000E+02
1.200000E+02
1.200000E+02
1.200000E+02
1.200000E+02
1.200000E+02
1.200000E+02
1.200000E+02
1.200000E+02
1.200000E+02
1.200000E+02
1.200000E+02
1.200000E+02
1.200000E+02
1.200000E+02
1.200000E+02
1.200000E+02
1.200000E+02
1.200000E+02
1.200000E+02
1.200000E+02
1.200000E+02
1.200000E+02
1.200000E+02
1.200000E+02
1.200000E+02
1.200000E+02
1.200000E+02
1.200000E+02
1.200000E+02
1.200000E+02
1.200000E+02
1.200000E+02
1.200000E+02
1.200000E+02
1.200000E+02
1.200000E+02
1.200000E+02
1.200000E+02
1.200000E+02
1.200000E+02
1.200000E+02
1.200000E+02
1.200000E+02
1.200000E+02
1.200000E+02
1.200000E+02
1.200000E+02
1.200000E+02
1.200000E+02
1.200000E+02
1.200000E+02
1.200000E+02
1.200000E+02
1.200000E+02
1.200000E+02
1.200000E+02
1.200000E+02
1.200000E+02
1.200000E+02
1.200000E+02
1.200000E+02
1.200000E+02
1.200000E+02
1.200000E+02
1.200000E+02
1.200000E+02
1.200000E+02
1.200000E+02
1.200000E+02
1.200000E+02
1.200000E+02
1.200000E+02
1.200000E+02
1.200000E+02
1.200000E+02
1.200000E+02
1.200000E+02
1.200000E+02
1.200000E+02
1.200000E+02
1.200000E+02
1.200000E+02
1.200000E+02
1.200000E+02
1.200000E+02
1.200000E+02
1.200000E+02
1.200000E+02
1.200000E+02
1.200000E+02
1.200000E+02
1.200000E+02
1.200000E+02
1.200000E+02
1.200000E+02
1.200000E+02
1.200000E+02
1.200000E+02
1.200000E+02
1.200000E+02
1.200000E+02
1.200000E+02
1.200000E+02
1.200000E+02
1.200000E+02
1.200000E+02
1.200000E+02
1.200000E+02
1.200000E+02
1.200000E+02
1.200000E+02
1.200000E+02
1.200000E+02
1.200000E+02
1.200000E+02
1.200000E+02
1.200000E+02
1.200000E+02
1.200000E+02
1.200000E+02
1.200000E+02
1.200000E+02
1.200000E+02
1.200000E+02
1.200000E+02
1.200000E+02
1.200000E+02
1.200000E+02
1.200000E+02
1.200000E+02
1.200000E+02
1.200000E+02
1.200000E+02
1.200000E+02
1.200000E+02
1.200000E+02
1.200000E+02
1.200000E+02
1.200000E+02
1.250000E+02
1.250000E+02
1.250000E+02
1.250000E+02
1.250000E+02
1.250000E+02
1.250000E+02
1.250000E+02
1.250000E+02
1.250000E+02
1.250000E+02
1.250000E+02
1.250000E+02
1.250000E+02
1.250000E+02
1.250000E+02
1.250000E+02
1.250000E+02
1.250000E+02
1.250000E+02
1.250000E+02
1.250000E+02
1.250000E+02
1.250000E+02
1.250000E+02
1.250000E+02
1.250000E+02
1.250000E+02
1.250000E+02
1.250000E+02
1.250000E+02
1.250000E+02
1.250000E+02
1.250000E+02
1.250000E+02
1.250000E+02
1.250000E+02
1.250000E+02
1.250000E+02
1.250000E+02
1.250000E+02
1.250000E+02
1.250000E+02
1.250000E+02
1.250000E+02
1.250000E+02
1.250000E+02
1.250000E+02
1.250000E+02
1.250000E+02
1.250000E+02
1.250000E+02
1.250000E+02
1.250000E+02
1.250000E+02
1.250000E+02
1.250000E+02
1.250000E+02
1.250000E+02
1.250000E+02
1.250000E+02
1.250000E+02
1.250000E+02
1.250000E+02
1.250000E+02
1.250000E+02
1.250000E+02
1.250000E+02
1.250000E+02
1.250000E+02
1.250000E+02
1.250000E+02
1.250000E+02
1.250000E+02
1.250000E+02
1.250000E+02
1.250000E+02
1.250000E+02
1.250000E+02
1.250000E+02
1.250000E+02
1.250000E+02
1.250000E+02
1.250000E+02
1.250000E+02
1.250000E+02
1.250000E+02
1.250000E+02
1.250000E+02
1.250000E+02
1.250000E+02
1.250000E+02
1.250000E+02
1.250000E+02
1.250000E+02
1.250000E+02
1.250000E+02
1.250000E+02
1.250000E+02
1.250000E+02
1.250000E+02
1.250000E+02
1.250000E+02
1.250000E+02
1.250000E+02
1.250000E+02
1.250000E+02
1.250000E+02
1.250000E+02
1.250000E+02
1.250000E+02
1.250000E+02
1.250000E+02
1.250000E+02
1.250000E+02
1.250000E+02
1.250000E+02
1.250000E+02
1.250000E+02
1.250000E+02
1.250000E+02
1.250000E+02
1.250000E+02
1.250000E+02
1.250000E+02
1.250000E+02
1.250000E+02
1.250000E+02
1.250000E+02
1.250000E+02
1.250000E+02
1.250000E+02
1.250000E+02
1.250000E+02
1.250000E+02
1.250000E+02
1.250000E+02
1.250000E+02
1.250000E+02
1.250000E+02
1.250000E+02
1.250000E+02
1.250000E+02
1.250000E+02
1.250000E+02
1.250000E+02
1.250000E+02
1.250000E+02
1.250000E+02
1.250000E+02
1.250000E+02
1.250000E+02
1.250000E+02
1.250000E+02
1.250000E+02
1.250000E+02
1.250000E+02
1.250000E+02
1.250000E+02
1.250000E+02
1.250000E+02
1.250000E+02
1.250000E+02
1.250000E+02
1.250000E+02
1.250000E+02
1.250000E+02
1.250000E+02
1.250000E+02
1.250000E+02
1.250000E+02
1.250000E+02
1.250000E+02
1.250000E+02
1.250000E+02
1.250000E+02
1.250000E+02
1.250000E+02
1.250000E+02
1.250000E+02
1.250000E+02
1.250000E+02
1.250000E+02
1.250000E+02
1.250000E+02
1.250000E+02
1.250000E+02
1.250000E+02
1.250000E+02
1.250000E+02
1.250000E+02
1.250000E+02
1.250000E+02
1.250000E+02
1.250000E+02
1.250000E+02
1.250000E+02
1.250000E+02
1.250000E+02
1.250000E+02
1.250000E+02
1.300000E+02
1.300000E+02
1.300000E+02
1.300000E+02
1.300000E+02
1.300000E+02
1.300000E+02
1.300000E+02
1.300000E+02
1.300000E+02
1.300000E+02
1.300000E+02
1.300000E+02
1.300000E+02
1.300000E+02
1.300000E+02
1.300000E+02
1.300000E+02
1.300000E+02
1.300000E+02
1.300000E+02
1.300000E+02
1.300000E+02
1.300000E+02
1.300000E+02
1.300000E+02
1.300000E+02
1.300000E+02
1.300000E+02
1.300000E+02
1.300000E+02
1.300000E+02
1.300000E+02
1.300000E+02
1.300000E+02
1.300000E+02
1.300000E+02
1.300000E+02
1.300000E+02
1.300000E+02
1.300000E+02
1.300000E+02
1.300000E+02
1.300000E+02
1.300000E+02
1.300000E+02
1.300000E+02
1.300000E+02
1.300000E+02
1.300000E+02
1.300000E+02
1.300000E+02
1.300000E+02
1.300000E+02
1.300000E+02
1.300000E+02
1.300000E+02
1.300000E+02
1.300000E+02
1.300000E+02
1.300000E+02
1.300000E+02
1.300000E+02
1.300000E+02
1.300000E+02
1.300000E+02
1.300000E+02
1.300000E+02
1.300000E+02
1.300000E+02
1.300000E+02
1.300000E+02
1.300000E+02
1.300000E+02
1.300000E+02
1.300000E+02
1.300000E+02
1.300000E+02
1.300000E+02
1.300000E+02
1.300000E+02
1.300000E+02
1.300000E+02
1.300000E+02
1.300000E+02
1.300000E+02
1.300000E+02
1.300000E+02
1.300000E+02
1.300000E+02
1.300000E+02
1.300000E+02
1.300000E+02
1.300000E+02
1.300000E+02
1.300000E+02
1.300000E+02
1.300000E+02
1.300000E+02
1.300000E+02
1.300000E+02
1.300000E+02
1.300000E+02
1.300000E+02
1.300000E+02
1.300000E+02
1.300000E+02
1.300000E+02
1.300000E+02
1.300000E+02
1.300000E+02
1.300000E+02
1.300000E+02
1.300000E+02
1.300000E+02
1.300000E+02
1.300000E+02
1.300000E+02
1.300000E+02
1.300000E+02
1.300000E+02
1.300000E+02
1.300000E+02
1.300000E+02
1.300000E+02
1.300000E+02
1.300000E+02
1.300000E+02
1.300000E+02
1.300000E+02
1.300000E+02
1.300000E+02
1.300000E+02
1.300000E+02
1.300000E+02
1.300000E+02
1.300000E+02
1.300000E+02
1.300000E+02
1.300000E+02
1.300000E+02
1.300000E+02
1.300000E+02
1.300000E+02
1.300000E+02
1.300000E+02
1.300000E+02
1.300000E+02
1.300000E+02
1.300000E+02
1.300000E+02
1.300000E+02
1.300000E+02
1.300000E+02
1.300000E+02
1.300000E+02
1.300000E+02
1.300000E+02
1.300000E+02
1.300000E+02
1.300000E+02
1.300000E+02
1.300000E+02
1.300000E+02
1.300000E+02
1.300000E+02
1.300000E+02
1.300000E+02
1.300000E+02
1.300000E+02
1.300000E+02
1.300000E+02
1.300000E+02
1.300000E+02
1.300000E+02
1.300000E+02
1.300000E+02
1.300000E+02
1.300000E+02
1.300000E+02
1.300000E+02
1.300000E+02
1.300000E+02
1.300000E+02
1.300000E+02
1.300000E+02
1.300000E+02
1.300000E+02
1.300000E+02
1.300000E+02
1.300000E+02
1.300000E+02
1.300000E+02
1.300000E+02
1.300000E+02
1.300000E+02
1.300000E+02
1.300000E+02
1.300000E+02
1.300000E+02
1.300000E+02
1.350000E+02
1.350000E+02
1.350000E+02
1.350000E+02
1.350000E+02
1.350000E+02
1.350000E+02
1.350000E+02
1.350000E+02
1.350000E+02
1.350000E+02
1.350000E+02
1.350000E+02
1.350000E+02
1.350000E+02
1.350000E+02
1.350000E+02
1.350000E+02
1.350000E+02
1.350000E+02
1.350000E+02
1.350000E+02
1.350000E+02
1.350000E+02
1.350000E+02
1.350000E+02
1.350000E+02
1.350000E+02
1.350000E+02
1.350000E+02
1.350000E+02
1.350000E+02
1.350000E+02
1.350000E+02
1.350000E+02
1.350000E+02
1.350000E+02
1.350000E+02
1.350000E+02
1.350000E+02
1.350000E+02
1.350000E+02
1.350000E+02
1.350000E+02
1.350000E+02
1.350000E+02
1.350000E+02
1.350000E+02
1.350000E+02
1.350000E+02
1.350000E+02
1.350000E+02
1.350000E+02
1.350000E+02
1.350000E+02
1.350000E+02
1.350000E+02
1.350000E+02
1.350000E+02
1.350000E+02
1.350000E+02
1.350000E+02
1.350000E+02
1.350000E+02
1.350000E+02
1.350000E+02
1.350000E+02
1.350000E+02
1.350000E+02
1.350000E+02
1.350000E+02
1.350000E+02
1.350000E+02
1.350000E+02
1.350000E+02
1.350000E+02
1.350000E+02
1.350000E+02
1.350000E+02
1.350000E+02
1.350000E+02
1.350000E+02
1.350000E+02
1.350000E+02
1.350000E+02
1.350000E+02
1.350000E+02
1.350000E+02
1.350000E+02
1.350000E+02
1.350000E+02
1.350000E+02
1.350000E+02
1.350000E+02
1.350000E+02
1.350000E+02
1.350000E+02
1.350000E+02
1.350000E+02
1.350000E+02
1.350000E+02
1.350000E+02
1.350000E+02
1.350000E+02
1.350000E+02
1.350000E+02
1.350000E+02
1.350000E+02
1.350000E+02
1.350000E+02
1.350000E+02
1.350000E+02
1.350000E+02
1.350000E+02
1.350000E+02
1.350000E+02
1.350000E+02
1.350000E+02
1.350000E+02
1.350000E+02
1.350000E+02
1.350000E+02
1.350000E+02
1.350000E+02
1.350000E+02
1.350000E+02
1.350000E+02
1.350000E+02
1.350000E+02
1.350000E+02
1.350000E+02
1.350000E+02
1.350000E+02
1.350000E+02
1.350000E+02
1.350000E+02
1.350000E+02
1.350000E+02
1.350000E+02
1.350000E+02
1.350000E+02
1.350000E+02
1.350000E+02
1.350000E+02
1.350000E+02
1.350000E+02
1.350000E+02
1.350000E+02
1.350000E+02
1.350000E+02
1.350000E+02
1.350000E+02
1.350000E+02
1.350000E+02
1.350000E+02
1.350000E+02
1.350000E+02
1.350000E+02
1.350000E+02
1.350000E+02
1.350000E+02
1.350000E+02
1.350000E+02
1.350000E+02
1.350000E+02
1.350000E+02
1.350000E+02
1.350000E+02
1.350000E+02
1.350000E+02
1.350000E+02
1.350000E+02
1.350000E+02
1.350000E+02
1.350000E+02
1.350000E+02
1.350000E+02
1.350000E+02
1.350000E+02
1.350000E+02
1.350000E+02
1.350000E+02
1.350000E+02
1.350000E+02
1.350000E+02
1.350000E+02
1.350000E+02
1.350000E+02
1.350000E+02
1.350000E+02
1.350000E+02
1.350000E+02
1.350000E+02
1.350000E+02
1.350000E+02
1.350000E+02
1.350000E+02
1.350000E+02
1.350000E+02
1.350000E+02
1.350000E+02
1.400000E+02
1.400000E+02
1.400000E+02
1.400000E+02
1.400000E+02
1.400000E+02
1.400000E+02
1.400000E+02
1.400000E+02
1.400000E+02
1.400000E+02
1.400000E+02
1.400000E+02
1.400000E+02
1.400000E+02
1.400000E+02
1.400000E+02
1.400000E+02
1.400000E+02
1.400000E+02
1.400000E+02
1.400000E+02
1.400000E+02
1.400000E+02
1.400000E+02
1.400000E+02
1.400000E+02
1.400000E+02
1.400000E+02
1.400000E+02
1.400000E+02
1.400000E+02
1.400000E+02
1.400000E+02
1.400000E+02
1.400000E+02
1.400000E+02
1.400000E+02
1.400000E+02
1.400000E+02
1.400000E+02
1.400000E+02
1.400000E+02
1.400000E+02
1.400000E+02
1.400000E+02
1.400000E+02
1.400000E+02
1.400000E+02
1.400000E+02
1.400000E+02
1.400000E+02
1.400000E+02
1.400000E+02
1.400000E+02
1.400000E+02
1.400000E+02
1.400000E+02
1.400000E+02
1.400000E+02
1.400000E+02
1.400000E+02
1.400000E+02
1.400000E+02
1.400000E+02
1.400000E+02
1.400000E+02
1.400000E+02
1.400000E+02
1.400000E+02
1.400000E+02
1.400000E+02
1.400000E+02
1.400000E+02
1.400000E+02
1.400000E+02
1.400000E+02
1.400000E+02
1.400000E+02
1.400000E+02
1.400000E+02
1.400000E+02
1.400000E+02
1.400000E+02
1.400000E+02
1.400000E+02
1.400000E+02
1.400000E+02
1.400000E+02
1.400000E+02
1.400000E+02
1.400000E+02
1.400000E+02
1.400000E+02
1.400000E+02
1.400000E+02
1.400000E+02
1.400000E+02
1.400000E+02
1.400000E+02
1.400000E+02
1.400000E+02
1.400000E+02
1.400000E+02
1.400000E+02
1.400000E+02
1.400000E+02
1.400000E+02
1.400000E+02
1.400000E+02
1.400000E+02
1.400000E+02
1.400000E+02
1.400000E+02
1.400000E+02
1.400000E+02
1.400000E+02
1.400000E+02
1.400000E+02
1.400000E+02
1.400000E+02
1.400000E+02
1.400000E+02
1.400000E+02
1.400000E+02
1.400000E+02
1.400000E+02
1.400000E+02
1.400000E+02
1.400000E+02
1.400000E+02
1.400000E+02
1.400000E+02
1.400000E+02
1.400000E+02
1.400000E+02
1.400000E+02
1.400000E+02
1.400000E+02
1.400000E+02
1.400000E+02
1.400000E+02
1.400000E+02
1.400000E+02
1.400000E+02
1.400000E+02
1.400000E+02
1.400000E+02
1.400000E+02
1.400000E+02
1.400000E+02
1.400000E+02
1.400000E+02
1.400000E+02
1.400000E+02
1.400000E+02
1.400000E+02
1.400000E+02
1.400000E+02
1.400000E+02
1.400000E+02
1.400000E+02
1.400000E+02
1.400000E+02
1.400000E+02
1.400000E+02
1.400000E+02
1.400000E+02
1.400000E+02
1.400000E+02
1.400000E+02
1.400000E+02
1.400000E+02
1.400000E+02
1.400000E+02
1.400000E+02
1.400000E+02
1.400000E+02
1.400000E+02
1.400000E+02
1.400000E+02
1.400000E+02
1.400000E+02
1.400000E+02
1.400000E+02
1.400000E+02
1.400000E+02
1.400000E+02
1.400000E+02
1.400000E+02
1.400000E+02
1.400000E+02
1.400000E+02
1.400000E+02
1.400000E+02
1.400000E+02
1.400000E+02
1.400000E+02
1.400000E+02
1.400000E+02
1.400000E+02
1.450000E+02
1.450000E+02
1.450000E+02
1.450000E+02
1.450000E+02
1.450000E+02
1.450000E+02
1.450000E+02
1.450000E+02
1.450000E+02
1.450000E+02
1.450000E+02
1.450000E+02
1.450000E+02
1.450000E+02
1.450000E+02
1.450000E+02
1.450000E+02
1.450000E+02
1.450000E+02
1.450000E+02
1.450000E+02
1.450000E+02
1.450000E+02
1.450000E+02
1.450000E+02
1.450000E+02
1.450000E+02
1.450000E+02
1.450000E+02
1.450000E+02
1.450000E+02
1.450000E+02
1.450000E+02
1.450000E+02
1.450000E+02
1.450000E+02
1.450000E+02
1.450000E+02
1.450000E+02
1.450000E+02
1.450000E+02
1.450000E+02
1.450000E+02
1.450000E+02
1.450000E+02
1.450000E+02
1.450000E+02
1.450000E+02
1.450000E+02
1.450000E+02
1.450000E+02
1.450000E+02
1.450000E+02
1.450000E+02
1.450000E+02
1.450000E+02
1.450000E+02
1.450000E+02
1.450000E+02
1.450000E+02
1.450000E+02
1.450000E+02
1.450000E+02
1.450000E+02
1.450000E+02
1.450000E+02
1.450000E+02
1.450000E+02
1.450000E+02
1.450000E+02
1.450000E+02
1.450000E+02
1.450000E+02
1.450000E+02
1.450000E+02
1.450000E+02
1.450000E+02
1.450000E+02
1.450000E+02
1.450000E+02
1.450000E+02
1.450000E+02
1.450000E+02
1.450000E+02
1.450000E+02
1.450000E+02
1.450000E+02
1.450000E+02
1.450000E+02
1.450000E+02
1.450000E+02
1.450000E+02
1.450000E+02
1.450000E+02
1.450000E+02
1.450000E+02
1.450000E+02
1.450000E+02
1.450000E+02
1.450000E+02
1.450000E+02
1.450000E+02
1.450000E+02
1.450000E+02
1.450000E+02
1.450000E+02
1.450000E+02
1.450000E+02
1.450000E+02
1.450000E+02
1.450000E+02
1.450000E+02
1.450000E+02
1.450000E+02
1.450000E+02
1.450000E+02
1.450000E+02
1.450000E+02
1.450000E+02
1.450000E+02
1.450000E+02
1.450000E+02
1.450000E+02
1.450000E+02
1.450000E+02
1.450000E+02
1.450000E+02
1.450000E+02
1.450000E+02
1.450000E+02
1.450000E+02
1.450000E+02
1.450000E+02
1.450000E+02
1.450000E+02
1.450000E+02
1.450000E+02
1.450000E+02
1.450000E+02
1.450000E+02
1.450000E+02
1.450000E+02
1.450000E+02
1.450000E+02
1.450000E+02
1.450000E+02
1.450000E+02
1.450000E+02
1.450000E+02
1.450000E+02
1.450000E+02
1.450000E+02
1.450000E+02
1.450000E+02
1.450000E+02
1.450000E+02
1.450000E+02
1.450000E+02
1.450000E+02
1.450000E+02
1.450000E+02
1.450000E+02
1.450000E+02
1.450000E+02
1.450000E+02
1.450000E+02
1.450000E+02
1.450000E+02
1.450000E+02
1.450000E+02
1.450000E+02
1.450000E+02
1.450000E+02
1.450000E+02
1.450000E+02
1.450000E+02
1.450000E+02
1.450000E+02
1.450000E+02
1.450000E+02
1.450000E+02
1.450000E+02
1.450000E+02
1.450000E+02
1.450000E+02
1.450000E+02
1.450000E+02
1.450000E+02
1.450000E+02
1.450000E+02
1.450000E+02
1.450000E+02
1.450000E+02
1.450000E+02
1.450000E+02
1.450000E+02
1.450000E+02
1.450000E+02
1.450000E+02
1.450000E+02
1.500000E+02
1.500000E+02
1.500000E+02
1.500000E+02
1.500000E+02
1.500000E+02
1.500000E+02
1.500000E+02
1.500000E+02
1.500000E+02
1.500000E+02
1.500000E+02
1.500000E+02
1.500000E+02
1.500000E+02
1.500000E+02
1.500000E+02
1.500000E+02
1.500000E+02
1.500000E+02
1.500000E+02
1.500000E+02
1.500000E+02
1.500000E+02
1.500000E+02
1.500000E+02
1.500000E+02
1.500000E+02
1.500000E+02
1.500000E+02
1.500000E+02
1.500000E+02
1.500000E+02
1.500000E+02
1.500000E+02
1.500000E+02
1.500000E+02
1.500000E+02
1.500000E+02
1.500000E+02
1.500000E+02
1.500000E+02
1.500000E+02
1.500000E+02
1.500000E+02
1.500000E+02
1.500000E+02
1.500000E+02
1.500000E+02
1.500000E+02
1.500000E+02
1.500000E+02
1.500000E+02
1.500000E+02
1.500000E+02
1.500000E+02
1.500000E+02
1.500000E+02
1.500000E+02
1.500000E+02
1.500000E+02
1.500000E+02
1.500000E+02
1.500000E+02
1.500000E+02
1.500000E+02
1.500000E+02
1.500000E+02
1.500000E+02
1.500000E+02
1.500000E+02
1.500000E+02
1.500000E+02
1.500000E+02
1.500000E+02
1.500000E+02
1.500000E+02
1.500000E+02
1.500000E+02
1.500000E+02
1.500000E+02
1.500000E+02
1.500000E+02
1.500000E+02
1.500000E+02
1.500000E+02
1.500000E+02
1.500000E+02
1.500000E+02
1.500000E+02
1.500000E+02
1.500000E+02
1.500000E+02
1.500000E+02
1.500000E+02
1.500000E+02
1.500000E+02
1.500000E+02
1.500000E+02
1.500000E+02
1.500000E+02
1.500000E+02
1.500000E+02
1.500000E+02
1.500000E+02
1.500000E+02
1.500000E+02
1.500000E+02
1.500000E+02
1.500000E+02
1.500000E+02
1.500000E+02
1.500000E+02
1.500000E+02
1.500000E+02
1.500000E+02
1.500000E+02
1.500000E+02
1.500000E+02
1.500000E+02
1.500000E+02
1.500000E+02
1.500000E+02
1.500000E+02
1.500000E+02
1.500000E+02
1.500000E+02
1.500000E+02
1.500000E+02
1.500000E+02
1.500000E+02
1.500000E+02
1.500000E+02
1.500000E+02
1.500000E+02
1.500000E+02
1.500000E+02
1.500000E+02
1.500000E+02
1.500000E+02
1.500000E+02
1.500000E+02
1.500000E+02
1.500000E+02
1.500000E+02
1.500000E+02
1.500000E+02
1.500000E+02
1.500000E+02
1.500000E+02
1.500000E+02
1.500000E+02
1.500000E+02
1.500000E+02
1.500000E+02
1.500000E+02
1.500000E+02
1.500000E+02
1.500000E+02
1.500000E+02
1.500000E+02
1.500000E+02
1.500000E+02
1.500000E+02
1.500000E+02
1.500000E+02
1.500000E+02
1.500000E+02
1.500000E+02
1.500000E+02
1.500000E+02
1.500000E+02
1.500000E+02
1.500000E+02
1.500000E+02
1.500000E+02
1.500000E+02
1.500000E+02
1.500000E+02
1.500000E+02
1.500000E+02
1.500000E+02
1.500000E+02
1.500000E+02
1.500000E+02
1.500000E+02
1.500000E+02
1.500000E+02
1.500000E+02
1.500000E+02
1.500000E+02
1.500000E+02
1.500000E+02
1.500000E+02
1.500000E+02
1.500000E+02
1.500000E+02
1.500000E+02
1.500000E+02
1.500000E+02
1.500000E+02
1.550000E+02
1.550000E+02
1.550000E+02
1.550000E+02
1.550000E+02
1.550000E+02
1.550000E+02
1.550000E+02
1.550000E+02
1.550000E+02
1.550000E+02
1.550000E+02
1.550000E+02
1.550000E+02
1.550000E+02
1.550000E+02
1.550000E+02
1.550000E+02
1.550000E+02
1.550000E+02
1.550000E+02
1.550000E+02
1.550000E+02
1.550000E+02
1.550000E+02
1.550000E+02
1.550000E+02
1.550000E+02
1.550000E+02
1.550000E+02
1.550000E+02
1.550000E+02
1.550000E+02
1.550000E+02
1.550000E+02
1.550000E+02
1.550000E+02
1.550000E+02
1.550000E+02
1.550000E+02
1.550000E+02
1.550000E+02
1.550000E+02
1.550000E+02
1.550000E+02
1.550000E+02
1.550000E+02
1.550000E+02
1.550000E+02
1.550000E+02
1.550000E+02
1.550000E+02
1.550000E+02
1.550000E+02
1.550000E+02
1.550000E+02
1.550000E+02
1.550000E+02
1.550000E+02
1.550000E+02
1.550000E+02
1.550000E+02
1.550000E+02
1.550000E+02
1.550000E+02
1.550000E+02
1.550000E+02
1.550000E+02
1.550000E+02
1.550000E+02
1.550000E+02
1.550000E+02
1.550000E+02
1.550000E+02
1.550000E+02
1.550000E+02
1.550000E+02
1.550000E+02
1.550000E+02
1.550000E+02
1.550000E+02
1.550000E+02
1.550000E+02
1.550000E+02
1.550000E+02
1.550000E+02
1.550000E+02
1.550000E+02
1.550000E+02
1.550000E+02
1.550000E+02
1.550000E+02
1.550000E+02
1.550000E+02
1.550000E+02
1.550000E+02
1.550000E+02
1.550000E+02
1.550000E+02
1.550000E+02
1.550000E+02
1.550000E+02
1.550000E+02
1.550000E+02
1.550000E+02
1.550000E+02
1.550000E+02
1.550000E+02
1.550000E+02
1.550000E+02
1.550000E+02
1.550000E+02
1.550000E+02
1.550000E+02
1.550000E+02
1.550000E+02
1.550000E+02
1.550000E+02
1.550000E+02
1.550000E+02
1.550000E+02
1.550000E+02
1.550000E+02
1.550000E+02
1.550000E+02
1.550000E+02
1.550000E+02
1.550000E+02
1.550000E+02
1.550000E+02
1.550000E+02
1.550000E+02
1.550000E+02
1.550000E+02
1.550000E+02
1.550000E+02
1.550000E+02
1.550000E+02
1.550000E+02
1.550000E+02
1.550000E+02
1.550000E+02
1.550000E+02
1.550000E+02
1.550000E+02
1.550000E+02
1.550000E+02
1.550000E+02
1.550000E+02
1.550000E+02
1.550000E+02
1.550000E+02
1.550000E+02
1.550000E+02
1.550000E+02
1.550000E+02
1.550000E+02
1.550000E+02
1.550000E+02
1.550000E+02
1.550000E+02
1.550000E+02
1.550000E+02
1.550000E+02
1.550000E+02
1.550000E+02
1.550000E+02
1.550000E+02
1.550000E+02
1.550000E+02
1.550000E+02
1.550000E+02
1.550000E+02
1.550000E+02
1.550000E+02
1.550000E+02
1.550000E+02
1.550000E+02
1.550000E+02
1.550000E+02
1.550000E+02
1.550000E+02
1.550000E+02
1.550000E+02
1.550000E+02
1.550000E+02
1.550000E+02
1.550000E+02
1.550000E+02
1.550000E+02
1.550000E+02
1.550000E+02
1.550000E+02
1.550000E+02
1.550000E+02
1.550000E+02
1.550000E+02
1.550000E+02
1.550000E+02
1.550000E+02
1.550000E+02
1.600000E+02
1.600000E+02
1.600000E+02
1.600000E+02
1.600000E+02
1.600000E+02
1.600000E+02
1.600000E+02
1.600000E+02
1.600000E+02
1.600000E+02
1.600000E+02
1.600000E+02
1.600000E+02
1.600000E+02
1.600000E+02
1.600000E+02
1.600000E+02
1.600000E+02
1.600000E+02
1.600000E+02
1.600000E+02
1.600000E+02
1.600000E+02
1.600000E+02
1.600000E+02
1.600000E+02
1.600000E+02
1.600000E+02
1.600000E+02
1.600000E+02
1.600000E+02
1.600000E+02
1.600000E+02
1.600000E+02
1.600000E+02
1.600000E+02
1.600000E+02
1.600000E+02
1.600000E+02
1.600000E+02
1.600000E+02
1.600000E+02
1.600000E+02
1.600000E+02
1.600000E+02
1.600000E+02
1.600000E+02
1.600000E+02
1.600000E+02
1.600000E+02
1.600000E+02
1.600000E+02
1.600000E+02
1.600000E+02
1.600000E+02
1.600000E+02
1.600000E+02
1.600000E+02
1.600000E+02
1.600000E+02
1.600000E+02
1.600000E+02
1.600000E+02
1.600000E+02
1.600000E+02
1.600000E+02
1.600000E+02
1.600000E+02
1.600000E+02
1.600000E+02
1.600000E+02
1.600000E+02
1.600000E+02
1.600000E+02
1.600000E+02
1.600000E+02
1.600000E+02
1.600000E+02
1.600000E+02
1.600000E+02
1.600000E+02
1.600000E+02
1.600000E+02
1.600000E+02
1.600000E+02
1.600000E+02
1.600000E+02
1.600000E+02
1.600000E+02
1.600000E+02
1.600000E+02
1.600000E+02
1.600000E+02
1.600000E+02
1.600000E+02
1.600000E+02
1.600000E+02
1.600000E+02
1.600000E+02
1.600000E+02
1.600000E+02
1.600000E+02
1.600000E+02
1.600000E+02
1.600000E+02
1.600000E+02
1.600000E+02
1.600000E+02
1.600000E+02
1.600000E+02
1.600000E+02
1.600000E+02
1.600000E+02
1.600000E+02
1.600000E+02
1.600000E+02
1.600000E+02
1.600000E+02
1.600000E+02
1.600000E+02
1.600000E+02
1.600000E+02
1.600000E+02
1.600000E+02
1.600000E+02
1.600000E+02
1.600000E+02
1.600000E+02
1.600000E+02
1.600000E+02
1.600000E+02
1.600000E+02
1.600000E+02
1.600000E+02
1.600000E+02
1.600000E+02
1.600000E+02
1.600000E+02
1.600000E+02
1.600000E+02
1.600000E+02
1.600000E+02
1.600000E+02
1.600000E+02
1.600000E+02
1.600000E+02
1.600000E+02
1.600000E+02
1.600000E+02
1.600000E+02
1.600000E+02
1.600000E+02
1.600000E+02
1.600000E+02
1.600000E+02
1.600000E+02
1.600000E+02
1.600000E+02
1.600000E+02
1.600000E+02
1.600000E+02
1.600000E+02
1.600000E+02
1.600000E+02
1.600000E+02
1.600000E+02
1.600000E+02
1.600000E+02
1.600000E+02
1.600000E+02
1.600000E+02
1.600000E+02
1.600000E+02
1.600000E+02
1.600000E+02
1.600000E+02
1.600000E+02
1.600000E+02
1.600000E+02
1.600000E+02
1.600000E+02
1.600000E+02
1.600000E+02
1.600000E+02
1.600000E+02
1.600000E+02
1.600000E+02
1.600000E+02
1.600000E+02
1.600000E+02
1.600000E+02
1.600000E+02
1.600000E+02
1.600000E+02
1.600000E+02
1.600000E+02
1.600000E+02
1.600000E+02
1.600000E+02
1.600000E+02
1.650000E+02
1.650000E+02
1.650000E+02
1.650000E+02
1.650000E+02
1.650000E+02
1.650000E+02
1.650000E+02
1.650000E+02
1.650000E+02
1.650000E+02
1.650000E+02
1.650000E+02
1.650000E+02
1.650000E+02
1.650000E+02
1.650000E+02
1.650000E+02
1.650000E+02
1.650000E+02
1.650000E+02
1.650000E+02
1.650000E+02
1.650000E+02
1.650000E+02
1.650000E+02
1.650000E+02
1.650000E+02
1.650000E+02
1.650000E+02
1.650000E+02
1.650000E+02
1.650000E+02
1.650000E+02
1.650000E+02
1.650000E+02
1.650000E+02
1.650000E+02
1.650000E+02
1.650000E+02
1.650000E+02
1.650000E+02
1.650000E+02
1.650000E+02
1.650000E+02
1.650000E+02
1.650000E+02
1.650000E+02
1.650000E+02
1.650000E+02
1.650000E+02
1.650000E+02
1.650000E+02
1.650000E+02
1.650000E+02
1.650000E+02
1.650000E+02
1.650000E+02
1.650000E+02
1.650000E+02
1.650000E+02
1.650000E+02
1.650000E+02
1.650000E+02
1.650000E+02
1.650000E+02
1.650000E+02
1.650000E+02
1.650000E+02
1.650000E+02
1.650000E+02
1.650000E+02
1.650000E+02
1.650000E+02
1.650000E+02
1.650000E+02
1.650000E+02
1.650000E+02
1.650000E+02
1.650000E+02
1.650000E+02
1.650000E+02
1.650000E+02
1.650000E+02
1.650000E+02
1.650000E+02
1.650000E+02
1.650000E+02
1.650000E+02
1.650000E+02
1.650000E+02
1.650000E+02
1.650000E+02
1.650000E+02
1.650000E+02
1.650000E+02
1.650000E+02
1.650000E+02
1.650000E+02
1.650000E+02
1.650000E+02
1.650000E+02
1.650000E+02
1.650000E+02
1.650000E+02
1.650000E+02
1.650000E+02
1.650000E+02
1.650000E+02
1.650000E+02
1.650000E+02
1.650000E+02
1.650000E+02
1.650000E+02
1.650000E+02
1.650000E+02
1.650000E+02
1.650000E+02
1.650000E+02
1.650000E+02
1.650000E+02
1.650000E+02
1.650000E+02
1.650000E+02
1.650000E+02
1.650000E+02
1.650000E+02
1.650000E+02
1.650000E+02
1.650000E+02
1.650000E+02
1.650000E+02
1.650000E+02
1.650000E+02
1.650000E+02
1.650000E+02
1.650000E+02
1.650000E+02
1.650000E+02
1.650000E+02
1.650000E+02
1.650000E+02
1.650000E+02
1.650000E+02
1.650000E+02
1.650000E+02
1.650000E+02
1.650000E+02
1.650000E+02
1.650000E+02
1.650000E+02
1.650000E+02
1.650000E+02
1.650000E+02
1.650000E+02
1.650000E+02
1.650000E+02
1.650000E+02
1.650000E+02
1.650000E+02
1.650000E+02
1.650000E+02
1.650000E+02
1.650000E+02
1.650000E+02
1.650000E+02
1.650000E+02
1.650000E+02
1.650000E+02
1.650000E+02
1.650000E+02
1.650000E+02
1.650000E+02
1.650000E+02
1.650000E+02
1.650000E+02
1.650000E+02
1.650000E+02
1.650000E+02
1.650000E+02
1.650000E+02
1.650000E+02
1.650000E+02
1.650000E+02
1.650000E+02
1.650000E+02
1.650000E+02
1.650000E+02
1.650000E+02
1.650000E+02
1.650000E+02
1.650000E+02
1.650000E+02
1.650000E+02
1.650000E+02
1.650000E+02
1.650000E+02
1.650000E+02
1.650000E+02
1.650000E+02
1.650000E+02
1.700000E+02
1.700000E+02
1.700000E+02
1.700000E+02
1.700000E+02
1.700000E+02
1.700000E+02
1.700000E+02
1.700000E+02
1.700000E+02
1.700000E+02
1.700000E+02
1.700000E+02
1.700000E+02
1.700000E+02
1.700000E+02
1.700000E+02
1.700000E+02
1.700000E+02
1.700000E+02
1.700000E+02
1.700000E+02
1.700000E+02
1.700000E+02
1.700000E+02
1.700000E+02
1.700000E+02
1.700000E+02
1.700000E+02
1.700000E+02
1.700000E+02
1.700000E+02
1.700000E+02
1.700000E+02
1.700000E+02
1.700000E+02
1.700000E+02
1.700000E+02
1.700000E+02
1.700000E+02
1.700000E+02
1.700000E+02
1.700000E+02
1.700000E+02
1.700000E+02
1.700000E+02
1.700000E+02
1.700000E+02
1.700000E+02
1.700000E+02
1.700000E+02
1.700000E+02
1.700000E+02
1.700000E+02
1.700000E+02
1.700000E+02
1.700000E+02
1.700000E+02
1.700000E+02
1.700000E+02
1.700000E+02
1.700000E+02
1.700000E+02
1.700000E+02
1.700000E+02
1.700000E+02
1.700000E+02
1.700000E+02
1.700000E+02
1.700000E+02
1.700000E+02
1.700000E+02
1.700000E+02
1.700000E+02
1.700000E+02
1.700000E+02
1.700000E+02
1.700000E+02
1.700000E+02
1.700000E+02
1.700000E+02
1.700000E+02
1.700000E+02
1.700000E+02
1.700000E+02
1.700000E+02
1.700000E+02
1.700000E+02
1.700000E+02
1.700000E+02
1.700000E+02
1.700000E+02
1.700000E+02
1.700000E+02
1.700000E+02
1.700000E+02
1.700000E+02
1.700000E+02
1.700000E+02
1.700000E+02
1.700000E+02
1.700000E+02
1.700000E+02
1.700000E+02
1.700000E+02
1.700000E+02
1.700000E+02
1.700000E+02
1.700000E+02
1.700000E+02
1.700000E+02
1.700000E+02
1.700000E+02
1.700000E+02
1.700000E+02
1.700000E+02
1.700000E+02
1.700000E+02
1.700000E+02
1.700000E+02
1.700000E+02
1.700000E+02
1.700000E+02
1.700000E+02
1.700000E+02
1.700000E+02
1.700000E+02
1.700000E+02
1.700000E+02
1.700000E+02
1.700000E+02
1.700000E+02
1.700000E+02
1.700000E+02
1.700000E+02
1.700000E+02
1.700000E+02
1.700000E+02
1.700000E+02
1.700000E+02
1.700000E+02
1.700000E+02
1.700000E+02
1.700000E+02
1.700000E+02
1.700000E+02
1.700000E+02
1.700000E+02
1.700000E+02
1.700000E+02
1.700000E+02
1.700000E+02
1.700000E+02
1.700000E+02
1.700000E+02
1.700000E+02
1.700000E+02
1.700000E+02
1.700000E+02
1.700000E+02
1.700000E+02
1.700000E+02
1.700000E+02
1.700000E+02
1.700000E+02
1.700000E+02
1.700000E+02
1.700000E+02
1.700000E+02
1.700000E+02
1.700000E+02
1.700000E+02
1.700000E+02
1.700000E+02
1.700000E+02
1.700000E+02
1.700000E+02
1.700000E+02
1.700000E+02
1.700000E+02
1.700000E+02
1.700000E+02
1.700000E+02
1.700000E+02
1.700000E+02
1.700000E+02
1.700000E+02
1.700000E+02
1.700000E+02
1.700000E+02
1.700000E+02
1.700000E+02
1.700000E+02
1.700000E+02
1.700000E+02
1.700000E+02
1.700000E+02
1.700000E+02
1.700000E+02
1.700000E+02
1.700000E+02
1.750000E+02
1.750000E+02
1.750000E+02
1.750000E+02
1.750000E+02
1.750000E+02
1.750000E+02
1.750000E+02
1.750000E+02
1.750000E+02
1.750000E+02
1.750000E+02
1.750000E+02
1.750000E+02
1.750000E+02
1.750000E+02
1.750000E+02
1.750000E+02
1.750000E+02
1.750000E+02
1.750000E+02
1.750000E+02
1.750000E+02
1.750000E+02
1.750000E+02
1.750000E+02
1.750000E+02
1.750000E+02
1.750000E+02
1.750000E+02
1.750000E+02
1.750000E+02
1.750000E+02
1.750000E+02
1.750000E+02
1.750000E+02
1.750000E+02
1.750000E+02
1.750000E+02
1.750000E+02
1.750000E+02
1.750000E+02
1.750000E+02
1.750000E+02
1.750000E+02
1.750000E+02
1.750000E+02
1.750000E+02
1.750000E+02
1.750000E+02
1.750000E+02
1.750000E+02
1.750000E+02
1.750000E+02
1.750000E+02
1.750000E+02
1.750000E+02
1.750000E+02
1.750000E+02
1.750000E+02
1.750000E+02
1.750000E+02
1.750000E+02
1.750000E+02
1.750000E+02
1.750000E+02
1.750000E+02
1.750000E+02
1.750000E+02
1.750000E+02
1.750000E+02
1.750000E+02
1.750000E+02
1.750000E+02
1.750000E+02
1.750000E+02
1.750000E+02
1.750000E+02
1.750000E+02
1.750000E+02
1.750000E+02
1.750000E+02
1.750000E+02
1.750000E+02
1.750000E+02
1.750000E+02
1.750000E+02
1.750000E+02
1.750000E+02
1.750000E+02
1.750000E+02
1.750000E+02
1.750000E+02
1.750000E+02
1.750000E+02
1.750000E+02
1.750000E+02
1.750000E+02
1.750000E+02
1.750000E+02
1.750000E+02
1.750000E+02
1.750000E+02
1.750000E+02
1.750000E+02
1.750000E+02
1.750000E+02
1.750000E+02
1.750000E+02
1.750000E+02
1.750000E+02
1.750000E+02
1.750000E+02
1.750000E+02
1.750000E+02
1.750000E+02
1.750000E+02
1.750000E+02
1.750000E+02
1.750000E+02
1.750000E+02
1.750000E+02
1.750000E+02
1.750000E+02
1.750000E+02
1.750000E+02
1.750000E+02
1.750000E+02
1.750000E+02
1.750000E+02
1.750000E+02
1.750000E+02
1.750000E+02
1.750000E+02
1.750000E+02
1.750000E+02
1.750000E+02
1.750000E+02
1.750000E+02
1.750000E+02
1.750000E+02
1.750000E+02
1.750000E+02
1.750000E+02
1.750000E+02
1.750000E+02
1.750000E+02
1.750000E+02
1.750000E+02
1.750000E+02
1.750000E+02
1.750000E+02
1.750000E+02
1.750000E+02
1.750000E+02
1.750000E+02
1.750000E+02
1.750000E+02
1.750000E+02
1.750000E+02
1.750000E+02
1.750000E+02
1.750000E+02
1.750000E+02
1.750000E+02
1.750000E+02
1.750000E+02
1.750000E+02
1.750000E+02
1.750000E+02
1.750000E+02
1.750000E+02
1.750000E+02
1.750000E+02
1.750000E+02
1.750000E+02
1.750000E+02
1.750000E+02
1.750000E+02
1.750000E+02
1.750000E+02
1.750000E+02
1.750000E+02
1.750000E+02
1.750000E+02
1.750000E+02
1.750000E+02
1.750000E+02
1.750000E+02
1.750000E+02
1.750000E+02
1.750000E+02
1.750000E+02
1.750000E+02
1.750000E+02
1.750000E+02
1.750000E+02
1.750000E+02
1.750000E+02
1.750000E+02
1.750000E+02
1.800000E+02
1.800000E+02
1.800000E+02
1.800000E+02
1.800000E+02
1.800000E+02
1.800000E+02
1.800000E+02
1.800000E+02
1.800000E+02
1.800000E+02
1.800000E+02
1.800000E+02
1.800000E+02
1.800000E+02
1.800000E+02
1.800000E+02
1.800000E+02
1.800000E+02
1.800000E+02
1.800000E+02
1.800000E+02
1.800000E+02
1.800000E+02
1.800000E+02
1.800000E+02
1.800000E+02
1.800000E+02
1.800000E+02
1.800000E+02
1.800000E+02
1.800000E+02
1.800000E+02
1.800000E+02
1.800000E+02
1.800000E+02
1.800000E+02
1.800000E+02
1.800000E+02
1.800000E+02
1.800000E+02
1.800000E+02
1.800000E+02
1.800000E+02
1.800000E+02
1.800000E+02
1.800000E+02
1.800000E+02
1.800000E+02
1.800000E+02
1.800000E+02
1.800000E+02
1.800000E+02
1.800000E+02
1.800000E+02
1.800000E+02
1.800000E+02
1.800000E+02
1.800000E+02
1.800000E+02
1.800000E+02
1.800000E+02
1.800000E+02
1.800000E+02
1.800000E+02
1.800000E+02
1.800000E+02
1.800000E+02
1.800000E+02
1.800000E+02
1.800000E+02
1.800000E+02
1.800000E+02
1.800000E+02
1.800000E+02
1.800000E+02
1.800000E+02
1.800000E+02
1.800000E+02
1.800000E+02
1.800000E+02
1.800000E+02
1.800000E+02
1.800000E+02
1.800000E+02
1.800000E+02
1.800000E+02
1.800000E+02
1.800000E+02
1.800000E+02
1.800000E+02
1.800000E+02
1.800000E+02
1.800000E+02
1.800000E+02
1.800000E+02
1.800000E+02
1.800000E+02
1.800000E+02
1.800000E+02
1.800000E+02
1.800000E+02
1.800000E+02
1.800000E+02
1.800000E+02
1.800000E+02
1.800000E+02
1.800000E+02
1.800000E+02
1.800000E+02
1.800000E+02
1.800000E+02
1.800000E+02
1.800000E+02
1.800000E+02
1.800000E+02
1.800000E+02
1.800000E+02
1.800000E+02
1.800000E+02
1.800000E+02
1.800000E+02
1.800000E+02
1.800000E+02
1.800000E+02
1.800000E+02
1.800000E+02
1.800000E+02
1.800000E+02
1.800000E+02
1.800000E+02
1.800000E+02
1.800000E+02
1.800000E+02
1.800000E+02
1.800000E+02
1.800000E+02
1.800000E+02
1.800000E+02
1.800000E+02
1.800000E+02
1.800000E+02
1.800000E+02
1.800000E+02
1.800000E+02
1.800000E+02
1.800000E+02
1.800000E+02
1.800000E+02
1.800000E+02
1.800000E+02
1.800000E+02
1.800000E+02
1.800000E+02
1.800000E+02
1.800000E+02
1.800000E+02
1.800000E+02
1.800000E+02
1.800000E+02
1.800000E+02
1.800000E+02
1.800000E+02
1.800000E+02
1.800000E+02
1.800000E+02
1.800000E+02
1.800000E+02
1.800000E+02
1.800000E+02
1.800000E+02
1.800000E+02
1.800000E+02
1.800000E+02
1.800000E+02
1.800000E+02
1.800000E+02
1.800000E+02
1.800000E+02
1.800000E+02
1.800000E+02
1.800000E+02
1.800000E+02
1.800000E+02
1.800000E+02
1.800000E+02
1.800000E+02
1.800000E+02
1.800000E+02
1.800000E+02
1.800000E+02
1.800000E+02
1.800000E+02
1.800000E+02
1.800000E+02
1.800000E+02
1.800000E+02
1.800000E+02
1.800000E+02
1.800000E+02
1.800000E+02
1.850000E+02
1.850000E+02
1.850000E+02
1.850000E+02
1.850000E+02
1.850000E+02
1.850000E+02
1.850000E+02
1.850000E+02
1.850000E+02
1.850000E+02
1.850000E+02
1.850000E+02
1.850000E+02
1.850000E+02
1.850000E+02
1.850000E+02
1.850000E+02
1.850000E+02
1.850000E+02
1.850000E+02
1.850000E+02
1.850000E+02
1.850000E+02
1.850000E+02
1.850000E+02
1.850000E+02
1.850000E+02
1.850000E+02
1.850000E+02
1.850000E+02
1.850000E+02
1.850000E+02
1.850000E+02
1.850000E+02
1.850000E+02
1.850000E+02
1.850000E+02
1.850000E+02
1.850000E+02
1.850000E+02
1.850000E+02
1.850000E+02
1.850000E+02
1.850000E+02
1.850000E+02
1.850000E+02
1.850000E+02
1.850000E+02
1.850000E+02
1.850000E+02
1.850000E+02
1.850000E+02
1.850000E+02
1.850000E+02
1.850000E+02
1.850000E+02
1.850000E+02
1.850000E+02
1.850000E+02
1.850000E+02
1.850000E+02
1.850000E+02
1.850000E+02
1.850000E+02
1.850000E+02
1.850000E+02
1.850000E+02
1.850000E+02
1.850000E+02
1.850000E+02
1.850000E+02
1.850000E+02
1.850000E+02
1.850000E+02
1.850000E+02
1.850000E+02
1.850000E+02
1.850000E+02
1.850000E+02
1.850000E+02
1.850000E+02
1.850000E+02
1.850000E+02
1.850000E+02
1.850000E+02
1.850000E+02
1.850000E+02
1.850000E+02
1.850000E+02
1.850000E+02
1.850000E+02
1.850000E+02
1.850000E+02
1.850000E+02
1.850000E+02
1.850000E+02
1.850000E+02
1.850000E+02
1.850000E+02
1.850000E+02
1.850000E+02
1.850000E+02
1.850000E+02
1.850000E+02
1.850000E+02
1.850000E+02
1.850000E+02
1.850000E+02
1.850000E+02
1.850000E+02
1.850000E+02
1.850000E+02
1.850000E+02
1.850000E+02
1.850000E+02
1.850000E+02
1.850000E+02
1.850000E+02
1.850000E+02
1.850000E+02
1.850000E+02
1.850000E+02
1.850000E+02
1.850000E+02
1.850000E+02
1.850000E+02
1.850000E+02
1.850000E+02
1.850000E+02
1.850000E+02
1.850000E+02
1.850000E+02
1.850000E+02
1.850000E+02
1.850000E+02
1.850000E+02
1.850000E+02
1.850000E+02
1.850000E+02
1.850000E+02
1.850000E+02
1.850000E+02
1.850000E+02
1.850000E+02
1.850000E+02
1.850000E+02
1.850000E+02
1.850000E+02
1.850000E+02
1.850000E+02
1.850000E+02
1.850000E+02
1.850000E+02
1.850000E+02
1.850000E+02
1.850000E+02
1.850000E+02
1.850000E+02
1.850000E+02
1.850000E+02
1.850000E+02
1.850000E+02
1.850000E+02
1.850000E+02
1.850000E+02
1.850000E+02
1.850000E+02
1.850000E+02
1.850000E+02
1.850000E+02
1.850000E+02
1.850000E+02
1.850000E+02
1.850000E+02
1.850000E+02
1.850000E+02
1.850000E+02
1.850000E+02
1.850000E+02
1.850000E+02
1.850000E+02
1.850000E+02
1.850000E+02
1.850000E+02
1.850000E+02
1.850000E+02
1.850000E+02
1.850000E+02
1.850000E+02
1.850000E+02
1.850000E+02
1.850000E+02
1.850000E+02
1.850000E+02
1.850000E+02
1.850000E+02
1.850000E+02
1.850000E+02
1.850000E+02
1.850000E+02
1.900000E+02
1.900000E+02
1.900000E+02
1.900000E+02
1.900000E+02
1.900000E+02
1.900000E+02
1.900000E+02
1.900000E+02
1.900000E+02
1.900000E+02
1.900000E+02
1.900000E+02
1.900000E+02
1.900000E+02
1.900000E+02
1.900000E+02
1.900000E+02
1.900000E+02
1.900000E+02
1.900000E+02
1.900000E+02
1.900000E+02
1.900000E+02
1.900000E+02
1.900000E+02
1.900000E+02
1.900000E+02
1.900000E+02
1.900000E+02
1.900000E+02
1.900000E+02
1.900000E+02
1.900000E+02
1.900000E+02
1.900000E+02
1.900000E+02
1.900000E+02
1.900000E+02
1.900000E+02
1.900000E+02
1.900000E+02
1.900000E+02
1.900000E+02
1.900000E+02
1.900000E+02
1.900000E+02
1.900000E+02
1.900000E+02
1.900000E+02
1.900000E+02
1.900000E+02
1.900000E+02
1.900000E+02
1.900000E+02
1.900000E+02
1.900000E+02
1.900000E+02
1.900000E+02
1.900000E+02
1.900000E+02
1.900000E+02
1.900000E+02
1.900000E+02
1.900000E+02
1.900000E+02
1.900000E+02
1.900000E+02
1.900000E+02
1.900000E+02
1.900000E+02
1.900000E+02
1.900000E+02
1.900000E+02
1.900000E+02
1.900000E+02
1.900000E+02
1.900000E+02
1.900000E+02
1.900000E+02
1.900000E+02
1.900000E+02
1.900000E+02
1.900000E+02
1.900000E+02
1.900000E+02
1.900000E+02
1.900000E+02
1.900000E+02
1.900000E+02
1.900000E+02
1.900000E+02
1.900000E+02
1.900000E+02
1.900000E+02
1.900000E+02
1.900000E+02
1.900000E+02
1.900000E+02
1.900000E+02
1.900000E+02
1.900000E+02
1.900000E+02
1.900000E+02
1.900000E+02
1.900000E+02
1.900000E+02
1.900000E+02
1.900000E+02
1.900000E+02
1.900000E+02
1.900000E+02
1.900000E+02
1.900000E+02
1.900000E+02
1.900000E+02
1.900000E+02
1.900000E+02
1.900000E+02
1.900000E+02
1.900000E+02
1.900000E+02
1.900000E+02
1.900000E+02
1.900000E+02
1.900000E+02
1.900000E+02
1.900000E+02
1.900000E+02
1.900000E+02
1.900000E+02
1.900000E+02
1.900000E+02
1.900000E+02
1.900000E+02
1.900000E+02
1.900000E+02
1.900000E+02
1.900000E+02
1.900000E+02
1.900000E+02
1.900000E+02
1.900000E+02
1.900000E+02
1.900000E+02
1.900000E+02
1.900000E+02
1.900000E+02
1.900000E+02
1.900000E+02
1.900000E+02
1.900000E+02
1.900000E+02
1.900000E+02
1.900000E+02
1.900000E+02
1.900000E+02
1.900000E+02
1.900000E+02
1.900000E+02
1.900000E+02
1.900000E+02
1.900000E+02
1.900000E+02
1.900000E+02
1.900000E+02
1.900000E+02
1.900000E+02
1.900000E+02
1.900000E+02
1.900000E+02
1.900000E+02
1.900000E+02
1.900000E+02
1.900000E+02
1.900000E+02
1.900000E+02
1.900000E+02
1.900000E+02
1.900000E+02
1.900000E+02
1.900000E+02
1.900000E+02
1.900000E+02
1.900000E+02
1.900000E+02
1.900000E+02
1.900000E+02
1.900000E+02
1.900000E+02
1.900000E+02
1.900000E+02
1.900000E+02
1.900000E+02
1.900000E+02
1.900000E+02
1.900000E+02
1.900000E+02
1.900000E+02
1.900000E+02
1.900000E+02
1.950000E+02
1.950000E+02
1.950000E+02
1.950000E+02
1.950000E+02
1.950000E+02
1.950000E+02
1.950000E+02
1.950000E+02
1.950000E+02
1.950000E+02
1.950000E+02
1.950000E+02
1.950000E+02
1.950000E+02
1.950000E+02
1.950000E+02
1.950000E+02
1.950000E+02
1.950000E+02
1.950000E+02
1.950000E+02
1.950000E+02
1.950000E+02
1.950000E+02
1.950000E+02
1.950000E+02
1.950000E+02
1.950000E+02
1.950000E+02
1.950000E+02
1.950000E+02
1.950000E+02
1.950000E+02
1.950000E+02
1.950000E+02
1.950000E+02
1.950000E+02
1.950000E+02
1.950000E+02
1.950000E+02
1.950000E+02
1.950000E+02
1.950000E+02
1.950000E+02
1.950000E+02
1.950000E+02
1.950000E+02
1.950000E+02
1.950000E+02
1.950000E+02
1.950000E+02
1.950000E+02
1.950000E+02
1.950000E+02
1.950000E+02
1.950000E+02
1.950000E+02
1.950000E+02
1.950000E+02
1.950000E+02
1.950000E+02
1.950000E+02
1.950000E+02
1.950000E+02
1.950000E+02
1.950000E+02
1.950000E+02
1.950000E+02
1.950000E+02
1.950000E+02
1.950000E+02
1.950000E+02
1.950000E+02
1.950000E+02
1.950000E+02
1.950000E+02
1.950000E+02
1.950000E+02
1.950000E+02
1.950000E+02
1.950000E+02
1.950000E+02
1.950000E+02
1.950000E+02
1.950000E+02
1.950000E+02
1.950000E+02
1.950000E+02
1.950000E+02
1.950000E+02
1.950000E+02
1.950000E+02
1.950000E+02
1.950000E+02
1.950000E+02
1.950000E+02
1.950000E+02
1.950000E+02
1.950000E+02
1.950000E+02
1.950000E+02
1.950000E+02
1.950000E+02
1.950000E+02
1.950000E+02
1.950000E+02
1.950000E+02
1.950000E+02
1.950000E+02
1.950000E+02
1.950000E+02
1.950000E+02
1.950000E+02
1.950000E+02
1.950000E+02
1.950000E+02
1.950000E+02
1.950000E+02
1.950000E+02
1.950000E+02
1.950000E+02
1.950000E+02
1.950000E+02
1.950000E+02
1.950000E+02
1.950000E+02
1.950000E+02
1.950000E+02
1.950000E+02
1.950000E+02
1.950000E+02
1.950000E+02
1.950000E+02
1.950000E+02
1.950000E+02
1.950000E+02
1.950000E+02
1.950000E+02
1.950000E+02
1.950000E+02
1.950000E+02
1.950000E+02
1.950000E+02
1.950000E+02
1.950000E+02
1.950000E+02
1.950000E+02
1.950000E+02
1.950000E+02
1.950000E+02
1.950000E+02
1.950000E+02
1.950000E+02
1.950000E+02
1.950000E+02
1.950000E+02
1.950000E+02
1.950000E+02
1.950000E+02
1.950000E+02
1.950000E+02
1.950000E+02
1.950000E+02
1.950000E+02
1.950000E+02
1.950000E+02
1.950000E+02
1.950000E+02
1.950000E+02
1.950000E+02
1.950000E+02
1.950000E+02
1.950000E+02
1.950000E+02
1.950000E+02
1.950000E+02
1.950000E+02
1.950000E+02
1.950000E+02
1.950000E+02
1.950000E+02
1.950000E+02
1.950000E+02
1.950000E+02
1.950000E+02
1.950000E+02
1.950000E+02
1.950000E+02
1.950000E+02
1.950000E+02
1.950000E+02
1.950000E+02
1.950000E+02
1.950000E+02
1.950000E+02
1.950000E+02
1.950000E+02
1.950000E+02
1.950000E+02
1.950000E+02
2.000000E+02
2.000000E+02
2.000000E+02
2.000000E+02
2.000000E+02
2.000000E+02
2.000000E+02
2.000000E+02
2.000000E+02
2.000000E+02
2.000000E+02
2.000000E+02
2.000000E+02
2.000000E+02
2.000000E+02
2.000000E+02
2.000000E+02
2.000000E+02
2.000000E+02
2.000000E+02
2.000000E+02
2.000000E+02
2.000000E+02
2.000000E+02
2.000000E+02
2.000000E+02
2.000000E+02
2.000000E+02
2.000000E+02
2.000000E+02
2.000000E+02
2.000000E+02
2.000000E+02
2.000000E+02
2.000000E+02
2.000000E+02
2.000000E+02
2.000000E+02
2.000000E+02
2.000000E+02
2.000000E+02
2.000000E+02
2.000000E+02
2.000000E+02
2.000000E+02
2.000000E+02
2.000000E+02
2.000000E+02
2.000000E+02
2.000000E+02
2.000000E+02
2.000000E+02
2.000000E+02
2.000000E+02
2.000000E+02
2.000000E+02
2.000000E+02
2.000000E+02
2.000000E+02
2.000000E+02
2.000000E+02
2.000000E+02
2.000000E+02
2.000000E+02
2.000000E+02
2.000000E+02
2.000000E+02
2.000000E+02
2.000000E+02
2.000000E+02
2.000000E+02
2.000000E+02
2.000000E+02
2.000000E+02
2.000000E+02
2.000000E+02
2.000000E+02
2.000000E+02
2.000000E+02
2.000000E+02
2.000000E+02
2.000000E+02
2.000000E+02
2.000000E+02
2.000000E+02
2.000000E+02
2.000000E+02
2.000000E+02
2.000000E+02
2.000000E+02
2.000000E+02
2.000000E+02
2.000000E+02
2.000000E+02
2.000000E+02
2.000000E+02
2.000000E+02
2.000000E+02
2.000000E+02
2.000000E+02
2.000000E+02
2.000000E+02
2.000000E+02
2.000000E+02
2.000000E+02
2.000000E+02
2.000000E+02
2.000000E+02
2.000000E+02
2.000000E+02
2.000000E+02
2.000000E+02
2.000000E+02
2.000000E+02
2.000000E+02
2.000000E+02
2.000000E+02
2.000000E+02
2.000000E+02
2.000000E+02
2.000000E+02
2.000000E+02
2.000000E+02
2.000000E+02
2.000000E+02
2.000000E+02
2.000000E+02
2.000000E+02
2.000000E+02
2.000000E+02
2.000000E+02
2.000000E+02
2.000000E+02
2.000000E+02
2.000000E+02
2.000000E+02
2.000000E+02
2.000000E+02
2.000000E+02
2.000000E+02
2.000000E+02
2.000000E+02
2.000000E+02
2.000000E+02
2.000000E+02
2.000000E+02
2.000000E+02
2.000000E+02
2.000000E+02
2.000000E+02
2.000000E+02
2.000000E+02
2.000000E+02
2.000000E+02
2.000000E+02
2.000000E+02
2.000000E+02
2.000000E+02
2.000000E+02
2.000000E+02
2.000000E+02
2.000000E+02
2.000000E+02
2.000000E+02
2.000000E+02
2.000000E+02
2.000000E+02
2.000000E+02
2.000000E+02
2.000000E+02
2.000000E+02
2.000000E+02
2.000000E+02
2.000000E+02
2.000000E+02
2.000000E+02
2.000000E+02
2.000000E+02
2.000000E+02
2.000000E+02
2.000000E+02
2.000000E+02
2.000000E+02
2.000000E+02
2.000000E+02
2.000000E+02
2.000000E+02
2.000000E+02
2.000000E+02
2.000000E+02
2.000000E+02
2.000000E+02
2.000000E+02
2.000000E+02
2.000000E+02
2.000000E+02
2.000000E+02
2.000000E+02
2.000000E+02
2.000000E+02
2.000000E+02
2.050000E+02
2.050000E+02
2.050000E+02
2.050000E+02
2.050000E+02
2.050000E+02
2.050000E+02
2.050000E+02
2.050000E+02
2.050000E+02
2.050000E+02
2.050000E+02
2.050000E+02
2.050000E+02
2.050000E+02
2.050000E+02
2.050000E+02
2.050000E+02
2.050000E+02
2.050000E+02
2.050000E+02
2.050000E+02
2.050000E+02
2.050000E+02
2.050000E+02
2.050000E+02
2.050000E+02
2.050000E+02
2.050000E+02
2.050000E+02
2.050000E+02
2.050000E+02
2.050000E+02
2.050000E+02
2.050000E+02
2.050000E+02
2.050000E+02
2.050000E+02
2.050000E+02
2.050000E+02
2.050000E+02
2.050000E+02
2.050000E+02
2.050000E+02
2.050000E+02
2.050000E+02
2.050000E+02
2.050000E+02
2.050000E+02
2.050000E+02
2.050000E+02
2.050000E+02
2.050000E+02
2.050000E+02
2.050000E+02
2.050000E+02
2.050000E+02
2.050000E+02
2.050000E+02
2.050000E+02
2.050000E+02
2.050000E+02
2.050000E+02
2.050000E+02
2.050000E+02
2.050000E+02
2.050000E+02
2.050000E+02
2.050000E+02
2.050000E+02
2.050000E+02
2.050000E+02
2.050000E+02
2.050000E+02
2.050000E+02
2.050000E+02
2.050000E+02
2.050000E+02
2.050000E+02
2.050000E+02
2.050000E+02
2.050000E+02
2.050000E+02
2.050000E+02
2.050000E+02
2.050000E+02
2.050000E+02
2.050000E+02
2.050000E+02
2.050000E+02
2.050000E+02
2.050000E+02
2.050000E+02
2.050000E+02
2.050000E+02
2.050000E+02
2.050000E+02
2.050000E+02
2.050000E+02
2.050000E+02
2.050000E+02
2.050000E+02
2.050000E+02
2.050000E+02
2.050000E+02
2.050000E+02
2.050000E+02
2.050000E+02
2.050000E+02
2.050000E+02
2.050000E+02
2.050000E+02
2.050000E+02
2.050000E+02
2.050000E+02
2.050000E+02
2.050000E+02
2.050000E+02
2.050000E+02
2.050000E+02
2.050000E+02
2.050000E+02
2.050000E+02
2.050000E+02
2.050000E+02
2.050000E+02
2.050000E+02
2.050000E+02
2.050000E+02
2.050000E+02
2.050000E+02
2.050000E+02
2.050000E+02
2.050000E+02
2.050000E+02
2.050000E+02
2.050000E+02
2.050000E+02
2.050000E+02
2.050000E+02
2.050000E+02
2.050000E+02
2.050000E+02
2.050000E+02
2.050000E+02
2.050000E+02
2.050000E+02
2.050000E+02
2.050000E+02
2.050000E+02
2.050000E+02
2.050000E+02
2.050000E+02
2.050000E+02
2.050000E+02
2.050000E+02
2.050000E+02
2.050000E+02
2.050000E+02
2.050000E+02
2.050000E+02
2.050000E+02
2.050000E+02
2.050000E+02
2.050000E+02
2.050000E+02
2.050000E+02
2.050000E+02
2.050000E+02
2.050000E+02
2.050000E+02
2.050000E+02
2.050000E+02
2.050000E+02
2.050000E+02
2.050000E+02
2.050000E+02
2.050000E+02
2.050000E+02
2.050000E+02
2.050000E+02
2.050000E+02
2.050000E+02
2.050000E+02
2.050000E+02
2.050000E+02
2.050000E+02
2.050000E+02
2.050000E+02
2.050000E+02
2.050000E+02
2.050000E+02
2.050000E+02
2.050000E+02
2.050000E+02
2.050000E+02
2.050000E+02
2.050000E+02
2.050000E+02
2.050000E+02
2.050000E+02
2.100000E+02
2.100000E+02
2.100000E+02
2.100000E+02
2.100000E+02
2.100000E+02
2.100000E+02
2.100000E+02
2.100000E+02
2.100000E+02
2.100000E+02
2.100000E+02
2.100000E+02
2.100000E+02
2.100000E+02
2.100000E+02
2.100000E+02
2.100000E+02
2.100000E+02
2.100000E+02
2.100000E+02
2.100000E+02
2.100000E+02
2.100000E+02
2.100000E+02
2.100000E+02
2.100000E+02
2.100000E+02
2.100000E+02
2.100000E+02
2.100000E+02
2.100000E+02
2.100000E+02
2.100000E+02
2.100000E+02
2.100000E+02
2.100000E+02
2.100000E+02
2.100000E+02
2.100000E+02
2.100000E+02
2.100000E+02
2.100000E+02
2.100000E+02
2.100000E+02
2.100000E+02
2.100000E+02
2.100000E+02
2.100000E+02
2.100000E+02
2.100000E+02
2.100000E+02
2.100000E+02
2.100000E+02
2.100000E+02
2.100000E+02
2.100000E+02
2.100000E+02
2.100000E+02
2.100000E+02
2.100000E+02
2.100000E+02
2.100000E+02
2.100000E+02
2.100000E+02
2.100000E+02
2.100000E+02
2.100000E+02
2.100000E+02
2.100000E+02
2.100000E+02
2.100000E+02
2.100000E+02
2.100000E+02
2.100000E+02
2.100000E+02
2.100000E+02
2.100000E+02
2.100000E+02
2.100000E+02
2.100000E+02
2.100000E+02
2.100000E+02
2.100000E+02
2.100000E+02
2.100000E+02
2.100000E+02
2.100000E+02
2.100000E+02
2.100000E+02
2.100000E+02
2.100000E+02
2.100000E+02
2.100000E+02
2.100000E+02
2.100000E+02
2.100000E+02
2.100000E+02
2.100000E+02
2.100000E+02
2.100000E+02
2.100000E+02
2.100000E+02
2.100000E+02
2.100000E+02
2.100000E+02
2.100000E+02
2.100000E+02
2.100000E+02
2.100000E+02
2.100000E+02
2.100000E+02
2.100000E+02
2.100000E+02
2.100000E+02
2.100000E+02
2.100000E+02
2.100000E+02
2.100000E+02
2.100000E+02
2.100000E+02
2.100000E+02
2.100000E+02
2.100000E+02
2.100000E+02
2.100000E+02
2.100000E+02
2.100000E+02
2.100000E+02
2.100000E+02
2.100000E+02
2.100000E+02
2.100000E+02
2.100000E+02
2.100000E+02
2.100000E+02
2.100000E+02
2.100000E+02
2.100000E+02
2.100000E+02
2.100000E+02
2.100000E+02
2.100000E+02
2.100000E+02
2.100000E+02
2.100000E+02
2.100000E+02
2.100000E+02
2.100000E+02
2.100000E+02
2.100000E+02
2.100000E+02
2.100000E+02
2.100000E+02
2.100000E+02
2.100000E+02
2.100000E+02
2.100000E+02
2.100000E+02
2.100000E+02
2.100000E+02
2.100000E+02
2.100000E+02
2.100000E+02
2.100000E+02
2.100000E+02
2.100000E+02
2.100000E+02
2.100000E+02
2.100000E+02
2.100000E+02
2.100000E+02
2.100000E+02
2.100000E+02
2.100000E+02
2.100000E+02
2.100000E+02
2.100000E+02
2.100000E+02
2.100000E+02
2.100000E+02
2.100000E+02
2.100000E+02
2.100000E+02
2.100000E+02
2.100000E+02
2.100000E+02
2.100000E+02
2.100000E+02
2.100000E+02
2.100000E+02
2.100000E+02
2.100000E+02
2.100000E+02
2.100000E+02
2.100000E+02
2.100000E+02
2.100000E+02
2.100000E+02
2.100000E+02
2.100000E+02
2.150000E+02
2.150000E+02
2.150000E+02
2.150000E+02
2.150000E+02
2.150000E+02
2.150000E+02
2.150000E+02
2.150000E+02
2.150000E+02
2.150000E+02
2.150000E+02
2.150000E+02
2.150000E+02
2.150000E+02
2.150000E+02
2.150000E+02
2.150000E+02
2.150000E+02
2.150000E+02
2.150000E+02
2.150000E+02
2.150000E+02
2.150000E+02
2.150000E+02
2.150000E+02
2.150000E+02
2.150000E+02
2.150000E+02
2.150000E+02
2.150000E+02
2.150000E+02
2.150000E+02
2.150000E+02
2.150000E+02
2.150000E+02
2.150000E+02
2.150000E+02
2.150000E+02
2.150000E+02
2.150000E+02
2.150000E+02
2.150000E+02
2.150000E+02
2.150000E+02
2.150000E+02
2.150000E+02
2.150000E+02
2.150000E+02
2.150000E+02
2.150000E+02
2.150000E+02
2.150000E+02
2.150000E+02
2.150000E+02
2.150000E+02
2.150000E+02
2.150000E+02
2.150000E+02
2.150000E+02
2.150000E+02
2.150000E+02
2.150000E+02
2.150000E+02
2.150000E+02
2.150000E+02
2.150000E+02
2.150000E+02
2.150000E+02
2.150000E+02
2.150000E+02
2.150000E+02
2.150000E+02
2.150000E+02
2.150000E+02
2.150000E+02
2.150000E+02
2.150000E+02
2.150000E+02
2.150000E+02
2.150000E+02
2.150000E+02
2.150000E+02
2.150000E+02
2.150000E+02
2.150000E+02
2.150000E+02
2.150000E+02
2.150000E+02
2.150000E+02
2.150000E+02
2.150000E+02
2.150000E+02
2.150000E+02
2.150000E+02
2.150000E+02
2.150000E+02
2.150000E+02
2.150000E+02
2.150000E+02
2.150000E+02
2.150000E+02
2.150000E+02
2.150000E+02
2.150000E+02
2.150000E+02
2.150000E+02
2.150000E+02
2.150000E+02
2.150000E+02
2.150000E+02
2.150000E+02
2.150000E+02
2.150000E+02
2.150000E+02
2.150000E+02
2.150000E+02
2.150000E+02
2.150000E+02
2.150000E+02
2.150000E+02
2.150000E+02
2.150000E+02
2.150000E+02
2.150000E+02
2.150000E+02
2.150000E+02
2.150000E+02
2.150000E+02
2.150000E+02
2.150000E+02
2.150000E+02
2.150000E+02
2.150000E+02
2.150000E+02
2.150000E+02
2.150000E+02
2.150000E+02
2.150000E+02
2.150000E+02
2.150000E+02
2.150000E+02
2.150000E+02
2.150000E+02
2.150000E+02
2.150000E+02
2.150000E+02
2.150000E+02
2.150000E+02
2.150000E+02
2.150000E+02
2.150000E+02
2.150000E+02
2.150000E+02
2.150000E+02
2.150000E+02
2.150000E+02
2.150000E+02
2.150000E+02
2.150000E+02
2.150000E+02
2.150000E+02
2.150000E+02
2.150000E+02
2.150000E+02
2.150000E+02
2.150000E+02
2.150000E+02
2.150000E+02
2.150000E+02
2.150000E+02
2.150000E+02
2.150000E+02
2.150000E+02
2.150000E+02
2.150000E+02
2.150000E+02
2.150000E+02
2.150000E+02
2.150000E+02
2.150000E+02
2.150000E+02
2.150000E+02
2.150000E+02
2.150000E+02
2.150000E+02
2.150000E+02
2.150000E+02
2.150000E+02
2.150000E+02
2.150000E+02
2.150000E+02
2.150000E+02
2.150000E+02
2.150000E+02
2.150000E+02
2.150000E+02
2.150000E+02
2.150000E+02
2.150000E+02
2.150000E+02
2.200000E+02
2.200000E+02
2.200000E+02
2.200000E+02
2.200000E+02
2.200000E+02
2.200000E+02
2.200000E+02
2.200000E+02
2.200000E+02
2.200000E+02
2.200000E+02
2.200000E+02
2.200000E+02
2.200000E+02
2.200000E+02
2.200000E+02
2.200000E+02
2.200000E+02
2.200000E+02
2.200000E+02
2.200000E+02
2.200000E+02
2.200000E+02
2.200000E+02
2.200000E+02
2.200000E+02
2.200000E+02
2.200000E+02
2.200000E+02
2.200000E+02
2.200000E+02
2.200000E+02
2.200000E+02
2.200000E+02
2.200000E+02
2.200000E+02
2.200000E+02
2.200000E+02
2.200000E+02
2.200000E+02
2.200000E+02
2.200000E+02
2.200000E+02
2.200000E+02
2.200000E+02
2.200000E+02
2.200000E+02
2.200000E+02
2.200000E+02
2.200000E+02
2.200000E+02
2.200000E+02
2.200000E+02
2.200000E+02
2.200000E+02
2.200000E+02
2.200000E+02
2.200000E+02
2.200000E+02
2.200000E+02
2.200000E+02
2.200000E+02
2.200000E+02
2.200000E+02
2.200000E+02
2.200000E+02
2.200000E+02
2.200000E+02
2.200000E+02
2.200000E+02
2.200000E+02
2.200000E+02
2.200000E+02
2.200000E+02
2.200000E+02
2.200000E+02
2.200000E+02
2.200000E+02
2.200000E+02
2.200000E+02
2.200000E+02
2.200000E+02
2.200000E+02
2.200000E+02
2.200000E+02
2.200000E+02
2.200000E+02
2.200000E+02
2.200000E+02
2.200000E+02
2.200000E+02
2.200000E+02
2.200000E+02
2.200000E+02
2.200000E+02
2.200000E+02
2.200000E+02
2.200000E+02
2.200000E+02
2.200000E+02
2.200000E+02
2.200000E+02
2.200000E+02
2.200000E+02
2.200000E+02
2.200000E+02
2.200000E+02
2.200000E+02
2.200000E+02
2.200000E+02
2.200000E+02
2.200000E+02
2.200000E+02
2.200000E+02
2.200000E+02
2.200000E+02
2.200000E+02
2.200000E+02
2.200000E+02
2.200000E+02
2.200000E+02
2.200000E+02
2.200000E+02
2.200000E+02
2.200000E+02
2.200000E+02
2.200000E+02
2.200000E+02
2.200000E+02
2.200000E+02
2.200000E+02
2.200000E+02
2.200000E+02
2.200000E+02
2.200000E+02
2.200000E+02
2.200000E+02
2.200000E+02
2.200000E+02
2.200000E+02
2.200000E+02
2.200000E+02
2.200000E+02
2.200000E+02
2.200000E+02
2.200000E+02
2.200000E+02
2.200000E+02
2.200000E+02
2.200000E+02
2.200000E+02
2.200000E+02
2.200000E+02
2.200000E+02
2.200000E+02
2.200000E+02
2.200000E+02
2.200000E+02
2.200000E+02
2.200000E+02
2.200000E+02
2.200000E+02
2.200000E+02
2.200000E+02
2.200000E+02
2.200000E+02
2.200000E+02
2.200000E+02
2.200000E+02
2.200000E+02
2.200000E+02
2.200000E+02
2.200000E+02
2.200000E+02
2.200000E+02
2.200000E+02
2.200000E+02
2.200000E+02
2.200000E+02
2.200000E+02
2.200000E+02
2.200000E+02
2.200000E+02
2.200000E+02
2.200000E+02
2.200000E+02
2.200000E+02
2.200000E+02
2.200000E+02
2.200000E+02
2.200000E+02
2.200000E+02
2.200000E+02
2.200000E+02
2.200000E+02
2.200000E+02
2.200000E+02
2.200000E+02
2.200000E+02
2.200000E+02
2.250000E+02
2.250000E+02
2.250000E+02
2.250000E+02
2.250000E+02
2.250000E+02
2.250000E+02
2.250000E+02
2.250000E+02
2.250000E+02
2.250000E+02
2.250000E+02
2.250000E+02
2.250000E+02
2.250000E+02
2.250000E+02
2.250000E+02
2.250000E+02
2.250000E+02
2.250000E+02
2.250000E+02
2.250000E+02
2.250000E+02
2.250000E+02
2.250000E+02
2.250000E+02
2.250000E+02
2.250000E+02
2.250000E+02
2.250000E+02
2.250000E+02
2.250000E+02
2.250000E+02
2.250000E+02
2.250000E+02
2.250000E+02
2.250000E+02
2.250000E+02
2.250000E+02
2.250000E+02
2.250000E+02
2.250000E+02
2.250000E+02
2.250000E+02
2.250000E+02
2.250000E+02
2.250000E+02
2.250000E+02
2.250000E+02
2.250000E+02
2.250000E+02
2.250000E+02
2.250000E+02
2.250000E+02
2.250000E+02
2.250000E+02
2.250000E+02
2.250000E+02
2.250000E+02
2.250000E+02
2.250000E+02
2.250000E+02
2.250000E+02
2.250000E+02
2.250000E+02
2.250000E+02
2.250000E+02
2.250000E+02
2.250000E+02
2.250000E+02
2.250000E+02
2.250000E+02
2.250000E+02
2.250000E+02
2.250000E+02
2.250000E+02
2.250000E+02
2.250000E+02
2.250000E+02
2.250000E+02
2.250000E+02
2.250000E+02
2.250000E+02
2.250000E+02
2.250000E+02
2.250000E+02
2.250000E+02
2.250000E+02
2.250000E+02
2.250000E+02
2.250000E+02
2.250000E+02
2.250000E+02
2.250000E+02
2.250000E+02
2.250000E+02
2.250000E+02
2.250000E+02
2.250000E+02
2.250000E+02
2.250000E+02
2.250000E+02
2.250000E+02
2.250000E+02
2.250000E+02
2.250000E+02
2.250000E+02
2.250000E+02
2.250000E+02
2.250000E+02
2.250000E+02
2.250000E+02
2.250000E+02
2.250000E+02
2.250000E+02
2.250000E+02
2.250000E+02
2.250000E+02
2.250000E+02
2.250000E+02
2.250000E+02
2.250000E+02
2.250000E+02
2.250000E+02
2.250000E+02
2.250000E+02
2.250000E+02
2.250000E+02
2.250000E+02
2.250000E+02
2.250000E+02
2.250000E+02
2.250000E+02
2.250000E+02
2.250000E+02
2.250000E+02
2.250000E+02
2.250000E+02
2.250000E+02
2.250000E+02
2.250000E+02
2.250000E+02
2.250000E+02
2.250000E+02
2.250000E+02
2.250000E+02
2.250000E+02
2.250000E+02
2.250000E+02
2.250000E+02
2.250000E+02
2.250000E+02
2.250000E+02
2.250000E+02
2.250000E+02
2.250000E+02
2.250000E+02
2.250000E+02
2.250000E+02
2.250000E+02
2.250000E+02
2.250000E+02
2.250000E+02
2.250000E+02
2.250000E+02
2.250000E+02
2.250000E+02
2.250000E+02
2.250000E+02
2.250000E+02
2.250000E+02
2.250000E+02
2.250000E+02
2.250000E+02
2.250000E+02
2.250000E+02
2.250000E+02
2.250000E+02
2.250000E+02
2.250000E+02
2.250000E+02
2.250000E+02
2.250000E+02
2.250000E+02
2.250000E+02
2.250000E+02
2.250000E+02
2.250000E+02
2.250000E+02
2.250000E+02
2.250000E+02
2.250000E+02
2.250000E+02
2.250000E+02
2.250000E+02
2.250000E+02
2.250000E+02
2.250000E+02
2.250000E+02
2.250000E+02
2.250000E+02
2.300000E+02
2.300000E+02
2.300000E+02
2.300000E+02
2.300000E+02
2.300000E+02
2.300000E+02
2.300000E+02
2.300000E+02
2.300000E+02
2.300000E+02
2.300000E+02
2.300000E+02
2.300000E+02
2.300000E+02
2.300000E+02
2.300000E+02
2.300000E+02
2.300000E+02
2.300000E+02
2.300000E+02
2.300000E+02
2.300000E+02
2.300000E+02
2.300000E+02
2.300000E+02
2.300000E+02
2.300000E+02
2.300000E+02
2.300000E+02
2.300000E+02
2.300000E+02
2.300000E+02
2.300000E+02
2.300000E+02
2.300000E+02
2.300000E+02
2.300000E+02
2.300000E+02
2.300000E+02
2.300000E+02
2.300000E+02
2.300000E+02
2.300000E+02
2.300000E+02
2.300000E+02
2.300000E+02
2.300000E+02
2.300000E+02
2.300000E+02
2.300000E+02
2.300000E+02
2.300000E+02
2.300000E+02
2.300000E+02
2.300000E+02
2.300000E+02
2.300000E+02
2.300000E+02
2.300000E+02
2.300000E+02
2.300000E+02
2.300000E+02
2.300000E+02
2.300000E+02
2.300000E+02
2.300000E+02
2.300000E+02
2.300000E+02
2.300000E+02
2.300000E+02
2.300000E+02
2.300000E+02
2.300000E+02
2.300000E+02
2.300000E+02
2.300000E+02
2.300000E+02
2.300000E+02
2.300000E+02
2.300000E+02
2.300000E+02
2.300000E+02
2.300000E+02
2.300000E+02
2.300000E+02
2.300000E+02
2.300000E+02
2.300000E+02
2.300000E+02
2.300000E+02
2.300000E+02
2.300000E+02
2.300000E+02
2.300000E+02
2.300000E+02
2.300000E+02
2.300000E+02
2.300000E+02
2.300000E+02
2.300000E+02
2.300000E+02
2.300000E+02
2.300000E+02
2.300000E+02
2.300000E+02
2.300000E+02
2.300000E+02
2.300000E+02
2.300000E+02
2.300000E+02
2.300000E+02
2.300000E+02
2.300000E+02
2.300000E+02
2.300000E+02
2.300000E+02
2.300000E+02
2.300000E+02
2.300000E+02
2.300000E+02
2.300000E+02
2.300000E+02
2.300000E+02
2.300000E+02
2.300000E+02
2.300000E+02
2.300000E+02
2.300000E+02
2.300000E+02
2.300000E+02
2.300000E+02
2.300000E+02
2.300000E+02
2.300000E+02
2.300000E+02
2.300000E+02
2.300000E+02
2.300000E+02
2.300000E+02
2.300000E+02
2.300000E+02
2.300000E+02
2.300000E+02
2.300000E+02
2.300000E+02
2.300000E+02
2.300000E+02
2.300000E+02
2.300000E+02
2.300000E+02
2.300000E+02
2.300000E+02
2.300000E+02
2.300000E+02
2.300000E+02
2.300000E+02
2.300000E+02
2.300000E+02
2.300000E+02
2.300000E+02
2.300000E+02
2.300000E+02
2.300000E+02
2.300000E+02
2.300000E+02
2.300000E+02
2.300000E+02
2.300000E+02
2.300000E+02
2.300000E+02
2.300000E+02
2.300000E+02
2.300000E+02
2.300000E+02
2.300000E+02
2.300000E+02
2.300000E+02
2.300000E+02
2.300000E+02
2.300000E+02
2.300000E+02
2.300000E+02
2.300000E+02
2.300000E+02
2.300000E+02
2.300000E+02
2.300000E+02
2.300000E+02
2.300000E+02
2.300000E+02
2.300000E+02
2.300000E+02
2.300000E+02
2.300000E+02
2.300000E+02
2.300000E+02
2.300000E+02
2.300000E+02
2.300000E+02
2.300000E+02
2.350000E+02
2.350000E+02
2.350000E+02
2.350000E+02
2.350000E+02
2.350000E+02
2.350000E+02
2.350000E+02
2.350000E+02
2.350000E+02
2.350000E+02
2.350000E+02
2.350000E+02
2.350000E+02
2.350000E+02
2.350000E+02
2.350000E+02
2.350000E+02
2.350000E+02
2.350000E+02
2.350000E+02
2.350000E+02
2.350000E+02
2.350000E+02
2.350000E+02
2.350000E+02
2.350000E+02
2.350000E+02
2.350000E+02
2.350000E+02
2.350000E+02
2.350000E+02
2.350000E+02
2.350000E+02
2.350000E+02
2.350000E+02
2.350000E+02
2.350000E+02
2.350000E+02
2.350000E+02
2.350000E+02
2.350000E+02
2.350000E+02
2.350000E+02
2.350000E+02
2.350000E+02
2.350000E+02
2.350000E+02
2.350000E+02
2.350000E+02
2.350000E+02
2.350000E+02
2.350000E+02
2.350000E+02
2.350000E+02
2.350000E+02
2.350000E+02
2.350000E+02
2.350000E+02
2.350000E+02
2.350000E+02
2.350000E+02
2.350000E+02
2.350000E+02
2.350000E+02
2.350000E+02
2.350000E+02
2.350000E+02
2.350000E+02
2.350000E+02
2.350000E+02
2.350000E+02
2.350000E+02
2.350000E+02
2.350000E+02
2.350000E+02
2.350000E+02
2.350000E+02
2.350000E+02
2.350000E+02
2.350000E+02
2.350000E+02
2.350000E+02
2.350000E+02
2.350000E+02
2.350000E+02
2.350000E+02
2.350000E+02
2.350000E+02
2.350000E+02
2.350000E+02
2.350000E+02
2.350000E+02
2.350000E+02
2.350000E+02
2.350000E+02
2.350000E+02
2.350000E+02
2.350000E+02
2.350000E+02
2.350000E+02
2.350000E+02
2.350000E+02
2.350000E+02
2.350000E+02
2.350000E+02
2.350000E+02
2.350000E+02
2.350000E+02
2.350000E+02
2.350000E+02
2.350000E+02
2.350000E+02
2.350000E+02
2.350000E+02
2.350000E+02
2.350000E+02
2.350000E+02
2.350000E+02
2.350000E+02
2.350000E+02
2.350000E+02
2.350000E+02
2.350000E+02
2.350000E+02
2.350000E+02
2.350000E+02
2.350000E+02
2.350000E+02
2.350000E+02
2.350000E+02
2.350000E+02
2.350000E+02
2.350000E+02
2.350000E+02
2.350000E+02
2.350000E+02
2.350000E+02
2.350000E+02
2.350000E+02
2.350000E+02
2.350000E+02
2.350000E+02
2.350000E+02
2.350000E+02
2.350000E+02
2.350000E+02
2.350000E+02
2.350000E+02
2.350000E+02
2.350000E+02
2.350000E+02
2.350000E+02
2.350000E+02
2.350000E+02
2.350000E+02
2.350000E+02
2.350000E+02
2.350000E+02
2.350000E+02
2.350000E+02
2.350000E+02
2.350000E+02
2.350000E+02
2.350000E+02
2.350000E+02
2.350000E+02
2.350000E+02
2.350000E+02
2.350000E+02
2.350000E+02
2.350000E+02
2.350000E+02
2.350000E+02
2.350000E+02
2.350000E+02
2.350000E+02
2.350000E+02
2.350000E+02
2.350000E+02
2.350000E+02
2.350000E+02
2.350000E+02
2.350000E+02
2.350000E+02
2.350000E+02
2.350000E+02
2.350000E+02
2.350000E+02
2.350000E+02
2.350000E+02
2.350000E+02
2.350000E+02
2.350000E+02
2.350000E+02
2.350000E+02
2.350000E+02
2.350000E+02
2.350000E+02
2.350000E+02
2.350000E+02
2.400000E+02
2.400000E+02
2.400000E+02
2.400000E+02
2.400000E+02
2.400000E+02
2.400000E+02
2.400000E+02
2.400000E+02
2.400000E+02
2.400000E+02
2.400000E+02
2.400000E+02
2.400000E+02
2.400000E+02
2.400000E+02
2.400000E+02
2.400000E+02
2.400000E+02
2.400000E+02
2.400000E+02
2.400000E+02
2.400000E+02
2.400000E+02
2.400000E+02
2.400000E+02
2.400000E+02
2.400000E+02
2.400000E+02
2.400000E+02
2.400000E+02
2.400000E+02
2.400000E+02
2.400000E+02
2.400000E+02
2.400000E+02
2.400000E+02
2.400000E+02
2.400000E+02
2.400000E+02
2.400000E+02
2.400000E+02
2.400000E+02
2.400000E+02
2.400000E+02
2.400000E+02
2.400000E+02
2.400000E+02
2.400000E+02
2.400000E+02
2.400000E+02
2.400000E+02
2.400000E+02
2.400000E+02
2.400000E+02
2.400000E+02
2.400000E+02
2.400000E+02
2.400000E+02
2.400000E+02
2.400000E+02
2.400000E+02
2.400000E+02
2.400000E+02
2.400000E+02
2.400000E+02
2.400000E+02
2.400000E+02
2.400000E+02
2.400000E+02
2.400000E+02
2.400000E+02
2.400000E+02
2.400000E+02
2.400000E+02
2.400000E+02
2.400000E+02
2.400000E+02
2.400000E+02
2.400000E+02
2.400000E+02
2.400000E+02
2.400000E+02
2.400000E+02
2.400000E+02
2.400000E+02
2.400000E+02
2.400000E+02
2.400000E+02
2.400000E+02
2.400000E+02
2.400000E+02
2.400000E+02
2.400000E+02
2.400000E+02
2.400000E+02
2.400000E+02
2.400000E+02
2.400000E+02
2.400000E+02
2.400000E+02
2.400000E+02
2.400000E+02
2.400000E+02
2.400000E+02
2.400000E+02
2.400000E+02
2.400000E+02
2.400000E+02
2.400000E+02
2.400000E+02
2.400000E+02
2.400000E+02
2.400000E+02
2.400000E+02
2.400000E+02
2.400000E+02
2.400000E+02
2.400000E+02
2.400000E+02
2.400000E+02
2.400000E+02
2.400000E+02
2.400000E+02
2.400000E+02
2.400000E+02
2.400000E+02
2.400000E+02
2.400000E+02
2.400000E+02
2.400000E+02
2.400000E+02
2.400000E+02
2.400000E+02
2.400000E+02
2.400000E+02
2.400000E+02
2.400000E+02
2.400000E+02
2.400000E+02
2.400000E+02
2.400000E+02
2.400000E+02
2.400000E+02
2.400000E+02
2.400000E+02
2.400000E+02
2.400000E+02
2.400000E+02
2.400000E+02
2.400000E+02
2.400000E+02
2.400000E+02
2.400000E+02
2.400000E+02
2.400000E+02
2.400000E+02
2.400000E+02
2.400000E+02
2.400000E+02
2.400000E+02
2.400000E+02
2.400000E+02
2.400000E+02
2.400000E+02
2.400000E+02
2.400000E+02
2.400000E+02
2.400000E+02
2.400000E+02
2.400000E+02
2.400000E+02
2.400000E+02
2.400000E+02
2.400000E+02
2.400000E+02
2.400000E+02
2.400000E+02
2.400000E+02
2.400000E+02
2.400000E+02
2.400000E+02
2.400000E+02
2.400000E+02
2.400000E+02
2.400000E+02
2.400000E+02
2.400000E+02
2.400000E+02
2.400000E+02
2.400000E+02
2.400000E+02
2.400000E+02
2.400000E+02
2.400000E+02
2.400000E+02
2.400000E+02
2.400000E+02
2.400000E+02
2.400000E+02
2.400000E+02
2.450000E+02
2.450000E+02
2.450000E+02
2.450000E+02
2.450000E+02
2.450000E+02
2.450000E+02
2.450000E+02
2.450000E+02
2.450000E+02
2.450000E+02
2.450000E+02
2.450000E+02
2.450000E+02
2.450000E+02
2.450000E+02
2.450000E+02
2.450000E+02
2.450000E+02
2.450000E+02
2.450000E+02
2.450000E+02
2.450000E+02
2.450000E+02
2.450000E+02
2.450000E+02
2.450000E+02
2.450000E+02
2.450000E+02
2.450000E+02
2.450000E+02
2.450000E+02
2.450000E+02
2.450000E+02
2.450000E+02
2.450000E+02
2.450000E+02
2.450000E+02
2.450000E+02
2.450000E+02
2.450000E+02
2.450000E+02
2.450000E+02
2.450000E+02
2.450000E+02
2.450000E+02
2.450000E+02
2.450000E+02
2.450000E+02
2.450000E+02
2.450000E+02
2.450000E+02
2.450000E+02
2.450000E+02
2.450000E+02
2.450000E+02
2.450000E+02
2.450000E+02
2.450000E+02
2.450000E+02
2.450000E+02
2.450000E+02
2.450000E+02
2.450000E+02
2.450000E+02
2.450000E+02
2.450000E+02
2.450000E+02
2.450000E+02
2.450000E+02
2.450000E+02
2.450000E+02
2.450000E+02
2.450000E+02
2.450000E+02
2.450000E+02
2.450000E+02
2.450000E+02
2.450000E+02
2.450000E+02
2.450000E+02
2.450000E+02
2.450000E+02
2.450000E+02
2.450000E+02
2.450000E+02
2.450000E+02
2.450000E+02
2.450000E+02
2.450000E+02
2.450000E+02
2.450000E+02
2.450000E+02
2.450000E+02
2.450000E+02
2.450000E+02
2.450000E+02
2.450000E+02
2.450000E+02
2.450000E+02
2.450000E+02
2.450000E+02
2.450000E+02
2.450000E+02
2.450000E+02
2.450000E+02
2.450000E+02
2.450000E+02
2.450000E+02
2.450000E+02
2.450000E+02
2.450000E+02
2.450000E+02
2.450000E+02
2.450000E+02
2.450000E+02
2.450000E+02
2.450000E+02
2.450000E+02
2.450000E+02
2.450000E+02
2.450000E+02
2.450000E+02
2.450000E+02
2.450000E+02
2.450000E+02
2.450000E+02
2.450000E+02
2.450000E+02
2.450000E+02
2.450000E+02
2.450000E+02
2.450000E+02
2.450000E+02
2.450000E+02
2.450000E+02
2.450000E+02
2.450000E+02
2.450000E+02
2.450000E+02
2.450000E+02
2.450000E+02
2.450000E+02
2.450000E+02
2.450000E+02
2.450000E+02
2.450000E+02
2.450000E+02
2.450000E+02
2.450000E+02
2.450000E+02
2.450000E+02
2.450000E+02
2.450000E+02
2.450000E+02
2.450000E+02
2.450000E+02
2.450000E+02
2.450000E+02
2.450000E+02
2.450000E+02
2.450000E+02
2.450000E+02
2.450000E+02
2.450000E+02
2.450000E+02
2.450000E+02
2.450000E+02
2.450000E+02
2.450000E+02
2.450000E+02
2.450000E+02
2.450000E+02
2.450000E+02
2.450000E+02
2.450000E+02
2.450000E+02
2.450000E+02
2.450000E+02
2.450000E+02
2.450000E+02
2.450000E+02
2.450000E+02
2.450000E+02
2.450000E+02
2.450000E+02
2.450000E+02
2.450000E+02
2.450000E+02
2.450000E+02
2.450000E+02
2.450000E+02
2.450000E+02
2.450000E+02
2.450000E+02
2.450000E+02
2.450000E+02
2.450000E+02
2.450000E+02
2.450000E+02
2.450000E+02
2.500000E+02
2.500000E+02
2.500000E+02
2.500000E+02
2.500000E+02
2.500000E+02
2.500000E+02
2.500000E+02
2.500000E+02
2.500000E+02
2.500000E+02
2.500000E+02
2.500000E+02
2.500000E+02
2.500000E+02
2.500000E+02
2.500000E+02
2.500000E+02
2.500000E+02
2.500000E+02
2.500000E+02
2.500000E+02
2.500000E+02
2.500000E+02
2.500000E+02
2.500000E+02
2.500000E+02
2.500000E+02
2.500000E+02
2.500000E+02
2.500000E+02
2.500000E+02
2.500000E+02
2.500000E+02
2.500000E+02
2.500000E+02
2.500000E+02
2.500000E+02
2.500000E+02
2.500000E+02
2.500000E+02
2.500000E+02
2.500000E+02
2.500000E+02
2.500000E+02
2.500000E+02
2.500000E+02
2.500000E+02
2.500000E+02
2.500000E+02
2.500000E+02
2.500000E+02
2.500000E+02
2.500000E+02
2.500000E+02
2.500000E+02
2.500000E+02
2.500000E+02
2.500000E+02
2.500000E+02
2.500000E+02
2.500000E+02
2.500000E+02
2.500000E+02
2.500000E+02
2.500000E+02
2.500000E+02
2.500000E+02
2.500000E+02
2.500000E+02
2.500000E+02
2.500000E+02
2.500000E+02
2.500000E+02
2.500000E+02
2.500000E+02
2.500000E+02
2.500000E+02
2.500000E+02
2.500000E+02
2.500000E+02
2.500000E+02
2.500000E+02
2.500000E+02
2.500000E+02
2.500000E+02
2.500000E+02
2.500000E+02
2.500000E+02
2.500000E+02
2.500000E+02
2.500000E+02
2.500000E+02
2.500000E+02
2.500000E+02
2.500000E+02
2.500000E+02
2.500000E+02
2.500000E+02
2.500000E+02
2.500000E+02
2.500000E+02
2.500000E+02
2.500000E+02
2.500000E+02
2.500000E+02
2.500000E+02
2.500000E+02
2.500000E+02
2.500000E+02
2.500000E+02
2.500000E+02
2.500000E+02
2.500000E+02
2.500000E+02
2.500000E+02
2.500000E+02
2.500000E+02
2.500000E+02
2.500000E+02
2.500000E+02
2.500000E+02
2.500000E+02
2.500000E+02
2.500000E+02
2.500000E+02
2.500000E+02
2.500000E+02
2.500000E+02
2.500000E+02
2.500000E+02
2.500000E+02
2.500000E+02
2.500000E+02
2.500000E+02
2.500000E+02
2.500000E+02
2.500000E+02
2.500000E+02
2.500000E+02
2.500000E+02
2.500000E+02
2.500000E+02
2.500000E+02
2.500000E+02
2.500000E+02
2.500000E+02
2.500000E+02
2.500000E+02
2.500000E+02
2.500000E+02
2.500000E+02
2.500000E+02
2.500000E+02
2.500000E+02
2.500000E+02
2.500000E+02
2.500000E+02
2.500000E+02
2.500000E+02
2.500000E+02
2.500000E+02
2.500000E+02
2.500000E+02
2.500000E+02
2.500000E+02
2.500000E+02
2.500000E+02
2.500000E+02
2.500000E+02
2.500000E+02
2.500000E+02
2.500000E+02
2.500000E+02
2.500000E+02
2.500000E+02
2.500000E+02
2.500000E+02
2.500000E+02
2.500000E+02
2.500000E+02
2.500000E+02
2.500000E+02
2.500000E+02
2.500000E+02
2.500000E+02
2.500000E+02
2.500000E+02
2.500000E+02
2.500000E+02
2.500000E+02
2.500000E+02
2.500000E+02
2.500000E+02
2.500000E+02
2.500000E+02
2.500000E+02
2.500000E+02
2.500000E+02
2.500000E+02
2.500000E+02
2.550000E+02
2.550000E+02
2.550000E+02
2.550000E+02
2.550000E+02
2.550000E+02
2.550000E+02
2.550000E+02
2.550000E+02
2.550000E+02
2.550000E+02
2.550000E+02
2.550000E+02
2.550000E+02
2.550000E+02
2.550000E+02
2.550000E+02
2.550000E+02
2.550000E+02
2.550000E+02
2.550000E+02
2.550000E+02
2.550000E+02
2.550000E+02
2.550000E+02
2.550000E+02
2.550000E+02
2.550000E+02
2.550000E+02
2.550000E+02
2.550000E+02
2.550000E+02
2.550000E+02
2.550000E+02
2.550000E+02
2.550000E+02
2.550000E+02
2.550000E+02
2.550000E+02
2.550000E+02
2.550000E+02
2.550000E+02
2.550000E+02
2.550000E+02
2.550000E+02
2.550000E+02
2.550000E+02
2.550000E+02
2.550000E+02
2.550000E+02
2.550000E+02
2.550000E+02
2.550000E+02
2.550000E+02
2.550000E+02
2.550000E+02
2.550000E+02
2.550000E+02
2.550000E+02
2.550000E+02
2.550000E+02
2.550000E+02
2.550000E+02
2.550000E+02
2.550000E+02
2.550000E+02
2.550000E+02
2.550000E+02
2.550000E+02
2.550000E+02
2.550000E+02
2.550000E+02
2.550000E+02
2.550000E+02
2.550000E+02
2.550000E+02
2.550000E+02
2.550000E+02
2.550000E+02
2.550000E+02
2.550000E+02
2.550000E+02
2.550000E+02
2.550000E+02
2.550000E+02
2.550000E+02
2.550000E+02
2.550000E+02
2.550000E+02
2.550000E+02
2.550000E+02
2.550000E+02
2.550000E+02
2.550000E+02
2.550000E+02
2.550000E+02
2.550000E+02
2.550000E+02
2.550000E+02
2.550000E+02
2.550000E+02
2.550000E+02
2.550000E+02
2.550000E+02
2.550000E+02
2.550000E+02
2.550000E+02
2.550000E+02
2.550000E+02
2.550000E+02
2.550000E+02
2.550000E+02
2.550000E+02
2.550000E+02
2.550000E+02
2.550000E+02
2.550000E+02
2.550000E+02
2.550000E+02
2.550000E+02
2.550000E+02
2.550000E+02
2.550000E+02
2.550000E+02
2.550000E+02
2.550000E+02
2.550000E+02
2.550000E+02
2.550000E+02
2.550000E+02
2.550000E+02
2.550000E+02
2.550000E+02
2.550000E+02
2.550000E+02
2.550000E+02
2.550000E+02
2.550000E+02
2.550000E+02
2.550000E+02
2.550000E+02
2.550000E+02
2.550000E+02
2.550000E+02
2.550000E+02
2.550000E+02
2.550000E+02
2.550000E+02
2.550000E+02
2.550000E+02
2.550000E+02
2.550000E+02
2.550000E+02
2.550000E+02
2.550000E+02
2.550000E+02
2.550000E+02
2.550000E+02
2.550000E+02
2.550000E+02
2.550000E+02
2.550000E+02
2.550000E+02
2.550000E+02
2.550000E+02
2.550000E+02
2.550000E+02
2.550000E+02
2.550000E+02
2.550000E+02
2.550000E+02
2.550000E+02
2.550000E+02
2.550000E+02
2.550000E+02
2.550000E+02
2.550000E+02
2.550000E+02
2.550000E+02
2.550000E+02
2.550000E+02
2.550000E+02
2.550000E+02
2.550000E+02
2.550000E+02
2.550000E+02
2.550000E+02
2.550000E+02
2.550000E+02
2.550000E+02
2.550000E+02
2.550000E+02
2.550000E+02
2.550000E+02
2.550000E+02
2.550000E+02
2.550000E+02
2.550000E+02
2.550000E+02
2.550000E+02
2.550000E+02
2.600000E+02
2.600000E+02
2.600000E+02
2.600000E+02
2.600000E+02
2.600000E+02
2.600000E+02
2.600000E+02
2.600000E+02
2.600000E+02
2.600000E+02
2.600000E+02
2.600000E+02
2.600000E+02
2.600000E+02
2.600000E+02
2.600000E+02
2.600000E+02
2.600000E+02
2.600000E+02
2.600000E+02
2.600000E+02
2.600000E+02
2.600000E+02
2.600000E+02
2.600000E+02
2.600000E+02
2.600000E+02
2.600000E+02
2.600000E+02
2.600000E+02
2.600000E+02
2.600000E+02
2.600000E+02
2.600000E+02
2.600000E+02
2.600000E+02
2.600000E+02
2.600000E+02
2.600000E+02
2.600000E+02
2.600000E+02
2.600000E+02
2.600000E+02
2.600000E+02
2.600000E+02
2.600000E+02
2.600000E+02
2.600000E+02
2.600000E+02
2.600000E+02
2.600000E+02
2.600000E+02
2.600000E+02
2.600000E+02
2.600000E+02
2.600000E+02
2.600000E+02
2.600000E+02
2.600000E+02
2.600000E+02
2.600000E+02
2.600000E+02
2.600000E+02
2.600000E+02
2.600000E+02
2.600000E+02
2.600000E+02
2.600000E+02
2.600000E+02
2.600000E+02
2.600000E+02
2.600000E+02
2.600000E+02
2.600000E+02
2.600000E+02
2.600000E+02
2.600000E+02
2.600000E+02
2.600000E+02
2.600000E+02
2.600000E+02
2.600000E+02
2.600000E+02
2.600000E+02
2.600000E+02
2.600000E+02
2.600000E+02
2.600000E+02
2.600000E+02
2.600000E+02
2.600000E+02
2.600000E+02
2.600000E+02
2.600000E+02
2.600000E+02
2.600000E+02
2.600000E+02
2.600000E+02
2.600000E+02
2.600000E+02
2.600000E+02
2.600000E+02
2.600000E+02
2.600000E+02
2.600000E+02
2.600000E+02
2.600000E+02
2.600000E+02
2.600000E+02
2.600000E+02
2.600000E+02
2.600000E+02
2.600000E+02
2.600000E+02
2.600000E+02
2.600000E+02
2.600000E+02
2.600000E+02
2.600000E+02
2.600000E+02
2.600000E+02
2.600000E+02
2.600000E+02
2.600000E+02
2.600000E+02
2.600000E+02
2.600000E+02
2.600000E+02
2.600000E+02
2.600000E+02
2.600000E+02
2.600000E+02
2.600000E+02
2.600000E+02
2.600000E+02
2.600000E+02
2.600000E+02
2.600000E+02
2.600000E+02
2.600000E+02
2.600000E+02
2.600000E+02
2.600000E+02
2.600000E+02
2.600000E+02
2.600000E+02
2.600000E+02
2.600000E+02
2.600000E+02
2.600000E+02
2.600000E+02
2.600000E+02
2.600000E+02
2.600000E+02
2.600000E+02
2.600000E+02
2.600000E+02
2.600000E+02
2.600000E+02
2.600000E+02
2.600000E+02
2.600000E+02
2.600000E+02
2.600000E+02
2.600000E+02
2.600000E+02
2.600000E+02
2.600000E+02
2.600000E+02
2.600000E+02
2.600000E+02
2.600000E+02
2.600000E+02
2.600000E+02
2.600000E+02
2.600000E+02
2.600000E+02
2.600000E+02
2.600000E+02
2.600000E+02
2.600000E+02
2.600000E+02
2.600000E+02
2.600000E+02
2.600000E+02
2.600000E+02
2.600000E+02
2.600000E+02
2.600000E+02
2.600000E+02
2.600000E+02
2.600000E+02
2.600000E+02
2.600000E+02
2.600000E+02
2.600000E+02
2.600000E+02
2.600000E+02
2.600000E+02
2.600000E+02
2.650000E+02
2.650000E+02
2.650000E+02
2.650000E+02
2.650000E+02
2.650000E+02
2.650000E+02
2.650000E+02
2.650000E+02
2.650000E+02
2.650000E+02
2.650000E+02
2.650000E+02
2.650000E+02
2.650000E+02
2.650000E+02
2.650000E+02
2.650000E+02
2.650000E+02
2.650000E+02
2.650000E+02
2.650000E+02
2.650000E+02
2.650000E+02
2.650000E+02
2.650000E+02
2.650000E+02
2.650000E+02
2.650000E+02
2.650000E+02
2.650000E+02
2.650000E+02
2.650000E+02
2.650000E+02
2.650000E+02
2.650000E+02
2.650000E+02
2.650000E+02
2.650000E+02
2.650000E+02
2.650000E+02
2.650000E+02
2.650000E+02
2.650000E+02
2.650000E+02
2.650000E+02
2.650000E+02
2.650000E+02
2.650000E+02
2.650000E+02
2.650000E+02
2.650000E+02
2.650000E+02
2.650000E+02
2.650000E+02
2.650000E+02
2.650000E+02
2.650000E+02
2.650000E+02
2.650000E+02
2.650000E+02
2.650000E+02
2.650000E+02
2.650000E+02
2.650000E+02
2.650000E+02
2.650000E+02
2.650000E+02
2.650000E+02
2.650000E+02
2.650000E+02
2.650000E+02
2.650000E+02
2.650000E+02
2.650000E+02
2.650000E+02
2.650000E+02
2.650000E+02
2.650000E+02
2.650000E+02
2.650000E+02
2.650000E+02
2.650000E+02
2.650000E+02
2.650000E+02
2.650000E+02
2.650000E+02
2.650000E+02
2.650000E+02
2.650000E+02
2.650000E+02
2.650000E+02
2.650000E+02
2.650000E+02
2.650000E+02
2.650000E+02
2.650000E+02
2.650000E+02
2.650000E+02
2.650000E+02
2.650000E+02
2.650000E+02
2.650000E+02
2.650000E+02
2.650000E+02
2.650000E+02
2.650000E+02
2.650000E+02
2.650000E+02
2.650000E+02
2.650000E+02
2.650000E+02
2.650000E+02
2.650000E+02
2.650000E+02
2.650000E+02
2.650000E+02
2.650000E+02
2.650000E+02
2.650000E+02
2.650000E+02
2.650000E+02
2.650000E+02
2.650000E+02
2.650000E+02
2.650000E+02
2.650000E+02
2.650000E+02
2.650000E+02
2.650000E+02
2.650000E+02
2.650000E+02
2.650000E+02
2.650000E+02
2.650000E+02
2.650000E+02
2.650000E+02
2.650000E+02
2.650000E+02
2.650000E+02
2.650000E+02
2.650000E+02
2.650000E+02
2.650000E+02
2.650000E+02
2.650000E+02
2.650000E+02
2.650000E+02
2.650000E+02
2.650000E+02
2.650000E+02
2.650000E+02
2.650000E+02
2.650000E+02
2.650000E+02
2.650000E+02
2.650000E+02
2.650000E+02
2.650000E+02
2.650000E+02
2.650000E+02
2.650000E+02
2.650000E+02
2.650000E+02
2.650000E+02
2.650000E+02
2.650000E+02
2.650000E+02
2.650000E+02
2.650000E+02
2.650000E+02
2.650000E+02
2.650000E+02
2.650000E+02
2.650000E+02
2.650000E+02
2.650000E+02
2.650000E+02
2.650000E+02
2.650000E+02
2.650000E+02
2.650000E+02
2.650000E+02
2.650000E+02
2.650000E+02
2.650000E+02
2.650000E+02
2.650000E+02
2.650000E+02
2.650000E+02
2.650000E+02
2.650000E+02
2.650000E+02
2.650000E+02
2.650000E+02
2.650000E+02
2.650000E+02
2.650000E+02
2.650000E+02
2.650000E+02
2.650000E+02
2.700000E+02
2.700000E+02
2.700000E+02
2.700000E+02
2.700000E+02
2.700000E+02
2.700000E+02
2.700000E+02
2.700000E+02
2.700000E+02
2.700000E+02
2.700000E+02
2.700000E+02
2.700000E+02
2.700000E+02
2.700000E+02
2.700000E+02
2.700000E+02
2.700000E+02
2.700000E+02
2.700000E+02
2.700000E+02
2.700000E+02
2.700000E+02
2.700000E+02
2.700000E+02
2.700000E+02
2.700000E+02
2.700000E+02
2.700000E+02
2.700000E+02
2.700000E+02
2.700000E+02
2.700000E+02
2.700000E+02
2.700000E+02
2.700000E+02
2.700000E+02
2.700000E+02
2.700000E+02
2.700000E+02
2.700000E+02
2.700000E+02
2.700000E+02
2.700000E+02
2.700000E+02
2.700000E+02
2.700000E+02
2.700000E+02
2.700000E+02
2.700000E+02
2.700000E+02
2.700000E+02
2.700000E+02
2.700000E+02
2.700000E+02
2.700000E+02
2.700000E+02
2.700000E+02
2.700000E+02
2.700000E+02
2.700000E+02
2.700000E+02
2.700000E+02
2.700000E+02
2.700000E+02
2.700000E+02
2.700000E+02
2.700000E+02
2.700000E+02
2.700000E+02
2.700000E+02
2.700000E+02
2.700000E+02
2.700000E+02
2.700000E+02
2.700000E+02
2.700000E+02
2.700000E+02
2.700000E+02
2.700000E+02
2.700000E+02
2.700000E+02
2.700000E+02
2.700000E+02
2.700000E+02
2.700000E+02
2.700000E+02
2.700000E+02
2.700000E+02
2.700000E+02
2.700000E+02
2.700000E+02
2.700000E+02
2.700000E+02
2.700000E+02
2.700000E+02
2.700000E+02
2.700000E+02
2.700000E+02
2.700000E+02
2.700000E+02
2.700000E+02
2.700000E+02
2.700000E+02
2.700000E+02
2.700000E+02
2.700000E+02
2.700000E+02
2.700000E+02
2.700000E+02
2.700000E+02
2.700000E+02
2.700000E+02
2.700000E+02
2.700000E+02
2.700000E+02
2.700000E+02
2.700000E+02
2.700000E+02
2.700000E+02
2.700000E+02
2.700000E+02
2.700000E+02
2.700000E+02
2.700000E+02
2.700000E+02
2.700000E+02
2.700000E+02
2.700000E+02
2.700000E+02
2.700000E+02
2.700000E+02
2.700000E+02
2.700000E+02
2.700000E+02
2.700000E+02
2.700000E+02
2.700000E+02
2.700000E+02
2.700000E+02
2.700000E+02
2.700000E+02
2.700000E+02
2.700000E+02
2.700000E+02
2.700000E+02
2.700000E+02
2.700000E+02
2.700000E+02
2.700000E+02
2.700000E+02
2.700000E+02
2.700000E+02
2.700000E+02
2.700000E+02
2.700000E+02
2.700000E+02
2.700000E+02
2.700000E+02
2.700000E+02
2.700000E+02
2.700000E+02
2.700000E+02
2.700000E+02
2.700000E+02
2.700000E+02
2.700000E+02
2.700000E+02
2.700000E+02
2.700000E+02
2.700000E+02
2.700000E+02
2.700000E+02
2.700000E+02
2.700000E+02
2.700000E+02
2.700000E+02
2.700000E+02
2.700000E+02
2.700000E+02
2.700000E+02
2.700000E+02
2.700000E+02
2.700000E+02
2.700000E+02
2.700000E+02
2.700000E+02
2.700000E+02
2.700000E+02
2.700000E+02
2.700000E+02
2.700000E+02
2.700000E+02
2.700000E+02
2.700000E+02
2.700000E+02
2.700000E+02
2.700000E+02
2.700000E+02
2.700000E+02
2.750000E+02
2.750000E+02
2.750000E+02
2.750000E+02
2.750000E+02
2.750000E+02
2.750000E+02
2.750000E+02
2.750000E+02
2.750000E+02
2.750000E+02
2.750000E+02
2.750000E+02
2.750000E+02
2.750000E+02
2.750000E+02
2.750000E+02
2.750000E+02
2.750000E+02
2.750000E+02
2.750000E+02
2.750000E+02
2.750000E+02
2.750000E+02
2.750000E+02
2.750000E+02
2.750000E+02
2.750000E+02
2.750000E+02
2.750000E+02
2.750000E+02
2.750000E+02
2.750000E+02
2.750000E+02
2.750000E+02
2.750000E+02
2.750000E+02
2.750000E+02
2.750000E+02
2.750000E+02
2.750000E+02
2.750000E+02
2.750000E+02
2.750000E+02
2.750000E+02
2.750000E+02
2.750000E+02
2.750000E+02
2.750000E+02
2.750000E+02
2.750000E+02
2.750000E+02
2.750000E+02
2.750000E+02
2.750000E+02
2.750000E+02
2.750000E+02
2.750000E+02
2.750000E+02
2.750000E+02
2.750000E+02
2.750000E+02
2.750000E+02
2.750000E+02
2.750000E+02
2.750000E+02
2.750000E+02
2.750000E+02
2.750000E+02
2.750000E+02
2.750000E+02
2.750000E+02
2.750000E+02
2.750000E+02
2.750000E+02
2.750000E+02
2.750000E+02
2.750000E+02
2.750000E+02
2.750000E+02
2.750000E+02
2.750000E+02
2.750000E+02
2.750000E+02
2.750000E+02
2.750000E+02
2.750000E+02
2.750000E+02
2.750000E+02
2.750000E+02
2.750000E+02
2.750000E+02
2.750000E+02
2.750000E+02
2.750000E+02
2.750000E+02
2.750000E+02
2.750000E+02
2.750000E+02
2.750000E+02
2.750000E+02
2.750000E+02
2.750000E+02
2.750000E+02
2.750000E+02
2.750000E+02
2.750000E+02
2.750000E+02
2.750000E+02
2.750000E+02
2.750000E+02
2.750000E+02
2.750000E+02
2.750000E+02
2.750000E+02
2.750000E+02
2.750000E+02
2.750000E+02
2.750000E+02
2.750000E+02
2.750000E+02
2.750000E+02
2.750000E+02
2.750000E+02
2.750000E+02
2.750000E+02
2.750000E+02
2.750000E+02
2.750000E+02
2.750000E+02
2.750000E+02
2.750000E+02
2.750000E+02
2.750000E+02
2.750000E+02
2.750000E+02
2.750000E+02
2.750000E+02
2.750000E+02
2.750000E+02
2.750000E+02
2.750000E+02
2.750000E+02
2.750000E+02
2.750000E+02
2.750000E+02
2.750000E+02
2.750000E+02
2.750000E+02
2.750000E+02
2.750000E+02
2.750000E+02
2.750000E+02
2.750000E+02
2.750000E+02
2.750000E+02
2.750000E+02
2.750000E+02
2.750000E+02
2.750000E+02
2.750000E+02
2.750000E+02
2.750000E+02
2.750000E+02
2.750000E+02
2.750000E+02
2.750000E+02
2.750000E+02
2.750000E+02
2.750000E+02
2.750000E+02
2.750000E+02
2.750000E+02
2.750000E+02
2.750000E+02
2.750000E+02
2.750000E+02
2.750000E+02
2.750000E+02
2.750000E+02
2.750000E+02
2.750000E+02
2.750000E+02
2.750000E+02
2.750000E+02
2.750000E+02
2.750000E+02
2.750000E+02
2.750000E+02
2.750000E+02
2.750000E+02
2.750000E+02
2.750000E+02
2.750000E+02
2.750000E+02
2.750000E+02
2.750000E+02
2.750000E+02
2.750000E+02
2.750000E+02
2.750000E+02
2.800000E+02
2.800000E+02
2.800000E+02
2.800000E+02
2.800000E+02
2.800000E+02
2.800000E+02
2.800000E+02
2.800000E+02
2.800000E+02
2.800000E+02
2.800000E+02
2.800000E+02
2.800000E+02
2.800000E+02
2.800000E+02
2.800000E+02
2.800000E+02
2.800000E+02
2.800000E+02
2.800000E+02
2.800000E+02
2.800000E+02
2.800000E+02
2.800000E+02
2.800000E+02
2.800000E+02
2.800000E+02
2.800000E+02
2.800000E+02
2.800000E+02
2.800000E+02
2.800000E+02
2.800000E+02
2.800000E+02
2.800000E+02
2.800000E+02
2.800000E+02
2.800000E+02
2.800000E+02
2.800000E+02
2.800000E+02
2.800000E+02
2.800000E+02
2.800000E+02
2.800000E+02
2.800000E+02
2.800000E+02
2.800000E+02
2.800000E+02
2.800000E+02
2.800000E+02
2.800000E+02
2.800000E+02
2.800000E+02
2.800000E+02
2.800000E+02
2.800000E+02
2.800000E+02
2.800000E+02
2.800000E+02
2.800000E+02
2.800000E+02
2.800000E+02
2.800000E+02
2.800000E+02
2.800000E+02
2.800000E+02
2.800000E+02
2.800000E+02
2.800000E+02
2.800000E+02
2.800000E+02
2.800000E+02
2.800000E+02
2.800000E+02
2.800000E+02
2.800000E+02
2.800000E+02
2.800000E+02
2.800000E+02
2.800000E+02
2.800000E+02
2.800000E+02
2.800000E+02
2.800000E+02
2.800000E+02
2.800000E+02
2.800000E+02
2.800000E+02
2.800000E+02
2.800000E+02
2.800000E+02
2.800000E+02
2.800000E+02
2.800000E+02
2.800000E+02
2.800000E+02
2.800000E+02
2.800000E+02
2.800000E+02
2.800000E+02
2.800000E+02
2.800000E+02
2.800000E+02
2.800000E+02
2.800000E+02
2.800000E+02
2.800000E+02
2.800000E+02
2.800000E+02
2.800000E+02
2.800000E+02
2.800000E+02
2.800000E+02
2.800000E+02
2.800000E+02
2.800000E+02
2.800000E+02
2.800000E+02
2.800000E+02
2.800000E+02
2.800000E+02
2.800000E+02
2.800000E+02
2.800000E+02
2.800000E+02
2.800000E+02
2.800000E+02
2.800000E+02
2.800000E+02
2.800000E+02
2.800000E+02
2.800000E+02
2.800000E+02
2.800000E+02
2.800000E+02
2.800000E+02
2.800000E+02
2.800000E+02
2.800000E+02
2.800000E+02
2.800000E+02
2.800000E+02
2.800000E+02
2.800000E+02
2.800000E+02
2.800000E+02
2.800000E+02
2.800000E+02
2.800000E+02
2.800000E+02
2.800000E+02
2.800000E+02
2.800000E+02
2.800000E+02
2.800000E+02
2.800000E+02
2.800000E+02
2.800000E+02
2.800000E+02
2.800000E+02
2.800000E+02
2.800000E+02
2.800000E+02
2.800000E+02
2.800000E+02
2.800000E+02
2.800000E+02
2.800000E+02
2.800000E+02
2.800000E+02
2.800000E+02
2.800000E+02
2.800000E+02
2.800000E+02
2.800000E+02
2.800000E+02
2.800000E+02
2.800000E+02
2.800000E+02
2.800000E+02
2.800000E+02
2.800000E+02
2.800000E+02
2.800000E+02
2.800000E+02
2.800000E+02
2.800000E+02
2.800000E+02
2.800000E+02
2.800000E+02
2.800000E+02
2.800000E+02
2.800000E+02
2.800000E+02
2.800000E+02
2.800000E+02
2.800000E+02
2.800000E+02
2.800000E+02
2.850000E+02
2.850000E+02
2.850000E+02
2.850000E+02
2.850000E+02
2.850000E+02
2.850000E+02
2.850000E+02
2.850000E+02
2.850000E+02
2.850000E+02
2.850000E+02
2.850000E+02
2.850000E+02
2.850000E+02
2.850000E+02
2.850000E+02
2.850000E+02
2.850000E+02
2.850000E+02
2.850000E+02
2.850000E+02
2.850000E+02
2.850000E+02
2.850000E+02
2.850000E+02
2.850000E+02
2.850000E+02
2.850000E+02
2.850000E+02
2.850000E+02
2.850000E+02
2.850000E+02
2.850000E+02
2.850000E+02
2.850000E+02
2.850000E+02
2.850000E+02
2.850000E+02
2.850000E+02
2.850000E+02
2.850000E+02
2.850000E+02
2.850000E+02
2.850000E+02
2.850000E+02
2.850000E+02
2.850000E+02
2.850000E+02
2.850000E+02
2.850000E+02
2.850000E+02
2.850000E+02
2.850000E+02
2.850000E+02
2.850000E+02
2.850000E+02
2.850000E+02
2.850000E+02
2.850000E+02
2.850000E+02
2.850000E+02
2.850000E+02
2.850000E+02
2.850000E+02
2.850000E+02
2.850000E+02
2.850000E+02
2.850000E+02
2.850000E+02
2.850000E+02
2.850000E+02
2.850000E+02
2.850000E+02
2.850000E+02
2.850000E+02
2.850000E+02
2.850000E+02
2.850000E+02
2.850000E+02
2.850000E+02
2.850000E+02
2.850000E+02
2.850000E+02
2.850000E+02
2.850000E+02
2.850000E+02
2.850000E+02
2.850000E+02
2.850000E+02
2.850000E+02
2.850000E+02
2.850000E+02
2.850000E+02
2.850000E+02
2.850000E+02
2.850000E+02
2.850000E+02
2.850000E+02
2.850000E+02
2.850000E+02
2.850000E+02
2.850000E+02
2.850000E+02
2.850000E+02
2.850000E+02
2.850000E+02
2.850000E+02
2.850000E+02
2.850000E+02
2.850000E+02
2.850000E+02
2.850000E+02
2.850000E+02
2.850000E+02
2.850000E+02
2.850000E+02
2.850000E+02
2.850000E+02
2.850000E+02
2.850000E+02
2.850000E+02
2.850000E+02
2.850000E+02
2.850000E+02
2.850000E+02
2.850000E+02
2.850000E+02
2.850000E+02
2.850000E+02
2.850000E+02
2.850000E+02
2.850000E+02
2.850000E+02
2.850000E+02
2.850000E+02
2.850000E+02
2.850000E+02
2.850000E+02
2.850000E+02
2.850000E+02
2.850000E+02
2.850000E+02
2.850000E+02
2.850000E+02
2.850000E+02
2.850000E+02
2.850000E+02
2.850000E+02
2.850000E+02
2.850000E+02
2.850000E+02
2.850000E+02
2.850000E+02
2.850000E+02
2.850000E+02
2.850000E+02
2.850000E+02
2.850000E+02
2.850000E+02
2.850000E+02
2.850000E+02
2.850000E+02
2.850000E+02
2.850000E+02
2.850000E+02
2.850000E+02
2.850000E+02
2.850000E+02
2.850000E+02
2.850000E+02
2.850000E+02
2.850000E+02
2.850000E+02
2.850000E+02
2.850000E+02
2.850000E+02
2.850000E+02
2.850000E+02
2.850000E+02
2.850000E+02
2.850000E+02
2.850000E+02
2.850000E+02
2.850000E+02
2.850000E+02
2.850000E+02
2.850000E+02
2.850000E+02
2.850000E+02
2.850000E+02
2.850000E+02
2.850000E+02
2.850000E+02
2.850000E+02
2.850000E+02
2.850000E+02
2.850000E+02
2.850000E+02
2.850000E+02
2.850000E+02
2.900000E+02
2.900000E+02
2.900000E+02
2.900000E+02
2.900000E+02
2.900000E+02
2.900000E+02
2.900000E+02
2.900000E+02
2.900000E+02
2.900000E+02
2.900000E+02
2.900000E+02
2.900000E+02
2.900000E+02
2.900000E+02
2.900000E+02
2.900000E+02
2.900000E+02
2.900000E+02
2.900000E+02
2.900000E+02
2.900000E+02
2.900000E+02
2.900000E+02
2.900000E+02
2.900000E+02
2.900000E+02
2.900000E+02
2.900000E+02
2.900000E+02
2.900000E+02
2.900000E+02
2.900000E+02
2.900000E+02
2.900000E+02
2.900000E+02
2.900000E+02
2.900000E+02
2.900000E+02
2.900000E+02
2.900000E+02
2.900000E+02
2.900000E+02
2.900000E+02
2.900000E+02
2.900000E+02
2.900000E+02
2.900000E+02
2.900000E+02
2.900000E+02
2.900000E+02
2.900000E+02
2.900000E+02
2.900000E+02
2.900000E+02
2.900000E+02
2.900000E+02
2.900000E+02
2.900000E+02
2.900000E+02
2.900000E+02
2.900000E+02
2.900000E+02
2.900000E+02
2.900000E+02
2.900000E+02
2.900000E+02
2.900000E+02
2.900000E+02
2.900000E+02
2.900000E+02
2.900000E+02
2.900000E+02
2.900000E+02
2.900000E+02
2.900000E+02
2.900000E+02
2.900000E+02
2.900000E+02
2.900000E+02
2.900000E+02
2.900000E+02
2.900000E+02
2.900000E+02
2.900000E+02
2.900000E+02
2.900000E+02
2.900000E+02
2.900000E+02
2.900000E+02
2.900000E+02
2.900000E+02
2.900000E+02
2.900000E+02
2.900000E+02
2.900000E+02
2.900000E+02
2.900000E+02
2.900000E+02
2.900000E+02
2.900000E+02
2.900000E+02
2.900000E+02
2.900000E+02
2.900000E+02
2.900000E+02
2.900000E+02
2.900000E+02
2.900000E+02
2.900000E+02
2.900000E+02
2.900000E+02
2.900000E+02
2.900000E+02
2.900000E+02
2.900000E+02
2.900000E+02
2.900000E+02
2.900000E+02
2.900000E+02
2.900000E+02
2.900000E+02
2.900000E+02
2.900000E+02
2.900000E+02
2.900000E+02
2.900000E+02
2.900000E+02
2.900000E+02
2.900000E+02
2.900000E+02
2.900000E+02
2.900000E+02
2.900000E+02
2.900000E+02
2.900000E+02
2.900000E+02
2.900000E+02
2.900000E+02
2.900000E+02
2.900000E+02
2.900000E+02
2.900000E+02
2.900000E+02
2.900000E+02
2.900000E+02
2.900000E+02
2.900000E+02
2.900000E+02
2.900000E+02
2.900000E+02
2.900000E+02
2.900000E+02
2.900000E+02
2.900000E+02
2.900000E+02
2.900000E+02
2.900000E+02
2.900000E+02
2.900000E+02
2.900000E+02
2.900000E+02
2.900000E+02
2.900000E+02
2.900000E+02
2.900000E+02
2.900000E+02
2.900000E+02
2.900000E+02
2.900000E+02
2.900000E+02
2.900000E+02
2.900000E+02
2.900000E+02
2.900000E+02
2.900000E+02
2.900000E+02
2.900000E+02
2.900000E+02
2.900000E+02
2.900000E+02
2.900000E+02
2.900000E+02
2.900000E+02
2.900000E+02
2.900000E+02
2.900000E+02
2.900000E+02
2.900000E+02
2.900000E+02
2.900000E+02
2.900000E+02
2.900000E+02
2.900000E+02
2.900000E+02
2.900000E+02
2.900000E+02
2.900000E+02
2.900000E+02
2.900000E+02
2.950000E+02
2.950000E+02
2.950000E+02
2.950000E+02
2.950000E+02
2.950000E+02
2.950000E+02
2.950000E+02
2.950000E+02
2.950000E+02
2.950000E+02
2.950000E+02
2.950000E+02
2.950000E+02
2.950000E+02
2.950000E+02
2.950000E+02
2.950000E+02
2.950000E+02
2.950000E+02
2.950000E+02
2.950000E+02
2.950000E+02
2.950000E+02
2.950000E+02
2.950000E+02
2.950000E+02
2.950000E+02
2.950000E+02
2.950000E+02
2.950000E+02
2.950000E+02
2.950000E+02
2.950000E+02
2.950000E+02
2.950000E+02
2.950000E+02
2.950000E+02
2.950000E+02
2.950000E+02
2.950000E+02
2.950000E+02
2.950000E+02
2.950000E+02
2.950000E+02
2.950000E+02
2.950000E+02
2.950000E+02
2.950000E+02
2.950000E+02
2.950000E+02
2.950000E+02
2.950000E+02
2.950000E+02
2.950000E+02
2.950000E+02
2.950000E+02
2.950000E+02
2.950000E+02
2.950000E+02
2.950000E+02
2.950000E+02
2.950000E+02
2.950000E+02
2.950000E+02
2.950000E+02
2.950000E+02
2.950000E+02
2.950000E+02
2.950000E+02
2.950000E+02
2.950000E+02
2.950000E+02
2.950000E+02
2.950000E+02
2.950000E+02
2.950000E+02
2.950000E+02
2.950000E+02
2.950000E+02
2.950000E+02
2.950000E+02
2.950000E+02
2.950000E+02
2.950000E+02
2.950000E+02
2.950000E+02
2.950000E+02
2.950000E+02
2.950000E+02
2.950000E+02
2.950000E+02
2.950000E+02
2.950000E+02
2.950000E+02
2.950000E+02
2.950000E+02
2.950000E+02
2.950000E+02
2.950000E+02
2.950000E+02
2.950000E+02
2.950000E+02
2.950000E+02
2.950000E+02
2.950000E+02
2.950000E+02
2.950000E+02
2.950000E+02
2.950000E+02
2.950000E+02
2.950000E+02
2.950000E+02
2.950000E+02
2.950000E+02
2.950000E+02
2.950000E+02
2.950000E+02
2.950000E+02
2.950000E+02
2.950000E+02
2.950000E+02
2.950000E+02
2.950000E+02
2.950000E+02
2.950000E+02
2.950000E+02
2.950000E+02
2.950000E+02
2.950000E+02
2.950000E+02
2.950000E+02
2.950000E+02
2.950000E+02
2.950000E+02
2.950000E+02
2.950000E+02
2.950000E+02
2.950000E+02
2.950000E+02
2.950000E+02
2.950000E+02
2.950000E+02
2.950000E+02
2.950000E+02
2.950000E+02
2.950000E+02
2.950000E+02
2.950000E+02
2.950000E+02
2.950000E+02
2.950000E+02
2.950000E+02
2.950000E+02
2.950000E+02
2.950000E+02
2.950000E+02
2.950000E+02
2.950000E+02
2.950000E+02
2.950000E+02
2.950000E+02
2.950000E+02
2.950000E+02
2.950000E+02
2.950000E+02
2.950000E+02
2.950000E+02
2.950000E+02
2.950000E+02
2.950000E+02
2.950000E+02
2.950000E+02
2.950000E+02
2.950000E+02
2.950000E+02
2.950000E+02
2.950000E+02
2.950000E+02
2.950000E+02
2.950000E+02
2.950000E+02
2.950000E+02
2.950000E+02
2.950000E+02
2.950000E+02
2.950000E+02
2.950000E+02
2.950000E+02
2.950000E+02
2.950000E+02
2.950000E+02
2.950000E+02
2.950000E+02
2.950000E+02
2.950000E+02
2.950000E+02
2.950000E+02
2.950000E+02
2.950000E+02
2.950000E+02
3.000000E+02
3.000000E+02
3.000000E+02
3.000000E+02
3.000000E+02
3.000000E+02
3.000000E+02
3.000000E+02
3.000000E+02
3.000000E+02
3.000000E+02
3.000000E+02
3.000000E+02
3.000000E+02
3.000000E+02
3.000000E+02
3.000000E+02
3.000000E+02
3.000000E+02
3.000000E+02
3.000000E+02
3.000000E+02
3.000000E+02
3.000000E+02
3.000000E+02
3.000000E+02
3.000000E+02
3.000000E+02
3.000000E+02
3.000000E+02
3.000000E+02
3.000000E+02
3.000000E+02
3.000000E+02
3.000000E+02
3.000000E+02
3.000000E+02
3.000000E+02
3.000000E+02
3.000000E+02
3.000000E+02
3.000000E+02
3.000000E+02
3.000000E+02
3.000000E+02
3.000000E+02
3.000000E+02
3.000000E+02
3.000000E+02
3.000000E+02
3.000000E+02
3.000000E+02
3.000000E+02
3.000000E+02
3.000000E+02
3.000000E+02
3.000000E+02
3.000000E+02
3.000000E+02
3.000000E+02
3.000000E+02
3.000000E+02
3.000000E+02
3.000000E+02
3.000000E+02
3.000000E+02
3.000000E+02
3.000000E+02
3.000000E+02
3.000000E+02
3.000000E+02
3.000000E+02
3.000000E+02
3.000000E+02
3.000000E+02
3.000000E+02
3.000000E+02
3.000000E+02
3.000000E+02
3.000000E+02
3.000000E+02
3.000000E+02
3.000000E+02
3.000000E+02
3.000000E+02
3.000000E+02
3.000000E+02
3.000000E+02
3.000000E+02
3.000000E+02
3.000000E+02
3.000000E+02
3.000000E+02
3.000000E+02
3.000000E+02
3.000000E+02
3.000000E+02
3.000000E+02
3.000000E+02
3.000000E+02
3.000000E+02
3.000000E+02
3.000000E+02
3.000000E+02
3.000000E+02
3.000000E+02
3.000000E+02
3.000000E+02
3.000000E+02
3.000000E+02
3.000000E+02
3.000000E+02
3.000000E+02
3.000000E+02
3.000000E+02
3.000000E+02
3.000000E+02
3.000000E+02
3.000000E+02
3.000000E+02
3.000000E+02
3.000000E+02
3.000000E+02
3.000000E+02
3.000000E+02
3.000000E+02
3.000000E+02
3.000000E+02
3.000000E+02
3.000000E+02
3.000000E+02
3.000000E+02
3.000000E+02
3.000000E+02
3.000000E+02
3.000000E+02
3.000000E+02
3.000000E+02
3.000000E+02
3.000000E+02
3.000000E+02
3.000000E+02
3.000000E+02
3.000000E+02
3.000000E+02
3.000000E+02
3.000000E+02
3.000000E+02
3.000000E+02
3.000000E+02
3.000000E+02
3.000000E+02
3.000000E+02
3.000000E+02
3.000000E+02
3.000000E+02
3.000000E+02
3.000000E+02
3.000000E+02
3.000000E+02
3.000000E+02
3.000000E+02
3.000000E+02
3.000000E+02
3.000000E+02
3.000000E+02
3.000000E+02
3.000000E+02
3.000000E+02
3.000000E+02
3.000000E+02
3.000000E+02
3.000000E+02
3.000000E+02
3.000000E+02
3.000000E+02
3.000000E+02
3.000000E+02
3.000000E+02
3.000000E+02
3.000000E+02
3.000000E+02
3.000000E+02
3.000000E+02
3.000000E+02
3.000000E+02
3.000000E+02
3.000000E+02
3.000000E+02
3.000000E+02
3.000000E+02
3.000000E+02
3.000000E+02
3.000000E+02
3.000000E+02
3.000000E+02
3.000000E+02
3.000000E+02
3.000000E+02
3.000000E+02
3.000000E+02
3.050000E+02
3.050000E+02
3.050000E+02
3.050000E+02
3.050000E+02
3.050000E+02
3.050000E+02
3.050000E+02
3.050000E+02
3.050000E+02
3.050000E+02
3.050000E+02
3.050000E+02
3.050000E+02
3.050000E+02
3.050000E+02
3.050000E+02
3.050000E+02
3.050000E+02
3.050000E+02
3.050000E+02
3.050000E+02
3.050000E+02
3.050000E+02
3.050000E+02
3.050000E+02
3.050000E+02
3.050000E+02
3.050000E+02
3.050000E+02
3.050000E+02
3.050000E+02
3.050000E+02
3.050000E+02
3.050000E+02
3.050000E+02
3.050000E+02
3.050000E+02
3.050000E+02
3.050000E+02
3.050000E+02
3.050000E+02
3.050000E+02
3.050000E+02
3.050000E+02
3.050000E+02
3.050000E+02
3.050000E+02
3.050000E+02
3.050000E+02
3.050000E+02
3.050000E+02
3.050000E+02
3.050000E+02
3.050000E+02
3.050000E+02
3.050000E+02
3.050000E+02
3.050000E+02
3.050000E+02
3.050000E+02
3.050000E+02
3.050000E+02
3.050000E+02
3.050000E+02
3.050000E+02
3.050000E+02
3.050000E+02
3.050000E+02
3.050000E+02
3.050000E+02
3.050000E+02
3.050000E+02
3.050000E+02
3.050000E+02
3.050000E+02
3.050000E+02
3.050000E+02
3.050000E+02
3.050000E+02
3.050000E+02
3.050000E+02
3.050000E+02
3.050000E+02
3.050000E+02
3.050000E+02
3.050000E+02
3.050000E+02
3.050000E+02
3.050000E+02
3.050000E+02
3.050000E+02
3.050000E+02
3.050000E+02
3.050000E+02
3.050000E+02
3.050000E+02
3.050000E+02
3.050000E+02
3.050000E+02
3.050000E+02
3.050000E+02
3.050000E+02
3.050000E+02
3.050000E+02
3.050000E+02
3.050000E+02
3.050000E+02
3.050000E+02
3.050000E+02
3.050000E+02
3.050000E+02
3.050000E+02
3.050000E+02
3.050000E+02
3.050000E+02
3.050000E+02
3.050000E+02
3.050000E+02
3.050000E+02
3.050000E+02
3.050000E+02
3.050000E+02
3.050000E+02
3.050000E+02
3.050000E+02
3.050000E+02
3.050000E+02
3.050000E+02
3.050000E+02
3.050000E+02
3.050000E+02
3.050000E+02
3.050000E+02
3.050000E+02
3.050000E+02
3.050000E+02
3.050000E+02
3.050000E+02
3.050000E+02
3.050000E+02
3.050000E+02
3.050000E+02
3.050000E+02
3.050000E+02
3.050000E+02
3.050000E+02
3.050000E+02
3.050000E+02
3.050000E+02
3.050000E+02
3.050000E+02
3.050000E+02
3.050000E+02
3.050000E+02
3.050000E+02
3.050000E+02
3.050000E+02
3.050000E+02
3.050000E+02
3.050000E+02
3.050000E+02
3.050000E+02
3.050000E+02
3.050000E+02
3.050000E+02
3.050000E+02
3.050000E+02
3.050000E+02
3.050000E+02
3.050000E+02
3.050000E+02
3.050000E+02
3.050000E+02
3.050000E+02
3.050000E+02
3.050000E+02
3.050000E+02
3.050000E+02
3.050000E+02
3.050000E+02
3.050000E+02
3.050000E+02
3.050000E+02
3.050000E+02
3.050000E+02
3.050000E+02
3.050000E+02
3.050000E+02
3.050000E+02
3.050000E+02
3.050000E+02
3.050000E+02
3.050000E+02
3.050000E+02
3.050000E+02
3.050000E+02
3.050000E+02
3.050000E+02
3.050000E+02
3.050000E+02
3.100000E+02
3.100000E+02
3.100000E+02
3.100000E+02
3.100000E+02
3.100000E+02
3.100000E+02
3.100000E+02
3.100000E+02
3.100000E+02
3.100000E+02
3.100000E+02
3.100000E+02
3.100000E+02
3.100000E+02
3.100000E+02
3.100000E+02
3.100000E+02
3.100000E+02
3.100000E+02
3.100000E+02
3.100000E+02
3.100000E+02
3.100000E+02
3.100000E+02
3.100000E+02
3.100000E+02
3.100000E+02
3.100000E+02
3.100000E+02
3.100000E+02
3.100000E+02
3.100000E+02
3.100000E+02
3.100000E+02
3.100000E+02
3.100000E+02
3.100000E+02
3.100000E+02
3.100000E+02
3.100000E+02
3.100000E+02
3.100000E+02
3.100000E+02
3.100000E+02
3.100000E+02
3.100000E+02
3.100000E+02
3.100000E+02
3.100000E+02
3.100000E+02
3.100000E+02
3.100000E+02
3.100000E+02
3.100000E+02
3.100000E+02
3.100000E+02
3.100000E+02
3.100000E+02
3.100000E+02
3.100000E+02
3.100000E+02
3.100000E+02
3.100000E+02
3.100000E+02
3.100000E+02
3.100000E+02
3.100000E+02
3.100000E+02
3.100000E+02
3.100000E+02
3.100000E+02
3.100000E+02
3.100000E+02
3.100000E+02
3.100000E+02
3.100000E+02
3.100000E+02
3.100000E+02
3.100000E+02
3.100000E+02
3.100000E+02
3.100000E+02
3.100000E+02
3.100000E+02
3.100000E+02
3.100000E+02
3.100000E+02
3.100000E+02
3.100000E+02
3.100000E+02
3.100000E+02
3.100000E+02
3.100000E+02
3.100000E+02
3.100000E+02
3.100000E+02
3.100000E+02
3.100000E+02
3.100000E+02
3.100000E+02
3.100000E+02
3.100000E+02
3.100000E+02
3.100000E+02
3.100000E+02
3.100000E+02
3.100000E+02
3.100000E+02
3.100000E+02
3.100000E+02
3.100000E+02
3.100000E+02
3.100000E+02
3.100000E+02
3.100000E+02
3.100000E+02
3.100000E+02
3.100000E+02
3.100000E+02
3.100000E+02
3.100000E+02
3.100000E+02
3.100000E+02
3.100000E+02
3.100000E+02
3.100000E+02
3.100000E+02
3.100000E+02
3.100000E+02
3.100000E+02
3.100000E+02
3.100000E+02
3.100000E+02
3.100000E+02
3.100000E+02
3.100000E+02
3.100000E+02
3.100000E+02
3.100000E+02
3.100000E+02
3.100000E+02
3.100000E+02
3.100000E+02
3.100000E+02
3.100000E+02
3.100000E+02
3.100000E+02
3.100000E+02
3.100000E+02
3.100000E+02
3.100000E+02
3.100000E+02
3.100000E+02
3.100000E+02
3.100000E+02
3.100000E+02
3.100000E+02
3.100000E+02
3.100000E+02
3.100000E+02
3.100000E+02
3.100000E+02
3.100000E+02
3.100000E+02
3.100000E+02
3.100000E+02
3.100000E+02
3.100000E+02
3.100000E+02
3.100000E+02
3.100000E+02
3.100000E+02
3.100000E+02
3.100000E+02
3.100000E+02
3.100000E+02
3.100000E+02
3.100000E+02
3.100000E+02
3.100000E+02
3.100000E+02
3.100000E+02
3.100000E+02
3.100000E+02
3.100000E+02
3.100000E+02
3.100000E+02
3.100000E+02
3.100000E+02
3.100000E+02
3.100000E+02
3.100000E+02
3.100000E+02
3.100000E+02
3.100000E+02
3.100000E+02
3.100000E+02
3.100000E+02
3.100000E+02
3.100000E+02
3.150000E+02
3.150000E+02
3.150000E+02
3.150000E+02
3.150000E+02
3.150000E+02
3.150000E+02
3.150000E+02
3.150000E+02
3.150000E+02
3.150000E+02
3.150000E+02
3.150000E+02
3.150000E+02
3.150000E+02
3.150000E+02
3.150000E+02
3.150000E+02
3.150000E+02
3.150000E+02
3.150000E+02
3.150000E+02
3.150000E+02
3.150000E+02
3.150000E+02
3.150000E+02
3.150000E+02
3.150000E+02
3.150000E+02
3.150000E+02
3.150000E+02
3.150000E+02
3.150000E+02
3.150000E+02
3.150000E+02
3.150000E+02
3.150000E+02
3.150000E+02
3.150000E+02
3.150000E+02
3.150000E+02
3.150000E+02
3.150000E+02
3.150000E+02
3.150000E+02
3.150000E+02
3.150000E+02
3.150000E+02
3.150000E+02
3.150000E+02
3.150000E+02
3.150000E+02
3.150000E+02
3.150000E+02
3.150000E+02
3.150000E+02
3.150000E+02
3.150000E+02
3.150000E+02
3.150000E+02
3.150000E+02
3.150000E+02
3.150000E+02
3.150000E+02
3.150000E+02
3.150000E+02
3.150000E+02
3.150000E+02
3.150000E+02
3.150000E+02
3.150000E+02
3.150000E+02
3.150000E+02
3.150000E+02
3.150000E+02
3.150000E+02
3.150000E+02
3.150000E+02
3.150000E+02
3.150000E+02
3.150000E+02
3.150000E+02
3.150000E+02
3.150000E+02
3.150000E+02
3.150000E+02
3.150000E+02
3.150000E+02
3.150000E+02
3.150000E+02
3.150000E+02
3.150000E+02
3.150000E+02
3.150000E+02
3.150000E+02
3.150000E+02
3.150000E+02
3.150000E+02
3.150000E+02
3.150000E+02
3.150000E+02
3.150000E+02
3.150000E+02
3.150000E+02
3.150000E+02
3.150000E+02
3.150000E+02
3.150000E+02
3.150000E+02
3.150000E+02
3.150000E+02
3.150000E+02
3.150000E+02
3.150000E+02
3.150000E+02
3.150000E+02
3.150000E+02
3.150000E+02
3.150000E+02
3.150000E+02
3.150000E+02
3.150000E+02
3.150000E+02
3.150000E+02
3.150000E+02
3.150000E+02
3.150000E+02
3.150000E+02
3.150000E+02
3.150000E+02
3.150000E+02
3.150000E+02
3.150000E+02
3.150000E+02
3.150000E+02
3.150000E+02
3.150000E+02
3.150000E+02
3.150000E+02
3.150000E+02
3.150000E+02
3.150000E+02
3.150000E+02
3.150000E+02
3.150000E+02
3.150000E+02
3.150000E+02
3.150000E+02
3.150000E+02
3.150000E+02
3.150000E+02
3.150000E+02
3.150000E+02
3.150000E+02
3.150000E+02
3.150000E+02
3.150000E+02
3.150000E+02
3.150000E+02
3.150000E+02
3.150000E+02
3.150000E+02
3.150000E+02
3.150000E+02
3.150000E+02
3.150000E+02
3.150000E+02
3.150000E+02
3.150000E+02
3.150000E+02
3.150000E+02
3.150000E+02
3.150000E+02
3.150000E+02
3.150000E+02
3.150000E+02
3.150000E+02
3.150000E+02
3.150000E+02
3.150000E+02
3.150000E+02
3.150000E+02
3.150000E+02
3.150000E+02
3.150000E+02
3.150000E+02
3.150000E+02
3.150000E+02
3.150000E+02
3.150000E+02
3.150000E+02
3.150000E+02
3.150000E+02
3.150000E+02
3.150000E+02
3.150000E+02
3.150000E+02
3.150000E+02
3.150000E+02
3.150000E+02
3.150000E+02
3.200000E+02
3.200000E+02
3.200000E+02
3.200000E+02
3.200000E+02
3.200000E+02
3.200000E+02
3.200000E+02
3.200000E+02
3.200000E+02
3.200000E+02
3.200000E+02
3.200000E+02
3.200000E+02
3.200000E+02
3.200000E+02
3.200000E+02
3.200000E+02
3.200000E+02
3.200000E+02
3.200000E+02
3.200000E+02
3.200000E+02
3.200000E+02
3.200000E+02
3.200000E+02
3.200000E+02
3.200000E+02
3.200000E+02
3.200000E+02
3.200000E+02
3.200000E+02
3.200000E+02
3.200000E+02
3.200000E+02
3.200000E+02
3.200000E+02
3.200000E+02
3.200000E+02
3.200000E+02
3.200000E+02
3.200000E+02
3.200000E+02
3.200000E+02
3.200000E+02
3.200000E+02
3.200000E+02
3.200000E+02
3.200000E+02
3.200000E+02
3.200000E+02
3.200000E+02
3.200000E+02
3.200000E+02
3.200000E+02
3.200000E+02
3.200000E+02
3.200000E+02
3.200000E+02
3.200000E+02
3.200000E+02
3.200000E+02
3.200000E+02
3.200000E+02
3.200000E+02
3.200000E+02
3.200000E+02
3.200000E+02
3.200000E+02
3.200000E+02
3.200000E+02
3.200000E+02
3.200000E+02
3.200000E+02
3.200000E+02
3.200000E+02
3.200000E+02
3.200000E+02
3.200000E+02
3.200000E+02
3.200000E+02
3.200000E+02
3.200000E+02
3.200000E+02
3.200000E+02
3.200000E+02
3.200000E+02
3.200000E+02
3.200000E+02
3.200000E+02
3.200000E+02
3.200000E+02
3.200000E+02
3.200000E+02
3.200000E+02
3.200000E+02
3.200000E+02
3.200000E+02
3.200000E+02
3.200000E+02
3.200000E+02
3.200000E+02
3.200000E+02
3.200000E+02
3.200000E+02
3.200000E+02
3.200000E+02
3.200000E+02
3.200000E+02
3.200000E+02
3.200000E+02
3.200000E+02
3.200000E+02
3.200000E+02
3.200000E+02
3.200000E+02
3.200000E+02
3.200000E+02
3.200000E+02
3.200000E+02
3.200000E+02
3.200000E+02
3.200000E+02
3.200000E+02
3.200000E+02
3.200000E+02
3.200000E+02
3.200000E+02
3.200000E+02
3.200000E+02
3.200000E+02
3.200000E+02
3.200000E+02
3.200000E+02
3.200000E+02
3.200000E+02
3.200000E+02
3.200000E+02
3.200000E+02
3.200000E+02
3.200000E+02
3.200000E+02
3.200000E+02
3.200000E+02
3.200000E+02
3.200000E+02
3.200000E+02
3.200000E+02
3.200000E+02
3.200000E+02
3.200000E+02
3.200000E+02
3.200000E+02
3.200000E+02
3.200000E+02
3.200000E+02
3.200000E+02
3.200000E+02
3.200000E+02
3.200000E+02
3.200000E+02
3.200000E+02
3.200000E+02
3.200000E+02
3.200000E+02
3.200000E+02
3.200000E+02
3.200000E+02
3.200000E+02
3.200000E+02
3.200000E+02
3.200000E+02
3.200000E+02
3.200000E+02
3.200000E+02
3.200000E+02
3.200000E+02
3.200000E+02
3.200000E+02
3.200000E+02
3.200000E+02
3.200000E+02
3.200000E+02
3.200000E+02
3.200000E+02
3.200000E+02
3.200000E+02
3.200000E+02
3.200000E+02
3.200000E+02
3.200000E+02
3.200000E+02
3.200000E+02
3.200000E+02
3.200000E+02
3.200000E+02
3.200000E+02
3.200000E+02
3.200000E+02
3.200000E+02
3.200000E+02
3.250000E+02
3.250000E+02
3.250000E+02
3.250000E+02
3.250000E+02
3.250000E+02
3.250000E+02
3.250000E+02
3.250000E+02
3.250000E+02
3.250000E+02
3.250000E+02
3.250000E+02
3.250000E+02
3.250000E+02
3.250000E+02
3.250000E+02
3.250000E+02
3.250000E+02
3.250000E+02
3.250000E+02
3.250000E+02
3.250000E+02
3.250000E+02
3.250000E+02
3.250000E+02
3.250000E+02
3.250000E+02
3.250000E+02
3.250000E+02
3.250000E+02
3.250000E+02
3.250000E+02
3.250000E+02
3.250000E+02
3.250000E+02
3.250000E+02
3.250000E+02
3.250000E+02
3.250000E+02
3.250000E+02
3.250000E+02
3.250000E+02
3.250000E+02
3.250000E+02
3.250000E+02
3.250000E+02
3.250000E+02
3.250000E+02
3.250000E+02
3.250000E+02
3.250000E+02
3.250000E+02
3.250000E+02
3.250000E+02
3.250000E+02
3.250000E+02
3.250000E+02
3.250000E+02
3.250000E+02
3.250000E+02
3.250000E+02
3.250000E+02
3.250000E+02
3.250000E+02
3.250000E+02
3.250000E+02
3.250000E+02
3.250000E+02
3.250000E+02
3.250000E+02
3.250000E+02
3.250000E+02
3.250000E+02
3.250000E+02
3.250000E+02
3.250000E+02
3.250000E+02
3.250000E+02
3.250000E+02
3.250000E+02
3.250000E+02
3.250000E+02
3.250000E+02
3.250000E+02
3.250000E+02
3.250000E+02
3.250000E+02
3.250000E+02
3.250000E+02
3.250000E+02
3.250000E+02
3.250000E+02
3.250000E+02
3.250000E+02
3.250000E+02
3.250000E+02
3.250000E+02
3.250000E+02
3.250000E+02
3.250000E+02
3.250000E+02
3.250000E+02
3.250000E+02
3.250000E+02
3.250000E+02
3.250000E+02
3.250000E+02
3.250000E+02
3.250000E+02
3.250000E+02
3.250000E+02
3.250000E+02
3.250000E+02
3.250000E+02
3.250000E+02
3.250000E+02
3.250000E+02
3.250000E+02
3.250000E+02
3.250000E+02
3.250000E+02
3.250000E+02
3.250000E+02
3.250000E+02
3.250000E+02
3.250000E+02
3.250000E+02
3.250000E+02
3.250000E+02
3.250000E+02
3.250000E+02
3.250000E+02
3.250000E+02
3.250000E+02
3.250000E+02
3.250000E+02
3.250000E+02
3.250000E+02
3.250000E+02
3.250000E+02
3.250000E+02
3.250000E+02
3.250000E+02
3.250000E+02
3.250000E+02
3.250000E+02
3.250000E+02
3.250000E+02
3.250000E+02
3.250000E+02
3.250000E+02
3.250000E+02
3.250000E+02
3.250000E+02
3.250000E+02
3.250000E+02
3.250000E+02
3.250000E+02
3.250000E+02
3.250000E+02
3.250000E+02
3.250000E+02
3.250000E+02
3.250000E+02
3.250000E+02
3.250000E+02
3.250000E+02
3.250000E+02
3.250000E+02
3.250000E+02
3.250000E+02
3.250000E+02
3.250000E+02
3.250000E+02
3.250000E+02
3.250000E+02
3.250000E+02
3.250000E+02
3.250000E+02
3.250000E+02
3.250000E+02
3.250000E+02
3.250000E+02
3.250000E+02
3.250000E+02
3.250000E+02
3.250000E+02
3.250000E+02
3.250000E+02
3.250000E+02
3.250000E+02
3.250000E+02
3.250000E+02
3.250000E+02
3.250000E+02
3.250000E+02
3.250000E+02
3.250000E+02
3.250000E+02
3.250000E+02
3.300000E+02
3.300000E+02
3.300000E+02
3.300000E+02
3.300000E+02
3.300000E+02
3.300000E+02
3.300000E+02
3.300000E+02
3.300000E+02
3.300000E+02
3.300000E+02
3.300000E+02
3.300000E+02
3.300000E+02
3.300000E+02
3.300000E+02
3.300000E+02
3.300000E+02
3.300000E+02
3.300000E+02
3.300000E+02
3.300000E+02
3.300000E+02
3.300000E+02
3.300000E+02
3.300000E+02
3.300000E+02
3.300000E+02
3.300000E+02
3.300000E+02
3.300000E+02
3.300000E+02
3.300000E+02
3.300000E+02
3.300000E+02
3.300000E+02
3.300000E+02
3.300000E+02
3.300000E+02
3.300000E+02
3.300000E+02
3.300000E+02
3.300000E+02
3.300000E+02
3.300000E+02
3.300000E+02
3.300000E+02
3.300000E+02
3.300000E+02
3.300000E+02
3.300000E+02
3.300000E+02
3.300000E+02
3.300000E+02
3.300000E+02
3.300000E+02
3.300000E+02
3.300000E+02
3.300000E+02
3.300000E+02
3.300000E+02
3.300000E+02
3.300000E+02
3.300000E+02
3.300000E+02
3.300000E+02
3.300000E+02
3.300000E+02
3.300000E+02
3.300000E+02
3.300000E+02
3.300000E+02
3.300000E+02
3.300000E+02
3.300000E+02
3.300000E+02
3.300000E+02
3.300000E+02
3.300000E+02
3.300000E+02
3.300000E+02
3.300000E+02
3.300000E+02
3.300000E+02
3.300000E+02
3.300000E+02
3.300000E+02
3.300000E+02
3.300000E+02
3.300000E+02
3.300000E+02
3.300000E+02
3.300000E+02
3.300000E+02
3.300000E+02
3.300000E+02
3.300000E+02
3.300000E+02
3.300000E+02
3.300000E+02
3.300000E+02
3.300000E+02
3.300000E+02
3.300000E+02
3.300000E+02
3.300000E+02
3.300000E+02
3.300000E+02
3.300000E+02
3.300000E+02
3.300000E+02
3.300000E+02
3.300000E+02
3.300000E+02
3.300000E+02
3.300000E+02
3.300000E+02
3.300000E+02
3.300000E+02
3.300000E+02
3.300000E+02
3.300000E+02
3.300000E+02
3.300000E+02
3.300000E+02
3.300000E+02
3.300000E+02
3.300000E+02
3.300000E+02
3.300000E+02
3.300000E+02
3.300000E+02
3.300000E+02
3.300000E+02
3.300000E+02
3.300000E+02
3.300000E+02
3.300000E+02
3.300000E+02
3.300000E+02
3.300000E+02
3.300000E+02
3.300000E+02
3.300000E+02
3.300000E+02
3.300000E+02
3.300000E+02
3.300000E+02
3.300000E+02
3.300000E+02
3.300000E+02
3.300000E+02
3.300000E+02
3.300000E+02
3.300000E+02
3.300000E+02
3.300000E+02
3.300000E+02
3.300000E+02
3.300000E+02
3.300000E+02
3.300000E+02
3.300000E+02
3.300000E+02
3.300000E+02
3.300000E+02
3.300000E+02
3.300000E+02
3.300000E+02
3.300000E+02
3.300000E+02
3.300000E+02
3.300000E+02
3.300000E+02
3.300000E+02
3.300000E+02
3.300000E+02
3.300000E+02
3.300000E+02
3.300000E+02
3.300000E+02
3.300000E+02
3.300000E+02
3.300000E+02
3.300000E+02
3.300000E+02
3.300000E+02
3.300000E+02
3.300000E+02
3.300000E+02
3.300000E+02
3.300000E+02
3.300000E+02
3.300000E+02
3.300000E+02
3.300000E+02
3.300000E+02
3.300000E+02
3.300000E+02
3.300000E+02
3.350000E+02
3.350000E+02
3.350000E+02
3.350000E+02
3.350000E+02
3.350000E+02
3.350000E+02
3.350000E+02
3.350000E+02
3.350000E+02
3.350000E+02
3.350000E+02
3.350000E+02
3.350000E+02
3.350000E+02
3.350000E+02
3.350000E+02
3.350000E+02
3.350000E+02
3.350000E+02
3.350000E+02
3.350000E+02
3.350000E+02
3.350000E+02
3.350000E+02
3.350000E+02
3.350000E+02
3.350000E+02
3.350000E+02
3.350000E+02
3.350000E+02
3.350000E+02
3.350000E+02
3.350000E+02
3.350000E+02
3.350000E+02
3.350000E+02
3.350000E+02
3.350000E+02
3.350000E+02
3.350000E+02
3.350000E+02
3.350000E+02
3.350000E+02
3.350000E+02
3.350000E+02
3.350000E+02
3.350000E+02
3.350000E+02
3.350000E+02
3.350000E+02
3.350000E+02
3.350000E+02
3.350000E+02
3.350000E+02
3.350000E+02
3.350000E+02
3.350000E+02
3.350000E+02
3.350000E+02
3.350000E+02
3.350000E+02
3.350000E+02
3.350000E+02
3.350000E+02
3.350000E+02
3.350000E+02
3.350000E+02
3.350000E+02
3.350000E+02
3.350000E+02
3.350000E+02
3.350000E+02
3.350000E+02
3.350000E+02
3.350000E+02
3.350000E+02
3.350000E+02
3.350000E+02
3.350000E+02
3.350000E+02
3.350000E+02
3.350000E+02
3.350000E+02
3.350000E+02
3.350000E+02
3.350000E+02
3.350000E+02
3.350000E+02
3.350000E+02
3.350000E+02
3.350000E+02
3.350000E+02
3.350000E+02
3.350000E+02
3.350000E+02
3.350000E+02
3.350000E+02
3.350000E+02
3.350000E+02
3.350000E+02
3.350000E+02
3.350000E+02
3.350000E+02
3.350000E+02
3.350000E+02
3.350000E+02
3.350000E+02
3.350000E+02
3.350000E+02
3.350000E+02
3.350000E+02
3.350000E+02
3.350000E+02
3.350000E+02
3.350000E+02
3.350000E+02
3.350000E+02
3.350000E+02
3.350000E+02
3.350000E+02
3.350000E+02
3.350000E+02
3.350000E+02
3.350000E+02
3.350000E+02
3.350000E+02
3.350000E+02
3.350000E+02
3.350000E+02
3.350000E+02
3.350000E+02
3.350000E+02
3.350000E+02
3.350000E+02
3.350000E+02
3.350000E+02
3.350000E+02
3.350000E+02
3.350000E+02
3.350000E+02
3.350000E+02
3.350000E+02
3.350000E+02
3.350000E+02
3.350000E+02
3.350000E+02
3.350000E+02
3.350000E+02
3.350000E+02
3.350000E+02
3.350000E+02
3.350000E+02
3.350000E+02
3.350000E+02
3.350000E+02
3.350000E+02
3.350000E+02
3.350000E+02
3.350000E+02
3.350000E+02
3.350000E+02
3.350000E+02
3.350000E+02
3.350000E+02
3.350000E+02
3.350000E+02
3.350000E+02
3.350000E+02
3.350000E+02
3.350000E+02
3.350000E+02
3.350000E+02
3.350000E+02
3.350000E+02
3.350000E+02
3.350000E+02
3.350000E+02
3.350000E+02
3.350000E+02
3.350000E+02
3.350000E+02
3.350000E+02
3.350000E+02
3.350000E+02
3.350000E+02
3.350000E+02
3.350000E+02
3.350000E+02
3.350000E+02
3.350000E+02
3.350000E+02
3.350000E+02
3.350000E+02
3.350000E+02
3.350000E+02
3.350000E+02
3.350000E+02
3.350000E+02
3.350000E+02
3.350000E+02
3.400000E+02
3.400000E+02
3.400000E+02
3.400000E+02
3.400000E+02
3.400000E+02
3.400000E+02
3.400000E+02
3.400000E+02
3.400000E+02
3.400000E+02
3.400000E+02
3.400000E+02
3.400000E+02
3.400000E+02
3.400000E+02
3.400000E+02
3.400000E+02
3.400000E+02
3.400000E+02
3.400000E+02
3.400000E+02
3.400000E+02
3.400000E+02
3.400000E+02
3.400000E+02
3.400000E+02
3.400000E+02
3.400000E+02
3.400000E+02
3.400000E+02
3.400000E+02
3.400000E+02
3.400000E+02
3.400000E+02
3.400000E+02
3.400000E+02
3.400000E+02
3.400000E+02
3.400000E+02
3.400000E+02
3.400000E+02
3.400000E+02
3.400000E+02
3.400000E+02
3.400000E+02
3.400000E+02
3.400000E+02
3.400000E+02
3.400000E+02
3.400000E+02
3.400000E+02
3.400000E+02
3.400000E+02
3.400000E+02
3.400000E+02
3.400000E+02
3.400000E+02
3.400000E+02
3.400000E+02
3.400000E+02
3.400000E+02
3.400000E+02
3.400000E+02
3.400000E+02
3.400000E+02
3.400000E+02
3.400000E+02
3.400000E+02
3.400000E+02
3.400000E+02
3.400000E+02
3.400000E+02
3.400000E+02
3.400000E+02
3.400000E+02
3.400000E+02
3.400000E+02
3.400000E+02
3.400000E+02
3.400000E+02
3.400000E+02
3.400000E+02
3.400000E+02
3.400000E+02
3.400000E+02
3.400000E+02
3.400000E+02
3.400000E+02
3.400000E+02
3.400000E+02
3.400000E+02
3.400000E+02
3.400000E+02
3.400000E+02
3.400000E+02
3.400000E+02
3.400000E+02
3.400000E+02
3.400000E+02
3.400000E+02
3.400000E+02
3.400000E+02
3.400000E+02
3.400000E+02
3.400000E+02
3.400000E+02
3.400000E+02
3.400000E+02
3.400000E+02
3.400000E+02
3.400000E+02
3.400000E+02
3.400000E+02
3.400000E+02
3.400000E+02
3.400000E+02
3.400000E+02
3.400000E+02
3.400000E+02
3.400000E+02
3.400000E+02
3.400000E+02
3.400000E+02
3.400000E+02
3.400000E+02
3.400000E+02
3.400000E+02
3.400000E+02
3.400000E+02
3.400000E+02
3.400000E+02
3.400000E+02
3.400000E+02
3.400000E+02
3.400000E+02
3.400000E+02
3.400000E+02
3.400000E+02
3.400000E+02
3.400000E+02
3.400000E+02
3.400000E+02
3.400000E+02
3.400000E+02
3.400000E+02
3.400000E+02
3.400000E+02
3.400000E+02
3.400000E+02
3.400000E+02
3.400000E+02
3.400000E+02
3.400000E+02
3.400000E+02
3.400000E+02
3.400000E+02
3.400000E+02
3.400000E+02
3.400000E+02
3.400000E+02
3.400000E+02
3.400000E+02
3.400000E+02
3.400000E+02
3.400000E+02
3.400000E+02
3.400000E+02
3.400000E+02
3.400000E+02
3.400000E+02
3.400000E+02
3.400000E+02
3.400000E+02
3.400000E+02
3.400000E+02
3.400000E+02
3.400000E+02
3.400000E+02
3.400000E+02
3.400000E+02
3.400000E+02
3.400000E+02
3.400000E+02
3.400000E+02
3.400000E+02
3.400000E+02
3.400000E+02
3.400000E+02
3.400000E+02
3.400000E+02
3.400000E+02
3.400000E+02
3.400000E+02
3.400000E+02
3.400000E+02
3.400000E+02
3.400000E+02
3.400000E+02
3.400000E+02
3.400000E+02
3.450000E+02
3.450000E+02
3.450000E+02
3.450000E+02
3.450000E+02
3.450000E+02
3.450000E+02
3.450000E+02
3.450000E+02
3.450000E+02
3.450000E+02
3.450000E+02
3.450000E+02
3.450000E+02
3.450000E+02
3.450000E+02
3.450000E+02
3.450000E+02
3.450000E+02
3.450000E+02
3.450000E+02
3.450000E+02
3.450000E+02
3.450000E+02
3.450000E+02
3.450000E+02
3.450000E+02
3.450000E+02
3.450000E+02
3.450000E+02
3.450000E+02
3.450000E+02
3.450000E+02
3.450000E+02
3.450000E+02
3.450000E+02
3.450000E+02
3.450000E+02
3.450000E+02
3.450000E+02
3.450000E+02
3.450000E+02
3.450000E+02
3.450000E+02
3.450000E+02
3.450000E+02
3.450000E+02
3.450000E+02
3.450000E+02
3.450000E+02
3.450000E+02
3.450000E+02
3.450000E+02
3.450000E+02
3.450000E+02
3.450000E+02
3.450000E+02
3.450000E+02
3.450000E+02
3.450000E+02
3.450000E+02
3.450000E+02
3.450000E+02
3.450000E+02
3.450000E+02
3.450000E+02
3.450000E+02
3.450000E+02
3.450000E+02
3.450000E+02
3.450000E+02
3.450000E+02
3.450000E+02
3.450000E+02
3.450000E+02
3.450000E+02
3.450000E+02
3.450000E+02
3.450000E+02
3.450000E+02
3.450000E+02
3.450000E+02
3.450000E+02
3.450000E+02
3.450000E+02
3.450000E+02
3.450000E+02
3.450000E+02
3.450000E+02
3.450000E+02
3.450000E+02
3.450000E+02
3.450000E+02
3.450000E+02
3.450000E+02
3.450000E+02
3.450000E+02
3.450000E+02
3.450000E+02
3.450000E+02
3.450000E+02
3.450000E+02
3.450000E+02
3.450000E+02
3.450000E+02
3.450000E+02
3.450000E+02
3.450000E+02
3.450000E+02
3.450000E+02
3.450000E+02
3.450000E+02
3.450000E+02
3.450000E+02
3.450000E+02
3.450000E+02
3.450000E+02
3.450000E+02
3.450000E+02
3.450000E+02
3.450000E+02
3.450000E+02
3.450000E+02
3.450000E+02
3.450000E+02
3.450000E+02
3.450000E+02
3.450000E+02
3.450000E+02
3.450000E+02
3.450000E+02
3.450000E+02
3.450000E+02
3.450000E+02
3.450000E+02
3.450000E+02
3.450000E+02
3.450000E+02
3.450000E+02
3.450000E+02
3.450000E+02
3.450000E+02
3.450000E+02
3.450000E+02
3.450000E+02
3.450000E+02
3.450000E+02
3.450000E+02
3.450000E+02
3.450000E+02
3.450000E+02
3.450000E+02
3.450000E+02
3.450000E+02
3.450000E+02
3.450000E+02
3.450000E+02
3.450000E+02
3.450000E+02
3.450000E+02
3.450000E+02
3.450000E+02
3.450000E+02
3.450000E+02
3.450000E+02
3.450000E+02
3.450000E+02
3.450000E+02
3.450000E+02
3.450000E+02
3.450000E+02
3.450000E+02
3.450000E+02
3.450000E+02
3.450000E+02
3.450000E+02
3.450000E+02
3.450000E+02
3.450000E+02
3.450000E+02
3.450000E+02
3.450000E+02
3.450000E+02
3.450000E+02
3.450000E+02
3.450000E+02
3.450000E+02
3.450000E+02
3.450000E+02
3.450000E+02
3.450000E+02
3.450000E+02
3.450000E+02
3.450000E+02
3.450000E+02
3.450000E+02
3.450000E+02
3.450000E+02
3.450000E+02
3.450000E+02
3.450000E+02
3.500000E+02
3.500000E+02
3.500000E+02
3.500000E+02
3.500000E+02
3.500000E+02
3.500000E+02
3.500000E+02
3.500000E+02
3.500000E+02
3.500000E+02
3.500000E+02
3.500000E+02
3.500000E+02
3.500000E+02
3.500000E+02
3.500000E+02
3.500000E+02
3.500000E+02
3.500000E+02
3.500000E+02
3.500000E+02
3.500000E+02
3.500000E+02
3.500000E+02
3.500000E+02
3.500000E+02
3.500000E+02
3.500000E+02
3.500000E+02
3.500000E+02
3.500000E+02
3.500000E+02
3.500000E+02
3.500000E+02
3.500000E+02
3.500000E+02
3.500000E+02
3.500000E+02
3.500000E+02
3.500000E+02
3.500000E+02
3.500000E+02
3.500000E+02
3.500000E+02
3.500000E+02
3.500000E+02
3.500000E+02
3.500000E+02
3.500000E+02
3.500000E+02
3.500000E+02
3.500000E+02
3.500000E+02
3.500000E+02
3.500000E+02
3.500000E+02
3.500000E+02
3.500000E+02
3.500000E+02
3.500000E+02
3.500000E+02
3.500000E+02
3.500000E+02
3.500000E+02
3.500000E+02
3.500000E+02
3.500000E+02
3.500000E+02
3.500000E+02
3.500000E+02
3.500000E+02
3.500000E+02
3.500000E+02
3.500000E+02
3.500000E+02
3.500000E+02
3.500000E+02
3.500000E+02
3.500000E+02
3.500000E+02
3.500000E+02
3.500000E+02
3.500000E+02
3.500000E+02
3.500000E+02
3.500000E+02
3.500000E+02
3.500000E+02
3.500000E+02
3.500000E+02
3.500000E+02
3.500000E+02
3.500000E+02
3.500000E+02
3.500000E+02
3.500000E+02
3.500000E+02
3.500000E+02
3.500000E+02
3.500000E+02
3.500000E+02
3.500000E+02
3.500000E+02
3.500000E+02
3.500000E+02
3.500000E+02
3.500000E+02
3.500000E+02
3.500000E+02
3.500000E+02
3.500000E+02
3.500000E+02
3.500000E+02
3.500000E+02
3.500000E+02
3.500000E+02
3.500000E+02
3.500000E+02
3.500000E+02
3.500000E+02
3.500000E+02
3.500000E+02
3.500000E+02
3.500000E+02
3.500000E+02
3.500000E+02
3.500000E+02
3.500000E+02
3.500000E+02
3.500000E+02
3.500000E+02
3.500000E+02
3.500000E+02
3.500000E+02
3.500000E+02
3.500000E+02
3.500000E+02
3.500000E+02
3.500000E+02
3.500000E+02
3.500000E+02
3.500000E+02
3.500000E+02
3.500000E+02
3.500000E+02
3.500000E+02
3.500000E+02
3.500000E+02
3.500000E+02
3.500000E+02
3.500000E+02
3.500000E+02
3.500000E+02
3.500000E+02
3.500000E+02
3.500000E+02
3.500000E+02
3.500000E+02
3.500000E+02
3.500000E+02
3.500000E+02
3.500000E+02
3.500000E+02
3.500000E+02
3.500000E+02
3.500000E+02
3.500000E+02
3.500000E+02
3.500000E+02
3.500000E+02
3.500000E+02
3.500000E+02
3.500000E+02
3.500000E+02
3.500000E+02
3.500000E+02
3.500000E+02
3.500000E+02
3.500000E+02
3.500000E+02
3.500000E+02
3.500000E+02
3.500000E+02
3.500000E+02
3.500000E+02
3.500000E+02
3.500000E+02
3.500000E+02
3.500000E+02
3.500000E+02
3.500000E+02
3.500000E+02
3.500000E+02
3.500000E+02
3.500000E+02
3.500000E+02
3.500000E+02
3.500000E+02
3.500000E+02
3.500000E+02
3.550000E+02
3.550000E+02
3.550000E+02
3.550000E+02
3.550000E+02
3.550000E+02
3.550000E+02
3.550000E+02
3.550000E+02
3.550000E+02
3.550000E+02
3.550000E+02
3.550000E+02
3.550000E+02
3.550000E+02
3.550000E+02
3.550000E+02
3.550000E+02
3.550000E+02
3.550000E+02
3.550000E+02
3.550000E+02
3.550000E+02
3.550000E+02
3.550000E+02
3.550000E+02
3.550000E+02
3.550000E+02
3.550000E+02
3.550000E+02
3.550000E+02
3.550000E+02
3.550000E+02
3.550000E+02
3.550000E+02
3.550000E+02
3.550000E+02
3.550000E+02
3.550000E+02
3.550000E+02
3.550000E+02
3.550000E+02
3.550000E+02
3.550000E+02
3.550000E+02
3.550000E+02
3.550000E+02
3.550000E+02
3.550000E+02
3.550000E+02
3.550000E+02
3.550000E+02
3.550000E+02
3.550000E+02
3.550000E+02
3.550000E+02
3.550000E+02
3.550000E+02
3.550000E+02
3.550000E+02
3.550000E+02
3.550000E+02
3.550000E+02
3.550000E+02
3.550000E+02
3.550000E+02
3.550000E+02
3.550000E+02
3.550000E+02
3.550000E+02
3.550000E+02
3.550000E+02
3.550000E+02
3.550000E+02
3.550000E+02
3.550000E+02
3.550000E+02
3.550000E+02
3.550000E+02
3.550000E+02
3.550000E+02
3.550000E+02
3.550000E+02
3.550000E+02
3.550000E+02
3.550000E+02
3.550000E+02
3.550000E+02
3.550000E+02
3.550000E+02
3.550000E+02
3.550000E+02
3.550000E+02
3.550000E+02
3.550000E+02
3.550000E+02
3.550000E+02
3.550000E+02
3.550000E+02
3.550000E+02
3.550000E+02
3.550000E+02
3.550000E+02
3.550000E+02
3.550000E+02
3.550000E+02
3.550000E+02
3.550000E+02
3.550000E+02
3.550000E+02
3.550000E+02
3.550000E+02
3.550000E+02
3.550000E+02
3.550000E+02
3.550000E+02
3.550000E+02
3.550000E+02
3.550000E+02
3.550000E+02
3.550000E+02
3.550000E+02
3.550000E+02
3.550000E+02
3.550000E+02
3.550000E+02
3.550000E+02
3.550000E+02
3.550000E+02
3.550000E+02
3.550000E+02
3.550000E+02
3.550000E+02
3.550000E+02
3.550000E+02
3.550000E+02
3.550000E+02
3.550000E+02
3.550000E+02
3.550000E+02
3.550000E+02
3.550000E+02
3.550000E+02
3.550000E+02
3.550000E+02
3.550000E+02
3.550000E+02
3.550000E+02
3.550000E+02
3.550000E+02
3.550000E+02
3.550000E+02
3.550000E+02
3.550000E+02
3.550000E+02
3.550000E+02
3.550000E+02
3.550000E+02
3.550000E+02
3.550000E+02
3.550000E+02
3.550000E+02
3.550000E+02
3.550000E+02
3.550000E+02
3.550000E+02
3.550000E+02
3.550000E+02
3.550000E+02
3.550000E+02
3.550000E+02
3.550000E+02
3.550000E+02
3.550000E+02
3.550000E+02
3.550000E+02
3.550000E+02
3.550000E+02
3.550000E+02
3.550000E+02
3.550000E+02
3.550000E+02
3.550000E+02
3.550000E+02
3.550000E+02
3.550000E+02
3.550000E+02
3.550000E+02
3.550000E+02
3.550000E+02
3.550000E+02
3.550000E+02
3.550000E+02
3.550000E+02
3.550000E+02
3.550000E+02
3.550000E+02
3.550000E+02
3.550000E+02
3.550000E+02
3.550000E+02
Z
0.000000E+00
1.000000E+00
2.000000E+00
3.000000E+00
4.000000E+00
5.000000E+00
6.000000E+00
7.000000E+00
8.000000E+00
9.000000E+00
1.000000E+01
1.100000E+01
1.200000E+01
1.300000E+01
1.400000E+01
1.500000E+01
1.600000E+01
1.700000E+01
1.800000E+01
1.900000E+01
2.000000E+01
2.100000E+01
2.200000E+01
2.300000E+01
2.400000E+01
2.500000E+01
2.600000E+01
2.700000E+01
2.800000E+01
2.900000E+01
3.000000E+01
3.100000E+01
3.200000E+01
3.300000E+01
3.400000E+01
3.500000E+01
3.600000E+01
3.700000E+01
3.800000E+01
3.900000E+01
4.000000E+01
4.100000E+01
4.200000E+01
4.300000E+01
4.400000E+01
4.500000E+01
4.600000E+01
4.700000E+01
4.800000E+01
4.900000E+01
5.000000E+01
5.100000E+01
5.200000E+01
5.300000E+01
5.400000E+01
5.500000E+01
5.600000E+01
5.700000E+01
5.800000E+01
5.900000E+01
6.000000E+01
6.100000E+01
6.200000E+01
6.300000E+01
6.400000E+01
6.500000E+01
6.600000E+01
6.700000E+01
6.800000E+01
6.900000E+01
7.000000E+01
7.100000E+01
7.200000E+01
7.300000E+01
7.400000E+01
7.500000E+01
7.600000E+01
7.700000E+01
7.800000E+01
7.900000E+01
8.000000E+01
8.100000E+01
8.200000E+01
8.300000E+01
8.400000E+01
8.500000E+01
8.600000E+01
8.700000E+01
8.800000E+01
8.900000E+01
9.000000E+01
9.100000E+01
9.200000E+01
9.300000E+01
9.400000E+01
9.500000E+01
9.600000E+01
9.700000E+01
9.800000E+01
9.900000E+01
1.000000E+02
1.010000E+02
1.020000E+02
1.030000E+02
1.040000E+02
1.050000E+02
1.060000E+02
1.070000E+02
1.080000E+02
1.090000E+02
1.100000E+02
1.110000E+02
1.120000E+02
1.130000E+02
1.140000E+02
1.150000E+02
1.160000E+02
1.170000E+02
1.180000E+02
1.190000E+02
1.200000E+02
1.210000E+02
1.220000E+02
1.230000E+02
1.240000E+02
1.250000E+02
1.260000E+02
1.270000E+02
1.280000E+02
1.290000E+02
1.300000E+02
1.310000E+02
1.320000E+02
1.330000E+02
1.340000E+02
1.350000E+02
1.360000E+02
1.370000E+02
1.380000E+02
1.390000E+02
1.400000E+02
1.410000E+02
1.420000E+02
1.430000E+02
1.440000E+02
1.450000E+02
1.460000E+02
1.470000E+02
1.480000E+02
1.490000E+02
1.500000E+02
1.510000E+02
1.520000E+02
1.530000E+02
1.540000E+02
1.550000E+02
1.560000E+02
1.570000E+02
1.580000E+02
1.590000E+02
1.600000E+02
1.610000E+02
1.620000E+02
1.630000E+02
1.640000E+02
1.650000E+02
1.660000E+02
1.670000E+02
1.680000E+02
1.690000E+02
1.700000E+02
1.710000E+02
1.720000E+02
1.730000E+02
1.740000E+02
1.750000E+02
1.760000E+02
1.770000E+02
1.780000E+02
1.790000E+02
1.800000E+02
1.810000E+02
1.820000E+02
1.830000E+02
1.840000E+02
1.850000E+02
1.860000E+02
1.870000E+02
1.880000E+02
1.890000E+02
1.900000E+02
1.910000E+02
1.920000E+02
1.930000E+02
1.940000E+02
1.950000E+02
1.960000E+02
1.970000E+02
1.980000E+02
1.990000E+02
2.000000E+02
0.000000E+00
1.000000E+00
2.000000E+00
3.000000E+00
4.000000E+00
5.000000E+00
6.000000E+00
7.000000E+00
8.000000E+00
9.000000E+00
1.000000E+01
1.100000E+01
1.200000E+01
1.300000E+01
1.400000E+01
1.500000E+01
1.600000E+01
1.700000E+01
1.800000E+01
1.900000E+01
2.000000E+01
2.100000E+01
2.200000E+01
2.300000E+01
2.400000E+01
2.500000E+01
2.600000E+01
2.700000E+01
2.800000E+01
2.900000E+01
3.000000E+01
3.100000E+01
3.200000E+01
3.300000E+01
3.400000E+01
3.500000E+01
3.600000E+01
3.700000E+01
3.800000E+01
3.900000E+01
4.000000E+01
4.100000E+01
4.200000E+01
4.300000E+01
4.400000E+01
4.500000E+01
4.600000E+01
4.700000E+01
4.800000E+01
4.900000E+01
5.000000E+01
5.100000E+01
5.200000E+01
5.300000E+01
5.400000E+01
5.500000E+01
5.600000E+01
5.700000E+01
5.800000E+01
5.900000E+01
6.000000E+01
6.100000E+01
6.200000E+01
6.300000E+01
6.400000E+01
6.500000E+01
6.600000E+01
6.700000E+01
6.800000E+01
6.900000E+01
7.000000E+01
7.100000E+01
7.200000E+01
7.300000E+01
7.400000E+01
7.500000E+01
7.600000E+01
7.700000E+01
7.800000E+01
7.900000E+01
8.000000E+01
8.100000E+01
8.200000E+01
8.300000E+01
8.400000E+01
8.500000E+01
8.600000E+01
8.700000E+01
8.800000E+01
8.900000E+01
9.000000E+01
9.100000E+01
9.200000E+01
9.300000E+01
9.400000E+01
9.500000E+01
9.600000E+01
9.700000E+01
9.800000E+01
9.900000E+01
1.000000E+02
1.010000E+02
1.020000E+02
1.030000E+02
1.040000E+02
1.050000E+02
1.060000E+02
1.070000E+02
1.080000E+02
1.090000E+02
1.100000E+02
1.110000E+02
1.120000E+02
1.130000E+02
1.140000E+02
1.150000E+02
1.160000E+02
1.170000E+02
1.180000E+02
1.190000E+02
1.200000E+02
1.210000E+02
1.220000E+02
1.230000E+02
1.240000E+02
1.250000E+02
1.260000E+02
1.270000E+02
1.280000E+02
1.290000E+02
1.300000E+02
1.310000E+02
1.320000E+02
1.330000E+02
1.340000E+02
1.350000E+02
1.360000E+02
1.370000E+02
1.380000E+02
1.390000E+02
1.400000E+02
1.410000E+02
1.420000E+02
1.430000E+02
1.440000E+02
1.450000E+02
1.460000E+02
1.470000E+02
1.480000E+02
1.490000E+02
1.500000E+02
1.510000E+02
1.520000E+02
1.530000E+02
1.540000E+02
1.550000E+02
1.560000E+02
1.570000E+02
1.580000E+02
1.590000E+02
1.600000E+02
1.610000E+02
1.620000E+02
1.630000E+02
1.640000E+02
1.650000E+02
1.660000E+02
1.670000E+02
1.680000E+02
1.690000E+02
1.700000E+02
1.710000E+02
1.720000E+02
1.730000E+02
1.740000E+02
1.750000E+02
1.760000E+02
1.770000E+02
1.780000E+02
1.790000E+02
1.800000E+02
1.810000E+02
1.820000E+02
1.830000E+02
1.840000E+02
1.850000E+02
1.860000E+02
1.870000E+02
1.880000E+02
1.890000E+02
1.900000E+02
1.910000E+02
1.920000E+02
1.930000E+02
1.940000E+02
1.950000E+02
1.960000E+02
1.970000E+02
1.980000E+02
1.990000E+02
2.000000E+02
0.000000E+00
1.000000E+00
2.000000E+00
3.000000E+00
4.000000E+00
5.000000E+00
6.000000E+00
7.000000E+00
8.000000E+00
9.000000E+00
1.000000E+01
1.100000E+01
1.200000E+01
1.300000E+01
1.400000E+01
1.500000E+01
1.600000E+01
1.700000E+01
1.800000E+01
1.900000E+01
2.000000E+01
2.100000E+01
2.200000E+01
2.300000E+01
2.400000E+01
2.500000E+01
2.600000E+01
2.700000E+01
2.800000E+01
2.900000E+01
3.000000E+01
3.100000E+01
3.200000E+01
3.300000E+01
3.400000E+01
3.500000E+01
3.600000E+01
3.700000E+01
3.800000E+01
3.900000E+01
4.000000E+01
4.100000E+01
4.200000E+01
4.300000E+01
4.400000E+01
4.500000E+01
4.600000E+01
4.700000E+01
4.800000E+01
4.900000E+01
5.000000E+01
5.100000E+01
5.200000E+01
5.300000E+01
5.400000E+01
5.500000E+01
5.600000E+01
5.700000E+01
5.800000E+01
5.900000E+01
6.000000E+01
6.100000E+01
6.200000E+01
6.300000E+01
6.400000E+01
6.500000E+01
6.600000E+01
6.700000E+01
6.800000E+01
6.900000E+01
7.000000E+01
7.100000E+01
7.200000E+01
7.300000E+01
7.400000E+01
7.500000E+01
7.600000E+01
7.700000E+01
7.800000E+01
7.900000E+01
8.000000E+01
8.100000E+01
8.200000E+01
8.300000E+01
8.400000E+01
8.500000E+01
8.600000E+01
8.700000E+01
8.800000E+01
8.900000E+01
9.000000E+01
9.100000E+01
9.200000E+01
9.300000E+01
9.400000E+01
9.500000E+01
9.600000E+01
9.700000E+01
9.800000E+01
9.900000E+01
1.000000E+02
1.010000E+02
1.020000E+02
1.030000E+02
1.040000E+02
1.050000E+02
1.060000E+02
1.070000E+02
1.080000E+02
1.090000E+02
1.100000E+02
1.110000E+02
1.120000E+02
1.130000E+02
1.140000E+02
1.150000E+02
1.160000E+02
1.170000E+02
1.180000E+02
1.190000E+02
1.200000E+02
1.210000E+02
1.220000E+02
1.230000E+02
1.240000E+02
1.250000E+02
1.260000E+02
1.270000E+02
1.280000E+02
1.290000E+02
1.300000E+02
1.310000E+02
1.320000E+02
1.330000E+02
1.340000E+02
1.350000E+02
1.360000E+02
1.370000E+02
1.380000E+02
1.390000E+02
1.400000E+02
1.410000E+02
1.420000E+02
1.430000E+02
1.440000E+02
1.450000E+02
1.460000E+02
1.470000E+02
1.480000E+02
1.490000E+02
1.500000E+02
1.510000E+02
1.520000E+02
1.530000E+02
1.540000E+02
1.550000E+02
1.560000E+02
1.570000E+02
1.580000E+02
1.590000E+02
1.600000E+02
1.610000E+02
1.620000E+02
1.630000E+02
1.640000E+02
1.650000E+02
1.660000E+02
1.670000E+02
1.680000E+02
1.690000E+02
1.700000E+02
1.710000E+02
1.720000E+02
1.730000E+02
1.740000E+02
1.750000E+02
1.760000E+02
1.770000E+02
1.780000E+02
1.790000E+02
1.800000E+02
1.810000E+02
1.820000E+02
1.830000E+02
1.840000E+02
1.850000E+02
1.860000E+02
1.870000E+02
1.880000E+02
1.890000E+02
1.900000E+02
1.910000E+02
1.920000E+02
1.930000E+02
1.940000E+02
1.950000E+02
1.960000E+02
1.970000E+02
1.980000E+02
1.990000E+02
2.000000E+02
0.000000E+00
1.000000E+00
2.000000E+00
3.000000E+00
4.000000E+00
5.000000E+00
6.000000E+00
7.000000E+00
8.000000E+00
9.000000E+00
1.000000E+01
1.100000E+01
1.200000E+01
1.300000E+01
1.400000E+01
1.500000E+01
1.600000E+01
1.700000E+01
1.800000E+01
1.900000E+01
2.000000E+01
2.100000E+01
2.200000E+01
2.300000E+01
2.400000E+01
2.500000E+01
2.600000E+01
2.700000E+01
2.800000E+01
2.900000E+01
3.000000E+01
3.100000E+01
3.200000E+01
3.300000E+01
3.400000E+01
3.500000E+01
3.600000E+01
3.700000E+01
3.800000E+01
3.900000E+01
4.000000E+01
4.100000E+01
4.200000E+01
4.300000E+01
4.400000E+01
4.500000E+01
4.600000E+01
4.700000E+01
4.800000E+01
4.900000E+01
5.000000E+01
5.100000E+01
5.200000E+01
5.300000E+01
5.400000E+01
5.500000E+01
5.600000E+01
5.700000E+01
5.800000E+01
5.900000E+01
6.000000E+01
6.100000E+01
6.200000E+01
6.300000E+01
6.400000E+01
6.500000E+01
6.600000E+01
6.700000E+01
6.800000E+01
6.900000E+01
7.000000E+01
7.100000E+01
7.200000E+01
7.300000E+01
7.400000E+01
7.500000E+01
7.600000E+01
7.700000E+01
7.800000E+01
7.900000E+01
8.000000E+01
8.100000E+01
8.200000E+01
8.300000E+01
8.400000E+01
8.500000E+01
8.600000E+01
8.700000E+01
8.800000E+01
8.900000E+01
9.000000E+01
9.100000E+01
9.200000E+01
9.300000E+01
9.400000E+01
9.500000E+01
9.600000E+01
9.700000E+01
9.800000E+01
9.900000E+01
1.000000E+02
1.010000E+02
1.020000E+02
1.030000E+02
1.040000E+02
1.050000E+02
1.060000E+02
1.070000E+02
1.080000E+02
1.090000E+02
1.100000E+02
1.110000E+02
1.120000E+02
1.130000E+02
1.140000E+02
1.150000E+02
1.160000E+02
1.170000E+02
1.180000E+02
1.190000E+02
1.200000E+02
1.210000E+02
1.220000E+02
1.230000E+02
1.240000E+02
1.250000E+02
1.260000E+02
1.270000E+02
1.280000E+02
1.290000E+02
1.300000E+02
1.310000E+02
1.320000E+02
1.330000E+02
1.340000E+02
1.350000E+02
1.360000E+02
1.370000E+02
1.380000E+02
1.390000E+02
1.400000E+02
1.410000E+02
1.420000E+02
1.430000E+02
1.440000E+02
1.450000E+02
1.460000E+02
1.470000E+02
1.480000E+02
1.490000E+02
1.500000E+02
1.510000E+02
1.520000E+02
1.530000E+02
1.540000E+02
1.550000E+02
1.560000E+02
1.570000E+02
1.580000E+02
1.590000E+02
1.600000E+02
1.610000E+02
1.620000E+02
1.630000E+02
1.640000E+02
1.650000E+02
1.660000E+02
1.670000E+02
1.680000E+02
1.690000E+02
1.700000E+02
1.710000E+02
1.720000E+02
1.730000E+02
1.740000E+02
1.750000E+02
1.760000E+02
1.770000E+02
1.780000E+02
1.790000E+02
1.800000E+02
1.810000E+02
1.820000E+02
1.830000E+02
1.840000E+02
1.850000E+02
1.860000E+02
1.870000E+02
1.880000E+02
1.890000E+02
1.900000E+02
1.910000E+02
1.920000E+02
1.930000E+02
1.940000E+02
1.950000E+02
1.960000E+02
1.970000E+02
1.980000E+02
1.990000E+02
2.000000E+02
0.000000E+00
1.000000E+00
2.000000E+00
3.000000E+00
4.000000E+00
5.000000E+00
6.000000E+00
7.000000E+00
8.000000E+00
9.000000E+00
1.000000E+01
1.100000E+01
1.200000E+01
1.300000E+01
1.400000E+01
1.500000E+01
1.600000E+01
1.700000E+01
1.800000E+01
1.900000E+01
2.000000E+01
2.100000E+01
2.200000E+01
2.300000E+01
2.400000E+01
2.500000E+01
2.600000E+01
2.700000E+01
2.800000E+01
2.900000E+01
3.000000E+01
3.100000E+01
3.200000E+01
3.300000E+01
3.400000E+01
3.500000E+01
3.600000E+01
3.700000E+01
3.800000E+01
3.900000E+01
4.000000E+01
4.100000E+01
4.200000E+01
4.300000E+01
4.400000E+01
4.500000E+01
4.600000E+01
4.700000E+01
4.800000E+01
4.900000E+01
5.000000E+01
5.100000E+01
5.200000E+01
5.300000E+01
5.400000E+01
5.500000E+01
5.600000E+01
5.700000E+01
5.800000E+01
5.900000E+01
6.000000E+01
6.100000E+01
6.200000E+01
6.300000E+01
6.400000E+01
6.500000E+01
6.600000E+01
6.700000E+01
6.800000E+01
6.900000E+01
7.000000E+01
7.100000E+01
7.200000E+01
7.300000E+01
7.400000E+01
7.500000E+01
7.600000E+01
7.700000E+01
7.800000E+01
7.900000E+01
8.000000E+01
8.100000E+01
8.200000E+01
8.300000E+01
8.400000E+01
8.500000E+01
8.600000E+01
8.700000E+01
8.800000E+01
8.900000E+01
9.000000E+01
9.100000E+01
9.200000E+01
9.300000E+01
9.400000E+01
9.500000E+01
9.600000E+01
9.700000E+01
9.800000E+01
9.900000E+01
1.000000E+02
1.010000E+02
1.020000E+02
1.030000E+02
1.040000E+02
1.050000E+02
1.060000E+02
1.070000E+02
1.080000E+02
1.090000E+02
1.100000E+02
1.110000E+02
1.120000E+02
1.130000E+02
1.140000E+02
1.150000E+02
1.160000E+02
1.170000E+02
1.180000E+02
1.190000E+02
1.200000E+02
1.210000E+02
1.220000E+02
1.230000E+02
1.240000E+02
1.250000E+02
1.260000E+02
1.270000E+02
1.280000E+02
1.290000E+02
1.300000E+02
1.310000E+02
1.320000E+02
1.330000E+02
1.340000E+02
1.350000E+02
1.360000E+02
1.370000E+02
1.380000E+02
1.390000E+02
1.400000E+02
1.410000E+02
1.420000E+02
1.430000E+02
1.440000E+02
1.450000E+02
1.460000E+02
1.470000E+02
1.480000E+02
1.490000E+02
1.500000E+02
1.510000E+02
1.520000E+02
1.530000E+02
1.540000E+02
1.550000E+02
1.560000E+02
1.570000E+02
1.580000E+02
1.590000E+02
1.600000E+02
1.610000E+02
1.620000E+02
1.630000E+02
1.640000E+02
1.650000E+02
1.660000E+02
1.670000E+02
1.680000E+02
1.690000E+02
1.700000E+02
1.710000E+02
1.720000E+02
1.730000E+02
1.740000E+02
1.750000E+02
1.760000E+02
1.770000E+02
1.780000E+02
1.790000E+02
1.800000E+02
1.810000E+02
1.820000E+02
1.830000E+02
1.840000E+02
1.850000E+02
1.860000E+02
1.870000E+02
1.880000E+02
1.890000E+02
1.900000E+02
1.910000E+02
1.920000E+02
1.930000E+02
1.940000E+02
1.950000E+02
1.960000E+02
1.970000E+02
1.980000E+02
1.990000E+02
2.000000E+02
0.000000E+00
1.000000E+00
2.000000E+00
3.000000E+00
4.000000E+00
5.000000E+00
6.000000E+00
7.000000E+00
8.000000E+00
9.000000E+00
1.000000E+01
1.100000E+01
1.200000E+01
1.300000E+01
1.400000E+01
1.500000E+01
1.600000E+01
1.700000E+01
1.800000E+01
1.900000E+01
2.000000E+01
2.100000E+01
2.200000E+01
2.300000E+01
2.400000E+01
2.500000E+01
2.600000E+01
2.700000E+01
2.800000E+01
2.900000E+01
3.000000E+01
3.100000E+01
3.200000E+01
3.300000E+01
3.400000E+01
3.500000E+01
3.600000E+01
3.700000E+01
3.800000E+01
3.900000E+01
4.000000E+01
4.100000E+01
4.200000E+01
4.300000E+01
4.400000E+01
4.500000E+01
4.600000E+01
4.700000E+01
4.800000E+01
4.900000E+01
5.000000E+01
5.100000E+01
5.200000E+01
5.300000E+01
5.400000E+01
5.500000E+01
5.600000E+01
5.700000E+01
5.800000E+01
5.900000E+01
6.000000E+01
6.100000E+01
6.200000E+01
6.300000E+01
6.400000E+01
6.500000E+01
6.600000E+01
6.700000E+01
6.800000E+01
6.900000E+01
7.000000E+01
7.100000E+01
7.200000E+01
7.300000E+01
7.400000E+01
7.500000E+01
7.600000E+01
7.700000E+01
7.800000E+01
7.900000E+01
8.000000E+01
8.100000E+01
8.200000E+01
8.300000E+01
8.400000E+01
8.500000E+01
8.600000E+01
8.700000E+01
8.800000E+01
8.900000E+01
9.000000E+01
9.100000E+01
9.200000E+01
9.300000E+01
9.400000E+01
9.500000E+01
9.600000E+01
9.700000E+01
9.800000E+01
9.900000E+01
1.000000E+02
1.010000E+02
1.020000E+02
1.030000E+02
1.040000E+02
1.050000E+02
1.060000E+02
1.070000E+02
1.080000E+02
1.090000E+02
1.100000E+02
1.110000E+02
1.120000E+02
1.130000E+02
1.140000E+02
1.150000E+02
1.160000E+02
1.170000E+02
1.180000E+02
1.190000E+02
1.200000E+02
1.210000E+02
1.220000E+02
1.230000E+02
1.240000E+02
1.250000E+02
1.260000E+02
1.270000E+02
1.280000E+02
1.290000E+02
1.300000E+02
1.310000E+02
1.320000E+02
1.330000E+02
1.340000E+02
1.350000E+02
1.360000E+02
1.370000E+02
1.380000E+02
1.390000E+02
1.400000E+02
1.410000E+02
1.420000E+02
1.430000E+02
1.440000E+02
1.450000E+02
1.460000E+02
1.470000E+02
1.480000E+02
1.490000E+02
1.500000E+02
1.510000E+02
1.520000E+02
1.530000E+02
1.540000E+02
1.550000E+02
1.560000E+02
1.570000E+02
1.580000E+02
1.590000E+02
1.600000E+02
1.610000E+02
1.620000E+02
1.630000E+02
1.640000E+02
1.650000E+02
1.660000E+02
1.670000E+02
1.680000E+02
1.690000E+02
1.700000E+02
1.710000E+02
1.720000E+02
1.730000E+02
1.740000E+02
1.750000E+02
1.760000E+02
1.770000E+02
1.780000E+02
1.790000E+02
1.800000E+02
1.810000E+02
1.820000E+02
1.830000E+02
1.840000E+02
1.850000E+02
1.860000E+02
1.870000E+02
1.880000E+02
1.890000E+02
1.900000E+02
1.910000E+02
1.920000E+02
1.930000E+02
1.940000E+02
1.950000E+02
1.960000E+02
1.970000E+02
1.980000E+02
1.990000E+02
2.000000E+02
0.000000E+00
1.000000E+00
2.000000E+00
3.000000E+00
4.000000E+00
5.000000E+00
6.000000E+00
7.000000E+00
8.000000E+00
9.000000E+00
1.000000E+01
1.100000E+01
1.200000E+01
1.300000E+01
1.400000E+01
1.500000E+01
1.600000E+01
1.700000E+01
1.800000E+01
1.900000E+01
2.000000E+01
2.100000E+01
2.200000E+01
2.300000E+01
2.400000E+01
2.500000E+01
2.600000E+01
2.700000E+01
2.800000E+01
2.900000E+01
3.000000E+01
3.100000E+01
3.200000E+01
3.300000E+01
3.400000E+01
3.500000E+01
3.600000E+01
3.700000E+01
3.800000E+01
3.900000E+01
4.000000E+01
4.100000E+01
4.200000E+01
4.300000E+01
4.400000E+01
4.500000E+01
4.600000E+01
4.700000E+01
4.800000E+01
4.900000E+01
5.000000E+01
5.100000E+01
5.200000E+01
5.300000E+01
5.400000E+01
5.500000E+01
5.600000E+01
5.700000E+01
5.800000E+01
5.900000E+01
6.000000E+01
6.100000E+01
6.200000E+01
6.300000E+01
6.400000E+01
6.500000E+01
6.600000E+01
6.700000E+01
6.800000E+01
6.900000E+01
7.000000E+01
7.100000E+01
7.200000E+01
7.300000E+01
7.400000E+01
7.500000E+01
7.600000E+01
7.700000E+01
7.800000E+01
7.900000E+01
8.000000E+01
8.100000E+01
8.200000E+01
8.300000E+01
8.400000E+01
8.500000E+01
8.600000E+01
8.700000E+01
8.800000E+01
8.900000E+01
9.000000E+01
9.100000E+01
9.200000E+01
9.300000E+01
9.400000E+01
9.500000E+01
9.600000E+01
9.700000E+01
9.800000E+01
9.900000E+01
1.000000E+02
1.010000E+02
1.020000E+02
1.030000E+02
1.040000E+02
1.050000E+02
1.060000E+02
1.070000E+02
1.080000E+02
1.090000E+02
1.100000E+02
1.110000E+02
1.120000E+02
1.130000E+02
1.140000E+02
1.150000E+02
1.160000E+02
1.170000E+02
1.180000E+02
1.190000E+02
1.200000E+02
1.210000E+02
1.220000E+02
1.230000E+02
1.240000E+02
1.250000E+02
1.260000E+02
1.270000E+02
1.280000E+02
1.290000E+02
1.300000E+02
1.310000E+02
1.320000E+02
1.330000E+02
1.340000E+02
1.350000E+02
1.360000E+02
1.370000E+02
1.380000E+02
1.390000E+02
1.400000E+02
1.410000E+02
1.420000E+02
1.430000E+02
1.440000E+02
1.450000E+02
1.460000E+02
1.470000E+02
1.480000E+02
1.490000E+02
1.500000E+02
1.510000E+02
1.520000E+02
1.530000E+02
1.540000E+02
1.550000E+02
1.560000E+02
1.570000E+02
1.580000E+02
1.590000E+02
1.600000E+02
1.610000E+02
1.620000E+02
1.630000E+02
1.640000E+02
1.650000E+02
1.660000E+02
1.670000E+02
1.680000E+02
1.690000E+02
1.700000E+02
1.710000E+02
1.720000E+02
1.730000E+02
1.740000E+02
1.750000E+02
1.760000E+02
1.770000E+02
1.780000E+02
1.790000E+02
1.800000E+02
1.810000E+02
1.820000E+02
1.830000E+02
1.840000E+02
1.850000E+02
1.860000E+02
1.870000E+02
1.880000E+02
1.890000E+02
1.900000E+02
1.910000E+02
1.920000E+02
1.930000E+02
1.940000E+02
1.950000E+02
1.960000E+02
1.970000E+02
1.980000E+02
1.990000E+02
2.000000E+02
0.000000E+00
1.000000E+00
2.000000E+00
3.000000E+00
4.000000E+00
5.000000E+00
6.000000E+00
7.000000E+00
8.000000E+00
9.000000E+00
1.000000E+01
1.100000E+01
1.200000E+01
1.300000E+01
1.400000E+01
1.500000E+01
1.600000E+01
1.700000E+01
1.800000E+01
1.900000E+01
2.000000E+01
2.100000E+01
2.200000E+01
2.300000E+01
2.400000E+01
2.500000E+01
2.600000E+01
2.700000E+01
2.800000E+01
2.900000E+01
3.000000E+01
3.100000E+01
3.200000E+01
3.300000E+01
3.400000E+01
3.500000E+01
3.600000E+01
3.700000E+01
3.800000E+01
3.900000E+01
4.000000E+01
4.100000E+01
4.200000E+01
4.300000E+01
4.400000E+01
4.500000E+01
4.600000E+01
4.700000E+01
4.800000E+01
4.900000E+01
5.000000E+01
5.100000E+01
5.200000E+01
5.300000E+01
5.400000E+01
5.500000E+01
5.600000E+01
5.700000E+01
5.800000E+01
5.900000E+01
6.000000E+01
6.100000E+01
6.200000E+01
6.300000E+01
6.400000E+01
6.500000E+01
6.600000E+01
6.700000E+01
6.800000E+01
6.900000E+01
7.000000E+01
7.100000E+01
7.200000E+01
7.300000E+01
7.400000E+01
7.500000E+01
7.600000E+01
7.700000E+01
7.800000E+01
7.900000E+01
8.000000E+01
8.100000E+01
8.200000E+01
8.300000E+01
8.400000E+01
8.500000E+01
8.600000E+01
8.700000E+01
8.800000E+01
8.900000E+01
9.000000E+01
9.100000E+01
9.200000E+01
9.300000E+01
9.400000E+01
9.500000E+01
9.600000E+01
9.700000E+01
9.800000E+01
9.900000E+01
1.000000E+02
1.010000E+02
1.020000E+02
1.030000E+02
1.040000E+02
1.050000E+02
1.060000E+02
1.070000E+02
1.080000E+02
1.090000E+02
1.100000E+02
1.110000E+02
1.120000E+02
1.130000E+02
1.140000E+02
1.150000E+02
1.160000E+02
1.170000E+02
1.180000E+02
1.190000E+02
1.200000E+02
1.210000E+02
1.220000E+02
1.230000E+02
1.240000E+02
1.250000E+02
1.260000E+02
1.270000E+02
1.280000E+02
1.290000E+02
1.300000E+02
1.310000E+02
1.320000E+02
1.330000E+02
1.340000E+02
1.350000E+02
1.360000E+02
1.370000E+02
1.380000E+02
1.390000E+02
1.400000E+02
1.410000E+02
1.420000E+02
1.430000E+02
1.440000E+02
1.450000E+02
1.460000E+02
1.470000E+02
1.480000E+02
1.490000E+02
1.500000E+02
1.510000E+02
1.520000E+02
1.530000E+02
1.540000E+02
1.550000E+02
1.560000E+02
1.570000E+02
1.580000E+02
1.590000E+02
1.600000E+02
1.610000E+02
1.620000E+02
1.630000E+02
1.640000E+02
1.650000E+02
1.660000E+02
1.670000E+02
1.680000E+02
1.690000E+02
1.700000E+02
1.710000E+02
1.720000E+02
1.730000E+02
1.740000E+02
1.750000E+02
1.760000E+02
1.770000E+02
1.780000E+02
1.790000E+02
1.800000E+02
1.810000E+02
1.820000E+02
1.830000E+02
1.840000E+02
1.850000E+02
1.860000E+02
1.870000E+02
1.880000E+02
1.890000E+02
1.900000E+02
1.910000E+02
1.920000E+02
1.930000E+02
1.940000E+02
1.950000E+02
1.960000E+02
1.970000E+02
1.980000E+02
1.990000E+02
2.000000E+02
0.000000E+00
1.000000E+00
2.000000E+00
3.000000E+00
4.000000E+00
5.000000E+00
6.000000E+00
7.000000E+00
8.000000E+00
9.000000E+00
1.000000E+01
1.100000E+01
1.200000E+01
1.300000E+01
1.400000E+01
1.500000E+01
1.600000E+01
1.700000E+01
1.800000E+01
1.900000E+01
2.000000E+01
2.100000E+01
2.200000E+01
2.300000E+01
2.400000E+01
2.500000E+01
2.600000E+01
2.700000E+01
2.800000E+01
2.900000E+01
3.000000E+01
3.100000E+01
3.200000E+01
3.300000E+01
3.400000E+01
3.500000E+01
3.600000E+01
3.700000E+01
3.800000E+01
3.900000E+01
4.000000E+01
4.100000E+01
4.200000E+01
4.300000E+01
4.400000E+01
4.500000E+01
4.600000E+01
4.700000E+01
4.800000E+01
4.900000E+01
5.000000E+01
5.100000E+01
5.200000E+01
5.300000E+01
5.400000E+01
5.500000E+01
5.600000E+01
5.700000E+01
5.800000E+01
5.900000E+01
6.000000E+01
6.100000E+01
6.200000E+01
6.300000E+01
6.400000E+01
6.500000E+01
6.600000E+01
6.700000E+01
6.800000E+01
6.900000E+01
7.000000E+01
7.100000E+01
7.200000E+01
7.300000E+01
7.400000E+01
7.500000E+01
7.600000E+01
7.700000E+01
7.800000E+01
7.900000E+01
8.000000E+01
8.100000E+01
8.200000E+01
8.300000E+01
8.400000E+01
8.500000E+01
8.600000E+01
8.700000E+01
8.800000E+01
8.900000E+01
9.000000E+01
9.100000E+01
9.200000E+01
9.300000E+01
9.400000E+01
9.500000E+01
9.600000E+01
9.700000E+01
9.800000E+01
9.900000E+01
1.000000E+02
1.010000E+02
1.020000E+02
1.030000E+02
1.040000E+02
1.050000E+02
1.060000E+02
1.070000E+02
1.080000E+02
1.090000E+02
1.100000E+02
1.110000E+02
1.120000E+02
1.130000E+02
1.140000E+02
1.150000E+02
1.160000E+02
1.170000E+02
1.180000E+02
1.190000E+02
1.200000E+02
1.210000E+02
1.220000E+02
1.230000E+02
1.240000E+02
1.250000E+02
1.260000E+02
1.270000E+02
1.280000E+02
1.290000E+02
1.300000E+02
1.310000E+02
1.320000E+02
1.330000E+02
1.340000E+02
1.350000E+02
1.360000E+02
1.370000E+02
1.380000E+02
1.390000E+02
1.400000E+02
1.410000E+02
1.420000E+02
1.430000E+02
1.440000E+02
1.450000E+02
1.460000E+02
1.470000E+02
1.480000E+02
1.490000E+02
1.500000E+02
1.510000E+02
1.520000E+02
1.530000E+02
1.540000E+02
1.550000E+02
1.560000E+02
1.570000E+02
1.580000E+02
1.590000E+02
1.600000E+02
1.610000E+02
1.620000E+02
1.630000E+02
1.640000E+02
1.650000E+02
1.660000E+02
1.670000E+02
1.680000E+02
1.690000E+02
1.700000E+02
1.710000E+02
1.720000E+02
1.730000E+02
1.740000E+02
1.750000E+02
1.760000E+02
1.770000E+02
1.780000E+02
1.790000E+02
1.800000E+02
1.810000E+02
1.820000E+02
1.830000E+02
1.840000E+02
1.850000E+02
1.860000E+02
1.870000E+02
1.880000E+02
1.890000E+02
1.900000E+02
1.910000E+02
1.920000E+02
[truncated: 164,724 more chars]
