# Supplementary material for: Visualization of porosity and pore size gradients in electrospun scaffolds using laser metrology
Source: PLoS One. 2023 Mar 9;18(3):e0282903. doi: 10.1371/journal.pone.0282903 (PMC9997878; doi:10.1371/journal.pone.0282903)
Supplement: S1 Data — (GZ) [file pone.0282903.s002.gz › data/Thickness&Porosity/170.DensifiedThickness.txt]

THETA
0.000000E+00
0.000000E+00
0.000000E+00
0.000000E+00
0.000000E+00
0.000000E+00
0.000000E+00
0.000000E+00
0.000000E+00
0.000000E+00
0.000000E+00
0.000000E+00
0.000000E+00
0.000000E+00
0.000000E+00
0.000000E+00
0.000000E+00
0.000000E+00
0.000000E+00
0.000000E+00
0.000000E+00
0.000000E+00
0.000000E+00
0.000000E+00
0.000000E+00
0.000000E+00
0.000000E+00
0.000000E+00
0.000000E+00
0.000000E+00
0.000000E+00
0.000000E+00
0.000000E+00
0.000000E+00
0.000000E+00
0.000000E+00
0.000000E+00
0.000000E+00
0.000000E+00
0.000000E+00
0.000000E+00
0.000000E+00
0.000000E+00
0.000000E+00
0.000000E+00
0.000000E+00
0.000000E+00
0.000000E+00
0.000000E+00
0.000000E+00
0.000000E+00
0.000000E+00
0.000000E+00
0.000000E+00
0.000000E+00
0.000000E+00
0.000000E+00
0.000000E+00
0.000000E+00
0.000000E+00
0.000000E+00
0.000000E+00
0.000000E+00
0.000000E+00
0.000000E+00
0.000000E+00
0.000000E+00
0.000000E+00
0.000000E+00
0.000000E+00
0.000000E+00
0.000000E+00
0.000000E+00
0.000000E+00
0.000000E+00
0.000000E+00
0.000000E+00
0.000000E+00
0.000000E+00
0.000000E+00
0.000000E+00
0.000000E+00
0.000000E+00
0.000000E+00
0.000000E+00
0.000000E+00
0.000000E+00
0.000000E+00
0.000000E+00
0.000000E+00
0.000000E+00
0.000000E+00
0.000000E+00
0.000000E+00
0.000000E+00
0.000000E+00
0.000000E+00
0.000000E+00
0.000000E+00
0.000000E+00
0.000000E+00
0.000000E+00
0.000000E+00
0.000000E+00
0.000000E+00
0.000000E+00
0.000000E+00
0.000000E+00
0.000000E+00
0.000000E+00
0.000000E+00
0.000000E+00
0.000000E+00
0.000000E+00
0.000000E+00
0.000000E+00
0.000000E+00
0.000000E+00
0.000000E+00
0.000000E+00
0.000000E+00
0.000000E+00
0.000000E+00
0.000000E+00
0.000000E+00
0.000000E+00
0.000000E+00
0.000000E+00
0.000000E+00
0.000000E+00
0.000000E+00
0.000000E+00
0.000000E+00
0.000000E+00
0.000000E+00
0.000000E+00
0.000000E+00
0.000000E+00
0.000000E+00
0.000000E+00
0.000000E+00
0.000000E+00
0.000000E+00
0.000000E+00
0.000000E+00
0.000000E+00
0.000000E+00
0.000000E+00
0.000000E+00
0.000000E+00
0.000000E+00
0.000000E+00
0.000000E+00
0.000000E+00
0.000000E+00
0.000000E+00
0.000000E+00
0.000000E+00
0.000000E+00
0.000000E+00
0.000000E+00
0.000000E+00
0.000000E+00
0.000000E+00
0.000000E+00
0.000000E+00
0.000000E+00
0.000000E+00
0.000000E+00
0.000000E+00
0.000000E+00
0.000000E+00
0.000000E+00
0.000000E+00
0.000000E+00
0.000000E+00
0.000000E+00
0.000000E+00
0.000000E+00
0.000000E+00
0.000000E+00
0.000000E+00
0.000000E+00
0.000000E+00
0.000000E+00
0.000000E+00
0.000000E+00
0.000000E+00
0.000000E+00
0.000000E+00
0.000000E+00
0.000000E+00
0.000000E+00
0.000000E+00
0.000000E+00
0.000000E+00
0.000000E+00
0.000000E+00
0.000000E+00
0.000000E+00
0.000000E+00
5.000000E+00
5.000000E+00
5.000000E+00
5.000000E+00
5.000000E+00
5.000000E+00
5.000000E+00
5.000000E+00
5.000000E+00
5.000000E+00
5.000000E+00
5.000000E+00
5.000000E+00
5.000000E+00
5.000000E+00
5.000000E+00
5.000000E+00
5.000000E+00
5.000000E+00
5.000000E+00
5.000000E+00
5.000000E+00
5.000000E+00
5.000000E+00
5.000000E+00
5.000000E+00
5.000000E+00
5.000000E+00
5.000000E+00
5.000000E+00
5.000000E+00
5.000000E+00
5.000000E+00
5.000000E+00
5.000000E+00
5.000000E+00
5.000000E+00
5.000000E+00
5.000000E+00
5.000000E+00
5.000000E+00
5.000000E+00
5.000000E+00
5.000000E+00
5.000000E+00
5.000000E+00
5.000000E+00
5.000000E+00
5.000000E+00
5.000000E+00
5.000000E+00
5.000000E+00
5.000000E+00
5.000000E+00
5.000000E+00
5.000000E+00
5.000000E+00
5.000000E+00
5.000000E+00
5.000000E+00
5.000000E+00
5.000000E+00
5.000000E+00
5.000000E+00
5.000000E+00
5.000000E+00
5.000000E+00
5.000000E+00
5.000000E+00
5.000000E+00
5.000000E+00
5.000000E+00
5.000000E+00
5.000000E+00
5.000000E+00
5.000000E+00
5.000000E+00
5.000000E+00
5.000000E+00
5.000000E+00
5.000000E+00
5.000000E+00
5.000000E+00
5.000000E+00
5.000000E+00
5.000000E+00
5.000000E+00
5.000000E+00
5.000000E+00
5.000000E+00
5.000000E+00
5.000000E+00
5.000000E+00
5.000000E+00
5.000000E+00
5.000000E+00
5.000000E+00
5.000000E+00
5.000000E+00
5.000000E+00
5.000000E+00
5.000000E+00
5.000000E+00
5.000000E+00
5.000000E+00
5.000000E+00
5.000000E+00
5.000000E+00
5.000000E+00
5.000000E+00
5.000000E+00
5.000000E+00
5.000000E+00
5.000000E+00
5.000000E+00
5.000000E+00
5.000000E+00
5.000000E+00
5.000000E+00
5.000000E+00
5.000000E+00
5.000000E+00
5.000000E+00
5.000000E+00
5.000000E+00
5.000000E+00
5.000000E+00
5.000000E+00
5.000000E+00
5.000000E+00
5.000000E+00
5.000000E+00
5.000000E+00
5.000000E+00
5.000000E+00
5.000000E+00
5.000000E+00
5.000000E+00
5.000000E+00
5.000000E+00
5.000000E+00
5.000000E+00
5.000000E+00
5.000000E+00
5.000000E+00
5.000000E+00
5.000000E+00
5.000000E+00
5.000000E+00
5.000000E+00
5.000000E+00
5.000000E+00
5.000000E+00
5.000000E+00
5.000000E+00
5.000000E+00
5.000000E+00
5.000000E+00
5.000000E+00
5.000000E+00
5.000000E+00
5.000000E+00
5.000000E+00
5.000000E+00
5.000000E+00
5.000000E+00
5.000000E+00
5.000000E+00
5.000000E+00
5.000000E+00
5.000000E+00
5.000000E+00
5.000000E+00
5.000000E+00
5.000000E+00
5.000000E+00
5.000000E+00
5.000000E+00
5.000000E+00
5.000000E+00
5.000000E+00
5.000000E+00
5.000000E+00
5.000000E+00
5.000000E+00
5.000000E+00
5.000000E+00
5.000000E+00
5.000000E+00
5.000000E+00
5.000000E+00
5.000000E+00
5.000000E+00
5.000000E+00
5.000000E+00
5.000000E+00
5.000000E+00
5.000000E+00
5.000000E+00
5.000000E+00
5.000000E+00
1.000000E+01
1.000000E+01
1.000000E+01
1.000000E+01
1.000000E+01
1.000000E+01
1.000000E+01
1.000000E+01
1.000000E+01
1.000000E+01
1.000000E+01
1.000000E+01
1.000000E+01
1.000000E+01
1.000000E+01
1.000000E+01
1.000000E+01
1.000000E+01
1.000000E+01
1.000000E+01
1.000000E+01
1.000000E+01
1.000000E+01
1.000000E+01
1.000000E+01
1.000000E+01
1.000000E+01
1.000000E+01
1.000000E+01
1.000000E+01
1.000000E+01
1.000000E+01
1.000000E+01
1.000000E+01
1.000000E+01
1.000000E+01
1.000000E+01
1.000000E+01
1.000000E+01
1.000000E+01
1.000000E+01
1.000000E+01
1.000000E+01
1.000000E+01
1.000000E+01
1.000000E+01
1.000000E+01
1.000000E+01
1.000000E+01
1.000000E+01
1.000000E+01
1.000000E+01
1.000000E+01
1.000000E+01
1.000000E+01
1.000000E+01
1.000000E+01
1.000000E+01
1.000000E+01
1.000000E+01
1.000000E+01
1.000000E+01
1.000000E+01
1.000000E+01
1.000000E+01
1.000000E+01
1.000000E+01
1.000000E+01
1.000000E+01
1.000000E+01
1.000000E+01
1.000000E+01
1.000000E+01
1.000000E+01
1.000000E+01
1.000000E+01
1.000000E+01
1.000000E+01
1.000000E+01
1.000000E+01
1.000000E+01
1.000000E+01
1.000000E+01
1.000000E+01
1.000000E+01
1.000000E+01
1.000000E+01
1.000000E+01
1.000000E+01
1.000000E+01
1.000000E+01
1.000000E+01
1.000000E+01
1.000000E+01
1.000000E+01
1.000000E+01
1.000000E+01
1.000000E+01
1.000000E+01
1.000000E+01
1.000000E+01
1.000000E+01
1.000000E+01
1.000000E+01
1.000000E+01
1.000000E+01
1.000000E+01
1.000000E+01
1.000000E+01
1.000000E+01
1.000000E+01
1.000000E+01
1.000000E+01
1.000000E+01
1.000000E+01
1.000000E+01
1.000000E+01
1.000000E+01
1.000000E+01
1.000000E+01
1.000000E+01
1.000000E+01
1.000000E+01
1.000000E+01
1.000000E+01
1.000000E+01
1.000000E+01
1.000000E+01
1.000000E+01
1.000000E+01
1.000000E+01
1.000000E+01
1.000000E+01
1.000000E+01
1.000000E+01
1.000000E+01
1.000000E+01
1.000000E+01
1.000000E+01
1.000000E+01
1.000000E+01
1.000000E+01
1.000000E+01
1.000000E+01
1.000000E+01
1.000000E+01
1.000000E+01
1.000000E+01
1.000000E+01
1.000000E+01
1.000000E+01
1.000000E+01
1.000000E+01
1.000000E+01
1.000000E+01
1.000000E+01
1.000000E+01
1.000000E+01
1.000000E+01
1.000000E+01
1.000000E+01
1.000000E+01
1.000000E+01
1.000000E+01
1.000000E+01
1.000000E+01
1.000000E+01
1.000000E+01
1.000000E+01
1.000000E+01
1.000000E+01
1.000000E+01
1.000000E+01
1.000000E+01
1.000000E+01
1.000000E+01
1.000000E+01
1.000000E+01
1.000000E+01
1.000000E+01
1.000000E+01
1.000000E+01
1.000000E+01
1.000000E+01
1.000000E+01
1.000000E+01
1.000000E+01
1.000000E+01
1.000000E+01
1.000000E+01
1.000000E+01
1.000000E+01
1.000000E+01
1.000000E+01
1.000000E+01
1.000000E+01
1.000000E+01
1.000000E+01
1.000000E+01
1.000000E+01
1.000000E+01
1.500000E+01
1.500000E+01
1.500000E+01
1.500000E+01
1.500000E+01
1.500000E+01
1.500000E+01
1.500000E+01
1.500000E+01
1.500000E+01
1.500000E+01
1.500000E+01
1.500000E+01
1.500000E+01
1.500000E+01
1.500000E+01
1.500000E+01
1.500000E+01
1.500000E+01
1.500000E+01
1.500000E+01
1.500000E+01
1.500000E+01
1.500000E+01
1.500000E+01
1.500000E+01
1.500000E+01
1.500000E+01
1.500000E+01
1.500000E+01
1.500000E+01
1.500000E+01
1.500000E+01
1.500000E+01
1.500000E+01
1.500000E+01
1.500000E+01
1.500000E+01
1.500000E+01
1.500000E+01
1.500000E+01
1.500000E+01
1.500000E+01
1.500000E+01
1.500000E+01
1.500000E+01
1.500000E+01
1.500000E+01
1.500000E+01
1.500000E+01
1.500000E+01
1.500000E+01
1.500000E+01
1.500000E+01
1.500000E+01
1.500000E+01
1.500000E+01
1.500000E+01
1.500000E+01
1.500000E+01
1.500000E+01
1.500000E+01
1.500000E+01
1.500000E+01
1.500000E+01
1.500000E+01
1.500000E+01
1.500000E+01
1.500000E+01
1.500000E+01
1.500000E+01
1.500000E+01
1.500000E+01
1.500000E+01
1.500000E+01
1.500000E+01
1.500000E+01
1.500000E+01
1.500000E+01
1.500000E+01
1.500000E+01
1.500000E+01
1.500000E+01
1.500000E+01
1.500000E+01
1.500000E+01
1.500000E+01
1.500000E+01
1.500000E+01
1.500000E+01
1.500000E+01
1.500000E+01
1.500000E+01
1.500000E+01
1.500000E+01
1.500000E+01
1.500000E+01
1.500000E+01
1.500000E+01
1.500000E+01
1.500000E+01
1.500000E+01
1.500000E+01
1.500000E+01
1.500000E+01
1.500000E+01
1.500000E+01
1.500000E+01
1.500000E+01
1.500000E+01
1.500000E+01
1.500000E+01
1.500000E+01
1.500000E+01
1.500000E+01
1.500000E+01
1.500000E+01
1.500000E+01
1.500000E+01
1.500000E+01
1.500000E+01
1.500000E+01
1.500000E+01
1.500000E+01
1.500000E+01
1.500000E+01
1.500000E+01
1.500000E+01
1.500000E+01
1.500000E+01
1.500000E+01
1.500000E+01
1.500000E+01
1.500000E+01
1.500000E+01
1.500000E+01
1.500000E+01
1.500000E+01
1.500000E+01
1.500000E+01
1.500000E+01
1.500000E+01
1.500000E+01
1.500000E+01
1.500000E+01
1.500000E+01
1.500000E+01
1.500000E+01
1.500000E+01
1.500000E+01
1.500000E+01
1.500000E+01
1.500000E+01
1.500000E+01
1.500000E+01
1.500000E+01
1.500000E+01
1.500000E+01
1.500000E+01
1.500000E+01
1.500000E+01
1.500000E+01
1.500000E+01
1.500000E+01
1.500000E+01
1.500000E+01
1.500000E+01
1.500000E+01
1.500000E+01
1.500000E+01
1.500000E+01
1.500000E+01
1.500000E+01
1.500000E+01
1.500000E+01
1.500000E+01
1.500000E+01
1.500000E+01
1.500000E+01
1.500000E+01
1.500000E+01
1.500000E+01
1.500000E+01
1.500000E+01
1.500000E+01
1.500000E+01
1.500000E+01
1.500000E+01
1.500000E+01
1.500000E+01
1.500000E+01
1.500000E+01
1.500000E+01
1.500000E+01
1.500000E+01
1.500000E+01
1.500000E+01
1.500000E+01
1.500000E+01
1.500000E+01
1.500000E+01
2.000000E+01
2.000000E+01
2.000000E+01
2.000000E+01
2.000000E+01
2.000000E+01
2.000000E+01
2.000000E+01
2.000000E+01
2.000000E+01
2.000000E+01
2.000000E+01
2.000000E+01
2.000000E+01
2.000000E+01
2.000000E+01
2.000000E+01
2.000000E+01
2.000000E+01
2.000000E+01
2.000000E+01
2.000000E+01
2.000000E+01
2.000000E+01
2.000000E+01
2.000000E+01
2.000000E+01
2.000000E+01
2.000000E+01
2.000000E+01
2.000000E+01
2.000000E+01
2.000000E+01
2.000000E+01
2.000000E+01
2.000000E+01
2.000000E+01
2.000000E+01
2.000000E+01
2.000000E+01
2.000000E+01
2.000000E+01
2.000000E+01
2.000000E+01
2.000000E+01
2.000000E+01
2.000000E+01
2.000000E+01
2.000000E+01
2.000000E+01
2.000000E+01
2.000000E+01
2.000000E+01
2.000000E+01
2.000000E+01
2.000000E+01
2.000000E+01
2.000000E+01
2.000000E+01
2.000000E+01
2.000000E+01
2.000000E+01
2.000000E+01
2.000000E+01
2.000000E+01
2.000000E+01
2.000000E+01
2.000000E+01
2.000000E+01
2.000000E+01
2.000000E+01
2.000000E+01
2.000000E+01
2.000000E+01
2.000000E+01
2.000000E+01
2.000000E+01
2.000000E+01
2.000000E+01
2.000000E+01
2.000000E+01
2.000000E+01
2.000000E+01
2.000000E+01
2.000000E+01
2.000000E+01
2.000000E+01
2.000000E+01
2.000000E+01
2.000000E+01
2.000000E+01
2.000000E+01
2.000000E+01
2.000000E+01
2.000000E+01
2.000000E+01
2.000000E+01
2.000000E+01
2.000000E+01
2.000000E+01
2.000000E+01
2.000000E+01
2.000000E+01
2.000000E+01
2.000000E+01
2.000000E+01
2.000000E+01
2.000000E+01
2.000000E+01
2.000000E+01
2.000000E+01
2.000000E+01
2.000000E+01
2.000000E+01
2.000000E+01
2.000000E+01
2.000000E+01
2.000000E+01
2.000000E+01
2.000000E+01
2.000000E+01
2.000000E+01
2.000000E+01
2.000000E+01
2.000000E+01
2.000000E+01
2.000000E+01
2.000000E+01
2.000000E+01
2.000000E+01
2.000000E+01
2.000000E+01
2.000000E+01
2.000000E+01
2.000000E+01
2.000000E+01
2.000000E+01
2.000000E+01
2.000000E+01
2.000000E+01
2.000000E+01
2.000000E+01
2.000000E+01
2.000000E+01
2.000000E+01
2.000000E+01
2.000000E+01
2.000000E+01
2.000000E+01
2.000000E+01
2.000000E+01
2.000000E+01
2.000000E+01
2.000000E+01
2.000000E+01
2.000000E+01
2.000000E+01
2.000000E+01
2.000000E+01
2.000000E+01
2.000000E+01
2.000000E+01
2.000000E+01
2.000000E+01
2.000000E+01
2.000000E+01
2.000000E+01
2.000000E+01
2.000000E+01
2.000000E+01
2.000000E+01
2.000000E+01
2.000000E+01
2.000000E+01
2.000000E+01
2.000000E+01
2.000000E+01
2.000000E+01
2.000000E+01
2.000000E+01
2.000000E+01
2.000000E+01
2.000000E+01
2.000000E+01
2.000000E+01
2.000000E+01
2.000000E+01
2.000000E+01
2.000000E+01
2.000000E+01
2.000000E+01
2.000000E+01
2.000000E+01
2.000000E+01
2.000000E+01
2.000000E+01
2.000000E+01
2.000000E+01
2.000000E+01
2.000000E+01
2.000000E+01
2.500000E+01
2.500000E+01
2.500000E+01
2.500000E+01
2.500000E+01
2.500000E+01
2.500000E+01
2.500000E+01
2.500000E+01
2.500000E+01
2.500000E+01
2.500000E+01
2.500000E+01
2.500000E+01
2.500000E+01
2.500000E+01
2.500000E+01
2.500000E+01
2.500000E+01
2.500000E+01
2.500000E+01
2.500000E+01
2.500000E+01
2.500000E+01
2.500000E+01
2.500000E+01
2.500000E+01
2.500000E+01
2.500000E+01
2.500000E+01
2.500000E+01
2.500000E+01
2.500000E+01
2.500000E+01
2.500000E+01
2.500000E+01
2.500000E+01
2.500000E+01
2.500000E+01
2.500000E+01
2.500000E+01
2.500000E+01
2.500000E+01
2.500000E+01
2.500000E+01
2.500000E+01
2.500000E+01
2.500000E+01
2.500000E+01
2.500000E+01
2.500000E+01
2.500000E+01
2.500000E+01
2.500000E+01
2.500000E+01
2.500000E+01
2.500000E+01
2.500000E+01
2.500000E+01
2.500000E+01
2.500000E+01
2.500000E+01
2.500000E+01
2.500000E+01
2.500000E+01
2.500000E+01
2.500000E+01
2.500000E+01
2.500000E+01
2.500000E+01
2.500000E+01
2.500000E+01
2.500000E+01
2.500000E+01
2.500000E+01
2.500000E+01
2.500000E+01
2.500000E+01
2.500000E+01
2.500000E+01
2.500000E+01
2.500000E+01
2.500000E+01
2.500000E+01
2.500000E+01
2.500000E+01
2.500000E+01
2.500000E+01
2.500000E+01
2.500000E+01
2.500000E+01
2.500000E+01
2.500000E+01
2.500000E+01
2.500000E+01
2.500000E+01
2.500000E+01
2.500000E+01
2.500000E+01
2.500000E+01
2.500000E+01
2.500000E+01
2.500000E+01
2.500000E+01
2.500000E+01
2.500000E+01
2.500000E+01
2.500000E+01
2.500000E+01
2.500000E+01
2.500000E+01
2.500000E+01
2.500000E+01
2.500000E+01
2.500000E+01
2.500000E+01
2.500000E+01
2.500000E+01
2.500000E+01
2.500000E+01
2.500000E+01
2.500000E+01
2.500000E+01
2.500000E+01
2.500000E+01
2.500000E+01
2.500000E+01
2.500000E+01
2.500000E+01
2.500000E+01
2.500000E+01
2.500000E+01
2.500000E+01
2.500000E+01
2.500000E+01
2.500000E+01
2.500000E+01
2.500000E+01
2.500000E+01
2.500000E+01
2.500000E+01
2.500000E+01
2.500000E+01
2.500000E+01
2.500000E+01
2.500000E+01
2.500000E+01
2.500000E+01
2.500000E+01
2.500000E+01
2.500000E+01
2.500000E+01
2.500000E+01
2.500000E+01
2.500000E+01
2.500000E+01
2.500000E+01
2.500000E+01
2.500000E+01
2.500000E+01
2.500000E+01
2.500000E+01
2.500000E+01
2.500000E+01
2.500000E+01
2.500000E+01
2.500000E+01
2.500000E+01
2.500000E+01
2.500000E+01
2.500000E+01
2.500000E+01
2.500000E+01
2.500000E+01
2.500000E+01
2.500000E+01
2.500000E+01
2.500000E+01
2.500000E+01
2.500000E+01
2.500000E+01
2.500000E+01
2.500000E+01
2.500000E+01
2.500000E+01
2.500000E+01
2.500000E+01
2.500000E+01
2.500000E+01
2.500000E+01
2.500000E+01
2.500000E+01
2.500000E+01
2.500000E+01
2.500000E+01
2.500000E+01
2.500000E+01
2.500000E+01
2.500000E+01
2.500000E+01
2.500000E+01
3.000000E+01
3.000000E+01
3.000000E+01
3.000000E+01
3.000000E+01
3.000000E+01
3.000000E+01
3.000000E+01
3.000000E+01
3.000000E+01
3.000000E+01
3.000000E+01
3.000000E+01
3.000000E+01
3.000000E+01
3.000000E+01
3.000000E+01
3.000000E+01
3.000000E+01
3.000000E+01
3.000000E+01
3.000000E+01
3.000000E+01
3.000000E+01
3.000000E+01
3.000000E+01
3.000000E+01
3.000000E+01
3.000000E+01
3.000000E+01
3.000000E+01
3.000000E+01
3.000000E+01
3.000000E+01
3.000000E+01
3.000000E+01
3.000000E+01
3.000000E+01
3.000000E+01
3.000000E+01
3.000000E+01
3.000000E+01
3.000000E+01
3.000000E+01
3.000000E+01
3.000000E+01
3.000000E+01
3.000000E+01
3.000000E+01
3.000000E+01
3.000000E+01
3.000000E+01
3.000000E+01
3.000000E+01
3.000000E+01
3.000000E+01
3.000000E+01
3.000000E+01
3.000000E+01
3.000000E+01
3.000000E+01
3.000000E+01
3.000000E+01
3.000000E+01
3.000000E+01
3.000000E+01
3.000000E+01
3.000000E+01
3.000000E+01
3.000000E+01
3.000000E+01
3.000000E+01
3.000000E+01
3.000000E+01
3.000000E+01
3.000000E+01
3.000000E+01
3.000000E+01
3.000000E+01
3.000000E+01
3.000000E+01
3.000000E+01
3.000000E+01
3.000000E+01
3.000000E+01
3.000000E+01
3.000000E+01
3.000000E+01
3.000000E+01
3.000000E+01
3.000000E+01
3.000000E+01
3.000000E+01
3.000000E+01
3.000000E+01
3.000000E+01
3.000000E+01
3.000000E+01
3.000000E+01
3.000000E+01
3.000000E+01
3.000000E+01
3.000000E+01
3.000000E+01
3.000000E+01
3.000000E+01
3.000000E+01
3.000000E+01
3.000000E+01
3.000000E+01
3.000000E+01
3.000000E+01
3.000000E+01
3.000000E+01
3.000000E+01
3.000000E+01
3.000000E+01
3.000000E+01
3.000000E+01
3.000000E+01
3.000000E+01
3.000000E+01
3.000000E+01
3.000000E+01
3.000000E+01
3.000000E+01
3.000000E+01
3.000000E+01
3.000000E+01
3.000000E+01
3.000000E+01
3.000000E+01
3.000000E+01
3.000000E+01
3.000000E+01
3.000000E+01
3.000000E+01
3.000000E+01
3.000000E+01
3.000000E+01
3.000000E+01
3.000000E+01
3.000000E+01
3.000000E+01
3.000000E+01
3.000000E+01
3.000000E+01
3.000000E+01
3.000000E+01
3.000000E+01
3.000000E+01
3.000000E+01
3.000000E+01
3.000000E+01
3.000000E+01
3.000000E+01
3.000000E+01
3.000000E+01
3.000000E+01
3.000000E+01
3.000000E+01
3.000000E+01
3.000000E+01
3.000000E+01
3.000000E+01
3.000000E+01
3.000000E+01
3.000000E+01
3.000000E+01
3.000000E+01
3.000000E+01
3.000000E+01
3.000000E+01
3.000000E+01
3.000000E+01
3.000000E+01
3.000000E+01
3.000000E+01
3.000000E+01
3.000000E+01
3.000000E+01
3.000000E+01
3.000000E+01
3.000000E+01
3.000000E+01
3.000000E+01
3.000000E+01
3.000000E+01
3.000000E+01
3.000000E+01
3.000000E+01
3.000000E+01
3.000000E+01
3.000000E+01
3.000000E+01
3.000000E+01
3.000000E+01
3.000000E+01
3.000000E+01
3.000000E+01
3.000000E+01
3.500000E+01
3.500000E+01
3.500000E+01
3.500000E+01
3.500000E+01
3.500000E+01
3.500000E+01
3.500000E+01
3.500000E+01
3.500000E+01
3.500000E+01
3.500000E+01
3.500000E+01
3.500000E+01
3.500000E+01
3.500000E+01
3.500000E+01
3.500000E+01
3.500000E+01
3.500000E+01
3.500000E+01
3.500000E+01
3.500000E+01
3.500000E+01
3.500000E+01
3.500000E+01
3.500000E+01
3.500000E+01
3.500000E+01
3.500000E+01
3.500000E+01
3.500000E+01
3.500000E+01
3.500000E+01
3.500000E+01
3.500000E+01
3.500000E+01
3.500000E+01
3.500000E+01
3.500000E+01
3.500000E+01
3.500000E+01
3.500000E+01
3.500000E+01
3.500000E+01
3.500000E+01
3.500000E+01
3.500000E+01
3.500000E+01
3.500000E+01
3.500000E+01
3.500000E+01
3.500000E+01
3.500000E+01
3.500000E+01
3.500000E+01
3.500000E+01
3.500000E+01
3.500000E+01
3.500000E+01
3.500000E+01
3.500000E+01
3.500000E+01
3.500000E+01
3.500000E+01
3.500000E+01
3.500000E+01
3.500000E+01
3.500000E+01
3.500000E+01
3.500000E+01
3.500000E+01
3.500000E+01
3.500000E+01
3.500000E+01
3.500000E+01
3.500000E+01
3.500000E+01
3.500000E+01
3.500000E+01
3.500000E+01
3.500000E+01
3.500000E+01
3.500000E+01
3.500000E+01
3.500000E+01
3.500000E+01
3.500000E+01
3.500000E+01
3.500000E+01
3.500000E+01
3.500000E+01
3.500000E+01
3.500000E+01
3.500000E+01
3.500000E+01
3.500000E+01
3.500000E+01
3.500000E+01
3.500000E+01
3.500000E+01
3.500000E+01
3.500000E+01
3.500000E+01
3.500000E+01
3.500000E+01
3.500000E+01
3.500000E+01
3.500000E+01
3.500000E+01
3.500000E+01
3.500000E+01
3.500000E+01
3.500000E+01
3.500000E+01
3.500000E+01
3.500000E+01
3.500000E+01
3.500000E+01
3.500000E+01
3.500000E+01
3.500000E+01
3.500000E+01
3.500000E+01
3.500000E+01
3.500000E+01
3.500000E+01
3.500000E+01
3.500000E+01
3.500000E+01
3.500000E+01
3.500000E+01
3.500000E+01
3.500000E+01
3.500000E+01
3.500000E+01
3.500000E+01
3.500000E+01
3.500000E+01
3.500000E+01
3.500000E+01
3.500000E+01
3.500000E+01
3.500000E+01
3.500000E+01
3.500000E+01
3.500000E+01
3.500000E+01
3.500000E+01
3.500000E+01
3.500000E+01
3.500000E+01
3.500000E+01
3.500000E+01
3.500000E+01
3.500000E+01
3.500000E+01
3.500000E+01
3.500000E+01
3.500000E+01
3.500000E+01
3.500000E+01
3.500000E+01
3.500000E+01
3.500000E+01
3.500000E+01
3.500000E+01
3.500000E+01
3.500000E+01
3.500000E+01
3.500000E+01
3.500000E+01
3.500000E+01
3.500000E+01
3.500000E+01
3.500000E+01
3.500000E+01
3.500000E+01
3.500000E+01
3.500000E+01
3.500000E+01
3.500000E+01
3.500000E+01
3.500000E+01
3.500000E+01
3.500000E+01
3.500000E+01
3.500000E+01
3.500000E+01
3.500000E+01
3.500000E+01
3.500000E+01
3.500000E+01
3.500000E+01
3.500000E+01
3.500000E+01
3.500000E+01
3.500000E+01
3.500000E+01
3.500000E+01
3.500000E+01
4.000000E+01
4.000000E+01
4.000000E+01
4.000000E+01
4.000000E+01
4.000000E+01
4.000000E+01
4.000000E+01
4.000000E+01
4.000000E+01
4.000000E+01
4.000000E+01
4.000000E+01
4.000000E+01
4.000000E+01
4.000000E+01
4.000000E+01
4.000000E+01
4.000000E+01
4.000000E+01
4.000000E+01
4.000000E+01
4.000000E+01
4.000000E+01
4.000000E+01
4.000000E+01
4.000000E+01
4.000000E+01
4.000000E+01
4.000000E+01
4.000000E+01
4.000000E+01
4.000000E+01
4.000000E+01
4.000000E+01
4.000000E+01
4.000000E+01
4.000000E+01
4.000000E+01
4.000000E+01
4.000000E+01
4.000000E+01
4.000000E+01
4.000000E+01
4.000000E+01
4.000000E+01
4.000000E+01
4.000000E+01
4.000000E+01
4.000000E+01
4.000000E+01
4.000000E+01
4.000000E+01
4.000000E+01
4.000000E+01
4.000000E+01
4.000000E+01
4.000000E+01
4.000000E+01
4.000000E+01
4.000000E+01
4.000000E+01
4.000000E+01
4.000000E+01
4.000000E+01
4.000000E+01
4.000000E+01
4.000000E+01
4.000000E+01
4.000000E+01
4.000000E+01
4.000000E+01
4.000000E+01
4.000000E+01
4.000000E+01
4.000000E+01
4.000000E+01
4.000000E+01
4.000000E+01
4.000000E+01
4.000000E+01
4.000000E+01
4.000000E+01
4.000000E+01
4.000000E+01
4.000000E+01
4.000000E+01
4.000000E+01
4.000000E+01
4.000000E+01
4.000000E+01
4.000000E+01
4.000000E+01
4.000000E+01
4.000000E+01
4.000000E+01
4.000000E+01
4.000000E+01
4.000000E+01
4.000000E+01
4.000000E+01
4.000000E+01
4.000000E+01
4.000000E+01
4.000000E+01
4.000000E+01
4.000000E+01
4.000000E+01
4.000000E+01
4.000000E+01
4.000000E+01
4.000000E+01
4.000000E+01
4.000000E+01
4.000000E+01
4.000000E+01
4.000000E+01
4.000000E+01
4.000000E+01
4.000000E+01
4.000000E+01
4.000000E+01
4.000000E+01
4.000000E+01
4.000000E+01
4.000000E+01
4.000000E+01
4.000000E+01
4.000000E+01
4.000000E+01
4.000000E+01
4.000000E+01
4.000000E+01
4.000000E+01
4.000000E+01
4.000000E+01
4.000000E+01
4.000000E+01
4.000000E+01
4.000000E+01
4.000000E+01
4.000000E+01
4.000000E+01
4.000000E+01
4.000000E+01
4.000000E+01
4.000000E+01
4.000000E+01
4.000000E+01
4.000000E+01
4.000000E+01
4.000000E+01
4.000000E+01
4.000000E+01
4.000000E+01
4.000000E+01
4.000000E+01
4.000000E+01
4.000000E+01
4.000000E+01
4.000000E+01
4.000000E+01
4.000000E+01
4.000000E+01
4.000000E+01
4.000000E+01
4.000000E+01
4.000000E+01
4.000000E+01
4.000000E+01
4.000000E+01
4.000000E+01
4.000000E+01
4.000000E+01
4.000000E+01
4.000000E+01
4.000000E+01
4.000000E+01
4.000000E+01
4.000000E+01
4.000000E+01
4.000000E+01
4.000000E+01
4.000000E+01
4.000000E+01
4.000000E+01
4.000000E+01
4.000000E+01
4.000000E+01
4.000000E+01
4.000000E+01
4.000000E+01
4.000000E+01
4.000000E+01
4.000000E+01
4.000000E+01
4.000000E+01
4.000000E+01
4.000000E+01
4.000000E+01
4.000000E+01
4.500000E+01
4.500000E+01
4.500000E+01
4.500000E+01
4.500000E+01
4.500000E+01
4.500000E+01
4.500000E+01
4.500000E+01
4.500000E+01
4.500000E+01
4.500000E+01
4.500000E+01
4.500000E+01
4.500000E+01
4.500000E+01
4.500000E+01
4.500000E+01
4.500000E+01
4.500000E+01
4.500000E+01
4.500000E+01
4.500000E+01
4.500000E+01
4.500000E+01
4.500000E+01
4.500000E+01
4.500000E+01
4.500000E+01
4.500000E+01
4.500000E+01
4.500000E+01
4.500000E+01
4.500000E+01
4.500000E+01
4.500000E+01
4.500000E+01
4.500000E+01
4.500000E+01
4.500000E+01
4.500000E+01
4.500000E+01
4.500000E+01
4.500000E+01
4.500000E+01
4.500000E+01
4.500000E+01
4.500000E+01
4.500000E+01
4.500000E+01
4.500000E+01
4.500000E+01
4.500000E+01
4.500000E+01
4.500000E+01
4.500000E+01
4.500000E+01
4.500000E+01
4.500000E+01
4.500000E+01
4.500000E+01
4.500000E+01
4.500000E+01
4.500000E+01
4.500000E+01
4.500000E+01
4.500000E+01
4.500000E+01
4.500000E+01
4.500000E+01
4.500000E+01
4.500000E+01
4.500000E+01
4.500000E+01
4.500000E+01
4.500000E+01
4.500000E+01
4.500000E+01
4.500000E+01
4.500000E+01
4.500000E+01
4.500000E+01
4.500000E+01
4.500000E+01
4.500000E+01
4.500000E+01
4.500000E+01
4.500000E+01
4.500000E+01
4.500000E+01
4.500000E+01
4.500000E+01
4.500000E+01
4.500000E+01
4.500000E+01
4.500000E+01
4.500000E+01
4.500000E+01
4.500000E+01
4.500000E+01
4.500000E+01
4.500000E+01
4.500000E+01
4.500000E+01
4.500000E+01
4.500000E+01
4.500000E+01
4.500000E+01
4.500000E+01
4.500000E+01
4.500000E+01
4.500000E+01
4.500000E+01
4.500000E+01
4.500000E+01
4.500000E+01
4.500000E+01
4.500000E+01
4.500000E+01
4.500000E+01
4.500000E+01
4.500000E+01
4.500000E+01
4.500000E+01
4.500000E+01
4.500000E+01
4.500000E+01
4.500000E+01
4.500000E+01
4.500000E+01
4.500000E+01
4.500000E+01
4.500000E+01
4.500000E+01
4.500000E+01
4.500000E+01
4.500000E+01
4.500000E+01
4.500000E+01
4.500000E+01
4.500000E+01
4.500000E+01
4.500000E+01
4.500000E+01
4.500000E+01
4.500000E+01
4.500000E+01
4.500000E+01
4.500000E+01
4.500000E+01
4.500000E+01
4.500000E+01
4.500000E+01
4.500000E+01
4.500000E+01
4.500000E+01
4.500000E+01
4.500000E+01
4.500000E+01
4.500000E+01
4.500000E+01
4.500000E+01
4.500000E+01
4.500000E+01
4.500000E+01
4.500000E+01
4.500000E+01
4.500000E+01
4.500000E+01
4.500000E+01
4.500000E+01
4.500000E+01
4.500000E+01
4.500000E+01
4.500000E+01
4.500000E+01
4.500000E+01
4.500000E+01
4.500000E+01
4.500000E+01
4.500000E+01
4.500000E+01
4.500000E+01
4.500000E+01
4.500000E+01
4.500000E+01
4.500000E+01
4.500000E+01
4.500000E+01
4.500000E+01
4.500000E+01
4.500000E+01
4.500000E+01
4.500000E+01
4.500000E+01
4.500000E+01
4.500000E+01
4.500000E+01
4.500000E+01
4.500000E+01
4.500000E+01
5.000000E+01
5.000000E+01
5.000000E+01
5.000000E+01
5.000000E+01
5.000000E+01
5.000000E+01
5.000000E+01
5.000000E+01
5.000000E+01
5.000000E+01
5.000000E+01
5.000000E+01
5.000000E+01
5.000000E+01
5.000000E+01
5.000000E+01
5.000000E+01
5.000000E+01
5.000000E+01
5.000000E+01
5.000000E+01
5.000000E+01
5.000000E+01
5.000000E+01
5.000000E+01
5.000000E+01
5.000000E+01
5.000000E+01
5.000000E+01
5.000000E+01
5.000000E+01
5.000000E+01
5.000000E+01
5.000000E+01
5.000000E+01
5.000000E+01
5.000000E+01
5.000000E+01
5.000000E+01
5.000000E+01
5.000000E+01
5.000000E+01
5.000000E+01
5.000000E+01
5.000000E+01
5.000000E+01
5.000000E+01
5.000000E+01
5.000000E+01
5.000000E+01
5.000000E+01
5.000000E+01
5.000000E+01
5.000000E+01
5.000000E+01
5.000000E+01
5.000000E+01
5.000000E+01
5.000000E+01
5.000000E+01
5.000000E+01
5.000000E+01
5.000000E+01
5.000000E+01
5.000000E+01
5.000000E+01
5.000000E+01
5.000000E+01
5.000000E+01
5.000000E+01
5.000000E+01
5.000000E+01
5.000000E+01
5.000000E+01
5.000000E+01
5.000000E+01
5.000000E+01
5.000000E+01
5.000000E+01
5.000000E+01
5.000000E+01
5.000000E+01
5.000000E+01
5.000000E+01
5.000000E+01
5.000000E+01
5.000000E+01
5.000000E+01
5.000000E+01
5.000000E+01
5.000000E+01
5.000000E+01
5.000000E+01
5.000000E+01
5.000000E+01
5.000000E+01
5.000000E+01
5.000000E+01
5.000000E+01
5.000000E+01
5.000000E+01
5.000000E+01
5.000000E+01
5.000000E+01
5.000000E+01
5.000000E+01
5.000000E+01
5.000000E+01
5.000000E+01
5.000000E+01
5.000000E+01
5.000000E+01
5.000000E+01
5.000000E+01
5.000000E+01
5.000000E+01
5.000000E+01
5.000000E+01
5.000000E+01
5.000000E+01
5.000000E+01
5.000000E+01
5.000000E+01
5.000000E+01
5.000000E+01
5.000000E+01
5.000000E+01
5.000000E+01
5.000000E+01
5.000000E+01
5.000000E+01
5.000000E+01
5.000000E+01
5.000000E+01
5.000000E+01
5.000000E+01
5.000000E+01
5.000000E+01
5.000000E+01
5.000000E+01
5.000000E+01
5.000000E+01
5.000000E+01
5.000000E+01
5.000000E+01
5.000000E+01
5.000000E+01
5.000000E+01
5.000000E+01
5.000000E+01
5.000000E+01
5.000000E+01
5.000000E+01
5.000000E+01
5.000000E+01
5.000000E+01
5.000000E+01
5.000000E+01
5.000000E+01
5.000000E+01
5.000000E+01
5.000000E+01
5.000000E+01
5.000000E+01
5.000000E+01
5.000000E+01
5.000000E+01
5.000000E+01
5.000000E+01
5.000000E+01
5.000000E+01
5.000000E+01
5.000000E+01
5.000000E+01
5.000000E+01
5.000000E+01
5.000000E+01
5.000000E+01
5.000000E+01
5.000000E+01
5.000000E+01
5.000000E+01
5.000000E+01
5.000000E+01
5.000000E+01
5.000000E+01
5.000000E+01
5.000000E+01
5.000000E+01
5.000000E+01
5.000000E+01
5.000000E+01
5.000000E+01
5.000000E+01
5.000000E+01
5.000000E+01
5.000000E+01
5.000000E+01
5.000000E+01
5.000000E+01
5.500000E+01
5.500000E+01
5.500000E+01
5.500000E+01
5.500000E+01
5.500000E+01
5.500000E+01
5.500000E+01
5.500000E+01
5.500000E+01
5.500000E+01
5.500000E+01
5.500000E+01
5.500000E+01
5.500000E+01
5.500000E+01
5.500000E+01
5.500000E+01
5.500000E+01
5.500000E+01
5.500000E+01
5.500000E+01
5.500000E+01
5.500000E+01
5.500000E+01
5.500000E+01
5.500000E+01
5.500000E+01
5.500000E+01
5.500000E+01
5.500000E+01
5.500000E+01
5.500000E+01
5.500000E+01
5.500000E+01
5.500000E+01
5.500000E+01
5.500000E+01
5.500000E+01
5.500000E+01
5.500000E+01
5.500000E+01
5.500000E+01
5.500000E+01
5.500000E+01
5.500000E+01
5.500000E+01
5.500000E+01
5.500000E+01
5.500000E+01
5.500000E+01
5.500000E+01
5.500000E+01
5.500000E+01
5.500000E+01
5.500000E+01
5.500000E+01
5.500000E+01
5.500000E+01
5.500000E+01
5.500000E+01
5.500000E+01
5.500000E+01
5.500000E+01
5.500000E+01
5.500000E+01
5.500000E+01
5.500000E+01
5.500000E+01
5.500000E+01
5.500000E+01
5.500000E+01
5.500000E+01
5.500000E+01
5.500000E+01
5.500000E+01
5.500000E+01
5.500000E+01
5.500000E+01
5.500000E+01
5.500000E+01
5.500000E+01
5.500000E+01
5.500000E+01
5.500000E+01
5.500000E+01
5.500000E+01
5.500000E+01
5.500000E+01
5.500000E+01
5.500000E+01
5.500000E+01
5.500000E+01
5.500000E+01
5.500000E+01
5.500000E+01
5.500000E+01
5.500000E+01
5.500000E+01
5.500000E+01
5.500000E+01
5.500000E+01
5.500000E+01
5.500000E+01
5.500000E+01
5.500000E+01
5.500000E+01
5.500000E+01
5.500000E+01
5.500000E+01
5.500000E+01
5.500000E+01
5.500000E+01
5.500000E+01
5.500000E+01
5.500000E+01
5.500000E+01
5.500000E+01
5.500000E+01
5.500000E+01
5.500000E+01
5.500000E+01
5.500000E+01
5.500000E+01
5.500000E+01
5.500000E+01
5.500000E+01
5.500000E+01
5.500000E+01
5.500000E+01
5.500000E+01
5.500000E+01
5.500000E+01
5.500000E+01
5.500000E+01
5.500000E+01
5.500000E+01
5.500000E+01
5.500000E+01
5.500000E+01
5.500000E+01
5.500000E+01
5.500000E+01
5.500000E+01
5.500000E+01
5.500000E+01
5.500000E+01
5.500000E+01
5.500000E+01
5.500000E+01
5.500000E+01
5.500000E+01
5.500000E+01
5.500000E+01
5.500000E+01
5.500000E+01
5.500000E+01
5.500000E+01
5.500000E+01
5.500000E+01
5.500000E+01
5.500000E+01
5.500000E+01
5.500000E+01
5.500000E+01
5.500000E+01
5.500000E+01
5.500000E+01
5.500000E+01
5.500000E+01
5.500000E+01
5.500000E+01
5.500000E+01
5.500000E+01
5.500000E+01
5.500000E+01
5.500000E+01
5.500000E+01
5.500000E+01
5.500000E+01
5.500000E+01
5.500000E+01
5.500000E+01
5.500000E+01
5.500000E+01
5.500000E+01
5.500000E+01
5.500000E+01
5.500000E+01
5.500000E+01
5.500000E+01
5.500000E+01
5.500000E+01
5.500000E+01
5.500000E+01
5.500000E+01
5.500000E+01
5.500000E+01
5.500000E+01
5.500000E+01
5.500000E+01
6.000000E+01
6.000000E+01
6.000000E+01
6.000000E+01
6.000000E+01
6.000000E+01
6.000000E+01
6.000000E+01
6.000000E+01
6.000000E+01
6.000000E+01
6.000000E+01
6.000000E+01
6.000000E+01
6.000000E+01
6.000000E+01
6.000000E+01
6.000000E+01
6.000000E+01
6.000000E+01
6.000000E+01
6.000000E+01
6.000000E+01
6.000000E+01
6.000000E+01
6.000000E+01
6.000000E+01
6.000000E+01
6.000000E+01
6.000000E+01
6.000000E+01
6.000000E+01
6.000000E+01
6.000000E+01
6.000000E+01
6.000000E+01
6.000000E+01
6.000000E+01
6.000000E+01
6.000000E+01
6.000000E+01
6.000000E+01
6.000000E+01
6.000000E+01
6.000000E+01
6.000000E+01
6.000000E+01
6.000000E+01
6.000000E+01
6.000000E+01
6.000000E+01
6.000000E+01
6.000000E+01
6.000000E+01
6.000000E+01
6.000000E+01
6.000000E+01
6.000000E+01
6.000000E+01
6.000000E+01
6.000000E+01
6.000000E+01
6.000000E+01
6.000000E+01
6.000000E+01
6.000000E+01
6.000000E+01
6.000000E+01
6.000000E+01
6.000000E+01
6.000000E+01
6.000000E+01
6.000000E+01
6.000000E+01
6.000000E+01
6.000000E+01
6.000000E+01
6.000000E+01
6.000000E+01
6.000000E+01
6.000000E+01
6.000000E+01
6.000000E+01
6.000000E+01
6.000000E+01
6.000000E+01
6.000000E+01
6.000000E+01
6.000000E+01
6.000000E+01
6.000000E+01
6.000000E+01
6.000000E+01
6.000000E+01
6.000000E+01
6.000000E+01
6.000000E+01
6.000000E+01
6.000000E+01
6.000000E+01
6.000000E+01
6.000000E+01
6.000000E+01
6.000000E+01
6.000000E+01
6.000000E+01
6.000000E+01
6.000000E+01
6.000000E+01
6.000000E+01
6.000000E+01
6.000000E+01
6.000000E+01
6.000000E+01
6.000000E+01
6.000000E+01
6.000000E+01
6.000000E+01
6.000000E+01
6.000000E+01
6.000000E+01
6.000000E+01
6.000000E+01
6.000000E+01
6.000000E+01
6.000000E+01
6.000000E+01
6.000000E+01
6.000000E+01
6.000000E+01
6.000000E+01
6.000000E+01
6.000000E+01
6.000000E+01
6.000000E+01
6.000000E+01
6.000000E+01
6.000000E+01
6.000000E+01
6.000000E+01
6.000000E+01
6.000000E+01
6.000000E+01
6.000000E+01
6.000000E+01
6.000000E+01
6.000000E+01
6.000000E+01
6.000000E+01
6.000000E+01
6.000000E+01
6.000000E+01
6.000000E+01
6.000000E+01
6.000000E+01
6.000000E+01
6.000000E+01
6.000000E+01
6.000000E+01
6.000000E+01
6.000000E+01
6.000000E+01
6.000000E+01
6.000000E+01
6.000000E+01
6.000000E+01
6.000000E+01
6.000000E+01
6.000000E+01
6.000000E+01
6.000000E+01
6.000000E+01
6.000000E+01
6.000000E+01
6.000000E+01
6.000000E+01
6.000000E+01
6.000000E+01
6.000000E+01
6.000000E+01
6.000000E+01
6.000000E+01
6.000000E+01
6.000000E+01
6.000000E+01
6.000000E+01
6.000000E+01
6.000000E+01
6.000000E+01
6.000000E+01
6.000000E+01
6.000000E+01
6.000000E+01
6.000000E+01
6.000000E+01
6.000000E+01
6.000000E+01
6.000000E+01
6.000000E+01
6.000000E+01
6.000000E+01
6.500000E+01
6.500000E+01
6.500000E+01
6.500000E+01
6.500000E+01
6.500000E+01
6.500000E+01
6.500000E+01
6.500000E+01
6.500000E+01
6.500000E+01
6.500000E+01
6.500000E+01
6.500000E+01
6.500000E+01
6.500000E+01
6.500000E+01
6.500000E+01
6.500000E+01
6.500000E+01
6.500000E+01
6.500000E+01
6.500000E+01
6.500000E+01
6.500000E+01
6.500000E+01
6.500000E+01
6.500000E+01
6.500000E+01
6.500000E+01
6.500000E+01
6.500000E+01
6.500000E+01
6.500000E+01
6.500000E+01
6.500000E+01
6.500000E+01
6.500000E+01
6.500000E+01
6.500000E+01
6.500000E+01
6.500000E+01
6.500000E+01
6.500000E+01
6.500000E+01
6.500000E+01
6.500000E+01
6.500000E+01
6.500000E+01
6.500000E+01
6.500000E+01
6.500000E+01
6.500000E+01
6.500000E+01
6.500000E+01
6.500000E+01
6.500000E+01
6.500000E+01
6.500000E+01
6.500000E+01
6.500000E+01
6.500000E+01
6.500000E+01
6.500000E+01
6.500000E+01
6.500000E+01
6.500000E+01
6.500000E+01
6.500000E+01
6.500000E+01
6.500000E+01
6.500000E+01
6.500000E+01
6.500000E+01
6.500000E+01
6.500000E+01
6.500000E+01
6.500000E+01
6.500000E+01
6.500000E+01
6.500000E+01
6.500000E+01
6.500000E+01
6.500000E+01
6.500000E+01
6.500000E+01
6.500000E+01
6.500000E+01
6.500000E+01
6.500000E+01
6.500000E+01
6.500000E+01
6.500000E+01
6.500000E+01
6.500000E+01
6.500000E+01
6.500000E+01
6.500000E+01
6.500000E+01
6.500000E+01
6.500000E+01
6.500000E+01
6.500000E+01
6.500000E+01
6.500000E+01
6.500000E+01
6.500000E+01
6.500000E+01
6.500000E+01
6.500000E+01
6.500000E+01
6.500000E+01
6.500000E+01
6.500000E+01
6.500000E+01
6.500000E+01
6.500000E+01
6.500000E+01
6.500000E+01
6.500000E+01
6.500000E+01
6.500000E+01
6.500000E+01
6.500000E+01
6.500000E+01
6.500000E+01
6.500000E+01
6.500000E+01
6.500000E+01
6.500000E+01
6.500000E+01
6.500000E+01
6.500000E+01
6.500000E+01
6.500000E+01
6.500000E+01
6.500000E+01
6.500000E+01
6.500000E+01
6.500000E+01
6.500000E+01
6.500000E+01
6.500000E+01
6.500000E+01
6.500000E+01
6.500000E+01
6.500000E+01
6.500000E+01
6.500000E+01
6.500000E+01
6.500000E+01
6.500000E+01
6.500000E+01
6.500000E+01
6.500000E+01
6.500000E+01
6.500000E+01
6.500000E+01
6.500000E+01
6.500000E+01
6.500000E+01
6.500000E+01
6.500000E+01
6.500000E+01
6.500000E+01
6.500000E+01
6.500000E+01
6.500000E+01
6.500000E+01
6.500000E+01
6.500000E+01
6.500000E+01
6.500000E+01
6.500000E+01
6.500000E+01
6.500000E+01
6.500000E+01
6.500000E+01
6.500000E+01
6.500000E+01
6.500000E+01
6.500000E+01
6.500000E+01
6.500000E+01
6.500000E+01
6.500000E+01
6.500000E+01
6.500000E+01
6.500000E+01
6.500000E+01
6.500000E+01
6.500000E+01
6.500000E+01
6.500000E+01
6.500000E+01
6.500000E+01
6.500000E+01
6.500000E+01
6.500000E+01
6.500000E+01
6.500000E+01
7.000000E+01
7.000000E+01
7.000000E+01
7.000000E+01
7.000000E+01
7.000000E+01
7.000000E+01
7.000000E+01
7.000000E+01
7.000000E+01
7.000000E+01
7.000000E+01
7.000000E+01
7.000000E+01
7.000000E+01
7.000000E+01
7.000000E+01
7.000000E+01
7.000000E+01
7.000000E+01
7.000000E+01
7.000000E+01
7.000000E+01
7.000000E+01
7.000000E+01
7.000000E+01
7.000000E+01
7.000000E+01
7.000000E+01
7.000000E+01
7.000000E+01
7.000000E+01
7.000000E+01
7.000000E+01
7.000000E+01
7.000000E+01
7.000000E+01
7.000000E+01
7.000000E+01
7.000000E+01
7.000000E+01
7.000000E+01
7.000000E+01
7.000000E+01
7.000000E+01
7.000000E+01
7.000000E+01
7.000000E+01
7.000000E+01
7.000000E+01
7.000000E+01
7.000000E+01
7.000000E+01
7.000000E+01
7.000000E+01
7.000000E+01
7.000000E+01
7.000000E+01
7.000000E+01
7.000000E+01
7.000000E+01
7.000000E+01
7.000000E+01
7.000000E+01
7.000000E+01
7.000000E+01
7.000000E+01
7.000000E+01
7.000000E+01
7.000000E+01
7.000000E+01
7.000000E+01
7.000000E+01
7.000000E+01
7.000000E+01
7.000000E+01
7.000000E+01
7.000000E+01
7.000000E+01
7.000000E+01
7.000000E+01
7.000000E+01
7.000000E+01
7.000000E+01
7.000000E+01
7.000000E+01
7.000000E+01
7.000000E+01
7.000000E+01
7.000000E+01
7.000000E+01
7.000000E+01
7.000000E+01
7.000000E+01
7.000000E+01
7.000000E+01
7.000000E+01
7.000000E+01
7.000000E+01
7.000000E+01
7.000000E+01
7.000000E+01
7.000000E+01
7.000000E+01
7.000000E+01
7.000000E+01
7.000000E+01
7.000000E+01
7.000000E+01
7.000000E+01
7.000000E+01
7.000000E+01
7.000000E+01
7.000000E+01
7.000000E+01
7.000000E+01
7.000000E+01
7.000000E+01
7.000000E+01
7.000000E+01
7.000000E+01
7.000000E+01
7.000000E+01
7.000000E+01
7.000000E+01
7.000000E+01
7.000000E+01
7.000000E+01
7.000000E+01
7.000000E+01
7.000000E+01
7.000000E+01
7.000000E+01
7.000000E+01
7.000000E+01
7.000000E+01
7.000000E+01
7.000000E+01
7.000000E+01
7.000000E+01
7.000000E+01
7.000000E+01
7.000000E+01
7.000000E+01
7.000000E+01
7.000000E+01
7.000000E+01
7.000000E+01
7.000000E+01
7.000000E+01
7.000000E+01
7.000000E+01
7.000000E+01
7.000000E+01
7.000000E+01
7.000000E+01
7.000000E+01
7.000000E+01
7.000000E+01
7.000000E+01
7.000000E+01
7.000000E+01
7.000000E+01
7.000000E+01
7.000000E+01
7.000000E+01
7.000000E+01
7.000000E+01
7.000000E+01
7.000000E+01
7.000000E+01
7.000000E+01
7.000000E+01
7.000000E+01
7.000000E+01
7.000000E+01
7.000000E+01
7.000000E+01
7.000000E+01
7.000000E+01
7.000000E+01
7.000000E+01
7.000000E+01
7.000000E+01
7.000000E+01
7.000000E+01
7.000000E+01
7.000000E+01
7.000000E+01
7.000000E+01
7.000000E+01
7.000000E+01
7.000000E+01
7.000000E+01
7.000000E+01
7.000000E+01
7.000000E+01
7.000000E+01
7.000000E+01
7.000000E+01
7.000000E+01
7.500000E+01
7.500000E+01
7.500000E+01
7.500000E+01
7.500000E+01
7.500000E+01
7.500000E+01
7.500000E+01
7.500000E+01
7.500000E+01
7.500000E+01
7.500000E+01
7.500000E+01
7.500000E+01
7.500000E+01
7.500000E+01
7.500000E+01
7.500000E+01
7.500000E+01
7.500000E+01
7.500000E+01
7.500000E+01
7.500000E+01
7.500000E+01
7.500000E+01
7.500000E+01
7.500000E+01
7.500000E+01
7.500000E+01
7.500000E+01
7.500000E+01
7.500000E+01
7.500000E+01
7.500000E+01
7.500000E+01
7.500000E+01
7.500000E+01
7.500000E+01
7.500000E+01
7.500000E+01
7.500000E+01
7.500000E+01
7.500000E+01
7.500000E+01
7.500000E+01
7.500000E+01
7.500000E+01
7.500000E+01
7.500000E+01
7.500000E+01
7.500000E+01
7.500000E+01
7.500000E+01
7.500000E+01
7.500000E+01
7.500000E+01
7.500000E+01
7.500000E+01
7.500000E+01
7.500000E+01
7.500000E+01
7.500000E+01
7.500000E+01
7.500000E+01
7.500000E+01
7.500000E+01
7.500000E+01
7.500000E+01
7.500000E+01
7.500000E+01
7.500000E+01
7.500000E+01
7.500000E+01
7.500000E+01
7.500000E+01
7.500000E+01
7.500000E+01
7.500000E+01
7.500000E+01
7.500000E+01
7.500000E+01
7.500000E+01
7.500000E+01
7.500000E+01
7.500000E+01
7.500000E+01
7.500000E+01
7.500000E+01
7.500000E+01
7.500000E+01
7.500000E+01
7.500000E+01
7.500000E+01
7.500000E+01
7.500000E+01
7.500000E+01
7.500000E+01
7.500000E+01
7.500000E+01
7.500000E+01
7.500000E+01
7.500000E+01
7.500000E+01
7.500000E+01
7.500000E+01
7.500000E+01
7.500000E+01
7.500000E+01
7.500000E+01
7.500000E+01
7.500000E+01
7.500000E+01
7.500000E+01
7.500000E+01
7.500000E+01
7.500000E+01
7.500000E+01
7.500000E+01
7.500000E+01
7.500000E+01
7.500000E+01
7.500000E+01
7.500000E+01
7.500000E+01
7.500000E+01
7.500000E+01
7.500000E+01
7.500000E+01
7.500000E+01
7.500000E+01
7.500000E+01
7.500000E+01
7.500000E+01
7.500000E+01
7.500000E+01
7.500000E+01
7.500000E+01
7.500000E+01
7.500000E+01
7.500000E+01
7.500000E+01
7.500000E+01
7.500000E+01
7.500000E+01
7.500000E+01
7.500000E+01
7.500000E+01
7.500000E+01
7.500000E+01
7.500000E+01
7.500000E+01
7.500000E+01
7.500000E+01
7.500000E+01
7.500000E+01
7.500000E+01
7.500000E+01
7.500000E+01
7.500000E+01
7.500000E+01
7.500000E+01
7.500000E+01
7.500000E+01
7.500000E+01
7.500000E+01
7.500000E+01
7.500000E+01
7.500000E+01
7.500000E+01
7.500000E+01
7.500000E+01
7.500000E+01
7.500000E+01
7.500000E+01
7.500000E+01
7.500000E+01
7.500000E+01
7.500000E+01
7.500000E+01
7.500000E+01
7.500000E+01
7.500000E+01
7.500000E+01
7.500000E+01
7.500000E+01
7.500000E+01
7.500000E+01
7.500000E+01
7.500000E+01
7.500000E+01
7.500000E+01
7.500000E+01
7.500000E+01
7.500000E+01
7.500000E+01
7.500000E+01
7.500000E+01
7.500000E+01
7.500000E+01
7.500000E+01
7.500000E+01
8.000000E+01
8.000000E+01
8.000000E+01
8.000000E+01
8.000000E+01
8.000000E+01
8.000000E+01
8.000000E+01
8.000000E+01
8.000000E+01
8.000000E+01
8.000000E+01
8.000000E+01
8.000000E+01
8.000000E+01
8.000000E+01
8.000000E+01
8.000000E+01
8.000000E+01
8.000000E+01
8.000000E+01
8.000000E+01
8.000000E+01
8.000000E+01
8.000000E+01
8.000000E+01
8.000000E+01
8.000000E+01
8.000000E+01
8.000000E+01
8.000000E+01
8.000000E+01
8.000000E+01
8.000000E+01
8.000000E+01
8.000000E+01
8.000000E+01
8.000000E+01
8.000000E+01
8.000000E+01
8.000000E+01
8.000000E+01
8.000000E+01
8.000000E+01
8.000000E+01
8.000000E+01
8.000000E+01
8.000000E+01
8.000000E+01
8.000000E+01
8.000000E+01
8.000000E+01
8.000000E+01
8.000000E+01
8.000000E+01
8.000000E+01
8.000000E+01
8.000000E+01
8.000000E+01
8.000000E+01
8.000000E+01
8.000000E+01
8.000000E+01
8.000000E+01
8.000000E+01
8.000000E+01
8.000000E+01
8.000000E+01
8.000000E+01
8.000000E+01
8.000000E+01
8.000000E+01
8.000000E+01
8.000000E+01
8.000000E+01
8.000000E+01
8.000000E+01
8.000000E+01
8.000000E+01
8.000000E+01
8.000000E+01
8.000000E+01
8.000000E+01
8.000000E+01
8.000000E+01
8.000000E+01
8.000000E+01
8.000000E+01
8.000000E+01
8.000000E+01
8.000000E+01
8.000000E+01
8.000000E+01
8.000000E+01
8.000000E+01
8.000000E+01
8.000000E+01
8.000000E+01
8.000000E+01
8.000000E+01
8.000000E+01
8.000000E+01
8.000000E+01
8.000000E+01
8.000000E+01
8.000000E+01
8.000000E+01
8.000000E+01
8.000000E+01
8.000000E+01
8.000000E+01
8.000000E+01
8.000000E+01
8.000000E+01
8.000000E+01
8.000000E+01
8.000000E+01
8.000000E+01
8.000000E+01
8.000000E+01
8.000000E+01
8.000000E+01
8.000000E+01
8.000000E+01
8.000000E+01
8.000000E+01
8.000000E+01
8.000000E+01
8.000000E+01
8.000000E+01
8.000000E+01
8.000000E+01
8.000000E+01
8.000000E+01
8.000000E+01
8.000000E+01
8.000000E+01
8.000000E+01
8.000000E+01
8.000000E+01
8.000000E+01
8.000000E+01
8.000000E+01
8.000000E+01
8.000000E+01
8.000000E+01
8.000000E+01
8.000000E+01
8.000000E+01
8.000000E+01
8.000000E+01
8.000000E+01
8.000000E+01
8.000000E+01
8.000000E+01
8.000000E+01
8.000000E+01
8.000000E+01
8.000000E+01
8.000000E+01
8.000000E+01
8.000000E+01
8.000000E+01
8.000000E+01
8.000000E+01
8.000000E+01
8.000000E+01
8.000000E+01
8.000000E+01
8.000000E+01
8.000000E+01
8.000000E+01
8.000000E+01
8.000000E+01
8.000000E+01
8.000000E+01
8.000000E+01
8.000000E+01
8.000000E+01
8.000000E+01
8.000000E+01
8.000000E+01
8.000000E+01
8.000000E+01
8.000000E+01
8.000000E+01
8.000000E+01
8.000000E+01
8.000000E+01
8.000000E+01
8.000000E+01
8.000000E+01
8.000000E+01
8.000000E+01
8.000000E+01
8.000000E+01
8.000000E+01
8.000000E+01
8.000000E+01
8.000000E+01
8.000000E+01
8.500000E+01
8.500000E+01
8.500000E+01
8.500000E+01
8.500000E+01
8.500000E+01
8.500000E+01
8.500000E+01
8.500000E+01
8.500000E+01
8.500000E+01
8.500000E+01
8.500000E+01
8.500000E+01
8.500000E+01
8.500000E+01
8.500000E+01
8.500000E+01
8.500000E+01
8.500000E+01
8.500000E+01
8.500000E+01
8.500000E+01
8.500000E+01
8.500000E+01
8.500000E+01
8.500000E+01
8.500000E+01
8.500000E+01
8.500000E+01
8.500000E+01
8.500000E+01
8.500000E+01
8.500000E+01
8.500000E+01
8.500000E+01
8.500000E+01
8.500000E+01
8.500000E+01
8.500000E+01
8.500000E+01
8.500000E+01
8.500000E+01
8.500000E+01
8.500000E+01
8.500000E+01
8.500000E+01
8.500000E+01
8.500000E+01
8.500000E+01
8.500000E+01
8.500000E+01
8.500000E+01
8.500000E+01
8.500000E+01
8.500000E+01
8.500000E+01
8.500000E+01
8.500000E+01
8.500000E+01
8.500000E+01
8.500000E+01
8.500000E+01
8.500000E+01
8.500000E+01
8.500000E+01
8.500000E+01
8.500000E+01
8.500000E+01
8.500000E+01
8.500000E+01
8.500000E+01
8.500000E+01
8.500000E+01
8.500000E+01
8.500000E+01
8.500000E+01
8.500000E+01
8.500000E+01
8.500000E+01
8.500000E+01
8.500000E+01
8.500000E+01
8.500000E+01
8.500000E+01
8.500000E+01
8.500000E+01
8.500000E+01
8.500000E+01
8.500000E+01
8.500000E+01
8.500000E+01
8.500000E+01
8.500000E+01
8.500000E+01
8.500000E+01
8.500000E+01
8.500000E+01
8.500000E+01
8.500000E+01
8.500000E+01
8.500000E+01
8.500000E+01
8.500000E+01
8.500000E+01
8.500000E+01
8.500000E+01
8.500000E+01
8.500000E+01
8.500000E+01
8.500000E+01
8.500000E+01
8.500000E+01
8.500000E+01
8.500000E+01
8.500000E+01
8.500000E+01
8.500000E+01
8.500000E+01
8.500000E+01
8.500000E+01
8.500000E+01
8.500000E+01
8.500000E+01
8.500000E+01
8.500000E+01
8.500000E+01
8.500000E+01
8.500000E+01
8.500000E+01
8.500000E+01
8.500000E+01
8.500000E+01
8.500000E+01
8.500000E+01
8.500000E+01
8.500000E+01
8.500000E+01
8.500000E+01
8.500000E+01
8.500000E+01
8.500000E+01
8.500000E+01
8.500000E+01
8.500000E+01
8.500000E+01
8.500000E+01
8.500000E+01
8.500000E+01
8.500000E+01
8.500000E+01
8.500000E+01
8.500000E+01
8.500000E+01
8.500000E+01
8.500000E+01
8.500000E+01
8.500000E+01
8.500000E+01
8.500000E+01
8.500000E+01
8.500000E+01
8.500000E+01
8.500000E+01
8.500000E+01
8.500000E+01
8.500000E+01
8.500000E+01
8.500000E+01
8.500000E+01
8.500000E+01
8.500000E+01
8.500000E+01
8.500000E+01
8.500000E+01
8.500000E+01
8.500000E+01
8.500000E+01
8.500000E+01
8.500000E+01
8.500000E+01
8.500000E+01
8.500000E+01
8.500000E+01
8.500000E+01
8.500000E+01
8.500000E+01
8.500000E+01
8.500000E+01
8.500000E+01
8.500000E+01
8.500000E+01
8.500000E+01
8.500000E+01
8.500000E+01
8.500000E+01
8.500000E+01
8.500000E+01
8.500000E+01
8.500000E+01
8.500000E+01
9.000000E+01
9.000000E+01
9.000000E+01
9.000000E+01
9.000000E+01
9.000000E+01
9.000000E+01
9.000000E+01
9.000000E+01
9.000000E+01
9.000000E+01
9.000000E+01
9.000000E+01
9.000000E+01
9.000000E+01
9.000000E+01
9.000000E+01
9.000000E+01
9.000000E+01
9.000000E+01
9.000000E+01
9.000000E+01
9.000000E+01
9.000000E+01
9.000000E+01
9.000000E+01
9.000000E+01
9.000000E+01
9.000000E+01
9.000000E+01
9.000000E+01
9.000000E+01
9.000000E+01
9.000000E+01
9.000000E+01
9.000000E+01
9.000000E+01
9.000000E+01
9.000000E+01
9.000000E+01
9.000000E+01
9.000000E+01
9.000000E+01
9.000000E+01
9.000000E+01
9.000000E+01
9.000000E+01
9.000000E+01
9.000000E+01
9.000000E+01
9.000000E+01
9.000000E+01
9.000000E+01
9.000000E+01
9.000000E+01
9.000000E+01
9.000000E+01
9.000000E+01
9.000000E+01
9.000000E+01
9.000000E+01
9.000000E+01
9.000000E+01
9.000000E+01
9.000000E+01
9.000000E+01
9.000000E+01
9.000000E+01
9.000000E+01
9.000000E+01
9.000000E+01
9.000000E+01
9.000000E+01
9.000000E+01
9.000000E+01
9.000000E+01
9.000000E+01
9.000000E+01
9.000000E+01
9.000000E+01
9.000000E+01
9.000000E+01
9.000000E+01
9.000000E+01
9.000000E+01
9.000000E+01
9.000000E+01
9.000000E+01
9.000000E+01
9.000000E+01
9.000000E+01
9.000000E+01
9.000000E+01
9.000000E+01
9.000000E+01
9.000000E+01
9.000000E+01
9.000000E+01
9.000000E+01
9.000000E+01
9.000000E+01
9.000000E+01
9.000000E+01
9.000000E+01
9.000000E+01
9.000000E+01
9.000000E+01
9.000000E+01
9.000000E+01
9.000000E+01
9.000000E+01
9.000000E+01
9.000000E+01
9.000000E+01
9.000000E+01
9.000000E+01
9.000000E+01
9.000000E+01
9.000000E+01
9.000000E+01
9.000000E+01
9.000000E+01
9.000000E+01
9.000000E+01
9.000000E+01
9.000000E+01
9.000000E+01
9.000000E+01
9.000000E+01
9.000000E+01
9.000000E+01
9.000000E+01
9.000000E+01
9.000000E+01
9.000000E+01
9.000000E+01
9.000000E+01
9.000000E+01
9.000000E+01
9.000000E+01
9.000000E+01
9.000000E+01
9.000000E+01
9.000000E+01
9.000000E+01
9.000000E+01
9.000000E+01
9.000000E+01
9.000000E+01
9.000000E+01
9.000000E+01
9.000000E+01
9.000000E+01
9.000000E+01
9.000000E+01
9.000000E+01
9.000000E+01
9.000000E+01
9.000000E+01
9.000000E+01
9.000000E+01
9.000000E+01
9.000000E+01
9.000000E+01
9.000000E+01
9.000000E+01
9.000000E+01
9.000000E+01
9.000000E+01
9.000000E+01
9.000000E+01
9.000000E+01
9.000000E+01
9.000000E+01
9.000000E+01
9.000000E+01
9.000000E+01
9.000000E+01
9.000000E+01
9.000000E+01
9.000000E+01
9.000000E+01
9.000000E+01
9.000000E+01
9.000000E+01
9.000000E+01
9.000000E+01
9.000000E+01
9.000000E+01
9.000000E+01
9.000000E+01
9.000000E+01
9.000000E+01
9.000000E+01
9.000000E+01
9.000000E+01
9.000000E+01
9.000000E+01
9.000000E+01
9.000000E+01
9.000000E+01
9.500000E+01
9.500000E+01
9.500000E+01
9.500000E+01
9.500000E+01
9.500000E+01
9.500000E+01
9.500000E+01
9.500000E+01
9.500000E+01
9.500000E+01
9.500000E+01
9.500000E+01
9.500000E+01
9.500000E+01
9.500000E+01
9.500000E+01
9.500000E+01
9.500000E+01
9.500000E+01
9.500000E+01
9.500000E+01
9.500000E+01
9.500000E+01
9.500000E+01
9.500000E+01
9.500000E+01
9.500000E+01
9.500000E+01
9.500000E+01
9.500000E+01
9.500000E+01
9.500000E+01
9.500000E+01
9.500000E+01
9.500000E+01
9.500000E+01
9.500000E+01
9.500000E+01
9.500000E+01
9.500000E+01
9.500000E+01
9.500000E+01
9.500000E+01
9.500000E+01
9.500000E+01
9.500000E+01
9.500000E+01
9.500000E+01
9.500000E+01
9.500000E+01
9.500000E+01
9.500000E+01
9.500000E+01
9.500000E+01
9.500000E+01
9.500000E+01
9.500000E+01
9.500000E+01
9.500000E+01
9.500000E+01
9.500000E+01
9.500000E+01
9.500000E+01
9.500000E+01
9.500000E+01
9.500000E+01
9.500000E+01
9.500000E+01
9.500000E+01
9.500000E+01
9.500000E+01
9.500000E+01
9.500000E+01
9.500000E+01
9.500000E+01
9.500000E+01
9.500000E+01
9.500000E+01
9.500000E+01
9.500000E+01
9.500000E+01
9.500000E+01
9.500000E+01
9.500000E+01
9.500000E+01
9.500000E+01
9.500000E+01
9.500000E+01
9.500000E+01
9.500000E+01
9.500000E+01
9.500000E+01
9.500000E+01
9.500000E+01
9.500000E+01
9.500000E+01
9.500000E+01
9.500000E+01
9.500000E+01
9.500000E+01
9.500000E+01
9.500000E+01
9.500000E+01
9.500000E+01
9.500000E+01
9.500000E+01
9.500000E+01
9.500000E+01
9.500000E+01
9.500000E+01
9.500000E+01
9.500000E+01
9.500000E+01
9.500000E+01
9.500000E+01
9.500000E+01
9.500000E+01
9.500000E+01
9.500000E+01
9.500000E+01
9.500000E+01
9.500000E+01
9.500000E+01
9.500000E+01
9.500000E+01
9.500000E+01
9.500000E+01
9.500000E+01
9.500000E+01
9.500000E+01
9.500000E+01
9.500000E+01
9.500000E+01
9.500000E+01
9.500000E+01
9.500000E+01
9.500000E+01
9.500000E+01
9.500000E+01
9.500000E+01
9.500000E+01
9.500000E+01
9.500000E+01
9.500000E+01
9.500000E+01
9.500000E+01
9.500000E+01
9.500000E+01
9.500000E+01
9.500000E+01
9.500000E+01
9.500000E+01
9.500000E+01
9.500000E+01
9.500000E+01
9.500000E+01
9.500000E+01
9.500000E+01
9.500000E+01
9.500000E+01
9.500000E+01
9.500000E+01
9.500000E+01
9.500000E+01
9.500000E+01
9.500000E+01
9.500000E+01
9.500000E+01
9.500000E+01
9.500000E+01
9.500000E+01
9.500000E+01
9.500000E+01
9.500000E+01
9.500000E+01
9.500000E+01
9.500000E+01
9.500000E+01
9.500000E+01
9.500000E+01
9.500000E+01
9.500000E+01
9.500000E+01
9.500000E+01
9.500000E+01
9.500000E+01
9.500000E+01
9.500000E+01
9.500000E+01
9.500000E+01
9.500000E+01
9.500000E+01
9.500000E+01
9.500000E+01
9.500000E+01
9.500000E+01
9.500000E+01
9.500000E+01
9.500000E+01
9.500000E+01
1.000000E+02
1.000000E+02
1.000000E+02
1.000000E+02
1.000000E+02
1.000000E+02
1.000000E+02
1.000000E+02
1.000000E+02
1.000000E+02
1.000000E+02
1.000000E+02
1.000000E+02
1.000000E+02
1.000000E+02
1.000000E+02
1.000000E+02
1.000000E+02
1.000000E+02
1.000000E+02
1.000000E+02
1.000000E+02
1.000000E+02
1.000000E+02
1.000000E+02
1.000000E+02
1.000000E+02
1.000000E+02
1.000000E+02
1.000000E+02
1.000000E+02
1.000000E+02
1.000000E+02
1.000000E+02
1.000000E+02
1.000000E+02
1.000000E+02
1.000000E+02
1.000000E+02
1.000000E+02
1.000000E+02
1.000000E+02
1.000000E+02
1.000000E+02
1.000000E+02
1.000000E+02
1.000000E+02
1.000000E+02
1.000000E+02
1.000000E+02
1.000000E+02
1.000000E+02
1.000000E+02
1.000000E+02
1.000000E+02
1.000000E+02
1.000000E+02
1.000000E+02
1.000000E+02
1.000000E+02
1.000000E+02
1.000000E+02
1.000000E+02
1.000000E+02
1.000000E+02
1.000000E+02
1.000000E+02
1.000000E+02
1.000000E+02
1.000000E+02
1.000000E+02
1.000000E+02
1.000000E+02
1.000000E+02
1.000000E+02
1.000000E+02
1.000000E+02
1.000000E+02
1.000000E+02
1.000000E+02
1.000000E+02
1.000000E+02
1.000000E+02
1.000000E+02
1.000000E+02
1.000000E+02
1.000000E+02
1.000000E+02
1.000000E+02
1.000000E+02
1.000000E+02
1.000000E+02
1.000000E+02
1.000000E+02
1.000000E+02
1.000000E+02
1.000000E+02
1.000000E+02
1.000000E+02
1.000000E+02
1.000000E+02
1.000000E+02
1.000000E+02
1.000000E+02
1.000000E+02
1.000000E+02
1.000000E+02
1.000000E+02
1.000000E+02
1.000000E+02
1.000000E+02
1.000000E+02
1.000000E+02
1.000000E+02
1.000000E+02
1.000000E+02
1.000000E+02
1.000000E+02
1.000000E+02
1.000000E+02
1.000000E+02
1.000000E+02
1.000000E+02
1.000000E+02
1.000000E+02
1.000000E+02
1.000000E+02
1.000000E+02
1.000000E+02
1.000000E+02
1.000000E+02
1.000000E+02
1.000000E+02
1.000000E+02
1.000000E+02
1.000000E+02
1.000000E+02
1.000000E+02
1.000000E+02
1.000000E+02
1.000000E+02
1.000000E+02
1.000000E+02
1.000000E+02
1.000000E+02
1.000000E+02
1.000000E+02
1.000000E+02
1.000000E+02
1.000000E+02
1.000000E+02
1.000000E+02
1.000000E+02
1.000000E+02
1.000000E+02
1.000000E+02
1.000000E+02
1.000000E+02
1.000000E+02
1.000000E+02
1.000000E+02
1.000000E+02
1.000000E+02
1.000000E+02
1.000000E+02
1.000000E+02
1.000000E+02
1.000000E+02
1.000000E+02
1.000000E+02
1.000000E+02
1.000000E+02
1.000000E+02
1.000000E+02
1.000000E+02
1.000000E+02
1.000000E+02
1.000000E+02
1.000000E+02
1.000000E+02
1.000000E+02
1.000000E+02
1.000000E+02
1.000000E+02
1.000000E+02
1.000000E+02
1.000000E+02
1.000000E+02
1.000000E+02
1.000000E+02
1.000000E+02
1.000000E+02
1.000000E+02
1.000000E+02
1.000000E+02
1.000000E+02
1.000000E+02
1.000000E+02
1.000000E+02
1.000000E+02
1.000000E+02
1.050000E+02
1.050000E+02
1.050000E+02
1.050000E+02
1.050000E+02
1.050000E+02
1.050000E+02
1.050000E+02
1.050000E+02
1.050000E+02
1.050000E+02
1.050000E+02
1.050000E+02
1.050000E+02
1.050000E+02
1.050000E+02
1.050000E+02
1.050000E+02
1.050000E+02
1.050000E+02
1.050000E+02
1.050000E+02
1.050000E+02
1.050000E+02
1.050000E+02
1.050000E+02
1.050000E+02
1.050000E+02
1.050000E+02
1.050000E+02
1.050000E+02
1.050000E+02
1.050000E+02
1.050000E+02
1.050000E+02
1.050000E+02
1.050000E+02
1.050000E+02
1.050000E+02
1.050000E+02
1.050000E+02
1.050000E+02
1.050000E+02
1.050000E+02
1.050000E+02
1.050000E+02
1.050000E+02
1.050000E+02
1.050000E+02
1.050000E+02
1.050000E+02
1.050000E+02
1.050000E+02
1.050000E+02
1.050000E+02
1.050000E+02
1.050000E+02
1.050000E+02
1.050000E+02
1.050000E+02
1.050000E+02
1.050000E+02
1.050000E+02
1.050000E+02
1.050000E+02
1.050000E+02
1.050000E+02
1.050000E+02
1.050000E+02
1.050000E+02
1.050000E+02
1.050000E+02
1.050000E+02
1.050000E+02
1.050000E+02
1.050000E+02
1.050000E+02
1.050000E+02
1.050000E+02
1.050000E+02
1.050000E+02
1.050000E+02
1.050000E+02
1.050000E+02
1.050000E+02
1.050000E+02
1.050000E+02
1.050000E+02
1.050000E+02
1.050000E+02
1.050000E+02
1.050000E+02
1.050000E+02
1.050000E+02
1.050000E+02
1.050000E+02
1.050000E+02
1.050000E+02
1.050000E+02
1.050000E+02
1.050000E+02
1.050000E+02
1.050000E+02
1.050000E+02
1.050000E+02
1.050000E+02
1.050000E+02
1.050000E+02
1.050000E+02
1.050000E+02
1.050000E+02
1.050000E+02
1.050000E+02
1.050000E+02
1.050000E+02
1.050000E+02
1.050000E+02
1.050000E+02
1.050000E+02
1.050000E+02
1.050000E+02
1.050000E+02
1.050000E+02
1.050000E+02
1.050000E+02
1.050000E+02
1.050000E+02
1.050000E+02
1.050000E+02
1.050000E+02
1.050000E+02
1.050000E+02
1.050000E+02
1.050000E+02
1.050000E+02
1.050000E+02
1.050000E+02
1.050000E+02
1.050000E+02
1.050000E+02
1.050000E+02
1.050000E+02
1.050000E+02
1.050000E+02
1.050000E+02
1.050000E+02
1.050000E+02
1.050000E+02
1.050000E+02
1.050000E+02
1.050000E+02
1.050000E+02
1.050000E+02
1.050000E+02
1.050000E+02
1.050000E+02
1.050000E+02
1.050000E+02
1.050000E+02
1.050000E+02
1.050000E+02
1.050000E+02
1.050000E+02
1.050000E+02
1.050000E+02
1.050000E+02
1.050000E+02
1.050000E+02
1.050000E+02
1.050000E+02
1.050000E+02
1.050000E+02
1.050000E+02
1.050000E+02
1.050000E+02
1.050000E+02
1.050000E+02
1.050000E+02
1.050000E+02
1.050000E+02
1.050000E+02
1.050000E+02
1.050000E+02
1.050000E+02
1.050000E+02
1.050000E+02
1.050000E+02
1.050000E+02
1.050000E+02
1.050000E+02
1.050000E+02
1.050000E+02
1.050000E+02
1.050000E+02
1.050000E+02
1.050000E+02
1.050000E+02
1.050000E+02
1.050000E+02
1.050000E+02
1.050000E+02
1.100000E+02
1.100000E+02
1.100000E+02
1.100000E+02
1.100000E+02
1.100000E+02
1.100000E+02
1.100000E+02
1.100000E+02
1.100000E+02
1.100000E+02
1.100000E+02
1.100000E+02
1.100000E+02
1.100000E+02
1.100000E+02
1.100000E+02
1.100000E+02
1.100000E+02
1.100000E+02
1.100000E+02
1.100000E+02
1.100000E+02
1.100000E+02
1.100000E+02
1.100000E+02
1.100000E+02
1.100000E+02
1.100000E+02
1.100000E+02
1.100000E+02
1.100000E+02
1.100000E+02
1.100000E+02
1.100000E+02
1.100000E+02
1.100000E+02
1.100000E+02
1.100000E+02
1.100000E+02
1.100000E+02
1.100000E+02
1.100000E+02
1.100000E+02
1.100000E+02
1.100000E+02
1.100000E+02
1.100000E+02
1.100000E+02
1.100000E+02
1.100000E+02
1.100000E+02
1.100000E+02
1.100000E+02
1.100000E+02
1.100000E+02
1.100000E+02
1.100000E+02
1.100000E+02
1.100000E+02
1.100000E+02
1.100000E+02
1.100000E+02
1.100000E+02
1.100000E+02
1.100000E+02
1.100000E+02
1.100000E+02
1.100000E+02
1.100000E+02
1.100000E+02
1.100000E+02
1.100000E+02
1.100000E+02
1.100000E+02
1.100000E+02
1.100000E+02
1.100000E+02
1.100000E+02
1.100000E+02
1.100000E+02
1.100000E+02
1.100000E+02
1.100000E+02
1.100000E+02
1.100000E+02
1.100000E+02
1.100000E+02
1.100000E+02
1.100000E+02
1.100000E+02
1.100000E+02
1.100000E+02
1.100000E+02
1.100000E+02
1.100000E+02
1.100000E+02
1.100000E+02
1.100000E+02
1.100000E+02
1.100000E+02
1.100000E+02
1.100000E+02
1.100000E+02
1.100000E+02
1.100000E+02
1.100000E+02
1.100000E+02
1.100000E+02
1.100000E+02
1.100000E+02
1.100000E+02
1.100000E+02
1.100000E+02
1.100000E+02
1.100000E+02
1.100000E+02
1.100000E+02
1.100000E+02
1.100000E+02
1.100000E+02
1.100000E+02
1.100000E+02
1.100000E+02
1.100000E+02
1.100000E+02
1.100000E+02
1.100000E+02
1.100000E+02
1.100000E+02
1.100000E+02
1.100000E+02
1.100000E+02
1.100000E+02
1.100000E+02
1.100000E+02
1.100000E+02
1.100000E+02
1.100000E+02
1.100000E+02
1.100000E+02
1.100000E+02
1.100000E+02
1.100000E+02
1.100000E+02
1.100000E+02
1.100000E+02
1.100000E+02
1.100000E+02
1.100000E+02
1.100000E+02
1.100000E+02
1.100000E+02
1.100000E+02
1.100000E+02
1.100000E+02
1.100000E+02
1.100000E+02
1.100000E+02
1.100000E+02
1.100000E+02
1.100000E+02
1.100000E+02
1.100000E+02
1.100000E+02
1.100000E+02
1.100000E+02
1.100000E+02
1.100000E+02
1.100000E+02
1.100000E+02
1.100000E+02
1.100000E+02
1.100000E+02
1.100000E+02
1.100000E+02
1.100000E+02
1.100000E+02
1.100000E+02
1.100000E+02
1.100000E+02
1.100000E+02
1.100000E+02
1.100000E+02
1.100000E+02
1.100000E+02
1.100000E+02
1.100000E+02
1.100000E+02
1.100000E+02
1.100000E+02
1.100000E+02
1.100000E+02
1.100000E+02
1.100000E+02
1.100000E+02
1.100000E+02
1.100000E+02
1.100000E+02
1.100000E+02
1.100000E+02
1.150000E+02
1.150000E+02
1.150000E+02
1.150000E+02
1.150000E+02
1.150000E+02
1.150000E+02
1.150000E+02
1.150000E+02
1.150000E+02
1.150000E+02
1.150000E+02
1.150000E+02
1.150000E+02
1.150000E+02
1.150000E+02
1.150000E+02
1.150000E+02
1.150000E+02
1.150000E+02
1.150000E+02
1.150000E+02
1.150000E+02
1.150000E+02
1.150000E+02
1.150000E+02
1.150000E+02
1.150000E+02
1.150000E+02
1.150000E+02
1.150000E+02
1.150000E+02
1.150000E+02
1.150000E+02
1.150000E+02
1.150000E+02
1.150000E+02
1.150000E+02
1.150000E+02
1.150000E+02
1.150000E+02
1.150000E+02
1.150000E+02
1.150000E+02
1.150000E+02
1.150000E+02
1.150000E+02
1.150000E+02
1.150000E+02
1.150000E+02
1.150000E+02
1.150000E+02
1.150000E+02
1.150000E+02
1.150000E+02
1.150000E+02
1.150000E+02
1.150000E+02
1.150000E+02
1.150000E+02
1.150000E+02
1.150000E+02
1.150000E+02
1.150000E+02
1.150000E+02
1.150000E+02
1.150000E+02
1.150000E+02
1.150000E+02
1.150000E+02
1.150000E+02
1.150000E+02
1.150000E+02
1.150000E+02
1.150000E+02
1.150000E+02
1.150000E+02
1.150000E+02
1.150000E+02
1.150000E+02
1.150000E+02
1.150000E+02
1.150000E+02
1.150000E+02
1.150000E+02
1.150000E+02
1.150000E+02
1.150000E+02
1.150000E+02
1.150000E+02
1.150000E+02
1.150000E+02
1.150000E+02
1.150000E+02
1.150000E+02
1.150000E+02
1.150000E+02
1.150000E+02
1.150000E+02
1.150000E+02
1.150000E+02
1.150000E+02
1.150000E+02
1.150000E+02
1.150000E+02
1.150000E+02
1.150000E+02
1.150000E+02
1.150000E+02
1.150000E+02
1.150000E+02
1.150000E+02
1.150000E+02
1.150000E+02
1.150000E+02
1.150000E+02
1.150000E+02
1.150000E+02
1.150000E+02
1.150000E+02
1.150000E+02
1.150000E+02
1.150000E+02
1.150000E+02
1.150000E+02
1.150000E+02
1.150000E+02
1.150000E+02
1.150000E+02
1.150000E+02
1.150000E+02
1.150000E+02
1.150000E+02
1.150000E+02
1.150000E+02
1.150000E+02
1.150000E+02
1.150000E+02
1.150000E+02
1.150000E+02
1.150000E+02
1.150000E+02
1.150000E+02
1.150000E+02
1.150000E+02
1.150000E+02
1.150000E+02
1.150000E+02
1.150000E+02
1.150000E+02
1.150000E+02
1.150000E+02
1.150000E+02
1.150000E+02
1.150000E+02
1.150000E+02
1.150000E+02
1.150000E+02
1.150000E+02
1.150000E+02
1.150000E+02
1.150000E+02
1.150000E+02
1.150000E+02
1.150000E+02
1.150000E+02
1.150000E+02
1.150000E+02
1.150000E+02
1.150000E+02
1.150000E+02
1.150000E+02
1.150000E+02
1.150000E+02
1.150000E+02
1.150000E+02
1.150000E+02
1.150000E+02
1.150000E+02
1.150000E+02
1.150000E+02
1.150000E+02
1.150000E+02
1.150000E+02
1.150000E+02
1.150000E+02
1.150000E+02
1.150000E+02
1.150000E+02
1.150000E+02
1.150000E+02
1.150000E+02
1.150000E+02
1.150000E+02
1.150000E+02
1.150000E+02
1.150000E+02
1.150000E+02
1.150000E+02
1.150000E+02
1.150000E+02
1.200000E+02
1.200000E+02
1.200000E+02
1.200000E+02
1.200000E+02
1.200000E+02
1.200000E+02
1.200000E+02
1.200000E+02
1.200000E+02
1.200000E+02
1.200000E+02
1.200000E+02
1.200000E+02
1.200000E+02
1.200000E+02
1.200000E+02
1.200000E+02
1.200000E+02
1.200000E+02
1.200000E+02
1.200000E+02
1.200000E+02
1.200000E+02
1.200000E+02
1.200000E+02
1.200000E+02
1.200000E+02
1.200000E+02
1.200000E+02
1.200000E+02
1.200000E+02
1.200000E+02
1.200000E+02
1.200000E+02
1.200000E+02
1.200000E+02
1.200000E+02
1.200000E+02
1.200000E+02
1.200000E+02
1.200000E+02
1.200000E+02
1.200000E+02
1.200000E+02
1.200000E+02
1.200000E+02
1.200000E+02
1.200000E+02
1.200000E+02
1.200000E+02
1.200000E+02
1.200000E+02
1.200000E+02
1.200000E+02
1.200000E+02
1.200000E+02
1.200000E+02
1.200000E+02
1.200000E+02
1.200000E+02
1.200000E+02
1.200000E+02
1.200000E+02
1.200000E+02
1.200000E+02
1.200000E+02
1.200000E+02
1.200000E+02
1.200000E+02
1.200000E+02
1.200000E+02
1.200000E+02
1.200000E+02
1.200000E+02
1.200000E+02
1.200000E+02
1.200000E+02
1.200000E+02
1.200000E+02
1.200000E+02
1.200000E+02
1.200000E+02
1.200000E+02
1.200000E+02
1.200000E+02
1.200000E+02
1.200000E+02
1.200000E+02
1.200000E+02
1.200000E+02
1.200000E+02
1.200000E+02
1.200000E+02
1.200000E+02
1.200000E+02
1.200000E+02
1.200000E+02
1.200000E+02
1.200000E+02
1.200000E+02
1.200000E+02
1.200000E+02
1.200000E+02
1.200000E+02
1.200000E+02
1.200000E+02
1.200000E+02
1.200000E+02
1.200000E+02
1.200000E+02
1.200000E+02
1.200000E+02
1.200000E+02
1.200000E+02
1.200000E+02
1.200000E+02
1.200000E+02
1.200000E+02
1.200000E+02
1.200000E+02
1.200000E+02
1.200000E+02
1.200000E+02
1.200000E+02
1.200000E+02
1.200000E+02
1.200000E+02
1.200000E+02
1.200000E+02
1.200000E+02
1.200000E+02
1.200000E+02
1.200000E+02
1.200000E+02
1.200000E+02
1.200000E+02
1.200000E+02
1.200000E+02
1.200000E+02
1.200000E+02
1.200000E+02
1.200000E+02
1.200000E+02
1.200000E+02
1.200000E+02
1.200000E+02
1.200000E+02
1.200000E+02
1.200000E+02
1.200000E+02
1.200000E+02
1.200000E+02
1.200000E+02
1.200000E+02
1.200000E+02
1.200000E+02
1.200000E+02
1.200000E+02
1.200000E+02
1.200000E+02
1.200000E+02
1.200000E+02
1.200000E+02
1.200000E+02
1.200000E+02
1.200000E+02
1.200000E+02
1.200000E+02
1.200000E+02
1.200000E+02
1.200000E+02
1.200000E+02
1.200000E+02
1.200000E+02
1.200000E+02
1.200000E+02
1.200000E+02
1.200000E+02
1.200000E+02
1.200000E+02
1.200000E+02
1.200000E+02
1.200000E+02
1.200000E+02
1.200000E+02
1.200000E+02
1.200000E+02
1.200000E+02
1.200000E+02
1.200000E+02
1.200000E+02
1.200000E+02
1.200000E+02
1.200000E+02
1.200000E+02
1.200000E+02
1.200000E+02
1.200000E+02
1.200000E+02
1.200000E+02
1.250000E+02
1.250000E+02
1.250000E+02
1.250000E+02
1.250000E+02
1.250000E+02
1.250000E+02
1.250000E+02
1.250000E+02
1.250000E+02
1.250000E+02
1.250000E+02
1.250000E+02
1.250000E+02
1.250000E+02
1.250000E+02
1.250000E+02
1.250000E+02
1.250000E+02
1.250000E+02
1.250000E+02
1.250000E+02
1.250000E+02
1.250000E+02
1.250000E+02
1.250000E+02
1.250000E+02
1.250000E+02
1.250000E+02
1.250000E+02
1.250000E+02
1.250000E+02
1.250000E+02
1.250000E+02
1.250000E+02
1.250000E+02
1.250000E+02
1.250000E+02
1.250000E+02
1.250000E+02
1.250000E+02
1.250000E+02
1.250000E+02
1.250000E+02
1.250000E+02
1.250000E+02
1.250000E+02
1.250000E+02
1.250000E+02
1.250000E+02
1.250000E+02
1.250000E+02
1.250000E+02
1.250000E+02
1.250000E+02
1.250000E+02
1.250000E+02
1.250000E+02
1.250000E+02
1.250000E+02
1.250000E+02
1.250000E+02
1.250000E+02
1.250000E+02
1.250000E+02
1.250000E+02
1.250000E+02
1.250000E+02
1.250000E+02
1.250000E+02
1.250000E+02
1.250000E+02
1.250000E+02
1.250000E+02
1.250000E+02
1.250000E+02
1.250000E+02
1.250000E+02
1.250000E+02
1.250000E+02
1.250000E+02
1.250000E+02
1.250000E+02
1.250000E+02
1.250000E+02
1.250000E+02
1.250000E+02
1.250000E+02
1.250000E+02
1.250000E+02
1.250000E+02
1.250000E+02
1.250000E+02
1.250000E+02
1.250000E+02
1.250000E+02
1.250000E+02
1.250000E+02
1.250000E+02
1.250000E+02
1.250000E+02
1.250000E+02
1.250000E+02
1.250000E+02
1.250000E+02
1.250000E+02
1.250000E+02
1.250000E+02
1.250000E+02
1.250000E+02
1.250000E+02
1.250000E+02
1.250000E+02
1.250000E+02
1.250000E+02
1.250000E+02
1.250000E+02
1.250000E+02
1.250000E+02
1.250000E+02
1.250000E+02
1.250000E+02
1.250000E+02
1.250000E+02
1.250000E+02
1.250000E+02
1.250000E+02
1.250000E+02
1.250000E+02
1.250000E+02
1.250000E+02
1.250000E+02
1.250000E+02
1.250000E+02
1.250000E+02
1.250000E+02
1.250000E+02
1.250000E+02
1.250000E+02
1.250000E+02
1.250000E+02
1.250000E+02
1.250000E+02
1.250000E+02
1.250000E+02
1.250000E+02
1.250000E+02
1.250000E+02
1.250000E+02
1.250000E+02
1.250000E+02
1.250000E+02
1.250000E+02
1.250000E+02
1.250000E+02
1.250000E+02
1.250000E+02
1.250000E+02
1.250000E+02
1.250000E+02
1.250000E+02
1.250000E+02
1.250000E+02
1.250000E+02
1.250000E+02
1.250000E+02
1.250000E+02
1.250000E+02
1.250000E+02
1.250000E+02
1.250000E+02
1.250000E+02
1.250000E+02
1.250000E+02
1.250000E+02
1.250000E+02
1.250000E+02
1.250000E+02
1.250000E+02
1.250000E+02
1.250000E+02
1.250000E+02
1.250000E+02
1.250000E+02
1.250000E+02
1.250000E+02
1.250000E+02
1.250000E+02
1.250000E+02
1.250000E+02
1.250000E+02
1.250000E+02
1.250000E+02
1.250000E+02
1.250000E+02
1.250000E+02
1.250000E+02
1.250000E+02
1.250000E+02
1.250000E+02
1.250000E+02
1.300000E+02
1.300000E+02
1.300000E+02
1.300000E+02
1.300000E+02
1.300000E+02
1.300000E+02
1.300000E+02
1.300000E+02
1.300000E+02
1.300000E+02
1.300000E+02
1.300000E+02
1.300000E+02
1.300000E+02
1.300000E+02
1.300000E+02
1.300000E+02
1.300000E+02
1.300000E+02
1.300000E+02
1.300000E+02
1.300000E+02
1.300000E+02
1.300000E+02
1.300000E+02
1.300000E+02
1.300000E+02
1.300000E+02
1.300000E+02
1.300000E+02
1.300000E+02
1.300000E+02
1.300000E+02
1.300000E+02
1.300000E+02
1.300000E+02
1.300000E+02
1.300000E+02
1.300000E+02
1.300000E+02
1.300000E+02
1.300000E+02
1.300000E+02
1.300000E+02
1.300000E+02
1.300000E+02
1.300000E+02
1.300000E+02
1.300000E+02
1.300000E+02
1.300000E+02
1.300000E+02
1.300000E+02
1.300000E+02
1.300000E+02
1.300000E+02
1.300000E+02
1.300000E+02
1.300000E+02
1.300000E+02
1.300000E+02
1.300000E+02
1.300000E+02
1.300000E+02
1.300000E+02
1.300000E+02
1.300000E+02
1.300000E+02
1.300000E+02
1.300000E+02
1.300000E+02
1.300000E+02
1.300000E+02
1.300000E+02
1.300000E+02
1.300000E+02
1.300000E+02
1.300000E+02
1.300000E+02
1.300000E+02
1.300000E+02
1.300000E+02
1.300000E+02
1.300000E+02
1.300000E+02
1.300000E+02
1.300000E+02
1.300000E+02
1.300000E+02
1.300000E+02
1.300000E+02
1.300000E+02
1.300000E+02
1.300000E+02
1.300000E+02
1.300000E+02
1.300000E+02
1.300000E+02
1.300000E+02
1.300000E+02
1.300000E+02
1.300000E+02
1.300000E+02
1.300000E+02
1.300000E+02
1.300000E+02
1.300000E+02
1.300000E+02
1.300000E+02
1.300000E+02
1.300000E+02
1.300000E+02
1.300000E+02
1.300000E+02
1.300000E+02
1.300000E+02
1.300000E+02
1.300000E+02
1.300000E+02
1.300000E+02
1.300000E+02
1.300000E+02
1.300000E+02
1.300000E+02
1.300000E+02
1.300000E+02
1.300000E+02
1.300000E+02
1.300000E+02
1.300000E+02
1.300000E+02
1.300000E+02
1.300000E+02
1.300000E+02
1.300000E+02
1.300000E+02
1.300000E+02
1.300000E+02
1.300000E+02
1.300000E+02
1.300000E+02
1.300000E+02
1.300000E+02
1.300000E+02
1.300000E+02
1.300000E+02
1.300000E+02
1.300000E+02
1.300000E+02
1.300000E+02
1.300000E+02
1.300000E+02
1.300000E+02
1.300000E+02
1.300000E+02
1.300000E+02
1.300000E+02
1.300000E+02
1.300000E+02
1.300000E+02
1.300000E+02
1.300000E+02
1.300000E+02
1.300000E+02
1.300000E+02
1.300000E+02
1.300000E+02
1.300000E+02
1.300000E+02
1.300000E+02
1.300000E+02
1.300000E+02
1.300000E+02
1.300000E+02
1.300000E+02
1.300000E+02
1.300000E+02
1.300000E+02
1.300000E+02
1.300000E+02
1.300000E+02
1.300000E+02
1.300000E+02
1.300000E+02
1.300000E+02
1.300000E+02
1.300000E+02
1.300000E+02
1.300000E+02
1.300000E+02
1.300000E+02
1.300000E+02
1.300000E+02
1.300000E+02
1.300000E+02
1.300000E+02
1.300000E+02
1.300000E+02
1.300000E+02
1.300000E+02
1.350000E+02
1.350000E+02
1.350000E+02
1.350000E+02
1.350000E+02
1.350000E+02
1.350000E+02
1.350000E+02
1.350000E+02
1.350000E+02
1.350000E+02
1.350000E+02
1.350000E+02
1.350000E+02
1.350000E+02
1.350000E+02
1.350000E+02
1.350000E+02
1.350000E+02
1.350000E+02
1.350000E+02
1.350000E+02
1.350000E+02
1.350000E+02
1.350000E+02
1.350000E+02
1.350000E+02
1.350000E+02
1.350000E+02
1.350000E+02
1.350000E+02
1.350000E+02
1.350000E+02
1.350000E+02
1.350000E+02
1.350000E+02
1.350000E+02
1.350000E+02
1.350000E+02
1.350000E+02
1.350000E+02
1.350000E+02
1.350000E+02
1.350000E+02
1.350000E+02
1.350000E+02
1.350000E+02
1.350000E+02
1.350000E+02
1.350000E+02
1.350000E+02
1.350000E+02
1.350000E+02
1.350000E+02
1.350000E+02
1.350000E+02
1.350000E+02
1.350000E+02
1.350000E+02
1.350000E+02
1.350000E+02
1.350000E+02
1.350000E+02
1.350000E+02
1.350000E+02
1.350000E+02
1.350000E+02
1.350000E+02
1.350000E+02
1.350000E+02
1.350000E+02
1.350000E+02
1.350000E+02
1.350000E+02
1.350000E+02
1.350000E+02
1.350000E+02
1.350000E+02
1.350000E+02
1.350000E+02
1.350000E+02
1.350000E+02
1.350000E+02
1.350000E+02
1.350000E+02
1.350000E+02
1.350000E+02
1.350000E+02
1.350000E+02
1.350000E+02
1.350000E+02
1.350000E+02
1.350000E+02
1.350000E+02
1.350000E+02
1.350000E+02
1.350000E+02
1.350000E+02
1.350000E+02
1.350000E+02
1.350000E+02
1.350000E+02
1.350000E+02
1.350000E+02
1.350000E+02
1.350000E+02
1.350000E+02
1.350000E+02
1.350000E+02
1.350000E+02
1.350000E+02
1.350000E+02
1.350000E+02
1.350000E+02
1.350000E+02
1.350000E+02
1.350000E+02
1.350000E+02
1.350000E+02
1.350000E+02
1.350000E+02
1.350000E+02
1.350000E+02
1.350000E+02
1.350000E+02
1.350000E+02
1.350000E+02
1.350000E+02
1.350000E+02
1.350000E+02
1.350000E+02
1.350000E+02
1.350000E+02
1.350000E+02
1.350000E+02
1.350000E+02
1.350000E+02
1.350000E+02
1.350000E+02
1.350000E+02
1.350000E+02
1.350000E+02
1.350000E+02
1.350000E+02
1.350000E+02
1.350000E+02
1.350000E+02
1.350000E+02
1.350000E+02
1.350000E+02
1.350000E+02
1.350000E+02
1.350000E+02
1.350000E+02
1.350000E+02
1.350000E+02
1.350000E+02
1.350000E+02
1.350000E+02
1.350000E+02
1.350000E+02
1.350000E+02
1.350000E+02
1.350000E+02
1.350000E+02
1.350000E+02
1.350000E+02
1.350000E+02
1.350000E+02
1.350000E+02
1.350000E+02
1.350000E+02
1.350000E+02
1.350000E+02
1.350000E+02
1.350000E+02
1.350000E+02
1.350000E+02
1.350000E+02
1.350000E+02
1.350000E+02
1.350000E+02
1.350000E+02
1.350000E+02
1.350000E+02
1.350000E+02
1.350000E+02
1.350000E+02
1.350000E+02
1.350000E+02
1.350000E+02
1.350000E+02
1.350000E+02
1.350000E+02
1.350000E+02
1.350000E+02
1.350000E+02
1.350000E+02
1.350000E+02
1.350000E+02
1.350000E+02
1.400000E+02
1.400000E+02
1.400000E+02
1.400000E+02
1.400000E+02
1.400000E+02
1.400000E+02
1.400000E+02
1.400000E+02
1.400000E+02
1.400000E+02
1.400000E+02
1.400000E+02
1.400000E+02
1.400000E+02
1.400000E+02
1.400000E+02
1.400000E+02
1.400000E+02
1.400000E+02
1.400000E+02
1.400000E+02
1.400000E+02
1.400000E+02
1.400000E+02
1.400000E+02
1.400000E+02
1.400000E+02
1.400000E+02
1.400000E+02
1.400000E+02
1.400000E+02
1.400000E+02
1.400000E+02
1.400000E+02
1.400000E+02
1.400000E+02
1.400000E+02
1.400000E+02
1.400000E+02
1.400000E+02
1.400000E+02
1.400000E+02
1.400000E+02
1.400000E+02
1.400000E+02
1.400000E+02
1.400000E+02
1.400000E+02
1.400000E+02
1.400000E+02
1.400000E+02
1.400000E+02
1.400000E+02
1.400000E+02
1.400000E+02
1.400000E+02
1.400000E+02
1.400000E+02
1.400000E+02
1.400000E+02
1.400000E+02
1.400000E+02
1.400000E+02
1.400000E+02
1.400000E+02
1.400000E+02
1.400000E+02
1.400000E+02
1.400000E+02
1.400000E+02
1.400000E+02
1.400000E+02
1.400000E+02
1.400000E+02
1.400000E+02
1.400000E+02
1.400000E+02
1.400000E+02
1.400000E+02
1.400000E+02
1.400000E+02
1.400000E+02
1.400000E+02
1.400000E+02
1.400000E+02
1.400000E+02
1.400000E+02
1.400000E+02
1.400000E+02
1.400000E+02
1.400000E+02
1.400000E+02
1.400000E+02
1.400000E+02
1.400000E+02
1.400000E+02
1.400000E+02
1.400000E+02
1.400000E+02
1.400000E+02
1.400000E+02
1.400000E+02
1.400000E+02
1.400000E+02
1.400000E+02
1.400000E+02
1.400000E+02
1.400000E+02
1.400000E+02
1.400000E+02
1.400000E+02
1.400000E+02
1.400000E+02
1.400000E+02
1.400000E+02
1.400000E+02
1.400000E+02
1.400000E+02
1.400000E+02
1.400000E+02
1.400000E+02
1.400000E+02
1.400000E+02
1.400000E+02
1.400000E+02
1.400000E+02
1.400000E+02
1.400000E+02
1.400000E+02
1.400000E+02
1.400000E+02
1.400000E+02
1.400000E+02
1.400000E+02
1.400000E+02
1.400000E+02
1.400000E+02
1.400000E+02
1.400000E+02
1.400000E+02
1.400000E+02
1.400000E+02
1.400000E+02
1.400000E+02
1.400000E+02
1.400000E+02
1.400000E+02
1.400000E+02
1.400000E+02
1.400000E+02
1.400000E+02
1.400000E+02
1.400000E+02
1.400000E+02
1.400000E+02
1.400000E+02
1.400000E+02
1.400000E+02
1.400000E+02
1.400000E+02
1.400000E+02
1.400000E+02
1.400000E+02
1.400000E+02
1.400000E+02
1.400000E+02
1.400000E+02
1.400000E+02
1.400000E+02
1.400000E+02
1.400000E+02
1.400000E+02
1.400000E+02
1.400000E+02
1.400000E+02
1.400000E+02
1.400000E+02
1.400000E+02
1.400000E+02
1.400000E+02
1.400000E+02
1.400000E+02
1.400000E+02
1.400000E+02
1.400000E+02
1.400000E+02
1.400000E+02
1.400000E+02
1.400000E+02
1.400000E+02
1.400000E+02
1.400000E+02
1.400000E+02
1.400000E+02
1.400000E+02
1.400000E+02
1.400000E+02
1.400000E+02
1.400000E+02
1.400000E+02
1.450000E+02
1.450000E+02
1.450000E+02
1.450000E+02
1.450000E+02
1.450000E+02
1.450000E+02
1.450000E+02
1.450000E+02
1.450000E+02
1.450000E+02
1.450000E+02
1.450000E+02
1.450000E+02
1.450000E+02
1.450000E+02
1.450000E+02
1.450000E+02
1.450000E+02
1.450000E+02
1.450000E+02
1.450000E+02
1.450000E+02
1.450000E+02
1.450000E+02
1.450000E+02
1.450000E+02
1.450000E+02
1.450000E+02
1.450000E+02
1.450000E+02
1.450000E+02
1.450000E+02
1.450000E+02
1.450000E+02
1.450000E+02
1.450000E+02
1.450000E+02
1.450000E+02
1.450000E+02
1.450000E+02
1.450000E+02
1.450000E+02
1.450000E+02
1.450000E+02
1.450000E+02
1.450000E+02
1.450000E+02
1.450000E+02
1.450000E+02
1.450000E+02
1.450000E+02
1.450000E+02
1.450000E+02
1.450000E+02
1.450000E+02
1.450000E+02
1.450000E+02
1.450000E+02
1.450000E+02
1.450000E+02
1.450000E+02
1.450000E+02
1.450000E+02
1.450000E+02
1.450000E+02
1.450000E+02
1.450000E+02
1.450000E+02
1.450000E+02
1.450000E+02
1.450000E+02
1.450000E+02
1.450000E+02
1.450000E+02
1.450000E+02
1.450000E+02
1.450000E+02
1.450000E+02
1.450000E+02
1.450000E+02
1.450000E+02
1.450000E+02
1.450000E+02
1.450000E+02
1.450000E+02
1.450000E+02
1.450000E+02
1.450000E+02
1.450000E+02
1.450000E+02
1.450000E+02
1.450000E+02
1.450000E+02
1.450000E+02
1.450000E+02
1.450000E+02
1.450000E+02
1.450000E+02
1.450000E+02
1.450000E+02
1.450000E+02
1.450000E+02
1.450000E+02
1.450000E+02
1.450000E+02
1.450000E+02
1.450000E+02
1.450000E+02
1.450000E+02
1.450000E+02
1.450000E+02
1.450000E+02
1.450000E+02
1.450000E+02
1.450000E+02
1.450000E+02
1.450000E+02
1.450000E+02
1.450000E+02
1.450000E+02
1.450000E+02
1.450000E+02
1.450000E+02
1.450000E+02
1.450000E+02
1.450000E+02
1.450000E+02
1.450000E+02
1.450000E+02
1.450000E+02
1.450000E+02
1.450000E+02
1.450000E+02
1.450000E+02
1.450000E+02
1.450000E+02
1.450000E+02
1.450000E+02
1.450000E+02
1.450000E+02
1.450000E+02
1.450000E+02
1.450000E+02
1.450000E+02
1.450000E+02
1.450000E+02
1.450000E+02
1.450000E+02
1.450000E+02
1.450000E+02
1.450000E+02
1.450000E+02
1.450000E+02
1.450000E+02
1.450000E+02
1.450000E+02
1.450000E+02
1.450000E+02
1.450000E+02
1.450000E+02
1.450000E+02
1.450000E+02
1.450000E+02
1.450000E+02
1.450000E+02
1.450000E+02
1.450000E+02
1.450000E+02
1.450000E+02
1.450000E+02
1.450000E+02
1.450000E+02
1.450000E+02
1.450000E+02
1.450000E+02
1.450000E+02
1.450000E+02
1.450000E+02
1.450000E+02
1.450000E+02
1.450000E+02
1.450000E+02
1.450000E+02
1.450000E+02
1.450000E+02
1.450000E+02
1.450000E+02
1.450000E+02
1.450000E+02
1.450000E+02
1.450000E+02
1.450000E+02
1.450000E+02
1.450000E+02
1.450000E+02
1.450000E+02
1.450000E+02
1.450000E+02
1.450000E+02
1.450000E+02
1.500000E+02
1.500000E+02
1.500000E+02
1.500000E+02
1.500000E+02
1.500000E+02
1.500000E+02
1.500000E+02
1.500000E+02
1.500000E+02
1.500000E+02
1.500000E+02
1.500000E+02
1.500000E+02
1.500000E+02
1.500000E+02
1.500000E+02
1.500000E+02
1.500000E+02
1.500000E+02
1.500000E+02
1.500000E+02
1.500000E+02
1.500000E+02
1.500000E+02
1.500000E+02
1.500000E+02
1.500000E+02
1.500000E+02
1.500000E+02
1.500000E+02
1.500000E+02
1.500000E+02
1.500000E+02
1.500000E+02
1.500000E+02
1.500000E+02
1.500000E+02
1.500000E+02
1.500000E+02
1.500000E+02
1.500000E+02
1.500000E+02
1.500000E+02
1.500000E+02
1.500000E+02
1.500000E+02
1.500000E+02
1.500000E+02
1.500000E+02
1.500000E+02
1.500000E+02
1.500000E+02
1.500000E+02
1.500000E+02
1.500000E+02
1.500000E+02
1.500000E+02
1.500000E+02
1.500000E+02
1.500000E+02
1.500000E+02
1.500000E+02
1.500000E+02
1.500000E+02
1.500000E+02
1.500000E+02
1.500000E+02
1.500000E+02
1.500000E+02
1.500000E+02
1.500000E+02
1.500000E+02
1.500000E+02
1.500000E+02
1.500000E+02
1.500000E+02
1.500000E+02
1.500000E+02
1.500000E+02
1.500000E+02
1.500000E+02
1.500000E+02
1.500000E+02
1.500000E+02
1.500000E+02
1.500000E+02
1.500000E+02
1.500000E+02
1.500000E+02
1.500000E+02
1.500000E+02
1.500000E+02
1.500000E+02
1.500000E+02
1.500000E+02
1.500000E+02
1.500000E+02
1.500000E+02
1.500000E+02
1.500000E+02
1.500000E+02
1.500000E+02
1.500000E+02
1.500000E+02
1.500000E+02
1.500000E+02
1.500000E+02
1.500000E+02
1.500000E+02
1.500000E+02
1.500000E+02
1.500000E+02
1.500000E+02
1.500000E+02
1.500000E+02
1.500000E+02
1.500000E+02
1.500000E+02
1.500000E+02
1.500000E+02
1.500000E+02
1.500000E+02
1.500000E+02
1.500000E+02
1.500000E+02
1.500000E+02
1.500000E+02
1.500000E+02
1.500000E+02
1.500000E+02
1.500000E+02
1.500000E+02
1.500000E+02
1.500000E+02
1.500000E+02
1.500000E+02
1.500000E+02
1.500000E+02
1.500000E+02
1.500000E+02
1.500000E+02
1.500000E+02
1.500000E+02
1.500000E+02
1.500000E+02
1.500000E+02
1.500000E+02
1.500000E+02
1.500000E+02
1.500000E+02
1.500000E+02
1.500000E+02
1.500000E+02
1.500000E+02
1.500000E+02
1.500000E+02
1.500000E+02
1.500000E+02
1.500000E+02
1.500000E+02
1.500000E+02
1.500000E+02
1.500000E+02
1.500000E+02
1.500000E+02
1.500000E+02
1.500000E+02
1.500000E+02
1.500000E+02
1.500000E+02
1.500000E+02
1.500000E+02
1.500000E+02
1.500000E+02
1.500000E+02
1.500000E+02
1.500000E+02
1.500000E+02
1.500000E+02
1.500000E+02
1.500000E+02
1.500000E+02
1.500000E+02
1.500000E+02
1.500000E+02
1.500000E+02
1.500000E+02
1.500000E+02
1.500000E+02
1.500000E+02
1.500000E+02
1.500000E+02
1.500000E+02
1.500000E+02
1.500000E+02
1.500000E+02
1.500000E+02
1.500000E+02
1.500000E+02
1.500000E+02
1.550000E+02
1.550000E+02
1.550000E+02
1.550000E+02
1.550000E+02
1.550000E+02
1.550000E+02
1.550000E+02
1.550000E+02
1.550000E+02
1.550000E+02
1.550000E+02
1.550000E+02
1.550000E+02
1.550000E+02
1.550000E+02
1.550000E+02
1.550000E+02
1.550000E+02
1.550000E+02
1.550000E+02
1.550000E+02
1.550000E+02
1.550000E+02
1.550000E+02
1.550000E+02
1.550000E+02
1.550000E+02
1.550000E+02
1.550000E+02
1.550000E+02
1.550000E+02
1.550000E+02
1.550000E+02
1.550000E+02
1.550000E+02
1.550000E+02
1.550000E+02
1.550000E+02
1.550000E+02
1.550000E+02
1.550000E+02
1.550000E+02
1.550000E+02
1.550000E+02
1.550000E+02
1.550000E+02
1.550000E+02
1.550000E+02
1.550000E+02
1.550000E+02
1.550000E+02
1.550000E+02
1.550000E+02
1.550000E+02
1.550000E+02
1.550000E+02
1.550000E+02
1.550000E+02
1.550000E+02
1.550000E+02
1.550000E+02
1.550000E+02
1.550000E+02
1.550000E+02
1.550000E+02
1.550000E+02
1.550000E+02
1.550000E+02
1.550000E+02
1.550000E+02
1.550000E+02
1.550000E+02
1.550000E+02
1.550000E+02
1.550000E+02
1.550000E+02
1.550000E+02
1.550000E+02
1.550000E+02
1.550000E+02
1.550000E+02
1.550000E+02
1.550000E+02
1.550000E+02
1.550000E+02
1.550000E+02
1.550000E+02
1.550000E+02
1.550000E+02
1.550000E+02
1.550000E+02
1.550000E+02
1.550000E+02
1.550000E+02
1.550000E+02
1.550000E+02
1.550000E+02
1.550000E+02
1.550000E+02
1.550000E+02
1.550000E+02
1.550000E+02
1.550000E+02
1.550000E+02
1.550000E+02
1.550000E+02
1.550000E+02
1.550000E+02
1.550000E+02
1.550000E+02
1.550000E+02
1.550000E+02
1.550000E+02
1.550000E+02
1.550000E+02
1.550000E+02
1.550000E+02
1.550000E+02
1.550000E+02
1.550000E+02
1.550000E+02
1.550000E+02
1.550000E+02
1.550000E+02
1.550000E+02
1.550000E+02
1.550000E+02
1.550000E+02
1.550000E+02
1.550000E+02
1.550000E+02
1.550000E+02
1.550000E+02
1.550000E+02
1.550000E+02
1.550000E+02
1.550000E+02
1.550000E+02
1.550000E+02
1.550000E+02
1.550000E+02
1.550000E+02
1.550000E+02
1.550000E+02
1.550000E+02
1.550000E+02
1.550000E+02
1.550000E+02
1.550000E+02
1.550000E+02
1.550000E+02
1.550000E+02
1.550000E+02
1.550000E+02
1.550000E+02
1.550000E+02
1.550000E+02
1.550000E+02
1.550000E+02
1.550000E+02
1.550000E+02
1.550000E+02
1.550000E+02
1.550000E+02
1.550000E+02
1.550000E+02
1.550000E+02
1.550000E+02
1.550000E+02
1.550000E+02
1.550000E+02
1.550000E+02
1.550000E+02
1.550000E+02
1.550000E+02
1.550000E+02
1.550000E+02
1.550000E+02
1.550000E+02
1.550000E+02
1.550000E+02
1.550000E+02
1.550000E+02
1.550000E+02
1.550000E+02
1.550000E+02
1.550000E+02
1.550000E+02
1.550000E+02
1.550000E+02
1.550000E+02
1.550000E+02
1.550000E+02
1.550000E+02
1.550000E+02
1.550000E+02
1.550000E+02
1.550000E+02
1.550000E+02
1.550000E+02
1.600000E+02
1.600000E+02
1.600000E+02
1.600000E+02
1.600000E+02
1.600000E+02
1.600000E+02
1.600000E+02
1.600000E+02
1.600000E+02
1.600000E+02
1.600000E+02
1.600000E+02
1.600000E+02
1.600000E+02
1.600000E+02
1.600000E+02
1.600000E+02
1.600000E+02
1.600000E+02
1.600000E+02
1.600000E+02
1.600000E+02
1.600000E+02
1.600000E+02
1.600000E+02
1.600000E+02
1.600000E+02
1.600000E+02
1.600000E+02
1.600000E+02
1.600000E+02
1.600000E+02
1.600000E+02
1.600000E+02
1.600000E+02
1.600000E+02
1.600000E+02
1.600000E+02
1.600000E+02
1.600000E+02
1.600000E+02
1.600000E+02
1.600000E+02
1.600000E+02
1.600000E+02
1.600000E+02
1.600000E+02
1.600000E+02
1.600000E+02
1.600000E+02
1.600000E+02
1.600000E+02
1.600000E+02
1.600000E+02
1.600000E+02
1.600000E+02
1.600000E+02
1.600000E+02
1.600000E+02
1.600000E+02
1.600000E+02
1.600000E+02
1.600000E+02
1.600000E+02
1.600000E+02
1.600000E+02
1.600000E+02
1.600000E+02
1.600000E+02
1.600000E+02
1.600000E+02
1.600000E+02
1.600000E+02
1.600000E+02
1.600000E+02
1.600000E+02
1.600000E+02
1.600000E+02
1.600000E+02
1.600000E+02
1.600000E+02
1.600000E+02
1.600000E+02
1.600000E+02
1.600000E+02
1.600000E+02
1.600000E+02
1.600000E+02
1.600000E+02
1.600000E+02
1.600000E+02
1.600000E+02
1.600000E+02
1.600000E+02
1.600000E+02
1.600000E+02
1.600000E+02
1.600000E+02
1.600000E+02
1.600000E+02
1.600000E+02
1.600000E+02
1.600000E+02
1.600000E+02
1.600000E+02
1.600000E+02
1.600000E+02
1.600000E+02
1.600000E+02
1.600000E+02
1.600000E+02
1.600000E+02
1.600000E+02
1.600000E+02
1.600000E+02
1.600000E+02
1.600000E+02
1.600000E+02
1.600000E+02
1.600000E+02
1.600000E+02
1.600000E+02
1.600000E+02
1.600000E+02
1.600000E+02
1.600000E+02
1.600000E+02
1.600000E+02
1.600000E+02
1.600000E+02
1.600000E+02
1.600000E+02
1.600000E+02
1.600000E+02
1.600000E+02
1.600000E+02
1.600000E+02
1.600000E+02
1.600000E+02
1.600000E+02
1.600000E+02
1.600000E+02
1.600000E+02
1.600000E+02
1.600000E+02
1.600000E+02
1.600000E+02
1.600000E+02
1.600000E+02
1.600000E+02
1.600000E+02
1.600000E+02
1.600000E+02
1.600000E+02
1.600000E+02
1.600000E+02
1.600000E+02
1.600000E+02
1.600000E+02
1.600000E+02
1.600000E+02
1.600000E+02
1.600000E+02
1.600000E+02
1.600000E+02
1.600000E+02
1.600000E+02
1.600000E+02
1.600000E+02
1.600000E+02
1.600000E+02
1.600000E+02
1.600000E+02
1.600000E+02
1.600000E+02
1.600000E+02
1.600000E+02
1.600000E+02
1.600000E+02
1.600000E+02
1.600000E+02
1.600000E+02
1.600000E+02
1.600000E+02
1.600000E+02
1.600000E+02
1.600000E+02
1.600000E+02
1.600000E+02
1.600000E+02
1.600000E+02
1.600000E+02
1.600000E+02
1.600000E+02
1.600000E+02
1.600000E+02
1.600000E+02
1.600000E+02
1.600000E+02
1.600000E+02
1.650000E+02
1.650000E+02
1.650000E+02
1.650000E+02
1.650000E+02
1.650000E+02
1.650000E+02
1.650000E+02
1.650000E+02
1.650000E+02
1.650000E+02
1.650000E+02
1.650000E+02
1.650000E+02
1.650000E+02
1.650000E+02
1.650000E+02
1.650000E+02
1.650000E+02
1.650000E+02
1.650000E+02
1.650000E+02
1.650000E+02
1.650000E+02
1.650000E+02
1.650000E+02
1.650000E+02
1.650000E+02
1.650000E+02
1.650000E+02
1.650000E+02
1.650000E+02
1.650000E+02
1.650000E+02
1.650000E+02
1.650000E+02
1.650000E+02
1.650000E+02
1.650000E+02
1.650000E+02
1.650000E+02
1.650000E+02
1.650000E+02
1.650000E+02
1.650000E+02
1.650000E+02
1.650000E+02
1.650000E+02
1.650000E+02
1.650000E+02
1.650000E+02
1.650000E+02
1.650000E+02
1.650000E+02
1.650000E+02
1.650000E+02
1.650000E+02
1.650000E+02
1.650000E+02
1.650000E+02
1.650000E+02
1.650000E+02
1.650000E+02
1.650000E+02
1.650000E+02
1.650000E+02
1.650000E+02
1.650000E+02
1.650000E+02
1.650000E+02
1.650000E+02
1.650000E+02
1.650000E+02
1.650000E+02
1.650000E+02
1.650000E+02
1.650000E+02
1.650000E+02
1.650000E+02
1.650000E+02
1.650000E+02
1.650000E+02
1.650000E+02
1.650000E+02
1.650000E+02
1.650000E+02
1.650000E+02
1.650000E+02
1.650000E+02
1.650000E+02
1.650000E+02
1.650000E+02
1.650000E+02
1.650000E+02
1.650000E+02
1.650000E+02
1.650000E+02
1.650000E+02
1.650000E+02
1.650000E+02
1.650000E+02
1.650000E+02
1.650000E+02
1.650000E+02
1.650000E+02
1.650000E+02
1.650000E+02
1.650000E+02
1.650000E+02
1.650000E+02
1.650000E+02
1.650000E+02
1.650000E+02
1.650000E+02
1.650000E+02
1.650000E+02
1.650000E+02
1.650000E+02
1.650000E+02
1.650000E+02
1.650000E+02
1.650000E+02
1.650000E+02
1.650000E+02
1.650000E+02
1.650000E+02
1.650000E+02
1.650000E+02
1.650000E+02
1.650000E+02
1.650000E+02
1.650000E+02
1.650000E+02
1.650000E+02
1.650000E+02
1.650000E+02
1.650000E+02
1.650000E+02
1.650000E+02
1.650000E+02
1.650000E+02
1.650000E+02
1.650000E+02
1.650000E+02
1.650000E+02
1.650000E+02
1.650000E+02
1.650000E+02
1.650000E+02
1.650000E+02
1.650000E+02
1.650000E+02
1.650000E+02
1.650000E+02
1.650000E+02
1.650000E+02
1.650000E+02
1.650000E+02
1.650000E+02
1.650000E+02
1.650000E+02
1.650000E+02
1.650000E+02
1.650000E+02
1.650000E+02
1.650000E+02
1.650000E+02
1.650000E+02
1.650000E+02
1.650000E+02
1.650000E+02
1.650000E+02
1.650000E+02
1.650000E+02
1.650000E+02
1.650000E+02
1.650000E+02
1.650000E+02
1.650000E+02
1.650000E+02
1.650000E+02
1.650000E+02
1.650000E+02
1.650000E+02
1.650000E+02
1.650000E+02
1.650000E+02
1.650000E+02
1.650000E+02
1.650000E+02
1.650000E+02
1.650000E+02
1.650000E+02
1.650000E+02
1.650000E+02
1.650000E+02
1.650000E+02
1.650000E+02
1.650000E+02
1.650000E+02
1.650000E+02
1.700000E+02
1.700000E+02
1.700000E+02
1.700000E+02
1.700000E+02
1.700000E+02
1.700000E+02
1.700000E+02
1.700000E+02
1.700000E+02
1.700000E+02
1.700000E+02
1.700000E+02
1.700000E+02
1.700000E+02
1.700000E+02
1.700000E+02
1.700000E+02
1.700000E+02
1.700000E+02
1.700000E+02
1.700000E+02
1.700000E+02
1.700000E+02
1.700000E+02
1.700000E+02
1.700000E+02
1.700000E+02
1.700000E+02
1.700000E+02
1.700000E+02
1.700000E+02
1.700000E+02
1.700000E+02
1.700000E+02
1.700000E+02
1.700000E+02
1.700000E+02
1.700000E+02
1.700000E+02
1.700000E+02
1.700000E+02
1.700000E+02
1.700000E+02
1.700000E+02
1.700000E+02
1.700000E+02
1.700000E+02
1.700000E+02
1.700000E+02
1.700000E+02
1.700000E+02
1.700000E+02
1.700000E+02
1.700000E+02
1.700000E+02
1.700000E+02
1.700000E+02
1.700000E+02
1.700000E+02
1.700000E+02
1.700000E+02
1.700000E+02
1.700000E+02
1.700000E+02
1.700000E+02
1.700000E+02
1.700000E+02
1.700000E+02
1.700000E+02
1.700000E+02
1.700000E+02
1.700000E+02
1.700000E+02
1.700000E+02
1.700000E+02
1.700000E+02
1.700000E+02
1.700000E+02
1.700000E+02
1.700000E+02
1.700000E+02
1.700000E+02
1.700000E+02
1.700000E+02
1.700000E+02
1.700000E+02
1.700000E+02
1.700000E+02
1.700000E+02
1.700000E+02
1.700000E+02
1.700000E+02
1.700000E+02
1.700000E+02
1.700000E+02
1.700000E+02
1.700000E+02
1.700000E+02
1.700000E+02
1.700000E+02
1.700000E+02
1.700000E+02
1.700000E+02
1.700000E+02
1.700000E+02
1.700000E+02
1.700000E+02
1.700000E+02
1.700000E+02
1.700000E+02
1.700000E+02
1.700000E+02
1.700000E+02
1.700000E+02
1.700000E+02
1.700000E+02
1.700000E+02
1.700000E+02
1.700000E+02
1.700000E+02
1.700000E+02
1.700000E+02
1.700000E+02
1.700000E+02
1.700000E+02
1.700000E+02
1.700000E+02
1.700000E+02
1.700000E+02
1.700000E+02
1.700000E+02
1.700000E+02
1.700000E+02
1.700000E+02
1.700000E+02
1.700000E+02
1.700000E+02
1.700000E+02
1.700000E+02
1.700000E+02
1.700000E+02
1.700000E+02
1.700000E+02
1.700000E+02
1.700000E+02
1.700000E+02
1.700000E+02
1.700000E+02
1.700000E+02
1.700000E+02
1.700000E+02
1.700000E+02
1.700000E+02
1.700000E+02
1.700000E+02
1.700000E+02
1.700000E+02
1.700000E+02
1.700000E+02
1.700000E+02
1.700000E+02
1.700000E+02
1.700000E+02
1.700000E+02
1.700000E+02
1.700000E+02
1.700000E+02
1.700000E+02
1.700000E+02
1.700000E+02
1.700000E+02
1.700000E+02
1.700000E+02
1.700000E+02
1.700000E+02
1.700000E+02
1.700000E+02
1.700000E+02
1.700000E+02
1.700000E+02
1.700000E+02
1.700000E+02
1.700000E+02
1.700000E+02
1.700000E+02
1.700000E+02
1.700000E+02
1.700000E+02
1.700000E+02
1.700000E+02
1.700000E+02
1.700000E+02
1.700000E+02
1.700000E+02
1.700000E+02
1.700000E+02
1.700000E+02
1.700000E+02
1.700000E+02
1.700000E+02
1.750000E+02
1.750000E+02
1.750000E+02
1.750000E+02
1.750000E+02
1.750000E+02
1.750000E+02
1.750000E+02
1.750000E+02
1.750000E+02
1.750000E+02
1.750000E+02
1.750000E+02
1.750000E+02
1.750000E+02
1.750000E+02
1.750000E+02
1.750000E+02
1.750000E+02
1.750000E+02
1.750000E+02
1.750000E+02
1.750000E+02
1.750000E+02
1.750000E+02
1.750000E+02
1.750000E+02
1.750000E+02
1.750000E+02
1.750000E+02
1.750000E+02
1.750000E+02
1.750000E+02
1.750000E+02
1.750000E+02
1.750000E+02
1.750000E+02
1.750000E+02
1.750000E+02
1.750000E+02
1.750000E+02
1.750000E+02
1.750000E+02
1.750000E+02
1.750000E+02
1.750000E+02
1.750000E+02
1.750000E+02
1.750000E+02
1.750000E+02
1.750000E+02
1.750000E+02
1.750000E+02
1.750000E+02
1.750000E+02
1.750000E+02
1.750000E+02
1.750000E+02
1.750000E+02
1.750000E+02
1.750000E+02
1.750000E+02
1.750000E+02
1.750000E+02
1.750000E+02
1.750000E+02
1.750000E+02
1.750000E+02
1.750000E+02
1.750000E+02
1.750000E+02
1.750000E+02
1.750000E+02
1.750000E+02
1.750000E+02
1.750000E+02
1.750000E+02
1.750000E+02
1.750000E+02
1.750000E+02
1.750000E+02
1.750000E+02
1.750000E+02
1.750000E+02
1.750000E+02
1.750000E+02
1.750000E+02
1.750000E+02
1.750000E+02
1.750000E+02
1.750000E+02
1.750000E+02
1.750000E+02
1.750000E+02
1.750000E+02
1.750000E+02
1.750000E+02
1.750000E+02
1.750000E+02
1.750000E+02
1.750000E+02
1.750000E+02
1.750000E+02
1.750000E+02
1.750000E+02
1.750000E+02
1.750000E+02
1.750000E+02
1.750000E+02
1.750000E+02
1.750000E+02
1.750000E+02
1.750000E+02
1.750000E+02
1.750000E+02
1.750000E+02
1.750000E+02
1.750000E+02
1.750000E+02
1.750000E+02
1.750000E+02
1.750000E+02
1.750000E+02
1.750000E+02
1.750000E+02
1.750000E+02
1.750000E+02
1.750000E+02
1.750000E+02
1.750000E+02
1.750000E+02
1.750000E+02
1.750000E+02
1.750000E+02
1.750000E+02
1.750000E+02
1.750000E+02
1.750000E+02
1.750000E+02
1.750000E+02
1.750000E+02
1.750000E+02
1.750000E+02
1.750000E+02
1.750000E+02
1.750000E+02
1.750000E+02
1.750000E+02
1.750000E+02
1.750000E+02
1.750000E+02
1.750000E+02
1.750000E+02
1.750000E+02
1.750000E+02
1.750000E+02
1.750000E+02
1.750000E+02
1.750000E+02
1.750000E+02
1.750000E+02
1.750000E+02
1.750000E+02
1.750000E+02
1.750000E+02
1.750000E+02
1.750000E+02
1.750000E+02
1.750000E+02
1.750000E+02
1.750000E+02
1.750000E+02
1.750000E+02
1.750000E+02
1.750000E+02
1.750000E+02
1.750000E+02
1.750000E+02
1.750000E+02
1.750000E+02
1.750000E+02
1.750000E+02
1.750000E+02
1.750000E+02
1.750000E+02
1.750000E+02
1.750000E+02
1.750000E+02
1.750000E+02
1.750000E+02
1.750000E+02
1.750000E+02
1.750000E+02
1.750000E+02
1.750000E+02
1.750000E+02
1.750000E+02
1.750000E+02
1.750000E+02
1.750000E+02
1.750000E+02
1.800000E+02
1.800000E+02
1.800000E+02
1.800000E+02
1.800000E+02
1.800000E+02
1.800000E+02
1.800000E+02
1.800000E+02
1.800000E+02
1.800000E+02
1.800000E+02
1.800000E+02
1.800000E+02
1.800000E+02
1.800000E+02
1.800000E+02
1.800000E+02
1.800000E+02
1.800000E+02
1.800000E+02
1.800000E+02
1.800000E+02
1.800000E+02
1.800000E+02
1.800000E+02
1.800000E+02
1.800000E+02
1.800000E+02
1.800000E+02
1.800000E+02
1.800000E+02
1.800000E+02
1.800000E+02
1.800000E+02
1.800000E+02
1.800000E+02
1.800000E+02
1.800000E+02
1.800000E+02
1.800000E+02
1.800000E+02
1.800000E+02
1.800000E+02
1.800000E+02
1.800000E+02
1.800000E+02
1.800000E+02
1.800000E+02
1.800000E+02
1.800000E+02
1.800000E+02
1.800000E+02
1.800000E+02
1.800000E+02
1.800000E+02
1.800000E+02
1.800000E+02
1.800000E+02
1.800000E+02
1.800000E+02
1.800000E+02
1.800000E+02
1.800000E+02
1.800000E+02
1.800000E+02
1.800000E+02
1.800000E+02
1.800000E+02
1.800000E+02
1.800000E+02
1.800000E+02
1.800000E+02
1.800000E+02
1.800000E+02
1.800000E+02
1.800000E+02
1.800000E+02
1.800000E+02
1.800000E+02
1.800000E+02
1.800000E+02
1.800000E+02
1.800000E+02
1.800000E+02
1.800000E+02
1.800000E+02
1.800000E+02
1.800000E+02
1.800000E+02
1.800000E+02
1.800000E+02
1.800000E+02
1.800000E+02
1.800000E+02
1.800000E+02
1.800000E+02
1.800000E+02
1.800000E+02
1.800000E+02
1.800000E+02
1.800000E+02
1.800000E+02
1.800000E+02
1.800000E+02
1.800000E+02
1.800000E+02
1.800000E+02
1.800000E+02
1.800000E+02
1.800000E+02
1.800000E+02
1.800000E+02
1.800000E+02
1.800000E+02
1.800000E+02
1.800000E+02
1.800000E+02
1.800000E+02
1.800000E+02
1.800000E+02
1.800000E+02
1.800000E+02
1.800000E+02
1.800000E+02
1.800000E+02
1.800000E+02
1.800000E+02
1.800000E+02
1.800000E+02
1.800000E+02
1.800000E+02
1.800000E+02
1.800000E+02
1.800000E+02
1.800000E+02
1.800000E+02
1.800000E+02
1.800000E+02
1.800000E+02
1.800000E+02
1.800000E+02
1.800000E+02
1.800000E+02
1.800000E+02
1.800000E+02
1.800000E+02
1.800000E+02
1.800000E+02
1.800000E+02
1.800000E+02
1.800000E+02
1.800000E+02
1.800000E+02
1.800000E+02
1.800000E+02
1.800000E+02
1.800000E+02
1.800000E+02
1.800000E+02
1.800000E+02
1.800000E+02
1.800000E+02
1.800000E+02
1.800000E+02
1.800000E+02
1.800000E+02
1.800000E+02
1.800000E+02
1.800000E+02
1.800000E+02
1.800000E+02
1.800000E+02
1.800000E+02
1.800000E+02
1.800000E+02
1.800000E+02
1.800000E+02
1.800000E+02
1.800000E+02
1.800000E+02
1.800000E+02
1.800000E+02
1.800000E+02
1.800000E+02
1.800000E+02
1.800000E+02
1.800000E+02
1.800000E+02
1.800000E+02
1.800000E+02
1.800000E+02
1.800000E+02
1.800000E+02
1.800000E+02
1.800000E+02
1.800000E+02
1.800000E+02
1.800000E+02
1.800000E+02
1.800000E+02
1.850000E+02
1.850000E+02
1.850000E+02
1.850000E+02
1.850000E+02
1.850000E+02
1.850000E+02
1.850000E+02
1.850000E+02
1.850000E+02
1.850000E+02
1.850000E+02
1.850000E+02
1.850000E+02
1.850000E+02
1.850000E+02
1.850000E+02
1.850000E+02
1.850000E+02
1.850000E+02
1.850000E+02
1.850000E+02
1.850000E+02
1.850000E+02
1.850000E+02
1.850000E+02
1.850000E+02
1.850000E+02
1.850000E+02
1.850000E+02
1.850000E+02
1.850000E+02
1.850000E+02
1.850000E+02
1.850000E+02
1.850000E+02
1.850000E+02
1.850000E+02
1.850000E+02
1.850000E+02
1.850000E+02
1.850000E+02
1.850000E+02
1.850000E+02
1.850000E+02
1.850000E+02
1.850000E+02
1.850000E+02
1.850000E+02
1.850000E+02
1.850000E+02
1.850000E+02
1.850000E+02
1.850000E+02
1.850000E+02
1.850000E+02
1.850000E+02
1.850000E+02
1.850000E+02
1.850000E+02
1.850000E+02
1.850000E+02
1.850000E+02
1.850000E+02
1.850000E+02
1.850000E+02
1.850000E+02
1.850000E+02
1.850000E+02
1.850000E+02
1.850000E+02
1.850000E+02
1.850000E+02
1.850000E+02
1.850000E+02
1.850000E+02
1.850000E+02
1.850000E+02
1.850000E+02
1.850000E+02
1.850000E+02
1.850000E+02
1.850000E+02
1.850000E+02
1.850000E+02
1.850000E+02
1.850000E+02
1.850000E+02
1.850000E+02
1.850000E+02
1.850000E+02
1.850000E+02
1.850000E+02
1.850000E+02
1.850000E+02
1.850000E+02
1.850000E+02
1.850000E+02
1.850000E+02
1.850000E+02
1.850000E+02
1.850000E+02
1.850000E+02
1.850000E+02
1.850000E+02
1.850000E+02
1.850000E+02
1.850000E+02
1.850000E+02
1.850000E+02
1.850000E+02
1.850000E+02
1.850000E+02
1.850000E+02
1.850000E+02
1.850000E+02
1.850000E+02
1.850000E+02
1.850000E+02
1.850000E+02
1.850000E+02
1.850000E+02
1.850000E+02
1.850000E+02
1.850000E+02
1.850000E+02
1.850000E+02
1.850000E+02
1.850000E+02
1.850000E+02
1.850000E+02
1.850000E+02
1.850000E+02
1.850000E+02
1.850000E+02
1.850000E+02
1.850000E+02
1.850000E+02
1.850000E+02
1.850000E+02
1.850000E+02
1.850000E+02
1.850000E+02
1.850000E+02
1.850000E+02
1.850000E+02
1.850000E+02
1.850000E+02
1.850000E+02
1.850000E+02
1.850000E+02
1.850000E+02
1.850000E+02
1.850000E+02
1.850000E+02
1.850000E+02
1.850000E+02
1.850000E+02
1.850000E+02
1.850000E+02
1.850000E+02
1.850000E+02
1.850000E+02
1.850000E+02
1.850000E+02
1.850000E+02
1.850000E+02
1.850000E+02
1.850000E+02
1.850000E+02
1.850000E+02
1.850000E+02
1.850000E+02
1.850000E+02
1.850000E+02
1.850000E+02
1.850000E+02
1.850000E+02
1.850000E+02
1.850000E+02
1.850000E+02
1.850000E+02
1.850000E+02
1.850000E+02
1.850000E+02
1.850000E+02
1.850000E+02
1.850000E+02
1.850000E+02
1.850000E+02
1.850000E+02
1.850000E+02
1.850000E+02
1.850000E+02
1.850000E+02
1.850000E+02
1.850000E+02
1.850000E+02
1.850000E+02
1.850000E+02
1.850000E+02
1.900000E+02
1.900000E+02
1.900000E+02
1.900000E+02
1.900000E+02
1.900000E+02
1.900000E+02
1.900000E+02
1.900000E+02
1.900000E+02
1.900000E+02
1.900000E+02
1.900000E+02
1.900000E+02
1.900000E+02
1.900000E+02
1.900000E+02
1.900000E+02
1.900000E+02
1.900000E+02
1.900000E+02
1.900000E+02
1.900000E+02
1.900000E+02
1.900000E+02
1.900000E+02
1.900000E+02
1.900000E+02
1.900000E+02
1.900000E+02
1.900000E+02
1.900000E+02
1.900000E+02
1.900000E+02
1.900000E+02
1.900000E+02
1.900000E+02
1.900000E+02
1.900000E+02
1.900000E+02
1.900000E+02
1.900000E+02
1.900000E+02
1.900000E+02
1.900000E+02
1.900000E+02
1.900000E+02
1.900000E+02
1.900000E+02
1.900000E+02
1.900000E+02
1.900000E+02
1.900000E+02
1.900000E+02
1.900000E+02
1.900000E+02
1.900000E+02
1.900000E+02
1.900000E+02
1.900000E+02
1.900000E+02
1.900000E+02
1.900000E+02
1.900000E+02
1.900000E+02
1.900000E+02
1.900000E+02
1.900000E+02
1.900000E+02
1.900000E+02
1.900000E+02
1.900000E+02
1.900000E+02
1.900000E+02
1.900000E+02
1.900000E+02
1.900000E+02
1.900000E+02
1.900000E+02
1.900000E+02
1.900000E+02
1.900000E+02
1.900000E+02
1.900000E+02
1.900000E+02
1.900000E+02
1.900000E+02
1.900000E+02
1.900000E+02
1.900000E+02
1.900000E+02
1.900000E+02
1.900000E+02
1.900000E+02
1.900000E+02
1.900000E+02
1.900000E+02
1.900000E+02
1.900000E+02
1.900000E+02
1.900000E+02
1.900000E+02
1.900000E+02
1.900000E+02
1.900000E+02
1.900000E+02
1.900000E+02
1.900000E+02
1.900000E+02
1.900000E+02
1.900000E+02
1.900000E+02
1.900000E+02
1.900000E+02
1.900000E+02
1.900000E+02
1.900000E+02
1.900000E+02
1.900000E+02
1.900000E+02
1.900000E+02
1.900000E+02
1.900000E+02
1.900000E+02
1.900000E+02
1.900000E+02
1.900000E+02
1.900000E+02
1.900000E+02
1.900000E+02
1.900000E+02
1.900000E+02
1.900000E+02
1.900000E+02
1.900000E+02
1.900000E+02
1.900000E+02
1.900000E+02
1.900000E+02
1.900000E+02
1.900000E+02
1.900000E+02
1.900000E+02
1.900000E+02
1.900000E+02
1.900000E+02
1.900000E+02
1.900000E+02
1.900000E+02
1.900000E+02
1.900000E+02
1.900000E+02
1.900000E+02
1.900000E+02
1.900000E+02
1.900000E+02
1.900000E+02
1.900000E+02
1.900000E+02
1.900000E+02
1.900000E+02
1.900000E+02
1.900000E+02
1.900000E+02
1.900000E+02
1.900000E+02
1.900000E+02
1.900000E+02
1.900000E+02
1.900000E+02
1.900000E+02
1.900000E+02
1.900000E+02
1.900000E+02
1.900000E+02
1.900000E+02
1.900000E+02
1.900000E+02
1.900000E+02
1.900000E+02
1.900000E+02
1.900000E+02
1.900000E+02
1.900000E+02
1.900000E+02
1.900000E+02
1.900000E+02
1.900000E+02
1.900000E+02
1.900000E+02
1.900000E+02
1.900000E+02
1.900000E+02
1.900000E+02
1.900000E+02
1.900000E+02
1.900000E+02
1.900000E+02
1.900000E+02
1.900000E+02
1.900000E+02
1.950000E+02
1.950000E+02
1.950000E+02
1.950000E+02
1.950000E+02
1.950000E+02
1.950000E+02
1.950000E+02
1.950000E+02
1.950000E+02
1.950000E+02
1.950000E+02
1.950000E+02
1.950000E+02
1.950000E+02
1.950000E+02
1.950000E+02
1.950000E+02
1.950000E+02
1.950000E+02
1.950000E+02
1.950000E+02
1.950000E+02
1.950000E+02
1.950000E+02
1.950000E+02
1.950000E+02
1.950000E+02
1.950000E+02
1.950000E+02
1.950000E+02
1.950000E+02
1.950000E+02
1.950000E+02
1.950000E+02
1.950000E+02
1.950000E+02
1.950000E+02
1.950000E+02
1.950000E+02
1.950000E+02
1.950000E+02
1.950000E+02
1.950000E+02
1.950000E+02
1.950000E+02
1.950000E+02
1.950000E+02
1.950000E+02
1.950000E+02
1.950000E+02
1.950000E+02
1.950000E+02
1.950000E+02
1.950000E+02
1.950000E+02
1.950000E+02
1.950000E+02
1.950000E+02
1.950000E+02
1.950000E+02
1.950000E+02
1.950000E+02
1.950000E+02
1.950000E+02
1.950000E+02
1.950000E+02
1.950000E+02
1.950000E+02
1.950000E+02
1.950000E+02
1.950000E+02
1.950000E+02
1.950000E+02
1.950000E+02
1.950000E+02
1.950000E+02
1.950000E+02
1.950000E+02
1.950000E+02
1.950000E+02
1.950000E+02
1.950000E+02
1.950000E+02
1.950000E+02
1.950000E+02
1.950000E+02
1.950000E+02
1.950000E+02
1.950000E+02
1.950000E+02
1.950000E+02
1.950000E+02
1.950000E+02
1.950000E+02
1.950000E+02
1.950000E+02
1.950000E+02
1.950000E+02
1.950000E+02
1.950000E+02
1.950000E+02
1.950000E+02
1.950000E+02
1.950000E+02
1.950000E+02
1.950000E+02
1.950000E+02
1.950000E+02
1.950000E+02
1.950000E+02
1.950000E+02
1.950000E+02
1.950000E+02
1.950000E+02
1.950000E+02
1.950000E+02
1.950000E+02
1.950000E+02
1.950000E+02
1.950000E+02
1.950000E+02
1.950000E+02
1.950000E+02
1.950000E+02
1.950000E+02
1.950000E+02
1.950000E+02
1.950000E+02
1.950000E+02
1.950000E+02
1.950000E+02
1.950000E+02
1.950000E+02
1.950000E+02
1.950000E+02
1.950000E+02
1.950000E+02
1.950000E+02
1.950000E+02
1.950000E+02
1.950000E+02
1.950000E+02
1.950000E+02
1.950000E+02
1.950000E+02
1.950000E+02
1.950000E+02
1.950000E+02
1.950000E+02
1.950000E+02
1.950000E+02
1.950000E+02
1.950000E+02
1.950000E+02
1.950000E+02
1.950000E+02
1.950000E+02
1.950000E+02
1.950000E+02
1.950000E+02
1.950000E+02
1.950000E+02
1.950000E+02
1.950000E+02
1.950000E+02
1.950000E+02
1.950000E+02
1.950000E+02
1.950000E+02
1.950000E+02
1.950000E+02
1.950000E+02
1.950000E+02
1.950000E+02
1.950000E+02
1.950000E+02
1.950000E+02
1.950000E+02
1.950000E+02
1.950000E+02
1.950000E+02
1.950000E+02
1.950000E+02
1.950000E+02
1.950000E+02
1.950000E+02
1.950000E+02
1.950000E+02
1.950000E+02
1.950000E+02
1.950000E+02
1.950000E+02
1.950000E+02
1.950000E+02
1.950000E+02
1.950000E+02
1.950000E+02
1.950000E+02
1.950000E+02
1.950000E+02
2.000000E+02
2.000000E+02
2.000000E+02
2.000000E+02
2.000000E+02
2.000000E+02
2.000000E+02
2.000000E+02
2.000000E+02
2.000000E+02
2.000000E+02
2.000000E+02
2.000000E+02
2.000000E+02
2.000000E+02
2.000000E+02
2.000000E+02
2.000000E+02
2.000000E+02
2.000000E+02
2.000000E+02
2.000000E+02
2.000000E+02
2.000000E+02
2.000000E+02
2.000000E+02
2.000000E+02
2.000000E+02
2.000000E+02
2.000000E+02
2.000000E+02
2.000000E+02
2.000000E+02
2.000000E+02
2.000000E+02
2.000000E+02
2.000000E+02
2.000000E+02
2.000000E+02
2.000000E+02
2.000000E+02
2.000000E+02
2.000000E+02
2.000000E+02
2.000000E+02
2.000000E+02
2.000000E+02
2.000000E+02
2.000000E+02
2.000000E+02
2.000000E+02
2.000000E+02
2.000000E+02
2.000000E+02
2.000000E+02
2.000000E+02
2.000000E+02
2.000000E+02
2.000000E+02
2.000000E+02
2.000000E+02
2.000000E+02
2.000000E+02
2.000000E+02
2.000000E+02
2.000000E+02
2.000000E+02
2.000000E+02
2.000000E+02
2.000000E+02
2.000000E+02
2.000000E+02
2.000000E+02
2.000000E+02
2.000000E+02
2.000000E+02
2.000000E+02
2.000000E+02
2.000000E+02
2.000000E+02
2.000000E+02
2.000000E+02
2.000000E+02
2.000000E+02
2.000000E+02
2.000000E+02
2.000000E+02
2.000000E+02
2.000000E+02
2.000000E+02
2.000000E+02
2.000000E+02
2.000000E+02
2.000000E+02
2.000000E+02
2.000000E+02
2.000000E+02
2.000000E+02
2.000000E+02
2.000000E+02
2.000000E+02
2.000000E+02
2.000000E+02
2.000000E+02
2.000000E+02
2.000000E+02
2.000000E+02
2.000000E+02
2.000000E+02
2.000000E+02
2.000000E+02
2.000000E+02
2.000000E+02
2.000000E+02
2.000000E+02
2.000000E+02
2.000000E+02
2.000000E+02
2.000000E+02
2.000000E+02
2.000000E+02
2.000000E+02
2.000000E+02
2.000000E+02
2.000000E+02
2.000000E+02
2.000000E+02
2.000000E+02
2.000000E+02
2.000000E+02
2.000000E+02
2.000000E+02
2.000000E+02
2.000000E+02
2.000000E+02
2.000000E+02
2.000000E+02
2.000000E+02
2.000000E+02
2.000000E+02
2.000000E+02
2.000000E+02
2.000000E+02
2.000000E+02
2.000000E+02
2.000000E+02
2.000000E+02
2.000000E+02
2.000000E+02
2.000000E+02
2.000000E+02
2.000000E+02
2.000000E+02
2.000000E+02
2.000000E+02
2.000000E+02
2.000000E+02
2.000000E+02
2.000000E+02
2.000000E+02
2.000000E+02
2.000000E+02
2.000000E+02
2.000000E+02
2.000000E+02
2.000000E+02
2.000000E+02
2.000000E+02
2.000000E+02
2.000000E+02
2.000000E+02
2.000000E+02
2.000000E+02
2.000000E+02
2.000000E+02
2.000000E+02
2.000000E+02
2.000000E+02
2.000000E+02
2.000000E+02
2.000000E+02
2.000000E+02
2.000000E+02
2.000000E+02
2.000000E+02
2.000000E+02
2.000000E+02
2.000000E+02
2.000000E+02
2.000000E+02
2.000000E+02
2.000000E+02
2.000000E+02
2.000000E+02
2.000000E+02
2.000000E+02
2.000000E+02
2.000000E+02
2.000000E+02
2.000000E+02
2.000000E+02
2.050000E+02
2.050000E+02
2.050000E+02
2.050000E+02
2.050000E+02
2.050000E+02
2.050000E+02
2.050000E+02
2.050000E+02
2.050000E+02
2.050000E+02
2.050000E+02
2.050000E+02
2.050000E+02
2.050000E+02
2.050000E+02
2.050000E+02
2.050000E+02
2.050000E+02
2.050000E+02
2.050000E+02
2.050000E+02
2.050000E+02
2.050000E+02
2.050000E+02
2.050000E+02
2.050000E+02
2.050000E+02
2.050000E+02
2.050000E+02
2.050000E+02
2.050000E+02
2.050000E+02
2.050000E+02
2.050000E+02
2.050000E+02
2.050000E+02
2.050000E+02
2.050000E+02
2.050000E+02
2.050000E+02
2.050000E+02
2.050000E+02
2.050000E+02
2.050000E+02
2.050000E+02
2.050000E+02
2.050000E+02
2.050000E+02
2.050000E+02
2.050000E+02
2.050000E+02
2.050000E+02
2.050000E+02
2.050000E+02
2.050000E+02
2.050000E+02
2.050000E+02
2.050000E+02
2.050000E+02
2.050000E+02
2.050000E+02
2.050000E+02
2.050000E+02
2.050000E+02
2.050000E+02
2.050000E+02
2.050000E+02
2.050000E+02
2.050000E+02
2.050000E+02
2.050000E+02
2.050000E+02
2.050000E+02
2.050000E+02
2.050000E+02
2.050000E+02
2.050000E+02
2.050000E+02
2.050000E+02
2.050000E+02
2.050000E+02
2.050000E+02
2.050000E+02
2.050000E+02
2.050000E+02
2.050000E+02
2.050000E+02
2.050000E+02
2.050000E+02
2.050000E+02
2.050000E+02
2.050000E+02
2.050000E+02
2.050000E+02
2.050000E+02
2.050000E+02
2.050000E+02
2.050000E+02
2.050000E+02
2.050000E+02
2.050000E+02
2.050000E+02
2.050000E+02
2.050000E+02
2.050000E+02
2.050000E+02
2.050000E+02
2.050000E+02
2.050000E+02
2.050000E+02
2.050000E+02
2.050000E+02
2.050000E+02
2.050000E+02
2.050000E+02
2.050000E+02
2.050000E+02
2.050000E+02
2.050000E+02
2.050000E+02
2.050000E+02
2.050000E+02
2.050000E+02
2.050000E+02
2.050000E+02
2.050000E+02
2.050000E+02
2.050000E+02
2.050000E+02
2.050000E+02
2.050000E+02
2.050000E+02
2.050000E+02
2.050000E+02
2.050000E+02
2.050000E+02
2.050000E+02
2.050000E+02
2.050000E+02
2.050000E+02
2.050000E+02
2.050000E+02
2.050000E+02
2.050000E+02
2.050000E+02
2.050000E+02
2.050000E+02
2.050000E+02
2.050000E+02
2.050000E+02
2.050000E+02
2.050000E+02
2.050000E+02
2.050000E+02
2.050000E+02
2.050000E+02
2.050000E+02
2.050000E+02
2.050000E+02
2.050000E+02
2.050000E+02
2.050000E+02
2.050000E+02
2.050000E+02
2.050000E+02
2.050000E+02
2.050000E+02
2.050000E+02
2.050000E+02
2.050000E+02
2.050000E+02
2.050000E+02
2.050000E+02
2.050000E+02
2.050000E+02
2.050000E+02
2.050000E+02
2.050000E+02
2.050000E+02
2.050000E+02
2.050000E+02
2.050000E+02
2.050000E+02
2.050000E+02
2.050000E+02
2.050000E+02
2.050000E+02
2.050000E+02
2.050000E+02
2.050000E+02
2.050000E+02
2.050000E+02
2.050000E+02
2.050000E+02
2.050000E+02
2.050000E+02
2.050000E+02
2.050000E+02
2.050000E+02
2.050000E+02
2.100000E+02
2.100000E+02
2.100000E+02
2.100000E+02
2.100000E+02
2.100000E+02
2.100000E+02
2.100000E+02
2.100000E+02
2.100000E+02
2.100000E+02
2.100000E+02
2.100000E+02
2.100000E+02
2.100000E+02
2.100000E+02
2.100000E+02
2.100000E+02
2.100000E+02
2.100000E+02
2.100000E+02
2.100000E+02
2.100000E+02
2.100000E+02
2.100000E+02
2.100000E+02
2.100000E+02
2.100000E+02
2.100000E+02
2.100000E+02
2.100000E+02
2.100000E+02
2.100000E+02
2.100000E+02
2.100000E+02
2.100000E+02
2.100000E+02
2.100000E+02
2.100000E+02
2.100000E+02
2.100000E+02
2.100000E+02
2.100000E+02
2.100000E+02
2.100000E+02
2.100000E+02
2.100000E+02
2.100000E+02
2.100000E+02
2.100000E+02
2.100000E+02
2.100000E+02
2.100000E+02
2.100000E+02
2.100000E+02
2.100000E+02
2.100000E+02
2.100000E+02
2.100000E+02
2.100000E+02
2.100000E+02
2.100000E+02
2.100000E+02
2.100000E+02
2.100000E+02
2.100000E+02
2.100000E+02
2.100000E+02
2.100000E+02
2.100000E+02
2.100000E+02
2.100000E+02
2.100000E+02
2.100000E+02
2.100000E+02
2.100000E+02
2.100000E+02
2.100000E+02
2.100000E+02
2.100000E+02
2.100000E+02
2.100000E+02
2.100000E+02
2.100000E+02
2.100000E+02
2.100000E+02
2.100000E+02
2.100000E+02
2.100000E+02
2.100000E+02
2.100000E+02
2.100000E+02
2.100000E+02
2.100000E+02
2.100000E+02
2.100000E+02
2.100000E+02
2.100000E+02
2.100000E+02
2.100000E+02
2.100000E+02
2.100000E+02
2.100000E+02
2.100000E+02
2.100000E+02
2.100000E+02
2.100000E+02
2.100000E+02
2.100000E+02
2.100000E+02
2.100000E+02
2.100000E+02
2.100000E+02
2.100000E+02
2.100000E+02
2.100000E+02
2.100000E+02
2.100000E+02
2.100000E+02
2.100000E+02
2.100000E+02
2.100000E+02
2.100000E+02
2.100000E+02
2.100000E+02
2.100000E+02
2.100000E+02
2.100000E+02
2.100000E+02
2.100000E+02
2.100000E+02
2.100000E+02
2.100000E+02
2.100000E+02
2.100000E+02
2.100000E+02
2.100000E+02
2.100000E+02
2.100000E+02
2.100000E+02
2.100000E+02
2.100000E+02
2.100000E+02
2.100000E+02
2.100000E+02
2.100000E+02
2.100000E+02
2.100000E+02
2.100000E+02
2.100000E+02
2.100000E+02
2.100000E+02
2.100000E+02
2.100000E+02
2.100000E+02
2.100000E+02
2.100000E+02
2.100000E+02
2.100000E+02
2.100000E+02
2.100000E+02
2.100000E+02
2.100000E+02
2.100000E+02
2.100000E+02
2.100000E+02
2.100000E+02
2.100000E+02
2.100000E+02
2.100000E+02
2.100000E+02
2.100000E+02
2.100000E+02
2.100000E+02
2.100000E+02
2.100000E+02
2.100000E+02
2.100000E+02
2.100000E+02
2.100000E+02
2.100000E+02
2.100000E+02
2.100000E+02
2.100000E+02
2.100000E+02
2.100000E+02
2.100000E+02
2.100000E+02
2.100000E+02
2.100000E+02
2.100000E+02
2.100000E+02
2.100000E+02
2.100000E+02
2.100000E+02
2.100000E+02
2.100000E+02
2.100000E+02
2.100000E+02
2.100000E+02
2.100000E+02
2.150000E+02
2.150000E+02
2.150000E+02
2.150000E+02
2.150000E+02
2.150000E+02
2.150000E+02
2.150000E+02
2.150000E+02
2.150000E+02
2.150000E+02
2.150000E+02
2.150000E+02
2.150000E+02
2.150000E+02
2.150000E+02
2.150000E+02
2.150000E+02
2.150000E+02
2.150000E+02
2.150000E+02
2.150000E+02
2.150000E+02
2.150000E+02
2.150000E+02
2.150000E+02
2.150000E+02
2.150000E+02
2.150000E+02
2.150000E+02
2.150000E+02
2.150000E+02
2.150000E+02
2.150000E+02
2.150000E+02
2.150000E+02
2.150000E+02
2.150000E+02
2.150000E+02
2.150000E+02
2.150000E+02
2.150000E+02
2.150000E+02
2.150000E+02
2.150000E+02
2.150000E+02
2.150000E+02
2.150000E+02
2.150000E+02
2.150000E+02
2.150000E+02
2.150000E+02
2.150000E+02
2.150000E+02
2.150000E+02
2.150000E+02
2.150000E+02
2.150000E+02
2.150000E+02
2.150000E+02
2.150000E+02
2.150000E+02
2.150000E+02
2.150000E+02
2.150000E+02
2.150000E+02
2.150000E+02
2.150000E+02
2.150000E+02
2.150000E+02
2.150000E+02
2.150000E+02
2.150000E+02
2.150000E+02
2.150000E+02
2.150000E+02
2.150000E+02
2.150000E+02
2.150000E+02
2.150000E+02
2.150000E+02
2.150000E+02
2.150000E+02
2.150000E+02
2.150000E+02
2.150000E+02
2.150000E+02
2.150000E+02
2.150000E+02
2.150000E+02
2.150000E+02
2.150000E+02
2.150000E+02
2.150000E+02
2.150000E+02
2.150000E+02
2.150000E+02
2.150000E+02
2.150000E+02
2.150000E+02
2.150000E+02
2.150000E+02
2.150000E+02
2.150000E+02
2.150000E+02
2.150000E+02
2.150000E+02
2.150000E+02
2.150000E+02
2.150000E+02
2.150000E+02
2.150000E+02
2.150000E+02
2.150000E+02
2.150000E+02
2.150000E+02
2.150000E+02
2.150000E+02
2.150000E+02
2.150000E+02
2.150000E+02
2.150000E+02
2.150000E+02
2.150000E+02
2.150000E+02
2.150000E+02
2.150000E+02
2.150000E+02
2.150000E+02
2.150000E+02
2.150000E+02
2.150000E+02
2.150000E+02
2.150000E+02
2.150000E+02
2.150000E+02
2.150000E+02
2.150000E+02
2.150000E+02
2.150000E+02
2.150000E+02
2.150000E+02
2.150000E+02
2.150000E+02
2.150000E+02
2.150000E+02
2.150000E+02
2.150000E+02
2.150000E+02
2.150000E+02
2.150000E+02
2.150000E+02
2.150000E+02
2.150000E+02
2.150000E+02
2.150000E+02
2.150000E+02
2.150000E+02
2.150000E+02
2.150000E+02
2.150000E+02
2.150000E+02
2.150000E+02
2.150000E+02
2.150000E+02
2.150000E+02
2.150000E+02
2.150000E+02
2.150000E+02
2.150000E+02
2.150000E+02
2.150000E+02
2.150000E+02
2.150000E+02
2.150000E+02
2.150000E+02
2.150000E+02
2.150000E+02
2.150000E+02
2.150000E+02
2.150000E+02
2.150000E+02
2.150000E+02
2.150000E+02
2.150000E+02
2.150000E+02
2.150000E+02
2.150000E+02
2.150000E+02
2.150000E+02
2.150000E+02
2.150000E+02
2.150000E+02
2.150000E+02
2.150000E+02
2.150000E+02
2.150000E+02
2.150000E+02
2.150000E+02
2.150000E+02
2.150000E+02
2.200000E+02
2.200000E+02
2.200000E+02
2.200000E+02
2.200000E+02
2.200000E+02
2.200000E+02
2.200000E+02
2.200000E+02
2.200000E+02
2.200000E+02
2.200000E+02
2.200000E+02
2.200000E+02
2.200000E+02
2.200000E+02
2.200000E+02
2.200000E+02
2.200000E+02
2.200000E+02
2.200000E+02
2.200000E+02
2.200000E+02
2.200000E+02
2.200000E+02
2.200000E+02
2.200000E+02
2.200000E+02
2.200000E+02
2.200000E+02
2.200000E+02
2.200000E+02
2.200000E+02
2.200000E+02
2.200000E+02
2.200000E+02
2.200000E+02
2.200000E+02
2.200000E+02
2.200000E+02
2.200000E+02
2.200000E+02
2.200000E+02
2.200000E+02
2.200000E+02
2.200000E+02
2.200000E+02
2.200000E+02
2.200000E+02
2.200000E+02
2.200000E+02
2.200000E+02
2.200000E+02
2.200000E+02
2.200000E+02
2.200000E+02
2.200000E+02
2.200000E+02
2.200000E+02
2.200000E+02
2.200000E+02
2.200000E+02
2.200000E+02
2.200000E+02
2.200000E+02
2.200000E+02
2.200000E+02
2.200000E+02
2.200000E+02
2.200000E+02
2.200000E+02
2.200000E+02
2.200000E+02
2.200000E+02
2.200000E+02
2.200000E+02
2.200000E+02
2.200000E+02
2.200000E+02
2.200000E+02
2.200000E+02
2.200000E+02
2.200000E+02
2.200000E+02
2.200000E+02
2.200000E+02
2.200000E+02
2.200000E+02
2.200000E+02
2.200000E+02
2.200000E+02
2.200000E+02
2.200000E+02
2.200000E+02
2.200000E+02
2.200000E+02
2.200000E+02
2.200000E+02
2.200000E+02
2.200000E+02
2.200000E+02
2.200000E+02
2.200000E+02
2.200000E+02
2.200000E+02
2.200000E+02
2.200000E+02
2.200000E+02
2.200000E+02
2.200000E+02
2.200000E+02
2.200000E+02
2.200000E+02
2.200000E+02
2.200000E+02
2.200000E+02
2.200000E+02
2.200000E+02
2.200000E+02
2.200000E+02
2.200000E+02
2.200000E+02
2.200000E+02
2.200000E+02
2.200000E+02
2.200000E+02
2.200000E+02
2.200000E+02
2.200000E+02
2.200000E+02
2.200000E+02
2.200000E+02
2.200000E+02
2.200000E+02
2.200000E+02
2.200000E+02
2.200000E+02
2.200000E+02
2.200000E+02
2.200000E+02
2.200000E+02
2.200000E+02
2.200000E+02
2.200000E+02
2.200000E+02
2.200000E+02
2.200000E+02
2.200000E+02
2.200000E+02
2.200000E+02
2.200000E+02
2.200000E+02
2.200000E+02
2.200000E+02
2.200000E+02
2.200000E+02
2.200000E+02
2.200000E+02
2.200000E+02
2.200000E+02
2.200000E+02
2.200000E+02
2.200000E+02
2.200000E+02
2.200000E+02
2.200000E+02
2.200000E+02
2.200000E+02
2.200000E+02
2.200000E+02
2.200000E+02
2.200000E+02
2.200000E+02
2.200000E+02
2.200000E+02
2.200000E+02
2.200000E+02
2.200000E+02
2.200000E+02
2.200000E+02
2.200000E+02
2.200000E+02
2.200000E+02
2.200000E+02
2.200000E+02
2.200000E+02
2.200000E+02
2.200000E+02
2.200000E+02
2.200000E+02
2.200000E+02
2.200000E+02
2.200000E+02
2.200000E+02
2.200000E+02
2.200000E+02
2.200000E+02
2.200000E+02
2.200000E+02
2.200000E+02
2.200000E+02
2.250000E+02
2.250000E+02
2.250000E+02
2.250000E+02
2.250000E+02
2.250000E+02
2.250000E+02
2.250000E+02
2.250000E+02
2.250000E+02
2.250000E+02
2.250000E+02
2.250000E+02
2.250000E+02
2.250000E+02
2.250000E+02
2.250000E+02
2.250000E+02
2.250000E+02
2.250000E+02
2.250000E+02
2.250000E+02
2.250000E+02
2.250000E+02
2.250000E+02
2.250000E+02
2.250000E+02
2.250000E+02
2.250000E+02
2.250000E+02
2.250000E+02
2.250000E+02
2.250000E+02
2.250000E+02
2.250000E+02
2.250000E+02
2.250000E+02
2.250000E+02
2.250000E+02
2.250000E+02
2.250000E+02
2.250000E+02
2.250000E+02
2.250000E+02
2.250000E+02
2.250000E+02
2.250000E+02
2.250000E+02
2.250000E+02
2.250000E+02
2.250000E+02
2.250000E+02
2.250000E+02
2.250000E+02
2.250000E+02
2.250000E+02
2.250000E+02
2.250000E+02
2.250000E+02
2.250000E+02
2.250000E+02
2.250000E+02
2.250000E+02
2.250000E+02
2.250000E+02
2.250000E+02
2.250000E+02
2.250000E+02
2.250000E+02
2.250000E+02
2.250000E+02
2.250000E+02
2.250000E+02
2.250000E+02
2.250000E+02
2.250000E+02
2.250000E+02
2.250000E+02
2.250000E+02
2.250000E+02
2.250000E+02
2.250000E+02
2.250000E+02
2.250000E+02
2.250000E+02
2.250000E+02
2.250000E+02
2.250000E+02
2.250000E+02
2.250000E+02
2.250000E+02
2.250000E+02
2.250000E+02
2.250000E+02
2.250000E+02
2.250000E+02
2.250000E+02
2.250000E+02
2.250000E+02
2.250000E+02
2.250000E+02
2.250000E+02
2.250000E+02
2.250000E+02
2.250000E+02
2.250000E+02
2.250000E+02
2.250000E+02
2.250000E+02
2.250000E+02
2.250000E+02
2.250000E+02
2.250000E+02
2.250000E+02
2.250000E+02
2.250000E+02
2.250000E+02
2.250000E+02
2.250000E+02
2.250000E+02
2.250000E+02
2.250000E+02
2.250000E+02
2.250000E+02
2.250000E+02
2.250000E+02
2.250000E+02
2.250000E+02
2.250000E+02
2.250000E+02
2.250000E+02
2.250000E+02
2.250000E+02
2.250000E+02
2.250000E+02
2.250000E+02
2.250000E+02
2.250000E+02
2.250000E+02
2.250000E+02
2.250000E+02
2.250000E+02
2.250000E+02
2.250000E+02
2.250000E+02
2.250000E+02
2.250000E+02
2.250000E+02
2.250000E+02
2.250000E+02
2.250000E+02
2.250000E+02
2.250000E+02
2.250000E+02
2.250000E+02
2.250000E+02
2.250000E+02
2.250000E+02
2.250000E+02
2.250000E+02
2.250000E+02
2.250000E+02
2.250000E+02
2.250000E+02
2.250000E+02
2.250000E+02
2.250000E+02
2.250000E+02
2.250000E+02
2.250000E+02
2.250000E+02
2.250000E+02
2.250000E+02
2.250000E+02
2.250000E+02
2.250000E+02
2.250000E+02
2.250000E+02
2.250000E+02
2.250000E+02
2.250000E+02
2.250000E+02
2.250000E+02
2.250000E+02
2.250000E+02
2.250000E+02
2.250000E+02
2.250000E+02
2.250000E+02
2.250000E+02
2.250000E+02
2.250000E+02
2.250000E+02
2.250000E+02
2.250000E+02
2.250000E+02
2.250000E+02
2.250000E+02
2.250000E+02
2.250000E+02
2.250000E+02
2.300000E+02
2.300000E+02
2.300000E+02
2.300000E+02
2.300000E+02
2.300000E+02
2.300000E+02
2.300000E+02
2.300000E+02
2.300000E+02
2.300000E+02
2.300000E+02
2.300000E+02
2.300000E+02
2.300000E+02
2.300000E+02
2.300000E+02
2.300000E+02
2.300000E+02
2.300000E+02
2.300000E+02
2.300000E+02
2.300000E+02
2.300000E+02
2.300000E+02
2.300000E+02
2.300000E+02
2.300000E+02
2.300000E+02
2.300000E+02
2.300000E+02
2.300000E+02
2.300000E+02
2.300000E+02
2.300000E+02
2.300000E+02
2.300000E+02
2.300000E+02
2.300000E+02
2.300000E+02
2.300000E+02
2.300000E+02
2.300000E+02
2.300000E+02
2.300000E+02
2.300000E+02
2.300000E+02
2.300000E+02
2.300000E+02
2.300000E+02
2.300000E+02
2.300000E+02
2.300000E+02
2.300000E+02
2.300000E+02
2.300000E+02
2.300000E+02
2.300000E+02
2.300000E+02
2.300000E+02
2.300000E+02
2.300000E+02
2.300000E+02
2.300000E+02
2.300000E+02
2.300000E+02
2.300000E+02
2.300000E+02
2.300000E+02
2.300000E+02
2.300000E+02
2.300000E+02
2.300000E+02
2.300000E+02
2.300000E+02
2.300000E+02
2.300000E+02
2.300000E+02
2.300000E+02
2.300000E+02
2.300000E+02
2.300000E+02
2.300000E+02
2.300000E+02
2.300000E+02
2.300000E+02
2.300000E+02
2.300000E+02
2.300000E+02
2.300000E+02
2.300000E+02
2.300000E+02
2.300000E+02
2.300000E+02
2.300000E+02
2.300000E+02
2.300000E+02
2.300000E+02
2.300000E+02
2.300000E+02
2.300000E+02
2.300000E+02
2.300000E+02
2.300000E+02
2.300000E+02
2.300000E+02
2.300000E+02
2.300000E+02
2.300000E+02
2.300000E+02
2.300000E+02
2.300000E+02
2.300000E+02
2.300000E+02
2.300000E+02
2.300000E+02
2.300000E+02
2.300000E+02
2.300000E+02
2.300000E+02
2.300000E+02
2.300000E+02
2.300000E+02
2.300000E+02
2.300000E+02
2.300000E+02
2.300000E+02
2.300000E+02
2.300000E+02
2.300000E+02
2.300000E+02
2.300000E+02
2.300000E+02
2.300000E+02
2.300000E+02
2.300000E+02
2.300000E+02
2.300000E+02
2.300000E+02
2.300000E+02
2.300000E+02
2.300000E+02
2.300000E+02
2.300000E+02
2.300000E+02
2.300000E+02
2.300000E+02
2.300000E+02
2.300000E+02
2.300000E+02
2.300000E+02
2.300000E+02
2.300000E+02
2.300000E+02
2.300000E+02
2.300000E+02
2.300000E+02
2.300000E+02
2.300000E+02
2.300000E+02
2.300000E+02
2.300000E+02
2.300000E+02
2.300000E+02
2.300000E+02
2.300000E+02
2.300000E+02
2.300000E+02
2.300000E+02
2.300000E+02
2.300000E+02
2.300000E+02
2.300000E+02
2.300000E+02
2.300000E+02
2.300000E+02
2.300000E+02
2.300000E+02
2.300000E+02
2.300000E+02
2.300000E+02
2.300000E+02
2.300000E+02
2.300000E+02
2.300000E+02
2.300000E+02
2.300000E+02
2.300000E+02
2.300000E+02
2.300000E+02
2.300000E+02
2.300000E+02
2.300000E+02
2.300000E+02
2.300000E+02
2.300000E+02
2.300000E+02
2.300000E+02
2.300000E+02
2.300000E+02
2.300000E+02
2.350000E+02
2.350000E+02
2.350000E+02
2.350000E+02
2.350000E+02
2.350000E+02
2.350000E+02
2.350000E+02
2.350000E+02
2.350000E+02
2.350000E+02
2.350000E+02
2.350000E+02
2.350000E+02
2.350000E+02
2.350000E+02
2.350000E+02
2.350000E+02
2.350000E+02
2.350000E+02
2.350000E+02
2.350000E+02
2.350000E+02
2.350000E+02
2.350000E+02
2.350000E+02
2.350000E+02
2.350000E+02
2.350000E+02
2.350000E+02
2.350000E+02
2.350000E+02
2.350000E+02
2.350000E+02
2.350000E+02
2.350000E+02
2.350000E+02
2.350000E+02
2.350000E+02
2.350000E+02
2.350000E+02
2.350000E+02
2.350000E+02
2.350000E+02
2.350000E+02
2.350000E+02
2.350000E+02
2.350000E+02
2.350000E+02
2.350000E+02
2.350000E+02
2.350000E+02
2.350000E+02
2.350000E+02
2.350000E+02
2.350000E+02
2.350000E+02
2.350000E+02
2.350000E+02
2.350000E+02
2.350000E+02
2.350000E+02
2.350000E+02
2.350000E+02
2.350000E+02
2.350000E+02
2.350000E+02
2.350000E+02
2.350000E+02
2.350000E+02
2.350000E+02
2.350000E+02
2.350000E+02
2.350000E+02
2.350000E+02
2.350000E+02
2.350000E+02
2.350000E+02
2.350000E+02
2.350000E+02
2.350000E+02
2.350000E+02
2.350000E+02
2.350000E+02
2.350000E+02
2.350000E+02
2.350000E+02
2.350000E+02
2.350000E+02
2.350000E+02
2.350000E+02
2.350000E+02
2.350000E+02
2.350000E+02
2.350000E+02
2.350000E+02
2.350000E+02
2.350000E+02
2.350000E+02
2.350000E+02
2.350000E+02
2.350000E+02
2.350000E+02
2.350000E+02
2.350000E+02
2.350000E+02
2.350000E+02
2.350000E+02
2.350000E+02
2.350000E+02
2.350000E+02
2.350000E+02
2.350000E+02
2.350000E+02
2.350000E+02
2.350000E+02
2.350000E+02
2.350000E+02
2.350000E+02
2.350000E+02
2.350000E+02
2.350000E+02
2.350000E+02
2.350000E+02
2.350000E+02
2.350000E+02
2.350000E+02
2.350000E+02
2.350000E+02
2.350000E+02
2.350000E+02
2.350000E+02
2.350000E+02
2.350000E+02
2.350000E+02
2.350000E+02
2.350000E+02
2.350000E+02
2.350000E+02
2.350000E+02
2.350000E+02
2.350000E+02
2.350000E+02
2.350000E+02
2.350000E+02
2.350000E+02
2.350000E+02
2.350000E+02
2.350000E+02
2.350000E+02
2.350000E+02
2.350000E+02
2.350000E+02
2.350000E+02
2.350000E+02
2.350000E+02
2.350000E+02
2.350000E+02
2.350000E+02
2.350000E+02
2.350000E+02
2.350000E+02
2.350000E+02
2.350000E+02
2.350000E+02
2.350000E+02
2.350000E+02
2.350000E+02
2.350000E+02
2.350000E+02
2.350000E+02
2.350000E+02
2.350000E+02
2.350000E+02
2.350000E+02
2.350000E+02
2.350000E+02
2.350000E+02
2.350000E+02
2.350000E+02
2.350000E+02
2.350000E+02
2.350000E+02
2.350000E+02
2.350000E+02
2.350000E+02
2.350000E+02
2.350000E+02
2.350000E+02
2.350000E+02
2.350000E+02
2.350000E+02
2.350000E+02
2.350000E+02
2.350000E+02
2.350000E+02
2.350000E+02
2.350000E+02
2.350000E+02
2.350000E+02
2.350000E+02
2.400000E+02
2.400000E+02
2.400000E+02
2.400000E+02
2.400000E+02
2.400000E+02
2.400000E+02
2.400000E+02
2.400000E+02
2.400000E+02
2.400000E+02
2.400000E+02
2.400000E+02
2.400000E+02
2.400000E+02
2.400000E+02
2.400000E+02
2.400000E+02
2.400000E+02
2.400000E+02
2.400000E+02
2.400000E+02
2.400000E+02
2.400000E+02
2.400000E+02
2.400000E+02
2.400000E+02
2.400000E+02
2.400000E+02
2.400000E+02
2.400000E+02
2.400000E+02
2.400000E+02
2.400000E+02
2.400000E+02
2.400000E+02
2.400000E+02
2.400000E+02
2.400000E+02
2.400000E+02
2.400000E+02
2.400000E+02
2.400000E+02
2.400000E+02
2.400000E+02
2.400000E+02
2.400000E+02
2.400000E+02
2.400000E+02
2.400000E+02
2.400000E+02
2.400000E+02
2.400000E+02
2.400000E+02
2.400000E+02
2.400000E+02
2.400000E+02
2.400000E+02
2.400000E+02
2.400000E+02
2.400000E+02
2.400000E+02
2.400000E+02
2.400000E+02
2.400000E+02
2.400000E+02
2.400000E+02
2.400000E+02
2.400000E+02
2.400000E+02
2.400000E+02
2.400000E+02
2.400000E+02
2.400000E+02
2.400000E+02
2.400000E+02
2.400000E+02
2.400000E+02
2.400000E+02
2.400000E+02
2.400000E+02
2.400000E+02
2.400000E+02
2.400000E+02
2.400000E+02
2.400000E+02
2.400000E+02
2.400000E+02
2.400000E+02
2.400000E+02
2.400000E+02
2.400000E+02
2.400000E+02
2.400000E+02
2.400000E+02
2.400000E+02
2.400000E+02
2.400000E+02
2.400000E+02
2.400000E+02
2.400000E+02
2.400000E+02
2.400000E+02
2.400000E+02
2.400000E+02
2.400000E+02
2.400000E+02
2.400000E+02
2.400000E+02
2.400000E+02
2.400000E+02
2.400000E+02
2.400000E+02
2.400000E+02
2.400000E+02
2.400000E+02
2.400000E+02
2.400000E+02
2.400000E+02
2.400000E+02
2.400000E+02
2.400000E+02
2.400000E+02
2.400000E+02
2.400000E+02
2.400000E+02
2.400000E+02
2.400000E+02
2.400000E+02
2.400000E+02
2.400000E+02
2.400000E+02
2.400000E+02
2.400000E+02
2.400000E+02
2.400000E+02
2.400000E+02
2.400000E+02
2.400000E+02
2.400000E+02
2.400000E+02
2.400000E+02
2.400000E+02
2.400000E+02
2.400000E+02
2.400000E+02
2.400000E+02
2.400000E+02
2.400000E+02
2.400000E+02
2.400000E+02
2.400000E+02
2.400000E+02
2.400000E+02
2.400000E+02
2.400000E+02
2.400000E+02
2.400000E+02
2.400000E+02
2.400000E+02
2.400000E+02
2.400000E+02
2.400000E+02
2.400000E+02
2.400000E+02
2.400000E+02
2.400000E+02
2.400000E+02
2.400000E+02
2.400000E+02
2.400000E+02
2.400000E+02
2.400000E+02
2.400000E+02
2.400000E+02
2.400000E+02
2.400000E+02
2.400000E+02
2.400000E+02
2.400000E+02
2.400000E+02
2.400000E+02
2.400000E+02
2.400000E+02
2.400000E+02
2.400000E+02
2.400000E+02
2.400000E+02
2.400000E+02
2.400000E+02
2.400000E+02
2.400000E+02
2.400000E+02
2.400000E+02
2.400000E+02
2.400000E+02
2.400000E+02
2.400000E+02
2.400000E+02
2.400000E+02
2.400000E+02
2.450000E+02
2.450000E+02
2.450000E+02
2.450000E+02
2.450000E+02
2.450000E+02
2.450000E+02
2.450000E+02
2.450000E+02
2.450000E+02
2.450000E+02
2.450000E+02
2.450000E+02
2.450000E+02
2.450000E+02
2.450000E+02
2.450000E+02
2.450000E+02
2.450000E+02
2.450000E+02
2.450000E+02
2.450000E+02
2.450000E+02
2.450000E+02
2.450000E+02
2.450000E+02
2.450000E+02
2.450000E+02
2.450000E+02
2.450000E+02
2.450000E+02
2.450000E+02
2.450000E+02
2.450000E+02
2.450000E+02
2.450000E+02
2.450000E+02
2.450000E+02
2.450000E+02
2.450000E+02
2.450000E+02
2.450000E+02
2.450000E+02
2.450000E+02
2.450000E+02
2.450000E+02
2.450000E+02
2.450000E+02
2.450000E+02
2.450000E+02
2.450000E+02
2.450000E+02
2.450000E+02
2.450000E+02
2.450000E+02
2.450000E+02
2.450000E+02
2.450000E+02
2.450000E+02
2.450000E+02
2.450000E+02
2.450000E+02
2.450000E+02
2.450000E+02
2.450000E+02
2.450000E+02
2.450000E+02
2.450000E+02
2.450000E+02
2.450000E+02
2.450000E+02
2.450000E+02
2.450000E+02
2.450000E+02
2.450000E+02
2.450000E+02
2.450000E+02
2.450000E+02
2.450000E+02
2.450000E+02
2.450000E+02
2.450000E+02
2.450000E+02
2.450000E+02
2.450000E+02
2.450000E+02
2.450000E+02
2.450000E+02
2.450000E+02
2.450000E+02
2.450000E+02
2.450000E+02
2.450000E+02
2.450000E+02
2.450000E+02
2.450000E+02
2.450000E+02
2.450000E+02
2.450000E+02
2.450000E+02
2.450000E+02
2.450000E+02
2.450000E+02
2.450000E+02
2.450000E+02
2.450000E+02
2.450000E+02
2.450000E+02
2.450000E+02
2.450000E+02
2.450000E+02
2.450000E+02
2.450000E+02
2.450000E+02
2.450000E+02
2.450000E+02
2.450000E+02
2.450000E+02
2.450000E+02
2.450000E+02
2.450000E+02
2.450000E+02
2.450000E+02
2.450000E+02
2.450000E+02
2.450000E+02
2.450000E+02
2.450000E+02
2.450000E+02
2.450000E+02
2.450000E+02
2.450000E+02
2.450000E+02
2.450000E+02
2.450000E+02
2.450000E+02
2.450000E+02
2.450000E+02
2.450000E+02
2.450000E+02
2.450000E+02
2.450000E+02
2.450000E+02
2.450000E+02
2.450000E+02
2.450000E+02
2.450000E+02
2.450000E+02
2.450000E+02
2.450000E+02
2.450000E+02
2.450000E+02
2.450000E+02
2.450000E+02
2.450000E+02
2.450000E+02
2.450000E+02
2.450000E+02
2.450000E+02
2.450000E+02
2.450000E+02
2.450000E+02
2.450000E+02
2.450000E+02
2.450000E+02
2.450000E+02
2.450000E+02
2.450000E+02
2.450000E+02
2.450000E+02
2.450000E+02
2.450000E+02
2.450000E+02
2.450000E+02
2.450000E+02
2.450000E+02
2.450000E+02
2.450000E+02
2.450000E+02
2.450000E+02
2.450000E+02
2.450000E+02
2.450000E+02
2.450000E+02
2.450000E+02
2.450000E+02
2.450000E+02
2.450000E+02
2.450000E+02
2.450000E+02
2.450000E+02
2.450000E+02
2.450000E+02
2.450000E+02
2.450000E+02
2.450000E+02
2.450000E+02
2.450000E+02
2.450000E+02
2.450000E+02
2.450000E+02
2.500000E+02
2.500000E+02
2.500000E+02
2.500000E+02
2.500000E+02
2.500000E+02
2.500000E+02
2.500000E+02
2.500000E+02
2.500000E+02
2.500000E+02
2.500000E+02
2.500000E+02
2.500000E+02
2.500000E+02
2.500000E+02
2.500000E+02
2.500000E+02
2.500000E+02
2.500000E+02
2.500000E+02
2.500000E+02
2.500000E+02
2.500000E+02
2.500000E+02
2.500000E+02
2.500000E+02
2.500000E+02
2.500000E+02
2.500000E+02
2.500000E+02
2.500000E+02
2.500000E+02
2.500000E+02
2.500000E+02
2.500000E+02
2.500000E+02
2.500000E+02
2.500000E+02
2.500000E+02
2.500000E+02
2.500000E+02
2.500000E+02
2.500000E+02
2.500000E+02
2.500000E+02
2.500000E+02
2.500000E+02
2.500000E+02
2.500000E+02
2.500000E+02
2.500000E+02
2.500000E+02
2.500000E+02
2.500000E+02
2.500000E+02
2.500000E+02
2.500000E+02
2.500000E+02
2.500000E+02
2.500000E+02
2.500000E+02
2.500000E+02
2.500000E+02
2.500000E+02
2.500000E+02
2.500000E+02
2.500000E+02
2.500000E+02
2.500000E+02
2.500000E+02
2.500000E+02
2.500000E+02
2.500000E+02
2.500000E+02
2.500000E+02
2.500000E+02
2.500000E+02
2.500000E+02
2.500000E+02
2.500000E+02
2.500000E+02
2.500000E+02
2.500000E+02
2.500000E+02
2.500000E+02
2.500000E+02
2.500000E+02
2.500000E+02
2.500000E+02
2.500000E+02
2.500000E+02
2.500000E+02
2.500000E+02
2.500000E+02
2.500000E+02
2.500000E+02
2.500000E+02
2.500000E+02
2.500000E+02
2.500000E+02
2.500000E+02
2.500000E+02
2.500000E+02
2.500000E+02
2.500000E+02
2.500000E+02
2.500000E+02
2.500000E+02
2.500000E+02
2.500000E+02
2.500000E+02
2.500000E+02
2.500000E+02
2.500000E+02
2.500000E+02
2.500000E+02
2.500000E+02
2.500000E+02
2.500000E+02
2.500000E+02
2.500000E+02
2.500000E+02
2.500000E+02
2.500000E+02
2.500000E+02
2.500000E+02
2.500000E+02
2.500000E+02
2.500000E+02
2.500000E+02
2.500000E+02
2.500000E+02
2.500000E+02
2.500000E+02
2.500000E+02
2.500000E+02
2.500000E+02
2.500000E+02
2.500000E+02
2.500000E+02
2.500000E+02
2.500000E+02
2.500000E+02
2.500000E+02
2.500000E+02
2.500000E+02
2.500000E+02
2.500000E+02
2.500000E+02
2.500000E+02
2.500000E+02
2.500000E+02
2.500000E+02
2.500000E+02
2.500000E+02
2.500000E+02
2.500000E+02
2.500000E+02
2.500000E+02
2.500000E+02
2.500000E+02
2.500000E+02
2.500000E+02
2.500000E+02
2.500000E+02
2.500000E+02
2.500000E+02
2.500000E+02
2.500000E+02
2.500000E+02
2.500000E+02
2.500000E+02
2.500000E+02
2.500000E+02
2.500000E+02
2.500000E+02
2.500000E+02
2.500000E+02
2.500000E+02
2.500000E+02
2.500000E+02
2.500000E+02
2.500000E+02
2.500000E+02
2.500000E+02
2.500000E+02
2.500000E+02
2.500000E+02
2.500000E+02
2.500000E+02
2.500000E+02
2.500000E+02
2.500000E+02
2.500000E+02
2.500000E+02
2.500000E+02
2.500000E+02
2.500000E+02
2.500000E+02
2.500000E+02
2.550000E+02
2.550000E+02
2.550000E+02
2.550000E+02
2.550000E+02
2.550000E+02
2.550000E+02
2.550000E+02
2.550000E+02
2.550000E+02
2.550000E+02
2.550000E+02
2.550000E+02
2.550000E+02
2.550000E+02
2.550000E+02
2.550000E+02
2.550000E+02
2.550000E+02
2.550000E+02
2.550000E+02
2.550000E+02
2.550000E+02
2.550000E+02
2.550000E+02
2.550000E+02
2.550000E+02
2.550000E+02
2.550000E+02
2.550000E+02
2.550000E+02
2.550000E+02
2.550000E+02
2.550000E+02
2.550000E+02
2.550000E+02
2.550000E+02
2.550000E+02
2.550000E+02
2.550000E+02
2.550000E+02
2.550000E+02
2.550000E+02
2.550000E+02
2.550000E+02
2.550000E+02
2.550000E+02
2.550000E+02
2.550000E+02
2.550000E+02
2.550000E+02
2.550000E+02
2.550000E+02
2.550000E+02
2.550000E+02
2.550000E+02
2.550000E+02
2.550000E+02
2.550000E+02
2.550000E+02
2.550000E+02
2.550000E+02
2.550000E+02
2.550000E+02
2.550000E+02
2.550000E+02
2.550000E+02
2.550000E+02
2.550000E+02
2.550000E+02
2.550000E+02
2.550000E+02
2.550000E+02
2.550000E+02
2.550000E+02
2.550000E+02
2.550000E+02
2.550000E+02
2.550000E+02
2.550000E+02
2.550000E+02
2.550000E+02
2.550000E+02
2.550000E+02
2.550000E+02
2.550000E+02
2.550000E+02
2.550000E+02
2.550000E+02
2.550000E+02
2.550000E+02
2.550000E+02
2.550000E+02
2.550000E+02
2.550000E+02
2.550000E+02
2.550000E+02
2.550000E+02
2.550000E+02
2.550000E+02
2.550000E+02
2.550000E+02
2.550000E+02
2.550000E+02
2.550000E+02
2.550000E+02
2.550000E+02
2.550000E+02
2.550000E+02
2.550000E+02
2.550000E+02
2.550000E+02
2.550000E+02
2.550000E+02
2.550000E+02
2.550000E+02
2.550000E+02
2.550000E+02
2.550000E+02
2.550000E+02
2.550000E+02
2.550000E+02
2.550000E+02
2.550000E+02
2.550000E+02
2.550000E+02
2.550000E+02
2.550000E+02
2.550000E+02
2.550000E+02
2.550000E+02
2.550000E+02
2.550000E+02
2.550000E+02
2.550000E+02
2.550000E+02
2.550000E+02
2.550000E+02
2.550000E+02
2.550000E+02
2.550000E+02
2.550000E+02
2.550000E+02
2.550000E+02
2.550000E+02
2.550000E+02
2.550000E+02
2.550000E+02
2.550000E+02
2.550000E+02
2.550000E+02
2.550000E+02
2.550000E+02
2.550000E+02
2.550000E+02
2.550000E+02
2.550000E+02
2.550000E+02
2.550000E+02
2.550000E+02
2.550000E+02
2.550000E+02
2.550000E+02
2.550000E+02
2.550000E+02
2.550000E+02
2.550000E+02
2.550000E+02
2.550000E+02
2.550000E+02
2.550000E+02
2.550000E+02
2.550000E+02
2.550000E+02
2.550000E+02
2.550000E+02
2.550000E+02
2.550000E+02
2.550000E+02
2.550000E+02
2.550000E+02
2.550000E+02
2.550000E+02
2.550000E+02
2.550000E+02
2.550000E+02
2.550000E+02
2.550000E+02
2.550000E+02
2.550000E+02
2.550000E+02
2.550000E+02
2.550000E+02
2.550000E+02
2.550000E+02
2.550000E+02
2.550000E+02
2.550000E+02
2.550000E+02
2.550000E+02
2.550000E+02
2.600000E+02
2.600000E+02
2.600000E+02
2.600000E+02
2.600000E+02
2.600000E+02
2.600000E+02
2.600000E+02
2.600000E+02
2.600000E+02
2.600000E+02
2.600000E+02
2.600000E+02
2.600000E+02
2.600000E+02
2.600000E+02
2.600000E+02
2.600000E+02
2.600000E+02
2.600000E+02
2.600000E+02
2.600000E+02
2.600000E+02
2.600000E+02
2.600000E+02
2.600000E+02
2.600000E+02
2.600000E+02
2.600000E+02
2.600000E+02
2.600000E+02
2.600000E+02
2.600000E+02
2.600000E+02
2.600000E+02
2.600000E+02
2.600000E+02
2.600000E+02
2.600000E+02
2.600000E+02
2.600000E+02
2.600000E+02
2.600000E+02
2.600000E+02
2.600000E+02
2.600000E+02
2.600000E+02
2.600000E+02
2.600000E+02
2.600000E+02
2.600000E+02
2.600000E+02
2.600000E+02
2.600000E+02
2.600000E+02
2.600000E+02
2.600000E+02
2.600000E+02
2.600000E+02
2.600000E+02
2.600000E+02
2.600000E+02
2.600000E+02
2.600000E+02
2.600000E+02
2.600000E+02
2.600000E+02
2.600000E+02
2.600000E+02
2.600000E+02
2.600000E+02
2.600000E+02
2.600000E+02
2.600000E+02
2.600000E+02
2.600000E+02
2.600000E+02
2.600000E+02
2.600000E+02
2.600000E+02
2.600000E+02
2.600000E+02
2.600000E+02
2.600000E+02
2.600000E+02
2.600000E+02
2.600000E+02
2.600000E+02
2.600000E+02
2.600000E+02
2.600000E+02
2.600000E+02
2.600000E+02
2.600000E+02
2.600000E+02
2.600000E+02
2.600000E+02
2.600000E+02
2.600000E+02
2.600000E+02
2.600000E+02
2.600000E+02
2.600000E+02
2.600000E+02
2.600000E+02
2.600000E+02
2.600000E+02
2.600000E+02
2.600000E+02
2.600000E+02
2.600000E+02
2.600000E+02
2.600000E+02
2.600000E+02
2.600000E+02
2.600000E+02
2.600000E+02
2.600000E+02
2.600000E+02
2.600000E+02
2.600000E+02
2.600000E+02
2.600000E+02
2.600000E+02
2.600000E+02
2.600000E+02
2.600000E+02
2.600000E+02
2.600000E+02
2.600000E+02
2.600000E+02
2.600000E+02
2.600000E+02
2.600000E+02
2.600000E+02
2.600000E+02
2.600000E+02
2.600000E+02
2.600000E+02
2.600000E+02
2.600000E+02
2.600000E+02
2.600000E+02
2.600000E+02
2.600000E+02
2.600000E+02
2.600000E+02
2.600000E+02
2.600000E+02
2.600000E+02
2.600000E+02
2.600000E+02
2.600000E+02
2.600000E+02
2.600000E+02
2.600000E+02
2.600000E+02
2.600000E+02
2.600000E+02
2.600000E+02
2.600000E+02
2.600000E+02
2.600000E+02
2.600000E+02
2.600000E+02
2.600000E+02
2.600000E+02
2.600000E+02
2.600000E+02
2.600000E+02
2.600000E+02
2.600000E+02
2.600000E+02
2.600000E+02
2.600000E+02
2.600000E+02
2.600000E+02
2.600000E+02
2.600000E+02
2.600000E+02
2.600000E+02
2.600000E+02
2.600000E+02
2.600000E+02
2.600000E+02
2.600000E+02
2.600000E+02
2.600000E+02
2.600000E+02
2.600000E+02
2.600000E+02
2.600000E+02
2.600000E+02
2.600000E+02
2.600000E+02
2.600000E+02
2.600000E+02
2.600000E+02
2.600000E+02
2.600000E+02
2.600000E+02
2.650000E+02
2.650000E+02
2.650000E+02
2.650000E+02
2.650000E+02
2.650000E+02
2.650000E+02
2.650000E+02
2.650000E+02
2.650000E+02
2.650000E+02
2.650000E+02
2.650000E+02
2.650000E+02
2.650000E+02
2.650000E+02
2.650000E+02
2.650000E+02
2.650000E+02
2.650000E+02
2.650000E+02
2.650000E+02
2.650000E+02
2.650000E+02
2.650000E+02
2.650000E+02
2.650000E+02
2.650000E+02
2.650000E+02
2.650000E+02
2.650000E+02
2.650000E+02
2.650000E+02
2.650000E+02
2.650000E+02
2.650000E+02
2.650000E+02
2.650000E+02
2.650000E+02
2.650000E+02
2.650000E+02
2.650000E+02
2.650000E+02
2.650000E+02
2.650000E+02
2.650000E+02
2.650000E+02
2.650000E+02
2.650000E+02
2.650000E+02
2.650000E+02
2.650000E+02
2.650000E+02
2.650000E+02
2.650000E+02
2.650000E+02
2.650000E+02
2.650000E+02
2.650000E+02
2.650000E+02
2.650000E+02
2.650000E+02
2.650000E+02
2.650000E+02
2.650000E+02
2.650000E+02
2.650000E+02
2.650000E+02
2.650000E+02
2.650000E+02
2.650000E+02
2.650000E+02
2.650000E+02
2.650000E+02
2.650000E+02
2.650000E+02
2.650000E+02
2.650000E+02
2.650000E+02
2.650000E+02
2.650000E+02
2.650000E+02
2.650000E+02
2.650000E+02
2.650000E+02
2.650000E+02
2.650000E+02
2.650000E+02
2.650000E+02
2.650000E+02
2.650000E+02
2.650000E+02
2.650000E+02
2.650000E+02
2.650000E+02
2.650000E+02
2.650000E+02
2.650000E+02
2.650000E+02
2.650000E+02
2.650000E+02
2.650000E+02
2.650000E+02
2.650000E+02
2.650000E+02
2.650000E+02
2.650000E+02
2.650000E+02
2.650000E+02
2.650000E+02
2.650000E+02
2.650000E+02
2.650000E+02
2.650000E+02
2.650000E+02
2.650000E+02
2.650000E+02
2.650000E+02
2.650000E+02
2.650000E+02
2.650000E+02
2.650000E+02
2.650000E+02
2.650000E+02
2.650000E+02
2.650000E+02
2.650000E+02
2.650000E+02
2.650000E+02
2.650000E+02
2.650000E+02
2.650000E+02
2.650000E+02
2.650000E+02
2.650000E+02
2.650000E+02
2.650000E+02
2.650000E+02
2.650000E+02
2.650000E+02
2.650000E+02
2.650000E+02
2.650000E+02
2.650000E+02
2.650000E+02
2.650000E+02
2.650000E+02
2.650000E+02
2.650000E+02
2.650000E+02
2.650000E+02
2.650000E+02
2.650000E+02
2.650000E+02
2.650000E+02
2.650000E+02
2.650000E+02
2.650000E+02
2.650000E+02
2.650000E+02
2.650000E+02
2.650000E+02
2.650000E+02
2.650000E+02
2.650000E+02
2.650000E+02
2.650000E+02
2.650000E+02
2.650000E+02
2.650000E+02
2.650000E+02
2.650000E+02
2.650000E+02
2.650000E+02
2.650000E+02
2.650000E+02
2.650000E+02
2.650000E+02
2.650000E+02
2.650000E+02
2.650000E+02
2.650000E+02
2.650000E+02
2.650000E+02
2.650000E+02
2.650000E+02
2.650000E+02
2.650000E+02
2.650000E+02
2.650000E+02
2.650000E+02
2.650000E+02
2.650000E+02
2.650000E+02
2.650000E+02
2.650000E+02
2.650000E+02
2.650000E+02
2.650000E+02
2.650000E+02
2.650000E+02
2.700000E+02
2.700000E+02
2.700000E+02
2.700000E+02
2.700000E+02
2.700000E+02
2.700000E+02
2.700000E+02
2.700000E+02
2.700000E+02
2.700000E+02
2.700000E+02
2.700000E+02
2.700000E+02
2.700000E+02
2.700000E+02
2.700000E+02
2.700000E+02
2.700000E+02
2.700000E+02
2.700000E+02
2.700000E+02
2.700000E+02
2.700000E+02
2.700000E+02
2.700000E+02
2.700000E+02
2.700000E+02
2.700000E+02
2.700000E+02
2.700000E+02
2.700000E+02
2.700000E+02
2.700000E+02
2.700000E+02
2.700000E+02
2.700000E+02
2.700000E+02
2.700000E+02
2.700000E+02
2.700000E+02
2.700000E+02
2.700000E+02
2.700000E+02
2.700000E+02
2.700000E+02
2.700000E+02
2.700000E+02
2.700000E+02
2.700000E+02
2.700000E+02
2.700000E+02
2.700000E+02
2.700000E+02
2.700000E+02
2.700000E+02
2.700000E+02
2.700000E+02
2.700000E+02
2.700000E+02
2.700000E+02
2.700000E+02
2.700000E+02
2.700000E+02
2.700000E+02
2.700000E+02
2.700000E+02
2.700000E+02
2.700000E+02
2.700000E+02
2.700000E+02
2.700000E+02
2.700000E+02
2.700000E+02
2.700000E+02
2.700000E+02
2.700000E+02
2.700000E+02
2.700000E+02
2.700000E+02
2.700000E+02
2.700000E+02
2.700000E+02
2.700000E+02
2.700000E+02
2.700000E+02
2.700000E+02
2.700000E+02
2.700000E+02
2.700000E+02
2.700000E+02
2.700000E+02
2.700000E+02
2.700000E+02
2.700000E+02
2.700000E+02
2.700000E+02
2.700000E+02
2.700000E+02
2.700000E+02
2.700000E+02
2.700000E+02
2.700000E+02
2.700000E+02
2.700000E+02
2.700000E+02
2.700000E+02
2.700000E+02
2.700000E+02
2.700000E+02
2.700000E+02
2.700000E+02
2.700000E+02
2.700000E+02
2.700000E+02
2.700000E+02
2.700000E+02
2.700000E+02
2.700000E+02
2.700000E+02
2.700000E+02
2.700000E+02
2.700000E+02
2.700000E+02
2.700000E+02
2.700000E+02
2.700000E+02
2.700000E+02
2.700000E+02
2.700000E+02
2.700000E+02
2.700000E+02
2.700000E+02
2.700000E+02
2.700000E+02
2.700000E+02
2.700000E+02
2.700000E+02
2.700000E+02
2.700000E+02
2.700000E+02
2.700000E+02
2.700000E+02
2.700000E+02
2.700000E+02
2.700000E+02
2.700000E+02
2.700000E+02
2.700000E+02
2.700000E+02
2.700000E+02
2.700000E+02
2.700000E+02
2.700000E+02
2.700000E+02
2.700000E+02
2.700000E+02
2.700000E+02
2.700000E+02
2.700000E+02
2.700000E+02
2.700000E+02
2.700000E+02
2.700000E+02
2.700000E+02
2.700000E+02
2.700000E+02
2.700000E+02
2.700000E+02
2.700000E+02
2.700000E+02
2.700000E+02
2.700000E+02
2.700000E+02
2.700000E+02
2.700000E+02
2.700000E+02
2.700000E+02
2.700000E+02
2.700000E+02
2.700000E+02
2.700000E+02
2.700000E+02
2.700000E+02
2.700000E+02
2.700000E+02
2.700000E+02
2.700000E+02
2.700000E+02
2.700000E+02
2.700000E+02
2.700000E+02
2.700000E+02
2.700000E+02
2.700000E+02
2.700000E+02
2.700000E+02
2.700000E+02
2.700000E+02
2.700000E+02
2.700000E+02
2.750000E+02
2.750000E+02
2.750000E+02
2.750000E+02
2.750000E+02
2.750000E+02
2.750000E+02
2.750000E+02
2.750000E+02
2.750000E+02
2.750000E+02
2.750000E+02
2.750000E+02
2.750000E+02
2.750000E+02
2.750000E+02
2.750000E+02
2.750000E+02
2.750000E+02
2.750000E+02
2.750000E+02
2.750000E+02
2.750000E+02
2.750000E+02
2.750000E+02
2.750000E+02
2.750000E+02
2.750000E+02
2.750000E+02
2.750000E+02
2.750000E+02
2.750000E+02
2.750000E+02
2.750000E+02
2.750000E+02
2.750000E+02
2.750000E+02
2.750000E+02
2.750000E+02
2.750000E+02
2.750000E+02
2.750000E+02
2.750000E+02
2.750000E+02
2.750000E+02
2.750000E+02
2.750000E+02
2.750000E+02
2.750000E+02
2.750000E+02
2.750000E+02
2.750000E+02
2.750000E+02
2.750000E+02
2.750000E+02
2.750000E+02
2.750000E+02
2.750000E+02
2.750000E+02
2.750000E+02
2.750000E+02
2.750000E+02
2.750000E+02
2.750000E+02
2.750000E+02
2.750000E+02
2.750000E+02
2.750000E+02
2.750000E+02
2.750000E+02
2.750000E+02
2.750000E+02
2.750000E+02
2.750000E+02
2.750000E+02
2.750000E+02
2.750000E+02
2.750000E+02
2.750000E+02
2.750000E+02
2.750000E+02
2.750000E+02
2.750000E+02
2.750000E+02
2.750000E+02
2.750000E+02
2.750000E+02
2.750000E+02
2.750000E+02
2.750000E+02
2.750000E+02
2.750000E+02
2.750000E+02
2.750000E+02
2.750000E+02
2.750000E+02
2.750000E+02
2.750000E+02
2.750000E+02
2.750000E+02
2.750000E+02
2.750000E+02
2.750000E+02
2.750000E+02
2.750000E+02
2.750000E+02
2.750000E+02
2.750000E+02
2.750000E+02
2.750000E+02
2.750000E+02
2.750000E+02
2.750000E+02
2.750000E+02
2.750000E+02
2.750000E+02
2.750000E+02
2.750000E+02
2.750000E+02
2.750000E+02
2.750000E+02
2.750000E+02
2.750000E+02
2.750000E+02
2.750000E+02
2.750000E+02
2.750000E+02
2.750000E+02
2.750000E+02
2.750000E+02
2.750000E+02
2.750000E+02
2.750000E+02
2.750000E+02
2.750000E+02
2.750000E+02
2.750000E+02
2.750000E+02
2.750000E+02
2.750000E+02
2.750000E+02
2.750000E+02
2.750000E+02
2.750000E+02
2.750000E+02
2.750000E+02
2.750000E+02
2.750000E+02
2.750000E+02
2.750000E+02
2.750000E+02
2.750000E+02
2.750000E+02
2.750000E+02
2.750000E+02
2.750000E+02
2.750000E+02
2.750000E+02
2.750000E+02
2.750000E+02
2.750000E+02
2.750000E+02
2.750000E+02
2.750000E+02
2.750000E+02
2.750000E+02
2.750000E+02
2.750000E+02
2.750000E+02
2.750000E+02
2.750000E+02
2.750000E+02
2.750000E+02
2.750000E+02
2.750000E+02
2.750000E+02
2.750000E+02
2.750000E+02
2.750000E+02
2.750000E+02
2.750000E+02
2.750000E+02
2.750000E+02
2.750000E+02
2.750000E+02
2.750000E+02
2.750000E+02
2.750000E+02
2.750000E+02
2.750000E+02
2.750000E+02
2.750000E+02
2.750000E+02
2.750000E+02
2.750000E+02
2.750000E+02
2.750000E+02
2.750000E+02
2.750000E+02
2.750000E+02
2.750000E+02
2.800000E+02
2.800000E+02
2.800000E+02
2.800000E+02
2.800000E+02
2.800000E+02
2.800000E+02
2.800000E+02
2.800000E+02
2.800000E+02
2.800000E+02
2.800000E+02
2.800000E+02
2.800000E+02
2.800000E+02
2.800000E+02
2.800000E+02
2.800000E+02
2.800000E+02
2.800000E+02
2.800000E+02
2.800000E+02
2.800000E+02
2.800000E+02
2.800000E+02
2.800000E+02
2.800000E+02
2.800000E+02
2.800000E+02
2.800000E+02
2.800000E+02
2.800000E+02
2.800000E+02
2.800000E+02
2.800000E+02
2.800000E+02
2.800000E+02
2.800000E+02
2.800000E+02
2.800000E+02
2.800000E+02
2.800000E+02
2.800000E+02
2.800000E+02
2.800000E+02
2.800000E+02
2.800000E+02
2.800000E+02
2.800000E+02
2.800000E+02
2.800000E+02
2.800000E+02
2.800000E+02
2.800000E+02
2.800000E+02
2.800000E+02
2.800000E+02
2.800000E+02
2.800000E+02
2.800000E+02
2.800000E+02
2.800000E+02
2.800000E+02
2.800000E+02
2.800000E+02
2.800000E+02
2.800000E+02
2.800000E+02
2.800000E+02
2.800000E+02
2.800000E+02
2.800000E+02
2.800000E+02
2.800000E+02
2.800000E+02
2.800000E+02
2.800000E+02
2.800000E+02
2.800000E+02
2.800000E+02
2.800000E+02
2.800000E+02
2.800000E+02
2.800000E+02
2.800000E+02
2.800000E+02
2.800000E+02
2.800000E+02
2.800000E+02
2.800000E+02
2.800000E+02
2.800000E+02
2.800000E+02
2.800000E+02
2.800000E+02
2.800000E+02
2.800000E+02
2.800000E+02
2.800000E+02
2.800000E+02
2.800000E+02
2.800000E+02
2.800000E+02
2.800000E+02
2.800000E+02
2.800000E+02
2.800000E+02
2.800000E+02
2.800000E+02
2.800000E+02
2.800000E+02
2.800000E+02
2.800000E+02
2.800000E+02
2.800000E+02
2.800000E+02
2.800000E+02
2.800000E+02
2.800000E+02
2.800000E+02
2.800000E+02
2.800000E+02
2.800000E+02
2.800000E+02
2.800000E+02
2.800000E+02
2.800000E+02
2.800000E+02
2.800000E+02
2.800000E+02
2.800000E+02
2.800000E+02
2.800000E+02
2.800000E+02
2.800000E+02
2.800000E+02
2.800000E+02
2.800000E+02
2.800000E+02
2.800000E+02
2.800000E+02
2.800000E+02
2.800000E+02
2.800000E+02
2.800000E+02
2.800000E+02
2.800000E+02
2.800000E+02
2.800000E+02
2.800000E+02
2.800000E+02
2.800000E+02
2.800000E+02
2.800000E+02
2.800000E+02
2.800000E+02
2.800000E+02
2.800000E+02
2.800000E+02
2.800000E+02
2.800000E+02
2.800000E+02
2.800000E+02
2.800000E+02
2.800000E+02
2.800000E+02
2.800000E+02
2.800000E+02
2.800000E+02
2.800000E+02
2.800000E+02
2.800000E+02
2.800000E+02
2.800000E+02
2.800000E+02
2.800000E+02
2.800000E+02
2.800000E+02
2.800000E+02
2.800000E+02
2.800000E+02
2.800000E+02
2.800000E+02
2.800000E+02
2.800000E+02
2.800000E+02
2.800000E+02
2.800000E+02
2.800000E+02
2.800000E+02
2.800000E+02
2.800000E+02
2.800000E+02
2.800000E+02
2.800000E+02
2.800000E+02
2.800000E+02
2.800000E+02
2.800000E+02
2.800000E+02
2.800000E+02
2.850000E+02
2.850000E+02
2.850000E+02
2.850000E+02
2.850000E+02
2.850000E+02
2.850000E+02
2.850000E+02
2.850000E+02
2.850000E+02
2.850000E+02
2.850000E+02
2.850000E+02
2.850000E+02
2.850000E+02
2.850000E+02
2.850000E+02
2.850000E+02
2.850000E+02
2.850000E+02
2.850000E+02
2.850000E+02
2.850000E+02
2.850000E+02
2.850000E+02
2.850000E+02
2.850000E+02
2.850000E+02
2.850000E+02
2.850000E+02
2.850000E+02
2.850000E+02
2.850000E+02
2.850000E+02
2.850000E+02
2.850000E+02
2.850000E+02
2.850000E+02
2.850000E+02
2.850000E+02
2.850000E+02
2.850000E+02
2.850000E+02
2.850000E+02
2.850000E+02
2.850000E+02
2.850000E+02
2.850000E+02
2.850000E+02
2.850000E+02
2.850000E+02
2.850000E+02
2.850000E+02
2.850000E+02
2.850000E+02
2.850000E+02
2.850000E+02
2.850000E+02
2.850000E+02
2.850000E+02
2.850000E+02
2.850000E+02
2.850000E+02
2.850000E+02
2.850000E+02
2.850000E+02
2.850000E+02
2.850000E+02
2.850000E+02
2.850000E+02
2.850000E+02
2.850000E+02
2.850000E+02
2.850000E+02
2.850000E+02
2.850000E+02
2.850000E+02
2.850000E+02
2.850000E+02
2.850000E+02
2.850000E+02
2.850000E+02
2.850000E+02
2.850000E+02
2.850000E+02
2.850000E+02
2.850000E+02
2.850000E+02
2.850000E+02
2.850000E+02
2.850000E+02
2.850000E+02
2.850000E+02
2.850000E+02
2.850000E+02
2.850000E+02
2.850000E+02
2.850000E+02
2.850000E+02
2.850000E+02
2.850000E+02
2.850000E+02
2.850000E+02
2.850000E+02
2.850000E+02
2.850000E+02
2.850000E+02
2.850000E+02
2.850000E+02
2.850000E+02
2.850000E+02
2.850000E+02
2.850000E+02
2.850000E+02
2.850000E+02
2.850000E+02
2.850000E+02
2.850000E+02
2.850000E+02
2.850000E+02
2.850000E+02
2.850000E+02
2.850000E+02
2.850000E+02
2.850000E+02
2.850000E+02
2.850000E+02
2.850000E+02
2.850000E+02
2.850000E+02
2.850000E+02
2.850000E+02
2.850000E+02
2.850000E+02
2.850000E+02
2.850000E+02
2.850000E+02
2.850000E+02
2.850000E+02
2.850000E+02
2.850000E+02
2.850000E+02
2.850000E+02
2.850000E+02
2.850000E+02
2.850000E+02
2.850000E+02
2.850000E+02
2.850000E+02
2.850000E+02
2.850000E+02
2.850000E+02
2.850000E+02
2.850000E+02
2.850000E+02
2.850000E+02
2.850000E+02
2.850000E+02
2.850000E+02
2.850000E+02
2.850000E+02
2.850000E+02
2.850000E+02
2.850000E+02
2.850000E+02
2.850000E+02
2.850000E+02
2.850000E+02
2.850000E+02
2.850000E+02
2.850000E+02
2.850000E+02
2.850000E+02
2.850000E+02
2.850000E+02
2.850000E+02
2.850000E+02
2.850000E+02
2.850000E+02
2.850000E+02
2.850000E+02
2.850000E+02
2.850000E+02
2.850000E+02
2.850000E+02
2.850000E+02
2.850000E+02
2.850000E+02
2.850000E+02
2.850000E+02
2.850000E+02
2.850000E+02
2.850000E+02
2.850000E+02
2.850000E+02
2.850000E+02
2.850000E+02
2.850000E+02
2.850000E+02
2.850000E+02
2.850000E+02
2.900000E+02
2.900000E+02
2.900000E+02
2.900000E+02
2.900000E+02
2.900000E+02
2.900000E+02
2.900000E+02
2.900000E+02
2.900000E+02
2.900000E+02
2.900000E+02
2.900000E+02
2.900000E+02
2.900000E+02
2.900000E+02
2.900000E+02
2.900000E+02
2.900000E+02
2.900000E+02
2.900000E+02
2.900000E+02
2.900000E+02
2.900000E+02
2.900000E+02
2.900000E+02
2.900000E+02
2.900000E+02
2.900000E+02
2.900000E+02
2.900000E+02
2.900000E+02
2.900000E+02
2.900000E+02
2.900000E+02
2.900000E+02
2.900000E+02
2.900000E+02
2.900000E+02
2.900000E+02
2.900000E+02
2.900000E+02
2.900000E+02
2.900000E+02
2.900000E+02
2.900000E+02
2.900000E+02
2.900000E+02
2.900000E+02
2.900000E+02
2.900000E+02
2.900000E+02
2.900000E+02
2.900000E+02
2.900000E+02
2.900000E+02
2.900000E+02
2.900000E+02
2.900000E+02
2.900000E+02
2.900000E+02
2.900000E+02
2.900000E+02
2.900000E+02
2.900000E+02
2.900000E+02
2.900000E+02
2.900000E+02
2.900000E+02
2.900000E+02
2.900000E+02
2.900000E+02
2.900000E+02
2.900000E+02
2.900000E+02
2.900000E+02
2.900000E+02
2.900000E+02
2.900000E+02
2.900000E+02
2.900000E+02
2.900000E+02
2.900000E+02
2.900000E+02
2.900000E+02
2.900000E+02
2.900000E+02
2.900000E+02
2.900000E+02
2.900000E+02
2.900000E+02
2.900000E+02
2.900000E+02
2.900000E+02
2.900000E+02
2.900000E+02
2.900000E+02
2.900000E+02
2.900000E+02
2.900000E+02
2.900000E+02
2.900000E+02
2.900000E+02
2.900000E+02
2.900000E+02
2.900000E+02
2.900000E+02
2.900000E+02
2.900000E+02
2.900000E+02
2.900000E+02
2.900000E+02
2.900000E+02
2.900000E+02
2.900000E+02
2.900000E+02
2.900000E+02
2.900000E+02
2.900000E+02
2.900000E+02
2.900000E+02
2.900000E+02
2.900000E+02
2.900000E+02
2.900000E+02
2.900000E+02
2.900000E+02
2.900000E+02
2.900000E+02
2.900000E+02
2.900000E+02
2.900000E+02
2.900000E+02
2.900000E+02
2.900000E+02
2.900000E+02
2.900000E+02
2.900000E+02
2.900000E+02
2.900000E+02
2.900000E+02
2.900000E+02
2.900000E+02
2.900000E+02
2.900000E+02
2.900000E+02
2.900000E+02
2.900000E+02
2.900000E+02
2.900000E+02
2.900000E+02
2.900000E+02
2.900000E+02
2.900000E+02
2.900000E+02
2.900000E+02
2.900000E+02
2.900000E+02
2.900000E+02
2.900000E+02
2.900000E+02
2.900000E+02
2.900000E+02
2.900000E+02
2.900000E+02
2.900000E+02
2.900000E+02
2.900000E+02
2.900000E+02
2.900000E+02
2.900000E+02
2.900000E+02
2.900000E+02
2.900000E+02
2.900000E+02
2.900000E+02
2.900000E+02
2.900000E+02
2.900000E+02
2.900000E+02
2.900000E+02
2.900000E+02
2.900000E+02
2.900000E+02
2.900000E+02
2.900000E+02
2.900000E+02
2.900000E+02
2.900000E+02
2.900000E+02
2.900000E+02
2.900000E+02
2.900000E+02
2.900000E+02
2.900000E+02
2.900000E+02
2.900000E+02
2.900000E+02
2.900000E+02
2.900000E+02
2.900000E+02
2.950000E+02
2.950000E+02
2.950000E+02
2.950000E+02
2.950000E+02
2.950000E+02
2.950000E+02
2.950000E+02
2.950000E+02
2.950000E+02
2.950000E+02
2.950000E+02
2.950000E+02
2.950000E+02
2.950000E+02
2.950000E+02
2.950000E+02
2.950000E+02
2.950000E+02
2.950000E+02
2.950000E+02
2.950000E+02
2.950000E+02
2.950000E+02
2.950000E+02
2.950000E+02
2.950000E+02
2.950000E+02
2.950000E+02
2.950000E+02
2.950000E+02
2.950000E+02
2.950000E+02
2.950000E+02
2.950000E+02
2.950000E+02
2.950000E+02
2.950000E+02
2.950000E+02
2.950000E+02
2.950000E+02
2.950000E+02
2.950000E+02
2.950000E+02
2.950000E+02
2.950000E+02
2.950000E+02
2.950000E+02
2.950000E+02
2.950000E+02
2.950000E+02
2.950000E+02
2.950000E+02
2.950000E+02
2.950000E+02
2.950000E+02
2.950000E+02
2.950000E+02
2.950000E+02
2.950000E+02
2.950000E+02
2.950000E+02
2.950000E+02
2.950000E+02
2.950000E+02
2.950000E+02
2.950000E+02
2.950000E+02
2.950000E+02
2.950000E+02
2.950000E+02
2.950000E+02
2.950000E+02
2.950000E+02
2.950000E+02
2.950000E+02
2.950000E+02
2.950000E+02
2.950000E+02
2.950000E+02
2.950000E+02
2.950000E+02
2.950000E+02
2.950000E+02
2.950000E+02
2.950000E+02
2.950000E+02
2.950000E+02
2.950000E+02
2.950000E+02
2.950000E+02
2.950000E+02
2.950000E+02
2.950000E+02
2.950000E+02
2.950000E+02
2.950000E+02
2.950000E+02
2.950000E+02
2.950000E+02
2.950000E+02
2.950000E+02
2.950000E+02
2.950000E+02
2.950000E+02
2.950000E+02
2.950000E+02
2.950000E+02
2.950000E+02
2.950000E+02
2.950000E+02
2.950000E+02
2.950000E+02
2.950000E+02
2.950000E+02
2.950000E+02
2.950000E+02
2.950000E+02
2.950000E+02
2.950000E+02
2.950000E+02
2.950000E+02
2.950000E+02
2.950000E+02
2.950000E+02
2.950000E+02
2.950000E+02
2.950000E+02
2.950000E+02
2.950000E+02
2.950000E+02
2.950000E+02
2.950000E+02
2.950000E+02
2.950000E+02
2.950000E+02
2.950000E+02
2.950000E+02
2.950000E+02
2.950000E+02
2.950000E+02
2.950000E+02
2.950000E+02
2.950000E+02
2.950000E+02
2.950000E+02
2.950000E+02
2.950000E+02
2.950000E+02
2.950000E+02
2.950000E+02
2.950000E+02
2.950000E+02
2.950000E+02
2.950000E+02
2.950000E+02
2.950000E+02
2.950000E+02
2.950000E+02
2.950000E+02
2.950000E+02
2.950000E+02
2.950000E+02
2.950000E+02
2.950000E+02
2.950000E+02
2.950000E+02
2.950000E+02
2.950000E+02
2.950000E+02
2.950000E+02
2.950000E+02
2.950000E+02
2.950000E+02
2.950000E+02
2.950000E+02
2.950000E+02
2.950000E+02
2.950000E+02
2.950000E+02
2.950000E+02
2.950000E+02
2.950000E+02
2.950000E+02
2.950000E+02
2.950000E+02
2.950000E+02
2.950000E+02
2.950000E+02
2.950000E+02
2.950000E+02
2.950000E+02
2.950000E+02
2.950000E+02
2.950000E+02
2.950000E+02
2.950000E+02
2.950000E+02
2.950000E+02
2.950000E+02
2.950000E+02
3.000000E+02
3.000000E+02
3.000000E+02
3.000000E+02
3.000000E+02
3.000000E+02
3.000000E+02
3.000000E+02
3.000000E+02
3.000000E+02
3.000000E+02
3.000000E+02
3.000000E+02
3.000000E+02
3.000000E+02
3.000000E+02
3.000000E+02
3.000000E+02
3.000000E+02
3.000000E+02
3.000000E+02
3.000000E+02
3.000000E+02
3.000000E+02
3.000000E+02
3.000000E+02
3.000000E+02
3.000000E+02
3.000000E+02
3.000000E+02
3.000000E+02
3.000000E+02
3.000000E+02
3.000000E+02
3.000000E+02
3.000000E+02
3.000000E+02
3.000000E+02
3.000000E+02
3.000000E+02
3.000000E+02
3.000000E+02
3.000000E+02
3.000000E+02
3.000000E+02
3.000000E+02
3.000000E+02
3.000000E+02
3.000000E+02
3.000000E+02
3.000000E+02
3.000000E+02
3.000000E+02
3.000000E+02
3.000000E+02
3.000000E+02
3.000000E+02
3.000000E+02
3.000000E+02
3.000000E+02
3.000000E+02
3.000000E+02
3.000000E+02
3.000000E+02
3.000000E+02
3.000000E+02
3.000000E+02
3.000000E+02
3.000000E+02
3.000000E+02
3.000000E+02
3.000000E+02
3.000000E+02
3.000000E+02
3.000000E+02
3.000000E+02
3.000000E+02
3.000000E+02
3.000000E+02
3.000000E+02
3.000000E+02
3.000000E+02
3.000000E+02
3.000000E+02
3.000000E+02
3.000000E+02
3.000000E+02
3.000000E+02
3.000000E+02
3.000000E+02
3.000000E+02
3.000000E+02
3.000000E+02
3.000000E+02
3.000000E+02
3.000000E+02
3.000000E+02
3.000000E+02
3.000000E+02
3.000000E+02
3.000000E+02
3.000000E+02
3.000000E+02
3.000000E+02
3.000000E+02
3.000000E+02
3.000000E+02
3.000000E+02
3.000000E+02
3.000000E+02
3.000000E+02
3.000000E+02
3.000000E+02
3.000000E+02
3.000000E+02
3.000000E+02
3.000000E+02
3.000000E+02
3.000000E+02
3.000000E+02
3.000000E+02
3.000000E+02
3.000000E+02
3.000000E+02
3.000000E+02
3.000000E+02
3.000000E+02
3.000000E+02
3.000000E+02
3.000000E+02
3.000000E+02
3.000000E+02
3.000000E+02
3.000000E+02
3.000000E+02
3.000000E+02
3.000000E+02
3.000000E+02
3.000000E+02
3.000000E+02
3.000000E+02
3.000000E+02
3.000000E+02
3.000000E+02
3.000000E+02
3.000000E+02
3.000000E+02
3.000000E+02
3.000000E+02
3.000000E+02
3.000000E+02
3.000000E+02
3.000000E+02
3.000000E+02
3.000000E+02
3.000000E+02
3.000000E+02
3.000000E+02
3.000000E+02
3.000000E+02
3.000000E+02
3.000000E+02
3.000000E+02
3.000000E+02
3.000000E+02
3.000000E+02
3.000000E+02
3.000000E+02
3.000000E+02
3.000000E+02
3.000000E+02
3.000000E+02
3.000000E+02
3.000000E+02
3.000000E+02
3.000000E+02
3.000000E+02
3.000000E+02
3.000000E+02
3.000000E+02
3.000000E+02
3.000000E+02
3.000000E+02
3.000000E+02
3.000000E+02
3.000000E+02
3.000000E+02
3.000000E+02
3.000000E+02
3.000000E+02
3.000000E+02
3.000000E+02
3.000000E+02
3.000000E+02
3.000000E+02
3.000000E+02
3.000000E+02
3.000000E+02
3.000000E+02
3.000000E+02
3.000000E+02
3.050000E+02
3.050000E+02
3.050000E+02
3.050000E+02
3.050000E+02
3.050000E+02
3.050000E+02
3.050000E+02
3.050000E+02
3.050000E+02
3.050000E+02
3.050000E+02
3.050000E+02
3.050000E+02
3.050000E+02
3.050000E+02
3.050000E+02
3.050000E+02
3.050000E+02
3.050000E+02
3.050000E+02
3.050000E+02
3.050000E+02
3.050000E+02
3.050000E+02
3.050000E+02
3.050000E+02
3.050000E+02
3.050000E+02
3.050000E+02
3.050000E+02
3.050000E+02
3.050000E+02
3.050000E+02
3.050000E+02
3.050000E+02
3.050000E+02
3.050000E+02
3.050000E+02
3.050000E+02
3.050000E+02
3.050000E+02
3.050000E+02
3.050000E+02
3.050000E+02
3.050000E+02
3.050000E+02
3.050000E+02
3.050000E+02
3.050000E+02
3.050000E+02
3.050000E+02
3.050000E+02
3.050000E+02
3.050000E+02
3.050000E+02
3.050000E+02
3.050000E+02
3.050000E+02
3.050000E+02
3.050000E+02
3.050000E+02
3.050000E+02
3.050000E+02
3.050000E+02
3.050000E+02
3.050000E+02
3.050000E+02
3.050000E+02
3.050000E+02
3.050000E+02
3.050000E+02
3.050000E+02
3.050000E+02
3.050000E+02
3.050000E+02
3.050000E+02
3.050000E+02
3.050000E+02
3.050000E+02
3.050000E+02
3.050000E+02
3.050000E+02
3.050000E+02
3.050000E+02
3.050000E+02
3.050000E+02
3.050000E+02
3.050000E+02
3.050000E+02
3.050000E+02
3.050000E+02
3.050000E+02
3.050000E+02
3.050000E+02
3.050000E+02
3.050000E+02
3.050000E+02
3.050000E+02
3.050000E+02
3.050000E+02
3.050000E+02
3.050000E+02
3.050000E+02
3.050000E+02
3.050000E+02
3.050000E+02
3.050000E+02
3.050000E+02
3.050000E+02
3.050000E+02
3.050000E+02
3.050000E+02
3.050000E+02
3.050000E+02
3.050000E+02
3.050000E+02
3.050000E+02
3.050000E+02
3.050000E+02
3.050000E+02
3.050000E+02
3.050000E+02
3.050000E+02
3.050000E+02
3.050000E+02
3.050000E+02
3.050000E+02
3.050000E+02
3.050000E+02
3.050000E+02
3.050000E+02
3.050000E+02
3.050000E+02
3.050000E+02
3.050000E+02
3.050000E+02
3.050000E+02
3.050000E+02
3.050000E+02
3.050000E+02
3.050000E+02
3.050000E+02
3.050000E+02
3.050000E+02
3.050000E+02
3.050000E+02
3.050000E+02
3.050000E+02
3.050000E+02
3.050000E+02
3.050000E+02
3.050000E+02
3.050000E+02
3.050000E+02
3.050000E+02
3.050000E+02
3.050000E+02
3.050000E+02
3.050000E+02
3.050000E+02
3.050000E+02
3.050000E+02
3.050000E+02
3.050000E+02
3.050000E+02
3.050000E+02
3.050000E+02
3.050000E+02
3.050000E+02
3.050000E+02
3.050000E+02
3.050000E+02
3.050000E+02
3.050000E+02
3.050000E+02
3.050000E+02
3.050000E+02
3.050000E+02
3.050000E+02
3.050000E+02
3.050000E+02
3.050000E+02
3.050000E+02
3.050000E+02
3.050000E+02
3.050000E+02
3.050000E+02
3.050000E+02
3.050000E+02
3.050000E+02
3.050000E+02
3.050000E+02
3.050000E+02
3.050000E+02
3.050000E+02
3.050000E+02
3.050000E+02
3.050000E+02
3.050000E+02
3.050000E+02
3.100000E+02
3.100000E+02
3.100000E+02
3.100000E+02
3.100000E+02
3.100000E+02
3.100000E+02
3.100000E+02
3.100000E+02
3.100000E+02
3.100000E+02
3.100000E+02
3.100000E+02
3.100000E+02
3.100000E+02
3.100000E+02
3.100000E+02
3.100000E+02
3.100000E+02
3.100000E+02
3.100000E+02
3.100000E+02
3.100000E+02
3.100000E+02
3.100000E+02
3.100000E+02
3.100000E+02
3.100000E+02
3.100000E+02
3.100000E+02
3.100000E+02
3.100000E+02
3.100000E+02
3.100000E+02
3.100000E+02
3.100000E+02
3.100000E+02
3.100000E+02
3.100000E+02
3.100000E+02
3.100000E+02
3.100000E+02
3.100000E+02
3.100000E+02
3.100000E+02
3.100000E+02
3.100000E+02
3.100000E+02
3.100000E+02
3.100000E+02
3.100000E+02
3.100000E+02
3.100000E+02
3.100000E+02
3.100000E+02
3.100000E+02
3.100000E+02
3.100000E+02
3.100000E+02
3.100000E+02
3.100000E+02
3.100000E+02
3.100000E+02
3.100000E+02
3.100000E+02
3.100000E+02
3.100000E+02
3.100000E+02
3.100000E+02
3.100000E+02
3.100000E+02
3.100000E+02
3.100000E+02
3.100000E+02
3.100000E+02
3.100000E+02
3.100000E+02
3.100000E+02
3.100000E+02
3.100000E+02
3.100000E+02
3.100000E+02
3.100000E+02
3.100000E+02
3.100000E+02
3.100000E+02
3.100000E+02
3.100000E+02
3.100000E+02
3.100000E+02
3.100000E+02
3.100000E+02
3.100000E+02
3.100000E+02
3.100000E+02
3.100000E+02
3.100000E+02
3.100000E+02
3.100000E+02
3.100000E+02
3.100000E+02
3.100000E+02
3.100000E+02
3.100000E+02
3.100000E+02
3.100000E+02
3.100000E+02
3.100000E+02
3.100000E+02
3.100000E+02
3.100000E+02
3.100000E+02
3.100000E+02
3.100000E+02
3.100000E+02
3.100000E+02
3.100000E+02
3.100000E+02
3.100000E+02
3.100000E+02
3.100000E+02
3.100000E+02
3.100000E+02
3.100000E+02
3.100000E+02
3.100000E+02
3.100000E+02
3.100000E+02
3.100000E+02
3.100000E+02
3.100000E+02
3.100000E+02
3.100000E+02
3.100000E+02
3.100000E+02
3.100000E+02
3.100000E+02
3.100000E+02
3.100000E+02
3.100000E+02
3.100000E+02
3.100000E+02
3.100000E+02
3.100000E+02
3.100000E+02
3.100000E+02
3.100000E+02
3.100000E+02
3.100000E+02
3.100000E+02
3.100000E+02
3.100000E+02
3.100000E+02
3.100000E+02
3.100000E+02
3.100000E+02
3.100000E+02
3.100000E+02
3.100000E+02
3.100000E+02
3.100000E+02
3.100000E+02
3.100000E+02
3.100000E+02
3.100000E+02
3.100000E+02
3.100000E+02
3.100000E+02
3.100000E+02
3.100000E+02
3.100000E+02
3.100000E+02
3.100000E+02
3.100000E+02
3.100000E+02
3.100000E+02
3.100000E+02
3.100000E+02
3.100000E+02
3.100000E+02
3.100000E+02
3.100000E+02
3.100000E+02
3.100000E+02
3.100000E+02
3.100000E+02
3.100000E+02
3.100000E+02
3.100000E+02
3.100000E+02
3.100000E+02
3.100000E+02
3.100000E+02
3.100000E+02
3.100000E+02
3.100000E+02
3.100000E+02
3.100000E+02
3.100000E+02
3.100000E+02
3.100000E+02
3.150000E+02
3.150000E+02
3.150000E+02
3.150000E+02
3.150000E+02
3.150000E+02
3.150000E+02
3.150000E+02
3.150000E+02
3.150000E+02
3.150000E+02
3.150000E+02
3.150000E+02
3.150000E+02
3.150000E+02
3.150000E+02
3.150000E+02
3.150000E+02
3.150000E+02
3.150000E+02
3.150000E+02
3.150000E+02
3.150000E+02
3.150000E+02
3.150000E+02
3.150000E+02
3.150000E+02
3.150000E+02
3.150000E+02
3.150000E+02
3.150000E+02
3.150000E+02
3.150000E+02
3.150000E+02
3.150000E+02
3.150000E+02
3.150000E+02
3.150000E+02
3.150000E+02
3.150000E+02
3.150000E+02
3.150000E+02
3.150000E+02
3.150000E+02
3.150000E+02
3.150000E+02
3.150000E+02
3.150000E+02
3.150000E+02
3.150000E+02
3.150000E+02
3.150000E+02
3.150000E+02
3.150000E+02
3.150000E+02
3.150000E+02
3.150000E+02
3.150000E+02
3.150000E+02
3.150000E+02
3.150000E+02
3.150000E+02
3.150000E+02
3.150000E+02
3.150000E+02
3.150000E+02
3.150000E+02
3.150000E+02
3.150000E+02
3.150000E+02
3.150000E+02
3.150000E+02
3.150000E+02
3.150000E+02
3.150000E+02
3.150000E+02
3.150000E+02
3.150000E+02
3.150000E+02
3.150000E+02
3.150000E+02
3.150000E+02
3.150000E+02
3.150000E+02
3.150000E+02
3.150000E+02
3.150000E+02
3.150000E+02
3.150000E+02
3.150000E+02
3.150000E+02
3.150000E+02
3.150000E+02
3.150000E+02
3.150000E+02
3.150000E+02
3.150000E+02
3.150000E+02
3.150000E+02
3.150000E+02
3.150000E+02
3.150000E+02
3.150000E+02
3.150000E+02
3.150000E+02
3.150000E+02
3.150000E+02
3.150000E+02
3.150000E+02
3.150000E+02
3.150000E+02
3.150000E+02
3.150000E+02
3.150000E+02
3.150000E+02
3.150000E+02
3.150000E+02
3.150000E+02
3.150000E+02
3.150000E+02
3.150000E+02
3.150000E+02
3.150000E+02
3.150000E+02
3.150000E+02
3.150000E+02
3.150000E+02
3.150000E+02
3.150000E+02
3.150000E+02
3.150000E+02
3.150000E+02
3.150000E+02
3.150000E+02
3.150000E+02
3.150000E+02
3.150000E+02
3.150000E+02
3.150000E+02
3.150000E+02
3.150000E+02
3.150000E+02
3.150000E+02
3.150000E+02
3.150000E+02
3.150000E+02
3.150000E+02
3.150000E+02
3.150000E+02
3.150000E+02
3.150000E+02
3.150000E+02
3.150000E+02
3.150000E+02
3.150000E+02
3.150000E+02
3.150000E+02
3.150000E+02
3.150000E+02
3.150000E+02
3.150000E+02
3.150000E+02
3.150000E+02
3.150000E+02
3.150000E+02
3.150000E+02
3.150000E+02
3.150000E+02
3.150000E+02
3.150000E+02
3.150000E+02
3.150000E+02
3.150000E+02
3.150000E+02
3.150000E+02
3.150000E+02
3.150000E+02
3.150000E+02
3.150000E+02
3.150000E+02
3.150000E+02
3.150000E+02
3.150000E+02
3.150000E+02
3.150000E+02
3.150000E+02
3.150000E+02
3.150000E+02
3.150000E+02
3.150000E+02
3.150000E+02
3.150000E+02
3.150000E+02
3.150000E+02
3.150000E+02
3.150000E+02
3.150000E+02
3.150000E+02
3.150000E+02
3.150000E+02
3.150000E+02
3.200000E+02
3.200000E+02
3.200000E+02
3.200000E+02
3.200000E+02
3.200000E+02
3.200000E+02
3.200000E+02
3.200000E+02
3.200000E+02
3.200000E+02
3.200000E+02
3.200000E+02
3.200000E+02
3.200000E+02
3.200000E+02
3.200000E+02
3.200000E+02
3.200000E+02
3.200000E+02
3.200000E+02
3.200000E+02
3.200000E+02
3.200000E+02
3.200000E+02
3.200000E+02
3.200000E+02
3.200000E+02
3.200000E+02
3.200000E+02
3.200000E+02
3.200000E+02
3.200000E+02
3.200000E+02
3.200000E+02
3.200000E+02
3.200000E+02
3.200000E+02
3.200000E+02
3.200000E+02
3.200000E+02
3.200000E+02
3.200000E+02
3.200000E+02
3.200000E+02
3.200000E+02
3.200000E+02
3.200000E+02
3.200000E+02
3.200000E+02
3.200000E+02
3.200000E+02
3.200000E+02
3.200000E+02
3.200000E+02
3.200000E+02
3.200000E+02
3.200000E+02
3.200000E+02
3.200000E+02
3.200000E+02
3.200000E+02
3.200000E+02
3.200000E+02
3.200000E+02
3.200000E+02
3.200000E+02
3.200000E+02
3.200000E+02
3.200000E+02
3.200000E+02
3.200000E+02
3.200000E+02
3.200000E+02
3.200000E+02
3.200000E+02
3.200000E+02
3.200000E+02
3.200000E+02
3.200000E+02
3.200000E+02
3.200000E+02
3.200000E+02
3.200000E+02
3.200000E+02
3.200000E+02
3.200000E+02
3.200000E+02
3.200000E+02
3.200000E+02
3.200000E+02
3.200000E+02
3.200000E+02
3.200000E+02
3.200000E+02
3.200000E+02
3.200000E+02
3.200000E+02
3.200000E+02
3.200000E+02
3.200000E+02
3.200000E+02
3.200000E+02
3.200000E+02
3.200000E+02
3.200000E+02
3.200000E+02
3.200000E+02
3.200000E+02
3.200000E+02
3.200000E+02
3.200000E+02
3.200000E+02
3.200000E+02
3.200000E+02
3.200000E+02
3.200000E+02
3.200000E+02
3.200000E+02
3.200000E+02
3.200000E+02
3.200000E+02
3.200000E+02
3.200000E+02
3.200000E+02
3.200000E+02
3.200000E+02
3.200000E+02
3.200000E+02
3.200000E+02
3.200000E+02
3.200000E+02
3.200000E+02
3.200000E+02
3.200000E+02
3.200000E+02
3.200000E+02
3.200000E+02
3.200000E+02
3.200000E+02
3.200000E+02
3.200000E+02
3.200000E+02
3.200000E+02
3.200000E+02
3.200000E+02
3.200000E+02
3.200000E+02
3.200000E+02
3.200000E+02
3.200000E+02
3.200000E+02
3.200000E+02
3.200000E+02
3.200000E+02
3.200000E+02
3.200000E+02
3.200000E+02
3.200000E+02
3.200000E+02
3.200000E+02
3.200000E+02
3.200000E+02
3.200000E+02
3.200000E+02
3.200000E+02
3.200000E+02
3.200000E+02
3.200000E+02
3.200000E+02
3.200000E+02
3.200000E+02
3.200000E+02
3.200000E+02
3.200000E+02
3.200000E+02
3.200000E+02
3.200000E+02
3.200000E+02
3.200000E+02
3.200000E+02
3.200000E+02
3.200000E+02
3.200000E+02
3.200000E+02
3.200000E+02
3.200000E+02
3.200000E+02
3.200000E+02
3.200000E+02
3.200000E+02
3.200000E+02
3.200000E+02
3.200000E+02
3.200000E+02
3.200000E+02
3.200000E+02
3.200000E+02
3.200000E+02
3.200000E+02
3.200000E+02
3.250000E+02
3.250000E+02
3.250000E+02
3.250000E+02
3.250000E+02
3.250000E+02
3.250000E+02
3.250000E+02
3.250000E+02
3.250000E+02
3.250000E+02
3.250000E+02
3.250000E+02
3.250000E+02
3.250000E+02
3.250000E+02
3.250000E+02
3.250000E+02
3.250000E+02
3.250000E+02
3.250000E+02
3.250000E+02
3.250000E+02
3.250000E+02
3.250000E+02
3.250000E+02
3.250000E+02
3.250000E+02
3.250000E+02
3.250000E+02
3.250000E+02
3.250000E+02
3.250000E+02
3.250000E+02
3.250000E+02
3.250000E+02
3.250000E+02
3.250000E+02
3.250000E+02
3.250000E+02
3.250000E+02
3.250000E+02
3.250000E+02
3.250000E+02
3.250000E+02
3.250000E+02
3.250000E+02
3.250000E+02
3.250000E+02
3.250000E+02
3.250000E+02
3.250000E+02
3.250000E+02
3.250000E+02
3.250000E+02
3.250000E+02
3.250000E+02
3.250000E+02
3.250000E+02
3.250000E+02
3.250000E+02
3.250000E+02
3.250000E+02
3.250000E+02
3.250000E+02
3.250000E+02
3.250000E+02
3.250000E+02
3.250000E+02
3.250000E+02
3.250000E+02
3.250000E+02
3.250000E+02
3.250000E+02
3.250000E+02
3.250000E+02
3.250000E+02
3.250000E+02
3.250000E+02
3.250000E+02
3.250000E+02
3.250000E+02
3.250000E+02
3.250000E+02
3.250000E+02
3.250000E+02
3.250000E+02
3.250000E+02
3.250000E+02
3.250000E+02
3.250000E+02
3.250000E+02
3.250000E+02
3.250000E+02
3.250000E+02
3.250000E+02
3.250000E+02
3.250000E+02
3.250000E+02
3.250000E+02
3.250000E+02
3.250000E+02
3.250000E+02
3.250000E+02
3.250000E+02
3.250000E+02
3.250000E+02
3.250000E+02
3.250000E+02
3.250000E+02
3.250000E+02
3.250000E+02
3.250000E+02
3.250000E+02
3.250000E+02
3.250000E+02
3.250000E+02
3.250000E+02
3.250000E+02
3.250000E+02
3.250000E+02
3.250000E+02
3.250000E+02
3.250000E+02
3.250000E+02
3.250000E+02
3.250000E+02
3.250000E+02
3.250000E+02
3.250000E+02
3.250000E+02
3.250000E+02
3.250000E+02
3.250000E+02
3.250000E+02
3.250000E+02
3.250000E+02
3.250000E+02
3.250000E+02
3.250000E+02
3.250000E+02
3.250000E+02
3.250000E+02
3.250000E+02
3.250000E+02
3.250000E+02
3.250000E+02
3.250000E+02
3.250000E+02
3.250000E+02
3.250000E+02
3.250000E+02
3.250000E+02
3.250000E+02
3.250000E+02
3.250000E+02
3.250000E+02
3.250000E+02
3.250000E+02
3.250000E+02
3.250000E+02
3.250000E+02
3.250000E+02
3.250000E+02
3.250000E+02
3.250000E+02
3.250000E+02
3.250000E+02
3.250000E+02
3.250000E+02
3.250000E+02
3.250000E+02
3.250000E+02
3.250000E+02
3.250000E+02
3.250000E+02
3.250000E+02
3.250000E+02
3.250000E+02
3.250000E+02
3.250000E+02
3.250000E+02
3.250000E+02
3.250000E+02
3.250000E+02
3.250000E+02
3.250000E+02
3.250000E+02
3.250000E+02
3.250000E+02
3.250000E+02
3.250000E+02
3.250000E+02
3.250000E+02
3.250000E+02
3.250000E+02
3.250000E+02
3.250000E+02
3.250000E+02
3.250000E+02
3.250000E+02
3.300000E+02
3.300000E+02
3.300000E+02
3.300000E+02
3.300000E+02
3.300000E+02
3.300000E+02
3.300000E+02
3.300000E+02
3.300000E+02
3.300000E+02
3.300000E+02
3.300000E+02
3.300000E+02
3.300000E+02
3.300000E+02
3.300000E+02
3.300000E+02
3.300000E+02
3.300000E+02
3.300000E+02
3.300000E+02
3.300000E+02
3.300000E+02
3.300000E+02
3.300000E+02
3.300000E+02
3.300000E+02
3.300000E+02
3.300000E+02
3.300000E+02
3.300000E+02
3.300000E+02
3.300000E+02
3.300000E+02
3.300000E+02
3.300000E+02
3.300000E+02
3.300000E+02
3.300000E+02
3.300000E+02
3.300000E+02
3.300000E+02
3.300000E+02
3.300000E+02
3.300000E+02
3.300000E+02
3.300000E+02
3.300000E+02
3.300000E+02
3.300000E+02
3.300000E+02
3.300000E+02
3.300000E+02
3.300000E+02
3.300000E+02
3.300000E+02
3.300000E+02
3.300000E+02
3.300000E+02
3.300000E+02
3.300000E+02
3.300000E+02
3.300000E+02
3.300000E+02
3.300000E+02
3.300000E+02
3.300000E+02
3.300000E+02
3.300000E+02
3.300000E+02
3.300000E+02
3.300000E+02
3.300000E+02
3.300000E+02
3.300000E+02
3.300000E+02
3.300000E+02
3.300000E+02
3.300000E+02
3.300000E+02
3.300000E+02
3.300000E+02
3.300000E+02
3.300000E+02
3.300000E+02
3.300000E+02
3.300000E+02
3.300000E+02
3.300000E+02
3.300000E+02
3.300000E+02
3.300000E+02
3.300000E+02
3.300000E+02
3.300000E+02
3.300000E+02
3.300000E+02
3.300000E+02
3.300000E+02
3.300000E+02
3.300000E+02
3.300000E+02
3.300000E+02
3.300000E+02
3.300000E+02
3.300000E+02
3.300000E+02
3.300000E+02
3.300000E+02
3.300000E+02
3.300000E+02
3.300000E+02
3.300000E+02
3.300000E+02
3.300000E+02
3.300000E+02
3.300000E+02
3.300000E+02
3.300000E+02
3.300000E+02
3.300000E+02
3.300000E+02
3.300000E+02
3.300000E+02
3.300000E+02
3.300000E+02
3.300000E+02
3.300000E+02
3.300000E+02
3.300000E+02
3.300000E+02
3.300000E+02
3.300000E+02
3.300000E+02
3.300000E+02
3.300000E+02
3.300000E+02
3.300000E+02
3.300000E+02
3.300000E+02
3.300000E+02
3.300000E+02
3.300000E+02
3.300000E+02
3.300000E+02
3.300000E+02
3.300000E+02
3.300000E+02
3.300000E+02
3.300000E+02
3.300000E+02
3.300000E+02
3.300000E+02
3.300000E+02
3.300000E+02
3.300000E+02
3.300000E+02
3.300000E+02
3.300000E+02
3.300000E+02
3.300000E+02
3.300000E+02
3.300000E+02
3.300000E+02
3.300000E+02
3.300000E+02
3.300000E+02
3.300000E+02
3.300000E+02
3.300000E+02
3.300000E+02
3.300000E+02
3.300000E+02
3.300000E+02
3.300000E+02
3.300000E+02
3.300000E+02
3.300000E+02
3.300000E+02
3.300000E+02
3.300000E+02
3.300000E+02
3.300000E+02
3.300000E+02
3.300000E+02
3.300000E+02
3.300000E+02
3.300000E+02
3.300000E+02
3.300000E+02
3.300000E+02
3.300000E+02
3.300000E+02
3.300000E+02
3.300000E+02
3.300000E+02
3.300000E+02
3.300000E+02
3.300000E+02
3.300000E+02
3.350000E+02
3.350000E+02
3.350000E+02
3.350000E+02
3.350000E+02
3.350000E+02
3.350000E+02
3.350000E+02
3.350000E+02
3.350000E+02
3.350000E+02
3.350000E+02
3.350000E+02
3.350000E+02
3.350000E+02
3.350000E+02
3.350000E+02
3.350000E+02
3.350000E+02
3.350000E+02
3.350000E+02
3.350000E+02
3.350000E+02
3.350000E+02
3.350000E+02
3.350000E+02
3.350000E+02
3.350000E+02
3.350000E+02
3.350000E+02
3.350000E+02
3.350000E+02
3.350000E+02
3.350000E+02
3.350000E+02
3.350000E+02
3.350000E+02
3.350000E+02
3.350000E+02
3.350000E+02
3.350000E+02
3.350000E+02
3.350000E+02
3.350000E+02
3.350000E+02
3.350000E+02
3.350000E+02
3.350000E+02
3.350000E+02
3.350000E+02
3.350000E+02
3.350000E+02
3.350000E+02
3.350000E+02
3.350000E+02
3.350000E+02
3.350000E+02
3.350000E+02
3.350000E+02
3.350000E+02
3.350000E+02
3.350000E+02
3.350000E+02
3.350000E+02
3.350000E+02
3.350000E+02
3.350000E+02
3.350000E+02
3.350000E+02
3.350000E+02
3.350000E+02
3.350000E+02
3.350000E+02
3.350000E+02
3.350000E+02
3.350000E+02
3.350000E+02
3.350000E+02
3.350000E+02
3.350000E+02
3.350000E+02
3.350000E+02
3.350000E+02
3.350000E+02
3.350000E+02
3.350000E+02
3.350000E+02
3.350000E+02
3.350000E+02
3.350000E+02
3.350000E+02
3.350000E+02
3.350000E+02
3.350000E+02
3.350000E+02
3.350000E+02
3.350000E+02
3.350000E+02
3.350000E+02
3.350000E+02
3.350000E+02
3.350000E+02
3.350000E+02
3.350000E+02
3.350000E+02
3.350000E+02
3.350000E+02
3.350000E+02
3.350000E+02
3.350000E+02
3.350000E+02
3.350000E+02
3.350000E+02
3.350000E+02
3.350000E+02
3.350000E+02
3.350000E+02
3.350000E+02
3.350000E+02
3.350000E+02
3.350000E+02
3.350000E+02
3.350000E+02
3.350000E+02
3.350000E+02
3.350000E+02
3.350000E+02
3.350000E+02
3.350000E+02
3.350000E+02
3.350000E+02
3.350000E+02
3.350000E+02
3.350000E+02
3.350000E+02
3.350000E+02
3.350000E+02
3.350000E+02
3.350000E+02
3.350000E+02
3.350000E+02
3.350000E+02
3.350000E+02
3.350000E+02
3.350000E+02
3.350000E+02
3.350000E+02
3.350000E+02
3.350000E+02
3.350000E+02
3.350000E+02
3.350000E+02
3.350000E+02
3.350000E+02
3.350000E+02
3.350000E+02
3.350000E+02
3.350000E+02
3.350000E+02
3.350000E+02
3.350000E+02
3.350000E+02
3.350000E+02
3.350000E+02
3.350000E+02
3.350000E+02
3.350000E+02
3.350000E+02
3.350000E+02
3.350000E+02
3.350000E+02
3.350000E+02
3.350000E+02
3.350000E+02
3.350000E+02
3.350000E+02
3.350000E+02
3.350000E+02
3.350000E+02
3.350000E+02
3.350000E+02
3.350000E+02
3.350000E+02
3.350000E+02
3.350000E+02
3.350000E+02
3.350000E+02
3.350000E+02
3.350000E+02
3.350000E+02
3.350000E+02
3.350000E+02
3.350000E+02
3.350000E+02
3.350000E+02
3.350000E+02
3.350000E+02
3.350000E+02
3.350000E+02
3.350000E+02
3.350000E+02
3.400000E+02
3.400000E+02
3.400000E+02
3.400000E+02
3.400000E+02
3.400000E+02
3.400000E+02
3.400000E+02
3.400000E+02
3.400000E+02
3.400000E+02
3.400000E+02
3.400000E+02
3.400000E+02
3.400000E+02
3.400000E+02
3.400000E+02
3.400000E+02
3.400000E+02
3.400000E+02
3.400000E+02
3.400000E+02
3.400000E+02
3.400000E+02
3.400000E+02
3.400000E+02
3.400000E+02
3.400000E+02
3.400000E+02
3.400000E+02
3.400000E+02
3.400000E+02
3.400000E+02
3.400000E+02
3.400000E+02
3.400000E+02
3.400000E+02
3.400000E+02
3.400000E+02
3.400000E+02
3.400000E+02
3.400000E+02
3.400000E+02
3.400000E+02
3.400000E+02
3.400000E+02
3.400000E+02
3.400000E+02
3.400000E+02
3.400000E+02
3.400000E+02
3.400000E+02
3.400000E+02
3.400000E+02
3.400000E+02
3.400000E+02
3.400000E+02
3.400000E+02
3.400000E+02
3.400000E+02
3.400000E+02
3.400000E+02
3.400000E+02
3.400000E+02
3.400000E+02
3.400000E+02
3.400000E+02
3.400000E+02
3.400000E+02
3.400000E+02
3.400000E+02
3.400000E+02
3.400000E+02
3.400000E+02
3.400000E+02
3.400000E+02
3.400000E+02
3.400000E+02
3.400000E+02
3.400000E+02
3.400000E+02
3.400000E+02
3.400000E+02
3.400000E+02
3.400000E+02
3.400000E+02
3.400000E+02
3.400000E+02
3.400000E+02
3.400000E+02
3.400000E+02
3.400000E+02
3.400000E+02
3.400000E+02
3.400000E+02
3.400000E+02
3.400000E+02
3.400000E+02
3.400000E+02
3.400000E+02
3.400000E+02
3.400000E+02
3.400000E+02
3.400000E+02
3.400000E+02
3.400000E+02
3.400000E+02
3.400000E+02
3.400000E+02
3.400000E+02
3.400000E+02
3.400000E+02
3.400000E+02
3.400000E+02
3.400000E+02
3.400000E+02
3.400000E+02
3.400000E+02
3.400000E+02
3.400000E+02
3.400000E+02
3.400000E+02
3.400000E+02
3.400000E+02
3.400000E+02
3.400000E+02
3.400000E+02
3.400000E+02
3.400000E+02
3.400000E+02
3.400000E+02
3.400000E+02
3.400000E+02
3.400000E+02
3.400000E+02
3.400000E+02
3.400000E+02
3.400000E+02
3.400000E+02
3.400000E+02
3.400000E+02
3.400000E+02
3.400000E+02
3.400000E+02
3.400000E+02
3.400000E+02
3.400000E+02
3.400000E+02
3.400000E+02
3.400000E+02
3.400000E+02
3.400000E+02
3.400000E+02
3.400000E+02
3.400000E+02
3.400000E+02
3.400000E+02
3.400000E+02
3.400000E+02
3.400000E+02
3.400000E+02
3.400000E+02
3.400000E+02
3.400000E+02
3.400000E+02
3.400000E+02
3.400000E+02
3.400000E+02
3.400000E+02
3.400000E+02
3.400000E+02
3.400000E+02
3.400000E+02
3.400000E+02
3.400000E+02
3.400000E+02
3.400000E+02
3.400000E+02
3.400000E+02
3.400000E+02
3.400000E+02
3.400000E+02
3.400000E+02
3.400000E+02
3.400000E+02
3.400000E+02
3.400000E+02
3.400000E+02
3.400000E+02
3.400000E+02
3.400000E+02
3.400000E+02
3.400000E+02
3.400000E+02
3.400000E+02
3.400000E+02
3.400000E+02
3.400000E+02
3.400000E+02
3.400000E+02
3.400000E+02
3.450000E+02
3.450000E+02
3.450000E+02
3.450000E+02
3.450000E+02
3.450000E+02
3.450000E+02
3.450000E+02
3.450000E+02
3.450000E+02
3.450000E+02
3.450000E+02
3.450000E+02
3.450000E+02
3.450000E+02
3.450000E+02
3.450000E+02
3.450000E+02
3.450000E+02
3.450000E+02
3.450000E+02
3.450000E+02
3.450000E+02
3.450000E+02
3.450000E+02
3.450000E+02
3.450000E+02
3.450000E+02
3.450000E+02
3.450000E+02
3.450000E+02
3.450000E+02
3.450000E+02
3.450000E+02
3.450000E+02
3.450000E+02
3.450000E+02
3.450000E+02
3.450000E+02
3.450000E+02
3.450000E+02
3.450000E+02
3.450000E+02
3.450000E+02
3.450000E+02
3.450000E+02
3.450000E+02
3.450000E+02
3.450000E+02
3.450000E+02
3.450000E+02
3.450000E+02
3.450000E+02
3.450000E+02
3.450000E+02
3.450000E+02
3.450000E+02
3.450000E+02
3.450000E+02
3.450000E+02
3.450000E+02
3.450000E+02
3.450000E+02
3.450000E+02
3.450000E+02
3.450000E+02
3.450000E+02
3.450000E+02
3.450000E+02
3.450000E+02
3.450000E+02
3.450000E+02
3.450000E+02
3.450000E+02
3.450000E+02
3.450000E+02
3.450000E+02
3.450000E+02
3.450000E+02
3.450000E+02
3.450000E+02
3.450000E+02
3.450000E+02
3.450000E+02
3.450000E+02
3.450000E+02
3.450000E+02
3.450000E+02
3.450000E+02
3.450000E+02
3.450000E+02
3.450000E+02
3.450000E+02
3.450000E+02
3.450000E+02
3.450000E+02
3.450000E+02
3.450000E+02
3.450000E+02
3.450000E+02
3.450000E+02
3.450000E+02
3.450000E+02
3.450000E+02
3.450000E+02
3.450000E+02
3.450000E+02
3.450000E+02
3.450000E+02
3.450000E+02
3.450000E+02
3.450000E+02
3.450000E+02
3.450000E+02
3.450000E+02
3.450000E+02
3.450000E+02
3.450000E+02
3.450000E+02
3.450000E+02
3.450000E+02
3.450000E+02
3.450000E+02
3.450000E+02
3.450000E+02
3.450000E+02
3.450000E+02
3.450000E+02
3.450000E+02
3.450000E+02
3.450000E+02
3.450000E+02
3.450000E+02
3.450000E+02
3.450000E+02
3.450000E+02
3.450000E+02
3.450000E+02
3.450000E+02
3.450000E+02
3.450000E+02
3.450000E+02
3.450000E+02
3.450000E+02
3.450000E+02
3.450000E+02
3.450000E+02
3.450000E+02
3.450000E+02
3.450000E+02
3.450000E+02
3.450000E+02
3.450000E+02
3.450000E+02
3.450000E+02
3.450000E+02
3.450000E+02
3.450000E+02
3.450000E+02
3.450000E+02
3.450000E+02
3.450000E+02
3.450000E+02
3.450000E+02
3.450000E+02
3.450000E+02
3.450000E+02
3.450000E+02
3.450000E+02
3.450000E+02
3.450000E+02
3.450000E+02
3.450000E+02
3.450000E+02
3.450000E+02
3.450000E+02
3.450000E+02
3.450000E+02
3.450000E+02
3.450000E+02
3.450000E+02
3.450000E+02
3.450000E+02
3.450000E+02
3.450000E+02
3.450000E+02
3.450000E+02
3.450000E+02
3.450000E+02
3.450000E+02
3.450000E+02
3.450000E+02
3.450000E+02
3.450000E+02
3.450000E+02
3.450000E+02
3.450000E+02
3.450000E+02
3.450000E+02
3.450000E+02
3.450000E+02
3.500000E+02
3.500000E+02
3.500000E+02
3.500000E+02
3.500000E+02
3.500000E+02
3.500000E+02
3.500000E+02
3.500000E+02
3.500000E+02
3.500000E+02
3.500000E+02
3.500000E+02
3.500000E+02
3.500000E+02
3.500000E+02
3.500000E+02
3.500000E+02
3.500000E+02
3.500000E+02
3.500000E+02
3.500000E+02
3.500000E+02
3.500000E+02
3.500000E+02
3.500000E+02
3.500000E+02
3.500000E+02
3.500000E+02
3.500000E+02
3.500000E+02
3.500000E+02
3.500000E+02
3.500000E+02
3.500000E+02
3.500000E+02
3.500000E+02
3.500000E+02
3.500000E+02
3.500000E+02
3.500000E+02
3.500000E+02
3.500000E+02
3.500000E+02
3.500000E+02
3.500000E+02
3.500000E+02
3.500000E+02
3.500000E+02
3.500000E+02
3.500000E+02
3.500000E+02
3.500000E+02
3.500000E+02
3.500000E+02
3.500000E+02
3.500000E+02
3.500000E+02
3.500000E+02
3.500000E+02
3.500000E+02
3.500000E+02
3.500000E+02
3.500000E+02
3.500000E+02
3.500000E+02
3.500000E+02
3.500000E+02
3.500000E+02
3.500000E+02
3.500000E+02
3.500000E+02
3.500000E+02
3.500000E+02
3.500000E+02
3.500000E+02
3.500000E+02
3.500000E+02
3.500000E+02
3.500000E+02
3.500000E+02
3.500000E+02
3.500000E+02
3.500000E+02
3.500000E+02
3.500000E+02
3.500000E+02
3.500000E+02
3.500000E+02
3.500000E+02
3.500000E+02
3.500000E+02
3.500000E+02
3.500000E+02
3.500000E+02
3.500000E+02
3.500000E+02
3.500000E+02
3.500000E+02
3.500000E+02
3.500000E+02
3.500000E+02
3.500000E+02
3.500000E+02
3.500000E+02
3.500000E+02
3.500000E+02
3.500000E+02
3.500000E+02
3.500000E+02
3.500000E+02
3.500000E+02
3.500000E+02
3.500000E+02
3.500000E+02
3.500000E+02
3.500000E+02
3.500000E+02
3.500000E+02
3.500000E+02
3.500000E+02
3.500000E+02
3.500000E+02
3.500000E+02
3.500000E+02
3.500000E+02
3.500000E+02
3.500000E+02
3.500000E+02
3.500000E+02
3.500000E+02
3.500000E+02
3.500000E+02
3.500000E+02
3.500000E+02
3.500000E+02
3.500000E+02
3.500000E+02
3.500000E+02
3.500000E+02
3.500000E+02
3.500000E+02
3.500000E+02
3.500000E+02
3.500000E+02
3.500000E+02
3.500000E+02
3.500000E+02
3.500000E+02
3.500000E+02
3.500000E+02
3.500000E+02
3.500000E+02
3.500000E+02
3.500000E+02
3.500000E+02
3.500000E+02
3.500000E+02
3.500000E+02
3.500000E+02
3.500000E+02
3.500000E+02
3.500000E+02
3.500000E+02
3.500000E+02
3.500000E+02
3.500000E+02
3.500000E+02
3.500000E+02
3.500000E+02
3.500000E+02
3.500000E+02
3.500000E+02
3.500000E+02
3.500000E+02
3.500000E+02
3.500000E+02
3.500000E+02
3.500000E+02
3.500000E+02
3.500000E+02
3.500000E+02
3.500000E+02
3.500000E+02
3.500000E+02
3.500000E+02
3.500000E+02
3.500000E+02
3.500000E+02
3.500000E+02
3.500000E+02
3.500000E+02
3.500000E+02
3.500000E+02
3.500000E+02
3.500000E+02
3.500000E+02
3.500000E+02
3.500000E+02
3.500000E+02
3.500000E+02
3.550000E+02
3.550000E+02
3.550000E+02
3.550000E+02
3.550000E+02
3.550000E+02
3.550000E+02
3.550000E+02
3.550000E+02
3.550000E+02
3.550000E+02
3.550000E+02
3.550000E+02
3.550000E+02
3.550000E+02
3.550000E+02
3.550000E+02
3.550000E+02
3.550000E+02
3.550000E+02
3.550000E+02
3.550000E+02
3.550000E+02
3.550000E+02
3.550000E+02
3.550000E+02
3.550000E+02
3.550000E+02
3.550000E+02
3.550000E+02
3.550000E+02
3.550000E+02
3.550000E+02
3.550000E+02
3.550000E+02
3.550000E+02
3.550000E+02
3.550000E+02
3.550000E+02
3.550000E+02
3.550000E+02
3.550000E+02
3.550000E+02
3.550000E+02
3.550000E+02
3.550000E+02
3.550000E+02
3.550000E+02
3.550000E+02
3.550000E+02
3.550000E+02
3.550000E+02
3.550000E+02
3.550000E+02
3.550000E+02
3.550000E+02
3.550000E+02
3.550000E+02
3.550000E+02
3.550000E+02
3.550000E+02
3.550000E+02
3.550000E+02
3.550000E+02
3.550000E+02
3.550000E+02
3.550000E+02
3.550000E+02
3.550000E+02
3.550000E+02
3.550000E+02
3.550000E+02
3.550000E+02
3.550000E+02
3.550000E+02
3.550000E+02
3.550000E+02
3.550000E+02
3.550000E+02
3.550000E+02
3.550000E+02
3.550000E+02
3.550000E+02
3.550000E+02
3.550000E+02
3.550000E+02
3.550000E+02
3.550000E+02
3.550000E+02
3.550000E+02
3.550000E+02
3.550000E+02
3.550000E+02
3.550000E+02
3.550000E+02
3.550000E+02
3.550000E+02
3.550000E+02
3.550000E+02
3.550000E+02
3.550000E+02
3.550000E+02
3.550000E+02
3.550000E+02
3.550000E+02
3.550000E+02
3.550000E+02
3.550000E+02
3.550000E+02
3.550000E+02
3.550000E+02
3.550000E+02
3.550000E+02
3.550000E+02
3.550000E+02
3.550000E+02
3.550000E+02
3.550000E+02
3.550000E+02
3.550000E+02
3.550000E+02
3.550000E+02
3.550000E+02
3.550000E+02
3.550000E+02
3.550000E+02
3.550000E+02
3.550000E+02
3.550000E+02
3.550000E+02
3.550000E+02
3.550000E+02
3.550000E+02
3.550000E+02
3.550000E+02
3.550000E+02
3.550000E+02
3.550000E+02
3.550000E+02
3.550000E+02
3.550000E+02
3.550000E+02
3.550000E+02
3.550000E+02
3.550000E+02
3.550000E+02
3.550000E+02
3.550000E+02
3.550000E+02
3.550000E+02
3.550000E+02
3.550000E+02
3.550000E+02
3.550000E+02
3.550000E+02
3.550000E+02
3.550000E+02
3.550000E+02
3.550000E+02
3.550000E+02
3.550000E+02
3.550000E+02
3.550000E+02
3.550000E+02
3.550000E+02
3.550000E+02
3.550000E+02
3.550000E+02
3.550000E+02
3.550000E+02
3.550000E+02
3.550000E+02
3.550000E+02
3.550000E+02
3.550000E+02
3.550000E+02
3.550000E+02
3.550000E+02
3.550000E+02
3.550000E+02
3.550000E+02
3.550000E+02
3.550000E+02
3.550000E+02
3.550000E+02
3.550000E+02
3.550000E+02
3.550000E+02
3.550000E+02
3.550000E+02
3.550000E+02
3.550000E+02
3.550000E+02
3.550000E+02
3.550000E+02
3.550000E+02
3.550000E+02
3.550000E+02
3.550000E+02
3.550000E+02
3.550000E+02
Thickness
9.513074E-05
3.300701E-04
6.190652E-04
2.165650E-04
9.498103E-06
5.139658E-02
1.230553E-01
-1.106844E-03
-7.446341E-03
-9.222112E-03
-1.494159E-01
4.841155E-04
5.708657E-04
4.831130E-04
5.423969E-04
4.250417E-04
1.164011E-03
4.156261E-04
1.069995E-03
1.130367E-03
1.267103E-03
1.546781E-03
1.842363E-03
2.303081E-03
2.497997E-03
2.699857E-03
3.045098E-03
3.151308E-03
3.094550E-03
3.241142E-03
3.441802E-03
3.247589E-03
3.309836E-03
3.558680E-03
4.100442E-03
4.788313E-03
5.763152E-03
6.669568E-03
7.763090E-03
8.730871E-03
1.022303E-02
1.162355E-02
1.331982E-02
1.510156E-02
1.690494E-02
1.897950E-02
2.088648E-02
2.201462E-02
2.463943E-02
2.657404E-02
2.833124E-02
3.040031E-02
3.192411E-02
3.389923E-02
3.602162E-02
3.772434E-02
3.951628E-02
4.087636E-02
4.224682E-02
4.378324E-02
4.543033E-02
4.758785E-02
4.831019E-02
4.960722E-02
5.063402E-02
5.187524E-02
5.339446E-02
5.421152E-02
5.491201E-02
5.586257E-02
5.678864E-02
5.712627E-02
5.783317E-02
5.873663E-02
5.923906E-02
5.986500E-02
5.958232E-02
5.961253E-02
6.078087E-02
6.081988E-02
6.150321E-02
5.920826E-02
5.982478E-02
6.139070E-02
6.219105E-02
6.305598E-02
6.248933E-02
6.278482E-02
6.211195E-02
6.305424E-02
6.379440E-02
6.338637E-02
6.307765E-02
6.329092E-02
6.293340E-02
6.372913E-02
6.432415E-02
6.384855E-02
6.310695E-02
6.212165E-02
6.200517E-02
6.263585E-02
6.299846E-02
6.156545E-02
6.133072E-02
6.177940E-02
6.197672E-02
6.186223E-02
6.103284E-02
6.044818E-02
5.978715E-02
5.952042E-02
5.881168E-02
5.858253E-02
5.758198E-02
5.717526E-02
5.623441E-02
5.558449E-02
5.472519E-02
5.443325E-02
5.342585E-02
5.245320E-02
5.186754E-02
4.994452E-02
4.914670E-02
4.808782E-02
4.684297E-02
4.547506E-02
4.462117E-02
4.250576E-02
4.165038E-02
3.973794E-02
3.799173E-02
3.731234E-02
3.562090E-02
3.320407E-02
3.191955E-02
2.941547E-02
2.789733E-02
2.639413E-02
2.409892E-02
2.227748E-02
2.057463E-02
1.847572E-02
1.667433E-02
1.464436E-02
1.285669E-02
1.150794E-02
9.852812E-03
8.734118E-03
7.581094E-03
6.426634E-03
5.466695E-03
4.714785E-03
4.103801E-03
3.494065E-03
3.263488E-03
3.010590E-03
2.898893E-03
2.782801E-03
2.815164E-03
2.520320E-03
2.495813E-03
2.152973E-03
1.803567E-03
1.631975E-03
1.271788E-03
1.238108E-03
1.254241E-03
1.076683E-03
1.135497E-03
9.929301E-04
7.721276E-04
5.560804E-04
6.280529E-04
4.478460E-04
3.351893E-04
3.479450E-04
4.364134E-04
4.694987E-04
5.368830E-04
-1.221429E-05
4.899043E-04
4.860331E-04
3.504333E-04
2.977589E-04
2.848566E-04
3.161110E-04
2.823530E-04
3.405880E-04
4.166071E-04
3.203068E-04
1.866996E-04
3.324301E-04
3.013949E-04
2.257556E-04
1.891167E-04
5.372391E-05
-3.763686E-04
-8.258884E-04
-1.479815E-03
1.614790E-04
1.248621E-04
3.261224E-04
4.354674E-04
1.867170E-03
6.376677E-02
-3.315594E-03
1.677484E-02
-7.732777E-03
1.533918E-01
2.608179E-01
2.076749E-03
9.324818E-04
5.177066E-04
5.870840E-04
4.578085E-04
9.906858E-05
-8.966992E-04
7.760936E-04
1.045955E-03
1.115267E-03
1.635519E-03
1.908300E-03
2.207431E-03
2.327162E-03
2.695830E-03
2.846889E-03
3.184823E-03
2.903992E-03
2.877725E-03
3.092867E-03
3.246309E-03
3.168071E-03
3.522030E-03
4.267915E-03
4.803752E-03
5.443704E-03
6.495033E-03
7.903937E-03
9.234559E-03
1.023378E-02
1.183974E-02
1.346915E-02
1.480380E-02
1.643194E-02
1.913929E-02
2.081894E-02
2.169653E-02
2.484356E-02
2.599039E-02
2.899588E-02
3.074545E-02
3.240360E-02
3.424245E-02
3.564668E-02
3.754085E-02
3.905998E-02
4.131783E-02
4.237261E-02
4.386325E-02
4.572361E-02
4.689429E-02
4.842754E-02
4.962317E-02
5.024572E-02
5.174314E-02
5.286444E-02
5.442966E-02
5.486561E-02
5.580330E-02
5.694344E-02
5.766243E-02
5.819667E-02
5.873344E-02
5.969383E-02
5.955151E-02
6.027043E-02
6.026751E-02
6.003365E-02
6.173754E-02
6.256140E-02
6.126494E-02
6.153829E-02
6.233847E-02
6.226728E-02
6.277732E-02
6.259020E-02
6.300807E-02
6.288392E-02
6.282108E-02
6.314834E-02
6.328738E-02
6.271989E-02
6.342813E-02
6.326141E-02
6.344793E-02
6.366116E-02
6.307138E-02
6.293659E-02
6.253281E-02
6.243555E-02
6.298707E-02
6.266831E-02
6.203911E-02
6.188425E-02
6.171119E-02
6.146639E-02
6.196485E-02
6.138633E-02
6.028486E-02
5.968210E-02
5.887768E-02
5.843660E-02
5.825267E-02
5.733061E-02
5.725222E-02
5.657849E-02
5.541456E-02
5.473996E-02
5.439930E-02
5.373756E-02
5.238150E-02
5.094129E-02
5.030921E-02
4.974106E-02
4.794912E-02
4.693636E-02
4.531063E-02
4.482199E-02
4.274544E-02
4.159026E-02
3.972197E-02
3.802385E-02
3.707470E-02
3.573932E-02
3.345788E-02
3.175051E-02
2.947962E-02
2.757986E-02
2.635327E-02
2.409409E-02
2.276097E-02
2.044112E-02
1.831625E-02
1.724621E-02
1.494694E-02
1.279194E-02
1.138705E-02
9.975315E-03
8.637395E-03
7.375950E-03
6.403636E-03
5.505253E-03
4.704243E-03
4.080820E-03
3.465075E-03
3.100955E-03
3.223923E-03
3.178006E-03
3.109558E-03
3.057568E-03
2.913016E-03
2.602994E-03
2.212994E-03
1.954641E-03
1.775346E-03
1.499395E-03
1.526933E-03
1.464783E-03
1.003821E-03
1.099023E-03
1.026965E-03
6.543167E-04
6.579309E-04
4.973891E-04
5.431612E-04
3.116217E-04
3.456638E-04
4.298231E-04
3.643597E-04
4.728355E-04
6.149643E-04
3.805883E-04
2.612433E-04
4.526868E-04
3.882555E-04
3.738375E-04
1.693491E-04
4.208350E-04
1.788984E-04
3.714126E-04
2.203202E-04
3.379472E-04
4.037219E-04
3.128576E-04
3.052891E-04
2.844839E-04
4.194427E-05
-8.350795E-04
-1.744782E-03
-2.703379E-03
8.695097E-05
1.700014E-05
1.842067E-04
3.438370E-04
1.749458E-03
-1.303815E-01
-1.577053E-01
7.605357E-03
-9.283161E-03
-4.707988E-02
3.258198E-01
1.725538E-03
1.241927E-03
5.856505E-04
6.905026E-04
4.831372E-04
5.474992E-04
6.266102E-04
7.262962E-04
9.875389E-04
1.296235E-03
1.568770E-03
2.038066E-03
2.216621E-03
2.450504E-03
2.665075E-03
2.812534E-03
3.086331E-03
2.945726E-03
3.069324E-03
3.136881E-03
3.139188E-03
3.357162E-03
3.716137E-03
4.266424E-03
4.714626E-03
5.549757E-03
6.504804E-03
7.555643E-03
8.719001E-03
1.021299E-02
1.180656E-02
1.359120E-02
1.504600E-02
1.661245E-02
1.885602E-02
2.046491E-02
2.151422E-02
2.456554E-02
2.596356E-02
2.900391E-02
3.068673E-02
3.228174E-02
3.402343E-02
3.544312E-02
3.796539E-02
3.941396E-02
4.104449E-02
4.264653E-02
4.385911E-02
4.619599E-02
4.729161E-02
4.790294E-02
4.942662E-02
5.011920E-02
5.230170E-02
5.260736E-02
5.429532E-02
5.511308E-02
5.559163E-02
5.669125E-02
5.780629E-02
5.884856E-02
5.924643E-02
5.973598E-02
6.015673E-02
6.084673E-02
6.080587E-02
6.011384E-02
6.167957E-02
6.198148E-02
6.220953E-02
6.211008E-02
6.284146E-02
6.271331E-02
6.259231E-02
6.308176E-02
6.334398E-02
6.316470E-02
6.276633E-02
6.312985E-02
6.307356E-02
6.292174E-02
6.331798E-02
6.340790E-02
6.304023E-02
6.297403E-02
6.251199E-02
6.295009E-02
6.316137E-02
6.298735E-02
6.282644E-02
6.272124E-02
6.237205E-02
6.238439E-02
6.113129E-02
6.148389E-02
6.168622E-02
6.145679E-02
6.021889E-02
5.962001E-02
5.889033E-02
5.818801E-02
5.782923E-02
5.751454E-02
5.740775E-02
5.683579E-02
5.572386E-02
5.436774E-02
5.381511E-02
5.343293E-02
5.243829E-02
5.178803E-02
5.072139E-02
4.987955E-02
4.861931E-02
4.677672E-02
4.459481E-02
4.354817E-02
4.295212E-02
4.091327E-02
3.984822E-02
3.782810E-02
3.665729E-02
3.516445E-02
3.350045E-02
3.129087E-02
2.960056E-02
2.814108E-02
2.652061E-02
2.430982E-02
2.223590E-02
2.057394E-02
1.829648E-02
1.666945E-02
1.542692E-02
1.301482E-02
1.144242E-02
1.003494E-02
8.956229E-03
7.484015E-03
6.273829E-03
5.601583E-03
4.676128E-03
3.976673E-03
3.371707E-03
3.056115E-03
3.068720E-03
3.080813E-03
3.035954E-03
2.972843E-03
2.720820E-03
2.466774E-03
2.234135E-03
1.918948E-03
1.787922E-03
1.758806E-03
1.317816E-03
1.378660E-03
8.076514E-04
9.129548E-04
7.737629E-04
6.315594E-04
7.151874E-04
4.846029E-04
4.010156E-04
2.407152E-04
3.301083E-04
3.286205E-04
3.714175E-04
6.733407E-05
-2.058615E-04
4.076277E-04
3.391718E-04
3.426356E-04
3.443063E-04
3.745584E-04
3.343707E-04
2.922210E-04
2.456941E-04
2.668512E-04
1.790508E-04
2.258073E-04
3.443096E-04
3.928799E-04
2.052931E-04
2.474095E-04
1.855698E-04
-6.654168E-04
-1.328402E-03
-2.327750E-03
2.198135E-04
1.257539E-04
2.421243E-04
1.978855E-04
6.323126E-04
1.285000E-01
-8.546268E-02
1.687104E-02
-1.114999E-02
-1.019803E-01
-1.202689E-02
6.861094E-04
1.093963E-03
5.396189E-04
9.497857E-04
7.184317E-04
3.903801E-04
5.818977E-04
1.137430E-03
9.641898E-04
9.771428E-04
1.624283E-03
2.132914E-03
2.210535E-03
2.491056E-03
2.500587E-03
2.851641E-03
3.025405E-03
3.042906E-03
3.127407E-03
3.216739E-03
3.134254E-03
3.172731E-03
3.457168E-03
4.320426E-03
4.634470E-03
5.570258E-03
6.710510E-03
7.568311E-03
8.950176E-03
1.008946E-02
1.172979E-02
1.348201E-02
1.505134E-02
1.656346E-02
1.851921E-02
2.069601E-02
2.185055E-02
2.431411E-02
2.616289E-02
2.838833E-02
3.064005E-02
3.201573E-02
3.321701E-02
3.574086E-02
3.822667E-02
4.006193E-02
4.115291E-02
4.273594E-02
4.432461E-02
4.557401E-02
4.721047E-02
4.764956E-02
4.932115E-02
5.042408E-02
5.156650E-02
5.241576E-02
5.398469E-02
5.522655E-02
5.586557E-02
5.685796E-02
5.767726E-02
5.792151E-02
5.923560E-02
5.947357E-02
6.025277E-02
6.023349E-02
6.040382E-02
6.047967E-02
6.122537E-02
6.206247E-02
6.245694E-02
6.286401E-02
6.243032E-02
6.325179E-02
6.323088E-02
6.338815E-02
6.332050E-02
6.261391E-02
6.310615E-02
6.274086E-02
6.362466E-02
6.293285E-02
6.334373E-02
6.290740E-02
6.329548E-02
6.334843E-02
6.273336E-02
6.354354E-02
6.397806E-02
6.243654E-02
6.244826E-02
6.258940E-02
6.204603E-02
6.244216E-02
6.105951E-02
6.089092E-02
6.035374E-02
6.107834E-02
6.111193E-02
5.987336E-02
5.934541E-02
5.800344E-02
5.740438E-02
5.707721E-02
5.743223E-02
5.645627E-02
5.568593E-02
5.531175E-02
5.416382E-02
5.352540E-02
5.207674E-02
5.098099E-02
5.027093E-02
4.974058E-02
4.882630E-02
4.689395E-02
4.549864E-02
4.387164E-02
4.249345E-02
4.085681E-02
3.940560E-02
3.822442E-02
3.656306E-02
3.489970E-02
3.303703E-02
3.127051E-02
2.963598E-02
2.784977E-02
2.637696E-02
2.420588E-02
2.239199E-02
2.037703E-02
1.842373E-02
1.654765E-02
1.456203E-02
1.331703E-02
1.151038E-02
9.812010E-03
8.824710E-03
7.397886E-03
6.544032E-03
5.632035E-03
4.760365E-03
3.915138E-03
3.600638E-03
3.135768E-03
3.217858E-03
3.185449E-03
3.010793E-03
3.017170E-03
2.703657E-03
2.641603E-03
2.346482E-03
2.039606E-03
1.721817E-03
1.669224E-03
1.343667E-03
1.173781E-03
9.535230E-04
9.675088E-04
7.407741E-04
6.929741E-04
7.675497E-04
6.827713E-04
6.943067E-04
4.855170E-04
3.325701E-04
3.252884E-04
3.110665E-04
2.475534E-04
4.979379E-04
3.624372E-04
3.268568E-04
2.429515E-04
2.024868E-04
3.816813E-04
2.597637E-04
3.714416E-04
2.464791E-04
2.773869E-04
2.279461E-04
2.799847E-04
1.618650E-04
2.367897E-04
1.505138E-04
3.016143E-04
3.461898E-04
5.271225E-04
6.051155E-04
4.737306E-04
3.696968E-04
2.808768E-04
1.727770E-04
2.564627E-04
2.215528E-04
7.915342E-02
1.392028E-01
2.155680E-02
-4.982132E-03
-9.301311E-02
-1.663214E-01
5.539047E-04
5.937858E-04
3.818283E-04
1.069880E-03
6.549285E-04
7.428127E-04
8.136735E-04
1.105468E-03
1.174711E-03
1.161528E-03
1.506553E-03
2.237606E-03
2.358699E-03
2.442170E-03
2.761466E-03
2.746909E-03
2.745956E-03
1.534662E-03
3.283557E-03
3.298903E-03
3.068220E-03
3.165302E-03
3.476874E-03
4.270092E-03
4.758720E-03
5.860431E-03
6.608804E-03
7.691093E-03
9.074915E-03
1.003573E-02
1.133108E-02
1.323047E-02
1.491035E-02
1.694312E-02
1.828806E-02
2.102520E-02
2.262057E-02
2.467037E-02
2.643506E-02
2.851696E-02
3.085620E-02
3.223070E-02
3.361346E-02
3.628375E-02
3.876351E-02
4.004631E-02
4.116088E-02
4.306308E-02
4.431775E-02
4.468674E-02
4.693795E-02
4.780537E-02
4.891597E-02
5.053618E-02
5.152671E-02
5.300522E-02
5.354314E-02
5.475325E-02
5.603604E-02
5.653131E-02
5.735488E-02
5.773119E-02
5.845655E-02
5.948855E-02
6.014625E-02
5.988563E-02
5.974426E-02
6.058573E-02
6.140101E-02
6.256032E-02
6.328397E-02
6.346613E-02
6.294357E-02
6.256284E-02
6.313132E-02
6.366468E-02
6.343979E-02
6.325970E-02
6.307584E-02
6.280384E-02
6.338465E-02
6.358971E-02
6.284881E-02
6.322827E-02
6.276878E-02
6.323069E-02
6.271663E-02
6.291389E-02
6.339343E-02
6.201075E-02
6.181250E-02
6.181737E-02
6.141000E-02
6.165747E-02
6.158560E-02
6.121892E-02
6.061115E-02
6.066087E-02
6.056585E-02
6.020619E-02
5.976540E-02
5.879471E-02
5.775798E-02
5.747753E-02
5.753432E-02
5.644674E-02
5.586018E-02
5.502375E-02
5.417750E-02
5.350489E-02
5.224955E-02
5.084427E-02
4.998035E-02
4.933988E-02
4.846347E-02
4.716938E-02
4.542429E-02
4.410976E-02
4.218845E-02
4.120037E-02
3.927405E-02
3.869899E-02
3.690200E-02
3.493943E-02
3.306766E-02
3.104151E-02
2.986103E-02
2.811288E-02
2.655187E-02
2.410227E-02
2.239528E-02
2.013195E-02
1.856000E-02
1.695255E-02
1.479578E-02
1.325082E-02
1.163875E-02
9.703352E-03
8.902719E-03
7.449019E-03
6.455534E-03
5.375982E-03
4.908393E-03
3.892911E-03
3.721281E-03
3.214781E-03
3.496921E-03
3.354920E-03
3.129862E-03
3.126555E-03
2.864219E-03
2.422531E-03
2.208892E-03
2.119829E-03
1.969757E-03
1.729907E-03
1.829248E-03
1.569281E-03
1.014188E-03
1.059578E-03
8.119159E-04
7.611932E-04
5.640112E-04
6.023705E-04
5.122852E-04
4.105055E-04
3.126213E-04
1.980793E-04
2.967662E-04
4.035618E-04
4.802029E-04
3.290407E-04
2.793403E-04
2.965977E-04
4.081940E-04
2.012135E-04
2.917243E-04
2.814811E-04
2.354952E-04
1.857519E-04
1.515456E-04
2.998140E-04
1.494615E-04
2.819216E-04
2.303828E-04
2.118439E-04
4.372058E-04
9.797350E-04
1.139869E-03
2.197001E-03
-4.347496E-05
2.724442E-04
1.972679E-04
7.616393E-05
1.066813E-04
-1.206458E-02
9.639838E-02
1.462621E-02
-7.814859E-04
-9.938528E-03
-5.930481E-02
8.074281E-04
3.474029E-04
-3.126162E-04
5.290461E-04
6.290015E-04
8.590818E-04
8.899505E-04
7.064785E-04
8.292046E-04
1.313260E-03
1.501255E-03
1.888168E-03
1.733380E-03
2.122758E-03
2.676390E-03
2.763437E-03
2.847055E-03
3.254361E-03
3.281238E-03
3.077733E-03
3.015887E-03
3.346982E-03
3.609700E-03
4.152024E-03
4.837775E-03
5.995455E-03
6.653619E-03
7.569715E-03
9.094618E-03
1.017568E-02
1.148195E-02
1.302624E-02
1.474830E-02
1.685632E-02
1.856943E-02
2.079862E-02
2.297162E-02
2.496663E-02
2.653641E-02
2.840912E-02
3.075307E-02
3.239524E-02
3.412884E-02
3.666912E-02
3.847236E-02
3.955608E-02
4.151555E-02
4.289113E-02
4.397364E-02
4.550877E-02
4.726072E-02
4.867276E-02
4.957314E-02
5.001695E-02
5.162220E-02
5.312207E-02
5.394744E-02
5.531733E-02
5.565775E-02
5.604451E-02
5.705162E-02
5.776928E-02
5.857459E-02
5.888222E-02
5.854644E-02
6.005451E-02
5.964735E-02
6.054995E-02
6.059528E-02
6.209729E-02
6.278906E-02
6.300750E-02
6.261011E-02
6.326833E-02
6.287343E-02
6.403884E-02
6.393891E-02
6.377376E-02
6.315130E-02
6.361659E-02
6.358542E-02
6.317940E-02
6.279954E-02
6.329350E-02
6.283260E-02
6.253520E-02
6.289651E-02
6.257779E-02
6.259644E-02
6.265565E-02
6.219587E-02
6.180944E-02
6.266067E-02
6.208008E-02
6.177330E-02
6.156475E-02
6.114490E-02
6.084280E-02
5.992869E-02
5.943257E-02
5.939372E-02
5.864954E-02
5.761970E-02
5.824084E-02
5.727971E-02
5.633968E-02
5.549390E-02
5.500042E-02
5.411286E-02
5.300714E-02
5.230693E-02
5.120429E-02
5.055203E-02
4.936094E-02
4.811432E-02
4.677387E-02
4.492710E-02
4.394636E-02
4.202573E-02
4.082409E-02
3.929055E-02
3.841822E-02
3.699338E-02
3.488492E-02
3.332545E-02
3.133168E-02
2.961437E-02
2.825123E-02
2.641244E-02
2.404942E-02
2.215748E-02
1.996040E-02
1.841640E-02
1.675459E-02
1.477870E-02
1.311323E-02
1.179706E-02
9.819969E-03
8.750747E-03
7.766886E-03
6.601974E-03
5.447211E-03
4.947899E-03
4.090614E-03
3.613388E-03
3.213289E-03
3.301378E-03
3.198951E-03
3.083863E-03
3.003973E-03
2.762453E-03
2.556211E-03
2.733928E-03
2.321925E-03
2.209880E-03
1.898040E-03
1.862746E-03
1.523797E-03
9.726298E-04
1.077370E-03
8.871306E-04
1.070797E-03
7.428327E-04
4.489237E-04
5.216827E-04
6.215237E-04
4.056015E-04
1.905330E-04
2.640276E-04
4.122695E-04
3.454817E-04
3.091789E-04
3.610901E-04
3.213815E-04
3.915062E-04
2.051304E-04
9.963986E-05
2.152122E-04
2.859696E-04
2.337091E-04
2.605591E-04
2.922062E-04
2.683810E-04
2.682417E-04
2.347819E-04
2.168388E-04
3.198290E-04
8.149455E-04
1.370151E-03
1.880056E-03
3.196845E-04
2.912312E-04
1.932305E-04
2.967706E-04
3.596402E-04
1.079480E-02
1.237848E-01
2.512341E-02
6.077540E-03
-5.650560E-02
-1.360899E-01
9.223531E-04
9.724225E-04
6.699805E-04
5.262284E-04
6.487346E-04
7.911157E-04
6.779022E-04
1.135507E-03
9.946442E-04
1.397100E-03
1.421616E-03
1.615770E-03
1.817054E-03
2.371496E-03
2.503810E-03
2.783156E-03
2.775130E-03
2.156637E-03
3.233310E-03
2.984561E-03
3.102650E-03
3.074237E-03
3.566655E-03
4.162737E-03
4.787124E-03
5.898131E-03
6.797351E-03
7.667201E-03
8.963730E-03
1.042105E-02
1.171309E-02
1.305970E-02
1.499161E-02
1.623150E-02
1.857444E-02
2.074483E-02
2.248360E-02
2.452534E-02
2.648671E-02
2.823373E-02
3.030642E-02
3.274090E-02
3.426310E-02
3.633317E-02
3.753908E-02
3.926367E-02
4.121365E-02
4.287245E-02
4.428372E-02
4.636089E-02
4.775159E-02
4.873714E-02
4.984869E-02
5.069889E-02
5.174719E-02
5.356040E-02
5.424163E-02
5.506988E-02
5.599668E-02
5.691509E-02
5.777831E-02
5.830763E-02
5.906525E-02
5.902046E-02
5.986216E-02
6.084603E-02
6.033667E-02
6.079728E-02
6.076873E-02
6.164562E-02
6.218899E-02
6.179754E-02
6.223852E-02
6.268590E-02
6.255354E-02
6.281636E-02
6.311199E-02
6.359921E-02
6.338141E-02
6.345483E-02
6.389612E-02
6.285637E-02
6.307550E-02
6.332022E-02
6.326735E-02
6.230646E-02
6.256838E-02
6.319711E-02
6.249452E-02
6.239873E-02
6.233421E-02
6.254846E-02
6.282137E-02
6.267701E-02
6.224269E-02
6.120540E-02
6.050787E-02
6.051986E-02
6.060056E-02
6.002993E-02
5.928793E-02
5.881026E-02
5.837869E-02
5.767907E-02
5.694911E-02
5.612834E-02
5.540715E-02
5.561061E-02
5.405041E-02
5.297559E-02
5.217699E-02
5.167929E-02
5.062316E-02
4.932062E-02
4.791519E-02
4.672110E-02
4.547434E-02
4.416415E-02
4.225026E-02
4.058341E-02
4.009899E-02
3.772135E-02
3.681070E-02
3.502900E-02
3.307687E-02
3.094280E-02
2.928209E-02
2.779455E-02
2.630927E-02
2.423218E-02
2.189701E-02
2.042914E-02
1.841514E-02
1.678401E-02
1.464408E-02
1.314631E-02
1.151056E-02
9.994831E-03
8.511070E-03
7.750116E-03
6.521913E-03
5.447310E-03
5.014246E-03
4.202943E-03
3.578455E-03
3.186963E-03
3.097431E-03
3.050847E-03
3.135149E-03
2.877072E-03
2.717598E-03
2.481590E-03
2.615321E-03
2.203741E-03
2.134832E-03
1.886858E-03
1.716872E-03
1.297407E-03
1.157251E-03
1.217756E-03
8.043879E-04
7.978886E-04
5.970796E-04
4.684838E-04
5.673435E-04
5.692446E-04
5.755185E-04
2.810979E-04
3.670793E-04
3.637808E-04
2.995143E-04
2.543692E-04
3.406149E-04
3.614055E-04
2.995904E-04
2.081019E-04
1.884243E-04
2.971486E-04
1.567251E-04
2.413792E-04
2.023658E-04
2.375742E-04
2.170679E-04
2.661439E-04
1.361997E-04
2.232875E-04
3.984135E-04
1.059529E-03
1.646056E-03
2.231351E-03
3.876196E-04
4.572637E-04
2.567206E-04
2.178055E-04
2.107916E-04
-7.962313E-03
4.584968E-02
2.123473E-02
-3.005839E-03
-1.321067E-02
-4.311305E-02
1.383089E-03
6.226833E-04
-6.553743E-04
5.688988E-04
6.986980E-04
8.848894E-04
8.321343E-04
1.259914E-03
1.140927E-03
1.277551E-03
1.559461E-03
1.755619E-03
2.176014E-03
2.304790E-03
2.564650E-03
2.803434E-03
2.786855E-03
2.938670E-03
3.087623E-03
3.038148E-03
3.388669E-03
3.288256E-03
3.635148E-03
4.311015E-03
5.035278E-03
6.080136E-03
6.923945E-03
7.742372E-03
9.061978E-03
1.043182E-02
1.157993E-02
1.353547E-02
1.495809E-02
1.631616E-02
1.865703E-02
2.035665E-02
2.229839E-02
2.416603E-02
2.675743E-02
2.823711E-02
3.037781E-02
3.307522E-02
3.394763E-02
3.604416E-02
3.769717E-02
3.977478E-02
4.118706E-02
4.304016E-02
4.491023E-02
4.602901E-02
4.762548E-02
4.866616E-02
4.925021E-02
5.110004E-02
5.220818E-02
5.373246E-02
5.389646E-02
5.505838E-02
5.626106E-02
5.696043E-02
5.782366E-02
5.853739E-02
5.899691E-02
5.893028E-02
5.922587E-02
6.037128E-02
6.045053E-02
6.108948E-02
6.101132E-02
6.206355E-02
6.227671E-02
6.180999E-02
6.217292E-02
6.250565E-02
6.295708E-02
6.272985E-02
6.260465E-02
6.319152E-02
6.377558E-02
6.438694E-02
6.413566E-02
6.327165E-02
6.343561E-02
6.314082E-02
6.312222E-02
6.276433E-02
6.226463E-02
6.307091E-02
6.308458E-02
6.238361E-02
6.228680E-02
6.228973E-02
6.272833E-02
6.273069E-02
6.236441E-02
6.117838E-02
6.116764E-02
6.089365E-02
6.071509E-02
5.985106E-02
5.972410E-02
5.863176E-02
5.896001E-02
5.749544E-02
5.650038E-02
5.631634E-02
5.616977E-02
5.537478E-02
5.403074E-02
5.363216E-02
5.258781E-02
5.103984E-02
5.032866E-02
4.914837E-02
4.770430E-02
4.647778E-02
4.591880E-02
4.427101E-02
4.263356E-02
4.115376E-02
4.001515E-02
3.778508E-02
3.703037E-02
3.506548E-02
3.302249E-02
3.112433E-02
2.940923E-02
2.773576E-02
2.620687E-02
2.454507E-02
2.206299E-02
2.037154E-02
1.863601E-02
1.683158E-02
1.488855E-02
1.296637E-02
1.135740E-02
1.011246E-02
8.943107E-03
7.816009E-03
6.597598E-03
5.567236E-03
4.963548E-03
4.204865E-03
3.417044E-03
3.151239E-03
2.957074E-03
3.166637E-03
3.212012E-03
3.014566E-03
2.893939E-03
2.686948E-03
2.536319E-03
2.242538E-03
1.971165E-03
1.940124E-03
1.456354E-03
1.318122E-03
1.230933E-03
1.131742E-03
9.588275E-04
8.109219E-04
6.949677E-04
6.297465E-04
5.887049E-04
6.533421E-04
4.657606E-04
3.957684E-04
2.919347E-04
2.550225E-04
3.378442E-04
4.391610E-04
2.710774E-04
2.410342E-04
1.672463E-04
3.041425E-04
2.358617E-04
2.745231E-04
2.365512E-04
7.833033E-05
1.708922E-04
2.022225E-04
2.006768E-04
1.358316E-04
3.036508E-04
1.901853E-04
4.830477E-04
8.417533E-04
1.382055E-03
2.053055E-03
3.984232E-04
4.958005E-04
4.590973E-04
1.053927E-04
7.192694E-05
4.559935E-02
1.110852E-01
3.616542E-02
6.378784E-03
-5.532896E-02
-8.387658E-02
2.431066E-03
1.119031E-03
5.468359E-04
2.969441E-04
4.557321E-04
5.936801E-04
8.199037E-04
1.071176E-03
1.114956E-03
1.556955E-03
2.075654E-03
2.066861E-03
2.102947E-03
2.191771E-03
2.733052E-03
2.720192E-03
2.787099E-03
2.986322E-03
3.138313E-03
2.947158E-03
3.193082E-03
3.305181E-03
3.671227E-03
4.225160E-03
4.920862E-03
5.771920E-03
6.605021E-03
7.940170E-03
9.104020E-03
1.016978E-02
1.179392E-02
1.371202E-02
1.487630E-02
1.639163E-02
1.886633E-02
2.032243E-02
2.251073E-02
2.438141E-02
2.671566E-02
2.834866E-02
3.048436E-02
3.263296E-02
3.423760E-02
3.587535E-02
3.804063E-02
3.975502E-02
4.066331E-02
4.301061E-02
4.458767E-02
4.563252E-02
4.757829E-02
4.951542E-02
4.981130E-02
5.133686E-02
5.229408E-02
5.389848E-02
5.428137E-02
5.562863E-02
5.629018E-02
5.692642E-02
5.813230E-02
5.864413E-02
5.940136E-02
5.992937E-02
5.992829E-02
6.046057E-02
6.097794E-02
6.134869E-02
6.130995E-02
6.193805E-02
6.276744E-02
6.290249E-02
6.322579E-02
6.292593E-02
6.291800E-02
6.297312E-02
6.309842E-02
6.312773E-02
6.385851E-02
6.430735E-02
6.321913E-02
6.364171E-02
6.347650E-02
6.354834E-02
6.307879E-02
6.341599E-02
6.330400E-02
6.252646E-02
6.249944E-02
6.289928E-02
6.173948E-02
6.195239E-02
6.276809E-02
6.220172E-02
6.237399E-02
6.225645E-02
6.128572E-02
6.141844E-02
6.016093E-02
5.997150E-02
5.922354E-02
5.857933E-02
5.918399E-02
5.834553E-02
5.644340E-02
5.686491E-02
5.621716E-02
5.482782E-02
5.430449E-02
5.418932E-02
5.271742E-02
5.046625E-02
5.006267E-02
4.868730E-02
4.776119E-02
4.684505E-02
4.568754E-02
4.403744E-02
4.225499E-02
4.143313E-02
3.969066E-02
3.849434E-02
3.706677E-02
3.526622E-02
3.380558E-02
3.153163E-02
2.957903E-02
2.788495E-02
2.643713E-02
2.477288E-02
2.227090E-02
2.003470E-02
1.860151E-02
1.658695E-02
1.490676E-02
1.285488E-02
1.170731E-02
1.048884E-02
8.870387E-03
7.439650E-03
6.407535E-03
5.843292E-03
4.957748E-03
3.999551E-03
3.229432E-03
3.068443E-03
2.846788E-03
2.968634E-03
3.115251E-03
3.122230E-03
2.977896E-03
2.855486E-03
2.696448E-03
2.217355E-03
2.114709E-03
2.015826E-03
1.648029E-03
1.685351E-03
1.355926E-03
1.035638E-03
1.041191E-03
7.818133E-04
7.033704E-04
5.743488E-04
6.135924E-04
4.596816E-04
4.080501E-04
5.705394E-04
4.496283E-04
4.039170E-04
4.276597E-04
3.495231E-04
3.482292E-04
3.122228E-04
2.250750E-04
2.643010E-04
2.401782E-04
3.375910E-04
2.817751E-04
3.022124E-04
3.447028E-04
2.473930E-04
2.275049E-04
1.884533E-04
1.678192E-04
2.491039E-04
2.628877E-04
5.593340E-04
9.247455E-04
1.514315E-03
3.413145E-04
3.717765E-04
1.960468E-04
1.568312E-04
2.305924E-04
-9.042980E-03
1.295846E-01
5.783526E-02
1.354976E-02
-1.229049E-03
-6.324668E-03
2.675300E-03
1.071585E-03
4.506721E-04
4.604697E-04
5.292582E-04
5.436255E-04
7.863444E-04
1.041366E-03
1.021171E-03
1.406756E-03
2.100066E-03
2.214315E-03
2.211141E-03
2.548580E-03
2.929360E-03
3.084391E-03
2.825728E-03
3.029730E-03
3.113876E-03
3.063251E-03
3.172763E-03
3.295893E-03
3.688768E-03
4.344594E-03
5.062595E-03
5.763994E-03
6.838084E-03
7.543995E-03
8.866076E-03
1.029442E-02
1.172631E-02
1.335004E-02
1.508500E-02
1.638885E-02
1.892459E-02
2.062611E-02
2.186047E-02
2.455284E-02
2.632463E-02
2.870249E-02
3.037663E-02
3.303482E-02
3.419079E-02
3.627419E-02
3.805362E-02
3.937276E-02
4.120823E-02
4.272346E-02
4.416040E-02
4.549837E-02
4.790626E-02
4.939080E-02
5.011935E-02
5.092950E-02
5.233418E-02
5.361470E-02
5.419451E-02
5.498971E-02
5.603499E-02
5.712190E-02
5.846608E-02
5.816879E-02
5.977325E-02
5.971086E-02
6.042414E-02
6.020054E-02
6.082762E-02
6.111899E-02
6.161612E-02
6.224327E-02
6.202300E-02
6.276317E-02
6.316439E-02
6.331072E-02
6.316736E-02
6.350632E-02
6.321562E-02
6.297980E-02
6.323351E-02
6.403169E-02
6.331219E-02
6.372447E-02
6.330345E-02
6.303074E-02
6.413792E-02
6.360365E-02
6.320416E-02
6.295458E-02
6.212239E-02
6.292586E-02
6.193431E-02
6.230835E-02
6.263948E-02
6.215133E-02
6.167669E-02
6.204140E-02
6.101764E-02
6.116252E-02
5.982691E-02
6.010823E-02
5.897062E-02
5.862121E-02
5.847214E-02
5.825780E-02
5.700330E-02
5.669772E-02
5.554174E-02
5.505005E-02
5.486943E-02
5.407047E-02
5.272295E-02
5.078210E-02
4.986504E-02
4.895722E-02
4.831505E-02
4.699805E-02
4.545137E-02
4.384856E-02
4.224095E-02
4.101083E-02
3.938052E-02
3.800193E-02
3.662616E-02
3.482414E-02
3.335335E-02
3.138097E-02
2.998232E-02
2.817861E-02
2.634519E-02
2.449420E-02
2.213550E-02
1.990434E-02
1.872969E-02
1.681425E-02
1.478486E-02
1.317191E-02
1.187562E-02
1.066767E-02
9.141720E-03
7.520889E-03
6.409574E-03
6.017034E-03
4.881937E-03
4.136264E-03
3.507536E-03
3.278023E-03
3.008811E-03
3.101175E-03
3.138703E-03
3.098624E-03
2.862415E-03
2.709967E-03
2.529929E-03
2.187306E-03
2.104541E-03
1.835248E-03
1.554304E-03
1.358278E-03
1.381440E-03
8.048213E-04
8.625806E-04
6.943953E-04
5.045409E-04
3.451233E-04
4.477782E-04
3.486914E-04
4.685572E-04
4.488812E-04
2.891902E-04
2.174062E-04
2.502479E-04
2.660824E-04
3.226777E-04
3.631405E-04
2.112450E-04
2.012212E-04
1.154413E-04
1.794639E-04
3.186550E-04
2.625173E-04
2.180044E-04
1.932495E-04
2.629689E-04
3.122114E-04
2.486384E-04
2.060952E-04
2.702921E-04
7.138248E-04
1.011753E-03
1.306820E-03
3.930336E-04
2.211033E-04
-9.325250E-05
-1.309938E-04
2.832405E-04
2.758412E-03
6.289356E-02
4.983845E-02
-1.394653E-02
2.121017E-02
8.117123E-04
2.658628E-03
6.032848E-04
5.459821E-04
6.526062E-04
7.474767E-04
8.946391E-04
8.204815E-04
1.220899E-03
1.175079E-03
1.517933E-03
1.860444E-03
2.305506E-03
2.344667E-03
2.678912E-03
2.779950E-03
2.795345E-03
2.591633E-03
2.814972E-03
2.815847E-03
3.033692E-03
3.010157E-03
3.284915E-03
3.899108E-03
4.318771E-03
5.026868E-03
5.793341E-03
7.034087E-03
7.722432E-03
8.919932E-03
1.047232E-02
1.175363E-02
1.330225E-02
1.509113E-02
1.654796E-02
1.901781E-02
2.071064E-02
2.243222E-02
2.441242E-02
2.628643E-02
2.890392E-02
3.042695E-02
3.380349E-02
3.510608E-02
3.650491E-02
3.804699E-02
3.978428E-02
4.134501E-02
4.203601E-02
4.465455E-02
4.597356E-02
4.801533E-02
4.911016E-02
4.973930E-02
5.066999E-02
5.205427E-02
5.330618E-02
5.393488E-02
5.518643E-02
5.664806E-02
5.710761E-02
5.784746E-02
5.801972E-02
5.929497E-02
5.915222E-02
6.049429E-02
6.040387E-02
6.069679E-02
6.136902E-02
6.174309E-02
6.239646E-02
6.206094E-02
6.260604E-02
6.272914E-02
6.329410E-02
6.283340E-02
6.382020E-02
6.288489E-02
6.344627E-02
6.421940E-02
6.329332E-02
6.365966E-02
6.322630E-02
6.312667E-02
6.287984E-02
6.367586E-02
6.355772E-02
6.240539E-02
6.293321E-02
6.226063E-02
6.278176E-02
6.292194E-02
6.237699E-02
6.234372E-02
6.155640E-02
6.160208E-02
6.137784E-02
6.161922E-02
6.101611E-02
6.025144E-02
5.999079E-02
5.980649E-02
5.853293E-02
5.807225E-02
5.781944E-02
5.762252E-02
5.599229E-02
5.550211E-02
5.546481E-02
5.484593E-02
5.386595E-02
5.270462E-02
5.103281E-02
4.985689E-02
4.941484E-02
4.815248E-02
4.653744E-02
4.507094E-02
4.401390E-02
4.233971E-02
4.077169E-02
3.918508E-02
3.734774E-02
3.658292E-02
3.472656E-02
3.235499E-02
3.138598E-02
2.943807E-02
2.822482E-02
2.602566E-02
2.415564E-02
2.239402E-02
2.057281E-02
1.872406E-02
1.654367E-02
1.516297E-02
1.336735E-02
1.189727E-02
1.056098E-02
8.999437E-03
7.706874E-03
6.593031E-03
5.966941E-03
4.765393E-03
3.993945E-03
3.477930E-03
3.217926E-03
3.075724E-03
3.206634E-03
3.016059E-03
2.953413E-03
2.791249E-03
2.830099E-03
2.601743E-03
2.194921E-03
1.876636E-03
1.894794E-03
1.732071E-03
1.342984E-03
1.338599E-03
9.960443E-04
9.802745E-04
7.807948E-04
6.261915E-04
6.012953E-04
4.183447E-04
3.339974E-04
4.671807E-04
5.853634E-04
3.290731E-04
2.693137E-04
2.462430E-04
4.485640E-04
4.895572E-04
3.756023E-04
3.255203E-04
1.429988E-04
2.238693E-04
2.220893E-04
3.836194E-04
1.615617E-04
1.667007E-04
2.344092E-04
2.373661E-04
2.636698E-04
1.876387E-04
1.858557E-04
3.324314E-04
7.419874E-04
1.208653E-03
1.501390E-03
2.508409E-04
3.590412E-04
2.119087E-04
1.848466E-04
3.300725E-04
5.923449E-04
6.726900E-03
4.364600E-02
4.460523E-03
1.524166E-02
2.700835E-04
3.027615E-03
4.694948E-04
7.199944E-04
6.205651E-04
6.763087E-04
1.003382E-03
7.850745E-04
9.223968E-04
1.075796E-03
1.668052E-03
1.686564E-03
2.008946E-03
2.303652E-03
2.600906E-03
2.693314E-03
2.650033E-03
2.631358E-03
2.686919E-03
2.517490E-03
2.986165E-03
3.049372E-03
3.273752E-03
3.687955E-03
4.306346E-03
5.083527E-03
5.865951E-03
7.214795E-03
7.769104E-03
9.057639E-03
1.033020E-02
1.185646E-02
1.336103E-02
1.536165E-02
1.645271E-02
1.895031E-02
2.102642E-02
2.285346E-02
2.450351E-02
2.627787E-02
2.831448E-02
3.041805E-02
3.315842E-02
3.453266E-02
3.641627E-02
3.809196E-02
3.992223E-02
4.145775E-02
4.276340E-02
4.539695E-02
4.634162E-02
4.817423E-02
4.865541E-02
4.950999E-02
5.076248E-02
5.196902E-02
5.364194E-02
5.373853E-02
5.575969E-02
5.640948E-02
5.710638E-02
5.746146E-02
5.812778E-02
5.860428E-02
5.947419E-02
6.041551E-02
6.137583E-02
6.061642E-02
6.160165E-02
6.229200E-02
6.216829E-02
6.287025E-02
6.284699E-02
6.233028E-02
6.318551E-02
6.313571E-02
6.344147E-02
6.323992E-02
6.431055E-02
6.412900E-02
6.362618E-02
6.355374E-02
6.391065E-02
6.338912E-02
6.342127E-02
6.268116E-02
6.277676E-02
6.223103E-02
6.322714E-02
6.317475E-02
6.314877E-02
6.292061E-02
6.212074E-02
6.224509E-02
6.116054E-02
6.163806E-02
6.096284E-02
6.173379E-02
6.129279E-02
6.051046E-02
6.000928E-02
5.978871E-02
5.910854E-02
5.851642E-02
5.761086E-02
5.710173E-02
5.611634E-02
5.594608E-02
5.515927E-02
5.442246E-02
5.359269E-02
5.257897E-02
5.112984E-02
4.996753E-02
4.934220E-02
4.853411E-02
4.671757E-02
4.501716E-02
4.363769E-02
4.242359E-02
4.123491E-02
3.925098E-02
3.785073E-02
3.675559E-02
3.591267E-02
3.278568E-02
3.139479E-02
2.948872E-02
2.821924E-02
2.629879E-02
2.434041E-02
2.229035E-02
2.021208E-02
1.849239E-02
1.673951E-02
1.518272E-02
1.320471E-02
1.193239E-02
9.933267E-03
8.977384E-03
7.680927E-03
6.446243E-03
5.747788E-03
4.631515E-03
4.088677E-03
3.333215E-03
3.084379E-03
3.018376E-03
3.023218E-03
3.154544E-03
2.986907E-03
2.818810E-03
2.610740E-03
2.539922E-03
2.267931E-03
1.911183E-03
1.961635E-03
1.714171E-03
1.370282E-03
1.032059E-03
1.109900E-03
8.284660E-04
7.187077E-04
4.585146E-04
4.166097E-04
2.985102E-04
2.364233E-04
3.146513E-04
3.811107E-04
3.484032E-04
4.207177E-04
3.336878E-04
3.587218E-04
3.190639E-04
2.359522E-04
2.298976E-04
1.053718E-04
1.011721E-04
1.504746E-04
1.384714E-04
2.136784E-04
1.799089E-04
1.535991E-04
8.245278E-05
1.467480E-04
2.943083E-04
5.796159E-05
2.673556E-04
7.832803E-04
1.285827E-03
1.583032E-03
2.308792E-04
2.500336E-04
3.653524E-04
2.771116E-04
4.255508E-04
1.017129E-04
1.810410E-04
3.893749E-02
1.732548E-02
4.851873E-04
2.254364E-04
2.232401E-03
2.728507E-04
2.513092E-04
5.745095E-04
7.368533E-04
9.548405E-04
6.012420E-04
9.093346E-04
1.144690E-03
1.615475E-03
1.689195E-03
1.888218E-03
2.464779E-03
2.494258E-03
2.583055E-03
2.762593E-03
2.929404E-03
2.966011E-03
2.948538E-03
3.164490E-03
3.410839E-03
3.593542E-03
3.765307E-03
4.299014E-03
5.052006E-03
5.659992E-03
6.989235E-03
7.741501E-03
9.012563E-03
1.032201E-02
1.194257E-02
1.355057E-02
1.560315E-02
1.690334E-02
1.900881E-02
2.098740E-02
2.278236E-02
2.447594E-02
2.656856E-02
2.859967E-02
3.064286E-02
3.278620E-02
3.411807E-02
3.632923E-02
3.807454E-02
3.942600E-02
4.120977E-02
4.277156E-02
4.468947E-02
4.607294E-02
4.779034E-02
4.847206E-02
4.938596E-02
5.114042E-02
5.229284E-02
5.358950E-02
5.427774E-02
5.556598E-02
5.602305E-02
5.700711E-02
5.779605E-02
5.805854E-02
5.845708E-02
5.959006E-02
5.973316E-02
6.095495E-02
6.064925E-02
6.192512E-02
6.212602E-02
6.162069E-02
6.271524E-02
6.297824E-02
6.263783E-02
6.334646E-02
6.330524E-02
6.313773E-02
6.348731E-02
6.401363E-02
6.367830E-02
6.387249E-02
6.321837E-02
6.357516E-02
6.337292E-02
6.239145E-02
6.279332E-02
6.315405E-02
6.302824E-02
6.323109E-02
6.328491E-02
6.304051E-02
6.303062E-02
6.256804E-02
6.243428E-02
6.135315E-02
6.150179E-02
6.151204E-02
6.144736E-02
6.069131E-02
5.994827E-02
5.979052E-02
5.963142E-02
5.979610E-02
5.885219E-02
5.761016E-02
5.694605E-02
5.646219E-02
5.614243E-02
5.518217E-02
5.413594E-02
5.281445E-02
5.154734E-02
5.081202E-02
4.996708E-02
4.933106E-02
4.867494E-02
4.675133E-02
4.546076E-02
4.378508E-02
4.287261E-02
4.160265E-02
3.984832E-02
3.832058E-02
3.691888E-02
3.542893E-02
3.292573E-02
3.170886E-02
2.964551E-02
2.786674E-02
2.594826E-02
2.415078E-02
2.213688E-02
2.006896E-02
1.804065E-02
1.662891E-02
1.511320E-02
1.335552E-02
1.198668E-02
1.015013E-02
8.880283E-03
7.679849E-03
6.226505E-03
5.541766E-03
4.657374E-03
4.043551E-03
3.465131E-03
3.219145E-03
3.094363E-03
3.137989E-03
3.172260E-03
3.003297E-03
2.819394E-03
2.666021E-03
2.376050E-03
2.182369E-03
1.915844E-03
1.808548E-03
1.431429E-03
1.328560E-03
9.930285E-04
9.049585E-04
7.361786E-04
8.422164E-04
6.309748E-04
4.510192E-04
3.453133E-04
2.824998E-04
4.447415E-04
2.739766E-04
3.867568E-04
4.372564E-04
3.614201E-04
2.526822E-04
2.292129E-04
3.078927E-04
3.264625E-04
3.512578E-04
1.536169E-04
1.746914E-04
1.233507E-04
3.034504E-04
1.990455E-04
3.760062E-04
1.624050E-04
2.355403E-04
3.117767E-04
2.570495E-04
6.128747E-04
1.030033E-03
1.329488E-03
1.732903E-03
3.847914E-04
2.053826E-04
2.698303E-04
8.899704E-05
6.134088E-04
-2.725506E-04
8.264651E-05
-7.765720E-04
-1.080829E-03
-4.116791E-04
2.203993E-04
2.197179E-03
4.445343E-04
4.517788E-04
4.899762E-04
6.318988E-04
8.217657E-04
6.620301E-04
1.177546E-03
1.239757E-03
1.491179E-03
1.600221E-03
1.647005E-03
2.213130E-03
2.352865E-03
2.374213E-03
2.659480E-03
2.519753E-03
2.856697E-03
2.802781E-03
2.928713E-03
3.143654E-03
3.325780E-03
3.855709E-03
4.243146E-03
5.454014E-03
5.808563E-03
6.866928E-03
7.707761E-03
9.121192E-03
1.076451E-02
1.207001E-02
1.378525E-02
1.529218E-02
1.772163E-02
1.886404E-02
2.092391E-02
2.246040E-02
2.461111E-02
2.655327E-02
2.867001E-02
3.088973E-02
3.320922E-02
3.477287E-02
3.612406E-02
3.800786E-02
3.969801E-02
4.148168E-02
4.300573E-02
4.452123E-02
4.606291E-02
4.724883E-02
4.825658E-02
4.956229E-02
5.106896E-02
5.170392E-02
5.340034E-02
5.503445E-02
5.520780E-02
5.626429E-02
5.732367E-02
5.768697E-02
5.778692E-02
5.885342E-02
5.911512E-02
5.976643E-02
6.011266E-02
6.068265E-02
6.149961E-02
6.142849E-02
6.169866E-02
6.234558E-02
6.265285E-02
6.254286E-02
6.312651E-02
6.275873E-02
6.298485E-02
6.322865E-02
6.396165E-02
6.358781E-02
6.367806E-02
6.352060E-02
6.363869E-02
6.350057E-02
6.265620E-02
6.317705E-02
6.311403E-02
6.340309E-02
6.306107E-02
6.298813E-02
6.331770E-02
6.328406E-02
6.242283E-02
6.239908E-02
6.201201E-02
6.144562E-02
6.107917E-02
6.108222E-02
6.021265E-02
6.045744E-02
5.972327E-02
5.952519E-02
5.984805E-02
5.888153E-02
5.830877E-02
5.721474E-02
5.568580E-02
5.540005E-02
5.519236E-02
5.398694E-02
5.279692E-02
5.192779E-02
5.046308E-02
5.091030E-02
5.007812E-02
4.873313E-02
4.710478E-02
4.531571E-02
4.405074E-02
4.292774E-02
4.099885E-02
3.949474E-02
3.808438E-02
3.671024E-02
3.531043E-02
3.314239E-02
3.153926E-02
2.930944E-02
2.760752E-02
2.608064E-02
2.439552E-02
2.208263E-02
1.989315E-02
1.807815E-02
1.654350E-02
1.480621E-02
1.293154E-02
1.137948E-02
9.985195E-03
8.525115E-03
7.991758E-03
6.335365E-03
5.547768E-03
4.962111E-03
3.886688E-03
3.412827E-03
3.011123E-03
3.000466E-03
3.085581E-03
3.158161E-03
2.837351E-03
2.740007E-03
2.653044E-03
2.413486E-03
2.069142E-03
1.861137E-03
1.727042E-03
1.310251E-03
1.080501E-03
1.161170E-03
9.425554E-04
1.085053E-03
7.913255E-04
6.341362E-04
6.153963E-04
4.808475E-04
3.601476E-04
2.585262E-04
3.127256E-04
3.224413E-04
2.407415E-04
1.704957E-04
3.168254E-04
2.709279E-04
2.011662E-04
9.141011E-05
2.391258E-04
1.880963E-04
1.649524E-04
1.424242E-04
2.878489E-04
1.260858E-04
1.974802E-04
2.047779E-04
1.884793E-04
1.641863E-04
1.652922E-04
5.485884E-04
1.010842E-03
1.450776E-03
1.503524E-03
1.045287E-04
1.166393E-04
3.538807E-04
4.649014E-04
1.927208E-04
-8.351158E-05
-3.316544E-04
1.661674E-04
-1.706271E-03
1.958157E-04
3.413180E-04
1.301730E-03
4.717660E-04
3.449574E-04
4.595994E-04
5.849306E-04
9.007002E-04
6.723584E-04
1.078983E-03
1.026119E-03
1.326578E-03
1.516367E-03
1.798689E-03
1.898400E-03
2.181615E-03
2.039658E-03
2.384124E-03
2.510335E-03
2.662270E-03
2.884750E-03
3.076887E-03
2.919410E-03
3.006228E-03
3.764090E-03
4.487161E-03
5.447063E-03
5.782737E-03
6.778581E-03
7.902565E-03
9.236386E-03
1.052253E-02
1.188504E-02
1.356208E-02
1.532895E-02
1.752873E-02
1.864125E-02
2.078709E-02
2.277564E-02
2.456472E-02
2.656903E-02
2.873469E-02
3.071447E-02
3.283110E-02
3.459865E-02
3.632513E-02
3.799578E-02
3.990210E-02
4.196352E-02
4.338350E-02
4.462399E-02
4.597346E-02
4.714245E-02
4.834241E-02
4.967101E-02
5.104347E-02
5.187411E-02
5.315943E-02
5.422291E-02
5.468941E-02
5.593283E-02
5.751687E-02
5.724472E-02
5.805496E-02
5.904244E-02
5.930711E-02
6.051258E-02
6.059963E-02
6.072314E-02
6.091002E-02
6.062024E-02
6.169452E-02
6.232751E-02
6.213939E-02
6.193805E-02
6.223690E-02
6.341157E-02
6.311601E-02
6.329619E-02
6.421433E-02
6.377696E-02
6.244125E-02
6.329740E-02
6.308512E-02
6.286906E-02
6.301461E-02
6.257410E-02
6.308645E-02
6.329382E-02
6.332843E-02
6.274580E-02
6.273918E-02
6.242972E-02
6.238795E-02
6.236980E-02
6.232943E-02
6.175831E-02
6.056734E-02
6.103208E-02
6.063718E-02
6.036317E-02
5.978457E-02
5.924063E-02
5.871857E-02
5.875250E-02
5.858716E-02
5.751820E-02
5.597959E-02
5.522289E-02
5.526379E-02
5.366032E-02
5.322650E-02
5.259287E-02
5.050668E-02
5.106652E-02
5.015702E-02
4.891058E-02
4.747188E-02
4.536383E-02
4.438603E-02
4.286658E-02
4.141170E-02
3.923656E-02
3.806947E-02
3.645587E-02
3.505279E-02
3.309643E-02
3.161887E-02
2.944049E-02
2.757854E-02
2.641760E-02
2.422460E-02
2.208966E-02
2.059243E-02
1.863434E-02
1.647927E-02
1.483411E-02
1.300600E-02
1.145720E-02
9.989329E-03
8.838891E-03
8.008808E-03
6.334110E-03
5.518891E-03
4.707607E-03
4.099783E-03
3.509248E-03
3.141136E-03
3.084877E-03
3.140145E-03
2.942533E-03
2.701818E-03
2.705523E-03
2.569532E-03
2.197601E-03
2.071712E-03
1.929911E-03
2.435642E-03
1.619144E-03
8.764962E-04
1.208334E-03
9.495181E-04
1.047285E-03
7.821708E-04
6.839693E-04
4.535452E-04
4.685170E-04
4.419091E-04
4.521257E-04
2.544076E-04
1.367842E-04
1.347976E-04
2.337862E-04
4.327016E-04
3.466070E-04
2.436642E-04
1.847659E-04
2.646639E-04
2.882079E-04
2.442781E-04
3.446213E-04
2.143118E-04
5.112188E-05
6.369279E-05
1.095018E-04
6.386824E-05
9.366734E-05
2.387030E-04
3.877305E-04
7.883481E-04
1.131817E-03
1.352395E-03
-4.120652E-05
1.755279E-04
2.950414E-04
4.541298E-04
7.984331E-05
2.052846E-05
2.454730E-04
1.770593E-04
4.224153E-04
1.367043E-04
2.609532E-04
2.897476E-04
3.261335E-04
3.505740E-04
5.817431E-04
5.430843E-04
6.436812E-04
8.334499E-04
7.337141E-04
1.090672E-03
1.383537E-03
1.451477E-03
1.741896E-03
1.880559E-03
2.107901E-03
2.253883E-03
2.370344E-03
2.633690E-03
2.724482E-03
2.755261E-03
3.027611E-03
3.255530E-03
3.134151E-03
3.653285E-03
4.399683E-03
5.026377E-03
5.644824E-03
6.731486E-03
7.890585E-03
9.196711E-03
1.040222E-02
1.187663E-02
1.356365E-02
1.553452E-02
1.726436E-02
1.873010E-02
2.241635E-02
2.394207E-02
2.464246E-02
2.711535E-02
2.903910E-02
3.053957E-02
3.289508E-02
3.451305E-02
3.651833E-02
3.827740E-02
3.972722E-02
4.104481E-02
4.323944E-02
4.432379E-02
4.617667E-02
4.764678E-02
4.863590E-02
4.958580E-02
5.067451E-02
5.210789E-02
5.317791E-02
5.394016E-02
5.522624E-02
5.556488E-02
5.731748E-02
5.779857E-02
5.804346E-02
5.875759E-02
5.903245E-02
6.045849E-02
6.090231E-02
6.113277E-02
6.147996E-02
6.156792E-02
6.279775E-02
6.253289E-02
6.222775E-02
6.237627E-02
6.182846E-02
6.315563E-02
6.300505E-02
6.327173E-02
6.461373E-02
6.387736E-02
6.318205E-02
6.296109E-02
6.302951E-02
6.341151E-02
6.308294E-02
6.312680E-02
6.288243E-02
6.337129E-02
6.322768E-02
6.319085E-02
6.265713E-02
6.178204E-02
6.235270E-02
6.220230E-02
6.206566E-02
6.211395E-02
6.165932E-02
6.152830E-02
6.066890E-02
6.025220E-02
5.968117E-02
5.906728E-02
5.838222E-02
5.880383E-02
5.813958E-02
5.806906E-02
5.662693E-02
5.578873E-02
5.547940E-02
5.424712E-02
5.346130E-02
5.250867E-02
5.094782E-02
4.996281E-02
4.935125E-02
4.806871E-02
4.720004E-02
4.530063E-02
4.448531E-02
4.247033E-02
4.141111E-02
3.966482E-02
3.821188E-02
3.663329E-02
3.488826E-02
3.326846E-02
3.175084E-02
2.957970E-02
2.803592E-02
2.639455E-02
2.448326E-02
2.199647E-02
2.032824E-02
1.834601E-02
1.653811E-02
1.513088E-02
1.297751E-02
1.146966E-02
1.030477E-02
8.997865E-03
7.508804E-03
6.435140E-03
5.512628E-03
4.722224E-03
4.036918E-03
3.586527E-03
3.023042E-03
2.848610E-03
2.923567E-03
2.785374E-03
2.646846E-03
2.768389E-03
2.530826E-03
2.236280E-03
2.058294E-03
1.864518E-03
2.376429E-03
1.803028E-03
1.309469E-03
1.390862E-03
1.143499E-03
1.170615E-03
1.041725E-03
7.840118E-04
8.893540E-04
5.480736E-04
5.428635E-04
5.527749E-04
6.874641E-04
3.699429E-04
1.351758E-04
1.466313E-04
2.778099E-04
2.668739E-04
1.924602E-04
3.579715E-04
1.151055E-04
2.071420E-04
1.093406E-04
1.469090E-04
1.734880E-04
1.552902E-04
8.936634E-05
1.082941E-04
-5.062762E-05
1.162214E-04
1.968071E-04
2.921085E-04
5.405611E-04
7.221401E-04
9.723001E-04
-4.690966E-04
-7.957009E-05
5.894394E-05
1.981955E-04
1.526885E-04
2.546042E-04
2.523958E-04
2.164465E-04
4.724254E-04
8.919524E-05
2.601317E-04
1.492610E-04
2.460848E-04
4.039351E-04
3.756238E-04
4.292804E-04
5.404198E-04
8.340140E-04
7.497596E-04
8.395776E-04
1.229523E-03
1.204387E-03
1.586604E-03
1.925113E-03
2.036209E-03
2.268841E-03
2.678402E-03
2.726477E-03
2.958536E-03
2.738978E-03
3.085199E-03
3.013908E-03
3.155598E-03
3.595977E-03
4.344993E-03
4.684270E-03
5.071904E-03
6.707326E-03
7.872081E-03
9.321664E-03
1.076779E-02
1.188160E-02
1.357132E-02
1.562546E-02
1.721970E-02
1.860482E-02
2.510591E-02
2.476890E-02
2.480268E-02
2.664629E-02
2.876487E-02
3.037474E-02
3.292316E-02
3.460599E-02
3.637028E-02
3.839021E-02
3.996933E-02
4.132828E-02
4.300478E-02
4.442126E-02
4.604043E-02
4.743872E-02
4.887842E-02
4.979887E-02
5.104103E-02
5.178607E-02
5.339041E-02
5.423405E-02
5.540808E-02
5.596583E-02
5.695615E-02
5.739207E-02
5.841729E-02
5.878009E-02
5.879082E-02
6.027476E-02
6.124416E-02
6.107817E-02
6.116190E-02
6.176203E-02
6.287263E-02
6.241036E-02
6.251679E-02
6.293545E-02
6.324275E-02
6.279888E-02
6.303158E-02
6.264311E-02
6.398195E-02
6.329905E-02
6.365087E-02
6.321591E-02
6.350930E-02
6.302827E-02
6.297671E-02
6.362429E-02
6.263651E-02
6.322459E-02
6.300028E-02
6.327443E-02
6.290411E-02
6.193832E-02
6.234691E-02
6.209148E-02
6.224487E-02
6.127003E-02
6.200102E-02
6.174655E-02
6.059048E-02
6.008792E-02
6.051177E-02
5.936705E-02
5.894908E-02
5.831896E-02
5.752940E-02
5.754942E-02
5.608555E-02
5.617153E-02
5.496009E-02
5.450289E-02
5.324357E-02
5.265474E-02
5.143460E-02
4.993662E-02
4.898467E-02
4.774557E-02
4.692045E-02
4.508048E-02
4.477345E-02
4.276773E-02
4.147829E-02
3.980793E-02
3.800699E-02
3.654645E-02
3.501308E-02
3.354002E-02
3.126704E-02
2.990370E-02
2.794130E-02
2.585099E-02
2.391148E-02
2.272008E-02
2.009984E-02
1.832664E-02
1.643178E-02
1.519867E-02
1.312406E-02
1.146729E-02
1.053109E-02
8.974922E-03
7.246431E-03
6.377829E-03
5.510634E-03
4.643176E-03
3.824274E-03
3.402738E-03
3.183953E-03
2.987464E-03
2.945194E-03
2.808160E-03
2.825822E-03
2.791398E-03
2.559344E-03
2.354069E-03
1.895580E-03
1.752251E-03
1.796872E-03
1.268284E-03
1.072516E-03
9.640616E-04
1.075742E-03
9.323571E-04
1.015188E-03
7.747414E-04
7.394085E-04
3.907590E-04
4.202051E-04
3.853590E-04
6.647157E-04
3.523930E-04
3.745547E-04
3.626076E-04
2.858441E-04
3.054469E-04
2.176020E-04
1.950406E-04
1.834603E-04
2.166344E-04
2.241764E-04
1.893671E-04
2.114365E-04
2.537671E-04
1.510507E-04
1.003678E-04
1.667089E-04
1.880513E-04
1.720846E-04
1.962158E-04
4.724263E-04
5.846659E-04
6.760693E-04
-1.793820E-04
-2.286146E-04
1.686194E-06
3.218261E-04
2.718857E-04
3.366465E-04
3.252630E-04
6.233718E-05
-1.383104E-05
-3.445874E-05
2.004887E-04
4.234760E-04
3.058186E-04
3.090047E-04
3.425452E-04
4.885262E-04
8.125884E-04
1.949809E-04
9.004924E-04
1.087024E-03
1.325756E-03
1.398076E-03
1.685924E-03
1.976440E-03
1.940536E-03
2.334374E-03
2.468271E-03
2.694317E-03
2.744319E-03
2.664198E-03
2.719433E-03
2.790547E-03
3.079066E-03
3.744011E-03
4.405696E-03
4.707772E-03
5.258629E-03
6.892452E-03
7.898976E-03
9.005108E-03
1.080133E-02
1.199458E-02
1.351239E-02
1.534525E-02
1.730720E-02
1.866269E-02
2.358723E-02
2.553337E-02
2.463173E-02
2.644551E-02
2.881839E-02
3.076270E-02
3.220838E-02
3.454919E-02
3.602533E-02
3.808854E-02
3.977235E-02
4.161252E-02
4.345029E-02
4.485128E-02
4.609611E-02
4.742725E-02
4.896285E-02
5.017322E-02
5.088157E-02
5.206811E-02
5.343462E-02
5.461089E-02
5.508532E-02
5.590524E-02
5.620163E-02
5.804980E-02
5.780255E-02
5.883116E-02
5.931815E-02
6.019290E-02
6.111642E-02
6.139678E-02
6.126428E-02
6.163340E-02
6.243366E-02
6.239551E-02
6.198752E-02
6.216729E-02
6.258738E-02
6.223654E-02
6.317045E-02
6.266881E-02
6.295306E-02
6.284800E-02
6.399748E-02
6.386496E-02
6.392483E-02
6.284959E-02
6.306267E-02
6.312048E-02
6.296757E-02
6.302108E-02
6.290914E-02
6.302105E-02
6.298459E-02
6.245543E-02
6.231418E-02
6.245427E-02
6.197135E-02
6.135815E-02
6.132875E-02
6.123973E-02
6.038124E-02
6.013563E-02
6.028629E-02
5.998025E-02
5.902162E-02
5.842825E-02
5.787289E-02
5.795823E-02
5.616475E-02
5.581994E-02
5.486590E-02
5.386449E-02
5.279738E-02
5.273592E-02
5.111565E-02
5.001035E-02
4.904553E-02
4.767690E-02
4.652937E-02
4.518833E-02
4.412095E-02
4.318621E-02
4.145106E-02
3.952651E-02
3.818796E-02
3.652034E-02
3.504299E-02
3.303083E-02
3.166344E-02
2.999243E-02
2.745192E-02
2.612311E-02
2.419926E-02
2.319162E-02
2.026289E-02
1.877976E-02
1.692090E-02
1.501958E-02
1.354315E-02
1.202146E-02
1.020915E-02
8.893640E-03
7.645769E-03
6.319383E-03
5.623639E-03
4.946006E-03
3.738759E-03
3.252764E-03
3.037584E-03
2.929873E-03
2.949117E-03
2.985457E-03
2.799178E-03
2.652120E-03
2.258665E-03
2.089782E-03
1.995292E-03
1.732016E-03
1.629157E-03
1.239505E-03
1.192663E-03
9.522761E-04
1.025638E-03
8.615686E-04
7.118630E-04
6.339200E-04
5.590662E-04
1.976263E-04
1.911025E-04
3.020195E-04
3.173355E-04
3.188712E-04
3.454021E-04
3.141408E-04
2.543538E-04
1.852211E-04
9.361801E-05
1.739404E-04
1.093041E-04
1.466775E-04
1.501234E-04
1.813566E-04
2.068143E-04
2.815698E-04
1.712745E-04
1.272913E-04
1.631631E-04
7.365489E-05
1.473293E-04
2.609633E-05
1.500401E-04
2.012071E-04
9.021663E-05
2.427562E-04
7.592753E-05
1.944156E-04
2.982079E-04
3.981254E-04
3.683595E-04
3.491224E-04
4.259507E-04
3.108819E-04
-4.412554E-04
3.683244E-04
2.095168E-04
4.451956E-04
4.123178E-04
3.210834E-04
3.357267E-04
6.665731E-04
9.203864E-04
9.159875E-04
1.189081E-03
1.227182E-03
1.437738E-03
1.818081E-03
1.935553E-03
1.920919E-03
2.445935E-03
2.588244E-03
2.688837E-03
2.743230E-03
2.725430E-03
2.568273E-03
2.974153E-03
3.131131E-03
3.977332E-03
4.264155E-03
4.921122E-03
5.924312E-03
7.138213E-03
7.992477E-03
9.059143E-03
1.070746E-02
1.213994E-02
1.341413E-02
1.499674E-02
1.700163E-02
1.852368E-02
2.420049E-02
2.549220E-02
2.444539E-02
2.646435E-02
2.884295E-02
3.073586E-02
3.217058E-02
3.455430E-02
3.562161E-02
3.769012E-02
3.942043E-02
4.122332E-02
4.285068E-02
4.452885E-02
4.616182E-02
4.696057E-02
4.883113E-02
5.067218E-02
5.157942E-02
5.270492E-02
5.327818E-02
5.458444E-02
5.535963E-02
5.607163E-02
5.647538E-02
5.844578E-02
5.764063E-02
5.895497E-02
5.958091E-02
5.979167E-02
6.030272E-02
6.166073E-02
6.195754E-02
6.196041E-02
6.203446E-02
6.234781E-02
6.230420E-02
6.198284E-02
6.270904E-02
6.212211E-02
6.293632E-02
6.296348E-02
6.312144E-02
6.348615E-02
6.373348E-02
6.472155E-02
6.408097E-02
6.306998E-02
6.297710E-02
6.219211E-02
6.264731E-02
6.325821E-02
6.347768E-02
6.361060E-02
6.318977E-02
6.230931E-02
6.252664E-02
6.264855E-02
6.214321E-02
6.161200E-02
6.150196E-02
6.131146E-02
6.044520E-02
6.033910E-02
6.056973E-02
5.897079E-02
5.868347E-02
5.853105E-02
5.833565E-02
5.747877E-02
5.638057E-02
5.563665E-02
5.441820E-02
5.419530E-02
5.343465E-02
5.193813E-02
5.060233E-02
5.041663E-02
5.007268E-02
4.891228E-02
4.789207E-02
4.581799E-02
4.462315E-02
4.258323E-02
4.143768E-02
4.017422E-02
3.847007E-02
3.701137E-02
3.516094E-02
3.293810E-02
3.127282E-02
3.007592E-02
2.755328E-02
2.611094E-02
2.421166E-02
2.241923E-02
2.065828E-02
1.893755E-02
1.686513E-02
1.514028E-02
1.359318E-02
1.179787E-02
1.005327E-02
8.782730E-03
7.608697E-03
6.135902E-03
5.409310E-03
4.791605E-03
3.907401E-03
3.246814E-03
3.096419E-03
2.912176E-03
2.667202E-03
2.783640E-03
2.568633E-03
2.369488E-03
2.059271E-03
1.994784E-03
2.008204E-03
1.814276E-03
1.604115E-03
1.190327E-03
1.333293E-03
1.105063E-03
8.730352E-04
7.372871E-04
5.299478E-04
4.101048E-04
3.756789E-04
3.319626E-04
3.705146E-04
3.226325E-04
3.225947E-04
4.802779E-04
3.919400E-04
4.090988E-04
1.783650E-04
2.740026E-04
1.003297E-04
2.970348E-04
2.516064E-04
2.829689E-04
1.926772E-04
3.349198E-04
2.115460E-04
9.485635E-05
5.385099E-05
1.832110E-04
1.766936E-04
1.923306E-05
2.368424E-04
-9.346202E-05
-2.001284E-04
-6.091083E-04
-7.753693E-04
4.542520E-04
4.827749E-04
5.073033E-04
5.636072E-04
8.502025E-04
7.862954E-04
6.527067E-04
4.410418E-04
2.499355E-04
3.011815E-04
2.905678E-04
2.956320E-04
3.781332E-04
3.574041E-04
4.511291E-04
5.043380E-04
5.833492E-04
7.243889E-04
8.330295E-04
1.112572E-03
9.861468E-04
1.479490E-03
1.622736E-03
1.756175E-03
2.092936E-03
2.343939E-03
2.737179E-03
2.795983E-03
2.877902E-03
2.901627E-03
2.885793E-03
2.862530E-03
3.309781E-03
3.870306E-03
4.301423E-03
5.025888E-03
5.816435E-03
6.764681E-03
7.949328E-03
9.158828E-03
1.075893E-02
1.184850E-02
1.348644E-02
1.517241E-02
1.691377E-02
1.842491E-02
2.572436E-02
2.445398E-02
2.455052E-02
2.655925E-02
2.841099E-02
3.043314E-02
3.279249E-02
3.427141E-02
3.579234E-02
3.774679E-02
4.000018E-02
4.131472E-02
4.249289E-02
4.445904E-02
4.598949E-02
4.654562E-02
4.864208E-02
5.040124E-02
5.151979E-02
5.247515E-02
5.316951E-02
5.421757E-02
5.535739E-02
5.648151E-02
5.705045E-02
5.763228E-02
5.876247E-02
5.890473E-02
5.978651E-02
5.993356E-02
6.017390E-02
6.131563E-02
6.159971E-02
6.190582E-02
6.220214E-02
6.235391E-02
6.247337E-02
6.311144E-02
6.316786E-02
6.336073E-02
6.322977E-02
6.335208E-02
6.365429E-02
6.371805E-02
6.344946E-02
6.410763E-02
6.399583E-02
6.286035E-02
6.306658E-02
6.261495E-02
6.197178E-02
6.266428E-02
6.292433E-02
6.344999E-02
6.330545E-02
6.241044E-02
6.243356E-02
6.259034E-02
6.219744E-02
6.127927E-02
6.124810E-02
6.089221E-02
6.048354E-02
6.096475E-02
6.045488E-02
5.926397E-02
5.896274E-02
5.789551E-02
5.774053E-02
5.674843E-02
5.591053E-02
5.522172E-02
5.483835E-02
5.440219E-02
5.415055E-02
5.269508E-02
5.221679E-02
5.084395E-02
4.994597E-02
4.838822E-02
4.705542E-02
4.556065E-02
4.478762E-02
4.309384E-02
4.170783E-02
3.982958E-02
3.833141E-02
3.659755E-02
3.479447E-02
3.324494E-02
3.166034E-02
2.987187E-02
2.771920E-02
2.590450E-02
2.470499E-02
2.245190E-02
2.070337E-02
1.875054E-02
1.681485E-02
1.545766E-02
1.360912E-02
1.165282E-02
1.030148E-02
8.832052E-03
7.730782E-03
6.292148E-03
5.584222E-03
4.677080E-03
3.959984E-03
3.434518E-03
3.183782E-03
2.911907E-03
2.828259E-03
2.878631E-03
2.595625E-03
2.408940E-03
2.396108E-03
2.286043E-03
1.925618E-03
1.664361E-03
1.532548E-03
1.304863E-03
1.186546E-03
9.545048E-04
9.609231E-04
6.886159E-04
5.833255E-04
5.190002E-04
3.887299E-04
2.899354E-04
3.576483E-04
2.154627E-04
2.995437E-04
4.567335E-04
4.087198E-04
2.065328E-04
4.135707E-04
1.957159E-04
3.439533E-04
2.206936E-04
1.547060E-04
1.122753E-04
1.874427E-04
2.831090E-04
1.273227E-04
1.741807E-04
1.267659E-04
1.594081E-04
1.642058E-04
1.379263E-04
2.198085E-04
-7.878871E-05
-4.826735E-04
-7.932360E-04
-1.045338E-03
2.963376E-04
4.711471E-04
4.787916E-04
6.053019E-04
9.106082E-04
6.857764E-04
6.719991E-04
7.469024E-04
2.879379E-04
1.988422E-04
2.632653E-04
2.792034E-04
3.674691E-04
3.940423E-04
4.927262E-04
5.738063E-04
6.928007E-04
7.568213E-04
8.687186E-04
9.884247E-04
1.142640E-03
1.278556E-03
1.335940E-03
1.439994E-03
2.075580E-03
2.079200E-03
2.416232E-03
2.636033E-03
2.760522E-03
2.838251E-03
2.895761E-03
3.109818E-03
3.239038E-03
3.665630E-03
4.358364E-03
5.293262E-03
5.930020E-03
6.592414E-03
8.031361E-03
9.180075E-03
1.081579E-02
1.197968E-02
1.368597E-02
1.525389E-02
1.685734E-02
1.886671E-02
2.127183E-02
2.410559E-02
2.461065E-02
2.637371E-02
2.868298E-02
3.007580E-02
3.269264E-02
3.401596E-02
3.610562E-02
3.812443E-02
3.985133E-02
4.151920E-02
4.310130E-02
4.430465E-02
4.665188E-02
4.707720E-02
4.864209E-02
5.013764E-02
5.113363E-02
5.194011E-02
5.319826E-02
5.429801E-02
5.492823E-02
5.617684E-02
5.673348E-02
5.764243E-02
5.880746E-02
5.881841E-02
5.941880E-02
5.967036E-02
6.047349E-02
6.116199E-02
6.096240E-02
6.150892E-02
6.242759E-02
6.228645E-02
6.273217E-02
6.323015E-02
6.267363E-02
6.286343E-02
6.328392E-02
6.407360E-02
6.342951E-02
6.328280E-02
6.397921E-02
6.327975E-02
6.355314E-02
6.291898E-02
6.345156E-02
6.350629E-02
6.302362E-02
6.266362E-02
6.300174E-02
6.321580E-02
6.353138E-02
6.234949E-02
6.272921E-02
6.295493E-02
6.216067E-02
6.144590E-02
6.103653E-02
6.038047E-02
6.028291E-02
6.101576E-02
6.035989E-02
5.961455E-02
5.913851E-02
5.730419E-02
5.802297E-02
5.677671E-02
5.598118E-02
5.544985E-02
5.521433E-02
5.409052E-02
5.304201E-02
5.256876E-02
5.196345E-02
5.043171E-02
4.918993E-02
4.763520E-02
4.664637E-02
4.597578E-02
4.470393E-02
4.281299E-02
4.124242E-02
3.986089E-02
3.817022E-02
3.655135E-02
3.512910E-02
3.358625E-02
3.124862E-02
2.942220E-02
2.747431E-02
2.610266E-02
2.495612E-02
2.238196E-02
2.025931E-02
1.866773E-02
1.695193E-02
1.487313E-02
1.319062E-02
1.149595E-02
1.013686E-02
8.854850E-03
7.815505E-03
6.410929E-03
5.557232E-03
4.581735E-03
3.874094E-03
3.404254E-03
3.065715E-03
2.931963E-03
2.909536E-03
2.876024E-03
2.653396E-03
2.575144E-03
2.515376E-03
2.181866E-03
1.834055E-03
1.442701E-03
1.845645E-03
1.146908E-03
1.082961E-03
8.943889E-04
8.789133E-04
5.195244E-04
4.568685E-04
3.340155E-04
2.781709E-04
1.287100E-04
1.888843E-04
3.016185E-04
2.546875E-04
2.150700E-04
2.723977E-04
2.679933E-04
2.311884E-04
3.161263E-04
2.112697E-04
2.321640E-04
1.687613E-04
1.501630E-04
1.485551E-04
2.588099E-04
1.976660E-04
1.693075E-04
2.541100E-04
2.503210E-04
3.419775E-04
2.971574E-04
7.414423E-05
-5.549926E-05
-3.171777E-04
-4.758579E-04
-8.665541E-04
7.279857E-04
2.251612E-04
2.111122E-04
7.063357E-04
8.560653E-04
7.805494E-04
8.026110E-04
-7.648844E-05
1.645476E-04
1.300831E-04
2.110119E-04
1.886428E-04
2.511349E-04
3.058983E-04
6.097677E-04
7.735790E-04
5.256972E-04
8.119900E-04
6.796292E-04
9.100130E-04
9.438977E-04
1.332143E-03
1.576112E-03
2.011936E-03
2.079359E-03
2.358415E-03
2.621030E-03
2.647975E-03
2.789334E-03
2.805309E-03
2.837253E-03
2.988526E-03
3.152448E-03
3.557181E-03
4.336281E-03
4.970106E-03
5.835277E-03
6.612110E-03
7.902192E-03
8.816523E-03
1.034962E-02
1.186823E-02
1.370645E-02
1.530980E-02
1.733878E-02
1.912868E-02
2.071748E-02
2.252393E-02
2.470480E-02
2.587580E-02
2.862577E-02
3.006002E-02
3.265256E-02
3.410229E-02
3.601523E-02
3.793555E-02
3.971507E-02
4.183045E-02
4.339501E-02
4.457829E-02
4.630500E-02
4.694557E-02
4.836159E-02
4.996487E-02
5.102274E-02
5.183262E-02
5.341025E-02
5.443234E-02
5.508914E-02
5.635073E-02
5.689873E-02
5.749567E-02
5.855290E-02
5.873794E-02
5.935354E-02
5.991156E-02
6.023992E-02
6.135438E-02
6.164927E-02
6.139183E-02
6.232604E-02
6.192491E-02
6.294115E-02
6.305959E-02
6.298240E-02
6.233510E-02
6.317029E-02
6.417902E-02
6.310476E-02
6.182795E-02
6.363397E-02
6.310147E-02
6.266139E-02
6.253985E-02
6.335559E-02
6.366589E-02
6.291478E-02
6.370517E-02
6.351386E-02
6.255722E-02
6.290530E-02
6.216410E-02
6.212269E-02
6.268794E-02
6.227009E-02
6.148486E-02
6.196194E-02
6.113555E-02
5.995563E-02
6.143009E-02
6.051437E-02
5.968533E-02
5.916689E-02
5.823223E-02
5.739505E-02
5.733132E-02
5.632731E-02
5.593370E-02
5.460010E-02
5.389869E-02
5.284380E-02
5.233148E-02
5.181567E-02
5.068210E-02
4.917920E-02
4.760169E-02
4.699346E-02
4.598953E-02
4.483813E-02
4.241666E-02
4.147659E-02
4.006153E-02
3.783898E-02
3.724514E-02
3.525441E-02
3.325112E-02
3.111020E-02
2.952994E-02
2.733796E-02
2.606797E-02
2.454091E-02
2.244195E-02
2.004043E-02
1.858549E-02
1.678891E-02
1.508198E-02
1.296045E-02
1.172384E-02
1.041812E-02
8.667548E-03
7.633801E-03
6.601840E-03
5.458477E-03
4.748930E-03
3.737205E-03
3.396670E-03
3.093356E-03
2.949675E-03
3.009220E-03
2.710289E-03
2.792055E-03
2.596701E-03
2.400006E-03
2.058731E-03
1.918442E-03
1.645258E-03
1.814661E-03
1.112031E-03
8.779808E-04
7.880844E-04
6.798889E-04
5.192315E-04
4.281288E-04
3.853293E-04
3.245105E-04
3.420653E-04
3.736689E-04
3.799791E-04
3.778016E-04
3.879521E-04
3.418501E-04
2.309694E-04
1.892864E-04
6.213367E-05
1.456518E-04
1.114453E-04
3.317476E-04
1.546438E-04
2.285348E-04
9.508544E-05
2.529157E-04
2.723576E-04
2.467160E-04
2.644524E-05
4.380345E-04
2.801204E-04
3.634989E-05
1.343637E-04
1.270034E-04
-9.642530E-06
-1.502136E-04
9.689716E-04
3.968127E-04
4.907078E-04
3.844342E-04
5.405741E-04
-3.348293E-04
-2.961583E-04
6.709239E-04
3.198803E-04
1.803764E-04
2.749640E-04
3.118034E-04
3.210139E-04
3.663100E-04
5.525120E-04
7.043686E-04
6.832592E-04
7.748287E-04
8.791974E-04
1.100253E-03
1.128335E-03
1.666523E-03
1.805578E-03
1.868302E-03
1.960550E-03
2.158549E-03
2.257197E-03
2.765219E-03
2.633383E-03
2.681045E-03
2.834854E-03
3.084091E-03
3.202856E-03
3.605956E-03
4.344207E-03
4.929419E-03
5.808166E-03
6.843453E-03
7.839256E-03
8.982805E-03
1.046505E-02
1.173654E-02
1.373004E-02
1.556597E-02
1.734155E-02
1.887280E-02
2.071429E-02
2.264678E-02
2.456683E-02
2.619892E-02
2.812071E-02
3.081397E-02
3.248370E-02
3.401580E-02
3.601019E-02
3.782435E-02
3.953732E-02
4.151212E-02
4.358677E-02
4.473076E-02
4.578574E-02
4.741047E-02
4.875293E-02
4.940718E-02
5.084948E-02
5.204256E-02
5.395157E-02
5.486122E-02
5.526457E-02
5.625690E-02
5.812281E-02
5.784504E-02
5.837026E-02
5.910058E-02
5.963125E-02
5.975357E-02
6.022945E-02
6.076522E-02
6.154412E-02
6.140511E-02
6.165045E-02
6.272590E-02
6.255175E-02
6.213011E-02
6.305579E-02
6.246552E-02
6.302944E-02
6.394063E-02
6.310334E-02
6.311861E-02
6.367070E-02
6.334509E-02
6.230671E-02
6.275131E-02
6.290151E-02
6.325530E-02
6.271440E-02
6.328804E-02
6.303894E-02
6.286865E-02
6.261381E-02
6.249101E-02
6.201605E-02
6.253274E-02
6.217938E-02
6.139218E-02
6.216310E-02
6.115961E-02
6.008553E-02
6.131520E-02
6.003227E-02
5.958865E-02
5.926202E-02
5.874516E-02
5.744543E-02
5.735262E-02
5.639132E-02
5.587192E-02
5.494740E-02
5.417097E-02
5.274627E-02
5.217011E-02
5.148933E-02
5.086091E-02
4.985743E-02
4.800300E-02
4.686322E-02
4.549025E-02
4.487180E-02
4.291487E-02
4.170880E-02
3.970669E-02
3.792851E-02
3.710942E-02
3.509730E-02
3.305113E-02
3.143196E-02
2.992875E-02
2.783478E-02
2.600285E-02
2.443906E-02
2.229168E-02
2.000572E-02
1.831479E-02
1.705813E-02
1.499746E-02
1.297413E-02
1.188459E-02
1.054753E-02
8.839752E-03
7.525845E-03
6.445257E-03
5.557910E-03
4.989676E-03
3.855029E-03
3.478487E-03
3.077884E-03
3.034967E-03
3.106950E-03
2.783115E-03
2.972472E-03
2.647108E-03
2.575916E-03
2.450342E-03
2.229486E-03
1.957151E-03
1.558995E-03
1.307712E-03
1.172427E-03
8.817670E-04
5.774604E-04
3.927788E-04
6.325268E-04
3.192733E-04
3.054018E-04
2.440422E-04
2.814643E-04
2.835113E-04
2.516222E-04
3.626703E-04
2.904151E-04
2.816964E-04
2.840042E-04
1.532884E-04
2.500143E-04
2.101130E-04
2.614381E-04
2.447958E-04
2.345660E-04
1.271986E-04
2.224190E-04
1.245724E-04
3.170192E-04
2.343409E-04
4.370683E-04
1.824196E-04
1.508684E-04
2.427833E-04
3.214112E-04
5.639602E-04
5.033954E-04
6.723602E-04
2.544778E-05
4.234764E-04
4.465788E-04
4.504426E-04
-1.531574E-03
7.575326E-05
1.616116E-02
2.493828E-02
4.246859E-04
3.148864E-04
5.080507E-04
5.208633E-04
6.522957E-04
6.875018E-04
7.106836E-04
8.537992E-04
7.742291E-04
8.953161E-04
1.020242E-03
1.241075E-03
1.492281E-03
1.801488E-03
1.829053E-03
2.069452E-03
2.238826E-03
2.361630E-03
2.653100E-03
2.897234E-03
2.824501E-03
2.888416E-03
2.890304E-03
3.120577E-03
3.562406E-03
4.206438E-03
4.917187E-03
5.899869E-03
6.945407E-03
7.982204E-03
9.336199E-03
1.069624E-02
1.185077E-02
1.362944E-02
1.545086E-02
1.681494E-02
1.876360E-02
2.061608E-02
2.275604E-02
2.491966E-02
2.660530E-02
2.794414E-02
3.056252E-02
3.186423E-02
3.377290E-02
3.606568E-02
3.808099E-02
3.961693E-02
4.116779E-02
4.327180E-02
4.425376E-02
4.558403E-02
4.712118E-02
4.846475E-02
4.958707E-02
5.079643E-02
5.224855E-02
5.348211E-02
5.407294E-02
5.492140E-02
5.627854E-02
5.820353E-02
5.781289E-02
5.839897E-02
5.939767E-02
5.990186E-02
6.000732E-02
6.061009E-02
6.087551E-02
6.142736E-02
6.133556E-02
6.154866E-02
6.234406E-02
6.163388E-02
6.270939E-02
6.279707E-02
6.242317E-02
6.281661E-02
6.346715E-02
6.239967E-02
6.383332E-02
6.389388E-02
6.351246E-02
6.275638E-02
6.306489E-02
6.316962E-02
6.324150E-02
6.327730E-02
6.320940E-02
6.290831E-02
6.322855E-02
6.241177E-02
6.223142E-02
6.245146E-02
6.241604E-02
6.268340E-02
6.113923E-02
6.095317E-02
6.092930E-02
6.052053E-02
5.998217E-02
5.988389E-02
5.916451E-02
5.886322E-02
5.867747E-02
5.820217E-02
5.758329E-02
5.673985E-02
5.588987E-02
5.513771E-02
5.433752E-02
5.303816E-02
5.242618E-02
5.148471E-02
5.029588E-02
5.018918E-02
4.801931E-02
4.693799E-02
4.561639E-02
4.460531E-02
4.271024E-02
4.151923E-02
3.984161E-02
3.785593E-02
3.646424E-02
3.515292E-02
3.298291E-02
3.137515E-02
2.988612E-02
2.769773E-02
2.618903E-02
2.442494E-02
2.235461E-02
2.062816E-02
1.847430E-02
1.687604E-02
1.539141E-02
1.315500E-02
1.182802E-02
1.008176E-02
8.628770E-03
7.275236E-03
6.354433E-03
5.713490E-03
4.738622E-03
3.878171E-03
3.375843E-03
3.204889E-03
3.172152E-03
3.395637E-03
3.156204E-03
3.308837E-03
3.042909E-03
2.875953E-03
2.685405E-03
2.228395E-03
2.038741E-03
1.613431E-03
1.339346E-03
1.230162E-03
1.055779E-03
6.112366E-04
5.092900E-04
7.532166E-04
4.831266E-04
3.325178E-04
3.611718E-04
2.966375E-04
3.586954E-04
2.144143E-04
4.152548E-04
2.506667E-04
2.679508E-04
3.971862E-04
2.422713E-04
2.305492E-04
2.150456E-04
3.528024E-05
1.880820E-04
2.198746E-04
6.311837E-05
1.926192E-04
2.356714E-04
2.026810E-04
1.806159E-04
2.829806E-04
2.035377E-04
1.796351E-04
3.077585E-04
6.485469E-04
8.285917E-04
1.095999E-03
6.168033E-04
1.842546E-04
2.710712E-04
2.612638E-04
3.983979E-04
4.675743E-04
2.992104E-02
-4.733968E-03
-3.865756E-02
-2.069034E-03
8.469979E-07
4.903965E-04
3.378750E-04
5.925750E-04
6.968919E-04
6.076922E-04
7.839879E-04
8.028320E-04
8.517646E-04
1.034303E-03
1.048633E-03
1.288890E-03
1.651027E-03
1.955964E-03
2.008276E-03
2.172656E-03
2.448299E-03
2.597945E-03
2.861439E-03
2.885007E-03
2.883346E-03
3.032321E-03
3.380825E-03
3.662803E-03
4.211307E-03
4.862482E-03
5.815362E-03
6.204519E-03
7.873796E-03
9.446885E-03
1.078269E-02
1.191609E-02
1.330854E-02
1.523068E-02
1.689008E-02
1.888852E-02
1.993298E-02
2.246854E-02
2.484011E-02
2.647168E-02
2.840300E-02
3.032109E-02
3.181158E-02
3.433143E-02
3.600183E-02
3.793887E-02
3.999531E-02
4.122269E-02
4.319470E-02
4.357814E-02
4.587889E-02
4.724702E-02
4.837809E-02
5.036558E-02
5.119909E-02
5.208866E-02
5.310338E-02
5.342855E-02
5.464969E-02
5.606894E-02
5.684830E-02
5.767387E-02
5.841780E-02
5.891934E-02
5.985872E-02
6.053485E-02
6.097639E-02
6.098961E-02
6.179030E-02
6.100278E-02
6.147440E-02
6.250593E-02
6.194976E-02
6.301363E-02
6.319369E-02
6.331940E-02
6.275716E-02
6.148550E-02
6.251827E-02
6.456119E-02
6.388655E-02
6.377008E-02
6.311514E-02
6.293303E-02
6.288693E-02
6.295196E-02
6.365788E-02
6.310925E-02
6.315587E-02
6.345410E-02
6.294937E-02
6.239983E-02
6.299014E-02
6.271113E-02
6.285028E-02
6.244128E-02
6.174437E-02
6.163747E-02
6.029575E-02
5.955050E-02
6.001607E-02
5.897867E-02
5.866109E-02
5.836344E-02
5.790922E-02
5.715686E-02
5.598269E-02
5.621133E-02
5.519343E-02
5.453529E-02
5.433794E-02
5.261073E-02
5.122889E-02
4.990110E-02
4.991059E-02
4.814998E-02
4.743266E-02
4.641711E-02
4.440986E-02
4.268640E-02
4.193980E-02
3.998349E-02
3.755457E-02
3.666602E-02
3.516417E-02
3.320334E-02
3.144216E-02
3.009034E-02
2.694372E-02
2.587434E-02
2.400654E-02
2.240503E-02
2.014197E-02
1.811981E-02
1.655087E-02
1.538020E-02
1.351249E-02
1.199472E-02
1.011740E-02
8.935140E-03
7.568564E-03
6.494571E-03
5.466389E-03
4.525242E-03
3.783772E-03
3.420036E-03
3.303577E-03
3.264603E-03
3.351819E-03
3.161660E-03
3.168840E-03
2.835582E-03
2.733414E-03
2.471990E-03
2.141196E-03
1.971082E-03
1.603843E-03
1.506932E-03
1.367246E-03
9.364656E-04
8.281473E-04
7.327706E-04
7.117934E-04
7.133207E-04
4.207291E-04
5.217020E-04
4.472206E-04
6.789741E-04
3.035230E-04
4.067263E-04
3.203861E-04
1.713601E-04
3.151216E-04
3.291025E-04
3.828260E-04
2.253882E-04
2.508223E-04
7.896030E-05
8.183398E-05
1.954599E-04
3.148601E-04
1.639932E-04
2.211601E-04
2.735299E-04
1.900814E-04
2.403027E-04
2.209276E-04
5.773689E-04
8.001394E-04
1.216485E-03
1.402853E-03
1.023778E-03
4.404322E-04
2.697439E-04
3.908696E-04
2.366988E-04
-1.471309E-03
2.530702E-02
-2.010613E-03
-3.811905E-02
-3.393380E-02
-2.767550E-03
3.051709E-04
5.112464E-04
6.262852E-04
5.436675E-04
4.626481E-04
5.535815E-04
7.453058E-04
8.571155E-04
9.504457E-04
9.236625E-04
1.157791E-03
1.580147E-03
1.753193E-03
2.194570E-03
2.205583E-03
2.441094E-03
2.505334E-03
2.670250E-03
2.815036E-03
2.836948E-03
3.020546E-03
3.367890E-03
3.677547E-03
4.404368E-03
4.954565E-03
5.828358E-03
6.761731E-03
8.112994E-03
9.546546E-03
1.028182E-02
1.181717E-02
1.307881E-02
1.499883E-02
1.677450E-02
1.886206E-02
1.993075E-02
2.195797E-02
2.426259E-02
2.614781E-02
2.851329E-02
2.999741E-02
3.192752E-02
3.400815E-02
3.542377E-02
3.773853E-02
4.023578E-02
4.161466E-02
4.312713E-02
4.387603E-02
4.600379E-02
4.779631E-02
4.874762E-02
5.016957E-02
5.118332E-02
5.178616E-02
5.383576E-02
5.445223E-02
5.505678E-02
5.558098E-02
5.658172E-02
5.785327E-02
5.883276E-02
5.846025E-02
5.954620E-02
6.042731E-02
6.027347E-02
6.066504E-02
6.139215E-02
6.168014E-02
6.149979E-02
6.261725E-02
6.231824E-02
6.242859E-02
6.379324E-02
6.294575E-02
6.270266E-02
6.304509E-02
6.371306E-02
6.421897E-02
6.385303E-02
6.356983E-02
6.339463E-02
6.275691E-02
6.347072E-02
6.272660E-02
6.350183E-02
6.281317E-02
6.335965E-02
6.331061E-02
6.322659E-02
6.261075E-02
6.244262E-02
6.304505E-02
6.272082E-02
6.235261E-02
6.179671E-02
6.123724E-02
6.027223E-02
5.976731E-02
6.008013E-02
5.927675E-02
5.871455E-02
5.836953E-02
5.782095E-02
5.654157E-02
5.571560E-02
5.558553E-02
5.530513E-02
5.460255E-02
5.406109E-02
5.263997E-02
5.135095E-02
5.035822E-02
4.960639E-02
4.895695E-02
4.762704E-02
4.587939E-02
4.390233E-02
4.222327E-02
4.142479E-02
3.999176E-02
3.826282E-02
3.685445E-02
3.524106E-02
3.322735E-02
3.141405E-02
2.994668E-02
2.726147E-02
2.598264E-02
2.398893E-02
2.236099E-02
2.019604E-02
1.799194E-02
1.636714E-02
1.510177E-02
1.339712E-02
1.172687E-02
1.000688E-02
8.930356E-03
7.521489E-03
6.494478E-03
5.354167E-03
4.511871E-03
3.967371E-03
3.506323E-03
3.381401E-03
3.112869E-03
3.235823E-03
3.210638E-03
3.135870E-03
2.851052E-03
2.753827E-03
2.645479E-03
2.435566E-03
2.091866E-03
1.795313E-03
1.432125E-03
1.299129E-03
8.903048E-04
7.726515E-04
7.507732E-04
5.059223E-04
4.427162E-04
4.245658E-04
5.174118E-04
4.442416E-04
6.152696E-04
4.413241E-04
4.177876E-04
5.271744E-04
3.083262E-04
3.719196E-04
3.324613E-04
1.804917E-04
2.246461E-04
2.324491E-04
1.841639E-04
1.403542E-04
1.724113E-04
2.076892E-04
2.609969E-04
3.078117E-04
3.718263E-04
3.777579E-04
2.454416E-04
4.236014E-04
5.275561E-04
1.074197E-03
1.440272E-03
1.885331E-03
-1.903851E-04
-6.844694E-04
-1.037969E-04
1.420610E-04
5.933546E-04
6.640366E-03
-2.067800E-03
1.953331E-03
-4.545666E-02
-9.442094E-02
3.647994E-03
4.562031E-04
3.294094E-04
4.713031E-04
4.808723E-04
5.181332E-04
5.564105E-04
7.164908E-04
7.570103E-04
6.389490E-04
1.028440E-03
1.402366E-03
1.840610E-03
1.924359E-03
2.181359E-03
2.252733E-03
2.738522E-03
2.487101E-03
2.812174E-03
2.851713E-03
3.122895E-03
3.144831E-03
3.317929E-03
3.715744E-03
4.382845E-03
4.990320E-03
5.885989E-03
6.468526E-03
7.535150E-03
9.210257E-03
1.003195E-02
1.125802E-02
1.319767E-02
1.471631E-02
1.650548E-02
1.839305E-02
2.049112E-02
2.232887E-02
2.403447E-02
2.622790E-02
2.838338E-02
3.046287E-02
3.235268E-02
3.411438E-02
3.582542E-02
3.731720E-02
3.978106E-02
4.134393E-02
4.307941E-02
4.463193E-02
4.604486E-02
4.768800E-02
4.888090E-02
5.017453E-02
5.155430E-02
5.167002E-02
5.358371E-02
5.458926E-02
5.485296E-02
5.532410E-02
5.683774E-02
5.768561E-02
5.860014E-02
5.856665E-02
6.004600E-02
6.074778E-02
6.027036E-02
6.046168E-02
6.108224E-02
6.175665E-02
6.195067E-02
6.196458E-02
6.184760E-02
6.168318E-02
6.268156E-02
6.307960E-02
6.387719E-02
6.375285E-02
6.378659E-02
6.351866E-02
6.323540E-02
6.385509E-02
6.372106E-02
6.325837E-02
6.349353E-02
6.317976E-02
6.394612E-02
6.304394E-02
6.315939E-02
6.315561E-02
6.306903E-02
6.244969E-02
6.193284E-02
6.266946E-02
6.226690E-02
6.199675E-02
6.138596E-02
6.032590E-02
6.059284E-02
6.026057E-02
5.953938E-02
5.898024E-02
5.860695E-02
5.852790E-02
5.820503E-02
5.757089E-02
5.597277E-02
5.577831E-02
5.513528E-02
5.373551E-02
5.282540E-02
5.249781E-02
5.163440E-02
5.073020E-02
4.956019E-02
4.813366E-02
4.755329E-02
4.524729E-02
4.345029E-02
4.223610E-02
4.133045E-02
3.991228E-02
3.823789E-02
3.693297E-02
3.529516E-02
3.290414E-02
3.157923E-02
2.985162E-02
2.790937E-02
2.559011E-02
2.443973E-02
2.210014E-02
2.016769E-02
1.815926E-02
1.652095E-02
1.502082E-02
1.331466E-02
1.191483E-02
9.891410E-03
8.797058E-03
7.317251E-03
6.368793E-03
5.478940E-03
4.537412E-03
3.986417E-03
3.278420E-03
3.338044E-03
3.347128E-03
3.446225E-03
3.332763E-03
3.112739E-03
2.886171E-03
2.865331E-03
2.511258E-03
2.347280E-03
2.081292E-03
2.036704E-03
1.631007E-03
1.281680E-03
9.277810E-04
8.038108E-04
6.506246E-04
7.141142E-04
9.331122E-04
7.445382E-04
6.392399E-04
4.279615E-04
3.609181E-04
4.536727E-04
4.896755E-04
5.881170E-04
3.743107E-04
3.608055E-04
4.112887E-04
2.730398E-04
1.975587E-04
2.943866E-04
2.653586E-04
3.132031E-04
2.163685E-04
3.375526E-04
2.793081E-04
2.190919E-04
2.707711E-04
1.667585E-04
2.672975E-04
2.180797E-04
5.219290E-04
9.073821E-04
1.412517E-03
1.849357E-03
4.541387E-04
-6.665654E-04
2.411163E-04
1.002396E-03
5.486857E-04
-2.146736E-02
2.909126E-02
6.306510E-03
-3.353336E-02
-2.007742E-02
-1.233165E-02
5.689520E-04
9.621950E-04
5.685303E-04
6.563249E-04
6.979000E-04
5.975513E-04
8.001036E-04
9.506521E-04
9.717625E-04
1.151183E-03
1.563132E-03
2.007700E-03
1.878330E-03
2.229108E-03
2.538603E-03
3.178333E-03
3.064761E-03
3.367933E-03
3.164775E-03
3.290201E-03
3.439149E-03
3.488373E-03
3.743743E-03
4.218811E-03
4.956028E-03
5.817099E-03
6.449120E-03
7.467990E-03
9.024108E-03
1.033406E-02
1.158286E-02
1.333121E-02
1.484867E-02
1.661908E-02
1.877219E-02
2.070181E-02
2.224789E-02
2.386030E-02
2.630081E-02
2.880120E-02
3.075387E-02
3.236724E-02
3.392376E-02
3.587655E-02
3.766204E-02
3.965797E-02
4.157624E-02
4.331582E-02
4.435239E-02
4.583666E-02
4.719415E-02
4.868173E-02
5.088409E-02
5.165328E-02
5.241735E-02
5.279130E-02
5.404756E-02
5.459306E-02
5.557595E-02
5.681562E-02
5.810580E-02
5.844749E-02
5.905141E-02
5.911879E-02
6.014196E-02
6.092282E-02
6.061078E-02
6.157176E-02
6.202466E-02
6.202599E-02
6.115748E-02
6.148535E-02
6.193507E-02
6.209491E-02
6.279601E-02
6.309513E-02
6.369587E-02
6.359104E-02
6.319884E-02
6.449599E-02
6.397256E-02
6.339499E-02
6.354038E-02
6.331367E-02
6.316306E-02
6.429346E-02
6.368713E-02
6.345934E-02
6.308070E-02
6.283216E-02
6.238515E-02
6.242846E-02
6.198996E-02
6.275485E-02
6.210389E-02
6.225233E-02
6.133529E-02
6.074132E-02
6.026232E-02
6.001894E-02
5.909984E-02
5.887779E-02
5.869526E-02
5.817325E-02
5.787665E-02
5.626771E-02
5.583117E-02
5.456488E-02
5.420656E-02
5.355967E-02
5.245544E-02
5.123373E-02
5.011996E-02
4.876437E-02
4.809629E-02
4.686358E-02
4.539733E-02
4.296759E-02
4.220637E-02
4.165970E-02
3.984144E-02
3.824004E-02
3.648958E-02
3.498560E-02
3.310155E-02
3.122039E-02
2.974816E-02
2.800577E-02
2.605906E-02
2.441657E-02
2.200820E-02
1.985421E-02
1.818900E-02
1.671583E-02
1.502838E-02
1.320962E-02
1.198298E-02
1.010179E-02
8.852077E-03
7.423580E-03
6.347638E-03
5.544054E-03
4.608760E-03
3.991656E-03
3.291144E-03
3.175889E-03
3.374973E-03
3.387483E-03
3.314956E-03
2.917824E-03
2.665510E-03
2.511934E-03
2.310515E-03
2.204609E-03
2.126024E-03
2.008534E-03
1.438845E-03
1.087272E-03
8.059769E-04
2.647743E-04
-5.376388E-05
5.282307E-04
7.113696E-04
7.304188E-04
4.890400E-04
6.586743E-04
2.965085E-04
2.384966E-04
2.993290E-04
4.438452E-04
2.426266E-04
1.373100E-04
2.607166E-04
1.665799E-04
2.047910E-04
2.537327E-04
-1.672944E-05
1.265219E-04
2.431694E-05
2.414765E-04
2.029350E-04
2.555754E-04
4.201413E-04
3.511429E-04
1.465705E-04
-1.483338E-04
2.304840E-04
5.599856E-04
9.153242E-04
1.157325E-03
9.280611E-04
9.964090E-04
1.840408E-04
7.984914E-04
1.196969E-03
1.315008E-01
5.667348E-02
1.295763E-02
-2.264042E-02
-7.344852E-02
-2.968917E-02
3.939315E-04
9.052896E-04
5.102121E-04
4.614921E-04
6.457269E-04
6.449081E-04
8.572086E-04
9.303021E-04
1.216243E-03
7.867933E-04
1.342656E-03
1.459905E-03
1.996722E-03
2.211347E-03
2.778521E-03
3.058906E-03
3.126681E-03
3.557350E-03
3.466662E-03
3.410299E-03
3.240186E-03
3.487072E-03
3.845007E-03
4.238601E-03
4.925543E-03
5.612935E-03
6.309062E-03
7.891647E-03
9.070549E-03
1.025977E-02
1.157318E-02
1.293120E-02
1.499274E-02
1.665248E-02
1.844948E-02
2.025645E-02
2.206372E-02
2.394548E-02
2.637770E-02
2.857720E-02
2.993482E-02
3.215799E-02
3.393055E-02
3.547881E-02
3.794411E-02
3.947039E-02
4.152743E-02
4.307924E-02
4.433439E-02
4.574446E-02
4.731312E-02
4.822064E-02
5.016742E-02
5.005487E-02
5.247127E-02
5.258631E-02
5.359404E-02
5.384048E-02
5.603303E-02
5.628666E-02
5.762295E-02
5.814816E-02
5.882281E-02
5.837297E-02
5.928630E-02
6.061331E-02
6.106821E-02
6.119756E-02
6.177865E-02
6.194373E-02
6.145047E-02
6.155876E-02
6.266968E-02
6.281729E-02
6.317639E-02
6.299699E-02
6.407301E-02
6.358082E-02
6.345380E-02
6.430284E-02
6.354165E-02
6.351258E-02
6.357246E-02
6.324541E-02
6.259998E-02
6.359666E-02
6.354883E-02
6.357132E-02
6.289837E-02
6.324708E-02
6.280365E-02
6.234657E-02
6.273411E-02
6.341272E-02
6.202472E-02
6.247578E-02
6.141626E-02
6.034015E-02
6.018883E-02
6.034802E-02
5.916077E-02
5.913358E-02
5.831241E-02
5.733651E-02
5.680576E-02
5.668522E-02
5.601046E-02
5.459737E-02
5.452051E-02
5.375772E-02
5.242403E-02
5.091143E-02
5.021152E-02
4.936401E-02
4.803729E-02
4.641363E-02
4.501966E-02
4.441904E-02
4.277990E-02
4.136735E-02
4.031653E-02
3.865896E-02
3.692457E-02
3.512679E-02
3.305122E-02
3.111695E-02
2.934408E-02
2.802147E-02
2.655179E-02
2.420879E-02
2.214894E-02
2.015653E-02
1.847207E-02
1.670029E-02
1.434744E-02
1.323306E-02
1.166608E-02
9.955043E-03
8.645916E-03
7.273043E-03
5.852684E-03
5.386308E-03
4.162784E-03
3.897300E-03
3.303308E-03
3.158627E-03
3.214766E-03
3.031558E-03
2.961985E-03
2.870249E-03
2.555652E-03
2.429843E-03
2.386660E-03
1.792149E-03
1.180220E-03
1.128138E-03
9.908680E-04
1.029500E-03
1.385188E-03
1.783211E-03
1.032890E-03
6.017784E-04
6.400332E-04
6.750927E-04
4.885477E-04
6.053852E-04
4.485730E-04
1.465099E-04
2.392417E-04
2.973099E-04
2.233142E-04
2.960459E-04
3.000328E-04
1.776715E-04
1.724177E-04
2.111117E-04
1.445265E-04
4.012673E-05
2.984586E-04
2.121185E-04
2.512695E-04
1.920384E-04
3.696082E-04
2.805514E-04
2.108638E-04
8.293314E-05
2.641987E-04
6.645738E-06
1.409940E-04
2.983751E-04
1.877340E-03
5.066409E-04
6.450703E-05
7.174548E-04
6.027663E-04
4.321398E-02
1.895785E-01
1.392824E-02
-1.292220E-02
-3.936514E-02
-1.421870E-01
3.056630E-04
6.168964E-04
3.715719E-04
-2.325575E-04
4.239289E-04
7.276540E-04
7.303860E-04
8.083778E-04
9.954229E-04
1.004329E-03
1.250084E-03
1.744842E-03
2.151979E-03
2.375239E-03
2.862303E-03
3.073398E-03
3.090600E-03
3.327361E-03
3.271233E-03
3.152201E-03
3.158160E-03
3.341034E-03
3.683735E-03
4.173835E-03
4.823666E-03
5.530886E-03
6.457691E-03
7.826654E-03
9.069042E-03
9.992951E-03
1.151956E-02
1.326589E-02
1.511294E-02
1.656259E-02
1.859114E-02
2.000997E-02
2.200283E-02
2.442797E-02
2.626696E-02
2.843389E-02
3.067444E-02
3.270923E-02
3.372086E-02
3.567288E-02
3.722940E-02
3.914592E-02
4.098346E-02
4.282228E-02
4.454834E-02
4.545450E-02
4.709465E-02
4.855971E-02
4.877471E-02
5.067295E-02
5.146875E-02
5.321478E-02
5.387130E-02
5.464863E-02
5.578687E-02
5.653818E-02
5.748841E-02
5.793532E-02
5.842145E-02
5.916025E-02
5.995120E-02
6.079278E-02
6.089674E-02
6.100102E-02
6.180350E-02
6.174973E-02
6.114048E-02
6.165528E-02
6.264006E-02
6.299433E-02
6.324527E-02
6.334175E-02
6.344899E-02
6.340253E-02
6.328227E-02
6.273652E-02
6.334315E-02
6.352620E-02
6.283953E-02
6.280517E-02
6.237569E-02
6.306832E-02
6.367142E-02
6.325475E-02
6.246166E-02
6.290925E-02
6.298327E-02
6.287311E-02
6.317401E-02
6.297495E-02
6.193893E-02
6.220297E-02
6.116991E-02
6.067398E-02
6.010631E-02
5.987798E-02
5.969197E-02
5.943370E-02
5.882730E-02
5.715052E-02
5.666092E-02
5.667432E-02
5.572912E-02
5.473640E-02
5.432134E-02
5.321977E-02
5.224696E-02
5.106603E-02
5.012159E-02
4.991259E-02
4.829750E-02
4.701445E-02
4.501868E-02
4.439095E-02
4.280153E-02
4.124120E-02
3.979496E-02
3.869732E-02
3.682989E-02
3.504642E-02
3.302434E-02
3.120526E-02
2.955351E-02
2.833179E-02
2.630060E-02
2.422640E-02
2.158744E-02
1.908530E-02
1.784180E-02
1.658978E-02
1.480815E-02
1.353658E-02
1.142669E-02
1.004069E-02
8.822161E-03
7.251384E-03
6.415441E-03
5.577837E-03
4.760354E-03
4.163725E-03
3.524709E-03
3.256907E-03
2.764846E-03
2.937459E-03
2.810289E-03
2.752221E-03
2.607369E-03
2.389928E-03
2.163366E-03
1.940643E-03
1.489409E-03
1.196920E-03
1.178849E-03
1.056852E-03
7.728722E-04
6.569095E-04
7.215409E-04
5.956372E-04
4.968301E-04
2.470638E-04
3.319202E-04
3.842307E-04
2.434134E-04
2.776523E-04
2.413211E-04
3.181021E-04
2.868119E-04
2.173303E-04
2.323880E-04
2.423493E-04
3.306353E-04
2.750742E-04
3.019128E-04
2.266223E-04
1.646058E-04
1.381829E-04
2.079743E-04
1.282482E-04
2.642286E-04
3.366328E-04
2.586878E-04
2.591569E-04
2.732718E-04
4.969646E-04
6.027296E-04
1.026983E-03
2.553887E-04
3.823122E-04
2.506417E-04
1.808524E-04
3.799591E-04
4.796196E-02
2.198993E-01
9.016453E-03
-1.708045E-02
-5.875243E-02
3.805040E-02
4.436583E-04
3.567889E-04
5.792370E-04
-3.182991E-03
6.102805E-04
7.868645E-04
9.041521E-04
9.107470E-04
9.522268E-04
1.158042E-03
1.359846E-03
1.790085E-03
2.071783E-03
2.303934E-03
2.696864E-03
3.000515E-03
3.187932E-03
3.404053E-03
3.397734E-03
3.191371E-03
3.239054E-03
3.372673E-03
3.619923E-03
4.278034E-03
4.989672E-03
5.286781E-03
6.754030E-03
7.956322E-03
9.101119E-03
1.010791E-02
1.163697E-02
1.327760E-02
1.480505E-02
1.675854E-02
1.856906E-02
2.044851E-02
2.220201E-02
2.442051E-02
2.652343E-02
2.871749E-02
3.118836E-02
3.236027E-02
3.378231E-02
3.574608E-02
3.760378E-02
3.971314E-02
4.060977E-02
4.287097E-02
4.453675E-02
4.550507E-02
4.727524E-02
4.852938E-02
4.918691E-02
5.085217E-02
5.171199E-02
5.358596E-02
5.426894E-02
5.468795E-02
5.583548E-02
5.675474E-02
5.737203E-02
5.810786E-02
5.870003E-02
5.948601E-02
6.021306E-02
6.040849E-02
6.051060E-02
6.125382E-02
6.212124E-02
6.179156E-02
6.130958E-02
6.189745E-02
6.252668E-02
6.293214E-02
6.264361E-02
6.332222E-02
6.297805E-02
6.313253E-02
6.364625E-02
6.254251E-02
6.298351E-02
6.260113E-02
6.316028E-02
6.308443E-02
6.331048E-02
6.311039E-02
6.322584E-02
6.273589E-02
6.249921E-02
6.285954E-02
6.352325E-02
6.298273E-02
6.247919E-02
6.218970E-02
6.151505E-02
6.194445E-02
6.140009E-02
6.052250E-02
6.003254E-02
5.995220E-02
5.972432E-02
5.896152E-02
5.893019E-02
5.818391E-02
5.753176E-02
5.632018E-02
5.562937E-02
5.544616E-02
5.391818E-02
5.347480E-02
5.246559E-02
5.135891E-02
4.970874E-02
4.925369E-02
4.835177E-02
4.670535E-02
4.532606E-02
4.361599E-02
4.252208E-02
4.135687E-02
3.952838E-02
3.882521E-02
3.682674E-02
3.495368E-02
3.298619E-02
3.152544E-02
2.965649E-02
2.812307E-02
2.614814E-02
2.445422E-02
2.260793E-02
2.009594E-02
1.821330E-02
1.651526E-02
1.481298E-02
1.344648E-02
1.119045E-02
9.914444E-03
8.516941E-03
7.631818E-03
6.685800E-03
5.608383E-03
4.581908E-03
3.910255E-03
3.569892E-03
3.090600E-03
2.893112E-03
2.750112E-03
2.909841E-03
2.819791E-03
2.627390E-03
2.300328E-03
2.080975E-03
1.965687E-03
1.653532E-03
1.376941E-03
1.011438E-03
8.771075E-04
8.329092E-04
8.185762E-04
7.667133E-04
6.330856E-04
4.304476E-04
2.806223E-04
2.256947E-04
1.809034E-04
2.281590E-04
2.794886E-04
3.511976E-04
4.333135E-04
2.990331E-04
2.170757E-04
2.309645E-04
2.592660E-04
3.070538E-04
3.738999E-04
3.753175E-04
2.186789E-04
2.654608E-04
2.598932E-04
1.347938E-04
1.199192E-04
1.744057E-04
1.381738E-04
2.437585E-04
2.547450E-04
4.225774E-04
8.941041E-04
1.147435E-03
1.943423E-03
4.140449E-04
2.708736E-04
5.930874E-05
6.665226E-04
3.708653E-04
-1.812885E-02
2.216604E-01
9.760579E-03
-4.563964E-03
4.379431E-02
-1.102100E-01
1.233992E-03
6.032201E-04
7.826569E-04
8.553146E-04
5.217573E-04
5.972332E-04
6.040444E-04
8.932360E-04
9.465615E-04
1.318420E-03
1.700552E-03
1.886557E-03
2.184728E-03
2.543899E-03
2.854189E-03
2.824673E-03
3.053539E-03
3.383123E-03
3.624369E-03
3.482002E-03
3.358377E-03
3.489125E-03
3.642854E-03
4.305717E-03
4.856920E-03
5.564387E-03
6.821023E-03
7.948979E-03
8.852549E-03
1.026093E-02
1.178609E-02
1.316184E-02
1.470531E-02
1.713855E-02
1.864095E-02
2.067000E-02
2.241205E-02
2.460162E-02
2.658326E-02
2.827841E-02
3.074009E-02
3.235899E-02
3.387017E-02
3.584610E-02
3.757554E-02
3.953704E-02
4.100909E-02
4.260038E-02
4.427805E-02
4.568544E-02
4.719442E-02
4.817939E-02
4.950700E-02
5.128731E-02
5.239265E-02
5.335951E-02
5.492984E-02
5.514459E-02
5.602509E-02
5.662201E-02
5.787797E-02
5.798947E-02
5.859874E-02
5.937053E-02
5.976195E-02
6.058868E-02
6.066939E-02
6.154617E-02
6.212267E-02
6.194259E-02
6.231223E-02
6.180454E-02
6.237958E-02
6.269716E-02
6.299308E-02
6.301964E-02
6.263238E-02
6.328461E-02
6.368057E-02
6.282716E-02
6.276885E-02
6.297449E-02
6.319508E-02
6.316865E-02
6.312979E-02
6.278701E-02
6.279132E-02
6.264032E-02
6.306962E-02
6.305815E-02
6.354528E-02
6.293206E-02
6.256934E-02
6.223856E-02
6.215798E-02
6.199025E-02
6.119310E-02
6.116043E-02
6.032372E-02
5.930769E-02
5.928374E-02
5.837517E-02
5.898228E-02
5.792276E-02
5.707594E-02
5.602611E-02
5.564251E-02
5.551534E-02
5.372978E-02
5.363307E-02
5.258828E-02
5.116901E-02
4.979788E-02
4.905764E-02
4.849776E-02
4.621478E-02
4.562614E-02
4.400363E-02
4.270800E-02
4.108844E-02
3.944441E-02
3.820482E-02
3.666447E-02
3.516102E-02
3.294614E-02
3.150291E-02
3.000907E-02
2.805891E-02
2.600537E-02
2.432381E-02
2.235607E-02
1.997099E-02
1.852897E-02
1.668603E-02
1.443913E-02
1.316817E-02
1.132103E-02
9.939492E-03
8.623436E-03
7.897930E-03
6.319943E-03
5.542731E-03
4.407046E-03
3.881093E-03
3.516030E-03
2.977050E-03
2.836872E-03
2.682845E-03
2.740389E-03
2.838174E-03
2.597684E-03
2.305477E-03
2.184960E-03
2.069244E-03
1.893094E-03
1.501553E-03
1.136039E-03
8.325457E-04
6.087356E-04
7.839900E-04
6.355723E-04
6.193610E-04
4.682401E-04
4.042679E-04
2.808735E-04
4.499949E-04
3.316052E-04
3.619851E-04
3.005927E-04
4.967947E-04
3.247742E-04
2.643013E-04
3.541988E-04
3.455502E-04
3.536369E-04
2.889333E-04
2.585544E-04
2.848412E-04
2.536963E-04
2.854528E-04
2.377077E-04
2.214213E-04
1.893147E-04
2.935601E-04
4.065880E-04
2.970683E-04
3.997938E-04
6.258412E-04
9.173473E-04
1.476971E-03
7.392989E-05
3.973148E-04
2.252062E-04
5.690989E-04
3.957558E-04
1.275164E-01
1.347459E-01
5.738021E-03
-3.114412E-03
-1.437044E-01
-9.360916E-02
2.261208E-03
7.697860E-04
6.360178E-04
-6.611068E-04
1.358846E-04
5.653263E-04
5.838697E-04
8.018977E-05
8.081706E-04
1.185389E-03
1.453740E-03
1.960538E-03
2.365233E-03
2.718451E-03
3.229823E-03
3.195744E-03
3.372379E-03
3.354771E-03
3.492430E-03
3.515064E-03
3.487219E-03
3.483756E-03
3.755764E-03
4.261264E-03
4.607704E-03
5.828721E-03
6.693465E-03
7.917354E-03
9.174348E-03
1.042554E-02
1.182609E-02
1.356595E-02
1.503361E-02
1.699202E-02
1.868214E-02
2.045183E-02
2.205233E-02
2.420741E-02
2.673873E-02
2.823218E-02
3.037410E-02
3.256705E-02
3.360418E-02
3.599520E-02
3.772414E-02
3.943794E-02
4.103830E-02
4.214481E-02
4.392252E-02
4.551064E-02
4.713570E-02
4.829966E-02
4.966332E-02
5.135551E-02
5.282556E-02
5.337389E-02
5.491839E-02
5.507579E-02
5.599348E-02
5.713016E-02
5.821605E-02
5.819458E-02
5.845323E-02
5.940153E-02
6.034884E-02
6.089045E-02
6.079678E-02
6.093345E-02
6.211081E-02
6.196521E-02
6.241069E-02
6.198786E-02
6.225380E-02
6.236619E-02
6.257971E-02
6.215675E-02
6.231660E-02
6.326979E-02
6.383867E-02
6.323378E-02
6.259617E-02
6.360052E-02
6.298425E-02
6.313144E-02
6.303548E-02
6.346775E-02
6.270234E-02
6.206154E-02
6.275607E-02
6.302143E-02
6.307021E-02
6.281797E-02
6.226753E-02
6.231016E-02
6.292719E-02
6.276013E-02
6.179480E-02
6.155634E-02
6.049172E-02
5.964770E-02
5.927052E-02
5.826772E-02
5.843315E-02
5.761631E-02
5.700188E-02
5.635992E-02
5.560302E-02
5.488909E-02
5.456935E-02
5.346110E-02
5.213224E-02
5.167447E-02
4.968658E-02
4.931081E-02
4.823219E-02
4.649446E-02
4.570019E-02
4.479671E-02
4.301095E-02
4.116701E-02
3.981176E-02
3.794691E-02
3.668043E-02
3.463576E-02
3.266145E-02
3.151093E-02
2.967608E-02
2.792735E-02
2.579868E-02
2.404373E-02
2.214322E-02
1.988259E-02
1.867668E-02
1.674582E-02
1.532664E-02
1.310023E-02
1.142673E-02
1.012953E-02
8.671949E-03
7.604072E-03
6.179607E-03
5.619786E-03
4.715897E-03
4.081988E-03
3.500344E-03
3.022574E-03
2.867173E-03
2.806537E-03
2.819580E-03
3.034702E-03
2.436296E-03
2.099551E-03
1.976843E-03
1.953961E-03
1.605008E-03
1.660497E-03
1.421368E-03
1.082243E-03
9.728811E-04
9.223490E-04
8.596454E-04
6.187681E-04
4.846385E-04
4.884303E-04
3.878410E-04
2.504645E-04
2.960741E-04
1.879280E-04
1.725226E-04
3.035820E-04
2.433837E-04
2.241691E-04
2.700710E-04
2.005363E-04
2.337468E-04
3.245269E-04
3.091331E-04
3.707177E-04
3.614224E-04
2.318600E-04
2.522376E-04
2.324616E-04
2.500154E-04
2.362115E-04
3.447752E-04
2.137070E-04
3.626407E-04
4.823479E-04
7.042222E-04
1.182887E-03
9.947662E-05
1.318962E-04
-7.410221E-06
1.567784E-04
3.784701E-04
1.439408E-01
-2.749336E-02
4.051402E-03
-9.404054E-03
-3.148175E-01
5.383703E-02
1.850754E-03
5.872989E-04
-1.855301E-05
-8.250250E-05
5.256438E-04
6.935245E-04
7.614956E-04
1.832386E-03
1.066076E-03
9.600092E-04
1.527111E-03
1.873333E-03
2.618136E-03
3.050014E-03
3.285915E-03
3.248372E-03
3.266126E-03
3.092722E-03
3.414347E-03
3.306368E-03
3.618430E-03
3.347004E-03
3.754505E-03
4.384065E-03
4.757345E-03
5.703587E-03
6.454175E-03
7.801766E-03
9.164059E-03
1.055339E-02
1.186909E-02
1.365055E-02
1.522003E-02
1.693703E-02
1.857471E-02
2.071962E-02
2.216164E-02
2.368053E-02
2.642971E-02
2.814114E-02
3.012100E-02
3.242770E-02
3.405955E-02
3.587695E-02
3.812791E-02
3.951889E-02
4.053161E-02
4.267371E-02
4.461210E-02
4.588855E-02
4.692150E-02
4.823581E-02
4.945084E-02
5.129416E-02
5.279596E-02
5.325398E-02
5.477294E-02
5.527632E-02
5.664495E-02
5.692296E-02
5.792702E-02
5.805105E-02
5.819587E-02
5.968915E-02
6.026668E-02
6.094309E-02
6.090345E-02
6.077014E-02
6.187458E-02
6.216856E-02
6.242420E-02
6.148868E-02
6.163306E-02
6.236854E-02
6.281492E-02
6.278669E-02
6.235591E-02
6.310471E-02
6.417993E-02
6.336313E-02
6.305748E-02
6.347340E-02
6.318634E-02
6.305578E-02
6.376699E-02
6.341650E-02
6.319501E-02
6.177646E-02
6.256675E-02
6.257426E-02
6.278854E-02
6.261140E-02
6.259175E-02
6.207256E-02
6.264095E-02
6.235953E-02
6.180516E-02
6.075679E-02
6.017168E-02
5.988003E-02
5.929991E-02
5.932934E-02
5.925608E-02
5.764982E-02
5.687995E-02
5.648372E-02
5.595312E-02
5.502840E-02
5.448503E-02
5.337524E-02
5.237110E-02
5.177343E-02
4.964334E-02
4.882344E-02
4.812893E-02
4.682489E-02
4.538684E-02
4.459367E-02
4.307127E-02
4.125787E-02
3.982289E-02
3.810414E-02
3.638103E-02
3.443481E-02
3.258954E-02
3.136686E-02
2.946243E-02
2.777752E-02
2.569349E-02
2.381594E-02
2.215425E-02
1.987565E-02
1.842178E-02
1.707177E-02
1.528877E-02
1.315358E-02
1.145807E-02
1.038449E-02
8.679578E-03
7.759529E-03
6.415923E-03
5.654850E-03
4.691663E-03
4.030704E-03
3.508557E-03
3.081653E-03
2.935733E-03
2.790037E-03
2.793456E-03
2.674954E-03
2.652567E-03
2.244280E-03
2.182688E-03
2.015758E-03
1.577313E-03
1.617505E-03
1.289415E-03
1.156423E-03
9.059113E-04
9.448255E-04
7.184354E-04
5.059204E-04
6.196814E-04
5.775377E-04
5.011451E-04
2.933389E-04
2.623670E-04
2.722236E-04
1.888622E-04
2.059986E-04
8.567144E-05
2.164843E-04
2.435858E-04
3.398263E-04
3.706580E-04
2.106667E-04
3.997246E-04
2.798911E-04
3.698261E-04
2.652866E-04
3.526147E-04
3.764314E-04
3.612004E-04
2.010412E-04
2.788426E-04
8.832390E-05
4.496791E-04
5.167598E-04
7.587612E-04
9.746564E-04
-4.518375E-05
8.782864E-05
1.909522E-04
4.225333E-04
5.271166E-04
-1.267593E-01
-6.565831E-02
1.043551E-02
-3.097449E-03
2.718934E-01
2.262944E-01
9.396934E-04
5.191023E-04
4.680729E-04
5.653478E-04
4.719826E-04
7.750929E-04
1.001423E-03
1.424593E-03
9.753995E-04
9.433677E-04
1.303649E-03
1.737351E-03
2.267534E-03
2.952689E-03
3.104857E-03
3.203072E-03
3.378232E-03
3.342481E-03
3.364259E-03
3.488289E-03
3.587908E-03
3.432720E-03
3.821793E-03
4.190532E-03
4.768686E-03
5.619474E-03
6.380292E-03
7.403842E-03
8.925255E-03
1.049931E-02
1.212642E-02
1.357537E-02
1.514431E-02
1.737174E-02
1.871611E-02
2.088585E-02
2.218065E-02
2.425658E-02
2.642302E-02
2.844082E-02
3.046742E-02
3.226284E-02
3.397679E-02
3.561457E-02
3.792243E-02
3.923292E-02
4.106055E-02
4.264858E-02
4.461083E-02
4.606531E-02
4.643234E-02
4.808399E-02
4.939041E-02
5.083767E-02
5.270102E-02
5.310753E-02
5.480855E-02
5.496923E-02
5.615583E-02
5.680712E-02
5.743398E-02
5.771423E-02
5.869018E-02
5.954843E-02
5.998488E-02
6.002652E-02
6.062009E-02
6.084728E-02
6.139174E-02
6.172367E-02
6.207658E-02
6.066564E-02
6.182773E-02
6.193897E-02
6.281249E-02
6.271909E-02
6.316876E-02
6.389345E-02
6.336806E-02
6.356443E-02
6.378514E-02
6.272773E-02
6.266646E-02
6.347941E-02
6.370327E-02
6.339943E-02
6.318929E-02
6.028280E-02
6.217947E-02
6.276112E-02
6.294448E-02
6.169819E-02
6.284365E-02
6.155355E-02
6.229041E-02
6.194017E-02
6.168951E-02
6.064835E-02
6.021678E-02
5.933552E-02
5.926989E-02
6.056920E-02
6.040842E-02
5.733536E-02
5.670549E-02
5.634699E-02
5.582644E-02
5.542092E-02
5.443334E-02
5.387556E-02
5.259545E-02
5.153483E-02
5.023650E-02
4.920893E-02
4.830912E-02
4.694417E-02
4.577999E-02
4.453680E-02
4.292671E-02
4.141430E-02
3.960597E-02
3.792185E-02
3.674011E-02
3.466940E-02
3.269833E-02
3.143054E-02
2.980431E-02
2.824959E-02
2.570504E-02
2.398884E-02
2.233316E-02
2.030275E-02
1.855438E-02
1.690812E-02
1.474671E-02
1.316367E-02
1.133097E-02
1.017731E-02
8.942030E-03
7.763539E-03
6.454171E-03
5.490937E-03
4.535150E-03
3.949716E-03
3.393657E-03
2.923568E-03
2.791078E-03
2.840818E-03
2.667167E-03
2.563499E-03
2.577414E-03
2.421297E-03
2.234386E-03
2.050521E-03
1.751739E-03
1.607945E-03
1.413595E-03
1.279208E-03
8.732939E-04
8.732077E-04
8.566881E-04
7.807261E-04
5.498212E-04
3.975679E-04
5.299548E-04
4.617618E-04
2.476068E-04
3.455870E-04
2.672874E-04
1.772224E-04
2.359032E-04
1.684111E-04
3.229617E-04
3.955416E-04
2.865800E-04
1.526809E-04
1.320505E-04
2.143638E-04
1.653067E-04
1.823639E-04
2.775415E-04
2.697346E-04
2.314807E-04
2.000286E-04
1.773573E-04
3.046851E-04
4.346293E-04
3.726286E-04
4.506149E-04
4.271038E-04
3.984667E-04
1.972381E-04
3.161444E-04
6.715729E-04
1.253333E-03
1.759027E-02
8.179531E-02
6.255737E-02
2.628489E-02
1.000592E-01
2.360549E-02
3.207742E-04
-4.718754E-05
2.968853E-04
3.953529E-04
4.438316E-04
6.972338E-04
9.880983E-04
9.337123E-04
9.146832E-04
1.068900E-03
1.588211E-03
1.759746E-03
2.191575E-03
2.734767E-03
2.979606E-03
3.094466E-03
3.307620E-03
3.269742E-03
3.289245E-03
3.495558E-03
3.169315E-03
3.310048E-03
3.642776E-03
4.138433E-03
4.759543E-03
5.442445E-03
6.496032E-03
7.623483E-03
8.803910E-03
1.029258E-02
1.182533E-02
1.338028E-02
1.533751E-02
1.732362E-02
1.868526E-02
2.085827E-02
2.240842E-02
2.447357E-02
2.665733E-02
2.848037E-02
3.043893E-02
3.185777E-02
3.381532E-02
3.592698E-02
3.788192E-02
3.923464E-02
4.134497E-02
4.264778E-02
4.404847E-02
4.585435E-02
4.715321E-02
4.812832E-02
4.939067E-02
5.089221E-02
5.274054E-02
5.391042E-02
5.398186E-02
5.494152E-02
5.606039E-02
5.660423E-02
5.700730E-02
5.776299E-02
5.878381E-02
5.954178E-02
6.021257E-02
5.957600E-02
6.016346E-02
6.122061E-02
6.134080E-02
6.132516E-02
6.020446E-02
6.022052E-02
6.201591E-02
6.191267E-02
6.255659E-02
6.257151E-02
6.242127E-02
6.317794E-02
6.316428E-02
6.381199E-02
6.274794E-02
6.313603E-02
6.275528E-02
6.341786E-02
6.326031E-02
6.307030E-02
6.321931E-02
6.247612E-02
6.243766E-02
6.273421E-02
6.258740E-02
6.246218E-02
6.178669E-02
6.014297E-02
6.210538E-02
6.278617E-02
6.186227E-02
6.072583E-02
6.060841E-02
5.947304E-02
5.960693E-02
5.965944E-02
5.961625E-02
5.739733E-02
5.710030E-02
5.636525E-02
5.537948E-02
5.471790E-02
5.432389E-02
5.373830E-02
5.272436E-02
5.212854E-02
5.027953E-02
4.887399E-02
4.826504E-02
4.677565E-02
4.594393E-02
4.411078E-02
4.280610E-02
4.132059E-02
3.987983E-02
3.816774E-02
3.691797E-02
3.495145E-02
3.278371E-02
3.158985E-02
2.957745E-02
2.828385E-02
2.561343E-02
2.407421E-02
2.205232E-02
2.041882E-02
1.883391E-02
1.691636E-02
1.469315E-02
1.310274E-02
1.138704E-02
9.983497E-03
9.121696E-03
7.764564E-03
6.379627E-03
5.364983E-03
4.668719E-03
4.177385E-03
3.474431E-03
3.112356E-03
2.926761E-03
2.855612E-03
2.751213E-03
2.537880E-03
2.435136E-03
2.445986E-03
2.388261E-03
1.963117E-03
1.659548E-03
1.564837E-03
1.416019E-03
1.208145E-03
1.047223E-03
8.485013E-04
8.473511E-04
6.587924E-04
5.232882E-04
4.136513E-04
3.627165E-04
2.723645E-04
2.504359E-04
3.925423E-04
3.201316E-04
2.215773E-04
3.074571E-04
3.175599E-04
3.840131E-04
3.605104E-04
3.286414E-04
3.973338E-04
4.262952E-04
2.815610E-04
4.167592E-04
1.807058E-04
3.417423E-04
1.848401E-04
1.372542E-04
8.299201E-05
2.692315E-04
3.021242E-04
1.390185E-04
-1.853953E-04
-4.387714E-04
-1.022445E-03
9.513074E-05
3.300701E-04
6.190652E-04
2.165650E-04
9.498103E-06
5.139658E-02
1.230553E-01
-1.106844E-03
-7.446341E-03
-9.222112E-03
-1.494159E-01
4.841155E-04
5.708657E-04
4.831130E-04
5.423969E-04
4.250417E-04
1.164011E-03
4.156261E-04
1.069995E-03
1.130367E-03
1.267103E-03
1.546781E-03
1.842363E-03
2.303081E-03
2.497997E-03
2.699857E-03
3.045098E-03
3.151308E-03
3.094550E-03
3.241142E-03
3.441802E-03
3.247589E-03
3.309836E-03
3.558680E-03
4.100442E-03
4.788313E-03
5.763152E-03
6.669568E-03
7.763090E-03
8.730871E-03
1.022303E-02
1.162355E-02
1.331982E-02
1.510156E-02
1.690494E-02
1.897950E-02
2.088648E-02
2.201462E-02
2.463943E-02
2.657404E-02
2.833124E-02
3.040031E-02
3.192411E-02
3.389923E-02
3.602162E-02
3.772434E-02
3.951628E-02
4.087636E-02
4.224682E-02
4.378324E-02
4.543033E-02
4.758785E-02
4.831019E-02
4.960722E-02
5.063402E-02
5.187524E-02
5.339446E-02
5.421152E-02
5.491201E-02
5.586257E-02
5.678864E-02
5.712627E-02
5.783317E-02
5.873663E-02
5.923906E-02
5.986500E-02
5.958232E-02
5.961253E-02
6.078087E-02
6.081988E-02
6.150321E-02
5.920826E-02
5.982478E-02
6.139070E-02
6.219105E-02
6.305598E-02
6.248933E-02
6.278482E-02
6.211195E-02
6.305424E-02
6.379440E-02
6.338637E-02
6.307765E-02
6.329092E-02
6.293340E-02
6.372913E-02
6.432415E-02
6.384855E-02
6.310695E-02
6.212165E-02
6.200517E-02
6.263585E-02
6.299846E-02
6.156545E-02
6.133072E-02
6.177940E-02
6.197672E-02
6.186223E-02
6.103284E-02
6.044818E-02
5.978715E-02
5.952042E-02
5.881168E-02
5.858253E-02
5.758198E-02
5.717526E-02
5.623441E-02
5.558449E-02
5.472519E-02
5.443325E-02
5.342585E-02
5.245320E-02
5.186754E-02
4.994452E-02
4.914670E-02
4.808782E-02
4.684297E-02
4.547506E-02
4.462117E-02
4.250576E-02
4.165038E-02
3.973794E-02
3.799173E-02
3.731234E-02
3.562090E-02
3.320407E-02
3.191955E-02
2.941547E-02
2.789733E-02
2.639413E-02
2.409892E-02
2.227748E-02
2.057463E-02
1.847572E-02
1.667433E-02
1.464436E-02
1.285669E-02
1.150794E-02
9.852812E-03
8.734118E-03
7.581094E-03
6.426634E-03
5.466695E-03
4.714785E-03
4.103801E-03
3.494065E-03
3.263488E-03
3.010590E-03
2.898893E-03
2.782801E-03
2.815164E-03
2.520320E-03
2.495813E-03
2.152973E-03
1.803567E-03
1.631975E-03
1.271788E-03
1.238108E-03
1.254241E-03
1.076683E-03
1.135497E-03
9.929301E-04
7.721276E-04
5.560804E-04
6.280529E-04
4.478460E-04
3.351893E-04
3.479450E-04
4.364134E-04
4.694987E-04
5.368830E-04
-1.221429E-05
4.899043E-04
4.860331E-04
3.504333E-04
2.977589E-04
2.848566E-04
3.161110E-04
2.823530E-04
3.405880E-04
4.166071E-04
3.203068E-04
1.866996E-04
3.324301E-04
3.013949E-04
2.257556E-04
1.891167E-04
5.372391E-05
-3.763686E-04
-8.258884E-04
-1.479815E-03
1.614790E-04
1.248621E-04
3.261224E-04
4.354674E-04
1.867170E-03
6.376677E-02
-3.315594E-03
1.677484E-02
-7.732777E-03
1.533918E-01
2.608179E-01
2.076749E-03
9.324818E-04
5.177066E-04
5.870840E-04
4.578085E-04
9.906858E-05
-8.966992E-04
7.760936E-04
1.045955E-03
1.115267E-03
1.635519E-03
1.908300E-03
2.207431E-03
2.327162E-03
2.695830E-03
2.846889E-03
3.184823E-03
2.903992E-03
2.877725E-03
3.092867E-03
3.246309E-03
3.168071E-03
3.522030E-03
4.267915E-03
4.803752E-03
5.443704E-03
6.495033E-03
7.903937E-03
9.234559E-03
1.023378E-02
1.183974E-02
1.346915E-02
1.480380E-02
1.643194E-02
1.913929E-02
2.081894E-02
2.169653E-02
2.484356E-02
2.599039E-02
2.899588E-02
3.074545E-02
3.240360E-02
3.424245E-02
3.564668E-02
3.754085E-02
3.905998E-02
4.131783E-02
4.237261E-02
4.386325E-02
4.572361E-02
4.689429E-02
4.842754E-02
4.962317E-02
5.024572E-02
5.174314E-02
5.286444E-02
5.442966E-02
5.486561E-02
5.580330E-02
5.694344E-02
5.766243E-02
5.819667E-02
5.873344E-02
5.969383E-02
5.955151E-02
6.027043E-02
6.026751E-02
6.003365E-02
6.173754E-02
6.256140E-02
6.126494E-02
6.153829E-02
6.233847E-02
6.226728E-02
6.277732E-02
6.259020E-02
6.300807E-02
6.288392E-02
6.282108E-02
6.314834E-02
6.328738E-02
6.271989E-02
6.342813E-02
6.326141E-02
6.344793E-02
6.366116E-02
6.307138E-02
6.293659E-02
6.253281E-02
6.243555E-02
6.298707E-02
6.266831E-02
6.203911E-02
6.188425E-02
6.171119E-02
6.146639E-02
6.196485E-02
6.138633E-02
6.028486E-02
5.968210E-02
5.887768E-02
5.843660E-02
5.825267E-02
5.733061E-02
5.725222E-02
5.657849E-02
5.541456E-02
5.473996E-02
5.439930E-02
5.373756E-02
5.238150E-02
5.094129E-02
5.030921E-02
4.974106E-02
4.794912E-02
4.693636E-02
4.531063E-02
4.482199E-02
4.274544E-02
4.159026E-02
3.972197E-02
3.802385E-02
3.707470E-02
3.573932E-02
3.345788E-02
3.175051E-02
2.947962E-02
2.757986E-02
2.635327E-02
2.409409E-02
2.276097E-02
2.044112E-02
1.831625E-02
1.724621E-02
1.494694E-02
1.279194E-02
1.138705E-02
9.975315E-03
8.637395E-03
7.375950E-03
6.403636E-03
5.505253E-03
4.704243E-03
4.080820E-03
3.465075E-03
3.100955E-03
3.223923E-03
3.178006E-03
3.109558E-03
3.057568E-03
2.913016E-03
2.602994E-03
2.212994E-03
1.954641E-03
1.775346E-03
1.499395E-03
1.526933E-03
1.464783E-03
1.003821E-03
1.099023E-03
1.026965E-03
6.543167E-04
6.579309E-04
4.973891E-04
5.431612E-04
3.116217E-04
3.456638E-04
4.298231E-04
3.643597E-04
4.728355E-04
6.149643E-04
3.805883E-04
2.612433E-04
4.526868E-04
3.882555E-04
3.738375E-04
1.693491E-04
4.208350E-04
1.788984E-04
3.714126E-04
2.203202E-04
3.379472E-04
4.037219E-04
3.128576E-04
3.052891E-04
2.844839E-04
4.194427E-05
-8.350795E-04
-1.744782E-03
-2.703379E-03
8.695097E-05
1.700014E-05
1.842067E-04
3.438370E-04
1.749458E-03
-1.303815E-01
-1.577053E-01
7.605357E-03
-9.283161E-03
-4.707988E-02
3.258198E-01
1.725538E-03
1.241927E-03
5.856505E-04
6.905026E-04
4.831372E-04
5.474992E-04
6.266102E-04
7.262962E-04
9.875389E-04
1.296235E-03
1.568770E-03
2.038066E-03
2.216621E-03
2.450504E-03
2.665075E-03
2.812534E-03
3.086331E-03
2.945726E-03
3.069324E-03
3.136881E-03
3.139188E-03
3.357162E-03
3.716137E-03
4.266424E-03
4.714626E-03
5.549757E-03
6.504804E-03
7.555643E-03
8.719001E-03
1.021299E-02
1.180656E-02
1.359120E-02
1.504600E-02
1.661245E-02
1.885602E-02
2.046491E-02
2.151422E-02
2.456554E-02
2.596356E-02
2.900391E-02
3.068673E-02
3.228174E-02
3.402343E-02
3.544312E-02
3.796539E-02
3.941396E-02
4.104449E-02
4.264653E-02
4.385911E-02
4.619599E-02
4.729161E-02
4.790294E-02
4.942662E-02
5.011920E-02
5.230170E-02
5.260736E-02
5.429532E-02
5.511308E-02
5.559163E-02
5.669125E-02
5.780629E-02
5.884856E-02
5.924643E-02
5.973598E-02
6.015673E-02
6.084673E-02
6.080587E-02
6.011384E-02
6.167957E-02
6.198148E-02
6.220953E-02
6.211008E-02
6.284146E-02
6.271331E-02
6.259231E-02
6.308176E-02
6.334398E-02
6.316470E-02
6.276633E-02
6.312985E-02
6.307356E-02
6.292174E-02
6.331798E-02
6.340790E-02
6.304023E-02
6.297403E-02
6.251199E-02
6.295009E-02
6.316137E-02
6.298735E-02
6.282644E-02
6.272124E-02
6.237205E-02
6.238439E-02
6.113129E-02
6.148389E-02
6.168622E-02
6.145679E-02
6.021889E-02
5.962001E-02
5.889033E-02
5.818801E-02
5.782923E-02
5.751454E-02
5.740775E-02
5.683579E-02
5.572386E-02
5.436774E-02
5.381511E-02
5.343293E-02
5.243829E-02
5.178803E-02
5.072139E-02
4.987955E-02
4.861931E-02
4.677672E-02
4.459481E-02
4.354817E-02
4.295212E-02
4.091327E-02
3.984822E-02
3.782810E-02
3.665729E-02
3.516445E-02
3.350045E-02
3.129087E-02
2.960056E-02
2.814108E-02
2.652061E-02
2.430982E-02
2.223590E-02
2.057394E-02
1.829648E-02
1.666945E-02
1.542692E-02
1.301482E-02
1.144242E-02
1.003494E-02
8.956229E-03
7.484015E-03
6.273829E-03
5.601583E-03
4.676128E-03
3.976673E-03
3.371707E-03
3.056115E-03
3.068720E-03
3.080813E-03
3.035954E-03
2.972843E-03
2.720820E-03
2.466774E-03
2.234135E-03
1.918948E-03
1.787922E-03
1.758806E-03
1.317816E-03
1.378660E-03
8.076514E-04
9.129548E-04
7.737629E-04
6.315594E-04
7.151874E-04
4.846029E-04
4.010156E-04
2.407152E-04
3.301083E-04
3.286205E-04
3.714175E-04
6.733407E-05
-2.058615E-04
4.076277E-04
3.391718E-04
3.426356E-04
3.443063E-04
3.745584E-04
3.343707E-04
2.922210E-04
2.456941E-04
2.668512E-04
1.790508E-04
2.258073E-04
3.443096E-04
3.928799E-04
2.052931E-04
2.474095E-04
1.855698E-04
-6.654168E-04
-1.328402E-03
-2.327750E-03
2.198135E-04
1.257539E-04
2.421243E-04
1.978855E-04
6.323126E-04
1.285000E-01
-8.546268E-02
1.687104E-02
-1.114999E-02
-1.019803E-01
-1.202689E-02
6.861094E-04
1.093963E-03
5.396189E-04
9.497857E-04
7.184317E-04
3.903801E-04
5.818977E-04
1.137430E-03
9.641898E-04
9.771428E-04
1.624283E-03
2.132914E-03
2.210535E-03
2.491056E-03
2.500587E-03
2.851641E-03
3.025405E-03
3.042906E-03
3.127407E-03
3.216739E-03
3.134254E-03
3.172731E-03
3.457168E-03
4.320426E-03
4.634470E-03
5.570258E-03
6.710510E-03
7.568311E-03
8.950176E-03
1.008946E-02
1.172979E-02
1.348201E-02
1.505134E-02
1.656346E-02
1.851921E-02
2.069601E-02
2.185055E-02
2.431411E-02
2.616289E-02
2.838833E-02
3.064005E-02
3.201573E-02
3.321701E-02
3.574086E-02
3.822667E-02
4.006193E-02
4.115291E-02
4.273594E-02
4.432461E-02
4.557401E-02
4.721047E-02
4.764956E-02
4.932115E-02
5.042408E-02
5.156650E-02
5.241576E-02
5.398469E-02
5.522655E-02
5.586557E-02
5.685796E-02
5.767726E-02
5.792151E-02
5.923560E-02
5.947357E-02
6.025277E-02
6.023349E-02
6.040382E-02
6.047967E-02
6.122537E-02
6.206247E-02
6.245694E-02
6.286401E-02
6.243032E-02
6.325179E-02
6.323088E-02
6.338815E-02
6.332050E-02
6.261391E-02
6.310615E-02
6.274086E-02
6.362466E-02
6.293285E-02
6.334373E-02
6.290740E-02
6.329548E-02
6.334843E-02
6.273336E-02
6.354354E-02
6.397806E-02
6.243654E-02
6.244826E-02
6.258940E-02
6.204603E-02
6.244216E-02
6.105951E-02
6.089092E-02
6.035374E-02
6.107834E-02
6.111193E-02
5.987336E-02
5.934541E-02
5.800344E-02
5.740438E-02
5.707721E-02
5.743223E-02
5.645627E-02
5.568593E-02
5.531175E-02
5.416382E-02
5.352540E-02
5.207674E-02
5.098099E-02
5.027093E-02
4.974058E-02
4.882630E-02
4.689395E-02
4.549864E-02
4.387164E-02
4.249345E-02
4.085681E-02
3.940560E-02
3.822442E-02
3.656306E-02
3.489970E-02
3.303703E-02
3.127051E-02
2.963598E-02
2.784977E-02
2.637696E-02
2.420588E-02
2.239199E-02
2.037703E-02
1.842373E-02
1.654765E-02
1.456203E-02
1.331703E-02
1.151038E-02
9.812010E-03
8.824710E-03
7.397886E-03
6.544032E-03
5.632035E-03
4.760365E-03
3.915138E-03
3.600638E-03
3.135768E-03
3.217858E-03
3.185449E-03
3.010793E-03
3.017170E-03
2.703657E-03
2.641603E-03
2.346482E-03
2.039606E-03
1.721817E-03
1.669224E-03
1.343667E-03
1.173781E-03
9.535230E-04
9.675088E-04
7.407741E-04
6.929741E-04
7.675497E-04
6.827713E-04
6.943067E-04
4.855170E-04
3.325701E-04
3.252884E-04
3.110665E-04
2.475534E-04
4.979379E-04
3.624372E-04
3.268568E-04
2.429515E-04
2.024868E-04
3.816813E-04
2.597637E-04
3.714416E-04
2.464791E-04
2.773869E-04
2.279461E-04
2.799847E-04
1.618650E-04
2.367897E-04
1.505138E-04
3.016143E-04
3.461898E-04
5.271225E-04
6.051155E-04
4.737306E-04
3.696968E-04
2.808768E-04
1.727770E-04
2.564627E-04
2.215528E-04
7.915342E-02
1.392028E-01
2.155680E-02
-4.982132E-03
-9.301311E-02
-1.663214E-01
5.539047E-04
5.937858E-04
3.818283E-04
1.069880E-03
6.549285E-04
7.428127E-04
8.136735E-04
1.105468E-03
1.174711E-03
1.161528E-03
1.506553E-03
2.237606E-03
2.358699E-03
2.442170E-03
2.761466E-03
2.746909E-03
2.745956E-03
1.534662E-03
3.283557E-03
3.298903E-03
3.068220E-03
3.165302E-03
3.476874E-03
4.270092E-03
4.758720E-03
5.860431E-03
6.608804E-03
7.691093E-03
9.074915E-03
1.003573E-02
1.133108E-02
1.323047E-02
1.491035E-02
1.694312E-02
1.828806E-02
2.102520E-02
2.262057E-02
2.467037E-02
2.643506E-02
2.851696E-02
3.085620E-02
3.223070E-02
3.361346E-02
3.628375E-02
3.876351E-02
4.004631E-02
4.116088E-02
4.306308E-02
4.431775E-02
4.468674E-02
4.693795E-02
4.780537E-02
4.891597E-02
5.053618E-02
5.152671E-02
5.300522E-02
5.354314E-02
5.475325E-02
5.603604E-02
5.653131E-02
5.735488E-02
5.773119E-02
5.845655E-02
5.948855E-02
6.014625E-02
5.988563E-02
5.974426E-02
6.058573E-02
6.140101E-02
6.256032E-02
6.328397E-02
6.346613E-02
6.294357E-02
6.256284E-02
6.313132E-02
6.366468E-02
6.343979E-02
6.325970E-02
6.307584E-02
6.280384E-02
6.338465E-02
6.358971E-02
6.284881E-02
6.322827E-02
6.276878E-02
6.323069E-02
6.271663E-02
6.291389E-02
6.339343E-02
6.201075E-02
6.181250E-02
6.181737E-02
6.141000E-02
6.165747E-02
6.158560E-02
6.121892E-02
6.061115E-02
6.066087E-02
6.056585E-02
6.020619E-02
5.976540E-02
5.879471E-02
5.775798E-02
5.747753E-02
5.753432E-02
5.644674E-02
5.586018E-02
5.502375E-02
5.417750E-02
5.350489E-02
5.224955E-02
5.084427E-02
4.998035E-02
4.933988E-02
4.846347E-02
4.716938E-02
4.542429E-02
4.410976E-02
4.218845E-02
4.120037E-02
3.927405E-02
3.869899E-02
3.690200E-02
3.493943E-02
3.306766E-02
3.104151E-02
2.986103E-02
2.811288E-02
2.655187E-02
2.410227E-02
2.239528E-02
2.013195E-02
1.856000E-02
1.695255E-02
1.479578E-02
1.325082E-02
1.163875E-02
9.703352E-03
8.902719E-03
7.449019E-03
6.455534E-03
5.375982E-03
4.908393E-03
3.892911E-03
3.721281E-03
3.214781E-03
3.496921E-03
3.354920E-03
3.129862E-03
3.126555E-03
2.864219E-03
2.422531E-03
2.208892E-03
2.119829E-03
1.969757E-03
1.729907E-03
1.829248E-03
1.569281E-03
1.014188E-03
1.059578E-03
8.119159E-04
7.611932E-04
5.640112E-04
6.023705E-04
5.122852E-04
4.105055E-04
3.126213E-04
1.980793E-04
2.967662E-04
4.035618E-04
4.802029E-04
3.290407E-04
2.793403E-04
2.965977E-04
4.081940E-04
2.012135E-04
2.917243E-04
2.814811E-04
2.354952E-04
1.857519E-04
1.515456E-04
2.998140E-04
1.494615E-04
2.819216E-04
2.303828E-04
2.118439E-04
4.372058E-04
9.797350E-04
1.139869E-03
2.197001E-03
-4.347496E-05
2.724442E-04
1.972679E-04
7.616393E-05
1.066813E-04
-1.206458E-02
9.639838E-02
1.462621E-02
-7.814859E-04
-9.938528E-03
-5.930481E-02
8.074281E-04
3.474029E-04
-3.126162E-04
5.290461E-04
6.290015E-04
8.590818E-04
8.899505E-04
7.064785E-04
8.292046E-04
1.313260E-03
1.501255E-03
1.888168E-03
1.733380E-03
2.122758E-03
2.676390E-03
2.763437E-03
2.847055E-03
3.254361E-03
3.281238E-03
3.077733E-03
3.015887E-03
3.346982E-03
3.609700E-03
4.152024E-03
4.837775E-03
5.995455E-03
6.653619E-03
7.569715E-03
9.094618E-03
1.017568E-02
1.148195E-02
1.302624E-02
1.474830E-02
1.685632E-02
1.856943E-02
2.079862E-02
2.297162E-02
2.496663E-02
2.653641E-02
2.840912E-02
3.075307E-02
3.239524E-02
3.412884E-02
3.666912E-02
3.847236E-02
3.955608E-02
4.151555E-02
4.289113E-02
4.397364E-02
4.550877E-02
4.726072E-02
4.867276E-02
4.957314E-02
5.001695E-02
5.162220E-02
5.312207E-02
5.394744E-02
5.531733E-02
5.565775E-02
5.604451E-02
5.705162E-02
5.776928E-02
5.857459E-02
5.888222E-02
5.854644E-02
6.005451E-02
5.964735E-02
6.054995E-02
6.059528E-02
6.209729E-02
6.278906E-02
6.300750E-02
6.261011E-02
6.326833E-02
6.287343E-02
6.403884E-02
6.393891E-02
6.377376E-02
6.315130E-02
6.361659E-02
6.358542E-02
6.317940E-02
6.279954E-02
6.329350E-02
6.283260E-02
6.253520E-02
6.289651E-02
6.257779E-02
6.259644E-02
6.265565E-02
6.219587E-02
6.180944E-02
6.266067E-02
6.208008E-02
6.177330E-02
6.156475E-02
6.114490E-02
6.084280E-02
5.992869E-02
5.943257E-02
5.939372E-02
5.864954E-02
5.761970E-02
5.824084E-02
5.727971E-02
5.633968E-02
5.549390E-02
5.500042E-02
5.411286E-02
5.300714E-02
5.230693E-02
5.120429E-02
5.055203E-02
4.936094E-02
4.811432E-02
4.677387E-02
4.492710E-02
4.394636E-02
4.202573E-02
4.082409E-02
3.929055E-02
3.841822E-02
3.699338E-02
3.488492E-02
3.332545E-02
3.133168E-02
2.961437E-02
2.825123E-02
2.641244E-02
2.404942E-02
2.215748E-02
1.996040E-02
1.841640E-02
1.675459E-02
1.477870E-02
1.311323E-02
1.179706E-02
9.819969E-03
8.750747E-03
7.766886E-03
6.601974E-03
5.447211E-03
4.947899E-03
4.090614E-03
3.613388E-03
3.213289E-03
3.301378E-03
3.198951E-03
3.083863E-03
3.003973E-03
2.762453E-03
2.556211E-03
2.733928E-03
2.321925E-03
2.209880E-03
1.898040E-03
1.862746E-03
1.523797E-03
9.726298E-04
1.077370E-03
8.871306E-04
1.070797E-03
7.428327E-04
4.489237E-04
5.216827E-04
6.215237E-04
4.056015E-04
1.905330E-04
2.640276E-04
4.122695E-04
3.454817E-04
3.091789E-04
3.610901E-04
3.213815E-04
3.915062E-04
2.051304E-04
9.963986E-05
2.152122E-04
2.859696E-04
2.337091E-04
2.605591E-04
2.922062E-04
2.683810E-04
2.682417E-04
2.347819E-04
2.168388E-04
3.198290E-04
8.149455E-04
1.370151E-03
1.880056E-03
3.196845E-04
2.912312E-04
1.932305E-04
2.967706E-04
3.596402E-04
1.079480E-02
1.237848E-01
2.512341E-02
6.077540E-03
-5.650560E-02
-1.360899E-01
9.223531E-04
9.724225E-04
6.699805E-04
5.262284E-04
6.487346E-04
7.911157E-04
6.779022E-04
1.135507E-03
9.946442E-04
1.397100E-03
1.421616E-03
1.615770E-03
1.817054E-03
2.371496E-03
2.503810E-03
2.783156E-03
2.775130E-03
2.156637E-03
3.233310E-03
2.984561E-03
3.102650E-03
3.074237E-03
3.566655E-03
4.162737E-03
4.787124E-03
5.898131E-03
6.797351E-03
7.667201E-03
8.963730E-03
1.042105E-02
1.171309E-02
1.305970E-02
1.499161E-02
1.623150E-02
1.857444E-02
2.074483E-02
2.248360E-02
2.452534E-02
2.648671E-02
2.823373E-02
3.030642E-02
3.274090E-02
3.426310E-02
3.633317E-02
3.753908E-02
3.926367E-02
4.121365E-02
4.287245E-02
4.428372E-02
4.636089E-02
4.775159E-02
4.873714E-02
4.984869E-02
5.069889E-02
5.174719E-02
5.356040E-02
5.424163E-02
5.506988E-02
5.599668E-02
5.691509E-02
5.777831E-02
5.830763E-02
5.906525E-02
5.902046E-02
5.986216E-02
6.084603E-02
6.033667E-02
6.079728E-02
6.076873E-02
6.164562E-02
6.218899E-02
6.179754E-02
6.223852E-02
6.268590E-02
6.255354E-02
6.281636E-02
6.311199E-02
6.359921E-02
6.338141E-02
6.345483E-02
6.389612E-02
6.285637E-02
6.307550E-02
6.332022E-02
6.326735E-02
6.230646E-02
6.256838E-02
6.319711E-02
6.249452E-02
6.239873E-02
6.233421E-02
6.254846E-02
6.282137E-02
6.267701E-02
6.224269E-02
6.120540E-02
6.050787E-02
6.051986E-02
6.060056E-02
6.002993E-02
5.928793E-02
5.881026E-02
5.837869E-02
5.767907E-02
5.694911E-02
5.612834E-02
5.540715E-02
5.561061E-02
5.405041E-02
5.297559E-02
5.217699E-02
5.167929E-02
5.062316E-02
4.932062E-02
4.791519E-02
4.672110E-02
4.547434E-02
4.416415E-02
4.225026E-02
4.058341E-02
4.009899E-02
3.772135E-02
3.681070E-02
3.502900E-02
3.307687E-02
3.094280E-02
2.928209E-02
2.779455E-02
2.630927E-02
2.423218E-02
2.189701E-02
2.042914E-02
1.841514E-02
1.678401E-02
1.464408E-02
1.314631E-02
1.151056E-02
9.994831E-03
8.511070E-03
7.750116E-03
6.521913E-03
5.447310E-03
5.014246E-03
4.202943E-03
3.578455E-03
3.186963E-03
3.097431E-03
3.050847E-03
3.135149E-03
2.877072E-03
2.717598E-03
2.481590E-03
2.615321E-03
2.203741E-03
2.134832E-03
1.886858E-03
1.716872E-03
1.297407E-03
1.157251E-03
1.217756E-03
8.043879E-04
7.978886E-04
5.970796E-04
4.684838E-04
5.673435E-04
5.692446E-04
5.755185E-04
2.810979E-04
3.670793E-04
3.637808E-04
2.995143E-04
2.543692E-04
3.406149E-04
3.614055E-04
2.995904E-04
2.081019E-04
1.884243E-04
2.971486E-04
1.567251E-04
2.413792E-04
2.023658E-04
2.375742E-04
2.170679E-04
2.661439E-04
1.361997E-04
2.232875E-04
3.984135E-04
1.059529E-03
1.646056E-03
2.231351E-03
3.876196E-04
4.572637E-04
2.567206E-04
2.178055E-04
2.107916E-04
-7.962313E-03
4.584968E-02
2.123473E-02
-3.005839E-03
-1.321067E-02
-4.311305E-02
1.383089E-03
6.226833E-04
-6.553743E-04
5.688988E-04
6.986980E-04
8.848894E-04
8.321343E-04
1.259914E-03
1.140927E-03
1.277551E-03
1.559461E-03
1.755619E-03
2.176014E-03
2.304790E-03
2.564650E-03
2.803434E-03
2.786855E-03
2.938670E-03
3.087623E-03
3.038148E-03
3.388669E-03
3.288256E-03
3.635148E-03
4.311015E-03
5.035278E-03
6.080136E-03
6.923945E-03
7.742372E-03
9.061978E-03
1.043182E-02
1.157993E-02
1.353547E-02
1.495809E-02
1.631616E-02
1.865703E-02
2.035665E-02
2.229839E-02
2.416603E-02
2.675743E-02
2.823711E-02
3.037781E-02
3.307522E-02
3.394763E-02
3.604416E-02
3.769717E-02
3.977478E-02
4.118706E-02
4.304016E-02
4.491023E-02
4.602901E-02
4.762548E-02
4.866616E-02
4.925021E-02
5.110004E-02
5.220818E-02
5.373246E-02
5.389646E-02
5.505838E-02
5.626106E-02
5.696043E-02
5.782366E-02
5.853739E-02
5.899691E-02
5.893028E-02
5.922587E-02
6.037128E-02
6.045053E-02
6.108948E-02
6.101132E-02
6.206355E-02
6.227671E-02
6.180999E-02
6.217292E-02
6.250565E-02
6.295708E-02
6.272985E-02
6.260465E-02
6.319152E-02
6.377558E-02
6.438694E-02
6.413566E-02
6.327165E-02
6.343561E-02
6.314082E-02
6.312222E-02
6.276433E-02
6.226463E-02
6.307091E-02
6.308458E-02
6.238361E-02
6.228680E-02
6.228973E-02
6.272833E-02
6.273069E-02
6.236441E-02
6.117838E-02
6.116764E-02
6.089365E-02
6.071509E-02
5.985106E-02
5.972410E-02
5.863176E-02
5.896001E-02
5.749544E-02
5.650038E-02
5.631634E-02
5.616977E-02
5.537478E-02
5.403074E-02
5.363216E-02
5.258781E-02
5.103984E-02
5.032866E-02
4.914837E-02
4.770430E-02
4.647778E-02
4.591880E-02
4.427101E-02
4.263356E-02
4.115376E-02
4.001515E-02
3.778508E-02
3.703037E-02
3.506548E-02
3.302249E-02
3.112433E-02
2.940923E-02
2.773576E-02
2.620687E-02
2.454507E-02
2.206299E-02
2.037154E-02
1.863601E-02
1.683158E-02
1.488855E-02
1.296637E-02
1.135740E-02
1.011246E-02
8.943107E-03
7.816009E-03
6.597598E-03
5.567236E-03
4.963548E-03
4.204865E-03
3.417044E-03
3.151239E-03
2.957074E-03
3.166637E-03
3.212012E-03
3.014566E-03
2.893939E-03
2.686948E-03
2.536319E-03
2.242538E-03
1.971165E-03
1.940124E-03
1.456354E-03
1.318122E-03
1.230933E-03
1.131742E-03
9.588275E-04
8.109219E-04
6.949677E-04
6.297465E-04
5.887049E-04
6.533421E-04
4.657606E-04
3.957684E-04
2.919347E-04
2.550225E-04
3.378442E-04
4.391610E-04
2.710774E-04
2.410342E-04
1.672463E-04
3.041425E-04
2.358617E-04
2.745231E-04
2.365512E-04
7.833033E-05
1.708922E-04
2.022225E-04
2.006768E-04
1.358316E-04
3.036508E-04
1.901853E-04
4.830477E-04
8.417533E-04
1.382055E-03
2.053055E-03
3.984232E-04
4.958005E-04
4.590973E-04
1.053927E-04
7.192694E-05
4.559935E-02
1.110852E-01
3.616542E-02
6.378784E-03
-5.532896E-02
-8.387658E-02
2.431066E-03
1.119031E-03
5.468359E-04
2.969441E-04
4.557321E-04
5.936801E-04
8.199037E-04
1.071176E-03
1.114956E-03
1.556955E-03
2.075654E-03
2.066861E-03
2.102947E-03
2.191771E-03
2.733052E-03
2.720192E-03
2.787099E-03
2.986322E-03
3.138313E-03
2.947158E-03
3.193082E-03
3.305181E-03
3.671227E-03
4.225160E-03
4.920862E-03
5.771920E-03
6.605021E-03
7.940170E-03
9.104020E-03
1.016978E-02
1.179392E-02
1.371202E-02
1.487630E-02
1.639163E-02
1.886633E-02
2.032243E-02
2.251073E-02
2.438141E-02
2.671566E-02
2.834866E-02
3.048436E-02
3.263296E-02
3.423760E-02
3.587535E-02
3.804063E-02
3.975502E-02
4.066331E-02
4.301061E-02
4.458767E-02
4.563252E-02
4.757829E-02
4.951542E-02
4.981130E-02
5.133686E-02
5.229408E-02
5.389848E-02
5.428137E-02
5.562863E-02
5.629018E-02
5.692642E-02
5.813230E-02
5.864413E-02
5.940136E-02
5.992937E-02
5.992829E-02
6.046057E-02
6.097794E-02
6.134869E-02
6.130995E-02
6.193805E-02
6.276744E-02
6.290249E-02
6.322579E-02
6.292593E-02
6.291800E-02
6.297312E-02
6.309842E-02
6.312773E-02
6.385851E-02
6.430735E-02
6.321913E-02
6.364171E-02
6.347650E-02
6.354834E-02
6.307879E-02
6.341599E-02
6.330400E-02
6.252646E-02
6.249944E-02
6.289928E-02
6.173948E-02
6.195239E-02
6.276809E-02
6.220172E-02
6.237399E-02
6.225645E-02
6.128572E-02
6.141844E-02
6.016093E-02
5.997150E-02
5.922354E-02
5.857933E-02
5.918399E-02
5.834553E-02
5.644340E-02
5.686491E-02
5.621716E-02
5.482782E-02
5.430449E-02
5.418932E-02
5.271742E-02
5.046625E-02
5.006267E-02
4.868730E-02
4.776119E-02
4.684505E-02
4.568754E-02
4.403744E-02
4.225499E-02
4.143313E-02
3.969066E-02
3.849434E-02
3.706677E-02
3.526622E-02
3.380558E-02
3.153163E-02
2.957903E-02
2.788495E-02
2.643713E-02
2.477288E-02
2.227090E-02
2.003470E-02
1.860151E-02
1.658695E-02
1.490676E-02
1.285488E-02
1.170731E-02
1.048884E-02
8.870387E-03
7.439650E-03
6.407535E-03
5.843292E-03
4.957748E-03
3.999551E-03
3.229432E-03
3.068443E-03
2.846788E-03
2.968634E-03
3.115251E-03
3.122230E-03
2.977896E-03
2.855486E-03
2.696448E-03
2.217355E-03
2.114709E-03
2.015826E-03
1.648029E-03
1.685351E-03
1.355926E-03
1.035638E-03
1.041191E-03
7.818133E-04
7.033704E-04
5.743488E-04
6.135924E-04
4.596816E-04
4.080501E-04
5.705394E-04
4.496283E-04
4.039170E-04
4.276597E-04
3.495231E-04
3.482292E-04
3.122228E-04
2.250750E-04
2.643010E-04
2.401782E-04
3.375910E-04
2.817751E-04
3.022124E-04
3.447028E-04
2.473930E-04
2.275049E-04
1.884533E-04
1.678192E-04
2.491039E-04
2.628877E-04
5.593340E-04
9.247455E-04
1.514315E-03
3.413145E-04
3.717765E-04
1.960468E-04
1.568312E-04
2.305924E-04
-9.042980E-03
1.295846E-01
5.783526E-02
1.354976E-02
-1.229049E-03
-6.324668E-03
2.675300E-03
1.071585E-03
4.506721E-04
4.604697E-04
5.292582E-04
5.436255E-04
7.863444E-04
1.041366E-03
1.021171E-03
1.406756E-03
2.100066E-03
2.214315E-03
2.211141E-03
2.548580E-03
2.929360E-03
3.084391E-03
2.825728E-03
3.029730E-03
3.113876E-03
3.063251E-03
3.172763E-03
3.295893E-03
3.688768E-03
4.344594E-03
5.062595E-03
5.763994E-03
6.838084E-03
7.543995E-03
8.866076E-03
1.029442E-02
1.172631E-02
1.335004E-02
1.508500E-02
1.638885E-02
1.892459E-02
2.062611E-02
2.186047E-02
2.455284E-02
2.632463E-02
2.870249E-02
3.037663E-02
3.303482E-02
3.419079E-02
3.627419E-02
3.805362E-02
3.937276E-02
4.120823E-02
4.272346E-02
4.416040E-02
4.549837E-02
4.790626E-02
4.939080E-02
5.011935E-02
5.092950E-02
5.233418E-02
5.361470E-02
5.419451E-02
5.498971E-02
5.603499E-02
5.712190E-02
5.846608E-02
5.816879E-02
5.977325E-02
5.971086E-02
6.042414E-02
6.020054E-02
6.082762E-02
6.111899E-02
6.161612E-02
6.224327E-02
6.202300E-02
6.276317E-02
6.316439E-02
6.331072E-02
6.316736E-02
6.350632E-02
6.321562E-02
6.297980E-02
6.323351E-02
6.403169E-02
6.331219E-02
6.372447E-02
6.330345E-02
6.303074E-02
6.413792E-02
6.360365E-02
6.320416E-02
6.295458E-02
6.212239E-02
6.292586E-02
6.193431E-02
6.230835E-02
6.263948E-02
6.215133E-02
6.167669E-02
6.204140E-02
6.101764E-02
6.116252E-02
5.982691E-02
6.010823E-02
5.897062E-02
5.862121E-02
5.847214E-02
5.825780E-02
5.700330E-02
5.669772E-02
5.554174E-02
5.505005E-02
5.486943E-02
5.407047E-02
5.272295E-02
5.078210E-02
4.986504E-02
4.895722E-02
4.831505E-02
4.699805E-02
4.545137E-02
4.384856E-02
4.224095E-02
4.101083E-02
3.938052E-02
3.800193E-02
3.662616E-02
3.482414E-02
3.335335E-02
3.138097E-02
2.998232E-02
2.817861E-02
2.634519E-02
2.449420E-02
2.213550E-02
1.990434E-02
1.872969E-02
1.681425E-02
1.478486E-02
1.317191E-02
1.187562E-02
1.066767E-02
9.141720E-03
7.520889E-03
6.409574E-03
6.017034E-03
4.881937E-03
4.136264E-03
3.507536E-03
3.278023E-03
3.008811E-03
3.101175E-03
3.138703E-03
3.098624E-03
2.862415E-03
2.709967E-03
2.529929E-03
2.187306E-03
2.104541E-03
1.835248E-03
1.554304E-03
1.358278E-03
1.381440E-03
8.048213E-04
8.625806E-04
6.943953E-04
5.045409E-04
3.451233E-04
4.477782E-04
3.486914E-04
4.685572E-04
4.488812E-04
2.891902E-04
2.174062E-04
2.502479E-04
2.660824E-04
3.226777E-04
3.631405E-04
2.112450E-04
2.012212E-04
1.154413E-04
1.794639E-04
3.186550E-04
2.625173E-04
2.180044E-04
1.932495E-04
2.629689E-04
3.122114E-04
2.486384E-04
2.060952E-04
2.702921E-04
7.138248E-04
1.011753E-03
1.306820E-03
3.930336E-04
2.211033E-04
-9.325250E-05
-1.309938E-04
2.832405E-04
2.758412E-03
6.289356E-02
4.983845E-02
-1.394653E-02
2.121017E-02
8.117123E-04
2.658628E-03
6.032848E-04
5.459821E-04
6.526062E-04
7.474767E-04
8.946391E-04
8.204815E-04
1.220899E-03
1.175079E-03
1.517933E-03
1.860444E-03
2.305506E-03
2.344667E-03
2.678912E-03
2.779950E-03
2.795345E-03
2.591633E-03
2.814972E-03
2.815847E-03
3.033692E-03
3.010157E-03
3.284915E-03
3.899108E-03
4.318771E-03
5.026868E-03
5.793341E-03
7.034087E-03
7.722432E-03
8.919932E-03
1.047232E-02
1.175363E-02
1.330225E-02
1.509113E-02
1.654796E-02
1.901781E-02
2.071064E-02
2.243222E-02
2.441242E-02
2.628643E-02
2.890392E-02
3.042695E-02
3.380349E-02
3.510608E-02
3.650491E-02
3.804699E-02
3.978428E-02
4.134501E-02
4.203601E-02
4.465455E-02
4.597356E-02
4.801533E-02
4.911016E-02
4.973930E-02
5.066999E-02
5.205427E-02
5.330618E-02
5.393488E-02
5.518643E-02
5.664806E-02
5.710761E-02
5.784746E-02
5.801972E-02
5.929497E-02
5.915222E-02
6.049429E-02
6.040387E-02
6.069679E-02
6.136902E-02
6.174309E-02
6.239646E-02
6.206094E-02
6.260604E-02
6.272914E-02
6.329410E-02
6.283340E-02
6.382020E-02
6.288489E-02
6.344627E-02
6.421940E-02
6.329332E-02
6.365966E-02
6.322630E-02
6.312667E-02
6.287984E-02
6.367586E-02
6.355772E-02
6.240539E-02
6.293321E-02
6.226063E-02
6.278176E-02
6.292194E-02
6.237699E-02
6.234372E-02
6.155640E-02
6.160208E-02
6.137784E-02
6.161922E-02
6.101611E-02
6.025144E-02
5.999079E-02
5.980649E-02
5.853293E-02
5.807225E-02
5.781944E-02
5.762252E-02
5.599229E-02
5.550211E-02
5.546481E-02
5.484593E-02
5.386595E-02
5.270462E-02
5.103281E-02
4.985689E-02
4.941484E-02
4.815248E-02
4.653744E-02
4.507094E-02
4.401390E-02
4.233971E-02
4.077169E-02
3.918508E-02
3.734774E-02
3.658292E-02
3.472656E-02
3.235499E-02
3.138598E-02
2.943807E-02
2.822482E-02
2.602566E-02
2.415564E-02
2.239402E-02
2.057281E-02
1.872406E-02
1.654367E-02
1.516297E-02
1.336735E-02
1.189727E-02
1.056098E-02
8.999437E-03
7.706874E-03
6.593031E-03
5.966941E-03
4.765393E-03
3.993945E-03
3.477930E-03
3.217926E-03
3.075724E-03
3.206634E-03
3.016059E-03
2.953413E-03
2.791249E-03
2.830099E-03
2.601743E-03
2.194921E-03
1.876636E-03
1.894794E-03
1.732071E-03
1.342984E-03
1.338599E-03
9.960443E-04
9.802745E-04
7.807948E-04
6.261915E-04
6.012953E-04
4.183447E-04
3.339974E-04
4.671807E-04
5.853634E-04
3.290731E-04
2.693137E-04
2.462430E-04
4.485640E-04
4.895572E-04
3.756023E-04
3.255203E-04
1.429988E-04
2.238693E-04
2.220893E-04
3.836194E-04
1.615617E-04
1.667007E-04
2.344092E-04
2.373661E-04
2.636698E-04
1.876387E-04
1.858557E-04
3.324314E-04
7.419874E-04
1.208653E-03
1.501390E-03
2.508409E-04
3.590412E-04
2.119087E-04
1.848466E-04
3.300725E-04
5.923449E-04
6.726900E-03
4.364600E-02
4.460523E-03
1.524166E-02
2.700835E-04
3.027615E-03
4.694948E-04
7.199944E-04
6.205651E-04
6.763087E-04
1.003382E-03
7.850745E-04
9.223968E-04
1.075796E-03
1.668052E-03
1.686564E-03
2.008946E-03
2.303652E-03
2.600906E-03
2.693314E-03
2.650033E-03
2.631358E-03
2.686919E-03
2.517490E-03
2.986165E-03
3.049372E-03
3.273752E-03
3.687955E-03
4.306346E-03
5.083527E-03
5.865951E-03
7.214795E-03
7.769104E-03
9.057639E-03
1.033020E-02
1.185646E-02
1.336103E-02
1.536165E-02
1.645271E-02
1.895031E-02
2.102642E-02
2.285346E-02
2.450351E-02
2.627787E-02
2.831448E-02
3.041805E-02
3.315842E-02
3.453266E-02
3.641627E-02
3.809196E-02
3.992223E-02
4.145775E-02
4.276340E-02
4.539695E-02
4.634162E-02
4.817423E-02
4.865541E-02
4.950999E-02
5.076248E-02
5.196902E-02
5.364194E-02
5.373853E-02
5.575969E-02
5.640948E-02
5.710638E-02
5.746146E-02
5.812778E-02
5.860428E-02
5.947419E-02
6.041551E-02
6.137583E-02
6.061642E-02
6.160165E-02
6.229200E-02
6.216829E-02
6.287025E-02
6.284699E-02
6.233028E-02
6.318551E-02
6.313571E-02
6.344147E-02
6.323992E-02
6.431055E-02
6.412900E-02
6.362618E-02
6.355374E-02
6.391065E-02
6.338912E-02
6.342127E-02
6.268116E-02
6.277676E-02
6.223103E-02
6.322714E-02
6.317475E-02
6.314877E-02
6.292061E-02
6.212074E-02
6.224509E-02
6.116054E-02
6.163806E-02
6.096284E-02
6.173379E-02
6.129279E-02
6.051046E-02
6.000928E-02
5.978871E-02
5.910854E-02
5.851642E-02
5.761086E-02
5.710173E-02
5.611634E-02
5.594608E-02
5.515927E-02
5.442246E-02
5.359269E-02
5.257897E-02
5.112984E-02
4.996753E-02
4.934220E-02
4.853411E-02
4.671757E-02
4.501716E-02
4.363769E-02
4.242359E-02
4.123491E-02
3.925098E-02
3.785073E-02
3.675559E-02
3.591267E-02
3.278568E-02
3.139479E-02
2.948872E-02
2.821924E-02
2.629879E-02
2.434041E-02
2.229035E-02
2.021208E-02
1.849239E-02
1.673951E-02
1.518272E-02
1.320471E-02
1.193239E-02
9.933267E-03
8.977384E-03
7.680927E-03
6.446243E-03
5.747788E-03
4.631515E-03
4.088677E-03
3.333215E-03
3.084379E-03
3.018376E-03
3.023218E-03
3.154544E-03
2.986907E-03
2.818810E-03
2.610740E-03
2.539922E-03
2.267931E-03
1.911183E-03
1.961635E-03
1.714171E-03
1.370282E-03
1.032059E-03
1.109900E-03
8.284660E-04
7.187077E-04
4.585146E-04
4.166097E-04
2.985102E-04
2.364233E-04
3.146513E-04
3.811107E-04
3.484032E-04
4.207177E-04
3.336878E-04
3.587218E-04
3.190639E-04
2.359522E-04
2.298976E-04
1.053718E-04
1.011721E-04
1.504746E-04
1.384714E-04
2.136784E-04
1.799089E-04
1.535991E-04
8.245278E-05
1.467480E-04
2.943083E-04
5.796159E-05
2.673556E-04
7.832803E-04
1.285827E-03
1.583032E-03
2.308792E-04
2.500336E-04
3.653524E-04
2.771116E-04
4.255508E-04
1.017129E-04
1.810410E-04
3.893749E-02
1.732548E-02
4.851873E-04
2.254364E-04
2.232401E-03
2.728507E-04
2.513092E-04
5.745095E-04
7.368533E-04
9.548405E-04
6.012420E-04
9.093346E-04
1.144690E-03
1.615475E-03
1.689195E-03
1.888218E-03
2.464779E-03
2.494258E-03
2.583055E-03
2.762593E-03
2.929404E-03
2.966011E-03
2.948538E-03
3.164490E-03
3.410839E-03
3.593542E-03
3.765307E-03
4.299014E-03
5.052006E-03
5.659992E-03
6.989235E-03
7.741501E-03
9.012563E-03
1.032201E-02
1.194257E-02
1.355057E-02
1.560315E-02
1.690334E-02
1.900881E-02
2.098740E-02
2.278236E-02
2.447594E-02
2.656856E-02
2.859967E-02
3.064286E-02
3.278620E-02
3.411807E-02
3.632923E-02
3.807454E-02
3.942600E-02
4.120977E-02
4.277156E-02
4.468947E-02
4.607294E-02
4.779034E-02
4.847206E-02
4.938596E-02
5.114042E-02
5.229284E-02
5.358950E-02
5.427774E-02
5.556598E-02
5.602305E-02
5.700711E-02
5.779605E-02
5.805854E-02
5.845708E-02
5.959006E-02
5.973316E-02
6.095495E-02
6.064925E-02
6.192512E-02
6.212602E-02
6.162069E-02
6.271524E-02
6.297824E-02
6.263783E-02
6.334646E-02
6.330524E-02
6.313773E-02
6.348731E-02
6.401363E-02
6.367830E-02
6.387249E-02
6.321837E-02
6.357516E-02
6.337292E-02
6.239145E-02
6.279332E-02
6.315405E-02
6.302824E-02
6.323109E-02
6.328491E-02
6.304051E-02
6.303062E-02
6.256804E-02
6.243428E-02
6.135315E-02
6.150179E-02
6.151204E-02
6.144736E-02
6.069131E-02
5.994827E-02
5.979052E-02
5.963142E-02
5.979610E-02
5.885219E-02
5.761016E-02
5.694605E-02
5.646219E-02
5.614243E-02
5.518217E-02
5.413594E-02
5.281445E-02
5.154734E-02
5.081202E-02
4.996708E-02
4.933106E-02
4.867494E-02
4.675133E-02
4.546076E-02
4.378508E-02
4.287261E-02
4.160265E-02
3.984832E-02
3.832058E-02
3.691888E-02
3.542893E-02
3.292573E-02
3.170886E-02
2.964551E-02
2.786674E-02
2.594826E-02
2.415078E-02
2.213688E-02
2.006896E-02
1.804065E-02
1.662891E-02
1.511320E-02
1.335552E-02
1.198668E-02
1.015013E-02
8.880283E-03
7.679849E-03
6.226505E-03
5.541766E-03
4.657374E-03
4.043551E-03
3.465131E-03
3.219145E-03
3.094363E-03
3.137989E-03
3.172260E-03
3.003297E-03
2.819394E-03
2.666021E-03
2.376050E-03
2.182369E-03
1.915844E-03
1.808548E-03
1.431429E-03
1.328560E-03
9.930285E-04
9.049585E-04
7.361786E-04
8.422164E-04
6.309748E-04
4.510192E-04
3.453133E-04
2.824998E-04
4.447415E-04
2.739766E-04
3.867568E-04
4.372564E-04
3.614201E-04
2.526822E-04
2.292129E-04
3.078927E-04
3.264625E-04
3.512578E-04
1.536169E-04
1.746914E-04
1.233507E-04
3.034504E-04
1.990455E-04
3.760062E-04
1.624050E-04
2.355403E-04
3.117767E-04
2.570495E-04
6.128747E-04
1.030033E-03
1.329488E-03
1.732903E-03
3.847914E-04
2.053826E-04
2.698303E-04
8.899704E-05
6.134088E-04
-2.725506E-04
8.264651E-05
-7.765720E-04
-1.080829E-03
-4.116791E-04
2.203993E-04
2.197179E-03
4.445343E-04
4.517788E-04
4.899762E-04
6.318988E-04
8.217657E-04
6.620301E-04
1.177546E-03
1.239757E-03
1.491179E-03
1.600221E-03
1.647005E-03
2.213130E-03
2.352865E-03
2.374213E-03
2.659480E-03
2.519753E-03
2.856697E-03
2.802781E-03
2.928713E-03
3.143654E-03
3.325780E-03
3.855709E-03
4.243146E-03
5.454014E-03
5.808563E-03
6.866928E-03
7.707761E-03
9.121192E-03
1.076451E-02
1.207001E-02
1.378525E-02
1.529218E-02
1.772163E-02
1.886404E-02
2.092391E-02
2.246040E-02
2.461111E-02
2.655327E-02
2.867001E-02
3.088973E-02
3.320922E-02
3.477287E-02
3.612406E-02
3.800786E-02
3.969801E-02
4.148168E-02
4.300573E-02
4.452123E-02
4.606291E-02
4.724883E-02
4.825658E-02
4.956229E-02
5.106896E-02
5.170392E-02
5.340034E-02
5.503445E-02
5.520780E-02
5.626429E-02
5.732367E-02
5.768697E-02
5.778692E-02
5.885342E-02
5.911512E-02
5.976643E-02
6.011266E-02
6.068265E-02
6.149961E-02
6.142849E-02
6.169866E-02
6.234558E-02
6.265285E-02
6.254286E-02
6.312651E-02
6.275873E-02
6.298485E-02
6.322865E-02
6.396165E-02
6.358781E-02
6.367806E-02
6.352060E-02
6.363869E-02
6.350057E-02
6.265620E-02
6.317705E-02
6.311403E-02
6.340309E-02
6.306107E-02
6.298813E-02
6.331770E-02
6.328406E-02
6.242283E-02
6.239908E-02
6.201201E-02
6.144562E-02
6.107917E-02
6.108222E-02
6.021265E-02
6.045744E-02
5.972327E-02
5.952519E-02
5.984805E-02
5.888153E-02
5.830877E-02
5.721474E-02
5.568580E-02
5.540005E-02
5.519236E-02
5.398694E-02
5.279692E-02
5.192779E-02
5.046308E-02
5.091030E-02
5.007812E-02
4.873313E-02
4.710478E-02
4.531571E-02
4.405074E-02
4.292774E-02
4.099885E-02
3.949474E-02
3.808438E-02
3.671024E-02
3.531043E-02
3.314239E-02
3.153926E-02
2.930944E-02
2.760752E-02
2.608064E-02
2.439552E-02
2.208263E-02
1.989315E-02
1.807815E-02
1.654350E-02
1.480621E-02
1.293154E-02
1.137948E-02
9.985195E-03
8.525115E-03
7.991758E-03
6.335365E-03
5.547768E-03
4.962111E-03
3.886688E-03
3.412827E-03
3.011123E-03
3.000466E-03
3.085581E-03
3.158161E-03
2.837351E-03
2.740007E-03
2.653044E-03
2.413486E-03
2.069142E-03
1.861137E-03
1.727042E-03
1.310251E-03
1.080501E-03
1.161170E-03
9.425554E-04
1.085053E-03
7.913255E-04
6.341362E-04
6.153963E-04
4.808475E-04
3.601476E-04
2.585262E-04
3.127256E-04
3.224413E-04
2.407415E-04
1.704957E-04
3.168254E-04
2.709279E-04
2.011662E-04
9.141011E-05
2.391258E-04
1.880963E-04
1.649524E-04
1.424242E-04
2.878489E-04
1.260858E-04
1.974802E-04
2.047779E-04
1.884793E-04
1.641863E-04
1.652922E-04
5.485884E-04
1.010842E-03
1.450776E-03
1.503524E-03
1.045287E-04
1.166393E-04
3.538807E-04
4.649014E-04
1.927208E-04
-8.351158E-05
-3.316544E-04
1.661674E-04
-1.706271E-03
1.958157E-04
3.413180E-04
1.301730E-03
4.717660E-04
3.449574E-04
4.595994E-04
5.849306E-04
9.007002E-04
6.723584E-04
1.078983E-03
1.026119E-03
1.326578E-03
1.516367E-03
1.798689E-03
1.898400E-03
2.181615E-03
2.039658E-03
2.384124E-03
2.510335E-03
2.662270E-03
2.884750E-03
3.076887E-03
2.919410E-03
3.006228E-03
3.764090E-03
4.487161E-03
5.447063E-03
5.782737E-03
6.778581E-03
7.902565E-03
9.236386E-03
1.052253E-02
1.188504E-02
1.356208E-02
1.532895E-02
1.752873E-02
1.864125E-02
2.078709E-02
2.277564E-02
2.456472E-02
2.656903E-02
2.873469E-02
3.071447E-02
3.283110E-02
3.459865E-02
3.632513E-02
3.799578E-02
3.990210E-02
4.196352E-02
4.338350E-02
4.462399E-02
4.597346E-02
4.714245E-02
4.834241E-02
4.967101E-02
5.104347E-02
5.187411E-02
5.315943E-02
5.422291E-02
5.468941E-02
5.593283E-02
5.751687E-02
5.724472E-02
5.805496E-02
5.904244E-02
5.930711E-02
6.051258E-02
6.059963E-02
6.072314E-02
6.091002E-02
6.062024E-02
6.169452E-02
6.232751E-02
6.213939E-02
6.193805E-02
6.223690E-02
6.341157E-02
6.311601E-02
6.329619E-02
6.421433E-02
6.377696E-02
6.244125E-02
6.329740E-02
6.308512E-02
6.286906E-02
6.301461E-02
6.257410E-02
6.308645E-02
6.329382E-02
6.332843E-02
6.274580E-02
6.273918E-02
6.242972E-02
6.238795E-02
6.236980E-02
6.232943E-02
6.175831E-02
6.056734E-02
6.103208E-02
6.063718E-02
6.036317E-02
5.978457E-02
5.924063E-02
5.871857E-02
5.875250E-02
5.858716E-02
5.751820E-02
5.597959E-02
5.522289E-02
5.526379E-02
5.366032E-02
5.322650E-02
5.259287E-02
5.050668E-02
5.106652E-02
5.015702E-02
4.891058E-02
4.747188E-02
4.536383E-02
4.438603E-02
4.286658E-02
4.141170E-02
3.923656E-02
3.806947E-02
3.645587E-02
3.505279E-02
3.309643E-02
3.161887E-02
2.944049E-02
2.757854E-02
2.641760E-02
2.422460E-02
2.208966E-02
2.059243E-02
1.863434E-02
1.647927E-02
1.483411E-02
1.300600E-02
1.145720E-02
9.989329E-03
8.838891E-03
8.008808E-03
6.334110E-03
5.518891E-03
4.707607E-03
4.099783E-03
3.509248E-03
3.141136E-03
3.084877E-03
3.140145E-03
2.942533E-03
2.701818E-03
2.705523E-03
2.569532E-03
2.197601E-03
2.071712E-03
1.929911E-03
2.435642E-03
1.619144E-03
8.764962E-04
1.208334E-03
9.495181E-04
1.047285E-03
7.821708E-04
6.839693E-04
4.535452E-04
4.685170E-04
4.419091E-04
4.521257E-04
2.544076E-04
1.367842E-04
1.347976E-04
2.337862E-04
4.327016E-04
3.466070E-04
2.436642E-04
1.847659E-04
2.646639E-04
2.882079E-04
2.442781E-04
3.446213E-04
2.143118E-04
5.112188E-05
6.369279E-05
1.095018E-04
6.386824E-05
9.366734E-05
2.387030E-04
3.877305E-04
7.883481E-04
1.131817E-03
1.352395E-03
-4.120652E-05
1.755279E-04
2.950414E-04
4.541298E-04
7.984331E-05
2.052846E-05
2.454730E-04
1.770593E-04
4.224153E-04
1.367043E-04
2.609532E-04
2.897476E-04
3.261335E-04
3.505740E-04
5.817431E-04
5.430843E-04
6.436812E-04
8.334499E-04
7.337141E-04
1.090672E-03
1.383537E-03
1.451477E-03
1.741896E-03
1.880559E-03
2.107901E-03
2.253883E-03
2.370344E-03
2.633690E-03
2.724482E-03
2.755261E-03
3.027611E-03
3.255530E-03
3.134151E-03
3.653285E-03
4.399683E-03
5.026377E-03
5.644824E-03
6.731486E-03
7.890585E-03
9.196711E-03
1.040222E-02
1.187663E-02
1.356365E-02
1.553452E-02
1.726436E-02
1.873010E-02
2.241635E-02
2.394207E-02
2.464246E-02
2.711535E-02
2.903910E-02
3.053957E-02
3.289508E-02
3.451305E-02
3.651833E-02
3.827740E-02
3.972722E-02
4.104481E-02
4.323944E-02
4.432379E-02
4.617667E-02
4.764678E-02
4.863590E-02
4.958580E-02
5.067451E-02
5.210789E-02
5.317791E-02
5.394016E-02
5.522624E-02
5.556488E-02
5.731748E-02
5.779857E-02
5.804346E-02
5.875759E-02
5.903245E-02
6.045849E-02
6.090231E-02
6.113277E-02
6.147996E-02
6.156792E-02
6.279775E-02
6.253289E-02
6.222775E-02
6.237627E-02
6.182846E-02
6.315563E-02
6.300505E-02
6.327173E-02
6.461373E-02
6.387736E-02
6.318205E-02
6.296109E-02
6.302951E-02
6.341151E-02
6.308294E-02
6.312680E-02
6.288243E-02
6.337129E-02
6.322768E-02
6.319085E-02
6.265713E-02
6.178204E-02
6.235270E-02
6.220230E-02
6.206566E-02
6.211395E-02
6.165932E-02
6.152830E-02
6.066890E-02
6.025220E-02
5.968117E-02
5.906728E-02
5.838222E-02
5.880383E-02
5.813958E-02
5.806906E-02
5.662693E-02
5.578873E-02
5.547940E-02
5.424712E-02
5.346130E-02
5.250867E-02
5.094782E-02
4.996281E-02
4.935125E-02
4.806871E-02
4.720004E-02
4.530063E-02
4.448531E-02
4.247033E-02
4.141111E-02
3.966482E-02
3.821188E-02
3.663329E-02
3.488826E-02
3.326846E-02
3.175084E-02
2.957970E-02
2.803592E-02
2.639455E-02
2.448326E-02
2.199647E-02
2.032824E-02
1.834601E-02
1.653811E-02
1.513088E-02
1.297751E-02
1.146966E-02
1.030477E-02
8.997865E-03
7.508804E-03
6.435140E-03
5.512628E-03
4.722224E-03
4.036918E-03
3.586527E-03
3.023042E-03
2.848610E-03
2.923567E-03
2.785374E-03
2.646846E-03
2.768389E-03
2.530826E-03
2.236280E-03
2.058294E-03
1.864518E-03
2.376429E-03
1.803028E-03
1.309469E-03
1.390862E-03
1.143499E-03
1.170615E-03
1.041725E-03
7.840118E-04
8.893540E-04
5.480736E-04
5.428635E-04
5.527749E-04
6.874641E-04
3.699429E-04
1.351758E-04
1.466313E-04
2.778099E-04
2.668739E-04
1.924602E-04
3.579715E-04
1.151055E-04
2.071420E-04
1.093406E-04
1.469090E-04
1.734880E-04
1.552902E-04
8.936634E-05
1.082941E-04
-5.062762E-05
1.162214E-04
1.968071E-04
2.921085E-04
5.405611E-04
7.221401E-04
9.723001E-04
-4.690966E-04
-7.957009E-05
5.894394E-05
1.981955E-04
1.526885E-04
2.546042E-04
2.523958E-04
2.164465E-04
4.724254E-04
8.919524E-05
2.601317E-04
1.492610E-04
2.460848E-04
4.039351E-04
3.756238E-04
4.292804E-04
5.404198E-04
8.340140E-04
7.497596E-04
8.395776E-04
1.229523E-03
1.204387E-03
1.586604E-03
1.925113E-03
2.036209E-03
2.268841E-03
2.678402E-03
2.726477E-03
2.958536E-03
2.738978E-03
3.085199E-03
3.013908E-03
3.155598E-03
3.595977E-03
4.344993E-03
4.684270E-03
5.071904E-03
6.707326E-03
7.872081E-03
9.321664E-03
1.076779E-02
1.188160E-02
1.357132E-02
1.562546E-02
1.721970E-02
1.860482E-02
2.510591E-02
2.476890E-02
2.480268E-02
2.664629E-02
2.876487E-02
3.037474E-02
3.292316E-02
3.460599E-02
3.637028E-02
3.839021E-02
3.996933E-02
4.132828E-02
4.300478E-02
4.442126E-02
4.604043E-02
4.743872E-02
4.887842E-02
4.979887E-02
5.104103E-02
5.178607E-02
5.339041E-02
5.423405E-02
5.540808E-02
5.596583E-02
5.695615E-02
5.739207E-02
5.841729E-02
5.878009E-02
5.879082E-02
6.027476E-02
6.124416E-02
6.107817E-02
6.116190E-02
6.176203E-02
6.287263E-02
6.241036E-02
6.251679E-02
6.293545E-02
6.324275E-02
6.279888E-02
6.303158E-02
6.264311E-02
6.398195E-02
6.329905E-02
6.365087E-02
6.321591E-02
6.350930E-02
6.302827E-02
6.297671E-02
6.362429E-02
6.263651E-02
6.322459E-02
6.300028E-02
6.327443E-02
6.290411E-02
6.193832E-02
6.234691E-02
6.209148E-02
6.224487E-02
6.127003E-02
6.200102E-02
6.174655E-02
6.059048E-02
6.008792E-02
6.051177E-02
5.936705E-02
5.894908E-02
5.831896E-02
5.752940E-02
5.754942E-02
5.608555E-02
5.617153E-02
5.496009E-02
5.450289E-02
5.324357E-02
5.265474E-02
5.143460E-02
4.993662E-02
4.898467E-02
4.774557E-02
4.692045E-02
4.508048E-02
4.477345E-02
4.276773E-02
4.147829E-02
3.980793E-02
3.800699E-02
3.654645E-02
3.501308E-02
3.354002E-02
3.126704E-02
2.990370E-02
2.794130E-02
2.585099E-02
2.391148E-02
2.272008E-02
2.009984E-02
1.832664E-02
1.643178E-02
1.519867E-02
1.312406E-02
1.146729E-02
1.053109E-02
8.974922E-03
7.246431E-03
6.377829E-03
5.510634E-03
4.643176E-03
3.824274E-03
3.402738E-03
3.183953E-03
2.987464E-03
2.945194E-03
2.808160E-03
2.825822E-03
2.791398E-03
2.559344E-03
2.354069E-03
1.895580E-03
1.752251E-03
1.796872E-03
1.268284E-03
1.072516E-03
9.640616E-04
1.075742E-03
9.323571E-04
1.015188E-03
7.747414E-04
7.394085E-04
3.907590E-04
4.202051E-04
3.853590E-04
6.647157E-04
3.523930E-04
3.745547E-04
3.626076E-04
2.858441E-04
3.054469E-04
2.176020E-04
1.950406E-04
1.834603E-04
2.166344E-04
2.241764E-04
1.893671E-04
2.114365E-04
2.537671E-04
1.510507E-04
1.003678E-04
1.667089E-04
1.880513E-04
1.720846E-04
1.962158E-04
4.724263E-04
5.846659E-04
6.760693E-04
-1.793820E-04
-2.286146E-04
1.686194E-06
3.218261E-04
2.718857E-04
3.366465E-04
3.252630E-04
6.233718E-05
-1.383104E-05
-3.445874E-05
2.004887E-04
4.234760E-04
3.058186E-04
3.090047E-04
3.425452E-04
4.885262E-04
8.125884E-04
1.949809E-04
9.004924E-04
1.087024E-03
1.325756E-03
1.398076E-03
1.685924E-03
1.976440E-03
1.940536E-03
2.334374E-03
2.468271E-03
2.694317E-03
2.744319E-03
2.664198E-03
2.719433E-03
2.790547E-03
3.079066E-03
3.744011E-03
4.405696E-03
4.707772E-03
5.258629E-03
6.892452E-03
7.898976E-03
9.005108E-03
1.080133E-02
1.199458E-02
1.351239E-02
1.534525E-02
1.730720E-02
1.866269E-02
2.358723E-02
2.553337E-02
2.463173E-02
2.644551E-02
2.881839E-02
3.076270E-02
3.220838E-02
3.454919E-02
3.602533E-02
3.808854E-02
3.977235E-02
4.161252E-02
4.345029E-02
4.485128E-02
4.609611E-02
4.742725E-02
4.896285E-02
5.017322E-02
5.088157E-02
5.206811E-02
5.343462E-02
5.461089E-02
5.508532E-02
5.590524E-02
5.620163E-02
5.804980E-02
5.780255E-02
5.883116E-02
5.931815E-02
6.019290E-02
6.111642E-02
6.139678E-02
6.126428E-02
6.163340E-02
6.243366E-02
6.239551E-02
6.198752E-02
6.216729E-02
6.258738E-02
6.223654E-02
6.317045E-02
6.266881E-02
6.295306E-02
6.284800E-02
6.399748E-02
6.386496E-02
6.392483E-02
6.284959E-02
6.306267E-02
6.312048E-02
6.296757E-02
6.302108E-02
6.290914E-02
6.302105E-02
6.298459E-02
6.245543E-02
6.231418E-02
6.245427E-02
6.197135E-02
6.135815E-02
6.132875E-02
6.123973E-02
6.038124E-02
6.013563E-02
6.028629E-02
5.998025E-02
5.902162E-02
5.842825E-02
5.787289E-02
5.795823E-02
5.616475E-02
5.581994E-02
5.486590E-02
5.386449E-02
5.279738E-02
5.273592E-02
5.111565E-02
5.001035E-02
4.904553E-02
4.767690E-02
4.652937E-02
4.518833E-02
4.412095E-02
4.318621E-02
4.145106E-02
3.952651E-02
3.818796E-02
3.652034E-02
3.504299E-02
3.303083E-02
3.166344E-02
2.999243E-02
2.745192E-02
2.612311E-02
2.419926E-02
2.319162E-02
2.026289E-02
1.877976E-02
1.692090E-02
1.501958E-02
1.354315E-02
1.202146E-02
1.020915E-02
8.893640E-03
7.645769E-03
6.319383E-03
5.623639E-03
4.946006E-03
3.738759E-03
3.252764E-03
3.037584E-03
2.929873E-03
2.949117E-03
2.985457E-03
2.799178E-03
2.652120E-03
2.258665E-03
2.089782E-03
1.995292E-03
1.732016E-03
1.629157E-03
1.239505E-03
1.192663E-03
9.522761E-04
1.025638E-03
8.615686E-04
7.118630E-04
6.339200E-04
5.590662E-04
1.976263E-04
1.911025E-04
3.020195E-04
3.173355E-04
3.188712E-04
3.454021E-04
3.141408E-04
2.543538E-04
1.852211E-04
9.361801E-05
1.739404E-04
1.093041E-04
1.466775E-04
1.501234E-04
1.813566E-04
2.068143E-04
2.815698E-04
1.712745E-04
1.272913E-04
1.631631E-04
7.365489E-05
1.473293E-04
2.609633E-05
1.500401E-04
2.012071E-04
9.021663E-05
2.427562E-04
7.592753E-05
1.944156E-04
2.982079E-04
3.981254E-04
3.683595E-04
3.491224E-04
4.259507E-04
3.108819E-04
-4.412554E-04
3.683244E-04
2.095168E-04
4.451956E-04
4.123178E-04
3.210834E-04
3.357267E-04
6.665731E-04
9.203864E-04
9.159875E-04
1.189081E-03
1.227182E-03
1.437738E-03
1.818081E-03
1.935553E-03
1.920919E-03
2.445935E-03
2.588244E-03
2.688837E-03
2.743230E-03
2.725430E-03
2.568273E-03
2.974153E-03
3.131131E-03
3.977332E-03
4.264155E-03
4.921122E-03
5.924312E-03
7.138213E-03
7.992477E-03
9.059143E-03
1.070746E-02
1.213994E-02
1.341413E-02
1.499674E-02
1.700163E-02
1.852368E-02
2.420049E-02
2.549220E-02
2.444539E-02
2.646435E-02
2.884295E-02
3.073586E-02
3.217058E-02
3.455430E-02
3.562161E-02
3.769012E-02
3.942043E-02
4.122332E-02
4.285068E-02
4.452885E-02
4.616182E-02
4.696057E-02
4.883113E-02
5.067218E-02
5.157942E-02
5.270492E-02
5.327818E-02
5.458444E-02
5.535963E-02
5.607163E-02
5.647538E-02
5.844578E-02
5.764063E-02
5.895497E-02
5.958091E-02
5.979167E-02
6.030272E-02
6.166073E-02
6.195754E-02
6.196041E-02
6.203446E-02
6.234781E-02
6.230420E-02
6.198284E-02
6.270904E-02
6.212211E-02
6.293632E-02
6.296348E-02
6.312144E-02
6.348615E-02
6.373348E-02
6.472155E-02
6.408097E-02
6.306998E-02
6.297710E-02
6.219211E-02
6.264731E-02
6.325821E-02
6.347768E-02
6.361060E-02
6.318977E-02
6.230931E-02
6.252664E-02
6.264855E-02
6.214321E-02
6.161200E-02
6.150196E-02
6.131146E-02
6.044520E-02
6.033910E-02
6.056973E-02
5.897079E-02
5.868347E-02
5.853105E-02
5.833565E-02
5.747877E-02
5.638057E-02
5.563665E-02
5.441820E-02
5.419530E-02
5.343465E-02
5.193813E-02
5.060233E-02
5.041663E-02
5.007268E-02
4.891228E-02
4.789207E-02
4.581799E-02
4.462315E-02
4.258323E-02
4.143768E-02
4.017422E-02
3.847007E-02
3.701137E-02
3.516094E-02
3.293810E-02
3.127282E-02
3.007592E-02
2.755328E-02
2.611094E-02
2.421166E-02
2.241923E-02
2.065828E-02
1.893755E-02
1.686513E-02
1.514028E-02
1.359318E-02
1.179787E-02
1.005327E-02
8.782730E-03
7.608697E-03
6.135902E-03
5.409310E-03
4.791605E-03
3.907401E-03
3.246814E-03
3.096419E-03
2.912176E-03
2.667202E-03
2.783640E-03
2.568633E-03
2.369488E-03
2.059271E-03
1.994784E-03
2.008204E-03
1.814276E-03
1.604115E-03
1.190327E-03
1.333293E-03
1.105063E-03
8.730352E-04
7.372871E-04
5.299478E-04
4.101048E-04
3.756789E-04
3.319626E-04
3.705146E-04
3.226325E-04
3.225947E-04
4.802779E-04
3.919400E-04
4.090988E-04
1.783650E-04
2.740026E-04
1.003297E-04
2.970348E-04
2.516064E-04
2.829689E-04
1.926772E-04
3.349198E-04
2.115460E-04
9.485635E-05
5.385099E-05
1.832110E-04
1.766936E-04
1.923306E-05
2.368424E-04
-9.346202E-05
-2.001284E-04
-6.091083E-04
-7.753693E-04
4.542520E-04
4.827749E-04
5.073033E-04
5.636072E-04
8.502025E-04
7.862954E-04
6.527067E-04
4.410418E-04
2.499355E-04
3.011815E-04
2.905678E-04
2.956320E-04
3.781332E-04
3.574041E-04
4.511291E-04
5.043380E-04
5.833492E-04
7.243889E-04
8.330295E-04
1.112572E-03
9.861468E-04
1.479490E-03
1.622736E-03
1.756175E-03
2.092936E-03
2.343939E-03
2.737179E-03
2.795983E-03
2.877902E-03
2.901627E-03
2.885793E-03
2.862530E-03
3.309781E-03
3.870306E-03
4.301423E-03
5.025888E-03
5.816435E-03
6.764681E-03
7.949328E-03
9.158828E-03
1.075893E-02
1.184850E-02
1.348644E-02
1.517241E-02
1.691377E-02
1.842491E-02
2.572436E-02
2.445398E-02
2.455052E-02
2.655925E-02
2.841099E-02
3.043314E-02
3.279249E-02
3.427141E-02
3.579234E-02
3.774679E-02
4.000018E-02
4.131472E-02
4.249289E-02
4.445904E-02
4.598949E-02
4.654562E-02
4.864208E-02
5.040124E-02
5.151979E-02
5.247515E-02
5.316951E-02
5.421757E-02
5.535739E-02
5.648151E-02
5.705045E-02
5.763228E-02
5.876247E-02
5.890473E-02
5.978651E-02
5.993356E-02
6.017390E-02
6.131563E-02
6.159971E-02
6.190582E-02
6.220214E-02
6.235391E-02
6.247337E-02
6.311144E-02
6.316786E-02
6.336073E-02
6.322977E-02
6.335208E-02
6.365429E-02
6.371805E-02
6.344946E-02
6.410763E-02
6.399583E-02
6.286035E-02
6.306658E-02
6.261495E-02
6.197178E-02
6.266428E-02
6.292433E-02
6.344999E-02
6.330545E-02
6.241044E-02
6.243356E-02
6.259034E-02
6.219744E-02
6.127927E-02
6.124810E-02
6.089221E-02
6.048354E-02
6.096475E-02
6.045488E-02
5.926397E-02
5.896274E-02
5.789551E-02
5.774053E-02
5.674843E-02
5.591053E-02
5.522172E-02
5.483835E-02
5.440219E-02
5.415055E-02
5.269508E-02
5.221679E-02
5.084395E-02
4.994597E-02
4.838822E-02
4.705542E-02
4.556065E-02
4.478762E-02
4.309384E-02
4.170783E-02
3.982958E-02
3.833141E-02
3.659755E-02
3.479447E-02
3.324494E-02
3.166034E-02
2.987187E-02
2.771920E-02
2.590450E-02
2.470499E-02
2.245190E-02
2.070337E-02
1.875054E-02
1.681485E-02
1.545766E-02
1.360912E-02
1.165282E-02
1.030148E-02
8.832052E-03
7.730782E-03
6.292148E-03
5.584222E-03
4.677080E-03
3.959984E-03
3.434518E-03
3.183782E-03
2.911907E-03
2.828259E-03
2.878631E-03
2.595625E-03
2.408940E-03
2.396108E-03
2.286043E-03
1.925618E-03
1.664361E-03
1.532548E-03
1.304863E-03
1.186546E-03
9.545048E-04
9.609231E-04
6.886159E-04
5.833255E-04
5.190002E-04
3.887299E-04
2.899354E-04
3.576483E-04
2.154627E-04
2.995437E-04
4.567335E-04
4.087198E-04
2.065328E-04
4.135707E-04
1.957159E-04
3.439533E-04
2.206936E-04
1.547060E-04
1.122753E-04
1.874427E-04
2.831090E-04
1.273227E-04
1.741807E-04
1.267659E-04
1.594081E-04
1.642058E-04
1.379263E-04
2.198085E-04
-7.878871E-05
-4.826735E-04
-7.932360E-04
-1.045338E-03
2.963376E-04
4.711471E-04
4.787916E-04
6.053019E-04
9.106082E-04
6.857764E-04
6.719991E-04
7.469024E-04
2.879379E-04
1.988422E-04
2.632653E-04
2.792034E-04
3.674691E-04
3.940423E-04
4.927262E-04
5.738063E-04
6.928007E-04
7.568213E-04
8.687186E-04
9.884247E-04
1.142640E-03
1.278556E-03
1.335940E-03
1.439994E-03
2.075580E-03
2.079200E-03
2.416232E-03
2.636033E-03
2.760522E-03
2.838251E-03
2.895761E-03
3.109818E-03
3.239038E-03
3.665630E-03
4.358364E-03
5.293262E-03
5.930020E-03
6.592414E-03
8.031361E-03
9.180075E-03
1.081579E-02
1.197968E-02
1.368597E-02
1.525389E-02
1.685734E-02
1.886671E-02
2.127183E-02
2.410559E-02
2.461065E-02
2.637371E-02
2.868298E-02
3.007580E-02
3.269264E-02
3.401596E-02
3.610562E-02
3.812443E-02
3.985133E-02
4.151920E-02
4.310130E-02
4.430465E-02
4.665188E-02
4.707720E-02
4.864209E-02
5.013764E-02
5.113363E-02
5.194011E-02
5.319826E-02
5.429801E-02
5.492823E-02
5.617684E-02
5.673348E-02
5.764243E-02
5.880746E-02
5.881841E-02
5.941880E-02
5.967036E-02
6.047349E-02
6.116199E-02
6.096240E-02
6.150892E-02
6.242759E-02
6.228645E-02
6.273217E-02
6.323015E-02
6.267363E-02
6.286343E-02
6.328392E-02
6.407360E-02
6.342951E-02
6.328280E-02
6.397921E-02
6.327975E-02
6.355314E-02
6.291898E-02
6.345156E-02
6.350629E-02
6.302362E-02
6.266362E-02
6.300174E-02
6.321580E-02
6.353138E-02
6.234949E-02
6.272921E-02
6.295493E-02
6.216067E-02
6.144590E-02
6.103653E-02
6.038047E-02
6.028291E-02
6.101576E-02
6.035989E-02
5.961455E-02
5.913851E-02
5.730419E-02
5.802297E-02
5.677671E-02
5.598118E-02
5.544985E-02
5.521433E-02
5.409052E-02
5.304201E-02
5.256876E-02
5.196345E-02
5.043171E-02
4.918993E-02
4.763520E-02
4.664637E-02
4.597578E-02
4.470393E-02
4.281299E-02
4.124242E-02
3.986089E-02
3.817022E-02
3.655135E-02
3.512910E-02
3.358625E-02
3.124862E-02
2.942220E-02
2.747431E-02
2.610266E-02
2.495612E-02
2.238196E-02
2.025931E-02
1.866773E-02
1.695193E-02
1.487313E-02
1.319062E-02
1.149595E-02
1.013686E-02
8.854850E-03
7.815505E-03
6.410929E-03
5.557232E-03
4.581735E-03
3.874094E-03
3.404254E-03
3.065715E-03
2.931963E-03
2.909536E-03
2.876024E-03
2.653396E-03
2.575144E-03
2.515376E-03
2.181866E-03
1.834055E-03
1.442701E-03
1.845645E-03
1.146908E-03
1.082961E-03
8.943889E-04
8.789133E-04
5.195244E-04
4.568685E-04
3.340155E-04
2.781709E-04
1.287100E-04
1.888843E-04
3.016185E-04
2.546875E-04
2.150700E-04
2.723977E-04
2.679933E-04
2.311884E-04
3.161263E-04
2.112697E-04
2.321640E-04
1.687613E-04
1.501630E-04
1.485551E-04
2.588099E-04
1.976660E-04
1.693075E-04
2.541100E-04
2.503210E-04
3.419775E-04
2.971574E-04
7.414423E-05
-5.549926E-05
-3.171777E-04
-4.758579E-04
-8.665541E-04
7.279857E-04
2.251612E-04
2.111122E-04
7.063357E-04
8.560653E-04
7.805494E-04
8.026110E-04
-7.648844E-05
1.645476E-04
1.300831E-04
2.110119E-04
1.886428E-04
2.511349E-04
3.058983E-04
6.097677E-04
7.735790E-04
5.256972E-04
8.119900E-04
6.796292E-04
9.100130E-04
9.438977E-04
1.332143E-03
1.576112E-03
2.011936E-03
2.079359E-03
2.358415E-03
2.621030E-03
2.647975E-03
2.789334E-03
2.805309E-03
2.837253E-03
2.988526E-03
3.152448E-03
3.557181E-03
4.336281E-03
4.970106E-03
5.835277E-03
6.612110E-03
7.902192E-03
8.816523E-03
1.034962E-02
1.186823E-02
1.370645E-02
1.530980E-02
1.733878E-02
1.912868E-02
2.071748E-02
2.252393E-02
2.470480E-02
2.587580E-02
2.862577E-02
3.006002E-02
3.265256E-02
3.410229E-02
3.601523E-02
3.793555E-02
3.971507E-02
4.183045E-02
4.339501E-02
4.457829E-02
4.630500E-02
4.694557E-02
4.836159E-02
4.996487E-02
5.102274E-02
5.183262E-02
5.341025E-02
5.443234E-02
5.508914E-02
5.635073E-02
5.689873E-02
5.749567E-02
5.855290E-02
5.873794E-02
5.935354E-02
5.991156E-02
6.023992E-02
6.135438E-02
6.164927E-02
6.139183E-02
6.232604E-02
6.192491E-02
6.294115E-02
6.305959E-02
6.298240E-02
6.233510E-02
6.317029E-02
6.417902E-02
6.310476E-02
6.182795E-02
6.363397E-02
6.310147E-02
6.266139E-02
6.253985E-02
6.335559E-02
6.366589E-02
6.291478E-02
6.370517E-02
6.351386E-02
6.255722E-02
6.290530E-02
6.216410E-02
6.212269E-02
6.268794E-02
6.227009E-02
6.148486E-02
6.196194E-02
6.113555E-02
5.995563E-02
6.143009E-02
6.051437E-02
5.968533E-02
5.916689E-02
5.823223E-02
5.739505E-02
5.733132E-02
5.632731E-02
5.593370E-02
5.460010E-02
5.389869E-02
5.284380E-02
5.233148E-02
5.181567E-02
5.068210E-02
4.917920E-02
4.760169E-02
4.699346E-02
4.598953E-02
4.483813E-02
4.241666E-02
4.147659E-02
4.006153E-02
3.783898E-02
3.724514E-02
3.525441E-02
3.325112E-02
3.111020E-02
2.952994E-02
2.733796E-02
2.606797E-02
2.454091E-02
2.244195E-02
2.004043E-02
1.858549E-02
1.678891E-02
1.508198E-02
1.296045E-02
1.172384E-02
1.041812E-02
8.667548E-03
7.633801E-03
6.601840E-03
5.458477E-03
4.748930E-03
3.737205E-03
3.396670E-03
3.093356E-03
2.949675E-03
3.009220E-03
2.710289E-03
2.792055E-03
2.596701E-03
2.400006E-03
2.058731E-03
1.918442E-03
1.645258E-03
1.814661E-03
1.112031E-03
8.779808E-04
7.880844E-04
6.798889E-04
5.192315E-04
4.281288E-04
3.853293E-04
3.245105E-04
3.420653E-04
3.736689E-04
3.799791E-04
3.778016E-04
3.879521E-04
3.418501E-04
2.309694E-04
1.892864E-04
6.213367E-05
1.456518E-04
1.114453E-04
3.317476E-04
1.546438E-04
2.285348E-04
9.508544E-05
2.529157E-04
2.723576E-04
2.467160E-04
2.644524E-05
4.380345E-04
2.801204E-04
3.634989E-05
1.343637E-04
1.270034E-04
-9.642530E-06
-1.502136E-04
9.689716E-04
3.968127E-04
4.907078E-04
3.844342E-04
5.405741E-04
-3.348293E-04
-2.961583E-04
6.709239E-04
3.198803E-04
1.803764E-04
2.749640E-04
3.118034E-04
3.210139E-04
3.663100E-04
5.525120E-04
7.043686E-04
6.832592E-04
7.748287E-04
8.791974E-04
1.100253E-03
1.128335E-03
1.666523E-03
1.805578E-03
1.868302E-03
1.960550E-03
2.158549E-03
2.257197E-03
2.765219E-03
2.633383E-03
2.681045E-03
2.834854E-03
3.084091E-03
3.202856E-03
3.605956E-03
4.344207E-03
4.929419E-03
5.808166E-03
6.843453E-03
7.839256E-03
8.982805E-03
1.046505E-02
1.173654E-02
1.373004E-02
1.556597E-02
1.734155E-02
1.887280E-02
2.071429E-02
2.264678E-02
2.456683E-02
2.619892E-02
2.812071E-02
3.081397E-02
3.248370E-02
3.401580E-02
3.601019E-02
3.782435E-02
3.953732E-02
4.151212E-02
4.358677E-02
4.473076E-02
4.578574E-02
4.741047E-02
4.875293E-02
4.940718E-02
5.084948E-02
5.204256E-02
5.395157E-02
5.486122E-02
5.526457E-02
5.625690E-02
5.812281E-02
5.784504E-02
5.837026E-02
5.910058E-02
5.963125E-02
5.975357E-02
6.022945E-02
6.076522E-02
6.154412E-02
6.140511E-02
6.165045E-02
6.272590E-02
6.255175E-02
6.213011E-02
6.305579E-02
6.246552E-02
6.302944E-02
6.394063E-02
6.310334E-02
6.311861E-02
6.367070E-02
6.334509E-02
6.230671E-02
6.275131E-02
6.290151E-02
6.325530E-02
6.271440E-02
6.328804E-02
6.303894E-02
6.286865E-02
6.261381E-02
6.249101E-02
6.201605E-02
6.253274E-02
6.217938E-02
6.139218E-02
6.216310E-02
6.115961E-02
6.008553E-02
6.131520E-02
6.003227E-02
5.958865E-02
5.926202E-02
5.874516E-02
5.744543E-02
5.735262E-02
5.639132E-02
5.587192E-02
5.494740E-02
5.417097E-02
5.274627E-02
5.217011E-02
5.148933E-02
5.086091E-02
4.985743E-02
4.800300E-02
4.686322E-02
4.549025E-02
4.487180E-02
4.291487E-02
4.170880E-02
3.970669E-02
3.792851E-02
3.710942E-02
3.509730E-02
3.305113E-02
3.143196E-02
2.992875E-02
2.783478E-02
2.600285E-02
2.443906E-02
2.229168E-02
2.000572E-02
1.831479E-02
1.705813E-02
1.499746E-02
1.297413E-02
1.188459E-02
1.054753E-02
8.839752E-03
7.525845E-03
6.445257E-03
5.557910E-03
4.989676E-03
3.855029E-03
3.478487E-03
3.077884E-03
3.034967E-03
3.106950E-03
2.783115E-03
2.972472E-03
2.647108E-03
2.575916E-03
2.450342E-03
2.229486E-03
1.957151E-03
1.558995E-03
1.307712E-03
1.172427E-03
8.817670E-04
5.774604E-04
3.927788E-04
6.325268E-04
3.192733E-04
3.054018E-04
2.440422E-04
2.814643E-04
2.835113E-04
2.516222E-04
3.626703E-04
2.904151E-04
2.816964E-04
2.840042E-04
1.532884E-04
2.500143E-04
2.101130E-04
2.614381E-04
2.447958E-04
2.345660E-04
1.271986E-04
2.224190E-04
1.245724E-04
3.170192E-04
2.343409E-04
4.370683E-04
1.824196E-04
1.508684E-04
2.427833E-04
3.214112E-04
5.639602E-04
5.033954E-04
6.723602E-04
2.544778E-05
4.234764E-04
4.465788E-04
4.504426E-04
-1.531574E-03
7.575326E-05
1.616116E-02
2.493828E-02
4.246859E-04
3.148864E-04
5.080507E-04
5.208633E-04
6.522957E-04
6.875018E-04
7.106836E-04
8.537992E-04
7.742291E-04
8.953161E-04
1.020242E-03
1.241075E-03
1.492281E-03
1.801488E-03
1.829053E-03
2.069452E-03
2.238826E-03
2.361630E-03
2.653100E-03
2.897234E-03
2.824501E-03
2.888416E-03
2.890304E-03
3.120577E-03
3.562406E-03
4.206438E-03
4.917187E-03
5.899869E-03
6.945407E-03
7.982204E-03
9.336199E-03
1.069624E-02
1.185077E-02
1.362944E-02
1.545086E-02
1.681494E-02
1.876360E-02
2.061608E-02
2.275604E-02
2.491966E-02
2.660530E-02
2.794414E-02
3.056252E-02
3.186423E-02
3.377290E-02
3.606568E-02
3.808099E-02
3.961693E-02
4.116779E-02
4.327180E-02
4.425376E-02
4.558403E-02
4.712118E-02
4.846475E-02
4.958707E-02
5.079643E-02
5.224855E-02
5.348211E-02
5.407294E-02
5.492140E-02
5.627854E-02
5.820353E-02
5.781289E-02
5.839897E-02
5.939767E-02
5.990186E-02
6.000732E-02
6.061009E-02
6.087551E-02
6.142736E-02
6.133556E-02
6.154866E-02
6.234406E-02
6.163388E-02
6.270939E-02
6.279707E-02
6.242317E-02
6.281661E-02
6.346715E-02
6.239967E-02
6.383332E-02
6.389388E-02
6.351246E-02
6.275638E-02
6.306489E-02
6.316962E-02
6.324150E-02
6.327730E-02
6.320940E-02
6.290831E-02
6.322855E-02
6.241177E-02
6.223142E-02
6.245146E-02
6.241604E-02
6.268340E-02
6.113923E-02
6.095317E-02
6.092930E-02
6.052053E-02
5.998217E-02
5.988389E-02
5.916451E-02
5.886322E-02
5.867747E-02
5.820217E-02
5.758329E-02
5.673985E-02
5.588987E-02
5.513771E-02
5.433752E-02
5.303816E-02
5.242618E-02
5.148471E-02
5.029588E-02
5.018918E-02
4.801931E-02
4.693799E-02
4.561639E-02
4.460531E-02
4.271024E-02
4.151923E-02
3.984161E-02
3.785593E-02
3.646424E-02
3.515292E-02
3.298291E-02
3.137515E-02
2.988612E-02
2.769773E-02
2.618903E-02
2.442494E-02
2.235461E-02
2.062816E-02
1.847430E-02
1.687604E-02
1.539141E-02
1.315500E-02
1.182802E-02
1.008176E-02
8.628770E-03
7.275236E-03
6.354433E-03
5.713490E-03
4.738622E-03
3.878171E-03
3.375843E-03
3.204889E-03
3.172152E-03
3.395637E-03
3.156204E-03
3.308837E-03
3.042909E-03
2.875953E-03
2.685405E-03
2.228395E-03
2.038741E-03
1.613431E-03
1.339346E-03
1.230162E-03
1.055779E-03
6.112366E-04
5.092900E-04
7.532166E-04
4.831266E-04
3.325178E-04
3.611718E-04
2.966375E-04
3.586954E-04
2.144143E-04
4.152548E-04
2.506667E-04
2.679508E-04
3.971862E-04
2.422713E-04
2.305492E-04
2.150456E-04
3.528024E-05
1.880820E-04
2.198746E-04
6.311837E-05
1.926192E-04
2.356714E-04
2.026810E-04
1.806159E-04
2.829806E-04
2.035377E-04
1.796351E-04
3.077585E-04
6.485469E-04
8.285917E-04
1.095999E-03
6.168033E-04
1.842546E-04
2.710712E-04
2.612638E-04
3.983979E-04
4.675743E-04
2.992104E-02
-4.733968E-03
-3.865756E-02
-2.069034E-03
8.469979E-07
4.903965E-04
3.378750E-04
5.925750E-04
6.968919E-04
6.076922E-04
7.839879E-04
8.028320E-04
8.517646E-04
1.034303E-03
1.048633E-03
1.288890E-03
1.651027E-03
1.955964E-03
2.008276E-03
2.172656E-03
2.448299E-03
2.597945E-03
2.861439E-03
2.885007E-03
2.883346E-03
3.032321E-03
3.380825E-03
3.662803E-03
4.211307E-03
4.862482E-03
5.815362E-03
6.204519E-03
7.873796E-03
9.446885E-03
1.078269E-02
1.191609E-02
1.330854E-02
1.523068E-02
1.689008E-02
1.888852E-02
1.993298E-02
2.246854E-02
2.484011E-02
2.647168E-02
2.840300E-02
3.032109E-02
3.181158E-02
3.433143E-02
3.600183E-02
3.793887E-02
3.999531E-02
4.122269E-02
4.319470E-02
4.357814E-02
4.587889E-02
4.724702E-02
4.837809E-02
5.036558E-02
5.119909E-02
5.208866E-02
5.310338E-02
5.342855E-02
5.464969E-02
5.606894E-02
5.684830E-02
5.767387E-02
5.841780E-02
5.891934E-02
5.985872E-02
6.053485E-02
6.097639E-02
6.098961E-02
6.179030E-02
6.100278E-02
6.147440E-02
6.250593E-02
6.194976E-02
6.301363E-02
6.319369E-02
6.331940E-02
6.275716E-02
6.148550E-02
6.251827E-02
6.456119E-02
6.388655E-02
6.377008E-02
6.311514E-02
6.293303E-02
6.288693E-02
6.295196E-02
6.365788E-02
6.310925E-02
6.315587E-02
6.345410E-02
6.294937E-02
6.239983E-02
6.299014E-02
6.271113E-02
6.285028E-02
6.244128E-02
6.174437E-02
6.163747E-02
6.029575E-02
5.955050E-02
6.001607E-02
5.897867E-02
5.866109E-02
5.836344E-02
5.790922E-02
5.715686E-02
5.598269E-02
5.621133E-02
5.519343E-02
5.453529E-02
5.433794E-02
5.261073E-02
5.122889E-02
4.990110E-02
4.991059E-02
4.814998E-02
4.743266E-02
4.641711E-02
4.440986E-02
4.268640E-02
4.193980E-02
3.998349E-02
3.755457E-02
3.666602E-02
3.516417E-02
3.320334E-02
3.144216E-02
3.009034E-02
2.694372E-02
2.587434E-02
2.400654E-02
2.240503E-02
2.014197E-02
1.811981E-02
1.655087E-02
1.538020E-02
1.351249E-02
1.199472E-02
1.011740E-02
8.935140E-03
7.568564E-03
6.494571E-03
5.466389E-03
4.525242E-03
3.783772E-03
3.420036E-03
3.303577E-03
3.264603E-03
3.351819E-03
3.161660E-03
3.168840E-03
2.835582E-03
2.733414E-03
2.471990E-03
2.141196E-03
1.971082E-03
1.603843E-03
1.506932E-03
1.367246E-03
9.364656E-04
8.281473E-04
7.327706E-04
7.117934E-04
7.133207E-04
4.207291E-04
5.217020E-04
4.472206E-04
6.789741E-04
3.035230E-04
4.067263E-04
3.203861E-04
1.713601E-04
3.151216E-04
3.291025E-04
3.828260E-04
2.253882E-04
2.508223E-04
7.896030E-05
8.183398E-05
1.954599E-04
3.148601E-04
1.639932E-04
2.211601E-04
2.735299E-04
1.900814E-04
2.403027E-04
2.209276E-04
5.773689E-04
8.001394E-04
1.216485E-03
1.402853E-03
1.023778E-03
4.404322E-04
2.697439E-04
3.908696E-04
2.366988E-04
-1.471309E-03
2.530702E-02
-2.010613E-03
-3.811905E-02
-3.393380E-02
-2.767550E-03
3.051709E-04
5.112464E-04
6.262852E-04
5.436675E-04
4.626481E-04
5.535815E-04
7.453058E-04
8.571155E-04
9.504457E-04
9.236625E-04
1.157791E-03
1.580147E-03
1.753193E-03
2.194570E-03
2.205583E-03
2.441094E-03
2.505334E-03
2.670250E-03
2.815036E-03
2.836948E-03
3.020546E-03
3.367890E-03
3.677547E-03
4.404368E-03
4.954565E-03
5.828358E-03
6.761731E-03
8.112994E-03
9.546546E-03
1.028182E-02
1.181717E-02
1.307881E-02
1.499883E-02
1.677450E-02
1.886206E-02
1.993075E-02
2.195797E-02
2.426259E-02
2.614781E-02
2.851329E-02
2.999741E-02
3.192752E-02
3.400815E-02
3.542377E-02
3.773853E-02
4.023578E-02
4.161466E-02
4.312713E-02
4.387603E-02
4.600379E-02
4.779631E-02
4.874762E-02
5.016957E-02
5.118332E-02
5.178616E-02
5.383576E-02
5.445223E-02
5.505678E-02
5.558098E-02
5.658172E-02
5.785327E-02
5.883276E-02
5.846025E-02
5.954620E-02
6.042731E-02
6.027347E-02
6.066504E-02
6.139215E-02
6.168014E-02
6.149979E-02
6.261725E-02
6.231824E-02
6.242859E-02
6.379324E-02
6.294575E-02
6.270266E-02
6.304509E-02
6.371306E-02
6.421897E-02
6.385303E-02
6.356983E-02
6.339463E-02
6.275691E-02
6.347072E-02
6.272660E-02
6.350183E-02
6.281317E-02
6.335965E-02
6.331061E-02
6.322659E-02
6.261075E-02
6.244262E-02
6.304505E-02
6.272082E-02
6.235261E-02
6.179671E-02
6.123724E-02
6.027223E-02
5.976731E-02
6.008013E-02
5.927675E-02
5.871455E-02
5.836953E-02
5.782095E-02
5.654157E-02
5.571560E-02
5.558553E-02
5.530513E-02
5.460255E-02
5.406109E-02
5.263997E-02
5.135095E-02
5.035822E-02
4.960639E-02
4.895695E-02
4.762704E-02
4.587939E-02
4.390233E-02
4.222327E-02
4.142479E-02
3.999176E-02
3.826282E-02
3.685445E-02
3.524106E-02
3.322735E-02
3.141405E-02
2.994668E-02
2.726147E-02
2.598264E-02
2.398893E-02
2.236099E-02
2.019604E-02
1.799194E-02
1.636714E-02
1.510177E-02
1.339712E-02
1.172687E-02
1.000688E-02
8.930356E-03
7.521489E-03
6.494478E-03
5.354167E-03
4.511871E-03
3.967371E-03
3.506323E-03
3.381401E-03
3.112869E-03
3.235823E-03
3.210638E-03
3.135870E-03
2.851052E-03
2.753827E-03
2.645479E-03
2.435566E-03
2.091866E-03
1.795313E-03
1.432125E-03
1.299129E-03
8.903048E-04
7.726515E-04
7.507732E-04
5.059223E-04
4.427162E-04
4.245658E-04
5.174118E-04
4.442416E-04
6.152696E-04
4.413241E-04
4.177876E-04
5.271744E-04
3.083262E-04
3.719196E-04
3.324613E-04
1.804917E-04
2.246461E-04
2.324491E-04
1.841639E-04
1.403542E-04
1.724113E-04
2.076892E-04
2.609969E-04
3.078117E-04
3.718263E-04
3.777579E-04
2.454416E-04
4.236014E-04
5.275561E-04
1.074197E-03
1.440272E-03
1.885331E-03
-1.903851E-04
-6.844694E-04
-1.037969E-04
1.420610E-04
5.933546E-04
6.640366E-03
-2.067800E-03
1.953331E-03
-4.545666E-02
-9.442094E-02
3.647994E-03
4.562031E-04
3.294094E-04
4.713031E-04
4.808723E-04
5.181332E-04
5.564105E-04
7.164908E-04
7.570103E-04
6.389490E-04
1.028440E-03
1.402366E-03
1.840610E-03
1.924359E-03
2.181359E-03
2.252733E-03
2.738522E-03
2.487101E-03
2.812174E-03
2.851713E-03
3.122895E-03
3.144831E-03
3.317929E-03
3.715744E-03
4.382845E-03
4.990320E-03
5.885989E-03
6.468526E-03
7.535150E-03
9.210257E-03
1.003195E-02
1.125802E-02
1.319767E-02
1.471631E-02
1.650548E-02
1.839305E-02
2.049112E-02
2.232887E-02
2.403447E-02
2.622790E-02
2.838338E-02
3.046287E-02
3.235268E-02
3.411438E-02
3.582542E-02
3.731720E-02
3.978106E-02
4.134393E-02
4.307941E-02
4.463193E-02
4.604486E-02
4.768800E-02
4.888090E-02
5.017453E-02
5.155430E-02
5.167002E-02
5.358371E-02
5.458926E-02
5.485296E-02
5.532410E-02
5.683774E-02
5.768561E-02
5.860014E-02
5.856665E-02
6.004600E-02
6.074778E-02
6.027036E-02
6.046168E-02
6.108224E-02
6.175665E-02
6.195067E-02
6.196458E-02
6.184760E-02
6.168318E-02
6.268156E-02
6.307960E-02
6.387719E-02
6.375285E-02
6.378659E-02
6.351866E-02
6.323540E-02
6.385509E-02
6.372106E-02
6.325837E-02
6.349353E-02
6.317976E-02
6.394612E-02
6.304394E-02
6.315939E-02
6.315561E-02
6.306903E-02
6.244969E-02
6.193284E-02
6.266946E-02
6.226690E-02
6.199675E-02
6.138596E-02
6.032590E-02
6.059284E-02
6.026057E-02
5.953938E-02
5.898024E-02
5.860695E-02
5.852790E-02
5.820503E-02
5.757089E-02
5.597277E-02
5.577831E-02
5.513528E-02
5.373551E-02
5.282540E-02
5.249781E-02
5.163440E-02
5.073020E-02
4.956019E-02
4.813366E-02
4.755329E-02
4.524729E-02
4.345029E-02
4.223610E-02
4.133045E-02
3.991228E-02
3.823789E-02
3.693297E-02
3.529516E-02
3.290414E-02
3.157923E-02
2.985162E-02
2.790937E-02
2.559011E-02
2.443973E-02
2.210014E-02
2.016769E-02
1.815926E-02
1.652095E-02
1.502082E-02
1.331466E-02
1.191483E-02
9.891410E-03
8.797058E-03
7.317251E-03
6.368793E-03
5.478940E-03
4.537412E-03
3.986417E-03
3.278420E-03
3.338044E-03
3.347128E-03
3.446225E-03
3.332763E-03
3.112739E-03
2.886171E-03
2.865331E-03
2.511258E-03
2.347280E-03
2.081292E-03
2.036704E-03
1.631007E-03
1.281680E-03
9.277810E-04
8.038108E-04
6.506246E-04
7.141142E-04
9.331122E-04
7.445382E-04
6.392399E-04
4.279615E-04
3.609181E-04
4.536727E-04
4.896755E-04
5.881170E-04
3.743107E-04
3.608055E-04
4.112887E-04
2.730398E-04
1.975587E-04
2.943866E-04
2.653586E-04
3.132031E-04
2.163685E-04
3.375526E-04
2.793081E-04
2.190919E-04
2.707711E-04
1.667585E-04
2.672975E-04
2.180797E-04
5.219290E-04
9.073821E-04
1.412517E-03
1.849357E-03
4.541387E-04
-6.665654E-04
2.411163E-04
1.002396E-03
5.486857E-04
-2.146736E-02
2.909126E-02
6.306510E-03
-3.353336E-02
-2.007742E-02
-1.233165E-02
5.689520E-04
9.621950E-04
5.685303E-04
6.563249E-04
6.979000E-04
5.975513E-04
8.001036E-04
9.506521E-04
9.717625E-04
1.151183E-03
1.563132E-03
2.007700E-03
1.878330E-03
2.229108E-03
2.538603E-03
3.178333E-03
3.064761E-03
3.367933E-03
3.164775E-03
3.290201E-03
3.439149E-03
3.488373E-03
3.743743E-03
4.218811E-03
4.956028E-03
5.817099E-03
6.449120E-03
7.467990E-03
9.024108E-03
1.033406E-02
1.158286E-02
1.333121E-02
1.484867E-02
1.661908E-02
1.877219E-02
2.070181E-02
2.224789E-02
2.386030E-02
2.630081E-02
2.880120E-02
3.075387E-02
3.236724E-02
3.392376E-02
3.587655E-02
3.766204E-02
3.965797E-02
4.157624E-02
4.331582E-02
4.435239E-02
4.583666E-02
4.719415E-02
4.868173E-02
5.088409E-02
5.165328E-02
5.241735E-02
5.279130E-02
5.404756E-02
5.459306E-02
5.557595E-02
5.681562E-02
5.810580E-02
5.844749E-02
5.905141E-02
5.911879E-02
6.014196E-02
6.092282E-02
6.061078E-02
6.157176E-02
6.202466E-02
6.202599E-02
6.115748E-02
6.148535E-02
6.193507E-02
6.209491E-02
6.279601E-02
6.309513E-02
6.369587E-02
6.359104E-02
6.319884E-02
6.449599E-02
6.397256E-02
6.339499E-02
6.354038E-02
6.331367E-02
6.316306E-02
6.429346E-02
6.368713E-02
6.345934E-02
6.308070E-02
6.283216E-02
6.238515E-02
6.242846E-02
6.198996E-02
6.275485E-02
6.210389E-02
6.225233E-02
6.133529E-02
6.074132E-02
6.026232E-02
6.001894E-02
5.909984E-02
5.887779E-02
5.869526E-02
5.817325E-02
5.787665E-02
5.626771E-02
5.583117E-02
5.456488E-02
5.420656E-02
5.355967E-02
5.245544E-02
5.123373E-02
5.011996E-02
4.876437E-02
4.809629E-02
4.686358E-02
4.539733E-02
4.296759E-02
4.220637E-02
4.165970E-02
3.984144E-02
3.824004E-02
3.648958E-02
3.498560E-02
3.310155E-02
3.122039E-02
2.974816E-02
2.800577E-02
2.605906E-02
2.441657E-02
2.200820E-02
1.985421E-02
1.818900E-02
1.671583E-02
1.502838E-02
1.320962E-02
1.198298E-02
1.010179E-02
8.852077E-03
7.423580E-03
6.347638E-03
5.544054E-03
4.608760E-03
3.991656E-03
3.291144E-03
3.175889E-03
3.374973E-03
3.387483E-03
3.314956E-03
2.917824E-03
2.665510E-03
2.511934E-03
2.310515E-03
2.204609E-03
2.126024E-03
2.008534E-03
1.438845E-03
1.087272E-03
8.059769E-04
2.647743E-04
-5.376388E-05
5.282307E-04
7.113696E-04
7.304188E-04
4.890400E-04
6.586743E-04
2.965085E-04
2.384966E-04
2.993290E-04
4.438452E-04
2.426266E-04
1.373100E-04
2.607166E-04
1.665799E-04
2.047910E-04
2.537327E-04
-1.672944E-05
1.265219E-04
2.431694E-05
2.414765E-04
2.029350E-04
2.555754E-04
4.201413E-04
3.511429E-04
1.465705E-04
-1.483338E-04
2.304840E-04
5.599856E-04
9.153242E-04
1.157325E-03
9.280611E-04
9.964090E-04
1.840408E-04
7.984914E-04
1.196969E-03
1.315008E-01
5.667348E-02
1.295763E-02
-2.264042E-02
-7.344852E-02
-2.968917E-02
3.939315E-04
9.052896E-04
5.102121E-04
4.614921E-04
6.457269E-04
6.449081E-04
8.572086E-04
9.303021E-04
1.216243E-03
7.867933E-04
1.342656E-03
1.459905E-03
1.996722E-03
2.211347E-03
2.778521E-03
3.058906E-03
3.126681E-03
3.557350E-03
3.466662E-03
3.410299E-03
3.240186E-03
3.487072E-03
3.845007E-03
4.238601E-03
4.925543E-03
5.612935E-03
6.309062E-03
7.891647E-03
9.070549E-03
1.025977E-02
1.157318E-02
1.293120E-02
1.499274E-02
1.665248E-02
1.844948E-02
2.025645E-02
2.206372E-02
2.394548E-02
2.637770E-02
2.857720E-02
2.993482E-02
3.215799E-02
3.393055E-02
3.547881E-02
3.794411E-02
3.947039E-02
4.152743E-02
4.307924E-02
4.433439E-02
4.574446E-02
4.731312E-02
4.822064E-02
5.016742E-02
5.005487E-02
5.247127E-02
5.258631E-02
5.359404E-02
5.384048E-02
5.603303E-02
5.628666E-02
5.762295E-02
5.814816E-02
5.882281E-02
5.837297E-02
5.928630E-02
6.061331E-02
6.106821E-02
6.119756E-02
6.177865E-02
6.194373E-02
6.145047E-02
6.155876E-02
6.266968E-02
6.281729E-02
6.317639E-02
6.299699E-02
6.407301E-02
6.358082E-02
6.345380E-02
6.430284E-02
6.354165E-02
6.351258E-02
6.357246E-02
6.324541E-02
6.259998E-02
6.359666E-02
6.354883E-02
6.357132E-02
6.289837E-02
6.324708E-02
6.280365E-02
6.234657E-02
6.273411E-02
6.341272E-02
6.202472E-02
6.247578E-02
6.141626E-02
6.034015E-02
6.018883E-02
6.034802E-02
5.916077E-02
5.913358E-02
5.831241E-02
5.733651E-02
5.680576E-02
5.668522E-02
5.601046E-02
5.459737E-02
5.452051E-02
5.375772E-02
5.242403E-02
5.091143E-02
5.021152E-02
4.936401E-02
4.803729E-02
4.641363E-02
4.501966E-02
4.441904E-02
4.277990E-02
4.136735E-02
4.031653E-02
3.865896E-02
3.692457E-02
3.512679E-02
3.305122E-02
3.111695E-02
2.934408E-02
2.802147E-02
2.655179E-02
2.420879E-02
2.214894E-02
2.015653E-02
1.847207E-02
1.670029E-02
1.434744E-02
1.323306E-02
1.166608E-02
9.955043E-03
8.645916E-03
7.273043E-03
5.852684E-03
5.386308E-03
4.162784E-03
3.897300E-03
3.303308E-03
3.158627E-03
3.214766E-03
3.031558E-03
2.961985E-03
2.870249E-03
2.555652E-03
2.429843E-03
2.386660E-03
1.792149E-03
1.180220E-03
1.128138E-03
9.908680E-04
1.029500E-03
1.385188E-03
1.783211E-03
1.032890E-03
6.017784E-04
6.400332E-04
6.750927E-04
4.885477E-04
6.053852E-04
4.485730E-04
1.465099E-04
2.392417E-04
2.973099E-04
2.233142E-04
2.960459E-04
3.000328E-04
1.776715E-04
1.724177E-04
2.111117E-04
1.445265E-04
4.012673E-05
2.984586E-04
2.121185E-04
2.512695E-04
1.920384E-04
3.696082E-04
2.805514E-04
2.108638E-04
8.293314E-05
2.641987E-04
6.645738E-06
1.409940E-04
2.983751E-04
1.877340E-03
5.066409E-04
6.450703E-05
7.174548E-04
6.027663E-04
4.321398E-02
1.895785E-01
1.392824E-02
-1.292220E-02
-3.936514E-02
-1.421870E-01
3.056630E-04
6.168964E-04
3.715719E-04
-2.325575E-04
4.239289E-04
7.276540E-04
7.303860E-04
8.083778E-04
9.954229E-04
1.004329E-03
1.250084E-03
1.744842E-03
2.151979E-03
2.375239E-03
2.862303E-03
3.073398E-03
3.090600E-03
3.327361E-03
3.271233E-03
3.152201E-03
3.158160E-03
3.341034E-03
3.683735E-03
4.173835E-03
4.823666E-03
5.530886E-03
6.457691E-03
7.826654E-03
9.069042E-03
9.992951E-03
1.151956E-02
1.326589E-02
1.511294E-02
1.656259E-02
1.859114E-02
2.000997E-02
2.200283E-02
2.442797E-02
2.626696E-02
2.843389E-02
3.067444E-02
3.270923E-02
3.372086E-02
3.567288E-02
3.722940E-02
3.914592E-02
4.098346E-02
4.282228E-02
4.454834E-02
4.545450E-02
4.709465E-02
4.855971E-02
4.877471E-02
5.067295E-02
5.146875E-02
5.321478E-02
5.387130E-02
5.464863E-02
5.578687E-02
5.653818E-02
5.748841E-02
5.793532E-02
5.842145E-02
5.916025E-02
5.995120E-02
6.079278E-02
6.089674E-02
6.100102E-02
6.180350E-02
6.174973E-02
6.114048E-02
6.165528E-02
6.264006E-02
6.299433E-02
6.324527E-02
6.334175E-02
6.344899E-02
6.340253E-02
6.328227E-02
6.273652E-02
6.334315E-02
6.352620E-02
6.283953E-02
6.280517E-02
6.237569E-02
6.306832E-02
6.367142E-02
6.325475E-02
6.246166E-02
6.290925E-02
6.298327E-02
6.287311E-02
6.317401E-02
6.297495E-02
6.193893E-02
6.220297E-02
6.116991E-02
6.067398E-02
6.010631E-02
5.987798E-02
5.969197E-02
5.943370E-02
5.882730E-02
5.715052E-02
5.666092E-02
5.667432E-02
5.572912E-02
5.473640E-02
5.432134E-02
5.321977E-02
5.224696E-02
5.106603E-02
5.012159E-02
4.991259E-02
4.829750E-02
4.701445E-02
4.501868E-02
4.439095E-02
4.280153E-02
4.124120E-02
3.979496E-02
3.869732E-02
3.682989E-02
3.504642E-02
3.302434E-02
3.120526E-02
2.955351E-02
2.833179E-02
2.630060E-02
2.422640E-02
2.158744E-02
1.908530E-02
1.784180E-02
1.658978E-02
1.480815E-02
1.353658E-02
1.142669E-02
1.004069E-02
8.822161E-03
7.251384E-03
6.415441E-03
5.577837E-03
4.760354E-03
4.163725E-03
3.524709E-03
3.256907E-03
2.764846E-03
2.937459E-03
2.810289E-03
2.752221E-03
2.607369E-03
2.389928E-03
2.163366E-03
1.940643E-03
1.489409E-03
1.196920E-03
1.178849E-03
1.056852E-03
7.728722E-04
6.569095E-04
7.215409E-04
5.956372E-04
4.968301E-04
2.470638E-04
3.319202E-04
3.842307E-04
2.434134E-04
2.776523E-04
2.413211E-04
3.181021E-04
2.868119E-04
2.173303E-04
2.323880E-04
2.423493E-04
3.306353E-04
2.750742E-04
3.019128E-04
2.266223E-04
1.646058E-04
1.381829E-04
2.079743E-04
1.282482E-04
2.642286E-04
3.366328E-04
2.586878E-04
2.591569E-04
2.732718E-04
4.969646E-04
6.027296E-04
1.026983E-03
2.553887E-04
3.823122E-04
2.506417E-04
1.808524E-04
3.799591E-04
4.796196E-02
2.198993E-01
9.016453E-03
-1.708045E-02
-5.875243E-02
3.805040E-02
4.436583E-04
3.567889E-04
5.792370E-04
-3.182991E-03
6.102805E-04
7.868645E-04
9.041521E-04
9.107470E-04
9.522268E-04
1.158042E-03
1.359846E-03
1.790085E-03
2.071783E-03
2.303934E-03
2.696864E-03
3.000515E-03
3.187932E-03
3.404053E-03
3.397734E-03
3.191371E-03
3.239054E-03
3.372673E-03
3.619923E-03
4.278034E-03
4.989672E-03
5.286781E-03
6.754030E-03
7.956322E-03
9.101119E-03
1.010791E-02
1.163697E-02
1.327760E-02
1.480505E-02
1.675854E-02
1.856906E-02
2.044851E-02
2.220201E-02
2.442051E-02
2.652343E-02
2.871749E-02
3.118836E-02
3.236027E-02
3.378231E-02
3.574608E-02
3.760378E-02
3.971314E-02
4.060977E-02
4.287097E-02
4.453675E-02
4.550507E-02
4.727524E-02
4.852938E-02
4.918691E-02
5.085217E-02
5.171199E-02
5.358596E-02
5.426894E-02
5.468795E-02
5.583548E-02
5.675474E-02
5.737203E-02
5.810786E-02
5.870003E-02
5.948601E-02
6.021306E-02
6.040849E-02
6.051060E-02
6.125382E-02
6.212124E-02
6.179156E-02
6.130958E-02
6.189745E-02
6.252668E-02
6.293214E-02
6.264361E-02
6.332222E-02
6.297805E-02
6.313253E-02
6.364625E-02
6.254251E-02
6.298351E-02
6.260113E-02
6.316028E-02
6.308443E-02
6.331048E-02
6.311039E-02
6.322584E-02
6.273589E-02
6.249921E-02
6.285954E-02
6.352325E-02
6.298273E-02
6.247919E-02
6.218970E-02
6.151505E-02
6.194445E-02
6.140009E-02
6.052250E-02
6.003254E-02
5.995220E-02
5.972432E-02
5.896152E-02
5.893019E-02
5.818391E-02
5.753176E-02
5.632018E-02
5.562937E-02
5.544616E-02
5.391818E-02
5.347480E-02
5.246559E-02
5.135891E-02
4.970874E-02
4.925369E-02
4.835177E-02
4.670535E-02
4.532606E-02
4.361599E-02
4.252208E-02
4.135687E-02
3.952838E-02
3.882521E-02
3.682674E-02
3.495368E-02
3.298619E-02
3.152544E-02
2.965649E-02
2.812307E-02
2.614814E-02
2.445422E-02
2.260793E-02
2.009594E-02
1.821330E-02
1.651526E-02
1.481298E-02
1.344648E-02
1.119045E-02
9.914444E-03
8.516941E-03
7.631818E-03
6.685800E-03
5.608383E-03
4.581908E-03
3.910255E-03
3.569892E-03
3.090600E-03
2.893112E-03
2.750112E-03
2.909841E-03
2.819791E-03
2.627390E-03
2.300328E-03
2.080975E-03
1.965687E-03
1.653532E-03
1.376941E-03
1.011438E-03
8.771075E-04
8.329092E-04
8.185762E-04
7.667133E-04
6.330856E-04
4.304476E-04
2.806223E-04
2.256947E-04
1.809034E-04
2.281590E-04
2.794886E-04
3.511976E-04
4.333135E-04
2.990331E-04
2.170757E-04
2.309645E-04
2.592660E-04
3.070538E-04
3.738999E-04
3.753175E-04
2.186789E-04
2.654608E-04
2.598932E-04
1.347938E-04
1.199192E-04
1.744057E-04
1.381738E-04
2.437585E-04
2.547450E-04
4.225774E-04
8.941041E-04
1.147435E-03
1.943423E-03
4.140449E-04
2.708736E-04
5.930874E-05
6.665226E-04
3.708653E-04
-1.812885E-02
2.216604E-01
9.760579E-03
-4.563964E-03
4.379431E-02
-1.102100E-01
1.233992E-03
6.032201E-04
7.826569E-04
8.553146E-04
5.217573E-04
5.972332E-04
6.040444E-04
8.932360E-04
9.465615E-04
1.318420E-03
1.700552E-03
1.886557E-03
2.184728E-03
2.543899E-03
2.854189E-03
2.824673E-03
3.053539E-03
3.383123E-03
3.624369E-03
3.482002E-03
3.358377E-03
3.489125E-03
3.642854E-03
4.305717E-03
4.856920E-03
5.564387E-03
6.821023E-03
7.948979E-03
8.852549E-03
1.026093E-02
1.178609E-02
1.316184E-02
1.470531E-02
1.713855E-02
1.864095E-02
2.067000E-02
2.241205E-02
2.460162E-02
2.658326E-02
2.827841E-02
3.074009E-02
3.235899E-02
3.387017E-02
3.584610E-02
3.757554E-02
3.953704E-02
4.100909E-02
4.260038E-02
4.427805E-02
4.568544E-02
4.719442E-02
4.817939E-02
4.950700E-02
5.128731E-02
5.239265E-02
5.335951E-02
5.492984E-02
5.514459E-02
5.602509E-02
5.662201E-02
5.787797E-02
5.798947E-02
5.859874E-02
5.937053E-02
5.976195E-02
6.058868E-02
6.066939E-02
6.154617E-02
6.212267E-02
6.194259E-02
6.231223E-02
6.180454E-02
6.237958E-02
6.269716E-02
6.299308E-02
6.301964E-02
6.263238E-02
6.328461E-02
6.368057E-02
6.282716E-02
6.276885E-02
6.297449E-02
6.319508E-02
6.316865E-02
6.312979E-02
6.278701E-02
6.279132E-02
6.264032E-02
6.306962E-02
6.305815E-02
6.354528E-02
6.293206E-02
6.256934E-02
6.223856E-02
6.215798E-02
6.199025E-02
6.119310E-02
6.116043E-02
6.032372E-02
5.930769E-02
5.928374E-02
5.837517E-02
5.898228E-02
5.792276E-02
5.707594E-02
5.602611E-02
5.564251E-02
5.551534E-02
5.372978E-02
5.363307E-02
5.258828E-02
5.116901E-02
4.979788E-02
4.905764E-02
4.849776E-02
4.621478E-02
4.562614E-02
4.400363E-02
4.270800E-02
4.108844E-02
3.944441E-02
3.820482E-02
3.666447E-02
3.516102E-02
3.294614E-02
3.150291E-02
3.000907E-02
2.805891E-02
2.600537E-02
2.432381E-02
2.235607E-02
1.997099E-02
1.852897E-02
1.668603E-02
1.443913E-02
1.316817E-02
1.132103E-02
9.939492E-03
8.623436E-03
7.897930E-03
6.319943E-03
5.542731E-03
4.407046E-03
3.881093E-03
3.516030E-03
2.977050E-03
2.836872E-03
2.682845E-03
2.740389E-03
2.838174E-03
2.597684E-03
2.305477E-03
2.184960E-03
2.069244E-03
1.893094E-03
1.501553E-03
1.136039E-03
8.325457E-04
6.087356E-04
7.839900E-04
6.355723E-04
6.193610E-04
4.682401E-04
4.042679E-04
2.808735E-04
4.499949E-04
3.316052E-04
3.619851E-04
3.005927E-04
4.967947E-04
3.247742E-04
2.643013E-04
3.541988E-04
3.455502E-04
3.536369E-04
2.889333E-04
2.585544E-04
2.848412E-04
2.536963E-04
2.854528E-04
2.377077E-04
2.214213E-04
1.893147E-04
2.935601E-04
4.065880E-04
2.970683E-04
3.997938E-04
6.258412E-04
9.173473E-04
1.476971E-03
7.392989E-05
3.973148E-04
2.252062E-04
5.690989E-04
3.957558E-04
1.275164E-01
1.347459E-01
5.738021E-03
-3.114412E-03
-1.437044E-01
-9.360916E-02
2.261208E-03
7.697860E-04
6.360178E-04
-6.611068E-04
1.358846E-04
5.653263E-04
5.838697E-04
8.018977E-05
8.081706E-04
1.185389E-03
1.453740E-03
1.960538E-03
2.365233E-03
2.718451E-03
3.229823E-03
3.195744E-03
3.372379E-03
3.354771E-03
3.492430E-03
3.515064E-03
3.487219E-03
3.483756E-03
3.755764E-03
4.261264E-03
4.607704E-03
5.828721E-03
6.693465E-03
7.917354E-03
9.174348E-03
1.042554E-02
1.182609E-02
1.356595E-02
1.503361E-02
1.699202E-02
1.868214E-02
2.045183E-02
2.205233E-02
2.420741E-02
2.673873E-02
2.823218E-02
3.037410E-02
3.256705E-02
3.360418E-02
3.599520E-02
3.772414E-02
3.943794E-02
4.103830E-02
4.214481E-02
4.392252E-02
4.551064E-02
4.713570E-02
4.829966E-02
4.966332E-02
5.135551E-02
5.282556E-02
5.337389E-02
5.491839E-02
5.507579E-02
5.599348E-02
5.713016E-02
5.821605E-02
5.819458E-02
5.845323E-02
5.940153E-02
6.034884E-02
6.089045E-02
6.079678E-02
6.093345E-02
6.211081E-02
6.196521E-02
6.241069E-02
6.198786E-02
6.225380E-02
6.236619E-02
6.257971E-02
6.215675E-02
6.231660E-02
6.326979E-02
6.383867E-02
6.323378E-02
6.259617E-02
6.360052E-02
6.298425E-02
6.313144E-02
6.303548E-02
6.346775E-02
6.270234E-02
6.206154E-02
6.275607E-02
6.302143E-02
6.307021E-02
6.281797E-02
6.226753E-02
6.231016E-02
6.292719E-02
6.276013E-02
6.179480E-02
6.155634E-02
6.049172E-02
5.964770E-02
5.927052E-02
5.826772E-02
5.843315E-02
5.761631E-02
5.700188E-02
5.635992E-02
5.560302E-02
5.488909E-02
5.456935E-02
5.346110E-02
5.213224E-02
5.167447E-02
4.968658E-02
4.931081E-02
4.823219E-02
4.649446E-02
4.570019E-02
4.479671E-02
4.301095E-02
4.116701E-02
3.981176E-02
3.794691E-02
3.668043E-02
3.463576E-02
3.266145E-02
3.151093E-02
2.967608E-02
2.792735E-02
2.579868E-02
2.404373E-02
2.214322E-02
1.988259E-02
1.867668E-02
1.674582E-02
1.532664E-02
1.310023E-02
1.142673E-02
1.012953E-02
8.671949E-03
7.604072E-03
6.179607E-03
5.619786E-03
4.715897E-03
4.081988E-03
3.500344E-03
3.022574E-03
2.867173E-03
2.806537E-03
2.819580E-03
3.034702E-03
2.436296E-03
2.099551E-03
1.976843E-03
1.953961E-03
1.605008E-03
1.660497E-03
1.421368E-03
1.082243E-03
9.728811E-04
9.223490E-04
8.596454E-04
6.187681E-04
4.846385E-04
4.884303E-04
3.878410E-04
2.504645E-04
2.960741E-04
1.879280E-04
1.725226E-04
3.035820E-04
2.433837E-04
2.241691E-04
2.700710E-04
2.005363E-04
2.337468E-04
3.245269E-04
3.091331E-04
3.707177E-04
3.614224E-04
2.318600E-04
2.522376E-04
2.324616E-04
2.500154E-04
2.362115E-04
3.447752E-04
2.137070E-04
3.626407E-04
4.823479E-04
7.042222E-04
1.182887E-03
9.947662E-05
1.318962E-04
-7.410221E-06
1.567784E-04
3.784701E-04
1.439408E-01
-2.749336E-02
4.051402E-03
-9.404054E-03
-3.148175E-01
5.383703E-02
1.850754E-03
5.872989E-04
-1.855301E-05
-8.250250E-05
5.256438E-04
6.935245E-04
7.614956E-04
1.832386E-03
1.066076E-03
9.600092E-04
1.527111E-03
1.873333E-03
2.618136E-03
3.050014E-03
3.285915E-03
3.248372E-03
3.266126E-03
3.092722E-03
3.414347E-03
3.306368E-03
3.618430E-03
3.347004E-03
3.754505E-03
4.384065E-03
4.757345E-03
5.703587E-03
6.454175E-03
7.801766E-03
9.164059E-03
1.055339E-02
1.186909E-02
1.365055E-02
1.522003E-02
1.693703E-02
1.857471E-02
2.071962E-02
2.216164E-02
2.368053E-02
2.642971E-02
2.814114E-02
3.012100E-02
3.242770E-02
3.405955E-02
3.587695E-02
3.812791E-02
3.951889E-02
4.053161E-02
4.267371E-02
4.461210E-02
4.588855E-02
4.692150E-02
4.823581E-02
4.945084E-02
5.129416E-02
5.279596E-02
5.325398E-02
5.477294E-02
5.527632E-02
5.664495E-02
5.692296E-02
5.792702E-02
5.805105E-02
5.819587E-02
5.968915E-02
6.026668E-02
6.094309E-02
6.090345E-02
6.077014E-02
6.187458E-02
6.216856E-02
6.242420E-02
6.148868E-02
6.163306E-02
6.236854E-02
6.281492E-02
6.278669E-02
6.235591E-02
6.310471E-02
6.417993E-02
6.336313E-02
6.305748E-02
6.347340E-02
6.318634E-02
6.305578E-02
6.376699E-02
6.341650E-02
6.319501E-02
6.177646E-02
6.256675E-02
6.257426E-02
6.278854E-02
6.261140E-02
6.259175E-02
6.207256E-02
6.264095E-02
6.235953E-02
6.180516E-02
6.075679E-02
6.017168E-02
5.988003E-02
5.929991E-02
5.932934E-02
5.925608E-02
5.764982E-02
5.687995E-02
5.648372E-02
5.595312E-02
5.502840E-02
5.448503E-02
5.337524E-02
5.237110E-02
5.177343E-02
4.964334E-02
4.882344E-02
4.812893E-02
4.682489E-02
4.538684E-02
4.459367E-02
4.307127E-02
4.125787E-02
3.982289E-02
3.810414E-02
3.638103E-02
3.443481E-02
3.258954E-02
3.136686E-02
2.946243E-02
2.777752E-02
2.569349E-02
2.381594E-02
2.215425E-02
1.987565E-02
1.842178E-02
1.707177E-02
1.528877E-02
1.315358E-02
1.145807E-02
1.038449E-02
8.679578E-03
7.759529E-03
6.415923E-03
5.654850E-03
4.691663E-03
4.030704E-03
3.508557E-03
3.081653E-03
2.935733E-03
2.790037E-03
2.793456E-03
2.674954E-03
2.652567E-03
2.244280E-03
2.182688E-03
2.015758E-03
1.577313E-03
1.617505E-03
1.289415E-03
1.156423E-03
9.059113E-04
9.448255E-04
7.184354E-04
5.059204E-04
6.196814E-04
5.775377E-04
5.011451E-04
2.933389E-04
2.623670E-04
2.722236E-04
1.888622E-04
2.059986E-04
8.567144E-05
2.164843E-04
2.435858E-04
3.398263E-04
3.706580E-04
2.106667E-04
3.997246E-04
2.798911E-04
3.698261E-04
2.652866E-04
3.526147E-04
3.764314E-04
3.612004E-04
2.010412E-04
2.788426E-04
8.832390E-05
4.496791E-04
5.167598E-04
7.587612E-04
9.746564E-04
-4.518375E-05
8.782864E-05
1.909522E-04
4.225333E-04
5.271166E-04
-1.267593E-01
-6.565831E-02
1.043551E-02
-3.097449E-03
2.718934E-01
2.262944E-01
9.396934E-04
5.191023E-04
4.680729E-04
5.653478E-04
4.719826E-04
7.750929E-04
1.001423E-03
1.424593E-03
9.753995E-04
9.433677E-04
1.303649E-03
1.737351E-03
2.267534E-03
2.952689E-03
3.104857E-03
3.203072E-03
3.378232E-03
3.342481E-03
3.364259E-03
3.488289E-03
3.587908E-03
3.432720E-03
3.821793E-03
4.190532E-03
4.768686E-03
5.619474E-03
6.380292E-03
7.403842E-03
8.925255E-03
1.049931E-02
1.212642E-02
1.357537E-02
1.514431E-02
1.737174E-02
1.871611E-02
2.088585E-02
2.218065E-02
2.425658E-02
2.642302E-02
2.844082E-02
3.046742E-02
3.226284E-02
3.397679E-02
3.561457E-02
3.792243E-02
3.923292E-02
4.106055E-02
4.264858E-02
4.461083E-02
4.606531E-02
4.643234E-02
4.808399E-02
4.939041E-02
5.083767E-02
5.270102E-02
5.310753E-02
5.480855E-02
5.496923E-02
5.615583E-02
5.680712E-02
5.743398E-02
5.771423E-02
5.869018E-02
5.954843E-02
5.998488E-02
6.002652E-02
6.062009E-02
6.084728E-02
6.139174E-02
6.172367E-02
6.207658E-02
6.066564E-02
6.182773E-02
6.193897E-02
6.281249E-02
6.271909E-02
6.316876E-02
6.389345E-02
6.336806E-02
6.356443E-02
6.378514E-02
6.272773E-02
6.266646E-02
6.347941E-02
6.370327E-02
6.339943E-02
6.318929E-02
6.028280E-02
6.217947E-02
6.276112E-02
6.294448E-02
6.169819E-02
6.284365E-02
6.155355E-02
6.229041E-02
6.194017E-02
6.168951E-02
6.064835E-02
6.021678E-02
5.933552E-02
5.926989E-02
6.056920E-02
6.040842E-02
5.733536E-02
5.670549E-02
5.634699E-02
5.582644E-02
5.542092E-02
5.443334E-02
5.387556E-02
5.259545E-02
5.153483E-02
5.023650E-02
4.920893E-02
4.830912E-02
4.694417E-02
4.577999E-02
4.453680E-02
4.292671E-02
4.141430E-02
3.960597E-02
3.792185E-02
3.674011E-02
3.466940E-02
3.269833E-02
3.143054E-02
2.980431E-02
2.824959E-02
2.570504E-02
2.398884E-02
2.233316E-02
2.030275E-02
1.855438E-02
1.690812E-02
1.474671E-02
1.316367E-02
1.133097E-02
1.017731E-02
8.942030E-03
7.763539E-03
6.454171E-03
5.490937E-03
4.535150E-03
3.949716E-03
3.393657E-03
2.923568E-03
2.791078E-03
2.840818E-03
2.667167E-03
2.563499E-03
2.577414E-03
2.421297E-03
2.234386E-03
2.050521E-03
1.751739E-03
1.607945E-03
1.413595E-03
1.279208E-03
8.732939E-04
8.732077E-04
8.566881E-04
7.807261E-04
5.498212E-04
3.975679E-04
5.299548E-04
4.617618E-04
2.476068E-04
3.455870E-04
2.672874E-04
1.772224E-04
2.359032E-04
1.684111E-04
3.229617E-04
3.955416E-04
2.865800E-04
1.526809E-04
1.320505E-04
2.143638E-04
1.653067E-04
1.823639E-04
2.775415E-04
2.697346E-04
2.314807E-04
2.000286E-04
1.773573E-04
3.046851E-04
4.346293E-04
3.726286E-04
4.506149E-04
4.271038E-04
3.984667E-04
1.972381E-04
3.161444E-04
6.715729E-04
1.253333E-03
1.759027E-02
8.179531E-02
6.255737E-02
2.628489E-02
1.000592E-01
2.360549E-02
3.207742E-04
-4.718754E-05
2.968853E-04
3.953529E-04
4.438316E-04
6.972338E-04
9.880983E-04
9.337123E-04
9.146832E-04
1.068900E-03
1.588211E-03
1.759746E-03
2.191575E-03
2.734767E-03
2.979606E-03
3.094466E-03
3.307620E-03
3.269742E-03
3.289245E-03
3.495558E-03
3.169315E-03
3.310048E-03
3.642776E-03
4.138433E-03
4.759543E-03
5.442445E-03
6.496032E-03
7.623483E-03
8.803910E-03
1.029258E-02
1.182533E-02
1.338028E-02
1.533751E-02
1.732362E-02
1.868526E-02
2.085827E-02
2.240842E-02
2.447357E-02
2.665733E-02
2.848037E-02
3.043893E-02
3.185777E-02
3.381532E-02
3.592698E-02
3.788192E-02
3.923464E-02
4.134497E-02
4.264778E-02
4.404847E-02
4.585435E-02
4.715321E-02
4.812832E-02
4.939067E-02
5.089221E-02
5.274054E-02
5.391042E-02
5.398186E-02
5.494152E-02
5.606039E-02
5.660423E-02
5.700730E-02
5.776299E-02
5.878381E-02
5.954178E-02
6.021257E-02
5.957600E-02
6.016346E-02
6.122061E-02
6.134080E-02
6.132516E-02
6.020446E-02
6.022052E-02
6.201591E-02
6.191267E-02
6.255659E-02
6.257151E-02
6.242127E-02
6.317794E-02
6.316428E-02
6.381199E-02
6.274794E-02
6.313603E-02
6.275528E-02
6.341786E-02
6.326031E-02
6.307030E-02
6.321931E-02
6.247612E-02
6.243766E-02
6.273421E-02
6.258740E-02
6.246218E-02
6.178669E-02
6.014297E-02
6.210538E-02
6.278617E-02
6.186227E-02
6.072583E-02
6.060841E-02
5.947304E-02
5.960693E-02
5.965944E-02
5.961625E-02
5.739733E-02
5.710030E-02
5.636525E-02
5.537948E-02
5.471790E-02
5.432389E-02
5.373830E-02
5.272436E-02
5.212854E-02
5.027953E-02
4.887399E-02
4.826504E-02
4.677565E-02
4.594393E-02
4.411078E-02
4.280610E-02
4.132059E-02
3.987983E-02
3.816774E-02
3.691797E-02
3.495145E-02
3.278371E-02
3.158985E-02
2.957745E-02
2.828385E-02
2.561343E-02
2.407421E-02
2.205232E-02
2.041882E-02
1.883391E-02
1.691636E-02
1.469315E-02
1.310274E-02
1.138704E-02
9.983497E-03
9.121696E-03
7.764564E-03
6.379627E-03
5.364983E-03
4.668719E-03
4.177385E-03
3.474431E-03
3.112356E-03
2.926761E-03
2.855612E-03
2.751213E-03
2.537880E-03
2.435136E-03
2.445986E-03
2.388261E-03
1.963117E-03
1.659548E-03
1.564837E-03
1.416019E-03
1.208145E-03
1.047223E-03
8.485013E-04
8.473511E-04
6.587924E-04
5.232882E-04
4.136513E-04
3.627165E-04
2.723645E-04
2.504359E-04
3.925423E-04
3.201316E-04
2.215773E-04
3.074571E-04
3.175599E-04
3.840131E-04
3.605104E-04
3.286414E-04
3.973338E-04
4.262952E-04
2.815610E-04
4.167592E-04
1.807058E-04
3.417423E-04
1.848401E-04
1.372542E-04
8.299201E-05
2.692315E-04
3.021242E-04
1.390185E-04
-1.853953E-04
-4.387714E-04
-1.022445E-03
Z
0.000000E+00
1.000000E+00
2.000000E+00
3.000000E+00
4.000000E+00
5.000000E+00
6.000000E+00
7.000000E+00
8.000000E+00
9.000000E+00
1.000000E+01
1.100000E+01
1.200000E+01
1.300000E+01
1.400000E+01
1.500000E+01
1.600000E+01
1.700000E+01
1.800000E+01
1.900000E+01
2.000000E+01
2.100000E+01
2.200000E+01
2.300000E+01
2.400000E+01
2.500000E+01
2.600000E+01
2.700000E+01
2.800000E+01
2.900000E+01
3.000000E+01
3.100000E+01
3.200000E+01
3.300000E+01
3.400000E+01
3.500000E+01
3.600000E+01
3.700000E+01
3.800000E+01
3.900000E+01
4.000000E+01
4.100000E+01
4.200000E+01
4.300000E+01
4.400000E+01
4.500000E+01
4.600000E+01
4.700000E+01
4.800000E+01
4.900000E+01
5.000000E+01
5.100000E+01
5.200000E+01
5.300000E+01
5.400000E+01
5.500000E+01
5.600000E+01
5.700000E+01
5.800000E+01
5.900000E+01
6.000000E+01
6.100000E+01
6.200000E+01
6.300000E+01
6.400000E+01
6.500000E+01
6.600000E+01
6.700000E+01
6.800000E+01
6.900000E+01
7.000000E+01
7.100000E+01
7.200000E+01
7.300000E+01
7.400000E+01
7.500000E+01
7.600000E+01
7.700000E+01
7.800000E+01
7.900000E+01
8.000000E+01
8.100000E+01
8.200000E+01
8.300000E+01
8.400000E+01
8.500000E+01
8.600000E+01
8.700000E+01
8.800000E+01
8.900000E+01
9.000000E+01
9.100000E+01
9.200000E+01
9.300000E+01
9.400000E+01
9.500000E+01
9.600000E+01
9.700000E+01
9.800000E+01
9.900000E+01
1.000000E+02
1.010000E+02
1.020000E+02
1.030000E+02
1.040000E+02
1.050000E+02
1.060000E+02
1.070000E+02
1.080000E+02
1.090000E+02
1.100000E+02
1.110000E+02
1.120000E+02
1.130000E+02
1.140000E+02
1.150000E+02
1.160000E+02
1.170000E+02
1.180000E+02
1.190000E+02
1.200000E+02
1.210000E+02
1.220000E+02
1.230000E+02
1.240000E+02
1.250000E+02
1.260000E+02
1.270000E+02
1.280000E+02
1.290000E+02
1.300000E+02
1.310000E+02
1.320000E+02
1.330000E+02
1.340000E+02
1.350000E+02
1.360000E+02
1.370000E+02
1.380000E+02
1.390000E+02
1.400000E+02
1.410000E+02
1.420000E+02
1.430000E+02
1.440000E+02
1.450000E+02
1.460000E+02
1.470000E+02
1.480000E+02
1.490000E+02
1.500000E+02
1.510000E+02
1.520000E+02
1.530000E+02
1.540000E+02
1.550000E+02
1.560000E+02
1.570000E+02
1.580000E+02
1.590000E+02
1.600000E+02
1.610000E+02
1.620000E+02
1.630000E+02
1.640000E+02
1.650000E+02
1.660000E+02
1.670000E+02
1.680000E+02
1.690000E+02
1.700000E+02
1.710000E+02
1.720000E+02
1.730000E+02
1.740000E+02
1.750000E+02
1.760000E+02
1.770000E+02
1.780000E+02
1.790000E+02
1.800000E+02
1.810000E+02
1.820000E+02
1.830000E+02
1.840000E+02
1.850000E+02
1.860000E+02
1.870000E+02
1.880000E+02
1.890000E+02
1.900000E+02
1.910000E+02
1.920000E+02
1.930000E+02
1.940000E+02
1.950000E+02
1.960000E+02
1.970000E+02
1.980000E+02
1.990000E+02
2.000000E+02
0.000000E+00
1.000000E+00
2.000000E+00
3.000000E+00
4.000000E+00
5.000000E+00
6.000000E+00
7.000000E+00
8.000000E+00
9.000000E+00
1.000000E+01
1.100000E+01
1.200000E+01
1.300000E+01
1.400000E+01
1.500000E+01
1.600000E+01
1.700000E+01
1.800000E+01
1.900000E+01
2.000000E+01
2.100000E+01
2.200000E+01
2.300000E+01
2.400000E+01
2.500000E+01
2.600000E+01
2.700000E+01
2.800000E+01
2.900000E+01
3.000000E+01
3.100000E+01
3.200000E+01
3.300000E+01
3.400000E+01
3.500000E+01
3.600000E+01
3.700000E+01
3.800000E+01
3.900000E+01
4.000000E+01
4.100000E+01
4.200000E+01
4.300000E+01
4.400000E+01
4.500000E+01
4.600000E+01
4.700000E+01
4.800000E+01
4.900000E+01
5.000000E+01
5.100000E+01
5.200000E+01
5.300000E+01
5.400000E+01
5.500000E+01
5.600000E+01
5.700000E+01
5.800000E+01
5.900000E+01
6.000000E+01
6.100000E+01
6.200000E+01
6.300000E+01
6.400000E+01
6.500000E+01
6.600000E+01
6.700000E+01
6.800000E+01
6.900000E+01
7.000000E+01
7.100000E+01
7.200000E+01
7.300000E+01
7.400000E+01
7.500000E+01
7.600000E+01
7.700000E+01
7.800000E+01
7.900000E+01
8.000000E+01
8.100000E+01
8.200000E+01
8.300000E+01
8.400000E+01
8.500000E+01
8.600000E+01
8.700000E+01
8.800000E+01
8.900000E+01
9.000000E+01
9.100000E+01
9.200000E+01
9.300000E+01
9.400000E+01
9.500000E+01
9.600000E+01
9.700000E+01
9.800000E+01
9.900000E+01
1.000000E+02
1.010000E+02
1.020000E+02
1.030000E+02
1.040000E+02
1.050000E+02
1.060000E+02
1.070000E+02
1.080000E+02
1.090000E+02
1.100000E+02
1.110000E+02
1.120000E+02
1.130000E+02
1.140000E+02
1.150000E+02
1.160000E+02
1.170000E+02
1.180000E+02
1.190000E+02
1.200000E+02
1.210000E+02
1.220000E+02
1.230000E+02
1.240000E+02
1.250000E+02
1.260000E+02
1.270000E+02
1.280000E+02
1.290000E+02
1.300000E+02
1.310000E+02
1.320000E+02
1.330000E+02
1.340000E+02
1.350000E+02
1.360000E+02
1.370000E+02
1.380000E+02
1.390000E+02
1.400000E+02
1.410000E+02
1.420000E+02
1.430000E+02
1.440000E+02
1.450000E+02
1.460000E+02
1.470000E+02
1.480000E+02
1.490000E+02
1.500000E+02
1.510000E+02
1.520000E+02
1.530000E+02
1.540000E+02
1.550000E+02
1.560000E+02
1.570000E+02
1.580000E+02
1.590000E+02
1.600000E+02
1.610000E+02
1.620000E+02
1.630000E+02
1.640000E+02
1.650000E+02
1.660000E+02
1.670000E+02
1.680000E+02
1.690000E+02
1.700000E+02
1.710000E+02
1.720000E+02
1.730000E+02
1.740000E+02
1.750000E+02
1.760000E+02
1.770000E+02
1.780000E+02
1.790000E+02
1.800000E+02
1.810000E+02
1.820000E+02
1.830000E+02
1.840000E+02
1.850000E+02
1.860000E+02
1.870000E+02
1.880000E+02
1.890000E+02
1.900000E+02
1.910000E+02
1.920000E+02
1.930000E+02
1.940000E+02
1.950000E+02
1.960000E+02
1.970000E+02
1.980000E+02
1.990000E+02
2.000000E+02
0.000000E+00
1.000000E+00
2.000000E+00
3.000000E+00
4.000000E+00
5.000000E+00
6.000000E+00
7.000000E+00
8.000000E+00
9.000000E+00
1.000000E+01
1.100000E+01
1.200000E+01
1.300000E+01
1.400000E+01
1.500000E+01
1.600000E+01
1.700000E+01
1.800000E+01
1.900000E+01
2.000000E+01
2.100000E+01
2.200000E+01
2.300000E+01
2.400000E+01
2.500000E+01
2.600000E+01
2.700000E+01
2.800000E+01
2.900000E+01
3.000000E+01
3.100000E+01
3.200000E+01
3.300000E+01
3.400000E+01
3.500000E+01
3.600000E+01
3.700000E+01
3.800000E+01
3.900000E+01
4.000000E+01
4.100000E+01
4.200000E+01
4.300000E+01
4.400000E+01
4.500000E+01
4.600000E+01
4.700000E+01
4.800000E+01
4.900000E+01
5.000000E+01
5.100000E+01
5.200000E+01
5.300000E+01
5.400000E+01
5.500000E+01
5.600000E+01
5.700000E+01
5.800000E+01
5.900000E+01
6.000000E+01
6.100000E+01
6.200000E+01
6.300000E+01
6.400000E+01
6.500000E+01
6.600000E+01
6.700000E+01
6.800000E+01
6.900000E+01
7.000000E+01
7.100000E+01
7.200000E+01
7.300000E+01
7.400000E+01
7.500000E+01
7.600000E+01
7.700000E+01
7.800000E+01
7.900000E+01
8.000000E+01
8.100000E+01
8.200000E+01
8.300000E+01
8.400000E+01
8.500000E+01
8.600000E+01
8.700000E+01
8.800000E+01
8.900000E+01
9.000000E+01
9.100000E+01
9.200000E+01
9.300000E+01
9.400000E+01
9.500000E+01
9.600000E+01
9.700000E+01
9.800000E+01
9.900000E+01
1.000000E+02
1.010000E+02
1.020000E+02
1.030000E+02
1.040000E+02
1.050000E+02
1.060000E+02
1.070000E+02
1.080000E+02
1.090000E+02
1.100000E+02
1.110000E+02
1.120000E+02
1.130000E+02
1.140000E+02
1.150000E+02
1.160000E+02
1.170000E+02
1.180000E+02
1.190000E+02
1.200000E+02
1.210000E+02
1.220000E+02
1.230000E+02
1.240000E+02
1.250000E+02
1.260000E+02
1.270000E+02
1.280000E+02
1.290000E+02
1.300000E+02
1.310000E+02
1.320000E+02
1.330000E+02
1.340000E+02
1.350000E+02
1.360000E+02
1.370000E+02
1.380000E+02
1.390000E+02
1.400000E+02
1.410000E+02
1.420000E+02
1.430000E+02
1.440000E+02
1.450000E+02
1.460000E+02
1.470000E+02
1.480000E+02
1.490000E+02
1.500000E+02
1.510000E+02
1.520000E+02
1.530000E+02
1.540000E+02
1.550000E+02
1.560000E+02
1.570000E+02
1.580000E+02
1.590000E+02
1.600000E+02
1.610000E+02
1.620000E+02
1.630000E+02
1.640000E+02
1.650000E+02
1.660000E+02
1.670000E+02
1.680000E+02
1.690000E+02
1.700000E+02
1.710000E+02
1.720000E+02
1.730000E+02
1.740000E+02
1.750000E+02
1.760000E+02
1.770000E+02
1.780000E+02
1.790000E+02
1.800000E+02
1.810000E+02
1.820000E+02
1.830000E+02
1.840000E+02
1.850000E+02
1.860000E+02
1.870000E+02
1.880000E+02
1.890000E+02
1.900000E+02
1.910000E+02
1.920000E+02
1.930000E+02
1.940000E+02
1.950000E+02
1.960000E+02
1.970000E+02
1.980000E+02
1.990000E+02
2.000000E+02
0.000000E+00
1.000000E+00
2.000000E+00
3.000000E+00
4.000000E+00
5.000000E+00
6.000000E+00
7.000000E+00
8.000000E+00
9.000000E+00
1.000000E+01
1.100000E+01
1.200000E+01
1.300000E+01
1.400000E+01
1.500000E+01
1.600000E+01
1.700000E+01
1.800000E+01
1.900000E+01
2.000000E+01
2.100000E+01
2.200000E+01
2.300000E+01
2.400000E+01
2.500000E+01
2.600000E+01
2.700000E+01
2.800000E+01
2.900000E+01
3.000000E+01
3.100000E+01
3.200000E+01
3.300000E+01
3.400000E+01
3.500000E+01
3.600000E+01
3.700000E+01
3.800000E+01
3.900000E+01
4.000000E+01
4.100000E+01
4.200000E+01
4.300000E+01
4.400000E+01
4.500000E+01
4.600000E+01
4.700000E+01
4.800000E+01
4.900000E+01
5.000000E+01
5.100000E+01
5.200000E+01
5.300000E+01
5.400000E+01
5.500000E+01
5.600000E+01
5.700000E+01
5.800000E+01
5.900000E+01
6.000000E+01
6.100000E+01
6.200000E+01
6.300000E+01
6.400000E+01
6.500000E+01
6.600000E+01
6.700000E+01
6.800000E+01
6.900000E+01
7.000000E+01
7.100000E+01
7.200000E+01
7.300000E+01
7.400000E+01
7.500000E+01
7.600000E+01
7.700000E+01
7.800000E+01
7.900000E+01
8.000000E+01
8.100000E+01
8.200000E+01
8.300000E+01
8.400000E+01
8.500000E+01
8.600000E+01
8.700000E+01
8.800000E+01
8.900000E+01
9.000000E+01
9.100000E+01
9.200000E+01
9.300000E+01
9.400000E+01
9.500000E+01
9.600000E+01
9.700000E+01
9.800000E+01
9.900000E+01
1.000000E+02
1.010000E+02
1.020000E+02
1.030000E+02
1.040000E+02
1.050000E+02
1.060000E+02
1.070000E+02
1.080000E+02
1.090000E+02
1.100000E+02
1.110000E+02
1.120000E+02
1.130000E+02
1.140000E+02
1.150000E+02
1.160000E+02
1.170000E+02
1.180000E+02
1.190000E+02
1.200000E+02
1.210000E+02
1.220000E+02
1.230000E+02
1.240000E+02
1.250000E+02
1.260000E+02
1.270000E+02
1.280000E+02
1.290000E+02
1.300000E+02
1.310000E+02
1.320000E+02
1.330000E+02
1.340000E+02
1.350000E+02
1.360000E+02
1.370000E+02
1.380000E+02
1.390000E+02
1.400000E+02
1.410000E+02
1.420000E+02
1.430000E+02
1.440000E+02
1.450000E+02
1.460000E+02
1.470000E+02
1.480000E+02
1.490000E+02
1.500000E+02
1.510000E+02
1.520000E+02
1.530000E+02
1.540000E+02
1.550000E+02
1.560000E+02
1.570000E+02
1.580000E+02
1.590000E+02
1.600000E+02
1.610000E+02
1.620000E+02
1.630000E+02
1.640000E+02
1.650000E+02
1.660000E+02
1.670000E+02
1.680000E+02
1.690000E+02
1.700000E+02
1.710000E+02
1.720000E+02
1.730000E+02
1.740000E+02
1.750000E+02
1.760000E+02
1.770000E+02
1.780000E+02
1.790000E+02
1.800000E+02
1.810000E+02
1.820000E+02
1.830000E+02
1.840000E+02
1.850000E+02
1.860000E+02
1.870000E+02
1.880000E+02
1.890000E+02
1.900000E+02
1.910000E+02
1.920000E+02
1.930000E+02
1.940000E+02
1.950000E+02
1.960000E+02
1.970000E+02
1.980000E+02
1.990000E+02
2.000000E+02
0.000000E+00
1.000000E+00
2.000000E+00
3.000000E+00
4.000000E+00
5.000000E+00
6.000000E+00
7.000000E+00
8.000000E+00
9.000000E+00
1.000000E+01
1.100000E+01
1.200000E+01
1.300000E+01
1.400000E+01
1.500000E+01
1.600000E+01
1.700000E+01
1.800000E+01
1.900000E+01
2.000000E+01
2.100000E+01
2.200000E+01
2.300000E+01
2.400000E+01
2.500000E+01
2.600000E+01
2.700000E+01
2.800000E+01
2.900000E+01
3.000000E+01
3.100000E+01
3.200000E+01
3.300000E+01
3.400000E+01
3.500000E+01
3.600000E+01
3.700000E+01
3.800000E+01
3.900000E+01
4.000000E+01
4.100000E+01
4.200000E+01
4.300000E+01
4.400000E+01
4.500000E+01
4.600000E+01
4.700000E+01
4.800000E+01
4.900000E+01
5.000000E+01
5.100000E+01
5.200000E+01
5.300000E+01
5.400000E+01
5.500000E+01
5.600000E+01
5.700000E+01
5.800000E+01
5.900000E+01
6.000000E+01
6.100000E+01
6.200000E+01
6.300000E+01
6.400000E+01
6.500000E+01
6.600000E+01
6.700000E+01
6.800000E+01
6.900000E+01
7.000000E+01
7.100000E+01
7.200000E+01
7.300000E+01
7.400000E+01
7.500000E+01
7.600000E+01
7.700000E+01
7.800000E+01
7.900000E+01
8.000000E+01
8.100000E+01
8.200000E+01
8.300000E+01
8.400000E+01
8.500000E+01
8.600000E+01
8.700000E+01
8.800000E+01
8.900000E+01
9.000000E+01
9.100000E+01
9.200000E+01
9.300000E+01
9.400000E+01
9.500000E+01
9.600000E+01
9.700000E+01
9.800000E+01
9.900000E+01
1.000000E+02
1.010000E+02
1.020000E+02
1.030000E+02
1.040000E+02
1.050000E+02
1.060000E+02
1.070000E+02
1.080000E+02
1.090000E+02
1.100000E+02
1.110000E+02
1.120000E+02
1.130000E+02
1.140000E+02
1.150000E+02
1.160000E+02
1.170000E+02
1.180000E+02
1.190000E+02
1.200000E+02
1.210000E+02
1.220000E+02
1.230000E+02
1.240000E+02
1.250000E+02
1.260000E+02
1.270000E+02
1.280000E+02
1.290000E+02
1.300000E+02
1.310000E+02
1.320000E+02
1.330000E+02
1.340000E+02
1.350000E+02
1.360000E+02
1.370000E+02
1.380000E+02
1.390000E+02
1.400000E+02
1.410000E+02
1.420000E+02
1.430000E+02
1.440000E+02
1.450000E+02
1.460000E+02
1.470000E+02
1.480000E+02
1.490000E+02
1.500000E+02
1.510000E+02
1.520000E+02
1.530000E+02
1.540000E+02
1.550000E+02
1.560000E+02
1.570000E+02
1.580000E+02
1.590000E+02
1.600000E+02
1.610000E+02
1.620000E+02
1.630000E+02
1.640000E+02
1.650000E+02
1.660000E+02
1.670000E+02
1.680000E+02
1.690000E+02
1.700000E+02
1.710000E+02
1.720000E+02
1.730000E+02
1.740000E+02
1.750000E+02
1.760000E+02
1.770000E+02
1.780000E+02
1.790000E+02
1.800000E+02
1.810000E+02
1.820000E+02
1.830000E+02
1.840000E+02
1.850000E+02
1.860000E+02
1.870000E+02
1.880000E+02
1.890000E+02
1.900000E+02
1.910000E+02
1.920000E+02
1.930000E+02
1.940000E+02
1.950000E+02
1.960000E+02
1.970000E+02
1.980000E+02
1.990000E+02
2.000000E+02
0.000000E+00
1.000000E+00
2.000000E+00
3.000000E+00
4.000000E+00
5.000000E+00
6.000000E+00
7.000000E+00
8.000000E+00
9.000000E+00
1.000000E+01
1.100000E+01
1.200000E+01
1.300000E+01
1.400000E+01
1.500000E+01
1.600000E+01
1.700000E+01
1.800000E+01
1.900000E+01
2.000000E+01
2.100000E+01
2.200000E+01
2.300000E+01
2.400000E+01
2.500000E+01
2.600000E+01
2.700000E+01
2.800000E+01
2.900000E+01
3.000000E+01
3.100000E+01
3.200000E+01
3.300000E+01
3.400000E+01
3.500000E+01
3.600000E+01
3.700000E+01
3.800000E+01
3.900000E+01
4.000000E+01
4.100000E+01
4.200000E+01
4.300000E+01
4.400000E+01
4.500000E+01
4.600000E+01
4.700000E+01
4.800000E+01
4.900000E+01
5.000000E+01
5.100000E+01
5.200000E+01
5.300000E+01
5.400000E+01
5.500000E+01
5.600000E+01
5.700000E+01
5.800000E+01
5.900000E+01
6.000000E+01
6.100000E+01
6.200000E+01
6.300000E+01
6.400000E+01
6.500000E+01
6.600000E+01
6.700000E+01
6.800000E+01
6.900000E+01
7.000000E+01
7.100000E+01
7.200000E+01
7.300000E+01
7.400000E+01
7.500000E+01
7.600000E+01
7.700000E+01
7.800000E+01
7.900000E+01
8.000000E+01
8.100000E+01
8.200000E+01
8.300000E+01
8.400000E+01
8.500000E+01
8.600000E+01
8.700000E+01
8.800000E+01
8.900000E+01
9.000000E+01
9.100000E+01
9.200000E+01
9.300000E+01
9.400000E+01
9.500000E+01
9.600000E+01
9.700000E+01
9.800000E+01
9.900000E+01
1.000000E+02
1.010000E+02
1.020000E+02
1.030000E+02
1.040000E+02
1.050000E+02
1.060000E+02
1.070000E+02
1.080000E+02
1.090000E+02
1.100000E+02
1.110000E+02
1.120000E+02
1.130000E+02
1.140000E+02
1.150000E+02
1.160000E+02
1.170000E+02
1.180000E+02
1.190000E+02
1.200000E+02
1.210000E+02
1.220000E+02
1.230000E+02
1.240000E+02
1.250000E+02
1.260000E+02
1.270000E+02
1.280000E+02
1.290000E+02
1.300000E+02
1.310000E+02
1.320000E+02
1.330000E+02
1.340000E+02
1.350000E+02
1.360000E+02
1.370000E+02
1.380000E+02
1.390000E+02
1.400000E+02
1.410000E+02
1.420000E+02
1.430000E+02
1.440000E+02
1.450000E+02
1.460000E+02
1.470000E+02
1.480000E+02
1.490000E+02
1.500000E+02
1.510000E+02
1.520000E+02
1.530000E+02
1.540000E+02
1.550000E+02
1.560000E+02
1.570000E+02
1.580000E+02
1.590000E+02
1.600000E+02
1.610000E+02
1.620000E+02
1.630000E+02
1.640000E+02
1.650000E+02
1.660000E+02
1.670000E+02
1.680000E+02
1.690000E+02
1.700000E+02
1.710000E+02
1.720000E+02
1.730000E+02
1.740000E+02
1.750000E+02
1.760000E+02
1.770000E+02
1.780000E+02
1.790000E+02
1.800000E+02
1.810000E+02
1.820000E+02
1.830000E+02
1.840000E+02
1.850000E+02
1.860000E+02
1.870000E+02
1.880000E+02
1.890000E+02
1.900000E+02
1.910000E+02
1.920000E+02
1.930000E+02
1.940000E+02
1.950000E+02
1.960000E+02
1.970000E+02
1.980000E+02
1.990000E+02
2.000000E+02
0.000000E+00
1.000000E+00
2.000000E+00
3.000000E+00
4.000000E+00
5.000000E+00
6.000000E+00
7.000000E+00
8.000000E+00
9.000000E+00
1.000000E+01
1.100000E+01
1.200000E+01
1.300000E+01
1.400000E+01
1.500000E+01
1.600000E+01
1.700000E+01
1.800000E+01
1.900000E+01
2.000000E+01
2.100000E+01
2.200000E+01
2.300000E+01
2.400000E+01
2.500000E+01
2.600000E+01
2.700000E+01
2.800000E+01
2.900000E+01
3.000000E+01
3.100000E+01
3.200000E+01
3.300000E+01
3.400000E+01
3.500000E+01
3.600000E+01
3.700000E+01
3.800000E+01
3.900000E+01
4.000000E+01
4.100000E+01
4.200000E+01
4.300000E+01
4.400000E+01
4.500000E+01
4.600000E+01
4.700000E+01
4.800000E+01
4.900000E+01
5.000000E+01
5.100000E+01
5.200000E+01
5.300000E+01
5.400000E+01
5.500000E+01
5.600000E+01
5.700000E+01
5.800000E+01
5.900000E+01
6.000000E+01
6.100000E+01
6.200000E+01
6.300000E+01
6.400000E+01
6.500000E+01
6.600000E+01
6.700000E+01
6.800000E+01
6.900000E+01
7.000000E+01
7.100000E+01
7.200000E+01
7.300000E+01
7.400000E+01
7.500000E+01
7.600000E+01
7.700000E+01
7.800000E+01
7.900000E+01
8.000000E+01
8.100000E+01
8.200000E+01
8.300000E+01
8.400000E+01
8.500000E+01
8.600000E+01
8.700000E+01
8.800000E+01
8.900000E+01
9.000000E+01
9.100000E+01
9.200000E+01
9.300000E+01
9.400000E+01
9.500000E+01
9.600000E+01
9.700000E+01
9.800000E+01
9.900000E+01
1.000000E+02
1.010000E+02
1.020000E+02
1.030000E+02
1.040000E+02
1.050000E+02
1.060000E+02
1.070000E+02
1.080000E+02
1.090000E+02
1.100000E+02
1.110000E+02
1.120000E+02
1.130000E+02
1.140000E+02
1.150000E+02
1.160000E+02
1.170000E+02
1.180000E+02
1.190000E+02
1.200000E+02
1.210000E+02
1.220000E+02
1.230000E+02
1.240000E+02
1.250000E+02
1.260000E+02
1.270000E+02
1.280000E+02
1.290000E+02
1.300000E+02
1.310000E+02
1.320000E+02
1.330000E+02
1.340000E+02
1.350000E+02
1.360000E+02
1.370000E+02
1.380000E+02
1.390000E+02
1.400000E+02
1.410000E+02
1.420000E+02
1.430000E+02
1.440000E+02
1.450000E+02
1.460000E+02
1.470000E+02
1.480000E+02
1.490000E+02
1.500000E+02
1.510000E+02
1.520000E+02
1.530000E+02
1.540000E+02
1.550000E+02
1.560000E+02
1.570000E+02
1.580000E+02
1.590000E+02
1.600000E+02
1.610000E+02
1.620000E+02
1.630000E+02
1.640000E+02
1.650000E+02
1.660000E+02
1.670000E+02
1.680000E+02
1.690000E+02
1.700000E+02
1.710000E+02
1.720000E+02
1.730000E+02
1.740000E+02
1.750000E+02
1.760000E+02
1.770000E+02
1.780000E+02
1.790000E+02
1.800000E+02
1.810000E+02
1.820000E+02
1.830000E+02
1.840000E+02
1.850000E+02
1.860000E+02
1.870000E+02
1.880000E+02
1.890000E+02
1.900000E+02
1.910000E+02
1.920000E+02
1.930000E+02
1.940000E+02
1.950000E+02
1.960000E+02
1.970000E+02
1.980000E+02
1.990000E+02
2.000000E+02
0.000000E+00
1.000000E+00
2.000000E+00
3.000000E+00
4.000000E+00
5.000000E+00
6.000000E+00
7.000000E+00
8.000000E+00
9.000000E+00
1.000000E+01
1.100000E+01
1.200000E+01
1.300000E+01
1.400000E+01
1.500000E+01
1.600000E+01
1.700000E+01
1.800000E+01
1.900000E+01
2.000000E+01
2.100000E+01
2.200000E+01
2.300000E+01
2.400000E+01
2.500000E+01
2.600000E+01
2.700000E+01
2.800000E+01
2.900000E+01
3.000000E+01
3.100000E+01
3.200000E+01
3.300000E+01
3.400000E+01
3.500000E+01
3.600000E+01
3.700000E+01
3.800000E+01
3.900000E+01
4.000000E+01
4.100000E+01
4.200000E+01
4.300000E+01
4.400000E+01
4.500000E+01
4.600000E+01
4.700000E+01
4.800000E+01
4.900000E+01
5.000000E+01
5.100000E+01
5.200000E+01
5.300000E+01
5.400000E+01
5.500000E+01
5.600000E+01
5.700000E+01
5.800000E+01
5.900000E+01
6.000000E+01
6.100000E+01
6.200000E+01
6.300000E+01
6.400000E+01
6.500000E+01
6.600000E+01
6.700000E+01
6.800000E+01
6.900000E+01
7.000000E+01
7.100000E+01
7.200000E+01
7.300000E+01
7.400000E+01
7.500000E+01
7.600000E+01
7.700000E+01
7.800000E+01
7.900000E+01
8.000000E+01
8.100000E+01
8.200000E+01
8.300000E+01
8.400000E+01
8.500000E+01
8.600000E+01
8.700000E+01
8.800000E+01
8.900000E+01
9.000000E+01
9.100000E+01
9.200000E+01
9.300000E+01
9.400000E+01
9.500000E+01
9.600000E+01
9.700000E+01
9.800000E+01
9.900000E+01
1.000000E+02
1.010000E+02
1.020000E+02
1.030000E+02
1.040000E+02
1.050000E+02
1.060000E+02
1.070000E+02
1.080000E+02
1.090000E+02
1.100000E+02
1.110000E+02
1.120000E+02
1.130000E+02
1.140000E+02
1.150000E+02
1.160000E+02
1.170000E+02
1.180000E+02
1.190000E+02
1.200000E+02
1.210000E+02
1.220000E+02
1.230000E+02
1.240000E+02
1.250000E+02
1.260000E+02
1.270000E+02
1.280000E+02
1.290000E+02
1.300000E+02
1.310000E+02
1.320000E+02
1.330000E+02
1.340000E+02
1.350000E+02
1.360000E+02
1.370000E+02
1.380000E+02
1.390000E+02
1.400000E+02
1.410000E+02
1.420000E+02
1.430000E+02
1.440000E+02
1.450000E+02
1.460000E+02
1.470000E+02
1.480000E+02
1.490000E+02
1.500000E+02
1.510000E+02
1.520000E+02
1.530000E+02
1.540000E+02
1.550000E+02
1.560000E+02
1.570000E+02
1.580000E+02
1.590000E+02
1.600000E+02
1.610000E+02
1.620000E+02
1.630000E+02
1.640000E+02
1.650000E+02
1.660000E+02
1.670000E+02
1.680000E+02
1.690000E+02
1.700000E+02
1.710000E+02
1.720000E+02
1.730000E+02
1.740000E+02
1.750000E+02
1.760000E+02
1.770000E+02
1.780000E+02
1.790000E+02
1.800000E+02
1.810000E+02
1.820000E+02
1.830000E+02
1.840000E+02
1.850000E+02
1.860000E+02
1.870000E+02
1.880000E+02
1.890000E+02
1.900000E+02
1.910000E+02
1.920000E+02
1.930000E+02
1.940000E+02
1.950000E+02
1.960000E+02
1.970000E+02
1.980000E+02
1.990000E+02
2.000000E+02
0.000000E+00
1.000000E+00
2.000000E+00
3.000000E+00
4.000000E+00
5.000000E+00
6.000000E+00
7.000000E+00
8.000000E+00
9.000000E+00
1.000000E+01
1.100000E+01
1.200000E+01
1.300000E+01
1.400000E+01
1.500000E+01
1.600000E+01
1.700000E+01
1.800000E+01
1.900000E+01
2.000000E+01
2.100000E+01
2.200000E+01
2.300000E+01
2.400000E+01
2.500000E+01
2.600000E+01
2.700000E+01
2.800000E+01
2.900000E+01
3.000000E+01
3.100000E+01
3.200000E+01
3.300000E+01
3.400000E+01
3.500000E+01
3.600000E+01
3.700000E+01
3.800000E+01
3.900000E+01
4.000000E+01
4.100000E+01
4.200000E+01
4.300000E+01
4.400000E+01
4.500000E+01
4.600000E+01
4.700000E+01
4.800000E+01
4.900000E+01
5.000000E+01
5.100000E+01
5.200000E+01
5.300000E+01
5.400000E+01
5.500000E+01
5.600000E+01
5.700000E+01
5.800000E+01
5.900000E+01
6.000000E+01
6.100000E+01
6.200000E+01
6.300000E+01
6.400000E+01
6.500000E+01
6.600000E+01
6.700000E+01
6.800000E+01
6.900000E+01
7.000000E+01
7.100000E+01
7.200000E+01
7.300000E+01
7.400000E+01
7.500000E+01
7.600000E+01
7.700000E+01
7.800000E+01
7.900000E+01
8.000000E+01
8.100000E+01
8.200000E+01
8.300000E+01
8.400000E+01
8.500000E+01
8.600000E+01
8.700000E+01
8.800000E+01
8.900000E+01
9.000000E+01
9.100000E+01
9.200000E+01
9.300000E+01
9.400000E+01
9.500000E+01
9.600000E+01
9.700000E+01
9.800000E+01
9.900000E+01
1.000000E+02
1.010000E+02
1.020000E+02
1.030000E+02
1.040000E+02
1.050000E+02
1.060000E+02
1.070000E+02
1.080000E+02
1.090000E+02
1.100000E+02
1.110000E+02
1.120000E+02
1.130000E+02
1.140000E+02
1.150000E+02
1.160000E+02
1.170000E+02
1.180000E+02
1.190000E+02
1.200000E+02
1.210000E+02
1.220000E+02
1.230000E+02
1.240000E+02
1.250000E+02
1.260000E+02
1.270000E+02
1.280000E+02
1.290000E+02
1.300000E+02
1.310000E+02
1.320000E+02
1.330000E+02
1.340000E+02
1.350000E+02
1.360000E+02
1.370000E+02
1.380000E+02
1.390000E+02
1.400000E+02
1.410000E+02
1.420000E+02
1.430000E+02
1.440000E+02
1.450000E+02
1.460000E+02
1.470000E+02
1.480000E+02
1.490000E+02
1.500000E+02
1.510000E+02
1.520000E+02
1.530000E+02
1.540000E+02
1.550000E+02
1.560000E+02
1.570000E+02
1.580000E+02
1.590000E+02
1.600000E+02
1.610000E+02
1.620000E+02
1.630000E+02
1.640000E+02
1.650000E+02
1.660000E+02
1.670000E+02
1.680000E+02
1.690000E+02
1.700000E+02
1.710000E+02
1.720000E+02
1.730000E+02
1.740000E+02
1.750000E+02
1.760000E+02
1.770000E+02
1.780000E+02
1.790000E+02
1.800000E+02
1.810000E+02
1.820000E+02
1.830000E+02
1.840000E+02
1.850000E+02
1.860000E+02
1.870000E+02
1.880000E+02
1.890000E+02
1.900000E+02
1.910000E+02
1.920000E+02
1.930000E+02
[truncated: 164,711 more chars]
