# Supplementary material for: Visualization of porosity and pore size gradients in electrospun scaffolds using laser metrology
Source: PLoS One. 2023 Mar 9;18(3):e0282903. doi: 10.1371/journal.pone.0282903 (PMC9997878; doi:10.1371/journal.pone.0282903)
Supplement: S1 Data — (GZ) [file pone.0282903.s002.gz › data/Thickness&Porosity/170.DepositThickness.txt]

THETA
0.000000E+00
0.000000E+00
0.000000E+00
0.000000E+00
0.000000E+00
0.000000E+00
0.000000E+00
0.000000E+00
0.000000E+00
0.000000E+00
0.000000E+00
0.000000E+00
0.000000E+00
0.000000E+00
0.000000E+00
0.000000E+00
0.000000E+00
0.000000E+00
0.000000E+00
0.000000E+00
0.000000E+00
0.000000E+00
0.000000E+00
0.000000E+00
0.000000E+00
0.000000E+00
0.000000E+00
0.000000E+00
0.000000E+00
0.000000E+00
0.000000E+00
0.000000E+00
0.000000E+00
0.000000E+00
0.000000E+00
0.000000E+00
0.000000E+00
0.000000E+00
0.000000E+00
0.000000E+00
0.000000E+00
0.000000E+00
0.000000E+00
0.000000E+00
0.000000E+00
0.000000E+00
0.000000E+00
0.000000E+00
0.000000E+00
0.000000E+00
0.000000E+00
0.000000E+00
0.000000E+00
0.000000E+00
0.000000E+00
0.000000E+00
0.000000E+00
0.000000E+00
0.000000E+00
0.000000E+00
0.000000E+00
0.000000E+00
0.000000E+00
0.000000E+00
0.000000E+00
0.000000E+00
0.000000E+00
0.000000E+00
0.000000E+00
0.000000E+00
0.000000E+00
0.000000E+00
0.000000E+00
0.000000E+00
0.000000E+00
0.000000E+00
0.000000E+00
0.000000E+00
0.000000E+00
0.000000E+00
0.000000E+00
0.000000E+00
0.000000E+00
0.000000E+00
0.000000E+00
0.000000E+00
0.000000E+00
0.000000E+00
0.000000E+00
0.000000E+00
0.000000E+00
0.000000E+00
0.000000E+00
0.000000E+00
0.000000E+00
0.000000E+00
0.000000E+00
0.000000E+00
0.000000E+00
0.000000E+00
0.000000E+00
0.000000E+00
0.000000E+00
0.000000E+00
0.000000E+00
0.000000E+00
0.000000E+00
0.000000E+00
0.000000E+00
0.000000E+00
0.000000E+00
0.000000E+00
0.000000E+00
0.000000E+00
0.000000E+00
0.000000E+00
0.000000E+00
0.000000E+00
0.000000E+00
0.000000E+00
0.000000E+00
0.000000E+00
0.000000E+00
0.000000E+00
0.000000E+00
0.000000E+00
0.000000E+00
0.000000E+00
0.000000E+00
0.000000E+00
0.000000E+00
0.000000E+00
0.000000E+00
0.000000E+00
0.000000E+00
0.000000E+00
0.000000E+00
0.000000E+00
0.000000E+00
0.000000E+00
0.000000E+00
0.000000E+00
0.000000E+00
0.000000E+00
0.000000E+00
0.000000E+00
0.000000E+00
0.000000E+00
0.000000E+00
0.000000E+00
0.000000E+00
0.000000E+00
0.000000E+00
0.000000E+00
0.000000E+00
0.000000E+00
0.000000E+00
0.000000E+00
0.000000E+00
0.000000E+00
0.000000E+00
0.000000E+00
0.000000E+00
0.000000E+00
0.000000E+00
0.000000E+00
0.000000E+00
0.000000E+00
0.000000E+00
0.000000E+00
0.000000E+00
0.000000E+00
0.000000E+00
0.000000E+00
0.000000E+00
0.000000E+00
0.000000E+00
0.000000E+00
0.000000E+00
0.000000E+00
0.000000E+00
0.000000E+00
0.000000E+00
0.000000E+00
0.000000E+00
0.000000E+00
0.000000E+00
0.000000E+00
0.000000E+00
0.000000E+00
0.000000E+00
0.000000E+00
0.000000E+00
0.000000E+00
0.000000E+00
0.000000E+00
0.000000E+00
0.000000E+00
0.000000E+00
0.000000E+00
0.000000E+00
5.000000E+00
5.000000E+00
5.000000E+00
5.000000E+00
5.000000E+00
5.000000E+00
5.000000E+00
5.000000E+00
5.000000E+00
5.000000E+00
5.000000E+00
5.000000E+00
5.000000E+00
5.000000E+00
5.000000E+00
5.000000E+00
5.000000E+00
5.000000E+00
5.000000E+00
5.000000E+00
5.000000E+00
5.000000E+00
5.000000E+00
5.000000E+00
5.000000E+00
5.000000E+00
5.000000E+00
5.000000E+00
5.000000E+00
5.000000E+00
5.000000E+00
5.000000E+00
5.000000E+00
5.000000E+00
5.000000E+00
5.000000E+00
5.000000E+00
5.000000E+00
5.000000E+00
5.000000E+00
5.000000E+00
5.000000E+00
5.000000E+00
5.000000E+00
5.000000E+00
5.000000E+00
5.000000E+00
5.000000E+00
5.000000E+00
5.000000E+00
5.000000E+00
5.000000E+00
5.000000E+00
5.000000E+00
5.000000E+00
5.000000E+00
5.000000E+00
5.000000E+00
5.000000E+00
5.000000E+00
5.000000E+00
5.000000E+00
5.000000E+00
5.000000E+00
5.000000E+00
5.000000E+00
5.000000E+00
5.000000E+00
5.000000E+00
5.000000E+00
5.000000E+00
5.000000E+00
5.000000E+00
5.000000E+00
5.000000E+00
5.000000E+00
5.000000E+00
5.000000E+00
5.000000E+00
5.000000E+00
5.000000E+00
5.000000E+00
5.000000E+00
5.000000E+00
5.000000E+00
5.000000E+00
5.000000E+00
5.000000E+00
5.000000E+00
5.000000E+00
5.000000E+00
5.000000E+00
5.000000E+00
5.000000E+00
5.000000E+00
5.000000E+00
5.000000E+00
5.000000E+00
5.000000E+00
5.000000E+00
5.000000E+00
5.000000E+00
5.000000E+00
5.000000E+00
5.000000E+00
5.000000E+00
5.000000E+00
5.000000E+00
5.000000E+00
5.000000E+00
5.000000E+00
5.000000E+00
5.000000E+00
5.000000E+00
5.000000E+00
5.000000E+00
5.000000E+00
5.000000E+00
5.000000E+00
5.000000E+00
5.000000E+00
5.000000E+00
5.000000E+00
5.000000E+00
5.000000E+00
5.000000E+00
5.000000E+00
5.000000E+00
5.000000E+00
5.000000E+00
5.000000E+00
5.000000E+00
5.000000E+00
5.000000E+00
5.000000E+00
5.000000E+00
5.000000E+00
5.000000E+00
5.000000E+00
5.000000E+00
5.000000E+00
5.000000E+00
5.000000E+00
5.000000E+00
5.000000E+00
5.000000E+00
5.000000E+00
5.000000E+00
5.000000E+00
5.000000E+00
5.000000E+00
5.000000E+00
5.000000E+00
5.000000E+00
5.000000E+00
5.000000E+00
5.000000E+00
5.000000E+00
5.000000E+00
5.000000E+00
5.000000E+00
5.000000E+00
5.000000E+00
5.000000E+00
5.000000E+00
5.000000E+00
5.000000E+00
5.000000E+00
5.000000E+00
5.000000E+00
5.000000E+00
5.000000E+00
5.000000E+00
5.000000E+00
5.000000E+00
5.000000E+00
5.000000E+00
5.000000E+00
5.000000E+00
5.000000E+00
5.000000E+00
5.000000E+00
5.000000E+00
5.000000E+00
5.000000E+00
5.000000E+00
5.000000E+00
5.000000E+00
5.000000E+00
5.000000E+00
5.000000E+00
5.000000E+00
5.000000E+00
5.000000E+00
5.000000E+00
5.000000E+00
5.000000E+00
5.000000E+00
5.000000E+00
5.000000E+00
5.000000E+00
1.000000E+01
1.000000E+01
1.000000E+01
1.000000E+01
1.000000E+01
1.000000E+01
1.000000E+01
1.000000E+01
1.000000E+01
1.000000E+01
1.000000E+01
1.000000E+01
1.000000E+01
1.000000E+01
1.000000E+01
1.000000E+01
1.000000E+01
1.000000E+01
1.000000E+01
1.000000E+01
1.000000E+01
1.000000E+01
1.000000E+01
1.000000E+01
1.000000E+01
1.000000E+01
1.000000E+01
1.000000E+01
1.000000E+01
1.000000E+01
1.000000E+01
1.000000E+01
1.000000E+01
1.000000E+01
1.000000E+01
1.000000E+01
1.000000E+01
1.000000E+01
1.000000E+01
1.000000E+01
1.000000E+01
1.000000E+01
1.000000E+01
1.000000E+01
1.000000E+01
1.000000E+01
1.000000E+01
1.000000E+01
1.000000E+01
1.000000E+01
1.000000E+01
1.000000E+01
1.000000E+01
1.000000E+01
1.000000E+01
1.000000E+01
1.000000E+01
1.000000E+01
1.000000E+01
1.000000E+01
1.000000E+01
1.000000E+01
1.000000E+01
1.000000E+01
1.000000E+01
1.000000E+01
1.000000E+01
1.000000E+01
1.000000E+01
1.000000E+01
1.000000E+01
1.000000E+01
1.000000E+01
1.000000E+01
1.000000E+01
1.000000E+01
1.000000E+01
1.000000E+01
1.000000E+01
1.000000E+01
1.000000E+01
1.000000E+01
1.000000E+01
1.000000E+01
1.000000E+01
1.000000E+01
1.000000E+01
1.000000E+01
1.000000E+01
1.000000E+01
1.000000E+01
1.000000E+01
1.000000E+01
1.000000E+01
1.000000E+01
1.000000E+01
1.000000E+01
1.000000E+01
1.000000E+01
1.000000E+01
1.000000E+01
1.000000E+01
1.000000E+01
1.000000E+01
1.000000E+01
1.000000E+01
1.000000E+01
1.000000E+01
1.000000E+01
1.000000E+01
1.000000E+01
1.000000E+01
1.000000E+01
1.000000E+01
1.000000E+01
1.000000E+01
1.000000E+01
1.000000E+01
1.000000E+01
1.000000E+01
1.000000E+01
1.000000E+01
1.000000E+01
1.000000E+01
1.000000E+01
1.000000E+01
1.000000E+01
1.000000E+01
1.000000E+01
1.000000E+01
1.000000E+01
1.000000E+01
1.000000E+01
1.000000E+01
1.000000E+01
1.000000E+01
1.000000E+01
1.000000E+01
1.000000E+01
1.000000E+01
1.000000E+01
1.000000E+01
1.000000E+01
1.000000E+01
1.000000E+01
1.000000E+01
1.000000E+01
1.000000E+01
1.000000E+01
1.000000E+01
1.000000E+01
1.000000E+01
1.000000E+01
1.000000E+01
1.000000E+01
1.000000E+01
1.000000E+01
1.000000E+01
1.000000E+01
1.000000E+01
1.000000E+01
1.000000E+01
1.000000E+01
1.000000E+01
1.000000E+01
1.000000E+01
1.000000E+01
1.000000E+01
1.000000E+01
1.000000E+01
1.000000E+01
1.000000E+01
1.000000E+01
1.000000E+01
1.000000E+01
1.000000E+01
1.000000E+01
1.000000E+01
1.000000E+01
1.000000E+01
1.000000E+01
1.000000E+01
1.000000E+01
1.000000E+01
1.000000E+01
1.000000E+01
1.000000E+01
1.000000E+01
1.000000E+01
1.000000E+01
1.000000E+01
1.000000E+01
1.000000E+01
1.000000E+01
1.000000E+01
1.000000E+01
1.000000E+01
1.000000E+01
1.000000E+01
1.000000E+01
1.000000E+01
1.500000E+01
1.500000E+01
1.500000E+01
1.500000E+01
1.500000E+01
1.500000E+01
1.500000E+01
1.500000E+01
1.500000E+01
1.500000E+01
1.500000E+01
1.500000E+01
1.500000E+01
1.500000E+01
1.500000E+01
1.500000E+01
1.500000E+01
1.500000E+01
1.500000E+01
1.500000E+01
1.500000E+01
1.500000E+01
1.500000E+01
1.500000E+01
1.500000E+01
1.500000E+01
1.500000E+01
1.500000E+01
1.500000E+01
1.500000E+01
1.500000E+01
1.500000E+01
1.500000E+01
1.500000E+01
1.500000E+01
1.500000E+01
1.500000E+01
1.500000E+01
1.500000E+01
1.500000E+01
1.500000E+01
1.500000E+01
1.500000E+01
1.500000E+01
1.500000E+01
1.500000E+01
1.500000E+01
1.500000E+01
1.500000E+01
1.500000E+01
1.500000E+01
1.500000E+01
1.500000E+01
1.500000E+01
1.500000E+01
1.500000E+01
1.500000E+01
1.500000E+01
1.500000E+01
1.500000E+01
1.500000E+01
1.500000E+01
1.500000E+01
1.500000E+01
1.500000E+01
1.500000E+01
1.500000E+01
1.500000E+01
1.500000E+01
1.500000E+01
1.500000E+01
1.500000E+01
1.500000E+01
1.500000E+01
1.500000E+01
1.500000E+01
1.500000E+01
1.500000E+01
1.500000E+01
1.500000E+01
1.500000E+01
1.500000E+01
1.500000E+01
1.500000E+01
1.500000E+01
1.500000E+01
1.500000E+01
1.500000E+01
1.500000E+01
1.500000E+01
1.500000E+01
1.500000E+01
1.500000E+01
1.500000E+01
1.500000E+01
1.500000E+01
1.500000E+01
1.500000E+01
1.500000E+01
1.500000E+01
1.500000E+01
1.500000E+01
1.500000E+01
1.500000E+01
1.500000E+01
1.500000E+01
1.500000E+01
1.500000E+01
1.500000E+01
1.500000E+01
1.500000E+01
1.500000E+01
1.500000E+01
1.500000E+01
1.500000E+01
1.500000E+01
1.500000E+01
1.500000E+01
1.500000E+01
1.500000E+01
1.500000E+01
1.500000E+01
1.500000E+01
1.500000E+01
1.500000E+01
1.500000E+01
1.500000E+01
1.500000E+01
1.500000E+01
1.500000E+01
1.500000E+01
1.500000E+01
1.500000E+01
1.500000E+01
1.500000E+01
1.500000E+01
1.500000E+01
1.500000E+01
1.500000E+01
1.500000E+01
1.500000E+01
1.500000E+01
1.500000E+01
1.500000E+01
1.500000E+01
1.500000E+01
1.500000E+01
1.500000E+01
1.500000E+01
1.500000E+01
1.500000E+01
1.500000E+01
1.500000E+01
1.500000E+01
1.500000E+01
1.500000E+01
1.500000E+01
1.500000E+01
1.500000E+01
1.500000E+01
1.500000E+01
1.500000E+01
1.500000E+01
1.500000E+01
1.500000E+01
1.500000E+01
1.500000E+01
1.500000E+01
1.500000E+01
1.500000E+01
1.500000E+01
1.500000E+01
1.500000E+01
1.500000E+01
1.500000E+01
1.500000E+01
1.500000E+01
1.500000E+01
1.500000E+01
1.500000E+01
1.500000E+01
1.500000E+01
1.500000E+01
1.500000E+01
1.500000E+01
1.500000E+01
1.500000E+01
1.500000E+01
1.500000E+01
1.500000E+01
1.500000E+01
1.500000E+01
1.500000E+01
1.500000E+01
1.500000E+01
1.500000E+01
1.500000E+01
1.500000E+01
1.500000E+01
1.500000E+01
1.500000E+01
2.000000E+01
2.000000E+01
2.000000E+01
2.000000E+01
2.000000E+01
2.000000E+01
2.000000E+01
2.000000E+01
2.000000E+01
2.000000E+01
2.000000E+01
2.000000E+01
2.000000E+01
2.000000E+01
2.000000E+01
2.000000E+01
2.000000E+01
2.000000E+01
2.000000E+01
2.000000E+01
2.000000E+01
2.000000E+01
2.000000E+01
2.000000E+01
2.000000E+01
2.000000E+01
2.000000E+01
2.000000E+01
2.000000E+01
2.000000E+01
2.000000E+01
2.000000E+01
2.000000E+01
2.000000E+01
2.000000E+01
2.000000E+01
2.000000E+01
2.000000E+01
2.000000E+01
2.000000E+01
2.000000E+01
2.000000E+01
2.000000E+01
2.000000E+01
2.000000E+01
2.000000E+01
2.000000E+01
2.000000E+01
2.000000E+01
2.000000E+01
2.000000E+01
2.000000E+01
2.000000E+01
2.000000E+01
2.000000E+01
2.000000E+01
2.000000E+01
2.000000E+01
2.000000E+01
2.000000E+01
2.000000E+01
2.000000E+01
2.000000E+01
2.000000E+01
2.000000E+01
2.000000E+01
2.000000E+01
2.000000E+01
2.000000E+01
2.000000E+01
2.000000E+01
2.000000E+01
2.000000E+01
2.000000E+01
2.000000E+01
2.000000E+01
2.000000E+01
2.000000E+01
2.000000E+01
2.000000E+01
2.000000E+01
2.000000E+01
2.000000E+01
2.000000E+01
2.000000E+01
2.000000E+01
2.000000E+01
2.000000E+01
2.000000E+01
2.000000E+01
2.000000E+01
2.000000E+01
2.000000E+01
2.000000E+01
2.000000E+01
2.000000E+01
2.000000E+01
2.000000E+01
2.000000E+01
2.000000E+01
2.000000E+01
2.000000E+01
2.000000E+01
2.000000E+01
2.000000E+01
2.000000E+01
2.000000E+01
2.000000E+01
2.000000E+01
2.000000E+01
2.000000E+01
2.000000E+01
2.000000E+01
2.000000E+01
2.000000E+01
2.000000E+01
2.000000E+01
2.000000E+01
2.000000E+01
2.000000E+01
2.000000E+01
2.000000E+01
2.000000E+01
2.000000E+01
2.000000E+01
2.000000E+01
2.000000E+01
2.000000E+01
2.000000E+01
2.000000E+01
2.000000E+01
2.000000E+01
2.000000E+01
2.000000E+01
2.000000E+01
2.000000E+01
2.000000E+01
2.000000E+01
2.000000E+01
2.000000E+01
2.000000E+01
2.000000E+01
2.000000E+01
2.000000E+01
2.000000E+01
2.000000E+01
2.000000E+01
2.000000E+01
2.000000E+01
2.000000E+01
2.000000E+01
2.000000E+01
2.000000E+01
2.000000E+01
2.000000E+01
2.000000E+01
2.000000E+01
2.000000E+01
2.000000E+01
2.000000E+01
2.000000E+01
2.000000E+01
2.000000E+01
2.000000E+01
2.000000E+01
2.000000E+01
2.000000E+01
2.000000E+01
2.000000E+01
2.000000E+01
2.000000E+01
2.000000E+01
2.000000E+01
2.000000E+01
2.000000E+01
2.000000E+01
2.000000E+01
2.000000E+01
2.000000E+01
2.000000E+01
2.000000E+01
2.000000E+01
2.000000E+01
2.000000E+01
2.000000E+01
2.000000E+01
2.000000E+01
2.000000E+01
2.000000E+01
2.000000E+01
2.000000E+01
2.000000E+01
2.000000E+01
2.000000E+01
2.000000E+01
2.000000E+01
2.000000E+01
2.000000E+01
2.000000E+01
2.000000E+01
2.000000E+01
2.500000E+01
2.500000E+01
2.500000E+01
2.500000E+01
2.500000E+01
2.500000E+01
2.500000E+01
2.500000E+01
2.500000E+01
2.500000E+01
2.500000E+01
2.500000E+01
2.500000E+01
2.500000E+01
2.500000E+01
2.500000E+01
2.500000E+01
2.500000E+01
2.500000E+01
2.500000E+01
2.500000E+01
2.500000E+01
2.500000E+01
2.500000E+01
2.500000E+01
2.500000E+01
2.500000E+01
2.500000E+01
2.500000E+01
2.500000E+01
2.500000E+01
2.500000E+01
2.500000E+01
2.500000E+01
2.500000E+01
2.500000E+01
2.500000E+01
2.500000E+01
2.500000E+01
2.500000E+01
2.500000E+01
2.500000E+01
2.500000E+01
2.500000E+01
2.500000E+01
2.500000E+01
2.500000E+01
2.500000E+01
2.500000E+01
2.500000E+01
2.500000E+01
2.500000E+01
2.500000E+01
2.500000E+01
2.500000E+01
2.500000E+01
2.500000E+01
2.500000E+01
2.500000E+01
2.500000E+01
2.500000E+01
2.500000E+01
2.500000E+01
2.500000E+01
2.500000E+01
2.500000E+01
2.500000E+01
2.500000E+01
2.500000E+01
2.500000E+01
2.500000E+01
2.500000E+01
2.500000E+01
2.500000E+01
2.500000E+01
2.500000E+01
2.500000E+01
2.500000E+01
2.500000E+01
2.500000E+01
2.500000E+01
2.500000E+01
2.500000E+01
2.500000E+01
2.500000E+01
2.500000E+01
2.500000E+01
2.500000E+01
2.500000E+01
2.500000E+01
2.500000E+01
2.500000E+01
2.500000E+01
2.500000E+01
2.500000E+01
2.500000E+01
2.500000E+01
2.500000E+01
2.500000E+01
2.500000E+01
2.500000E+01
2.500000E+01
2.500000E+01
2.500000E+01
2.500000E+01
2.500000E+01
2.500000E+01
2.500000E+01
2.500000E+01
2.500000E+01
2.500000E+01
2.500000E+01
2.500000E+01
2.500000E+01
2.500000E+01
2.500000E+01
2.500000E+01
2.500000E+01
2.500000E+01
2.500000E+01
2.500000E+01
2.500000E+01
2.500000E+01
2.500000E+01
2.500000E+01
2.500000E+01
2.500000E+01
2.500000E+01
2.500000E+01
2.500000E+01
2.500000E+01
2.500000E+01
2.500000E+01
2.500000E+01
2.500000E+01
2.500000E+01
2.500000E+01
2.500000E+01
2.500000E+01
2.500000E+01
2.500000E+01
2.500000E+01
2.500000E+01
2.500000E+01
2.500000E+01
2.500000E+01
2.500000E+01
2.500000E+01
2.500000E+01
2.500000E+01
2.500000E+01
2.500000E+01
2.500000E+01
2.500000E+01
2.500000E+01
2.500000E+01
2.500000E+01
2.500000E+01
2.500000E+01
2.500000E+01
2.500000E+01
2.500000E+01
2.500000E+01
2.500000E+01
2.500000E+01
2.500000E+01
2.500000E+01
2.500000E+01
2.500000E+01
2.500000E+01
2.500000E+01
2.500000E+01
2.500000E+01
2.500000E+01
2.500000E+01
2.500000E+01
2.500000E+01
2.500000E+01
2.500000E+01
2.500000E+01
2.500000E+01
2.500000E+01
2.500000E+01
2.500000E+01
2.500000E+01
2.500000E+01
2.500000E+01
2.500000E+01
2.500000E+01
2.500000E+01
2.500000E+01
2.500000E+01
2.500000E+01
2.500000E+01
2.500000E+01
2.500000E+01
2.500000E+01
2.500000E+01
2.500000E+01
2.500000E+01
2.500000E+01
3.000000E+01
3.000000E+01
3.000000E+01
3.000000E+01
3.000000E+01
3.000000E+01
3.000000E+01
3.000000E+01
3.000000E+01
3.000000E+01
3.000000E+01
3.000000E+01
3.000000E+01
3.000000E+01
3.000000E+01
3.000000E+01
3.000000E+01
3.000000E+01
3.000000E+01
3.000000E+01
3.000000E+01
3.000000E+01
3.000000E+01
3.000000E+01
3.000000E+01
3.000000E+01
3.000000E+01
3.000000E+01
3.000000E+01
3.000000E+01
3.000000E+01
3.000000E+01
3.000000E+01
3.000000E+01
3.000000E+01
3.000000E+01
3.000000E+01
3.000000E+01
3.000000E+01
3.000000E+01
3.000000E+01
3.000000E+01
3.000000E+01
3.000000E+01
3.000000E+01
3.000000E+01
3.000000E+01
3.000000E+01
3.000000E+01
3.000000E+01
3.000000E+01
3.000000E+01
3.000000E+01
3.000000E+01
3.000000E+01
3.000000E+01
3.000000E+01
3.000000E+01
3.000000E+01
3.000000E+01
3.000000E+01
3.000000E+01
3.000000E+01
3.000000E+01
3.000000E+01
3.000000E+01
3.000000E+01
3.000000E+01
3.000000E+01
3.000000E+01
3.000000E+01
3.000000E+01
3.000000E+01
3.000000E+01
3.000000E+01
3.000000E+01
3.000000E+01
3.000000E+01
3.000000E+01
3.000000E+01
3.000000E+01
3.000000E+01
3.000000E+01
3.000000E+01
3.000000E+01
3.000000E+01
3.000000E+01
3.000000E+01
3.000000E+01
3.000000E+01
3.000000E+01
3.000000E+01
3.000000E+01
3.000000E+01
3.000000E+01
3.000000E+01
3.000000E+01
3.000000E+01
3.000000E+01
3.000000E+01
3.000000E+01
3.000000E+01
3.000000E+01
3.000000E+01
3.000000E+01
3.000000E+01
3.000000E+01
3.000000E+01
3.000000E+01
3.000000E+01
3.000000E+01
3.000000E+01
3.000000E+01
3.000000E+01
3.000000E+01
3.000000E+01
3.000000E+01
3.000000E+01
3.000000E+01
3.000000E+01
3.000000E+01
3.000000E+01
3.000000E+01
3.000000E+01
3.000000E+01
3.000000E+01
3.000000E+01
3.000000E+01
3.000000E+01
3.000000E+01
3.000000E+01
3.000000E+01
3.000000E+01
3.000000E+01
3.000000E+01
3.000000E+01
3.000000E+01
3.000000E+01
3.000000E+01
3.000000E+01
3.000000E+01
3.000000E+01
3.000000E+01
3.000000E+01
3.000000E+01
3.000000E+01
3.000000E+01
3.000000E+01
3.000000E+01
3.000000E+01
3.000000E+01
3.000000E+01
3.000000E+01
3.000000E+01
3.000000E+01
3.000000E+01
3.000000E+01
3.000000E+01
3.000000E+01
3.000000E+01
3.000000E+01
3.000000E+01
3.000000E+01
3.000000E+01
3.000000E+01
3.000000E+01
3.000000E+01
3.000000E+01
3.000000E+01
3.000000E+01
3.000000E+01
3.000000E+01
3.000000E+01
3.000000E+01
3.000000E+01
3.000000E+01
3.000000E+01
3.000000E+01
3.000000E+01
3.000000E+01
3.000000E+01
3.000000E+01
3.000000E+01
3.000000E+01
3.000000E+01
3.000000E+01
3.000000E+01
3.000000E+01
3.000000E+01
3.000000E+01
3.000000E+01
3.000000E+01
3.000000E+01
3.000000E+01
3.000000E+01
3.000000E+01
3.000000E+01
3.000000E+01
3.000000E+01
3.000000E+01
3.000000E+01
3.500000E+01
3.500000E+01
3.500000E+01
3.500000E+01
3.500000E+01
3.500000E+01
3.500000E+01
3.500000E+01
3.500000E+01
3.500000E+01
3.500000E+01
3.500000E+01
3.500000E+01
3.500000E+01
3.500000E+01
3.500000E+01
3.500000E+01
3.500000E+01
3.500000E+01
3.500000E+01
3.500000E+01
3.500000E+01
3.500000E+01
3.500000E+01
3.500000E+01
3.500000E+01
3.500000E+01
3.500000E+01
3.500000E+01
3.500000E+01
3.500000E+01
3.500000E+01
3.500000E+01
3.500000E+01
3.500000E+01
3.500000E+01
3.500000E+01
3.500000E+01
3.500000E+01
3.500000E+01
3.500000E+01
3.500000E+01
3.500000E+01
3.500000E+01
3.500000E+01
3.500000E+01
3.500000E+01
3.500000E+01
3.500000E+01
3.500000E+01
3.500000E+01
3.500000E+01
3.500000E+01
3.500000E+01
3.500000E+01
3.500000E+01
3.500000E+01
3.500000E+01
3.500000E+01
3.500000E+01
3.500000E+01
3.500000E+01
3.500000E+01
3.500000E+01
3.500000E+01
3.500000E+01
3.500000E+01
3.500000E+01
3.500000E+01
3.500000E+01
3.500000E+01
3.500000E+01
3.500000E+01
3.500000E+01
3.500000E+01
3.500000E+01
3.500000E+01
3.500000E+01
3.500000E+01
3.500000E+01
3.500000E+01
3.500000E+01
3.500000E+01
3.500000E+01
3.500000E+01
3.500000E+01
3.500000E+01
3.500000E+01
3.500000E+01
3.500000E+01
3.500000E+01
3.500000E+01
3.500000E+01
3.500000E+01
3.500000E+01
3.500000E+01
3.500000E+01
3.500000E+01
3.500000E+01
3.500000E+01
3.500000E+01
3.500000E+01
3.500000E+01
3.500000E+01
3.500000E+01
3.500000E+01
3.500000E+01
3.500000E+01
3.500000E+01
3.500000E+01
3.500000E+01
3.500000E+01
3.500000E+01
3.500000E+01
3.500000E+01
3.500000E+01
3.500000E+01
3.500000E+01
3.500000E+01
3.500000E+01
3.500000E+01
3.500000E+01
3.500000E+01
3.500000E+01
3.500000E+01
3.500000E+01
3.500000E+01
3.500000E+01
3.500000E+01
3.500000E+01
3.500000E+01
3.500000E+01
3.500000E+01
3.500000E+01
3.500000E+01
3.500000E+01
3.500000E+01
3.500000E+01
3.500000E+01
3.500000E+01
3.500000E+01
3.500000E+01
3.500000E+01
3.500000E+01
3.500000E+01
3.500000E+01
3.500000E+01
3.500000E+01
3.500000E+01
3.500000E+01
3.500000E+01
3.500000E+01
3.500000E+01
3.500000E+01
3.500000E+01
3.500000E+01
3.500000E+01
3.500000E+01
3.500000E+01
3.500000E+01
3.500000E+01
3.500000E+01
3.500000E+01
3.500000E+01
3.500000E+01
3.500000E+01
3.500000E+01
3.500000E+01
3.500000E+01
3.500000E+01
3.500000E+01
3.500000E+01
3.500000E+01
3.500000E+01
3.500000E+01
3.500000E+01
3.500000E+01
3.500000E+01
3.500000E+01
3.500000E+01
3.500000E+01
3.500000E+01
3.500000E+01
3.500000E+01
3.500000E+01
3.500000E+01
3.500000E+01
3.500000E+01
3.500000E+01
3.500000E+01
3.500000E+01
3.500000E+01
3.500000E+01
3.500000E+01
3.500000E+01
3.500000E+01
3.500000E+01
3.500000E+01
3.500000E+01
3.500000E+01
3.500000E+01
4.000000E+01
4.000000E+01
4.000000E+01
4.000000E+01
4.000000E+01
4.000000E+01
4.000000E+01
4.000000E+01
4.000000E+01
4.000000E+01
4.000000E+01
4.000000E+01
4.000000E+01
4.000000E+01
4.000000E+01
4.000000E+01
4.000000E+01
4.000000E+01
4.000000E+01
4.000000E+01
4.000000E+01
4.000000E+01
4.000000E+01
4.000000E+01
4.000000E+01
4.000000E+01
4.000000E+01
4.000000E+01
4.000000E+01
4.000000E+01
4.000000E+01
4.000000E+01
4.000000E+01
4.000000E+01
4.000000E+01
4.000000E+01
4.000000E+01
4.000000E+01
4.000000E+01
4.000000E+01
4.000000E+01
4.000000E+01
4.000000E+01
4.000000E+01
4.000000E+01
4.000000E+01
4.000000E+01
4.000000E+01
4.000000E+01
4.000000E+01
4.000000E+01
4.000000E+01
4.000000E+01
4.000000E+01
4.000000E+01
4.000000E+01
4.000000E+01
4.000000E+01
4.000000E+01
4.000000E+01
4.000000E+01
4.000000E+01
4.000000E+01
4.000000E+01
4.000000E+01
4.000000E+01
4.000000E+01
4.000000E+01
4.000000E+01
4.000000E+01
4.000000E+01
4.000000E+01
4.000000E+01
4.000000E+01
4.000000E+01
4.000000E+01
4.000000E+01
4.000000E+01
4.000000E+01
4.000000E+01
4.000000E+01
4.000000E+01
4.000000E+01
4.000000E+01
4.000000E+01
4.000000E+01
4.000000E+01
4.000000E+01
4.000000E+01
4.000000E+01
4.000000E+01
4.000000E+01
4.000000E+01
4.000000E+01
4.000000E+01
4.000000E+01
4.000000E+01
4.000000E+01
4.000000E+01
4.000000E+01
4.000000E+01
4.000000E+01
4.000000E+01
4.000000E+01
4.000000E+01
4.000000E+01
4.000000E+01
4.000000E+01
4.000000E+01
4.000000E+01
4.000000E+01
4.000000E+01
4.000000E+01
4.000000E+01
4.000000E+01
4.000000E+01
4.000000E+01
4.000000E+01
4.000000E+01
4.000000E+01
4.000000E+01
4.000000E+01
4.000000E+01
4.000000E+01
4.000000E+01
4.000000E+01
4.000000E+01
4.000000E+01
4.000000E+01
4.000000E+01
4.000000E+01
4.000000E+01
4.000000E+01
4.000000E+01
4.000000E+01
4.000000E+01
4.000000E+01
4.000000E+01
4.000000E+01
4.000000E+01
4.000000E+01
4.000000E+01
4.000000E+01
4.000000E+01
4.000000E+01
4.000000E+01
4.000000E+01
4.000000E+01
4.000000E+01
4.000000E+01
4.000000E+01
4.000000E+01
4.000000E+01
4.000000E+01
4.000000E+01
4.000000E+01
4.000000E+01
4.000000E+01
4.000000E+01
4.000000E+01
4.000000E+01
4.000000E+01
4.000000E+01
4.000000E+01
4.000000E+01
4.000000E+01
4.000000E+01
4.000000E+01
4.000000E+01
4.000000E+01
4.000000E+01
4.000000E+01
4.000000E+01
4.000000E+01
4.000000E+01
4.000000E+01
4.000000E+01
4.000000E+01
4.000000E+01
4.000000E+01
4.000000E+01
4.000000E+01
4.000000E+01
4.000000E+01
4.000000E+01
4.000000E+01
4.000000E+01
4.000000E+01
4.000000E+01
4.000000E+01
4.000000E+01
4.000000E+01
4.000000E+01
4.000000E+01
4.000000E+01
4.000000E+01
4.000000E+01
4.000000E+01
4.000000E+01
4.000000E+01
4.000000E+01
4.500000E+01
4.500000E+01
4.500000E+01
4.500000E+01
4.500000E+01
4.500000E+01
4.500000E+01
4.500000E+01
4.500000E+01
4.500000E+01
4.500000E+01
4.500000E+01
4.500000E+01
4.500000E+01
4.500000E+01
4.500000E+01
4.500000E+01
4.500000E+01
4.500000E+01
4.500000E+01
4.500000E+01
4.500000E+01
4.500000E+01
4.500000E+01
4.500000E+01
4.500000E+01
4.500000E+01
4.500000E+01
4.500000E+01
4.500000E+01
4.500000E+01
4.500000E+01
4.500000E+01
4.500000E+01
4.500000E+01
4.500000E+01
4.500000E+01
4.500000E+01
4.500000E+01
4.500000E+01
4.500000E+01
4.500000E+01
4.500000E+01
4.500000E+01
4.500000E+01
4.500000E+01
4.500000E+01
4.500000E+01
4.500000E+01
4.500000E+01
4.500000E+01
4.500000E+01
4.500000E+01
4.500000E+01
4.500000E+01
4.500000E+01
4.500000E+01
4.500000E+01
4.500000E+01
4.500000E+01
4.500000E+01
4.500000E+01
4.500000E+01
4.500000E+01
4.500000E+01
4.500000E+01
4.500000E+01
4.500000E+01
4.500000E+01
4.500000E+01
4.500000E+01
4.500000E+01
4.500000E+01
4.500000E+01
4.500000E+01
4.500000E+01
4.500000E+01
4.500000E+01
4.500000E+01
4.500000E+01
4.500000E+01
4.500000E+01
4.500000E+01
4.500000E+01
4.500000E+01
4.500000E+01
4.500000E+01
4.500000E+01
4.500000E+01
4.500000E+01
4.500000E+01
4.500000E+01
4.500000E+01
4.500000E+01
4.500000E+01
4.500000E+01
4.500000E+01
4.500000E+01
4.500000E+01
4.500000E+01
4.500000E+01
4.500000E+01
4.500000E+01
4.500000E+01
4.500000E+01
4.500000E+01
4.500000E+01
4.500000E+01
4.500000E+01
4.500000E+01
4.500000E+01
4.500000E+01
4.500000E+01
4.500000E+01
4.500000E+01
4.500000E+01
4.500000E+01
4.500000E+01
4.500000E+01
4.500000E+01
4.500000E+01
4.500000E+01
4.500000E+01
4.500000E+01
4.500000E+01
4.500000E+01
4.500000E+01
4.500000E+01
4.500000E+01
4.500000E+01
4.500000E+01
4.500000E+01
4.500000E+01
4.500000E+01
4.500000E+01
4.500000E+01
4.500000E+01
4.500000E+01
4.500000E+01
4.500000E+01
4.500000E+01
4.500000E+01
4.500000E+01
4.500000E+01
4.500000E+01
4.500000E+01
4.500000E+01
4.500000E+01
4.500000E+01
4.500000E+01
4.500000E+01
4.500000E+01
4.500000E+01
4.500000E+01
4.500000E+01
4.500000E+01
4.500000E+01
4.500000E+01
4.500000E+01
4.500000E+01
4.500000E+01
4.500000E+01
4.500000E+01
4.500000E+01
4.500000E+01
4.500000E+01
4.500000E+01
4.500000E+01
4.500000E+01
4.500000E+01
4.500000E+01
4.500000E+01
4.500000E+01
4.500000E+01
4.500000E+01
4.500000E+01
4.500000E+01
4.500000E+01
4.500000E+01
4.500000E+01
4.500000E+01
4.500000E+01
4.500000E+01
4.500000E+01
4.500000E+01
4.500000E+01
4.500000E+01
4.500000E+01
4.500000E+01
4.500000E+01
4.500000E+01
4.500000E+01
4.500000E+01
4.500000E+01
4.500000E+01
4.500000E+01
4.500000E+01
4.500000E+01
4.500000E+01
4.500000E+01
4.500000E+01
5.000000E+01
5.000000E+01
5.000000E+01
5.000000E+01
5.000000E+01
5.000000E+01
5.000000E+01
5.000000E+01
5.000000E+01
5.000000E+01
5.000000E+01
5.000000E+01
5.000000E+01
5.000000E+01
5.000000E+01
5.000000E+01
5.000000E+01
5.000000E+01
5.000000E+01
5.000000E+01
5.000000E+01
5.000000E+01
5.000000E+01
5.000000E+01
5.000000E+01
5.000000E+01
5.000000E+01
5.000000E+01
5.000000E+01
5.000000E+01
5.000000E+01
5.000000E+01
5.000000E+01
5.000000E+01
5.000000E+01
5.000000E+01
5.000000E+01
5.000000E+01
5.000000E+01
5.000000E+01
5.000000E+01
5.000000E+01
5.000000E+01
5.000000E+01
5.000000E+01
5.000000E+01
5.000000E+01
5.000000E+01
5.000000E+01
5.000000E+01
5.000000E+01
5.000000E+01
5.000000E+01
5.000000E+01
5.000000E+01
5.000000E+01
5.000000E+01
5.000000E+01
5.000000E+01
5.000000E+01
5.000000E+01
5.000000E+01
5.000000E+01
5.000000E+01
5.000000E+01
5.000000E+01
5.000000E+01
5.000000E+01
5.000000E+01
5.000000E+01
5.000000E+01
5.000000E+01
5.000000E+01
5.000000E+01
5.000000E+01
5.000000E+01
5.000000E+01
5.000000E+01
5.000000E+01
5.000000E+01
5.000000E+01
5.000000E+01
5.000000E+01
5.000000E+01
5.000000E+01
5.000000E+01
5.000000E+01
5.000000E+01
5.000000E+01
5.000000E+01
5.000000E+01
5.000000E+01
5.000000E+01
5.000000E+01
5.000000E+01
5.000000E+01
5.000000E+01
5.000000E+01
5.000000E+01
5.000000E+01
5.000000E+01
5.000000E+01
5.000000E+01
5.000000E+01
5.000000E+01
5.000000E+01
5.000000E+01
5.000000E+01
5.000000E+01
5.000000E+01
5.000000E+01
5.000000E+01
5.000000E+01
5.000000E+01
5.000000E+01
5.000000E+01
5.000000E+01
5.000000E+01
5.000000E+01
5.000000E+01
5.000000E+01
5.000000E+01
5.000000E+01
5.000000E+01
5.000000E+01
5.000000E+01
5.000000E+01
5.000000E+01
5.000000E+01
5.000000E+01
5.000000E+01
5.000000E+01
5.000000E+01
5.000000E+01
5.000000E+01
5.000000E+01
5.000000E+01
5.000000E+01
5.000000E+01
5.000000E+01
5.000000E+01
5.000000E+01
5.000000E+01
5.000000E+01
5.000000E+01
5.000000E+01
5.000000E+01
5.000000E+01
5.000000E+01
5.000000E+01
5.000000E+01
5.000000E+01
5.000000E+01
5.000000E+01
5.000000E+01
5.000000E+01
5.000000E+01
5.000000E+01
5.000000E+01
5.000000E+01
5.000000E+01
5.000000E+01
5.000000E+01
5.000000E+01
5.000000E+01
5.000000E+01
5.000000E+01
5.000000E+01
5.000000E+01
5.000000E+01
5.000000E+01
5.000000E+01
5.000000E+01
5.000000E+01
5.000000E+01
5.000000E+01
5.000000E+01
5.000000E+01
5.000000E+01
5.000000E+01
5.000000E+01
5.000000E+01
5.000000E+01
5.000000E+01
5.000000E+01
5.000000E+01
5.000000E+01
5.000000E+01
5.000000E+01
5.000000E+01
5.000000E+01
5.000000E+01
5.000000E+01
5.000000E+01
5.000000E+01
5.000000E+01
5.000000E+01
5.000000E+01
5.000000E+01
5.000000E+01
5.000000E+01
5.500000E+01
5.500000E+01
5.500000E+01
5.500000E+01
5.500000E+01
5.500000E+01
5.500000E+01
5.500000E+01
5.500000E+01
5.500000E+01
5.500000E+01
5.500000E+01
5.500000E+01
5.500000E+01
5.500000E+01
5.500000E+01
5.500000E+01
5.500000E+01
5.500000E+01
5.500000E+01
5.500000E+01
5.500000E+01
5.500000E+01
5.500000E+01
5.500000E+01
5.500000E+01
5.500000E+01
5.500000E+01
5.500000E+01
5.500000E+01
5.500000E+01
5.500000E+01
5.500000E+01
5.500000E+01
5.500000E+01
5.500000E+01
5.500000E+01
5.500000E+01
5.500000E+01
5.500000E+01
5.500000E+01
5.500000E+01
5.500000E+01
5.500000E+01
5.500000E+01
5.500000E+01
5.500000E+01
5.500000E+01
5.500000E+01
5.500000E+01
5.500000E+01
5.500000E+01
5.500000E+01
5.500000E+01
5.500000E+01
5.500000E+01
5.500000E+01
5.500000E+01
5.500000E+01
5.500000E+01
5.500000E+01
5.500000E+01
5.500000E+01
5.500000E+01
5.500000E+01
5.500000E+01
5.500000E+01
5.500000E+01
5.500000E+01
5.500000E+01
5.500000E+01
5.500000E+01
5.500000E+01
5.500000E+01
5.500000E+01
5.500000E+01
5.500000E+01
5.500000E+01
5.500000E+01
5.500000E+01
5.500000E+01
5.500000E+01
5.500000E+01
5.500000E+01
5.500000E+01
5.500000E+01
5.500000E+01
5.500000E+01
5.500000E+01
5.500000E+01
5.500000E+01
5.500000E+01
5.500000E+01
5.500000E+01
5.500000E+01
5.500000E+01
5.500000E+01
5.500000E+01
5.500000E+01
5.500000E+01
5.500000E+01
5.500000E+01
5.500000E+01
5.500000E+01
5.500000E+01
5.500000E+01
5.500000E+01
5.500000E+01
5.500000E+01
5.500000E+01
5.500000E+01
5.500000E+01
5.500000E+01
5.500000E+01
5.500000E+01
5.500000E+01
5.500000E+01
5.500000E+01
5.500000E+01
5.500000E+01
5.500000E+01
5.500000E+01
5.500000E+01
5.500000E+01
5.500000E+01
5.500000E+01
5.500000E+01
5.500000E+01
5.500000E+01
5.500000E+01
5.500000E+01
5.500000E+01
5.500000E+01
5.500000E+01
5.500000E+01
5.500000E+01
5.500000E+01
5.500000E+01
5.500000E+01
5.500000E+01
5.500000E+01
5.500000E+01
5.500000E+01
5.500000E+01
5.500000E+01
5.500000E+01
5.500000E+01
5.500000E+01
5.500000E+01
5.500000E+01
5.500000E+01
5.500000E+01
5.500000E+01
5.500000E+01
5.500000E+01
5.500000E+01
5.500000E+01
5.500000E+01
5.500000E+01
5.500000E+01
5.500000E+01
5.500000E+01
5.500000E+01
5.500000E+01
5.500000E+01
5.500000E+01
5.500000E+01
5.500000E+01
5.500000E+01
5.500000E+01
5.500000E+01
5.500000E+01
5.500000E+01
5.500000E+01
5.500000E+01
5.500000E+01
5.500000E+01
5.500000E+01
5.500000E+01
5.500000E+01
5.500000E+01
5.500000E+01
5.500000E+01
5.500000E+01
5.500000E+01
5.500000E+01
5.500000E+01
5.500000E+01
5.500000E+01
5.500000E+01
5.500000E+01
5.500000E+01
5.500000E+01
5.500000E+01
5.500000E+01
5.500000E+01
5.500000E+01
5.500000E+01
5.500000E+01
5.500000E+01
5.500000E+01
6.000000E+01
6.000000E+01
6.000000E+01
6.000000E+01
6.000000E+01
6.000000E+01
6.000000E+01
6.000000E+01
6.000000E+01
6.000000E+01
6.000000E+01
6.000000E+01
6.000000E+01
6.000000E+01
6.000000E+01
6.000000E+01
6.000000E+01
6.000000E+01
6.000000E+01
6.000000E+01
6.000000E+01
6.000000E+01
6.000000E+01
6.000000E+01
6.000000E+01
6.000000E+01
6.000000E+01
6.000000E+01
6.000000E+01
6.000000E+01
6.000000E+01
6.000000E+01
6.000000E+01
6.000000E+01
6.000000E+01
6.000000E+01
6.000000E+01
6.000000E+01
6.000000E+01
6.000000E+01
6.000000E+01
6.000000E+01
6.000000E+01
6.000000E+01
6.000000E+01
6.000000E+01
6.000000E+01
6.000000E+01
6.000000E+01
6.000000E+01
6.000000E+01
6.000000E+01
6.000000E+01
6.000000E+01
6.000000E+01
6.000000E+01
6.000000E+01
6.000000E+01
6.000000E+01
6.000000E+01
6.000000E+01
6.000000E+01
6.000000E+01
6.000000E+01
6.000000E+01
6.000000E+01
6.000000E+01
6.000000E+01
6.000000E+01
6.000000E+01
6.000000E+01
6.000000E+01
6.000000E+01
6.000000E+01
6.000000E+01
6.000000E+01
6.000000E+01
6.000000E+01
6.000000E+01
6.000000E+01
6.000000E+01
6.000000E+01
6.000000E+01
6.000000E+01
6.000000E+01
6.000000E+01
6.000000E+01
6.000000E+01
6.000000E+01
6.000000E+01
6.000000E+01
6.000000E+01
6.000000E+01
6.000000E+01
6.000000E+01
6.000000E+01
6.000000E+01
6.000000E+01
6.000000E+01
6.000000E+01
6.000000E+01
6.000000E+01
6.000000E+01
6.000000E+01
6.000000E+01
6.000000E+01
6.000000E+01
6.000000E+01
6.000000E+01
6.000000E+01
6.000000E+01
6.000000E+01
6.000000E+01
6.000000E+01
6.000000E+01
6.000000E+01
6.000000E+01
6.000000E+01
6.000000E+01
6.000000E+01
6.000000E+01
6.000000E+01
6.000000E+01
6.000000E+01
6.000000E+01
6.000000E+01
6.000000E+01
6.000000E+01
6.000000E+01
6.000000E+01
6.000000E+01
6.000000E+01
6.000000E+01
6.000000E+01
6.000000E+01
6.000000E+01
6.000000E+01
6.000000E+01
6.000000E+01
6.000000E+01
6.000000E+01
6.000000E+01
6.000000E+01
6.000000E+01
6.000000E+01
6.000000E+01
6.000000E+01
6.000000E+01
6.000000E+01
6.000000E+01
6.000000E+01
6.000000E+01
6.000000E+01
6.000000E+01
6.000000E+01
6.000000E+01
6.000000E+01
6.000000E+01
6.000000E+01
6.000000E+01
6.000000E+01
6.000000E+01
6.000000E+01
6.000000E+01
6.000000E+01
6.000000E+01
6.000000E+01
6.000000E+01
6.000000E+01
6.000000E+01
6.000000E+01
6.000000E+01
6.000000E+01
6.000000E+01
6.000000E+01
6.000000E+01
6.000000E+01
6.000000E+01
6.000000E+01
6.000000E+01
6.000000E+01
6.000000E+01
6.000000E+01
6.000000E+01
6.000000E+01
6.000000E+01
6.000000E+01
6.000000E+01
6.000000E+01
6.000000E+01
6.000000E+01
6.000000E+01
6.000000E+01
6.000000E+01
6.000000E+01
6.000000E+01
6.000000E+01
6.000000E+01
6.000000E+01
6.000000E+01
6.000000E+01
6.500000E+01
6.500000E+01
6.500000E+01
6.500000E+01
6.500000E+01
6.500000E+01
6.500000E+01
6.500000E+01
6.500000E+01
6.500000E+01
6.500000E+01
6.500000E+01
6.500000E+01
6.500000E+01
6.500000E+01
6.500000E+01
6.500000E+01
6.500000E+01
6.500000E+01
6.500000E+01
6.500000E+01
6.500000E+01
6.500000E+01
6.500000E+01
6.500000E+01
6.500000E+01
6.500000E+01
6.500000E+01
6.500000E+01
6.500000E+01
6.500000E+01
6.500000E+01
6.500000E+01
6.500000E+01
6.500000E+01
6.500000E+01
6.500000E+01
6.500000E+01
6.500000E+01
6.500000E+01
6.500000E+01
6.500000E+01
6.500000E+01
6.500000E+01
6.500000E+01
6.500000E+01
6.500000E+01
6.500000E+01
6.500000E+01
6.500000E+01
6.500000E+01
6.500000E+01
6.500000E+01
6.500000E+01
6.500000E+01
6.500000E+01
6.500000E+01
6.500000E+01
6.500000E+01
6.500000E+01
6.500000E+01
6.500000E+01
6.500000E+01
6.500000E+01
6.500000E+01
6.500000E+01
6.500000E+01
6.500000E+01
6.500000E+01
6.500000E+01
6.500000E+01
6.500000E+01
6.500000E+01
6.500000E+01
6.500000E+01
6.500000E+01
6.500000E+01
6.500000E+01
6.500000E+01
6.500000E+01
6.500000E+01
6.500000E+01
6.500000E+01
6.500000E+01
6.500000E+01
6.500000E+01
6.500000E+01
6.500000E+01
6.500000E+01
6.500000E+01
6.500000E+01
6.500000E+01
6.500000E+01
6.500000E+01
6.500000E+01
6.500000E+01
6.500000E+01
6.500000E+01
6.500000E+01
6.500000E+01
6.500000E+01
6.500000E+01
6.500000E+01
6.500000E+01
6.500000E+01
6.500000E+01
6.500000E+01
6.500000E+01
6.500000E+01
6.500000E+01
6.500000E+01
6.500000E+01
6.500000E+01
6.500000E+01
6.500000E+01
6.500000E+01
6.500000E+01
6.500000E+01
6.500000E+01
6.500000E+01
6.500000E+01
6.500000E+01
6.500000E+01
6.500000E+01
6.500000E+01
6.500000E+01
6.500000E+01
6.500000E+01
6.500000E+01
6.500000E+01
6.500000E+01
6.500000E+01
6.500000E+01
6.500000E+01
6.500000E+01
6.500000E+01
6.500000E+01
6.500000E+01
6.500000E+01
6.500000E+01
6.500000E+01
6.500000E+01
6.500000E+01
6.500000E+01
6.500000E+01
6.500000E+01
6.500000E+01
6.500000E+01
6.500000E+01
6.500000E+01
6.500000E+01
6.500000E+01
6.500000E+01
6.500000E+01
6.500000E+01
6.500000E+01
6.500000E+01
6.500000E+01
6.500000E+01
6.500000E+01
6.500000E+01
6.500000E+01
6.500000E+01
6.500000E+01
6.500000E+01
6.500000E+01
6.500000E+01
6.500000E+01
6.500000E+01
6.500000E+01
6.500000E+01
6.500000E+01
6.500000E+01
6.500000E+01
6.500000E+01
6.500000E+01
6.500000E+01
6.500000E+01
6.500000E+01
6.500000E+01
6.500000E+01
6.500000E+01
6.500000E+01
6.500000E+01
6.500000E+01
6.500000E+01
6.500000E+01
6.500000E+01
6.500000E+01
6.500000E+01
6.500000E+01
6.500000E+01
6.500000E+01
6.500000E+01
6.500000E+01
6.500000E+01
6.500000E+01
6.500000E+01
6.500000E+01
6.500000E+01
6.500000E+01
7.000000E+01
7.000000E+01
7.000000E+01
7.000000E+01
7.000000E+01
7.000000E+01
7.000000E+01
7.000000E+01
7.000000E+01
7.000000E+01
7.000000E+01
7.000000E+01
7.000000E+01
7.000000E+01
7.000000E+01
7.000000E+01
7.000000E+01
7.000000E+01
7.000000E+01
7.000000E+01
7.000000E+01
7.000000E+01
7.000000E+01
7.000000E+01
7.000000E+01
7.000000E+01
7.000000E+01
7.000000E+01
7.000000E+01
7.000000E+01
7.000000E+01
7.000000E+01
7.000000E+01
7.000000E+01
7.000000E+01
7.000000E+01
7.000000E+01
7.000000E+01
7.000000E+01
7.000000E+01
7.000000E+01
7.000000E+01
7.000000E+01
7.000000E+01
7.000000E+01
7.000000E+01
7.000000E+01
7.000000E+01
7.000000E+01
7.000000E+01
7.000000E+01
7.000000E+01
7.000000E+01
7.000000E+01
7.000000E+01
7.000000E+01
7.000000E+01
7.000000E+01
7.000000E+01
7.000000E+01
7.000000E+01
7.000000E+01
7.000000E+01
7.000000E+01
7.000000E+01
7.000000E+01
7.000000E+01
7.000000E+01
7.000000E+01
7.000000E+01
7.000000E+01
7.000000E+01
7.000000E+01
7.000000E+01
7.000000E+01
7.000000E+01
7.000000E+01
7.000000E+01
7.000000E+01
7.000000E+01
7.000000E+01
7.000000E+01
7.000000E+01
7.000000E+01
7.000000E+01
7.000000E+01
7.000000E+01
7.000000E+01
7.000000E+01
7.000000E+01
7.000000E+01
7.000000E+01
7.000000E+01
7.000000E+01
7.000000E+01
7.000000E+01
7.000000E+01
7.000000E+01
7.000000E+01
7.000000E+01
7.000000E+01
7.000000E+01
7.000000E+01
7.000000E+01
7.000000E+01
7.000000E+01
7.000000E+01
7.000000E+01
7.000000E+01
7.000000E+01
7.000000E+01
7.000000E+01
7.000000E+01
7.000000E+01
7.000000E+01
7.000000E+01
7.000000E+01
7.000000E+01
7.000000E+01
7.000000E+01
7.000000E+01
7.000000E+01
7.000000E+01
7.000000E+01
7.000000E+01
7.000000E+01
7.000000E+01
7.000000E+01
7.000000E+01
7.000000E+01
7.000000E+01
7.000000E+01
7.000000E+01
7.000000E+01
7.000000E+01
7.000000E+01
7.000000E+01
7.000000E+01
7.000000E+01
7.000000E+01
7.000000E+01
7.000000E+01
7.000000E+01
7.000000E+01
7.000000E+01
7.000000E+01
7.000000E+01
7.000000E+01
7.000000E+01
7.000000E+01
7.000000E+01
7.000000E+01
7.000000E+01
7.000000E+01
7.000000E+01
7.000000E+01
7.000000E+01
7.000000E+01
7.000000E+01
7.000000E+01
7.000000E+01
7.000000E+01
7.000000E+01
7.000000E+01
7.000000E+01
7.000000E+01
7.000000E+01
7.000000E+01
7.000000E+01
7.000000E+01
7.000000E+01
7.000000E+01
7.000000E+01
7.000000E+01
7.000000E+01
7.000000E+01
7.000000E+01
7.000000E+01
7.000000E+01
7.000000E+01
7.000000E+01
7.000000E+01
7.000000E+01
7.000000E+01
7.000000E+01
7.000000E+01
7.000000E+01
7.000000E+01
7.000000E+01
7.000000E+01
7.000000E+01
7.000000E+01
7.000000E+01
7.000000E+01
7.000000E+01
7.000000E+01
7.000000E+01
7.000000E+01
7.000000E+01
7.000000E+01
7.000000E+01
7.500000E+01
7.500000E+01
7.500000E+01
7.500000E+01
7.500000E+01
7.500000E+01
7.500000E+01
7.500000E+01
7.500000E+01
7.500000E+01
7.500000E+01
7.500000E+01
7.500000E+01
7.500000E+01
7.500000E+01
7.500000E+01
7.500000E+01
7.500000E+01
7.500000E+01
7.500000E+01
7.500000E+01
7.500000E+01
7.500000E+01
7.500000E+01
7.500000E+01
7.500000E+01
7.500000E+01
7.500000E+01
7.500000E+01
7.500000E+01
7.500000E+01
7.500000E+01
7.500000E+01
7.500000E+01
7.500000E+01
7.500000E+01
7.500000E+01
7.500000E+01
7.500000E+01
7.500000E+01
7.500000E+01
7.500000E+01
7.500000E+01
7.500000E+01
7.500000E+01
7.500000E+01
7.500000E+01
7.500000E+01
7.500000E+01
7.500000E+01
7.500000E+01
7.500000E+01
7.500000E+01
7.500000E+01
7.500000E+01
7.500000E+01
7.500000E+01
7.500000E+01
7.500000E+01
7.500000E+01
7.500000E+01
7.500000E+01
7.500000E+01
7.500000E+01
7.500000E+01
7.500000E+01
7.500000E+01
7.500000E+01
7.500000E+01
7.500000E+01
7.500000E+01
7.500000E+01
7.500000E+01
7.500000E+01
7.500000E+01
7.500000E+01
7.500000E+01
7.500000E+01
7.500000E+01
7.500000E+01
7.500000E+01
7.500000E+01
7.500000E+01
7.500000E+01
7.500000E+01
7.500000E+01
7.500000E+01
7.500000E+01
7.500000E+01
7.500000E+01
7.500000E+01
7.500000E+01
7.500000E+01
7.500000E+01
7.500000E+01
7.500000E+01
7.500000E+01
7.500000E+01
7.500000E+01
7.500000E+01
7.500000E+01
7.500000E+01
7.500000E+01
7.500000E+01
7.500000E+01
7.500000E+01
7.500000E+01
7.500000E+01
7.500000E+01
7.500000E+01
7.500000E+01
7.500000E+01
7.500000E+01
7.500000E+01
7.500000E+01
7.500000E+01
7.500000E+01
7.500000E+01
7.500000E+01
7.500000E+01
7.500000E+01
7.500000E+01
7.500000E+01
7.500000E+01
7.500000E+01
7.500000E+01
7.500000E+01
7.500000E+01
7.500000E+01
7.500000E+01
7.500000E+01
7.500000E+01
7.500000E+01
7.500000E+01
7.500000E+01
7.500000E+01
7.500000E+01
7.500000E+01
7.500000E+01
7.500000E+01
7.500000E+01
7.500000E+01
7.500000E+01
7.500000E+01
7.500000E+01
7.500000E+01
7.500000E+01
7.500000E+01
7.500000E+01
7.500000E+01
7.500000E+01
7.500000E+01
7.500000E+01
7.500000E+01
7.500000E+01
7.500000E+01
7.500000E+01
7.500000E+01
7.500000E+01
7.500000E+01
7.500000E+01
7.500000E+01
7.500000E+01
7.500000E+01
7.500000E+01
7.500000E+01
7.500000E+01
7.500000E+01
7.500000E+01
7.500000E+01
7.500000E+01
7.500000E+01
7.500000E+01
7.500000E+01
7.500000E+01
7.500000E+01
7.500000E+01
7.500000E+01
7.500000E+01
7.500000E+01
7.500000E+01
7.500000E+01
7.500000E+01
7.500000E+01
7.500000E+01
7.500000E+01
7.500000E+01
7.500000E+01
7.500000E+01
7.500000E+01
7.500000E+01
7.500000E+01
7.500000E+01
7.500000E+01
7.500000E+01
7.500000E+01
7.500000E+01
7.500000E+01
7.500000E+01
7.500000E+01
7.500000E+01
8.000000E+01
8.000000E+01
8.000000E+01
8.000000E+01
8.000000E+01
8.000000E+01
8.000000E+01
8.000000E+01
8.000000E+01
8.000000E+01
8.000000E+01
8.000000E+01
8.000000E+01
8.000000E+01
8.000000E+01
8.000000E+01
8.000000E+01
8.000000E+01
8.000000E+01
8.000000E+01
8.000000E+01
8.000000E+01
8.000000E+01
8.000000E+01
8.000000E+01
8.000000E+01
8.000000E+01
8.000000E+01
8.000000E+01
8.000000E+01
8.000000E+01
8.000000E+01
8.000000E+01
8.000000E+01
8.000000E+01
8.000000E+01
8.000000E+01
8.000000E+01
8.000000E+01
8.000000E+01
8.000000E+01
8.000000E+01
8.000000E+01
8.000000E+01
8.000000E+01
8.000000E+01
8.000000E+01
8.000000E+01
8.000000E+01
8.000000E+01
8.000000E+01
8.000000E+01
8.000000E+01
8.000000E+01
8.000000E+01
8.000000E+01
8.000000E+01
8.000000E+01
8.000000E+01
8.000000E+01
8.000000E+01
8.000000E+01
8.000000E+01
8.000000E+01
8.000000E+01
8.000000E+01
8.000000E+01
8.000000E+01
8.000000E+01
8.000000E+01
8.000000E+01
8.000000E+01
8.000000E+01
8.000000E+01
8.000000E+01
8.000000E+01
8.000000E+01
8.000000E+01
8.000000E+01
8.000000E+01
8.000000E+01
8.000000E+01
8.000000E+01
8.000000E+01
8.000000E+01
8.000000E+01
8.000000E+01
8.000000E+01
8.000000E+01
8.000000E+01
8.000000E+01
8.000000E+01
8.000000E+01
8.000000E+01
8.000000E+01
8.000000E+01
8.000000E+01
8.000000E+01
8.000000E+01
8.000000E+01
8.000000E+01
8.000000E+01
8.000000E+01
8.000000E+01
8.000000E+01
8.000000E+01
8.000000E+01
8.000000E+01
8.000000E+01
8.000000E+01
8.000000E+01
8.000000E+01
8.000000E+01
8.000000E+01
8.000000E+01
8.000000E+01
8.000000E+01
8.000000E+01
8.000000E+01
8.000000E+01
8.000000E+01
8.000000E+01
8.000000E+01
8.000000E+01
8.000000E+01
8.000000E+01
8.000000E+01
8.000000E+01
8.000000E+01
8.000000E+01
8.000000E+01
8.000000E+01
8.000000E+01
8.000000E+01
8.000000E+01
8.000000E+01
8.000000E+01
8.000000E+01
8.000000E+01
8.000000E+01
8.000000E+01
8.000000E+01
8.000000E+01
8.000000E+01
8.000000E+01
8.000000E+01
8.000000E+01
8.000000E+01
8.000000E+01
8.000000E+01
8.000000E+01
8.000000E+01
8.000000E+01
8.000000E+01
8.000000E+01
8.000000E+01
8.000000E+01
8.000000E+01
8.000000E+01
8.000000E+01
8.000000E+01
8.000000E+01
8.000000E+01
8.000000E+01
8.000000E+01
8.000000E+01
8.000000E+01
8.000000E+01
8.000000E+01
8.000000E+01
8.000000E+01
8.000000E+01
8.000000E+01
8.000000E+01
8.000000E+01
8.000000E+01
8.000000E+01
8.000000E+01
8.000000E+01
8.000000E+01
8.000000E+01
8.000000E+01
8.000000E+01
8.000000E+01
8.000000E+01
8.000000E+01
8.000000E+01
8.000000E+01
8.000000E+01
8.000000E+01
8.000000E+01
8.000000E+01
8.000000E+01
8.000000E+01
8.000000E+01
8.000000E+01
8.000000E+01
8.000000E+01
8.000000E+01
8.000000E+01
8.000000E+01
8.500000E+01
8.500000E+01
8.500000E+01
8.500000E+01
8.500000E+01
8.500000E+01
8.500000E+01
8.500000E+01
8.500000E+01
8.500000E+01
8.500000E+01
8.500000E+01
8.500000E+01
8.500000E+01
8.500000E+01
8.500000E+01
8.500000E+01
8.500000E+01
8.500000E+01
8.500000E+01
8.500000E+01
8.500000E+01
8.500000E+01
8.500000E+01
8.500000E+01
8.500000E+01
8.500000E+01
8.500000E+01
8.500000E+01
8.500000E+01
8.500000E+01
8.500000E+01
8.500000E+01
8.500000E+01
8.500000E+01
8.500000E+01
8.500000E+01
8.500000E+01
8.500000E+01
8.500000E+01
8.500000E+01
8.500000E+01
8.500000E+01
8.500000E+01
8.500000E+01
8.500000E+01
8.500000E+01
8.500000E+01
8.500000E+01
8.500000E+01
8.500000E+01
8.500000E+01
8.500000E+01
8.500000E+01
8.500000E+01
8.500000E+01
8.500000E+01
8.500000E+01
8.500000E+01
8.500000E+01
8.500000E+01
8.500000E+01
8.500000E+01
8.500000E+01
8.500000E+01
8.500000E+01
8.500000E+01
8.500000E+01
8.500000E+01
8.500000E+01
8.500000E+01
8.500000E+01
8.500000E+01
8.500000E+01
8.500000E+01
8.500000E+01
8.500000E+01
8.500000E+01
8.500000E+01
8.500000E+01
8.500000E+01
8.500000E+01
8.500000E+01
8.500000E+01
8.500000E+01
8.500000E+01
8.500000E+01
8.500000E+01
8.500000E+01
8.500000E+01
8.500000E+01
8.500000E+01
8.500000E+01
8.500000E+01
8.500000E+01
8.500000E+01
8.500000E+01
8.500000E+01
8.500000E+01
8.500000E+01
8.500000E+01
8.500000E+01
8.500000E+01
8.500000E+01
8.500000E+01
8.500000E+01
8.500000E+01
8.500000E+01
8.500000E+01
8.500000E+01
8.500000E+01
8.500000E+01
8.500000E+01
8.500000E+01
8.500000E+01
8.500000E+01
8.500000E+01
8.500000E+01
8.500000E+01
8.500000E+01
8.500000E+01
8.500000E+01
8.500000E+01
8.500000E+01
8.500000E+01
8.500000E+01
8.500000E+01
8.500000E+01
8.500000E+01
8.500000E+01
8.500000E+01
8.500000E+01
8.500000E+01
8.500000E+01
8.500000E+01
8.500000E+01
8.500000E+01
8.500000E+01
8.500000E+01
8.500000E+01
8.500000E+01
8.500000E+01
8.500000E+01
8.500000E+01
8.500000E+01
8.500000E+01
8.500000E+01
8.500000E+01
8.500000E+01
8.500000E+01
8.500000E+01
8.500000E+01
8.500000E+01
8.500000E+01
8.500000E+01
8.500000E+01
8.500000E+01
8.500000E+01
8.500000E+01
8.500000E+01
8.500000E+01
8.500000E+01
8.500000E+01
8.500000E+01
8.500000E+01
8.500000E+01
8.500000E+01
8.500000E+01
8.500000E+01
8.500000E+01
8.500000E+01
8.500000E+01
8.500000E+01
8.500000E+01
8.500000E+01
8.500000E+01
8.500000E+01
8.500000E+01
8.500000E+01
8.500000E+01
8.500000E+01
8.500000E+01
8.500000E+01
8.500000E+01
8.500000E+01
8.500000E+01
8.500000E+01
8.500000E+01
8.500000E+01
8.500000E+01
8.500000E+01
8.500000E+01
8.500000E+01
8.500000E+01
8.500000E+01
8.500000E+01
8.500000E+01
8.500000E+01
8.500000E+01
8.500000E+01
8.500000E+01
9.000000E+01
9.000000E+01
9.000000E+01
9.000000E+01
9.000000E+01
9.000000E+01
9.000000E+01
9.000000E+01
9.000000E+01
9.000000E+01
9.000000E+01
9.000000E+01
9.000000E+01
9.000000E+01
9.000000E+01
9.000000E+01
9.000000E+01
9.000000E+01
9.000000E+01
9.000000E+01
9.000000E+01
9.000000E+01
9.000000E+01
9.000000E+01
9.000000E+01
9.000000E+01
9.000000E+01
9.000000E+01
9.000000E+01
9.000000E+01
9.000000E+01
9.000000E+01
9.000000E+01
9.000000E+01
9.000000E+01
9.000000E+01
9.000000E+01
9.000000E+01
9.000000E+01
9.000000E+01
9.000000E+01
9.000000E+01
9.000000E+01
9.000000E+01
9.000000E+01
9.000000E+01
9.000000E+01
9.000000E+01
9.000000E+01
9.000000E+01
9.000000E+01
9.000000E+01
9.000000E+01
9.000000E+01
9.000000E+01
9.000000E+01
9.000000E+01
9.000000E+01
9.000000E+01
9.000000E+01
9.000000E+01
9.000000E+01
9.000000E+01
9.000000E+01
9.000000E+01
9.000000E+01
9.000000E+01
9.000000E+01
9.000000E+01
9.000000E+01
9.000000E+01
9.000000E+01
9.000000E+01
9.000000E+01
9.000000E+01
9.000000E+01
9.000000E+01
9.000000E+01
9.000000E+01
9.000000E+01
9.000000E+01
9.000000E+01
9.000000E+01
9.000000E+01
9.000000E+01
9.000000E+01
9.000000E+01
9.000000E+01
9.000000E+01
9.000000E+01
9.000000E+01
9.000000E+01
9.000000E+01
9.000000E+01
9.000000E+01
9.000000E+01
9.000000E+01
9.000000E+01
9.000000E+01
9.000000E+01
9.000000E+01
9.000000E+01
9.000000E+01
9.000000E+01
9.000000E+01
9.000000E+01
9.000000E+01
9.000000E+01
9.000000E+01
9.000000E+01
9.000000E+01
9.000000E+01
9.000000E+01
9.000000E+01
9.000000E+01
9.000000E+01
9.000000E+01
9.000000E+01
9.000000E+01
9.000000E+01
9.000000E+01
9.000000E+01
9.000000E+01
9.000000E+01
9.000000E+01
9.000000E+01
9.000000E+01
9.000000E+01
9.000000E+01
9.000000E+01
9.000000E+01
9.000000E+01
9.000000E+01
9.000000E+01
9.000000E+01
9.000000E+01
9.000000E+01
9.000000E+01
9.000000E+01
9.000000E+01
9.000000E+01
9.000000E+01
9.000000E+01
9.000000E+01
9.000000E+01
9.000000E+01
9.000000E+01
9.000000E+01
9.000000E+01
9.000000E+01
9.000000E+01
9.000000E+01
9.000000E+01
9.000000E+01
9.000000E+01
9.000000E+01
9.000000E+01
9.000000E+01
9.000000E+01
9.000000E+01
9.000000E+01
9.000000E+01
9.000000E+01
9.000000E+01
9.000000E+01
9.000000E+01
9.000000E+01
9.000000E+01
9.000000E+01
9.000000E+01
9.000000E+01
9.000000E+01
9.000000E+01
9.000000E+01
9.000000E+01
9.000000E+01
9.000000E+01
9.000000E+01
9.000000E+01
9.000000E+01
9.000000E+01
9.000000E+01
9.000000E+01
9.000000E+01
9.000000E+01
9.000000E+01
9.000000E+01
9.000000E+01
9.000000E+01
9.000000E+01
9.000000E+01
9.000000E+01
9.000000E+01
9.000000E+01
9.000000E+01
9.000000E+01
9.000000E+01
9.000000E+01
9.000000E+01
9.000000E+01
9.000000E+01
9.500000E+01
9.500000E+01
9.500000E+01
9.500000E+01
9.500000E+01
9.500000E+01
9.500000E+01
9.500000E+01
9.500000E+01
9.500000E+01
9.500000E+01
9.500000E+01
9.500000E+01
9.500000E+01
9.500000E+01
9.500000E+01
9.500000E+01
9.500000E+01
9.500000E+01
9.500000E+01
9.500000E+01
9.500000E+01
9.500000E+01
9.500000E+01
9.500000E+01
9.500000E+01
9.500000E+01
9.500000E+01
9.500000E+01
9.500000E+01
9.500000E+01
9.500000E+01
9.500000E+01
9.500000E+01
9.500000E+01
9.500000E+01
9.500000E+01
9.500000E+01
9.500000E+01
9.500000E+01
9.500000E+01
9.500000E+01
9.500000E+01
9.500000E+01
9.500000E+01
9.500000E+01
9.500000E+01
9.500000E+01
9.500000E+01
9.500000E+01
9.500000E+01
9.500000E+01
9.500000E+01
9.500000E+01
9.500000E+01
9.500000E+01
9.500000E+01
9.500000E+01
9.500000E+01
9.500000E+01
9.500000E+01
9.500000E+01
9.500000E+01
9.500000E+01
9.500000E+01
9.500000E+01
9.500000E+01
9.500000E+01
9.500000E+01
9.500000E+01
9.500000E+01
9.500000E+01
9.500000E+01
9.500000E+01
9.500000E+01
9.500000E+01
9.500000E+01
9.500000E+01
9.500000E+01
9.500000E+01
9.500000E+01
9.500000E+01
9.500000E+01
9.500000E+01
9.500000E+01
9.500000E+01
9.500000E+01
9.500000E+01
9.500000E+01
9.500000E+01
9.500000E+01
9.500000E+01
9.500000E+01
9.500000E+01
9.500000E+01
9.500000E+01
9.500000E+01
9.500000E+01
9.500000E+01
9.500000E+01
9.500000E+01
9.500000E+01
9.500000E+01
9.500000E+01
9.500000E+01
9.500000E+01
9.500000E+01
9.500000E+01
9.500000E+01
9.500000E+01
9.500000E+01
9.500000E+01
9.500000E+01
9.500000E+01
9.500000E+01
9.500000E+01
9.500000E+01
9.500000E+01
9.500000E+01
9.500000E+01
9.500000E+01
9.500000E+01
9.500000E+01
9.500000E+01
9.500000E+01
9.500000E+01
9.500000E+01
9.500000E+01
9.500000E+01
9.500000E+01
9.500000E+01
9.500000E+01
9.500000E+01
9.500000E+01
9.500000E+01
9.500000E+01
9.500000E+01
9.500000E+01
9.500000E+01
9.500000E+01
9.500000E+01
9.500000E+01
9.500000E+01
9.500000E+01
9.500000E+01
9.500000E+01
9.500000E+01
9.500000E+01
9.500000E+01
9.500000E+01
9.500000E+01
9.500000E+01
9.500000E+01
9.500000E+01
9.500000E+01
9.500000E+01
9.500000E+01
9.500000E+01
9.500000E+01
9.500000E+01
9.500000E+01
9.500000E+01
9.500000E+01
9.500000E+01
9.500000E+01
9.500000E+01
9.500000E+01
9.500000E+01
9.500000E+01
9.500000E+01
9.500000E+01
9.500000E+01
9.500000E+01
9.500000E+01
9.500000E+01
9.500000E+01
9.500000E+01
9.500000E+01
9.500000E+01
9.500000E+01
9.500000E+01
9.500000E+01
9.500000E+01
9.500000E+01
9.500000E+01
9.500000E+01
9.500000E+01
9.500000E+01
9.500000E+01
9.500000E+01
9.500000E+01
9.500000E+01
9.500000E+01
9.500000E+01
9.500000E+01
9.500000E+01
9.500000E+01
9.500000E+01
9.500000E+01
9.500000E+01
9.500000E+01
1.000000E+02
1.000000E+02
1.000000E+02
1.000000E+02
1.000000E+02
1.000000E+02
1.000000E+02
1.000000E+02
1.000000E+02
1.000000E+02
1.000000E+02
1.000000E+02
1.000000E+02
1.000000E+02
1.000000E+02
1.000000E+02
1.000000E+02
1.000000E+02
1.000000E+02
1.000000E+02
1.000000E+02
1.000000E+02
1.000000E+02
1.000000E+02
1.000000E+02
1.000000E+02
1.000000E+02
1.000000E+02
1.000000E+02
1.000000E+02
1.000000E+02
1.000000E+02
1.000000E+02
1.000000E+02
1.000000E+02
1.000000E+02
1.000000E+02
1.000000E+02
1.000000E+02
1.000000E+02
1.000000E+02
1.000000E+02
1.000000E+02
1.000000E+02
1.000000E+02
1.000000E+02
1.000000E+02
1.000000E+02
1.000000E+02
1.000000E+02
1.000000E+02
1.000000E+02
1.000000E+02
1.000000E+02
1.000000E+02
1.000000E+02
1.000000E+02
1.000000E+02
1.000000E+02
1.000000E+02
1.000000E+02
1.000000E+02
1.000000E+02
1.000000E+02
1.000000E+02
1.000000E+02
1.000000E+02
1.000000E+02
1.000000E+02
1.000000E+02
1.000000E+02
1.000000E+02
1.000000E+02
1.000000E+02
1.000000E+02
1.000000E+02
1.000000E+02
1.000000E+02
1.000000E+02
1.000000E+02
1.000000E+02
1.000000E+02
1.000000E+02
1.000000E+02
1.000000E+02
1.000000E+02
1.000000E+02
1.000000E+02
1.000000E+02
1.000000E+02
1.000000E+02
1.000000E+02
1.000000E+02
1.000000E+02
1.000000E+02
1.000000E+02
1.000000E+02
1.000000E+02
1.000000E+02
1.000000E+02
1.000000E+02
1.000000E+02
1.000000E+02
1.000000E+02
1.000000E+02
1.000000E+02
1.000000E+02
1.000000E+02
1.000000E+02
1.000000E+02
1.000000E+02
1.000000E+02
1.000000E+02
1.000000E+02
1.000000E+02
1.000000E+02
1.000000E+02
1.000000E+02
1.000000E+02
1.000000E+02
1.000000E+02
1.000000E+02
1.000000E+02
1.000000E+02
1.000000E+02
1.000000E+02
1.000000E+02
1.000000E+02
1.000000E+02
1.000000E+02
1.000000E+02
1.000000E+02
1.000000E+02
1.000000E+02
1.000000E+02
1.000000E+02
1.000000E+02
1.000000E+02
1.000000E+02
1.000000E+02
1.000000E+02
1.000000E+02
1.000000E+02
1.000000E+02
1.000000E+02
1.000000E+02
1.000000E+02
1.000000E+02
1.000000E+02
1.000000E+02
1.000000E+02
1.000000E+02
1.000000E+02
1.000000E+02
1.000000E+02
1.000000E+02
1.000000E+02
1.000000E+02
1.000000E+02
1.000000E+02
1.000000E+02
1.000000E+02
1.000000E+02
1.000000E+02
1.000000E+02
1.000000E+02
1.000000E+02
1.000000E+02
1.000000E+02
1.000000E+02
1.000000E+02
1.000000E+02
1.000000E+02
1.000000E+02
1.000000E+02
1.000000E+02
1.000000E+02
1.000000E+02
1.000000E+02
1.000000E+02
1.000000E+02
1.000000E+02
1.000000E+02
1.000000E+02
1.000000E+02
1.000000E+02
1.000000E+02
1.000000E+02
1.000000E+02
1.000000E+02
1.000000E+02
1.000000E+02
1.000000E+02
1.000000E+02
1.000000E+02
1.000000E+02
1.000000E+02
1.000000E+02
1.000000E+02
1.000000E+02
1.000000E+02
1.050000E+02
1.050000E+02
1.050000E+02
1.050000E+02
1.050000E+02
1.050000E+02
1.050000E+02
1.050000E+02
1.050000E+02
1.050000E+02
1.050000E+02
1.050000E+02
1.050000E+02
1.050000E+02
1.050000E+02
1.050000E+02
1.050000E+02
1.050000E+02
1.050000E+02
1.050000E+02
1.050000E+02
1.050000E+02
1.050000E+02
1.050000E+02
1.050000E+02
1.050000E+02
1.050000E+02
1.050000E+02
1.050000E+02
1.050000E+02
1.050000E+02
1.050000E+02
1.050000E+02
1.050000E+02
1.050000E+02
1.050000E+02
1.050000E+02
1.050000E+02
1.050000E+02
1.050000E+02
1.050000E+02
1.050000E+02
1.050000E+02
1.050000E+02
1.050000E+02
1.050000E+02
1.050000E+02
1.050000E+02
1.050000E+02
1.050000E+02
1.050000E+02
1.050000E+02
1.050000E+02
1.050000E+02
1.050000E+02
1.050000E+02
1.050000E+02
1.050000E+02
1.050000E+02
1.050000E+02
1.050000E+02
1.050000E+02
1.050000E+02
1.050000E+02
1.050000E+02
1.050000E+02
1.050000E+02
1.050000E+02
1.050000E+02
1.050000E+02
1.050000E+02
1.050000E+02
1.050000E+02
1.050000E+02
1.050000E+02
1.050000E+02
1.050000E+02
1.050000E+02
1.050000E+02
1.050000E+02
1.050000E+02
1.050000E+02
1.050000E+02
1.050000E+02
1.050000E+02
1.050000E+02
1.050000E+02
1.050000E+02
1.050000E+02
1.050000E+02
1.050000E+02
1.050000E+02
1.050000E+02
1.050000E+02
1.050000E+02
1.050000E+02
1.050000E+02
1.050000E+02
1.050000E+02
1.050000E+02
1.050000E+02
1.050000E+02
1.050000E+02
1.050000E+02
1.050000E+02
1.050000E+02
1.050000E+02
1.050000E+02
1.050000E+02
1.050000E+02
1.050000E+02
1.050000E+02
1.050000E+02
1.050000E+02
1.050000E+02
1.050000E+02
1.050000E+02
1.050000E+02
1.050000E+02
1.050000E+02
1.050000E+02
1.050000E+02
1.050000E+02
1.050000E+02
1.050000E+02
1.050000E+02
1.050000E+02
1.050000E+02
1.050000E+02
1.050000E+02
1.050000E+02
1.050000E+02
1.050000E+02
1.050000E+02
1.050000E+02
1.050000E+02
1.050000E+02
1.050000E+02
1.050000E+02
1.050000E+02
1.050000E+02
1.050000E+02
1.050000E+02
1.050000E+02
1.050000E+02
1.050000E+02
1.050000E+02
1.050000E+02
1.050000E+02
1.050000E+02
1.050000E+02
1.050000E+02
1.050000E+02
1.050000E+02
1.050000E+02
1.050000E+02
1.050000E+02
1.050000E+02
1.050000E+02
1.050000E+02
1.050000E+02
1.050000E+02
1.050000E+02
1.050000E+02
1.050000E+02
1.050000E+02
1.050000E+02
1.050000E+02
1.050000E+02
1.050000E+02
1.050000E+02
1.050000E+02
1.050000E+02
1.050000E+02
1.050000E+02
1.050000E+02
1.050000E+02
1.050000E+02
1.050000E+02
1.050000E+02
1.050000E+02
1.050000E+02
1.050000E+02
1.050000E+02
1.050000E+02
1.050000E+02
1.050000E+02
1.050000E+02
1.050000E+02
1.050000E+02
1.050000E+02
1.050000E+02
1.050000E+02
1.050000E+02
1.050000E+02
1.050000E+02
1.050000E+02
1.050000E+02
1.050000E+02
1.050000E+02
1.050000E+02
1.100000E+02
1.100000E+02
1.100000E+02
1.100000E+02
1.100000E+02
1.100000E+02
1.100000E+02
1.100000E+02
1.100000E+02
1.100000E+02
1.100000E+02
1.100000E+02
1.100000E+02
1.100000E+02
1.100000E+02
1.100000E+02
1.100000E+02
1.100000E+02
1.100000E+02
1.100000E+02
1.100000E+02
1.100000E+02
1.100000E+02
1.100000E+02
1.100000E+02
1.100000E+02
1.100000E+02
1.100000E+02
1.100000E+02
1.100000E+02
1.100000E+02
1.100000E+02
1.100000E+02
1.100000E+02
1.100000E+02
1.100000E+02
1.100000E+02
1.100000E+02
1.100000E+02
1.100000E+02
1.100000E+02
1.100000E+02
1.100000E+02
1.100000E+02
1.100000E+02
1.100000E+02
1.100000E+02
1.100000E+02
1.100000E+02
1.100000E+02
1.100000E+02
1.100000E+02
1.100000E+02
1.100000E+02
1.100000E+02
1.100000E+02
1.100000E+02
1.100000E+02
1.100000E+02
1.100000E+02
1.100000E+02
1.100000E+02
1.100000E+02
1.100000E+02
1.100000E+02
1.100000E+02
1.100000E+02
1.100000E+02
1.100000E+02
1.100000E+02
1.100000E+02
1.100000E+02
1.100000E+02
1.100000E+02
1.100000E+02
1.100000E+02
1.100000E+02
1.100000E+02
1.100000E+02
1.100000E+02
1.100000E+02
1.100000E+02
1.100000E+02
1.100000E+02
1.100000E+02
1.100000E+02
1.100000E+02
1.100000E+02
1.100000E+02
1.100000E+02
1.100000E+02
1.100000E+02
1.100000E+02
1.100000E+02
1.100000E+02
1.100000E+02
1.100000E+02
1.100000E+02
1.100000E+02
1.100000E+02
1.100000E+02
1.100000E+02
1.100000E+02
1.100000E+02
1.100000E+02
1.100000E+02
1.100000E+02
1.100000E+02
1.100000E+02
1.100000E+02
1.100000E+02
1.100000E+02
1.100000E+02
1.100000E+02
1.100000E+02
1.100000E+02
1.100000E+02
1.100000E+02
1.100000E+02
1.100000E+02
1.100000E+02
1.100000E+02
1.100000E+02
1.100000E+02
1.100000E+02
1.100000E+02
1.100000E+02
1.100000E+02
1.100000E+02
1.100000E+02
1.100000E+02
1.100000E+02
1.100000E+02
1.100000E+02
1.100000E+02
1.100000E+02
1.100000E+02
1.100000E+02
1.100000E+02
1.100000E+02
1.100000E+02
1.100000E+02
1.100000E+02
1.100000E+02
1.100000E+02
1.100000E+02
1.100000E+02
1.100000E+02
1.100000E+02
1.100000E+02
1.100000E+02
1.100000E+02
1.100000E+02
1.100000E+02
1.100000E+02
1.100000E+02
1.100000E+02
1.100000E+02
1.100000E+02
1.100000E+02
1.100000E+02
1.100000E+02
1.100000E+02
1.100000E+02
1.100000E+02
1.100000E+02
1.100000E+02
1.100000E+02
1.100000E+02
1.100000E+02
1.100000E+02
1.100000E+02
1.100000E+02
1.100000E+02
1.100000E+02
1.100000E+02
1.100000E+02
1.100000E+02
1.100000E+02
1.100000E+02
1.100000E+02
1.100000E+02
1.100000E+02
1.100000E+02
1.100000E+02
1.100000E+02
1.100000E+02
1.100000E+02
1.100000E+02
1.100000E+02
1.100000E+02
1.100000E+02
1.100000E+02
1.100000E+02
1.100000E+02
1.100000E+02
1.100000E+02
1.100000E+02
1.100000E+02
1.100000E+02
1.100000E+02
1.150000E+02
1.150000E+02
1.150000E+02
1.150000E+02
1.150000E+02
1.150000E+02
1.150000E+02
1.150000E+02
1.150000E+02
1.150000E+02
1.150000E+02
1.150000E+02
1.150000E+02
1.150000E+02
1.150000E+02
1.150000E+02
1.150000E+02
1.150000E+02
1.150000E+02
1.150000E+02
1.150000E+02
1.150000E+02
1.150000E+02
1.150000E+02
1.150000E+02
1.150000E+02
1.150000E+02
1.150000E+02
1.150000E+02
1.150000E+02
1.150000E+02
1.150000E+02
1.150000E+02
1.150000E+02
1.150000E+02
1.150000E+02
1.150000E+02
1.150000E+02
1.150000E+02
1.150000E+02
1.150000E+02
1.150000E+02
1.150000E+02
1.150000E+02
1.150000E+02
1.150000E+02
1.150000E+02
1.150000E+02
1.150000E+02
1.150000E+02
1.150000E+02
1.150000E+02
1.150000E+02
1.150000E+02
1.150000E+02
1.150000E+02
1.150000E+02
1.150000E+02
1.150000E+02
1.150000E+02
1.150000E+02
1.150000E+02
1.150000E+02
1.150000E+02
1.150000E+02
1.150000E+02
1.150000E+02
1.150000E+02
1.150000E+02
1.150000E+02
1.150000E+02
1.150000E+02
1.150000E+02
1.150000E+02
1.150000E+02
1.150000E+02
1.150000E+02
1.150000E+02
1.150000E+02
1.150000E+02
1.150000E+02
1.150000E+02
1.150000E+02
1.150000E+02
1.150000E+02
1.150000E+02
1.150000E+02
1.150000E+02
1.150000E+02
1.150000E+02
1.150000E+02
1.150000E+02
1.150000E+02
1.150000E+02
1.150000E+02
1.150000E+02
1.150000E+02
1.150000E+02
1.150000E+02
1.150000E+02
1.150000E+02
1.150000E+02
1.150000E+02
1.150000E+02
1.150000E+02
1.150000E+02
1.150000E+02
1.150000E+02
1.150000E+02
1.150000E+02
1.150000E+02
1.150000E+02
1.150000E+02
1.150000E+02
1.150000E+02
1.150000E+02
1.150000E+02
1.150000E+02
1.150000E+02
1.150000E+02
1.150000E+02
1.150000E+02
1.150000E+02
1.150000E+02
1.150000E+02
1.150000E+02
1.150000E+02
1.150000E+02
1.150000E+02
1.150000E+02
1.150000E+02
1.150000E+02
1.150000E+02
1.150000E+02
1.150000E+02
1.150000E+02
1.150000E+02
1.150000E+02
1.150000E+02
1.150000E+02
1.150000E+02
1.150000E+02
1.150000E+02
1.150000E+02
1.150000E+02
1.150000E+02
1.150000E+02
1.150000E+02
1.150000E+02
1.150000E+02
1.150000E+02
1.150000E+02
1.150000E+02
1.150000E+02
1.150000E+02
1.150000E+02
1.150000E+02
1.150000E+02
1.150000E+02
1.150000E+02
1.150000E+02
1.150000E+02
1.150000E+02
1.150000E+02
1.150000E+02
1.150000E+02
1.150000E+02
1.150000E+02
1.150000E+02
1.150000E+02
1.150000E+02
1.150000E+02
1.150000E+02
1.150000E+02
1.150000E+02
1.150000E+02
1.150000E+02
1.150000E+02
1.150000E+02
1.150000E+02
1.150000E+02
1.150000E+02
1.150000E+02
1.150000E+02
1.150000E+02
1.150000E+02
1.150000E+02
1.150000E+02
1.150000E+02
1.150000E+02
1.150000E+02
1.150000E+02
1.150000E+02
1.150000E+02
1.150000E+02
1.150000E+02
1.150000E+02
1.150000E+02
1.150000E+02
1.150000E+02
1.150000E+02
1.200000E+02
1.200000E+02
1.200000E+02
1.200000E+02
1.200000E+02
1.200000E+02
1.200000E+02
1.200000E+02
1.200000E+02
1.200000E+02
1.200000E+02
1.200000E+02
1.200000E+02
1.200000E+02
1.200000E+02
1.200000E+02
1.200000E+02
1.200000E+02
1.200000E+02
1.200000E+02
1.200000E+02
1.200000E+02
1.200000E+02
1.200000E+02
1.200000E+02
1.200000E+02
1.200000E+02
1.200000E+02
1.200000E+02
1.200000E+02
1.200000E+02
1.200000E+02
1.200000E+02
1.200000E+02
1.200000E+02
1.200000E+02
1.200000E+02
1.200000E+02
1.200000E+02
1.200000E+02
1.200000E+02
1.200000E+02
1.200000E+02
1.200000E+02
1.200000E+02
1.200000E+02
1.200000E+02
1.200000E+02
1.200000E+02
1.200000E+02
1.200000E+02
1.200000E+02
1.200000E+02
1.200000E+02
1.200000E+02
1.200000E+02
1.200000E+02
1.200000E+02
1.200000E+02
1.200000E+02
1.200000E+02
1.200000E+02
1.200000E+02
1.200000E+02
1.200000E+02
1.200000E+02
1.200000E+02
1.200000E+02
1.200000E+02
1.200000E+02
1.200000E+02
1.200000E+02
1.200000E+02
1.200000E+02
1.200000E+02
1.200000E+02
1.200000E+02
1.200000E+02
1.200000E+02
1.200000E+02
1.200000E+02
1.200000E+02
1.200000E+02
1.200000E+02
1.200000E+02
1.200000E+02
1.200000E+02
1.200000E+02
1.200000E+02
1.200000E+02
1.200000E+02
1.200000E+02
1.200000E+02
1.200000E+02
1.200000E+02
1.200000E+02
1.200000E+02
1.200000E+02
1.200000E+02
1.200000E+02
1.200000E+02
1.200000E+02
1.200000E+02
1.200000E+02
1.200000E+02
1.200000E+02
1.200000E+02
1.200000E+02
1.200000E+02
1.200000E+02
1.200000E+02
1.200000E+02
1.200000E+02
1.200000E+02
1.200000E+02
1.200000E+02
1.200000E+02
1.200000E+02
1.200000E+02
1.200000E+02
1.200000E+02
1.200000E+02
1.200000E+02
1.200000E+02
1.200000E+02
1.200000E+02
1.200000E+02
1.200000E+02
1.200000E+02
1.200000E+02
1.200000E+02
1.200000E+02
1.200000E+02
1.200000E+02
1.200000E+02
1.200000E+02
1.200000E+02
1.200000E+02
1.200000E+02
1.200000E+02
1.200000E+02
1.200000E+02
1.200000E+02
1.200000E+02
1.200000E+02
1.200000E+02
1.200000E+02
1.200000E+02
1.200000E+02
1.200000E+02
1.200000E+02
1.200000E+02
1.200000E+02
1.200000E+02
1.200000E+02
1.200000E+02
1.200000E+02
1.200000E+02
1.200000E+02
1.200000E+02
1.200000E+02
1.200000E+02
1.200000E+02
1.200000E+02
1.200000E+02
1.200000E+02
1.200000E+02
1.200000E+02
1.200000E+02
1.200000E+02
1.200000E+02
1.200000E+02
1.200000E+02
1.200000E+02
1.200000E+02
1.200000E+02
1.200000E+02
1.200000E+02
1.200000E+02
1.200000E+02
1.200000E+02
1.200000E+02
1.200000E+02
1.200000E+02
1.200000E+02
1.200000E+02
1.200000E+02
1.200000E+02
1.200000E+02
1.200000E+02
1.200000E+02
1.200000E+02
1.200000E+02
1.200000E+02
1.200000E+02
1.200000E+02
1.200000E+02
1.200000E+02
1.200000E+02
1.200000E+02
1.200000E+02
1.250000E+02
1.250000E+02
1.250000E+02
1.250000E+02
1.250000E+02
1.250000E+02
1.250000E+02
1.250000E+02
1.250000E+02
1.250000E+02
1.250000E+02
1.250000E+02
1.250000E+02
1.250000E+02
1.250000E+02
1.250000E+02
1.250000E+02
1.250000E+02
1.250000E+02
1.250000E+02
1.250000E+02
1.250000E+02
1.250000E+02
1.250000E+02
1.250000E+02
1.250000E+02
1.250000E+02
1.250000E+02
1.250000E+02
1.250000E+02
1.250000E+02
1.250000E+02
1.250000E+02
1.250000E+02
1.250000E+02
1.250000E+02
1.250000E+02
1.250000E+02
1.250000E+02
1.250000E+02
1.250000E+02
1.250000E+02
1.250000E+02
1.250000E+02
1.250000E+02
1.250000E+02
1.250000E+02
1.250000E+02
1.250000E+02
1.250000E+02
1.250000E+02
1.250000E+02
1.250000E+02
1.250000E+02
1.250000E+02
1.250000E+02
1.250000E+02
1.250000E+02
1.250000E+02
1.250000E+02
1.250000E+02
1.250000E+02
1.250000E+02
1.250000E+02
1.250000E+02
1.250000E+02
1.250000E+02
1.250000E+02
1.250000E+02
1.250000E+02
1.250000E+02
1.250000E+02
1.250000E+02
1.250000E+02
1.250000E+02
1.250000E+02
1.250000E+02
1.250000E+02
1.250000E+02
1.250000E+02
1.250000E+02
1.250000E+02
1.250000E+02
1.250000E+02
1.250000E+02
1.250000E+02
1.250000E+02
1.250000E+02
1.250000E+02
1.250000E+02
1.250000E+02
1.250000E+02
1.250000E+02
1.250000E+02
1.250000E+02
1.250000E+02
1.250000E+02
1.250000E+02
1.250000E+02
1.250000E+02
1.250000E+02
1.250000E+02
1.250000E+02
1.250000E+02
1.250000E+02
1.250000E+02
1.250000E+02
1.250000E+02
1.250000E+02
1.250000E+02
1.250000E+02
1.250000E+02
1.250000E+02
1.250000E+02
1.250000E+02
1.250000E+02
1.250000E+02
1.250000E+02
1.250000E+02
1.250000E+02
1.250000E+02
1.250000E+02
1.250000E+02
1.250000E+02
1.250000E+02
1.250000E+02
1.250000E+02
1.250000E+02
1.250000E+02
1.250000E+02
1.250000E+02
1.250000E+02
1.250000E+02
1.250000E+02
1.250000E+02
1.250000E+02
1.250000E+02
1.250000E+02
1.250000E+02
1.250000E+02
1.250000E+02
1.250000E+02
1.250000E+02
1.250000E+02
1.250000E+02
1.250000E+02
1.250000E+02
1.250000E+02
1.250000E+02
1.250000E+02
1.250000E+02
1.250000E+02
1.250000E+02
1.250000E+02
1.250000E+02
1.250000E+02
1.250000E+02
1.250000E+02
1.250000E+02
1.250000E+02
1.250000E+02
1.250000E+02
1.250000E+02
1.250000E+02
1.250000E+02
1.250000E+02
1.250000E+02
1.250000E+02
1.250000E+02
1.250000E+02
1.250000E+02
1.250000E+02
1.250000E+02
1.250000E+02
1.250000E+02
1.250000E+02
1.250000E+02
1.250000E+02
1.250000E+02
1.250000E+02
1.250000E+02
1.250000E+02
1.250000E+02
1.250000E+02
1.250000E+02
1.250000E+02
1.250000E+02
1.250000E+02
1.250000E+02
1.250000E+02
1.250000E+02
1.250000E+02
1.250000E+02
1.250000E+02
1.250000E+02
1.250000E+02
1.250000E+02
1.250000E+02
1.250000E+02
1.250000E+02
1.250000E+02
1.300000E+02
1.300000E+02
1.300000E+02
1.300000E+02
1.300000E+02
1.300000E+02
1.300000E+02
1.300000E+02
1.300000E+02
1.300000E+02
1.300000E+02
1.300000E+02
1.300000E+02
1.300000E+02
1.300000E+02
1.300000E+02
1.300000E+02
1.300000E+02
1.300000E+02
1.300000E+02
1.300000E+02
1.300000E+02
1.300000E+02
1.300000E+02
1.300000E+02
1.300000E+02
1.300000E+02
1.300000E+02
1.300000E+02
1.300000E+02
1.300000E+02
1.300000E+02
1.300000E+02
1.300000E+02
1.300000E+02
1.300000E+02
1.300000E+02
1.300000E+02
1.300000E+02
1.300000E+02
1.300000E+02
1.300000E+02
1.300000E+02
1.300000E+02
1.300000E+02
1.300000E+02
1.300000E+02
1.300000E+02
1.300000E+02
1.300000E+02
1.300000E+02
1.300000E+02
1.300000E+02
1.300000E+02
1.300000E+02
1.300000E+02
1.300000E+02
1.300000E+02
1.300000E+02
1.300000E+02
1.300000E+02
1.300000E+02
1.300000E+02
1.300000E+02
1.300000E+02
1.300000E+02
1.300000E+02
1.300000E+02
1.300000E+02
1.300000E+02
1.300000E+02
1.300000E+02
1.300000E+02
1.300000E+02
1.300000E+02
1.300000E+02
1.300000E+02
1.300000E+02
1.300000E+02
1.300000E+02
1.300000E+02
1.300000E+02
1.300000E+02
1.300000E+02
1.300000E+02
1.300000E+02
1.300000E+02
1.300000E+02
1.300000E+02
1.300000E+02
1.300000E+02
1.300000E+02
1.300000E+02
1.300000E+02
1.300000E+02
1.300000E+02
1.300000E+02
1.300000E+02
1.300000E+02
1.300000E+02
1.300000E+02
1.300000E+02
1.300000E+02
1.300000E+02
1.300000E+02
1.300000E+02
1.300000E+02
1.300000E+02
1.300000E+02
1.300000E+02
1.300000E+02
1.300000E+02
1.300000E+02
1.300000E+02
1.300000E+02
1.300000E+02
1.300000E+02
1.300000E+02
1.300000E+02
1.300000E+02
1.300000E+02
1.300000E+02
1.300000E+02
1.300000E+02
1.300000E+02
1.300000E+02
1.300000E+02
1.300000E+02
1.300000E+02
1.300000E+02
1.300000E+02
1.300000E+02
1.300000E+02
1.300000E+02
1.300000E+02
1.300000E+02
1.300000E+02
1.300000E+02
1.300000E+02
1.300000E+02
1.300000E+02
1.300000E+02
1.300000E+02
1.300000E+02
1.300000E+02
1.300000E+02
1.300000E+02
1.300000E+02
1.300000E+02
1.300000E+02
1.300000E+02
1.300000E+02
1.300000E+02
1.300000E+02
1.300000E+02
1.300000E+02
1.300000E+02
1.300000E+02
1.300000E+02
1.300000E+02
1.300000E+02
1.300000E+02
1.300000E+02
1.300000E+02
1.300000E+02
1.300000E+02
1.300000E+02
1.300000E+02
1.300000E+02
1.300000E+02
1.300000E+02
1.300000E+02
1.300000E+02
1.300000E+02
1.300000E+02
1.300000E+02
1.300000E+02
1.300000E+02
1.300000E+02
1.300000E+02
1.300000E+02
1.300000E+02
1.300000E+02
1.300000E+02
1.300000E+02
1.300000E+02
1.300000E+02
1.300000E+02
1.300000E+02
1.300000E+02
1.300000E+02
1.300000E+02
1.300000E+02
1.300000E+02
1.300000E+02
1.300000E+02
1.300000E+02
1.300000E+02
1.300000E+02
1.300000E+02
1.300000E+02
1.350000E+02
1.350000E+02
1.350000E+02
1.350000E+02
1.350000E+02
1.350000E+02
1.350000E+02
1.350000E+02
1.350000E+02
1.350000E+02
1.350000E+02
1.350000E+02
1.350000E+02
1.350000E+02
1.350000E+02
1.350000E+02
1.350000E+02
1.350000E+02
1.350000E+02
1.350000E+02
1.350000E+02
1.350000E+02
1.350000E+02
1.350000E+02
1.350000E+02
1.350000E+02
1.350000E+02
1.350000E+02
1.350000E+02
1.350000E+02
1.350000E+02
1.350000E+02
1.350000E+02
1.350000E+02
1.350000E+02
1.350000E+02
1.350000E+02
1.350000E+02
1.350000E+02
1.350000E+02
1.350000E+02
1.350000E+02
1.350000E+02
1.350000E+02
1.350000E+02
1.350000E+02
1.350000E+02
1.350000E+02
1.350000E+02
1.350000E+02
1.350000E+02
1.350000E+02
1.350000E+02
1.350000E+02
1.350000E+02
1.350000E+02
1.350000E+02
1.350000E+02
1.350000E+02
1.350000E+02
1.350000E+02
1.350000E+02
1.350000E+02
1.350000E+02
1.350000E+02
1.350000E+02
1.350000E+02
1.350000E+02
1.350000E+02
1.350000E+02
1.350000E+02
1.350000E+02
1.350000E+02
1.350000E+02
1.350000E+02
1.350000E+02
1.350000E+02
1.350000E+02
1.350000E+02
1.350000E+02
1.350000E+02
1.350000E+02
1.350000E+02
1.350000E+02
1.350000E+02
1.350000E+02
1.350000E+02
1.350000E+02
1.350000E+02
1.350000E+02
1.350000E+02
1.350000E+02
1.350000E+02
1.350000E+02
1.350000E+02
1.350000E+02
1.350000E+02
1.350000E+02
1.350000E+02
1.350000E+02
1.350000E+02
1.350000E+02
1.350000E+02
1.350000E+02
1.350000E+02
1.350000E+02
1.350000E+02
1.350000E+02
1.350000E+02
1.350000E+02
1.350000E+02
1.350000E+02
1.350000E+02
1.350000E+02
1.350000E+02
1.350000E+02
1.350000E+02
1.350000E+02
1.350000E+02
1.350000E+02
1.350000E+02
1.350000E+02
1.350000E+02
1.350000E+02
1.350000E+02
1.350000E+02
1.350000E+02
1.350000E+02
1.350000E+02
1.350000E+02
1.350000E+02
1.350000E+02
1.350000E+02
1.350000E+02
1.350000E+02
1.350000E+02
1.350000E+02
1.350000E+02
1.350000E+02
1.350000E+02
1.350000E+02
1.350000E+02
1.350000E+02
1.350000E+02
1.350000E+02
1.350000E+02
1.350000E+02
1.350000E+02
1.350000E+02
1.350000E+02
1.350000E+02
1.350000E+02
1.350000E+02
1.350000E+02
1.350000E+02
1.350000E+02
1.350000E+02
1.350000E+02
1.350000E+02
1.350000E+02
1.350000E+02
1.350000E+02
1.350000E+02
1.350000E+02
1.350000E+02
1.350000E+02
1.350000E+02
1.350000E+02
1.350000E+02
1.350000E+02
1.350000E+02
1.350000E+02
1.350000E+02
1.350000E+02
1.350000E+02
1.350000E+02
1.350000E+02
1.350000E+02
1.350000E+02
1.350000E+02
1.350000E+02
1.350000E+02
1.350000E+02
1.350000E+02
1.350000E+02
1.350000E+02
1.350000E+02
1.350000E+02
1.350000E+02
1.350000E+02
1.350000E+02
1.350000E+02
1.350000E+02
1.350000E+02
1.350000E+02
1.350000E+02
1.350000E+02
1.350000E+02
1.350000E+02
1.350000E+02
1.350000E+02
1.400000E+02
1.400000E+02
1.400000E+02
1.400000E+02
1.400000E+02
1.400000E+02
1.400000E+02
1.400000E+02
1.400000E+02
1.400000E+02
1.400000E+02
1.400000E+02
1.400000E+02
1.400000E+02
1.400000E+02
1.400000E+02
1.400000E+02
1.400000E+02
1.400000E+02
1.400000E+02
1.400000E+02
1.400000E+02
1.400000E+02
1.400000E+02
1.400000E+02
1.400000E+02
1.400000E+02
1.400000E+02
1.400000E+02
1.400000E+02
1.400000E+02
1.400000E+02
1.400000E+02
1.400000E+02
1.400000E+02
1.400000E+02
1.400000E+02
1.400000E+02
1.400000E+02
1.400000E+02
1.400000E+02
1.400000E+02
1.400000E+02
1.400000E+02
1.400000E+02
1.400000E+02
1.400000E+02
1.400000E+02
1.400000E+02
1.400000E+02
1.400000E+02
1.400000E+02
1.400000E+02
1.400000E+02
1.400000E+02
1.400000E+02
1.400000E+02
1.400000E+02
1.400000E+02
1.400000E+02
1.400000E+02
1.400000E+02
1.400000E+02
1.400000E+02
1.400000E+02
1.400000E+02
1.400000E+02
1.400000E+02
1.400000E+02
1.400000E+02
1.400000E+02
1.400000E+02
1.400000E+02
1.400000E+02
1.400000E+02
1.400000E+02
1.400000E+02
1.400000E+02
1.400000E+02
1.400000E+02
1.400000E+02
1.400000E+02
1.400000E+02
1.400000E+02
1.400000E+02
1.400000E+02
1.400000E+02
1.400000E+02
1.400000E+02
1.400000E+02
1.400000E+02
1.400000E+02
1.400000E+02
1.400000E+02
1.400000E+02
1.400000E+02
1.400000E+02
1.400000E+02
1.400000E+02
1.400000E+02
1.400000E+02
1.400000E+02
1.400000E+02
1.400000E+02
1.400000E+02
1.400000E+02
1.400000E+02
1.400000E+02
1.400000E+02
1.400000E+02
1.400000E+02
1.400000E+02
1.400000E+02
1.400000E+02
1.400000E+02
1.400000E+02
1.400000E+02
1.400000E+02
1.400000E+02
1.400000E+02
1.400000E+02
1.400000E+02
1.400000E+02
1.400000E+02
1.400000E+02
1.400000E+02
1.400000E+02
1.400000E+02
1.400000E+02
1.400000E+02
1.400000E+02
1.400000E+02
1.400000E+02
1.400000E+02
1.400000E+02
1.400000E+02
1.400000E+02
1.400000E+02
1.400000E+02
1.400000E+02
1.400000E+02
1.400000E+02
1.400000E+02
1.400000E+02
1.400000E+02
1.400000E+02
1.400000E+02
1.400000E+02
1.400000E+02
1.400000E+02
1.400000E+02
1.400000E+02
1.400000E+02
1.400000E+02
1.400000E+02
1.400000E+02
1.400000E+02
1.400000E+02
1.400000E+02
1.400000E+02
1.400000E+02
1.400000E+02
1.400000E+02
1.400000E+02
1.400000E+02
1.400000E+02
1.400000E+02
1.400000E+02
1.400000E+02
1.400000E+02
1.400000E+02
1.400000E+02
1.400000E+02
1.400000E+02
1.400000E+02
1.400000E+02
1.400000E+02
1.400000E+02
1.400000E+02
1.400000E+02
1.400000E+02
1.400000E+02
1.400000E+02
1.400000E+02
1.400000E+02
1.400000E+02
1.400000E+02
1.400000E+02
1.400000E+02
1.400000E+02
1.400000E+02
1.400000E+02
1.400000E+02
1.400000E+02
1.400000E+02
1.400000E+02
1.400000E+02
1.400000E+02
1.400000E+02
1.400000E+02
1.400000E+02
1.450000E+02
1.450000E+02
1.450000E+02
1.450000E+02
1.450000E+02
1.450000E+02
1.450000E+02
1.450000E+02
1.450000E+02
1.450000E+02
1.450000E+02
1.450000E+02
1.450000E+02
1.450000E+02
1.450000E+02
1.450000E+02
1.450000E+02
1.450000E+02
1.450000E+02
1.450000E+02
1.450000E+02
1.450000E+02
1.450000E+02
1.450000E+02
1.450000E+02
1.450000E+02
1.450000E+02
1.450000E+02
1.450000E+02
1.450000E+02
1.450000E+02
1.450000E+02
1.450000E+02
1.450000E+02
1.450000E+02
1.450000E+02
1.450000E+02
1.450000E+02
1.450000E+02
1.450000E+02
1.450000E+02
1.450000E+02
1.450000E+02
1.450000E+02
1.450000E+02
1.450000E+02
1.450000E+02
1.450000E+02
1.450000E+02
1.450000E+02
1.450000E+02
1.450000E+02
1.450000E+02
1.450000E+02
1.450000E+02
1.450000E+02
1.450000E+02
1.450000E+02
1.450000E+02
1.450000E+02
1.450000E+02
1.450000E+02
1.450000E+02
1.450000E+02
1.450000E+02
1.450000E+02
1.450000E+02
1.450000E+02
1.450000E+02
1.450000E+02
1.450000E+02
1.450000E+02
1.450000E+02
1.450000E+02
1.450000E+02
1.450000E+02
1.450000E+02
1.450000E+02
1.450000E+02
1.450000E+02
1.450000E+02
1.450000E+02
1.450000E+02
1.450000E+02
1.450000E+02
1.450000E+02
1.450000E+02
1.450000E+02
1.450000E+02
1.450000E+02
1.450000E+02
1.450000E+02
1.450000E+02
1.450000E+02
1.450000E+02
1.450000E+02
1.450000E+02
1.450000E+02
1.450000E+02
1.450000E+02
1.450000E+02
1.450000E+02
1.450000E+02
1.450000E+02
1.450000E+02
1.450000E+02
1.450000E+02
1.450000E+02
1.450000E+02
1.450000E+02
1.450000E+02
1.450000E+02
1.450000E+02
1.450000E+02
1.450000E+02
1.450000E+02
1.450000E+02
1.450000E+02
1.450000E+02
1.450000E+02
1.450000E+02
1.450000E+02
1.450000E+02
1.450000E+02
1.450000E+02
1.450000E+02
1.450000E+02
1.450000E+02
1.450000E+02
1.450000E+02
1.450000E+02
1.450000E+02
1.450000E+02
1.450000E+02
1.450000E+02
1.450000E+02
1.450000E+02
1.450000E+02
1.450000E+02
1.450000E+02
1.450000E+02
1.450000E+02
1.450000E+02
1.450000E+02
1.450000E+02
1.450000E+02
1.450000E+02
1.450000E+02
1.450000E+02
1.450000E+02
1.450000E+02
1.450000E+02
1.450000E+02
1.450000E+02
1.450000E+02
1.450000E+02
1.450000E+02
1.450000E+02
1.450000E+02
1.450000E+02
1.450000E+02
1.450000E+02
1.450000E+02
1.450000E+02
1.450000E+02
1.450000E+02
1.450000E+02
1.450000E+02
1.450000E+02
1.450000E+02
1.450000E+02
1.450000E+02
1.450000E+02
1.450000E+02
1.450000E+02
1.450000E+02
1.450000E+02
1.450000E+02
1.450000E+02
1.450000E+02
1.450000E+02
1.450000E+02
1.450000E+02
1.450000E+02
1.450000E+02
1.450000E+02
1.450000E+02
1.450000E+02
1.450000E+02
1.450000E+02
1.450000E+02
1.450000E+02
1.450000E+02
1.450000E+02
1.450000E+02
1.450000E+02
1.450000E+02
1.450000E+02
1.450000E+02
1.450000E+02
1.450000E+02
1.500000E+02
1.500000E+02
1.500000E+02
1.500000E+02
1.500000E+02
1.500000E+02
1.500000E+02
1.500000E+02
1.500000E+02
1.500000E+02
1.500000E+02
1.500000E+02
1.500000E+02
1.500000E+02
1.500000E+02
1.500000E+02
1.500000E+02
1.500000E+02
1.500000E+02
1.500000E+02
1.500000E+02
1.500000E+02
1.500000E+02
1.500000E+02
1.500000E+02
1.500000E+02
1.500000E+02
1.500000E+02
1.500000E+02
1.500000E+02
1.500000E+02
1.500000E+02
1.500000E+02
1.500000E+02
1.500000E+02
1.500000E+02
1.500000E+02
1.500000E+02
1.500000E+02
1.500000E+02
1.500000E+02
1.500000E+02
1.500000E+02
1.500000E+02
1.500000E+02
1.500000E+02
1.500000E+02
1.500000E+02
1.500000E+02
1.500000E+02
1.500000E+02
1.500000E+02
1.500000E+02
1.500000E+02
1.500000E+02
1.500000E+02
1.500000E+02
1.500000E+02
1.500000E+02
1.500000E+02
1.500000E+02
1.500000E+02
1.500000E+02
1.500000E+02
1.500000E+02
1.500000E+02
1.500000E+02
1.500000E+02
1.500000E+02
1.500000E+02
1.500000E+02
1.500000E+02
1.500000E+02
1.500000E+02
1.500000E+02
1.500000E+02
1.500000E+02
1.500000E+02
1.500000E+02
1.500000E+02
1.500000E+02
1.500000E+02
1.500000E+02
1.500000E+02
1.500000E+02
1.500000E+02
1.500000E+02
1.500000E+02
1.500000E+02
1.500000E+02
1.500000E+02
1.500000E+02
1.500000E+02
1.500000E+02
1.500000E+02
1.500000E+02
1.500000E+02
1.500000E+02
1.500000E+02
1.500000E+02
1.500000E+02
1.500000E+02
1.500000E+02
1.500000E+02
1.500000E+02
1.500000E+02
1.500000E+02
1.500000E+02
1.500000E+02
1.500000E+02
1.500000E+02
1.500000E+02
1.500000E+02
1.500000E+02
1.500000E+02
1.500000E+02
1.500000E+02
1.500000E+02
1.500000E+02
1.500000E+02
1.500000E+02
1.500000E+02
1.500000E+02
1.500000E+02
1.500000E+02
1.500000E+02
1.500000E+02
1.500000E+02
1.500000E+02
1.500000E+02
1.500000E+02
1.500000E+02
1.500000E+02
1.500000E+02
1.500000E+02
1.500000E+02
1.500000E+02
1.500000E+02
1.500000E+02
1.500000E+02
1.500000E+02
1.500000E+02
1.500000E+02
1.500000E+02
1.500000E+02
1.500000E+02
1.500000E+02
1.500000E+02
1.500000E+02
1.500000E+02
1.500000E+02
1.500000E+02
1.500000E+02
1.500000E+02
1.500000E+02
1.500000E+02
1.500000E+02
1.500000E+02
1.500000E+02
1.500000E+02
1.500000E+02
1.500000E+02
1.500000E+02
1.500000E+02
1.500000E+02
1.500000E+02
1.500000E+02
1.500000E+02
1.500000E+02
1.500000E+02
1.500000E+02
1.500000E+02
1.500000E+02
1.500000E+02
1.500000E+02
1.500000E+02
1.500000E+02
1.500000E+02
1.500000E+02
1.500000E+02
1.500000E+02
1.500000E+02
1.500000E+02
1.500000E+02
1.500000E+02
1.500000E+02
1.500000E+02
1.500000E+02
1.500000E+02
1.500000E+02
1.500000E+02
1.500000E+02
1.500000E+02
1.500000E+02
1.500000E+02
1.500000E+02
1.500000E+02
1.500000E+02
1.500000E+02
1.500000E+02
1.500000E+02
1.550000E+02
1.550000E+02
1.550000E+02
1.550000E+02
1.550000E+02
1.550000E+02
1.550000E+02
1.550000E+02
1.550000E+02
1.550000E+02
1.550000E+02
1.550000E+02
1.550000E+02
1.550000E+02
1.550000E+02
1.550000E+02
1.550000E+02
1.550000E+02
1.550000E+02
1.550000E+02
1.550000E+02
1.550000E+02
1.550000E+02
1.550000E+02
1.550000E+02
1.550000E+02
1.550000E+02
1.550000E+02
1.550000E+02
1.550000E+02
1.550000E+02
1.550000E+02
1.550000E+02
1.550000E+02
1.550000E+02
1.550000E+02
1.550000E+02
1.550000E+02
1.550000E+02
1.550000E+02
1.550000E+02
1.550000E+02
1.550000E+02
1.550000E+02
1.550000E+02
1.550000E+02
1.550000E+02
1.550000E+02
1.550000E+02
1.550000E+02
1.550000E+02
1.550000E+02
1.550000E+02
1.550000E+02
1.550000E+02
1.550000E+02
1.550000E+02
1.550000E+02
1.550000E+02
1.550000E+02
1.550000E+02
1.550000E+02
1.550000E+02
1.550000E+02
1.550000E+02
1.550000E+02
1.550000E+02
1.550000E+02
1.550000E+02
1.550000E+02
1.550000E+02
1.550000E+02
1.550000E+02
1.550000E+02
1.550000E+02
1.550000E+02
1.550000E+02
1.550000E+02
1.550000E+02
1.550000E+02
1.550000E+02
1.550000E+02
1.550000E+02
1.550000E+02
1.550000E+02
1.550000E+02
1.550000E+02
1.550000E+02
1.550000E+02
1.550000E+02
1.550000E+02
1.550000E+02
1.550000E+02
1.550000E+02
1.550000E+02
1.550000E+02
1.550000E+02
1.550000E+02
1.550000E+02
1.550000E+02
1.550000E+02
1.550000E+02
1.550000E+02
1.550000E+02
1.550000E+02
1.550000E+02
1.550000E+02
1.550000E+02
1.550000E+02
1.550000E+02
1.550000E+02
1.550000E+02
1.550000E+02
1.550000E+02
1.550000E+02
1.550000E+02
1.550000E+02
1.550000E+02
1.550000E+02
1.550000E+02
1.550000E+02
1.550000E+02
1.550000E+02
1.550000E+02
1.550000E+02
1.550000E+02
1.550000E+02
1.550000E+02
1.550000E+02
1.550000E+02
1.550000E+02
1.550000E+02
1.550000E+02
1.550000E+02
1.550000E+02
1.550000E+02
1.550000E+02
1.550000E+02
1.550000E+02
1.550000E+02
1.550000E+02
1.550000E+02
1.550000E+02
1.550000E+02
1.550000E+02
1.550000E+02
1.550000E+02
1.550000E+02
1.550000E+02
1.550000E+02
1.550000E+02
1.550000E+02
1.550000E+02
1.550000E+02
1.550000E+02
1.550000E+02
1.550000E+02
1.550000E+02
1.550000E+02
1.550000E+02
1.550000E+02
1.550000E+02
1.550000E+02
1.550000E+02
1.550000E+02
1.550000E+02
1.550000E+02
1.550000E+02
1.550000E+02
1.550000E+02
1.550000E+02
1.550000E+02
1.550000E+02
1.550000E+02
1.550000E+02
1.550000E+02
1.550000E+02
1.550000E+02
1.550000E+02
1.550000E+02
1.550000E+02
1.550000E+02
1.550000E+02
1.550000E+02
1.550000E+02
1.550000E+02
1.550000E+02
1.550000E+02
1.550000E+02
1.550000E+02
1.550000E+02
1.550000E+02
1.550000E+02
1.550000E+02
1.550000E+02
1.550000E+02
1.550000E+02
1.550000E+02
1.550000E+02
1.550000E+02
1.550000E+02
1.600000E+02
1.600000E+02
1.600000E+02
1.600000E+02
1.600000E+02
1.600000E+02
1.600000E+02
1.600000E+02
1.600000E+02
1.600000E+02
1.600000E+02
1.600000E+02
1.600000E+02
1.600000E+02
1.600000E+02
1.600000E+02
1.600000E+02
1.600000E+02
1.600000E+02
1.600000E+02
1.600000E+02
1.600000E+02
1.600000E+02
1.600000E+02
1.600000E+02
1.600000E+02
1.600000E+02
1.600000E+02
1.600000E+02
1.600000E+02
1.600000E+02
1.600000E+02
1.600000E+02
1.600000E+02
1.600000E+02
1.600000E+02
1.600000E+02
1.600000E+02
1.600000E+02
1.600000E+02
1.600000E+02
1.600000E+02
1.600000E+02
1.600000E+02
1.600000E+02
1.600000E+02
1.600000E+02
1.600000E+02
1.600000E+02
1.600000E+02
1.600000E+02
1.600000E+02
1.600000E+02
1.600000E+02
1.600000E+02
1.600000E+02
1.600000E+02
1.600000E+02
1.600000E+02
1.600000E+02
1.600000E+02
1.600000E+02
1.600000E+02
1.600000E+02
1.600000E+02
1.600000E+02
1.600000E+02
1.600000E+02
1.600000E+02
1.600000E+02
1.600000E+02
1.600000E+02
1.600000E+02
1.600000E+02
1.600000E+02
1.600000E+02
1.600000E+02
1.600000E+02
1.600000E+02
1.600000E+02
1.600000E+02
1.600000E+02
1.600000E+02
1.600000E+02
1.600000E+02
1.600000E+02
1.600000E+02
1.600000E+02
1.600000E+02
1.600000E+02
1.600000E+02
1.600000E+02
1.600000E+02
1.600000E+02
1.600000E+02
1.600000E+02
1.600000E+02
1.600000E+02
1.600000E+02
1.600000E+02
1.600000E+02
1.600000E+02
1.600000E+02
1.600000E+02
1.600000E+02
1.600000E+02
1.600000E+02
1.600000E+02
1.600000E+02
1.600000E+02
1.600000E+02
1.600000E+02
1.600000E+02
1.600000E+02
1.600000E+02
1.600000E+02
1.600000E+02
1.600000E+02
1.600000E+02
1.600000E+02
1.600000E+02
1.600000E+02
1.600000E+02
1.600000E+02
1.600000E+02
1.600000E+02
1.600000E+02
1.600000E+02
1.600000E+02
1.600000E+02
1.600000E+02
1.600000E+02
1.600000E+02
1.600000E+02
1.600000E+02
1.600000E+02
1.600000E+02
1.600000E+02
1.600000E+02
1.600000E+02
1.600000E+02
1.600000E+02
1.600000E+02
1.600000E+02
1.600000E+02
1.600000E+02
1.600000E+02
1.600000E+02
1.600000E+02
1.600000E+02
1.600000E+02
1.600000E+02
1.600000E+02
1.600000E+02
1.600000E+02
1.600000E+02
1.600000E+02
1.600000E+02
1.600000E+02
1.600000E+02
1.600000E+02
1.600000E+02
1.600000E+02
1.600000E+02
1.600000E+02
1.600000E+02
1.600000E+02
1.600000E+02
1.600000E+02
1.600000E+02
1.600000E+02
1.600000E+02
1.600000E+02
1.600000E+02
1.600000E+02
1.600000E+02
1.600000E+02
1.600000E+02
1.600000E+02
1.600000E+02
1.600000E+02
1.600000E+02
1.600000E+02
1.600000E+02
1.600000E+02
1.600000E+02
1.600000E+02
1.600000E+02
1.600000E+02
1.600000E+02
1.600000E+02
1.600000E+02
1.600000E+02
1.600000E+02
1.600000E+02
1.600000E+02
1.600000E+02
1.600000E+02
1.600000E+02
1.600000E+02
1.600000E+02
1.650000E+02
1.650000E+02
1.650000E+02
1.650000E+02
1.650000E+02
1.650000E+02
1.650000E+02
1.650000E+02
1.650000E+02
1.650000E+02
1.650000E+02
1.650000E+02
1.650000E+02
1.650000E+02
1.650000E+02
1.650000E+02
1.650000E+02
1.650000E+02
1.650000E+02
1.650000E+02
1.650000E+02
1.650000E+02
1.650000E+02
1.650000E+02
1.650000E+02
1.650000E+02
1.650000E+02
1.650000E+02
1.650000E+02
1.650000E+02
1.650000E+02
1.650000E+02
1.650000E+02
1.650000E+02
1.650000E+02
1.650000E+02
1.650000E+02
1.650000E+02
1.650000E+02
1.650000E+02
1.650000E+02
1.650000E+02
1.650000E+02
1.650000E+02
1.650000E+02
1.650000E+02
1.650000E+02
1.650000E+02
1.650000E+02
1.650000E+02
1.650000E+02
1.650000E+02
1.650000E+02
1.650000E+02
1.650000E+02
1.650000E+02
1.650000E+02
1.650000E+02
1.650000E+02
1.650000E+02
1.650000E+02
1.650000E+02
1.650000E+02
1.650000E+02
1.650000E+02
1.650000E+02
1.650000E+02
1.650000E+02
1.650000E+02
1.650000E+02
1.650000E+02
1.650000E+02
1.650000E+02
1.650000E+02
1.650000E+02
1.650000E+02
1.650000E+02
1.650000E+02
1.650000E+02
1.650000E+02
1.650000E+02
1.650000E+02
1.650000E+02
1.650000E+02
1.650000E+02
1.650000E+02
1.650000E+02
1.650000E+02
1.650000E+02
1.650000E+02
1.650000E+02
1.650000E+02
1.650000E+02
1.650000E+02
1.650000E+02
1.650000E+02
1.650000E+02
1.650000E+02
1.650000E+02
1.650000E+02
1.650000E+02
1.650000E+02
1.650000E+02
1.650000E+02
1.650000E+02
1.650000E+02
1.650000E+02
1.650000E+02
1.650000E+02
1.650000E+02
1.650000E+02
1.650000E+02
1.650000E+02
1.650000E+02
1.650000E+02
1.650000E+02
1.650000E+02
1.650000E+02
1.650000E+02
1.650000E+02
1.650000E+02
1.650000E+02
1.650000E+02
1.650000E+02
1.650000E+02
1.650000E+02
1.650000E+02
1.650000E+02
1.650000E+02
1.650000E+02
1.650000E+02
1.650000E+02
1.650000E+02
1.650000E+02
1.650000E+02
1.650000E+02
1.650000E+02
1.650000E+02
1.650000E+02
1.650000E+02
1.650000E+02
1.650000E+02
1.650000E+02
1.650000E+02
1.650000E+02
1.650000E+02
1.650000E+02
1.650000E+02
1.650000E+02
1.650000E+02
1.650000E+02
1.650000E+02
1.650000E+02
1.650000E+02
1.650000E+02
1.650000E+02
1.650000E+02
1.650000E+02
1.650000E+02
1.650000E+02
1.650000E+02
1.650000E+02
1.650000E+02
1.650000E+02
1.650000E+02
1.650000E+02
1.650000E+02
1.650000E+02
1.650000E+02
1.650000E+02
1.650000E+02
1.650000E+02
1.650000E+02
1.650000E+02
1.650000E+02
1.650000E+02
1.650000E+02
1.650000E+02
1.650000E+02
1.650000E+02
1.650000E+02
1.650000E+02
1.650000E+02
1.650000E+02
1.650000E+02
1.650000E+02
1.650000E+02
1.650000E+02
1.650000E+02
1.650000E+02
1.650000E+02
1.650000E+02
1.650000E+02
1.650000E+02
1.650000E+02
1.650000E+02
1.650000E+02
1.650000E+02
1.650000E+02
1.650000E+02
1.650000E+02
1.700000E+02
1.700000E+02
1.700000E+02
1.700000E+02
1.700000E+02
1.700000E+02
1.700000E+02
1.700000E+02
1.700000E+02
1.700000E+02
1.700000E+02
1.700000E+02
1.700000E+02
1.700000E+02
1.700000E+02
1.700000E+02
1.700000E+02
1.700000E+02
1.700000E+02
1.700000E+02
1.700000E+02
1.700000E+02
1.700000E+02
1.700000E+02
1.700000E+02
1.700000E+02
1.700000E+02
1.700000E+02
1.700000E+02
1.700000E+02
1.700000E+02
1.700000E+02
1.700000E+02
1.700000E+02
1.700000E+02
1.700000E+02
1.700000E+02
1.700000E+02
1.700000E+02
1.700000E+02
1.700000E+02
1.700000E+02
1.700000E+02
1.700000E+02
1.700000E+02
1.700000E+02
1.700000E+02
1.700000E+02
1.700000E+02
1.700000E+02
1.700000E+02
1.700000E+02
1.700000E+02
1.700000E+02
1.700000E+02
1.700000E+02
1.700000E+02
1.700000E+02
1.700000E+02
1.700000E+02
1.700000E+02
1.700000E+02
1.700000E+02
1.700000E+02
1.700000E+02
1.700000E+02
1.700000E+02
1.700000E+02
1.700000E+02
1.700000E+02
1.700000E+02
1.700000E+02
1.700000E+02
1.700000E+02
1.700000E+02
1.700000E+02
1.700000E+02
1.700000E+02
1.700000E+02
1.700000E+02
1.700000E+02
1.700000E+02
1.700000E+02
1.700000E+02
1.700000E+02
1.700000E+02
1.700000E+02
1.700000E+02
1.700000E+02
1.700000E+02
1.700000E+02
1.700000E+02
1.700000E+02
1.700000E+02
1.700000E+02
1.700000E+02
1.700000E+02
1.700000E+02
1.700000E+02
1.700000E+02
1.700000E+02
1.700000E+02
1.700000E+02
1.700000E+02
1.700000E+02
1.700000E+02
1.700000E+02
1.700000E+02
1.700000E+02
1.700000E+02
1.700000E+02
1.700000E+02
1.700000E+02
1.700000E+02
1.700000E+02
1.700000E+02
1.700000E+02
1.700000E+02
1.700000E+02
1.700000E+02
1.700000E+02
1.700000E+02
1.700000E+02
1.700000E+02
1.700000E+02
1.700000E+02
1.700000E+02
1.700000E+02
1.700000E+02
1.700000E+02
1.700000E+02
1.700000E+02
1.700000E+02
1.700000E+02
1.700000E+02
1.700000E+02
1.700000E+02
1.700000E+02
1.700000E+02
1.700000E+02
1.700000E+02
1.700000E+02
1.700000E+02
1.700000E+02
1.700000E+02
1.700000E+02
1.700000E+02
1.700000E+02
1.700000E+02
1.700000E+02
1.700000E+02
1.700000E+02
1.700000E+02
1.700000E+02
1.700000E+02
1.700000E+02
1.700000E+02
1.700000E+02
1.700000E+02
1.700000E+02
1.700000E+02
1.700000E+02
1.700000E+02
1.700000E+02
1.700000E+02
1.700000E+02
1.700000E+02
1.700000E+02
1.700000E+02
1.700000E+02
1.700000E+02
1.700000E+02
1.700000E+02
1.700000E+02
1.700000E+02
1.700000E+02
1.700000E+02
1.700000E+02
1.700000E+02
1.700000E+02
1.700000E+02
1.700000E+02
1.700000E+02
1.700000E+02
1.700000E+02
1.700000E+02
1.700000E+02
1.700000E+02
1.700000E+02
1.700000E+02
1.700000E+02
1.700000E+02
1.700000E+02
1.700000E+02
1.700000E+02
1.700000E+02
1.700000E+02
1.700000E+02
1.700000E+02
1.700000E+02
1.700000E+02
1.750000E+02
1.750000E+02
1.750000E+02
1.750000E+02
1.750000E+02
1.750000E+02
1.750000E+02
1.750000E+02
1.750000E+02
1.750000E+02
1.750000E+02
1.750000E+02
1.750000E+02
1.750000E+02
1.750000E+02
1.750000E+02
1.750000E+02
1.750000E+02
1.750000E+02
1.750000E+02
1.750000E+02
1.750000E+02
1.750000E+02
1.750000E+02
1.750000E+02
1.750000E+02
1.750000E+02
1.750000E+02
1.750000E+02
1.750000E+02
1.750000E+02
1.750000E+02
1.750000E+02
1.750000E+02
1.750000E+02
1.750000E+02
1.750000E+02
1.750000E+02
1.750000E+02
1.750000E+02
1.750000E+02
1.750000E+02
1.750000E+02
1.750000E+02
1.750000E+02
1.750000E+02
1.750000E+02
1.750000E+02
1.750000E+02
1.750000E+02
1.750000E+02
1.750000E+02
1.750000E+02
1.750000E+02
1.750000E+02
1.750000E+02
1.750000E+02
1.750000E+02
1.750000E+02
1.750000E+02
1.750000E+02
1.750000E+02
1.750000E+02
1.750000E+02
1.750000E+02
1.750000E+02
1.750000E+02
1.750000E+02
1.750000E+02
1.750000E+02
1.750000E+02
1.750000E+02
1.750000E+02
1.750000E+02
1.750000E+02
1.750000E+02
1.750000E+02
1.750000E+02
1.750000E+02
1.750000E+02
1.750000E+02
1.750000E+02
1.750000E+02
1.750000E+02
1.750000E+02
1.750000E+02
1.750000E+02
1.750000E+02
1.750000E+02
1.750000E+02
1.750000E+02
1.750000E+02
1.750000E+02
1.750000E+02
1.750000E+02
1.750000E+02
1.750000E+02
1.750000E+02
1.750000E+02
1.750000E+02
1.750000E+02
1.750000E+02
1.750000E+02
1.750000E+02
1.750000E+02
1.750000E+02
1.750000E+02
1.750000E+02
1.750000E+02
1.750000E+02
1.750000E+02
1.750000E+02
1.750000E+02
1.750000E+02
1.750000E+02
1.750000E+02
1.750000E+02
1.750000E+02
1.750000E+02
1.750000E+02
1.750000E+02
1.750000E+02
1.750000E+02
1.750000E+02
1.750000E+02
1.750000E+02
1.750000E+02
1.750000E+02
1.750000E+02
1.750000E+02
1.750000E+02
1.750000E+02
1.750000E+02
1.750000E+02
1.750000E+02
1.750000E+02
1.750000E+02
1.750000E+02
1.750000E+02
1.750000E+02
1.750000E+02
1.750000E+02
1.750000E+02
1.750000E+02
1.750000E+02
1.750000E+02
1.750000E+02
1.750000E+02
1.750000E+02
1.750000E+02
1.750000E+02
1.750000E+02
1.750000E+02
1.750000E+02
1.750000E+02
1.750000E+02
1.750000E+02
1.750000E+02
1.750000E+02
1.750000E+02
1.750000E+02
1.750000E+02
1.750000E+02
1.750000E+02
1.750000E+02
1.750000E+02
1.750000E+02
1.750000E+02
1.750000E+02
1.750000E+02
1.750000E+02
1.750000E+02
1.750000E+02
1.750000E+02
1.750000E+02
1.750000E+02
1.750000E+02
1.750000E+02
1.750000E+02
1.750000E+02
1.750000E+02
1.750000E+02
1.750000E+02
1.750000E+02
1.750000E+02
1.750000E+02
1.750000E+02
1.750000E+02
1.750000E+02
1.750000E+02
1.750000E+02
1.750000E+02
1.750000E+02
1.750000E+02
1.750000E+02
1.750000E+02
1.750000E+02
1.750000E+02
1.750000E+02
1.750000E+02
1.750000E+02
1.800000E+02
1.800000E+02
1.800000E+02
1.800000E+02
1.800000E+02
1.800000E+02
1.800000E+02
1.800000E+02
1.800000E+02
1.800000E+02
1.800000E+02
1.800000E+02
1.800000E+02
1.800000E+02
1.800000E+02
1.800000E+02
1.800000E+02
1.800000E+02
1.800000E+02
1.800000E+02
1.800000E+02
1.800000E+02
1.800000E+02
1.800000E+02
1.800000E+02
1.800000E+02
1.800000E+02
1.800000E+02
1.800000E+02
1.800000E+02
1.800000E+02
1.800000E+02
1.800000E+02
1.800000E+02
1.800000E+02
1.800000E+02
1.800000E+02
1.800000E+02
1.800000E+02
1.800000E+02
1.800000E+02
1.800000E+02
1.800000E+02
1.800000E+02
1.800000E+02
1.800000E+02
1.800000E+02
1.800000E+02
1.800000E+02
1.800000E+02
1.800000E+02
1.800000E+02
1.800000E+02
1.800000E+02
1.800000E+02
1.800000E+02
1.800000E+02
1.800000E+02
1.800000E+02
1.800000E+02
1.800000E+02
1.800000E+02
1.800000E+02
1.800000E+02
1.800000E+02
1.800000E+02
1.800000E+02
1.800000E+02
1.800000E+02
1.800000E+02
1.800000E+02
1.800000E+02
1.800000E+02
1.800000E+02
1.800000E+02
1.800000E+02
1.800000E+02
1.800000E+02
1.800000E+02
1.800000E+02
1.800000E+02
1.800000E+02
1.800000E+02
1.800000E+02
1.800000E+02
1.800000E+02
1.800000E+02
1.800000E+02
1.800000E+02
1.800000E+02
1.800000E+02
1.800000E+02
1.800000E+02
1.800000E+02
1.800000E+02
1.800000E+02
1.800000E+02
1.800000E+02
1.800000E+02
1.800000E+02
1.800000E+02
1.800000E+02
1.800000E+02
1.800000E+02
1.800000E+02
1.800000E+02
1.800000E+02
1.800000E+02
1.800000E+02
1.800000E+02
1.800000E+02
1.800000E+02
1.800000E+02
1.800000E+02
1.800000E+02
1.800000E+02
1.800000E+02
1.800000E+02
1.800000E+02
1.800000E+02
1.800000E+02
1.800000E+02
1.800000E+02
1.800000E+02
1.800000E+02
1.800000E+02
1.800000E+02
1.800000E+02
1.800000E+02
1.800000E+02
1.800000E+02
1.800000E+02
1.800000E+02
1.800000E+02
1.800000E+02
1.800000E+02
1.800000E+02
1.800000E+02
1.800000E+02
1.800000E+02
1.800000E+02
1.800000E+02
1.800000E+02
1.800000E+02
1.800000E+02
1.800000E+02
1.800000E+02
1.800000E+02
1.800000E+02
1.800000E+02
1.800000E+02
1.800000E+02
1.800000E+02
1.800000E+02
1.800000E+02
1.800000E+02
1.800000E+02
1.800000E+02
1.800000E+02
1.800000E+02
1.800000E+02
1.800000E+02
1.800000E+02
1.800000E+02
1.800000E+02
1.800000E+02
1.800000E+02
1.800000E+02
1.800000E+02
1.800000E+02
1.800000E+02
1.800000E+02
1.800000E+02
1.800000E+02
1.800000E+02
1.800000E+02
1.800000E+02
1.800000E+02
1.800000E+02
1.800000E+02
1.800000E+02
1.800000E+02
1.800000E+02
1.800000E+02
1.800000E+02
1.800000E+02
1.800000E+02
1.800000E+02
1.800000E+02
1.800000E+02
1.800000E+02
1.800000E+02
1.800000E+02
1.800000E+02
1.800000E+02
1.800000E+02
1.800000E+02
1.800000E+02
1.800000E+02
1.800000E+02
1.800000E+02
1.850000E+02
1.850000E+02
1.850000E+02
1.850000E+02
1.850000E+02
1.850000E+02
1.850000E+02
1.850000E+02
1.850000E+02
1.850000E+02
1.850000E+02
1.850000E+02
1.850000E+02
1.850000E+02
1.850000E+02
1.850000E+02
1.850000E+02
1.850000E+02
1.850000E+02
1.850000E+02
1.850000E+02
1.850000E+02
1.850000E+02
1.850000E+02
1.850000E+02
1.850000E+02
1.850000E+02
1.850000E+02
1.850000E+02
1.850000E+02
1.850000E+02
1.850000E+02
1.850000E+02
1.850000E+02
1.850000E+02
1.850000E+02
1.850000E+02
1.850000E+02
1.850000E+02
1.850000E+02
1.850000E+02
1.850000E+02
1.850000E+02
1.850000E+02
1.850000E+02
1.850000E+02
1.850000E+02
1.850000E+02
1.850000E+02
1.850000E+02
1.850000E+02
1.850000E+02
1.850000E+02
1.850000E+02
1.850000E+02
1.850000E+02
1.850000E+02
1.850000E+02
1.850000E+02
1.850000E+02
1.850000E+02
1.850000E+02
1.850000E+02
1.850000E+02
1.850000E+02
1.850000E+02
1.850000E+02
1.850000E+02
1.850000E+02
1.850000E+02
1.850000E+02
1.850000E+02
1.850000E+02
1.850000E+02
1.850000E+02
1.850000E+02
1.850000E+02
1.850000E+02
1.850000E+02
1.850000E+02
1.850000E+02
1.850000E+02
1.850000E+02
1.850000E+02
1.850000E+02
1.850000E+02
1.850000E+02
1.850000E+02
1.850000E+02
1.850000E+02
1.850000E+02
1.850000E+02
1.850000E+02
1.850000E+02
1.850000E+02
1.850000E+02
1.850000E+02
1.850000E+02
1.850000E+02
1.850000E+02
1.850000E+02
1.850000E+02
1.850000E+02
1.850000E+02
1.850000E+02
1.850000E+02
1.850000E+02
1.850000E+02
1.850000E+02
1.850000E+02
1.850000E+02
1.850000E+02
1.850000E+02
1.850000E+02
1.850000E+02
1.850000E+02
1.850000E+02
1.850000E+02
1.850000E+02
1.850000E+02
1.850000E+02
1.850000E+02
1.850000E+02
1.850000E+02
1.850000E+02
1.850000E+02
1.850000E+02
1.850000E+02
1.850000E+02
1.850000E+02
1.850000E+02
1.850000E+02
1.850000E+02
1.850000E+02
1.850000E+02
1.850000E+02
1.850000E+02
1.850000E+02
1.850000E+02
1.850000E+02
1.850000E+02
1.850000E+02
1.850000E+02
1.850000E+02
1.850000E+02
1.850000E+02
1.850000E+02
1.850000E+02
1.850000E+02
1.850000E+02
1.850000E+02
1.850000E+02
1.850000E+02
1.850000E+02
1.850000E+02
1.850000E+02
1.850000E+02
1.850000E+02
1.850000E+02
1.850000E+02
1.850000E+02
1.850000E+02
1.850000E+02
1.850000E+02
1.850000E+02
1.850000E+02
1.850000E+02
1.850000E+02
1.850000E+02
1.850000E+02
1.850000E+02
1.850000E+02
1.850000E+02
1.850000E+02
1.850000E+02
1.850000E+02
1.850000E+02
1.850000E+02
1.850000E+02
1.850000E+02
1.850000E+02
1.850000E+02
1.850000E+02
1.850000E+02
1.850000E+02
1.850000E+02
1.850000E+02
1.850000E+02
1.850000E+02
1.850000E+02
1.850000E+02
1.850000E+02
1.850000E+02
1.850000E+02
1.850000E+02
1.850000E+02
1.850000E+02
1.850000E+02
1.850000E+02
1.850000E+02
1.850000E+02
1.900000E+02
1.900000E+02
1.900000E+02
1.900000E+02
1.900000E+02
1.900000E+02
1.900000E+02
1.900000E+02
1.900000E+02
1.900000E+02
1.900000E+02
1.900000E+02
1.900000E+02
1.900000E+02
1.900000E+02
1.900000E+02
1.900000E+02
1.900000E+02
1.900000E+02
1.900000E+02
1.900000E+02
1.900000E+02
1.900000E+02
1.900000E+02
1.900000E+02
1.900000E+02
1.900000E+02
1.900000E+02
1.900000E+02
1.900000E+02
1.900000E+02
1.900000E+02
1.900000E+02
1.900000E+02
1.900000E+02
1.900000E+02
1.900000E+02
1.900000E+02
1.900000E+02
1.900000E+02
1.900000E+02
1.900000E+02
1.900000E+02
1.900000E+02
1.900000E+02
1.900000E+02
1.900000E+02
1.900000E+02
1.900000E+02
1.900000E+02
1.900000E+02
1.900000E+02
1.900000E+02
1.900000E+02
1.900000E+02
1.900000E+02
1.900000E+02
1.900000E+02
1.900000E+02
1.900000E+02
1.900000E+02
1.900000E+02
1.900000E+02
1.900000E+02
1.900000E+02
1.900000E+02
1.900000E+02
1.900000E+02
1.900000E+02
1.900000E+02
1.900000E+02
1.900000E+02
1.900000E+02
1.900000E+02
1.900000E+02
1.900000E+02
1.900000E+02
1.900000E+02
1.900000E+02
1.900000E+02
1.900000E+02
1.900000E+02
1.900000E+02
1.900000E+02
1.900000E+02
1.900000E+02
1.900000E+02
1.900000E+02
1.900000E+02
1.900000E+02
1.900000E+02
1.900000E+02
1.900000E+02
1.900000E+02
1.900000E+02
1.900000E+02
1.900000E+02
1.900000E+02
1.900000E+02
1.900000E+02
1.900000E+02
1.900000E+02
1.900000E+02
1.900000E+02
1.900000E+02
1.900000E+02
1.900000E+02
1.900000E+02
1.900000E+02
1.900000E+02
1.900000E+02
1.900000E+02
1.900000E+02
1.900000E+02
1.900000E+02
1.900000E+02
1.900000E+02
1.900000E+02
1.900000E+02
1.900000E+02
1.900000E+02
1.900000E+02
1.900000E+02
1.900000E+02
1.900000E+02
1.900000E+02
1.900000E+02
1.900000E+02
1.900000E+02
1.900000E+02
1.900000E+02
1.900000E+02
1.900000E+02
1.900000E+02
1.900000E+02
1.900000E+02
1.900000E+02
1.900000E+02
1.900000E+02
1.900000E+02
1.900000E+02
1.900000E+02
1.900000E+02
1.900000E+02
1.900000E+02
1.900000E+02
1.900000E+02
1.900000E+02
1.900000E+02
1.900000E+02
1.900000E+02
1.900000E+02
1.900000E+02
1.900000E+02
1.900000E+02
1.900000E+02
1.900000E+02
1.900000E+02
1.900000E+02
1.900000E+02
1.900000E+02
1.900000E+02
1.900000E+02
1.900000E+02
1.900000E+02
1.900000E+02
1.900000E+02
1.900000E+02
1.900000E+02
1.900000E+02
1.900000E+02
1.900000E+02
1.900000E+02
1.900000E+02
1.900000E+02
1.900000E+02
1.900000E+02
1.900000E+02
1.900000E+02
1.900000E+02
1.900000E+02
1.900000E+02
1.900000E+02
1.900000E+02
1.900000E+02
1.900000E+02
1.900000E+02
1.900000E+02
1.900000E+02
1.900000E+02
1.900000E+02
1.900000E+02
1.900000E+02
1.900000E+02
1.900000E+02
1.900000E+02
1.900000E+02
1.900000E+02
1.900000E+02
1.900000E+02
1.900000E+02
1.950000E+02
1.950000E+02
1.950000E+02
1.950000E+02
1.950000E+02
1.950000E+02
1.950000E+02
1.950000E+02
1.950000E+02
1.950000E+02
1.950000E+02
1.950000E+02
1.950000E+02
1.950000E+02
1.950000E+02
1.950000E+02
1.950000E+02
1.950000E+02
1.950000E+02
1.950000E+02
1.950000E+02
1.950000E+02
1.950000E+02
1.950000E+02
1.950000E+02
1.950000E+02
1.950000E+02
1.950000E+02
1.950000E+02
1.950000E+02
1.950000E+02
1.950000E+02
1.950000E+02
1.950000E+02
1.950000E+02
1.950000E+02
1.950000E+02
1.950000E+02
1.950000E+02
1.950000E+02
1.950000E+02
1.950000E+02
1.950000E+02
1.950000E+02
1.950000E+02
1.950000E+02
1.950000E+02
1.950000E+02
1.950000E+02
1.950000E+02
1.950000E+02
1.950000E+02
1.950000E+02
1.950000E+02
1.950000E+02
1.950000E+02
1.950000E+02
1.950000E+02
1.950000E+02
1.950000E+02
1.950000E+02
1.950000E+02
1.950000E+02
1.950000E+02
1.950000E+02
1.950000E+02
1.950000E+02
1.950000E+02
1.950000E+02
1.950000E+02
1.950000E+02
1.950000E+02
1.950000E+02
1.950000E+02
1.950000E+02
1.950000E+02
1.950000E+02
1.950000E+02
1.950000E+02
1.950000E+02
1.950000E+02
1.950000E+02
1.950000E+02
1.950000E+02
1.950000E+02
1.950000E+02
1.950000E+02
1.950000E+02
1.950000E+02
1.950000E+02
1.950000E+02
1.950000E+02
1.950000E+02
1.950000E+02
1.950000E+02
1.950000E+02
1.950000E+02
1.950000E+02
1.950000E+02
1.950000E+02
1.950000E+02
1.950000E+02
1.950000E+02
1.950000E+02
1.950000E+02
1.950000E+02
1.950000E+02
1.950000E+02
1.950000E+02
1.950000E+02
1.950000E+02
1.950000E+02
1.950000E+02
1.950000E+02
1.950000E+02
1.950000E+02
1.950000E+02
1.950000E+02
1.950000E+02
1.950000E+02
1.950000E+02
1.950000E+02
1.950000E+02
1.950000E+02
1.950000E+02
1.950000E+02
1.950000E+02
1.950000E+02
1.950000E+02
1.950000E+02
1.950000E+02
1.950000E+02
1.950000E+02
1.950000E+02
1.950000E+02
1.950000E+02
1.950000E+02
1.950000E+02
1.950000E+02
1.950000E+02
1.950000E+02
1.950000E+02
1.950000E+02
1.950000E+02
1.950000E+02
1.950000E+02
1.950000E+02
1.950000E+02
1.950000E+02
1.950000E+02
1.950000E+02
1.950000E+02
1.950000E+02
1.950000E+02
1.950000E+02
1.950000E+02
1.950000E+02
1.950000E+02
1.950000E+02
1.950000E+02
1.950000E+02
1.950000E+02
1.950000E+02
1.950000E+02
1.950000E+02
1.950000E+02
1.950000E+02
1.950000E+02
1.950000E+02
1.950000E+02
1.950000E+02
1.950000E+02
1.950000E+02
1.950000E+02
1.950000E+02
1.950000E+02
1.950000E+02
1.950000E+02
1.950000E+02
1.950000E+02
1.950000E+02
1.950000E+02
1.950000E+02
1.950000E+02
1.950000E+02
1.950000E+02
1.950000E+02
1.950000E+02
1.950000E+02
1.950000E+02
1.950000E+02
1.950000E+02
1.950000E+02
1.950000E+02
1.950000E+02
1.950000E+02
1.950000E+02
1.950000E+02
1.950000E+02
1.950000E+02
1.950000E+02
2.000000E+02
2.000000E+02
2.000000E+02
2.000000E+02
2.000000E+02
2.000000E+02
2.000000E+02
2.000000E+02
2.000000E+02
2.000000E+02
2.000000E+02
2.000000E+02
2.000000E+02
2.000000E+02
2.000000E+02
2.000000E+02
2.000000E+02
2.000000E+02
2.000000E+02
2.000000E+02
2.000000E+02
2.000000E+02
2.000000E+02
2.000000E+02
2.000000E+02
2.000000E+02
2.000000E+02
2.000000E+02
2.000000E+02
2.000000E+02
2.000000E+02
2.000000E+02
2.000000E+02
2.000000E+02
2.000000E+02
2.000000E+02
2.000000E+02
2.000000E+02
2.000000E+02
2.000000E+02
2.000000E+02
2.000000E+02
2.000000E+02
2.000000E+02
2.000000E+02
2.000000E+02
2.000000E+02
2.000000E+02
2.000000E+02
2.000000E+02
2.000000E+02
2.000000E+02
2.000000E+02
2.000000E+02
2.000000E+02
2.000000E+02
2.000000E+02
2.000000E+02
2.000000E+02
2.000000E+02
2.000000E+02
2.000000E+02
2.000000E+02
2.000000E+02
2.000000E+02
2.000000E+02
2.000000E+02
2.000000E+02
2.000000E+02
2.000000E+02
2.000000E+02
2.000000E+02
2.000000E+02
2.000000E+02
2.000000E+02
2.000000E+02
2.000000E+02
2.000000E+02
2.000000E+02
2.000000E+02
2.000000E+02
2.000000E+02
2.000000E+02
2.000000E+02
2.000000E+02
2.000000E+02
2.000000E+02
2.000000E+02
2.000000E+02
2.000000E+02
2.000000E+02
2.000000E+02
2.000000E+02
2.000000E+02
2.000000E+02
2.000000E+02
2.000000E+02
2.000000E+02
2.000000E+02
2.000000E+02
2.000000E+02
2.000000E+02
2.000000E+02
2.000000E+02
2.000000E+02
2.000000E+02
2.000000E+02
2.000000E+02
2.000000E+02
2.000000E+02
2.000000E+02
2.000000E+02
2.000000E+02
2.000000E+02
2.000000E+02
2.000000E+02
2.000000E+02
2.000000E+02
2.000000E+02
2.000000E+02
2.000000E+02
2.000000E+02
2.000000E+02
2.000000E+02
2.000000E+02
2.000000E+02
2.000000E+02
2.000000E+02
2.000000E+02
2.000000E+02
2.000000E+02
2.000000E+02
2.000000E+02
2.000000E+02
2.000000E+02
2.000000E+02
2.000000E+02
2.000000E+02
2.000000E+02
2.000000E+02
2.000000E+02
2.000000E+02
2.000000E+02
2.000000E+02
2.000000E+02
2.000000E+02
2.000000E+02
2.000000E+02
2.000000E+02
2.000000E+02
2.000000E+02
2.000000E+02
2.000000E+02
2.000000E+02
2.000000E+02
2.000000E+02
2.000000E+02
2.000000E+02
2.000000E+02
2.000000E+02
2.000000E+02
2.000000E+02
2.000000E+02
2.000000E+02
2.000000E+02
2.000000E+02
2.000000E+02
2.000000E+02
2.000000E+02
2.000000E+02
2.000000E+02
2.000000E+02
2.000000E+02
2.000000E+02
2.000000E+02
2.000000E+02
2.000000E+02
2.000000E+02
2.000000E+02
2.000000E+02
2.000000E+02
2.000000E+02
2.000000E+02
2.000000E+02
2.000000E+02
2.000000E+02
2.000000E+02
2.000000E+02
2.000000E+02
2.000000E+02
2.000000E+02
2.000000E+02
2.000000E+02
2.000000E+02
2.000000E+02
2.000000E+02
2.000000E+02
2.000000E+02
2.000000E+02
2.000000E+02
2.000000E+02
2.050000E+02
2.050000E+02
2.050000E+02
2.050000E+02
2.050000E+02
2.050000E+02
2.050000E+02
2.050000E+02
2.050000E+02
2.050000E+02
2.050000E+02
2.050000E+02
2.050000E+02
2.050000E+02
2.050000E+02
2.050000E+02
2.050000E+02
2.050000E+02
2.050000E+02
2.050000E+02
2.050000E+02
2.050000E+02
2.050000E+02
2.050000E+02
2.050000E+02
2.050000E+02
2.050000E+02
2.050000E+02
2.050000E+02
2.050000E+02
2.050000E+02
2.050000E+02
2.050000E+02
2.050000E+02
2.050000E+02
2.050000E+02
2.050000E+02
2.050000E+02
2.050000E+02
2.050000E+02
2.050000E+02
2.050000E+02
2.050000E+02
2.050000E+02
2.050000E+02
2.050000E+02
2.050000E+02
2.050000E+02
2.050000E+02
2.050000E+02
2.050000E+02
2.050000E+02
2.050000E+02
2.050000E+02
2.050000E+02
2.050000E+02
2.050000E+02
2.050000E+02
2.050000E+02
2.050000E+02
2.050000E+02
2.050000E+02
2.050000E+02
2.050000E+02
2.050000E+02
2.050000E+02
2.050000E+02
2.050000E+02
2.050000E+02
2.050000E+02
2.050000E+02
2.050000E+02
2.050000E+02
2.050000E+02
2.050000E+02
2.050000E+02
2.050000E+02
2.050000E+02
2.050000E+02
2.050000E+02
2.050000E+02
2.050000E+02
2.050000E+02
2.050000E+02
2.050000E+02
2.050000E+02
2.050000E+02
2.050000E+02
2.050000E+02
2.050000E+02
2.050000E+02
2.050000E+02
2.050000E+02
2.050000E+02
2.050000E+02
2.050000E+02
2.050000E+02
2.050000E+02
2.050000E+02
2.050000E+02
2.050000E+02
2.050000E+02
2.050000E+02
2.050000E+02
2.050000E+02
2.050000E+02
2.050000E+02
2.050000E+02
2.050000E+02
2.050000E+02
2.050000E+02
2.050000E+02
2.050000E+02
2.050000E+02
2.050000E+02
2.050000E+02
2.050000E+02
2.050000E+02
2.050000E+02
2.050000E+02
2.050000E+02
2.050000E+02
2.050000E+02
2.050000E+02
2.050000E+02
2.050000E+02
2.050000E+02
2.050000E+02
2.050000E+02
2.050000E+02
2.050000E+02
2.050000E+02
2.050000E+02
2.050000E+02
2.050000E+02
2.050000E+02
2.050000E+02
2.050000E+02
2.050000E+02
2.050000E+02
2.050000E+02
2.050000E+02
2.050000E+02
2.050000E+02
2.050000E+02
2.050000E+02
2.050000E+02
2.050000E+02
2.050000E+02
2.050000E+02
2.050000E+02
2.050000E+02
2.050000E+02
2.050000E+02
2.050000E+02
2.050000E+02
2.050000E+02
2.050000E+02
2.050000E+02
2.050000E+02
2.050000E+02
2.050000E+02
2.050000E+02
2.050000E+02
2.050000E+02
2.050000E+02
2.050000E+02
2.050000E+02
2.050000E+02
2.050000E+02
2.050000E+02
2.050000E+02
2.050000E+02
2.050000E+02
2.050000E+02
2.050000E+02
2.050000E+02
2.050000E+02
2.050000E+02
2.050000E+02
2.050000E+02
2.050000E+02
2.050000E+02
2.050000E+02
2.050000E+02
2.050000E+02
2.050000E+02
2.050000E+02
2.050000E+02
2.050000E+02
2.050000E+02
2.050000E+02
2.050000E+02
2.050000E+02
2.050000E+02
2.050000E+02
2.050000E+02
2.050000E+02
2.050000E+02
2.050000E+02
2.050000E+02
2.100000E+02
2.100000E+02
2.100000E+02
2.100000E+02
2.100000E+02
2.100000E+02
2.100000E+02
2.100000E+02
2.100000E+02
2.100000E+02
2.100000E+02
2.100000E+02
2.100000E+02
2.100000E+02
2.100000E+02
2.100000E+02
2.100000E+02
2.100000E+02
2.100000E+02
2.100000E+02
2.100000E+02
2.100000E+02
2.100000E+02
2.100000E+02
2.100000E+02
2.100000E+02
2.100000E+02
2.100000E+02
2.100000E+02
2.100000E+02
2.100000E+02
2.100000E+02
2.100000E+02
2.100000E+02
2.100000E+02
2.100000E+02
2.100000E+02
2.100000E+02
2.100000E+02
2.100000E+02
2.100000E+02
2.100000E+02
2.100000E+02
2.100000E+02
2.100000E+02
2.100000E+02
2.100000E+02
2.100000E+02
2.100000E+02
2.100000E+02
2.100000E+02
2.100000E+02
2.100000E+02
2.100000E+02
2.100000E+02
2.100000E+02
2.100000E+02
2.100000E+02
2.100000E+02
2.100000E+02
2.100000E+02
2.100000E+02
2.100000E+02
2.100000E+02
2.100000E+02
2.100000E+02
2.100000E+02
2.100000E+02
2.100000E+02
2.100000E+02
2.100000E+02
2.100000E+02
2.100000E+02
2.100000E+02
2.100000E+02
2.100000E+02
2.100000E+02
2.100000E+02
2.100000E+02
2.100000E+02
2.100000E+02
2.100000E+02
2.100000E+02
2.100000E+02
2.100000E+02
2.100000E+02
2.100000E+02
2.100000E+02
2.100000E+02
2.100000E+02
2.100000E+02
2.100000E+02
2.100000E+02
2.100000E+02
2.100000E+02
2.100000E+02
2.100000E+02
2.100000E+02
2.100000E+02
2.100000E+02
2.100000E+02
2.100000E+02
2.100000E+02
2.100000E+02
2.100000E+02
2.100000E+02
2.100000E+02
2.100000E+02
2.100000E+02
2.100000E+02
2.100000E+02
2.100000E+02
2.100000E+02
2.100000E+02
2.100000E+02
2.100000E+02
2.100000E+02
2.100000E+02
2.100000E+02
2.100000E+02
2.100000E+02
2.100000E+02
2.100000E+02
2.100000E+02
2.100000E+02
2.100000E+02
2.100000E+02
2.100000E+02
2.100000E+02
2.100000E+02
2.100000E+02
2.100000E+02
2.100000E+02
2.100000E+02
2.100000E+02
2.100000E+02
2.100000E+02
2.100000E+02
2.100000E+02
2.100000E+02
2.100000E+02
2.100000E+02
2.100000E+02
2.100000E+02
2.100000E+02
2.100000E+02
2.100000E+02
2.100000E+02
2.100000E+02
2.100000E+02
2.100000E+02
2.100000E+02
2.100000E+02
2.100000E+02
2.100000E+02
2.100000E+02
2.100000E+02
2.100000E+02
2.100000E+02
2.100000E+02
2.100000E+02
2.100000E+02
2.100000E+02
2.100000E+02
2.100000E+02
2.100000E+02
2.100000E+02
2.100000E+02
2.100000E+02
2.100000E+02
2.100000E+02
2.100000E+02
2.100000E+02
2.100000E+02
2.100000E+02
2.100000E+02
2.100000E+02
2.100000E+02
2.100000E+02
2.100000E+02
2.100000E+02
2.100000E+02
2.100000E+02
2.100000E+02
2.100000E+02
2.100000E+02
2.100000E+02
2.100000E+02
2.100000E+02
2.100000E+02
2.100000E+02
2.100000E+02
2.100000E+02
2.100000E+02
2.100000E+02
2.100000E+02
2.100000E+02
2.100000E+02
2.100000E+02
2.100000E+02
2.100000E+02
2.150000E+02
2.150000E+02
2.150000E+02
2.150000E+02
2.150000E+02
2.150000E+02
2.150000E+02
2.150000E+02
2.150000E+02
2.150000E+02
2.150000E+02
2.150000E+02
2.150000E+02
2.150000E+02
2.150000E+02
2.150000E+02
2.150000E+02
2.150000E+02
2.150000E+02
2.150000E+02
2.150000E+02
2.150000E+02
2.150000E+02
2.150000E+02
2.150000E+02
2.150000E+02
2.150000E+02
2.150000E+02
2.150000E+02
2.150000E+02
2.150000E+02
2.150000E+02
2.150000E+02
2.150000E+02
2.150000E+02
2.150000E+02
2.150000E+02
2.150000E+02
2.150000E+02
2.150000E+02
2.150000E+02
2.150000E+02
2.150000E+02
2.150000E+02
2.150000E+02
2.150000E+02
2.150000E+02
2.150000E+02
2.150000E+02
2.150000E+02
2.150000E+02
2.150000E+02
2.150000E+02
2.150000E+02
2.150000E+02
2.150000E+02
2.150000E+02
2.150000E+02
2.150000E+02
2.150000E+02
2.150000E+02
2.150000E+02
2.150000E+02
2.150000E+02
2.150000E+02
2.150000E+02
2.150000E+02
2.150000E+02
2.150000E+02
2.150000E+02
2.150000E+02
2.150000E+02
2.150000E+02
2.150000E+02
2.150000E+02
2.150000E+02
2.150000E+02
2.150000E+02
2.150000E+02
2.150000E+02
2.150000E+02
2.150000E+02
2.150000E+02
2.150000E+02
2.150000E+02
2.150000E+02
2.150000E+02
2.150000E+02
2.150000E+02
2.150000E+02
2.150000E+02
2.150000E+02
2.150000E+02
2.150000E+02
2.150000E+02
2.150000E+02
2.150000E+02
2.150000E+02
2.150000E+02
2.150000E+02
2.150000E+02
2.150000E+02
2.150000E+02
2.150000E+02
2.150000E+02
2.150000E+02
2.150000E+02
2.150000E+02
2.150000E+02
2.150000E+02
2.150000E+02
2.150000E+02
2.150000E+02
2.150000E+02
2.150000E+02
2.150000E+02
2.150000E+02
2.150000E+02
2.150000E+02
2.150000E+02
2.150000E+02
2.150000E+02
2.150000E+02
2.150000E+02
2.150000E+02
2.150000E+02
2.150000E+02
2.150000E+02
2.150000E+02
2.150000E+02
2.150000E+02
2.150000E+02
2.150000E+02
2.150000E+02
2.150000E+02
2.150000E+02
2.150000E+02
2.150000E+02
2.150000E+02
2.150000E+02
2.150000E+02
2.150000E+02
2.150000E+02
2.150000E+02
2.150000E+02
2.150000E+02
2.150000E+02
2.150000E+02
2.150000E+02
2.150000E+02
2.150000E+02
2.150000E+02
2.150000E+02
2.150000E+02
2.150000E+02
2.150000E+02
2.150000E+02
2.150000E+02
2.150000E+02
2.150000E+02
2.150000E+02
2.150000E+02
2.150000E+02
2.150000E+02
2.150000E+02
2.150000E+02
2.150000E+02
2.150000E+02
2.150000E+02
2.150000E+02
2.150000E+02
2.150000E+02
2.150000E+02
2.150000E+02
2.150000E+02
2.150000E+02
2.150000E+02
2.150000E+02
2.150000E+02
2.150000E+02
2.150000E+02
2.150000E+02
2.150000E+02
2.150000E+02
2.150000E+02
2.150000E+02
2.150000E+02
2.150000E+02
2.150000E+02
2.150000E+02
2.150000E+02
2.150000E+02
2.150000E+02
2.150000E+02
2.150000E+02
2.150000E+02
2.150000E+02
2.150000E+02
2.150000E+02
2.150000E+02
2.150000E+02
2.200000E+02
2.200000E+02
2.200000E+02
2.200000E+02
2.200000E+02
2.200000E+02
2.200000E+02
2.200000E+02
2.200000E+02
2.200000E+02
2.200000E+02
2.200000E+02
2.200000E+02
2.200000E+02
2.200000E+02
2.200000E+02
2.200000E+02
2.200000E+02
2.200000E+02
2.200000E+02
2.200000E+02
2.200000E+02
2.200000E+02
2.200000E+02
2.200000E+02
2.200000E+02
2.200000E+02
2.200000E+02
2.200000E+02
2.200000E+02
2.200000E+02
2.200000E+02
2.200000E+02
2.200000E+02
2.200000E+02
2.200000E+02
2.200000E+02
2.200000E+02
2.200000E+02
2.200000E+02
2.200000E+02
2.200000E+02
2.200000E+02
2.200000E+02
2.200000E+02
2.200000E+02
2.200000E+02
2.200000E+02
2.200000E+02
2.200000E+02
2.200000E+02
2.200000E+02
2.200000E+02
2.200000E+02
2.200000E+02
2.200000E+02
2.200000E+02
2.200000E+02
2.200000E+02
2.200000E+02
2.200000E+02
2.200000E+02
2.200000E+02
2.200000E+02
2.200000E+02
2.200000E+02
2.200000E+02
2.200000E+02
2.200000E+02
2.200000E+02
2.200000E+02
2.200000E+02
2.200000E+02
2.200000E+02
2.200000E+02
2.200000E+02
2.200000E+02
2.200000E+02
2.200000E+02
2.200000E+02
2.200000E+02
2.200000E+02
2.200000E+02
2.200000E+02
2.200000E+02
2.200000E+02
2.200000E+02
2.200000E+02
2.200000E+02
2.200000E+02
2.200000E+02
2.200000E+02
2.200000E+02
2.200000E+02
2.200000E+02
2.200000E+02
2.200000E+02
2.200000E+02
2.200000E+02
2.200000E+02
2.200000E+02
2.200000E+02
2.200000E+02
2.200000E+02
2.200000E+02
2.200000E+02
2.200000E+02
2.200000E+02
2.200000E+02
2.200000E+02
2.200000E+02
2.200000E+02
2.200000E+02
2.200000E+02
2.200000E+02
2.200000E+02
2.200000E+02
2.200000E+02
2.200000E+02
2.200000E+02
2.200000E+02
2.200000E+02
2.200000E+02
2.200000E+02
2.200000E+02
2.200000E+02
2.200000E+02
2.200000E+02
2.200000E+02
2.200000E+02
2.200000E+02
2.200000E+02
2.200000E+02
2.200000E+02
2.200000E+02
2.200000E+02
2.200000E+02
2.200000E+02
2.200000E+02
2.200000E+02
2.200000E+02
2.200000E+02
2.200000E+02
2.200000E+02
2.200000E+02
2.200000E+02
2.200000E+02
2.200000E+02
2.200000E+02
2.200000E+02
2.200000E+02
2.200000E+02
2.200000E+02
2.200000E+02
2.200000E+02
2.200000E+02
2.200000E+02
2.200000E+02
2.200000E+02
2.200000E+02
2.200000E+02
2.200000E+02
2.200000E+02
2.200000E+02
2.200000E+02
2.200000E+02
2.200000E+02
2.200000E+02
2.200000E+02
2.200000E+02
2.200000E+02
2.200000E+02
2.200000E+02
2.200000E+02
2.200000E+02
2.200000E+02
2.200000E+02
2.200000E+02
2.200000E+02
2.200000E+02
2.200000E+02
2.200000E+02
2.200000E+02
2.200000E+02
2.200000E+02
2.200000E+02
2.200000E+02
2.200000E+02
2.200000E+02
2.200000E+02
2.200000E+02
2.200000E+02
2.200000E+02
2.200000E+02
2.200000E+02
2.200000E+02
2.200000E+02
2.200000E+02
2.200000E+02
2.200000E+02
2.200000E+02
2.250000E+02
2.250000E+02
2.250000E+02
2.250000E+02
2.250000E+02
2.250000E+02
2.250000E+02
2.250000E+02
2.250000E+02
2.250000E+02
2.250000E+02
2.250000E+02
2.250000E+02
2.250000E+02
2.250000E+02
2.250000E+02
2.250000E+02
2.250000E+02
2.250000E+02
2.250000E+02
2.250000E+02
2.250000E+02
2.250000E+02
2.250000E+02
2.250000E+02
2.250000E+02
2.250000E+02
2.250000E+02
2.250000E+02
2.250000E+02
2.250000E+02
2.250000E+02
2.250000E+02
2.250000E+02
2.250000E+02
2.250000E+02
2.250000E+02
2.250000E+02
2.250000E+02
2.250000E+02
2.250000E+02
2.250000E+02
2.250000E+02
2.250000E+02
2.250000E+02
2.250000E+02
2.250000E+02
2.250000E+02
2.250000E+02
2.250000E+02
2.250000E+02
2.250000E+02
2.250000E+02
2.250000E+02
2.250000E+02
2.250000E+02
2.250000E+02
2.250000E+02
2.250000E+02
2.250000E+02
2.250000E+02
2.250000E+02
2.250000E+02
2.250000E+02
2.250000E+02
2.250000E+02
2.250000E+02
2.250000E+02
2.250000E+02
2.250000E+02
2.250000E+02
2.250000E+02
2.250000E+02
2.250000E+02
2.250000E+02
2.250000E+02
2.250000E+02
2.250000E+02
2.250000E+02
2.250000E+02
2.250000E+02
2.250000E+02
2.250000E+02
2.250000E+02
2.250000E+02
2.250000E+02
2.250000E+02
2.250000E+02
2.250000E+02
2.250000E+02
2.250000E+02
2.250000E+02
2.250000E+02
2.250000E+02
2.250000E+02
2.250000E+02
2.250000E+02
2.250000E+02
2.250000E+02
2.250000E+02
2.250000E+02
2.250000E+02
2.250000E+02
2.250000E+02
2.250000E+02
2.250000E+02
2.250000E+02
2.250000E+02
2.250000E+02
2.250000E+02
2.250000E+02
2.250000E+02
2.250000E+02
2.250000E+02
2.250000E+02
2.250000E+02
2.250000E+02
2.250000E+02
2.250000E+02
2.250000E+02
2.250000E+02
2.250000E+02
2.250000E+02
2.250000E+02
2.250000E+02
2.250000E+02
2.250000E+02
2.250000E+02
2.250000E+02
2.250000E+02
2.250000E+02
2.250000E+02
2.250000E+02
2.250000E+02
2.250000E+02
2.250000E+02
2.250000E+02
2.250000E+02
2.250000E+02
2.250000E+02
2.250000E+02
2.250000E+02
2.250000E+02
2.250000E+02
2.250000E+02
2.250000E+02
2.250000E+02
2.250000E+02
2.250000E+02
2.250000E+02
2.250000E+02
2.250000E+02
2.250000E+02
2.250000E+02
2.250000E+02
2.250000E+02
2.250000E+02
2.250000E+02
2.250000E+02
2.250000E+02
2.250000E+02
2.250000E+02
2.250000E+02
2.250000E+02
2.250000E+02
2.250000E+02
2.250000E+02
2.250000E+02
2.250000E+02
2.250000E+02
2.250000E+02
2.250000E+02
2.250000E+02
2.250000E+02
2.250000E+02
2.250000E+02
2.250000E+02
2.250000E+02
2.250000E+02
2.250000E+02
2.250000E+02
2.250000E+02
2.250000E+02
2.250000E+02
2.250000E+02
2.250000E+02
2.250000E+02
2.250000E+02
2.250000E+02
2.250000E+02
2.250000E+02
2.250000E+02
2.250000E+02
2.250000E+02
2.250000E+02
2.250000E+02
2.250000E+02
2.250000E+02
2.250000E+02
2.250000E+02
2.250000E+02
2.300000E+02
2.300000E+02
2.300000E+02
2.300000E+02
2.300000E+02
2.300000E+02
2.300000E+02
2.300000E+02
2.300000E+02
2.300000E+02
2.300000E+02
2.300000E+02
2.300000E+02
2.300000E+02
2.300000E+02
2.300000E+02
2.300000E+02
2.300000E+02
2.300000E+02
2.300000E+02
2.300000E+02
2.300000E+02
2.300000E+02
2.300000E+02
2.300000E+02
2.300000E+02
2.300000E+02
2.300000E+02
2.300000E+02
2.300000E+02
2.300000E+02
2.300000E+02
2.300000E+02
2.300000E+02
2.300000E+02
2.300000E+02
2.300000E+02
2.300000E+02
2.300000E+02
2.300000E+02
2.300000E+02
2.300000E+02
2.300000E+02
2.300000E+02
2.300000E+02
2.300000E+02
2.300000E+02
2.300000E+02
2.300000E+02
2.300000E+02
2.300000E+02
2.300000E+02
2.300000E+02
2.300000E+02
2.300000E+02
2.300000E+02
2.300000E+02
2.300000E+02
2.300000E+02
2.300000E+02
2.300000E+02
2.300000E+02
2.300000E+02
2.300000E+02
2.300000E+02
2.300000E+02
2.300000E+02
2.300000E+02
2.300000E+02
2.300000E+02
2.300000E+02
2.300000E+02
2.300000E+02
2.300000E+02
2.300000E+02
2.300000E+02
2.300000E+02
2.300000E+02
2.300000E+02
2.300000E+02
2.300000E+02
2.300000E+02
2.300000E+02
2.300000E+02
2.300000E+02
2.300000E+02
2.300000E+02
2.300000E+02
2.300000E+02
2.300000E+02
2.300000E+02
2.300000E+02
2.300000E+02
2.300000E+02
2.300000E+02
2.300000E+02
2.300000E+02
2.300000E+02
2.300000E+02
2.300000E+02
2.300000E+02
2.300000E+02
2.300000E+02
2.300000E+02
2.300000E+02
2.300000E+02
2.300000E+02
2.300000E+02
2.300000E+02
2.300000E+02
2.300000E+02
2.300000E+02
2.300000E+02
2.300000E+02
2.300000E+02
2.300000E+02
2.300000E+02
2.300000E+02
2.300000E+02
2.300000E+02
2.300000E+02
2.300000E+02
2.300000E+02
2.300000E+02
2.300000E+02
2.300000E+02
2.300000E+02
2.300000E+02
2.300000E+02
2.300000E+02
2.300000E+02
2.300000E+02
2.300000E+02
2.300000E+02
2.300000E+02
2.300000E+02
2.300000E+02
2.300000E+02
2.300000E+02
2.300000E+02
2.300000E+02
2.300000E+02
2.300000E+02
2.300000E+02
2.300000E+02
2.300000E+02
2.300000E+02
2.300000E+02
2.300000E+02
2.300000E+02
2.300000E+02
2.300000E+02
2.300000E+02
2.300000E+02
2.300000E+02
2.300000E+02
2.300000E+02
2.300000E+02
2.300000E+02
2.300000E+02
2.300000E+02
2.300000E+02
2.300000E+02
2.300000E+02
2.300000E+02
2.300000E+02
2.300000E+02
2.300000E+02
2.300000E+02
2.300000E+02
2.300000E+02
2.300000E+02
2.300000E+02
2.300000E+02
2.300000E+02
2.300000E+02
2.300000E+02
2.300000E+02
2.300000E+02
2.300000E+02
2.300000E+02
2.300000E+02
2.300000E+02
2.300000E+02
2.300000E+02
2.300000E+02
2.300000E+02
2.300000E+02
2.300000E+02
2.300000E+02
2.300000E+02
2.300000E+02
2.300000E+02
2.300000E+02
2.300000E+02
2.300000E+02
2.300000E+02
2.300000E+02
2.300000E+02
2.300000E+02
2.300000E+02
2.350000E+02
2.350000E+02
2.350000E+02
2.350000E+02
2.350000E+02
2.350000E+02
2.350000E+02
2.350000E+02
2.350000E+02
2.350000E+02
2.350000E+02
2.350000E+02
2.350000E+02
2.350000E+02
2.350000E+02
2.350000E+02
2.350000E+02
2.350000E+02
2.350000E+02
2.350000E+02
2.350000E+02
2.350000E+02
2.350000E+02
2.350000E+02
2.350000E+02
2.350000E+02
2.350000E+02
2.350000E+02
2.350000E+02
2.350000E+02
2.350000E+02
2.350000E+02
2.350000E+02
2.350000E+02
2.350000E+02
2.350000E+02
2.350000E+02
2.350000E+02
2.350000E+02
2.350000E+02
2.350000E+02
2.350000E+02
2.350000E+02
2.350000E+02
2.350000E+02
2.350000E+02
2.350000E+02
2.350000E+02
2.350000E+02
2.350000E+02
2.350000E+02
2.350000E+02
2.350000E+02
2.350000E+02
2.350000E+02
2.350000E+02
2.350000E+02
2.350000E+02
2.350000E+02
2.350000E+02
2.350000E+02
2.350000E+02
2.350000E+02
2.350000E+02
2.350000E+02
2.350000E+02
2.350000E+02
2.350000E+02
2.350000E+02
2.350000E+02
2.350000E+02
2.350000E+02
2.350000E+02
2.350000E+02
2.350000E+02
2.350000E+02
2.350000E+02
2.350000E+02
2.350000E+02
2.350000E+02
2.350000E+02
2.350000E+02
2.350000E+02
2.350000E+02
2.350000E+02
2.350000E+02
2.350000E+02
2.350000E+02
2.350000E+02
2.350000E+02
2.350000E+02
2.350000E+02
2.350000E+02
2.350000E+02
2.350000E+02
2.350000E+02
2.350000E+02
2.350000E+02
2.350000E+02
2.350000E+02
2.350000E+02
2.350000E+02
2.350000E+02
2.350000E+02
2.350000E+02
2.350000E+02
2.350000E+02
2.350000E+02
2.350000E+02
2.350000E+02
2.350000E+02
2.350000E+02
2.350000E+02
2.350000E+02
2.350000E+02
2.350000E+02
2.350000E+02
2.350000E+02
2.350000E+02
2.350000E+02
2.350000E+02
2.350000E+02
2.350000E+02
2.350000E+02
2.350000E+02
2.350000E+02
2.350000E+02
2.350000E+02
2.350000E+02
2.350000E+02
2.350000E+02
2.350000E+02
2.350000E+02
2.350000E+02
2.350000E+02
2.350000E+02
2.350000E+02
2.350000E+02
2.350000E+02
2.350000E+02
2.350000E+02
2.350000E+02
2.350000E+02
2.350000E+02
2.350000E+02
2.350000E+02
2.350000E+02
2.350000E+02
2.350000E+02
2.350000E+02
2.350000E+02
2.350000E+02
2.350000E+02
2.350000E+02
2.350000E+02
2.350000E+02
2.350000E+02
2.350000E+02
2.350000E+02
2.350000E+02
2.350000E+02
2.350000E+02
2.350000E+02
2.350000E+02
2.350000E+02
2.350000E+02
2.350000E+02
2.350000E+02
2.350000E+02
2.350000E+02
2.350000E+02
2.350000E+02
2.350000E+02
2.350000E+02
2.350000E+02
2.350000E+02
2.350000E+02
2.350000E+02
2.350000E+02
2.350000E+02
2.350000E+02
2.350000E+02
2.350000E+02
2.350000E+02
2.350000E+02
2.350000E+02
2.350000E+02
2.350000E+02
2.350000E+02
2.350000E+02
2.350000E+02
2.350000E+02
2.350000E+02
2.350000E+02
2.350000E+02
2.350000E+02
2.350000E+02
2.350000E+02
2.350000E+02
2.350000E+02
2.350000E+02
2.400000E+02
2.400000E+02
2.400000E+02
2.400000E+02
2.400000E+02
2.400000E+02
2.400000E+02
2.400000E+02
2.400000E+02
2.400000E+02
2.400000E+02
2.400000E+02
2.400000E+02
2.400000E+02
2.400000E+02
2.400000E+02
2.400000E+02
2.400000E+02
2.400000E+02
2.400000E+02
2.400000E+02
2.400000E+02
2.400000E+02
2.400000E+02
2.400000E+02
2.400000E+02
2.400000E+02
2.400000E+02
2.400000E+02
2.400000E+02
2.400000E+02
2.400000E+02
2.400000E+02
2.400000E+02
2.400000E+02
2.400000E+02
2.400000E+02
2.400000E+02
2.400000E+02
2.400000E+02
2.400000E+02
2.400000E+02
2.400000E+02
2.400000E+02
2.400000E+02
2.400000E+02
2.400000E+02
2.400000E+02
2.400000E+02
2.400000E+02
2.400000E+02
2.400000E+02
2.400000E+02
2.400000E+02
2.400000E+02
2.400000E+02
2.400000E+02
2.400000E+02
2.400000E+02
2.400000E+02
2.400000E+02
2.400000E+02
2.400000E+02
2.400000E+02
2.400000E+02
2.400000E+02
2.400000E+02
2.400000E+02
2.400000E+02
2.400000E+02
2.400000E+02
2.400000E+02
2.400000E+02
2.400000E+02
2.400000E+02
2.400000E+02
2.400000E+02
2.400000E+02
2.400000E+02
2.400000E+02
2.400000E+02
2.400000E+02
2.400000E+02
2.400000E+02
2.400000E+02
2.400000E+02
2.400000E+02
2.400000E+02
2.400000E+02
2.400000E+02
2.400000E+02
2.400000E+02
2.400000E+02
2.400000E+02
2.400000E+02
2.400000E+02
2.400000E+02
2.400000E+02
2.400000E+02
2.400000E+02
2.400000E+02
2.400000E+02
2.400000E+02
2.400000E+02
2.400000E+02
2.400000E+02
2.400000E+02
2.400000E+02
2.400000E+02
2.400000E+02
2.400000E+02
2.400000E+02
2.400000E+02
2.400000E+02
2.400000E+02
2.400000E+02
2.400000E+02
2.400000E+02
2.400000E+02
2.400000E+02
2.400000E+02
2.400000E+02
2.400000E+02
2.400000E+02
2.400000E+02
2.400000E+02
2.400000E+02
2.400000E+02
2.400000E+02
2.400000E+02
2.400000E+02
2.400000E+02
2.400000E+02
2.400000E+02
2.400000E+02
2.400000E+02
2.400000E+02
2.400000E+02
2.400000E+02
2.400000E+02
2.400000E+02
2.400000E+02
2.400000E+02
2.400000E+02
2.400000E+02
2.400000E+02
2.400000E+02
2.400000E+02
2.400000E+02
2.400000E+02
2.400000E+02
2.400000E+02
2.400000E+02
2.400000E+02
2.400000E+02
2.400000E+02
2.400000E+02
2.400000E+02
2.400000E+02
2.400000E+02
2.400000E+02
2.400000E+02
2.400000E+02
2.400000E+02
2.400000E+02
2.400000E+02
2.400000E+02
2.400000E+02
2.400000E+02
2.400000E+02
2.400000E+02
2.400000E+02
2.400000E+02
2.400000E+02
2.400000E+02
2.400000E+02
2.400000E+02
2.400000E+02
2.400000E+02
2.400000E+02
2.400000E+02
2.400000E+02
2.400000E+02
2.400000E+02
2.400000E+02
2.400000E+02
2.400000E+02
2.400000E+02
2.400000E+02
2.400000E+02
2.400000E+02
2.400000E+02
2.400000E+02
2.400000E+02
2.400000E+02
2.400000E+02
2.400000E+02
2.400000E+02
2.400000E+02
2.400000E+02
2.400000E+02
2.450000E+02
2.450000E+02
2.450000E+02
2.450000E+02
2.450000E+02
2.450000E+02
2.450000E+02
2.450000E+02
2.450000E+02
2.450000E+02
2.450000E+02
2.450000E+02
2.450000E+02
2.450000E+02
2.450000E+02
2.450000E+02
2.450000E+02
2.450000E+02
2.450000E+02
2.450000E+02
2.450000E+02
2.450000E+02
2.450000E+02
2.450000E+02
2.450000E+02
2.450000E+02
2.450000E+02
2.450000E+02
2.450000E+02
2.450000E+02
2.450000E+02
2.450000E+02
2.450000E+02
2.450000E+02
2.450000E+02
2.450000E+02
2.450000E+02
2.450000E+02
2.450000E+02
2.450000E+02
2.450000E+02
2.450000E+02
2.450000E+02
2.450000E+02
2.450000E+02
2.450000E+02
2.450000E+02
2.450000E+02
2.450000E+02
2.450000E+02
2.450000E+02
2.450000E+02
2.450000E+02
2.450000E+02
2.450000E+02
2.450000E+02
2.450000E+02
2.450000E+02
2.450000E+02
2.450000E+02
2.450000E+02
2.450000E+02
2.450000E+02
2.450000E+02
2.450000E+02
2.450000E+02
2.450000E+02
2.450000E+02
2.450000E+02
2.450000E+02
2.450000E+02
2.450000E+02
2.450000E+02
2.450000E+02
2.450000E+02
2.450000E+02
2.450000E+02
2.450000E+02
2.450000E+02
2.450000E+02
2.450000E+02
2.450000E+02
2.450000E+02
2.450000E+02
2.450000E+02
2.450000E+02
2.450000E+02
2.450000E+02
2.450000E+02
2.450000E+02
2.450000E+02
2.450000E+02
2.450000E+02
2.450000E+02
2.450000E+02
2.450000E+02
2.450000E+02
2.450000E+02
2.450000E+02
2.450000E+02
2.450000E+02
2.450000E+02
2.450000E+02
2.450000E+02
2.450000E+02
2.450000E+02
2.450000E+02
2.450000E+02
2.450000E+02
2.450000E+02
2.450000E+02
2.450000E+02
2.450000E+02
2.450000E+02
2.450000E+02
2.450000E+02
2.450000E+02
2.450000E+02
2.450000E+02
2.450000E+02
2.450000E+02
2.450000E+02
2.450000E+02
2.450000E+02
2.450000E+02
2.450000E+02
2.450000E+02
2.450000E+02
2.450000E+02
2.450000E+02
2.450000E+02
2.450000E+02
2.450000E+02
2.450000E+02
2.450000E+02
2.450000E+02
2.450000E+02
2.450000E+02
2.450000E+02
2.450000E+02
2.450000E+02
2.450000E+02
2.450000E+02
2.450000E+02
2.450000E+02
2.450000E+02
2.450000E+02
2.450000E+02
2.450000E+02
2.450000E+02
2.450000E+02
2.450000E+02
2.450000E+02
2.450000E+02
2.450000E+02
2.450000E+02
2.450000E+02
2.450000E+02
2.450000E+02
2.450000E+02
2.450000E+02
2.450000E+02
2.450000E+02
2.450000E+02
2.450000E+02
2.450000E+02
2.450000E+02
2.450000E+02
2.450000E+02
2.450000E+02
2.450000E+02
2.450000E+02
2.450000E+02
2.450000E+02
2.450000E+02
2.450000E+02
2.450000E+02
2.450000E+02
2.450000E+02
2.450000E+02
2.450000E+02
2.450000E+02
2.450000E+02
2.450000E+02
2.450000E+02
2.450000E+02
2.450000E+02
2.450000E+02
2.450000E+02
2.450000E+02
2.450000E+02
2.450000E+02
2.450000E+02
2.450000E+02
2.450000E+02
2.450000E+02
2.450000E+02
2.450000E+02
2.450000E+02
2.450000E+02
2.450000E+02
2.500000E+02
2.500000E+02
2.500000E+02
2.500000E+02
2.500000E+02
2.500000E+02
2.500000E+02
2.500000E+02
2.500000E+02
2.500000E+02
2.500000E+02
2.500000E+02
2.500000E+02
2.500000E+02
2.500000E+02
2.500000E+02
2.500000E+02
2.500000E+02
2.500000E+02
2.500000E+02
2.500000E+02
2.500000E+02
2.500000E+02
2.500000E+02
2.500000E+02
2.500000E+02
2.500000E+02
2.500000E+02
2.500000E+02
2.500000E+02
2.500000E+02
2.500000E+02
2.500000E+02
2.500000E+02
2.500000E+02
2.500000E+02
2.500000E+02
2.500000E+02
2.500000E+02
2.500000E+02
2.500000E+02
2.500000E+02
2.500000E+02
2.500000E+02
2.500000E+02
2.500000E+02
2.500000E+02
2.500000E+02
2.500000E+02
2.500000E+02
2.500000E+02
2.500000E+02
2.500000E+02
2.500000E+02
2.500000E+02
2.500000E+02
2.500000E+02
2.500000E+02
2.500000E+02
2.500000E+02
2.500000E+02
2.500000E+02
2.500000E+02
2.500000E+02
2.500000E+02
2.500000E+02
2.500000E+02
2.500000E+02
2.500000E+02
2.500000E+02
2.500000E+02
2.500000E+02
2.500000E+02
2.500000E+02
2.500000E+02
2.500000E+02
2.500000E+02
2.500000E+02
2.500000E+02
2.500000E+02
2.500000E+02
2.500000E+02
2.500000E+02
2.500000E+02
2.500000E+02
2.500000E+02
2.500000E+02
2.500000E+02
2.500000E+02
2.500000E+02
2.500000E+02
2.500000E+02
2.500000E+02
2.500000E+02
2.500000E+02
2.500000E+02
2.500000E+02
2.500000E+02
2.500000E+02
2.500000E+02
2.500000E+02
2.500000E+02
2.500000E+02
2.500000E+02
2.500000E+02
2.500000E+02
2.500000E+02
2.500000E+02
2.500000E+02
2.500000E+02
2.500000E+02
2.500000E+02
2.500000E+02
2.500000E+02
2.500000E+02
2.500000E+02
2.500000E+02
2.500000E+02
2.500000E+02
2.500000E+02
2.500000E+02
2.500000E+02
2.500000E+02
2.500000E+02
2.500000E+02
2.500000E+02
2.500000E+02
2.500000E+02
2.500000E+02
2.500000E+02
2.500000E+02
2.500000E+02
2.500000E+02
2.500000E+02
2.500000E+02
2.500000E+02
2.500000E+02
2.500000E+02
2.500000E+02
2.500000E+02
2.500000E+02
2.500000E+02
2.500000E+02
2.500000E+02
2.500000E+02
2.500000E+02
2.500000E+02
2.500000E+02
2.500000E+02
2.500000E+02
2.500000E+02
2.500000E+02
2.500000E+02
2.500000E+02
2.500000E+02
2.500000E+02
2.500000E+02
2.500000E+02
2.500000E+02
2.500000E+02
2.500000E+02
2.500000E+02
2.500000E+02
2.500000E+02
2.500000E+02
2.500000E+02
2.500000E+02
2.500000E+02
2.500000E+02
2.500000E+02
2.500000E+02
2.500000E+02
2.500000E+02
2.500000E+02
2.500000E+02
2.500000E+02
2.500000E+02
2.500000E+02
2.500000E+02
2.500000E+02
2.500000E+02
2.500000E+02
2.500000E+02
2.500000E+02
2.500000E+02
2.500000E+02
2.500000E+02
2.500000E+02
2.500000E+02
2.500000E+02
2.500000E+02
2.500000E+02
2.500000E+02
2.500000E+02
2.500000E+02
2.500000E+02
2.500000E+02
2.500000E+02
2.500000E+02
2.500000E+02
2.500000E+02
2.550000E+02
2.550000E+02
2.550000E+02
2.550000E+02
2.550000E+02
2.550000E+02
2.550000E+02
2.550000E+02
2.550000E+02
2.550000E+02
2.550000E+02
2.550000E+02
2.550000E+02
2.550000E+02
2.550000E+02
2.550000E+02
2.550000E+02
2.550000E+02
2.550000E+02
2.550000E+02
2.550000E+02
2.550000E+02
2.550000E+02
2.550000E+02
2.550000E+02
2.550000E+02
2.550000E+02
2.550000E+02
2.550000E+02
2.550000E+02
2.550000E+02
2.550000E+02
2.550000E+02
2.550000E+02
2.550000E+02
2.550000E+02
2.550000E+02
2.550000E+02
2.550000E+02
2.550000E+02
2.550000E+02
2.550000E+02
2.550000E+02
2.550000E+02
2.550000E+02
2.550000E+02
2.550000E+02
2.550000E+02
2.550000E+02
2.550000E+02
2.550000E+02
2.550000E+02
2.550000E+02
2.550000E+02
2.550000E+02
2.550000E+02
2.550000E+02
2.550000E+02
2.550000E+02
2.550000E+02
2.550000E+02
2.550000E+02
2.550000E+02
2.550000E+02
2.550000E+02
2.550000E+02
2.550000E+02
2.550000E+02
2.550000E+02
2.550000E+02
2.550000E+02
2.550000E+02
2.550000E+02
2.550000E+02
2.550000E+02
2.550000E+02
2.550000E+02
2.550000E+02
2.550000E+02
2.550000E+02
2.550000E+02
2.550000E+02
2.550000E+02
2.550000E+02
2.550000E+02
2.550000E+02
2.550000E+02
2.550000E+02
2.550000E+02
2.550000E+02
2.550000E+02
2.550000E+02
2.550000E+02
2.550000E+02
2.550000E+02
2.550000E+02
2.550000E+02
2.550000E+02
2.550000E+02
2.550000E+02
2.550000E+02
2.550000E+02
2.550000E+02
2.550000E+02
2.550000E+02
2.550000E+02
2.550000E+02
2.550000E+02
2.550000E+02
2.550000E+02
2.550000E+02
2.550000E+02
2.550000E+02
2.550000E+02
2.550000E+02
2.550000E+02
2.550000E+02
2.550000E+02
2.550000E+02
2.550000E+02
2.550000E+02
2.550000E+02
2.550000E+02
2.550000E+02
2.550000E+02
2.550000E+02
2.550000E+02
2.550000E+02
2.550000E+02
2.550000E+02
2.550000E+02
2.550000E+02
2.550000E+02
2.550000E+02
2.550000E+02
2.550000E+02
2.550000E+02
2.550000E+02
2.550000E+02
2.550000E+02
2.550000E+02
2.550000E+02
2.550000E+02
2.550000E+02
2.550000E+02
2.550000E+02
2.550000E+02
2.550000E+02
2.550000E+02
2.550000E+02
2.550000E+02
2.550000E+02
2.550000E+02
2.550000E+02
2.550000E+02
2.550000E+02
2.550000E+02
2.550000E+02
2.550000E+02
2.550000E+02
2.550000E+02
2.550000E+02
2.550000E+02
2.550000E+02
2.550000E+02
2.550000E+02
2.550000E+02
2.550000E+02
2.550000E+02
2.550000E+02
2.550000E+02
2.550000E+02
2.550000E+02
2.550000E+02
2.550000E+02
2.550000E+02
2.550000E+02
2.550000E+02
2.550000E+02
2.550000E+02
2.550000E+02
2.550000E+02
2.550000E+02
2.550000E+02
2.550000E+02
2.550000E+02
2.550000E+02
2.550000E+02
2.550000E+02
2.550000E+02
2.550000E+02
2.550000E+02
2.550000E+02
2.550000E+02
2.550000E+02
2.550000E+02
2.550000E+02
2.550000E+02
2.550000E+02
2.550000E+02
2.550000E+02
2.600000E+02
2.600000E+02
2.600000E+02
2.600000E+02
2.600000E+02
2.600000E+02
2.600000E+02
2.600000E+02
2.600000E+02
2.600000E+02
2.600000E+02
2.600000E+02
2.600000E+02
2.600000E+02
2.600000E+02
2.600000E+02
2.600000E+02
2.600000E+02
2.600000E+02
2.600000E+02
2.600000E+02
2.600000E+02
2.600000E+02
2.600000E+02
2.600000E+02
2.600000E+02
2.600000E+02
2.600000E+02
2.600000E+02
2.600000E+02
2.600000E+02
2.600000E+02
2.600000E+02
2.600000E+02
2.600000E+02
2.600000E+02
2.600000E+02
2.600000E+02
2.600000E+02
2.600000E+02
2.600000E+02
2.600000E+02
2.600000E+02
2.600000E+02
2.600000E+02
2.600000E+02
2.600000E+02
2.600000E+02
2.600000E+02
2.600000E+02
2.600000E+02
2.600000E+02
2.600000E+02
2.600000E+02
2.600000E+02
2.600000E+02
2.600000E+02
2.600000E+02
2.600000E+02
2.600000E+02
2.600000E+02
2.600000E+02
2.600000E+02
2.600000E+02
2.600000E+02
2.600000E+02
2.600000E+02
2.600000E+02
2.600000E+02
2.600000E+02
2.600000E+02
2.600000E+02
2.600000E+02
2.600000E+02
2.600000E+02
2.600000E+02
2.600000E+02
2.600000E+02
2.600000E+02
2.600000E+02
2.600000E+02
2.600000E+02
2.600000E+02
2.600000E+02
2.600000E+02
2.600000E+02
2.600000E+02
2.600000E+02
2.600000E+02
2.600000E+02
2.600000E+02
2.600000E+02
2.600000E+02
2.600000E+02
2.600000E+02
2.600000E+02
2.600000E+02
2.600000E+02
2.600000E+02
2.600000E+02
2.600000E+02
2.600000E+02
2.600000E+02
2.600000E+02
2.600000E+02
2.600000E+02
2.600000E+02
2.600000E+02
2.600000E+02
2.600000E+02
2.600000E+02
2.600000E+02
2.600000E+02
2.600000E+02
2.600000E+02
2.600000E+02
2.600000E+02
2.600000E+02
2.600000E+02
2.600000E+02
2.600000E+02
2.600000E+02
2.600000E+02
2.600000E+02
2.600000E+02
2.600000E+02
2.600000E+02
2.600000E+02
2.600000E+02
2.600000E+02
2.600000E+02
2.600000E+02
2.600000E+02
2.600000E+02
2.600000E+02
2.600000E+02
2.600000E+02
2.600000E+02
2.600000E+02
2.600000E+02
2.600000E+02
2.600000E+02
2.600000E+02
2.600000E+02
2.600000E+02
2.600000E+02
2.600000E+02
2.600000E+02
2.600000E+02
2.600000E+02
2.600000E+02
2.600000E+02
2.600000E+02
2.600000E+02
2.600000E+02
2.600000E+02
2.600000E+02
2.600000E+02
2.600000E+02
2.600000E+02
2.600000E+02
2.600000E+02
2.600000E+02
2.600000E+02
2.600000E+02
2.600000E+02
2.600000E+02
2.600000E+02
2.600000E+02
2.600000E+02
2.600000E+02
2.600000E+02
2.600000E+02
2.600000E+02
2.600000E+02
2.600000E+02
2.600000E+02
2.600000E+02
2.600000E+02
2.600000E+02
2.600000E+02
2.600000E+02
2.600000E+02
2.600000E+02
2.600000E+02
2.600000E+02
2.600000E+02
2.600000E+02
2.600000E+02
2.600000E+02
2.600000E+02
2.600000E+02
2.600000E+02
2.600000E+02
2.600000E+02
2.600000E+02
2.600000E+02
2.600000E+02
2.600000E+02
2.600000E+02
2.600000E+02
2.650000E+02
2.650000E+02
2.650000E+02
2.650000E+02
2.650000E+02
2.650000E+02
2.650000E+02
2.650000E+02
2.650000E+02
2.650000E+02
2.650000E+02
2.650000E+02
2.650000E+02
2.650000E+02
2.650000E+02
2.650000E+02
2.650000E+02
2.650000E+02
2.650000E+02
2.650000E+02
2.650000E+02
2.650000E+02
2.650000E+02
2.650000E+02
2.650000E+02
2.650000E+02
2.650000E+02
2.650000E+02
2.650000E+02
2.650000E+02
2.650000E+02
2.650000E+02
2.650000E+02
2.650000E+02
2.650000E+02
2.650000E+02
2.650000E+02
2.650000E+02
2.650000E+02
2.650000E+02
2.650000E+02
2.650000E+02
2.650000E+02
2.650000E+02
2.650000E+02
2.650000E+02
2.650000E+02
2.650000E+02
2.650000E+02
2.650000E+02
2.650000E+02
2.650000E+02
2.650000E+02
2.650000E+02
2.650000E+02
2.650000E+02
2.650000E+02
2.650000E+02
2.650000E+02
2.650000E+02
2.650000E+02
2.650000E+02
2.650000E+02
2.650000E+02
2.650000E+02
2.650000E+02
2.650000E+02
2.650000E+02
2.650000E+02
2.650000E+02
2.650000E+02
2.650000E+02
2.650000E+02
2.650000E+02
2.650000E+02
2.650000E+02
2.650000E+02
2.650000E+02
2.650000E+02
2.650000E+02
2.650000E+02
2.650000E+02
2.650000E+02
2.650000E+02
2.650000E+02
2.650000E+02
2.650000E+02
2.650000E+02
2.650000E+02
2.650000E+02
2.650000E+02
2.650000E+02
2.650000E+02
2.650000E+02
2.650000E+02
2.650000E+02
2.650000E+02
2.650000E+02
2.650000E+02
2.650000E+02
2.650000E+02
2.650000E+02
2.650000E+02
2.650000E+02
2.650000E+02
2.650000E+02
2.650000E+02
2.650000E+02
2.650000E+02
2.650000E+02
2.650000E+02
2.650000E+02
2.650000E+02
2.650000E+02
2.650000E+02
2.650000E+02
2.650000E+02
2.650000E+02
2.650000E+02
2.650000E+02
2.650000E+02
2.650000E+02
2.650000E+02
2.650000E+02
2.650000E+02
2.650000E+02
2.650000E+02
2.650000E+02
2.650000E+02
2.650000E+02
2.650000E+02
2.650000E+02
2.650000E+02
2.650000E+02
2.650000E+02
2.650000E+02
2.650000E+02
2.650000E+02
2.650000E+02
2.650000E+02
2.650000E+02
2.650000E+02
2.650000E+02
2.650000E+02
2.650000E+02
2.650000E+02
2.650000E+02
2.650000E+02
2.650000E+02
2.650000E+02
2.650000E+02
2.650000E+02
2.650000E+02
2.650000E+02
2.650000E+02
2.650000E+02
2.650000E+02
2.650000E+02
2.650000E+02
2.650000E+02
2.650000E+02
2.650000E+02
2.650000E+02
2.650000E+02
2.650000E+02
2.650000E+02
2.650000E+02
2.650000E+02
2.650000E+02
2.650000E+02
2.650000E+02
2.650000E+02
2.650000E+02
2.650000E+02
2.650000E+02
2.650000E+02
2.650000E+02
2.650000E+02
2.650000E+02
2.650000E+02
2.650000E+02
2.650000E+02
2.650000E+02
2.650000E+02
2.650000E+02
2.650000E+02
2.650000E+02
2.650000E+02
2.650000E+02
2.650000E+02
2.650000E+02
2.650000E+02
2.650000E+02
2.650000E+02
2.650000E+02
2.650000E+02
2.650000E+02
2.650000E+02
2.650000E+02
2.650000E+02
2.650000E+02
2.700000E+02
2.700000E+02
2.700000E+02
2.700000E+02
2.700000E+02
2.700000E+02
2.700000E+02
2.700000E+02
2.700000E+02
2.700000E+02
2.700000E+02
2.700000E+02
2.700000E+02
2.700000E+02
2.700000E+02
2.700000E+02
2.700000E+02
2.700000E+02
2.700000E+02
2.700000E+02
2.700000E+02
2.700000E+02
2.700000E+02
2.700000E+02
2.700000E+02
2.700000E+02
2.700000E+02
2.700000E+02
2.700000E+02
2.700000E+02
2.700000E+02
2.700000E+02
2.700000E+02
2.700000E+02
2.700000E+02
2.700000E+02
2.700000E+02
2.700000E+02
2.700000E+02
2.700000E+02
2.700000E+02
2.700000E+02
2.700000E+02
2.700000E+02
2.700000E+02
2.700000E+02
2.700000E+02
2.700000E+02
2.700000E+02
2.700000E+02
2.700000E+02
2.700000E+02
2.700000E+02
2.700000E+02
2.700000E+02
2.700000E+02
2.700000E+02
2.700000E+02
2.700000E+02
2.700000E+02
2.700000E+02
2.700000E+02
2.700000E+02
2.700000E+02
2.700000E+02
2.700000E+02
2.700000E+02
2.700000E+02
2.700000E+02
2.700000E+02
2.700000E+02
2.700000E+02
2.700000E+02
2.700000E+02
2.700000E+02
2.700000E+02
2.700000E+02
2.700000E+02
2.700000E+02
2.700000E+02
2.700000E+02
2.700000E+02
2.700000E+02
2.700000E+02
2.700000E+02
2.700000E+02
2.700000E+02
2.700000E+02
2.700000E+02
2.700000E+02
2.700000E+02
2.700000E+02
2.700000E+02
2.700000E+02
2.700000E+02
2.700000E+02
2.700000E+02
2.700000E+02
2.700000E+02
2.700000E+02
2.700000E+02
2.700000E+02
2.700000E+02
2.700000E+02
2.700000E+02
2.700000E+02
2.700000E+02
2.700000E+02
2.700000E+02
2.700000E+02
2.700000E+02
2.700000E+02
2.700000E+02
2.700000E+02
2.700000E+02
2.700000E+02
2.700000E+02
2.700000E+02
2.700000E+02
2.700000E+02
2.700000E+02
2.700000E+02
2.700000E+02
2.700000E+02
2.700000E+02
2.700000E+02
2.700000E+02
2.700000E+02
2.700000E+02
2.700000E+02
2.700000E+02
2.700000E+02
2.700000E+02
2.700000E+02
2.700000E+02
2.700000E+02
2.700000E+02
2.700000E+02
2.700000E+02
2.700000E+02
2.700000E+02
2.700000E+02
2.700000E+02
2.700000E+02
2.700000E+02
2.700000E+02
2.700000E+02
2.700000E+02
2.700000E+02
2.700000E+02
2.700000E+02
2.700000E+02
2.700000E+02
2.700000E+02
2.700000E+02
2.700000E+02
2.700000E+02
2.700000E+02
2.700000E+02
2.700000E+02
2.700000E+02
2.700000E+02
2.700000E+02
2.700000E+02
2.700000E+02
2.700000E+02
2.700000E+02
2.700000E+02
2.700000E+02
2.700000E+02
2.700000E+02
2.700000E+02
2.700000E+02
2.700000E+02
2.700000E+02
2.700000E+02
2.700000E+02
2.700000E+02
2.700000E+02
2.700000E+02
2.700000E+02
2.700000E+02
2.700000E+02
2.700000E+02
2.700000E+02
2.700000E+02
2.700000E+02
2.700000E+02
2.700000E+02
2.700000E+02
2.700000E+02
2.700000E+02
2.700000E+02
2.700000E+02
2.700000E+02
2.700000E+02
2.700000E+02
2.700000E+02
2.700000E+02
2.700000E+02
2.700000E+02
2.750000E+02
2.750000E+02
2.750000E+02
2.750000E+02
2.750000E+02
2.750000E+02
2.750000E+02
2.750000E+02
2.750000E+02
2.750000E+02
2.750000E+02
2.750000E+02
2.750000E+02
2.750000E+02
2.750000E+02
2.750000E+02
2.750000E+02
2.750000E+02
2.750000E+02
2.750000E+02
2.750000E+02
2.750000E+02
2.750000E+02
2.750000E+02
2.750000E+02
2.750000E+02
2.750000E+02
2.750000E+02
2.750000E+02
2.750000E+02
2.750000E+02
2.750000E+02
2.750000E+02
2.750000E+02
2.750000E+02
2.750000E+02
2.750000E+02
2.750000E+02
2.750000E+02
2.750000E+02
2.750000E+02
2.750000E+02
2.750000E+02
2.750000E+02
2.750000E+02
2.750000E+02
2.750000E+02
2.750000E+02
2.750000E+02
2.750000E+02
2.750000E+02
2.750000E+02
2.750000E+02
2.750000E+02
2.750000E+02
2.750000E+02
2.750000E+02
2.750000E+02
2.750000E+02
2.750000E+02
2.750000E+02
2.750000E+02
2.750000E+02
2.750000E+02
2.750000E+02
2.750000E+02
2.750000E+02
2.750000E+02
2.750000E+02
2.750000E+02
2.750000E+02
2.750000E+02
2.750000E+02
2.750000E+02
2.750000E+02
2.750000E+02
2.750000E+02
2.750000E+02
2.750000E+02
2.750000E+02
2.750000E+02
2.750000E+02
2.750000E+02
2.750000E+02
2.750000E+02
2.750000E+02
2.750000E+02
2.750000E+02
2.750000E+02
2.750000E+02
2.750000E+02
2.750000E+02
2.750000E+02
2.750000E+02
2.750000E+02
2.750000E+02
2.750000E+02
2.750000E+02
2.750000E+02
2.750000E+02
2.750000E+02
2.750000E+02
2.750000E+02
2.750000E+02
2.750000E+02
2.750000E+02
2.750000E+02
2.750000E+02
2.750000E+02
2.750000E+02
2.750000E+02
2.750000E+02
2.750000E+02
2.750000E+02
2.750000E+02
2.750000E+02
2.750000E+02
2.750000E+02
2.750000E+02
2.750000E+02
2.750000E+02
2.750000E+02
2.750000E+02
2.750000E+02
2.750000E+02
2.750000E+02
2.750000E+02
2.750000E+02
2.750000E+02
2.750000E+02
2.750000E+02
2.750000E+02
2.750000E+02
2.750000E+02
2.750000E+02
2.750000E+02
2.750000E+02
2.750000E+02
2.750000E+02
2.750000E+02
2.750000E+02
2.750000E+02
2.750000E+02
2.750000E+02
2.750000E+02
2.750000E+02
2.750000E+02
2.750000E+02
2.750000E+02
2.750000E+02
2.750000E+02
2.750000E+02
2.750000E+02
2.750000E+02
2.750000E+02
2.750000E+02
2.750000E+02
2.750000E+02
2.750000E+02
2.750000E+02
2.750000E+02
2.750000E+02
2.750000E+02
2.750000E+02
2.750000E+02
2.750000E+02
2.750000E+02
2.750000E+02
2.750000E+02
2.750000E+02
2.750000E+02
2.750000E+02
2.750000E+02
2.750000E+02
2.750000E+02
2.750000E+02
2.750000E+02
2.750000E+02
2.750000E+02
2.750000E+02
2.750000E+02
2.750000E+02
2.750000E+02
2.750000E+02
2.750000E+02
2.750000E+02
2.750000E+02
2.750000E+02
2.750000E+02
2.750000E+02
2.750000E+02
2.750000E+02
2.750000E+02
2.750000E+02
2.750000E+02
2.750000E+02
2.750000E+02
2.750000E+02
2.750000E+02
2.750000E+02
2.750000E+02
2.800000E+02
2.800000E+02
2.800000E+02
2.800000E+02
2.800000E+02
2.800000E+02
2.800000E+02
2.800000E+02
2.800000E+02
2.800000E+02
2.800000E+02
2.800000E+02
2.800000E+02
2.800000E+02
2.800000E+02
2.800000E+02
2.800000E+02
2.800000E+02
2.800000E+02
2.800000E+02
2.800000E+02
2.800000E+02
2.800000E+02
2.800000E+02
2.800000E+02
2.800000E+02
2.800000E+02
2.800000E+02
2.800000E+02
2.800000E+02
2.800000E+02
2.800000E+02
2.800000E+02
2.800000E+02
2.800000E+02
2.800000E+02
2.800000E+02
2.800000E+02
2.800000E+02
2.800000E+02
2.800000E+02
2.800000E+02
2.800000E+02
2.800000E+02
2.800000E+02
2.800000E+02
2.800000E+02
2.800000E+02
2.800000E+02
2.800000E+02
2.800000E+02
2.800000E+02
2.800000E+02
2.800000E+02
2.800000E+02
2.800000E+02
2.800000E+02
2.800000E+02
2.800000E+02
2.800000E+02
2.800000E+02
2.800000E+02
2.800000E+02
2.800000E+02
2.800000E+02
2.800000E+02
2.800000E+02
2.800000E+02
2.800000E+02
2.800000E+02
2.800000E+02
2.800000E+02
2.800000E+02
2.800000E+02
2.800000E+02
2.800000E+02
2.800000E+02
2.800000E+02
2.800000E+02
2.800000E+02
2.800000E+02
2.800000E+02
2.800000E+02
2.800000E+02
2.800000E+02
2.800000E+02
2.800000E+02
2.800000E+02
2.800000E+02
2.800000E+02
2.800000E+02
2.800000E+02
2.800000E+02
2.800000E+02
2.800000E+02
2.800000E+02
2.800000E+02
2.800000E+02
2.800000E+02
2.800000E+02
2.800000E+02
2.800000E+02
2.800000E+02
2.800000E+02
2.800000E+02
2.800000E+02
2.800000E+02
2.800000E+02
2.800000E+02
2.800000E+02
2.800000E+02
2.800000E+02
2.800000E+02
2.800000E+02
2.800000E+02
2.800000E+02
2.800000E+02
2.800000E+02
2.800000E+02
2.800000E+02
2.800000E+02
2.800000E+02
2.800000E+02
2.800000E+02
2.800000E+02
2.800000E+02
2.800000E+02
2.800000E+02
2.800000E+02
2.800000E+02
2.800000E+02
2.800000E+02
2.800000E+02
2.800000E+02
2.800000E+02
2.800000E+02
2.800000E+02
2.800000E+02
2.800000E+02
2.800000E+02
2.800000E+02
2.800000E+02
2.800000E+02
2.800000E+02
2.800000E+02
2.800000E+02
2.800000E+02
2.800000E+02
2.800000E+02
2.800000E+02
2.800000E+02
2.800000E+02
2.800000E+02
2.800000E+02
2.800000E+02
2.800000E+02
2.800000E+02
2.800000E+02
2.800000E+02
2.800000E+02
2.800000E+02
2.800000E+02
2.800000E+02
2.800000E+02
2.800000E+02
2.800000E+02
2.800000E+02
2.800000E+02
2.800000E+02
2.800000E+02
2.800000E+02
2.800000E+02
2.800000E+02
2.800000E+02
2.800000E+02
2.800000E+02
2.800000E+02
2.800000E+02
2.800000E+02
2.800000E+02
2.800000E+02
2.800000E+02
2.800000E+02
2.800000E+02
2.800000E+02
2.800000E+02
2.800000E+02
2.800000E+02
2.800000E+02
2.800000E+02
2.800000E+02
2.800000E+02
2.800000E+02
2.800000E+02
2.800000E+02
2.800000E+02
2.800000E+02
2.800000E+02
2.800000E+02
2.800000E+02
2.800000E+02
2.850000E+02
2.850000E+02
2.850000E+02
2.850000E+02
2.850000E+02
2.850000E+02
2.850000E+02
2.850000E+02
2.850000E+02
2.850000E+02
2.850000E+02
2.850000E+02
2.850000E+02
2.850000E+02
2.850000E+02
2.850000E+02
2.850000E+02
2.850000E+02
2.850000E+02
2.850000E+02
2.850000E+02
2.850000E+02
2.850000E+02
2.850000E+02
2.850000E+02
2.850000E+02
2.850000E+02
2.850000E+02
2.850000E+02
2.850000E+02
2.850000E+02
2.850000E+02
2.850000E+02
2.850000E+02
2.850000E+02
2.850000E+02
2.850000E+02
2.850000E+02
2.850000E+02
2.850000E+02
2.850000E+02
2.850000E+02
2.850000E+02
2.850000E+02
2.850000E+02
2.850000E+02
2.850000E+02
2.850000E+02
2.850000E+02
2.850000E+02
2.850000E+02
2.850000E+02
2.850000E+02
2.850000E+02
2.850000E+02
2.850000E+02
2.850000E+02
2.850000E+02
2.850000E+02
2.850000E+02
2.850000E+02
2.850000E+02
2.850000E+02
2.850000E+02
2.850000E+02
2.850000E+02
2.850000E+02
2.850000E+02
2.850000E+02
2.850000E+02
2.850000E+02
2.850000E+02
2.850000E+02
2.850000E+02
2.850000E+02
2.850000E+02
2.850000E+02
2.850000E+02
2.850000E+02
2.850000E+02
2.850000E+02
2.850000E+02
2.850000E+02
2.850000E+02
2.850000E+02
2.850000E+02
2.850000E+02
2.850000E+02
2.850000E+02
2.850000E+02
2.850000E+02
2.850000E+02
2.850000E+02
2.850000E+02
2.850000E+02
2.850000E+02
2.850000E+02
2.850000E+02
2.850000E+02
2.850000E+02
2.850000E+02
2.850000E+02
2.850000E+02
2.850000E+02
2.850000E+02
2.850000E+02
2.850000E+02
2.850000E+02
2.850000E+02
2.850000E+02
2.850000E+02
2.850000E+02
2.850000E+02
2.850000E+02
2.850000E+02
2.850000E+02
2.850000E+02
2.850000E+02
2.850000E+02
2.850000E+02
2.850000E+02
2.850000E+02
2.850000E+02
2.850000E+02
2.850000E+02
2.850000E+02
2.850000E+02
2.850000E+02
2.850000E+02
2.850000E+02
2.850000E+02
2.850000E+02
2.850000E+02
2.850000E+02
2.850000E+02
2.850000E+02
2.850000E+02
2.850000E+02
2.850000E+02
2.850000E+02
2.850000E+02
2.850000E+02
2.850000E+02
2.850000E+02
2.850000E+02
2.850000E+02
2.850000E+02
2.850000E+02
2.850000E+02
2.850000E+02
2.850000E+02
2.850000E+02
2.850000E+02
2.850000E+02
2.850000E+02
2.850000E+02
2.850000E+02
2.850000E+02
2.850000E+02
2.850000E+02
2.850000E+02
2.850000E+02
2.850000E+02
2.850000E+02
2.850000E+02
2.850000E+02
2.850000E+02
2.850000E+02
2.850000E+02
2.850000E+02
2.850000E+02
2.850000E+02
2.850000E+02
2.850000E+02
2.850000E+02
2.850000E+02
2.850000E+02
2.850000E+02
2.850000E+02
2.850000E+02
2.850000E+02
2.850000E+02
2.850000E+02
2.850000E+02
2.850000E+02
2.850000E+02
2.850000E+02
2.850000E+02
2.850000E+02
2.850000E+02
2.850000E+02
2.850000E+02
2.850000E+02
2.850000E+02
2.850000E+02
2.850000E+02
2.850000E+02
2.850000E+02
2.850000E+02
2.850000E+02
2.850000E+02
2.900000E+02
2.900000E+02
2.900000E+02
2.900000E+02
2.900000E+02
2.900000E+02
2.900000E+02
2.900000E+02
2.900000E+02
2.900000E+02
2.900000E+02
2.900000E+02
2.900000E+02
2.900000E+02
2.900000E+02
2.900000E+02
2.900000E+02
2.900000E+02
2.900000E+02
2.900000E+02
2.900000E+02
2.900000E+02
2.900000E+02
2.900000E+02
2.900000E+02
2.900000E+02
2.900000E+02
2.900000E+02
2.900000E+02
2.900000E+02
2.900000E+02
2.900000E+02
2.900000E+02
2.900000E+02
2.900000E+02
2.900000E+02
2.900000E+02
2.900000E+02
2.900000E+02
2.900000E+02
2.900000E+02
2.900000E+02
2.900000E+02
2.900000E+02
2.900000E+02
2.900000E+02
2.900000E+02
2.900000E+02
2.900000E+02
2.900000E+02
2.900000E+02
2.900000E+02
2.900000E+02
2.900000E+02
2.900000E+02
2.900000E+02
2.900000E+02
2.900000E+02
2.900000E+02
2.900000E+02
2.900000E+02
2.900000E+02
2.900000E+02
2.900000E+02
2.900000E+02
2.900000E+02
2.900000E+02
2.900000E+02
2.900000E+02
2.900000E+02
2.900000E+02
2.900000E+02
2.900000E+02
2.900000E+02
2.900000E+02
2.900000E+02
2.900000E+02
2.900000E+02
2.900000E+02
2.900000E+02
2.900000E+02
2.900000E+02
2.900000E+02
2.900000E+02
2.900000E+02
2.900000E+02
2.900000E+02
2.900000E+02
2.900000E+02
2.900000E+02
2.900000E+02
2.900000E+02
2.900000E+02
2.900000E+02
2.900000E+02
2.900000E+02
2.900000E+02
2.900000E+02
2.900000E+02
2.900000E+02
2.900000E+02
2.900000E+02
2.900000E+02
2.900000E+02
2.900000E+02
2.900000E+02
2.900000E+02
2.900000E+02
2.900000E+02
2.900000E+02
2.900000E+02
2.900000E+02
2.900000E+02
2.900000E+02
2.900000E+02
2.900000E+02
2.900000E+02
2.900000E+02
2.900000E+02
2.900000E+02
2.900000E+02
2.900000E+02
2.900000E+02
2.900000E+02
2.900000E+02
2.900000E+02
2.900000E+02
2.900000E+02
2.900000E+02
2.900000E+02
2.900000E+02
2.900000E+02
2.900000E+02
2.900000E+02
2.900000E+02
2.900000E+02
2.900000E+02
2.900000E+02
2.900000E+02
2.900000E+02
2.900000E+02
2.900000E+02
2.900000E+02
2.900000E+02
2.900000E+02
2.900000E+02
2.900000E+02
2.900000E+02
2.900000E+02
2.900000E+02
2.900000E+02
2.900000E+02
2.900000E+02
2.900000E+02
2.900000E+02
2.900000E+02
2.900000E+02
2.900000E+02
2.900000E+02
2.900000E+02
2.900000E+02
2.900000E+02
2.900000E+02
2.900000E+02
2.900000E+02
2.900000E+02
2.900000E+02
2.900000E+02
2.900000E+02
2.900000E+02
2.900000E+02
2.900000E+02
2.900000E+02
2.900000E+02
2.900000E+02
2.900000E+02
2.900000E+02
2.900000E+02
2.900000E+02
2.900000E+02
2.900000E+02
2.900000E+02
2.900000E+02
2.900000E+02
2.900000E+02
2.900000E+02
2.900000E+02
2.900000E+02
2.900000E+02
2.900000E+02
2.900000E+02
2.900000E+02
2.900000E+02
2.900000E+02
2.900000E+02
2.900000E+02
2.900000E+02
2.900000E+02
2.900000E+02
2.900000E+02
2.900000E+02
2.950000E+02
2.950000E+02
2.950000E+02
2.950000E+02
2.950000E+02
2.950000E+02
2.950000E+02
2.950000E+02
2.950000E+02
2.950000E+02
2.950000E+02
2.950000E+02
2.950000E+02
2.950000E+02
2.950000E+02
2.950000E+02
2.950000E+02
2.950000E+02
2.950000E+02
2.950000E+02
2.950000E+02
2.950000E+02
2.950000E+02
2.950000E+02
2.950000E+02
2.950000E+02
2.950000E+02
2.950000E+02
2.950000E+02
2.950000E+02
2.950000E+02
2.950000E+02
2.950000E+02
2.950000E+02
2.950000E+02
2.950000E+02
2.950000E+02
2.950000E+02
2.950000E+02
2.950000E+02
2.950000E+02
2.950000E+02
2.950000E+02
2.950000E+02
2.950000E+02
2.950000E+02
2.950000E+02
2.950000E+02
2.950000E+02
2.950000E+02
2.950000E+02
2.950000E+02
2.950000E+02
2.950000E+02
2.950000E+02
2.950000E+02
2.950000E+02
2.950000E+02
2.950000E+02
2.950000E+02
2.950000E+02
2.950000E+02
2.950000E+02
2.950000E+02
2.950000E+02
2.950000E+02
2.950000E+02
2.950000E+02
2.950000E+02
2.950000E+02
2.950000E+02
2.950000E+02
2.950000E+02
2.950000E+02
2.950000E+02
2.950000E+02
2.950000E+02
2.950000E+02
2.950000E+02
2.950000E+02
2.950000E+02
2.950000E+02
2.950000E+02
2.950000E+02
2.950000E+02
2.950000E+02
2.950000E+02
2.950000E+02
2.950000E+02
2.950000E+02
2.950000E+02
2.950000E+02
2.950000E+02
2.950000E+02
2.950000E+02
2.950000E+02
2.950000E+02
2.950000E+02
2.950000E+02
2.950000E+02
2.950000E+02
2.950000E+02
2.950000E+02
2.950000E+02
2.950000E+02
2.950000E+02
2.950000E+02
2.950000E+02
2.950000E+02
2.950000E+02
2.950000E+02
2.950000E+02
2.950000E+02
2.950000E+02
2.950000E+02
2.950000E+02
2.950000E+02
2.950000E+02
2.950000E+02
2.950000E+02
2.950000E+02
2.950000E+02
2.950000E+02
2.950000E+02
2.950000E+02
2.950000E+02
2.950000E+02
2.950000E+02
2.950000E+02
2.950000E+02
2.950000E+02
2.950000E+02
2.950000E+02
2.950000E+02
2.950000E+02
2.950000E+02
2.950000E+02
2.950000E+02
2.950000E+02
2.950000E+02
2.950000E+02
2.950000E+02
2.950000E+02
2.950000E+02
2.950000E+02
2.950000E+02
2.950000E+02
2.950000E+02
2.950000E+02
2.950000E+02
2.950000E+02
2.950000E+02
2.950000E+02
2.950000E+02
2.950000E+02
2.950000E+02
2.950000E+02
2.950000E+02
2.950000E+02
2.950000E+02
2.950000E+02
2.950000E+02
2.950000E+02
2.950000E+02
2.950000E+02
2.950000E+02
2.950000E+02
2.950000E+02
2.950000E+02
2.950000E+02
2.950000E+02
2.950000E+02
2.950000E+02
2.950000E+02
2.950000E+02
2.950000E+02
2.950000E+02
2.950000E+02
2.950000E+02
2.950000E+02
2.950000E+02
2.950000E+02
2.950000E+02
2.950000E+02
2.950000E+02
2.950000E+02
2.950000E+02
2.950000E+02
2.950000E+02
2.950000E+02
2.950000E+02
2.950000E+02
2.950000E+02
2.950000E+02
2.950000E+02
2.950000E+02
2.950000E+02
2.950000E+02
2.950000E+02
2.950000E+02
2.950000E+02
3.000000E+02
3.000000E+02
3.000000E+02
3.000000E+02
3.000000E+02
3.000000E+02
3.000000E+02
3.000000E+02
3.000000E+02
3.000000E+02
3.000000E+02
3.000000E+02
3.000000E+02
3.000000E+02
3.000000E+02
3.000000E+02
3.000000E+02
3.000000E+02
3.000000E+02
3.000000E+02
3.000000E+02
3.000000E+02
3.000000E+02
3.000000E+02
3.000000E+02
3.000000E+02
3.000000E+02
3.000000E+02
3.000000E+02
3.000000E+02
3.000000E+02
3.000000E+02
3.000000E+02
3.000000E+02
3.000000E+02
3.000000E+02
3.000000E+02
3.000000E+02
3.000000E+02
3.000000E+02
3.000000E+02
3.000000E+02
3.000000E+02
3.000000E+02
3.000000E+02
3.000000E+02
3.000000E+02
3.000000E+02
3.000000E+02
3.000000E+02
3.000000E+02
3.000000E+02
3.000000E+02
3.000000E+02
3.000000E+02
3.000000E+02
3.000000E+02
3.000000E+02
3.000000E+02
3.000000E+02
3.000000E+02
3.000000E+02
3.000000E+02
3.000000E+02
3.000000E+02
3.000000E+02
3.000000E+02
3.000000E+02
3.000000E+02
3.000000E+02
3.000000E+02
3.000000E+02
3.000000E+02
3.000000E+02
3.000000E+02
3.000000E+02
3.000000E+02
3.000000E+02
3.000000E+02
3.000000E+02
3.000000E+02
3.000000E+02
3.000000E+02
3.000000E+02
3.000000E+02
3.000000E+02
3.000000E+02
3.000000E+02
3.000000E+02
3.000000E+02
3.000000E+02
3.000000E+02
3.000000E+02
3.000000E+02
3.000000E+02
3.000000E+02
3.000000E+02
3.000000E+02
3.000000E+02
3.000000E+02
3.000000E+02
3.000000E+02
3.000000E+02
3.000000E+02
3.000000E+02
3.000000E+02
3.000000E+02
3.000000E+02
3.000000E+02
3.000000E+02
3.000000E+02
3.000000E+02
3.000000E+02
3.000000E+02
3.000000E+02
3.000000E+02
3.000000E+02
3.000000E+02
3.000000E+02
3.000000E+02
3.000000E+02
3.000000E+02
3.000000E+02
3.000000E+02
3.000000E+02
3.000000E+02
3.000000E+02
3.000000E+02
3.000000E+02
3.000000E+02
3.000000E+02
3.000000E+02
3.000000E+02
3.000000E+02
3.000000E+02
3.000000E+02
3.000000E+02
3.000000E+02
3.000000E+02
3.000000E+02
3.000000E+02
3.000000E+02
3.000000E+02
3.000000E+02
3.000000E+02
3.000000E+02
3.000000E+02
3.000000E+02
3.000000E+02
3.000000E+02
3.000000E+02
3.000000E+02
3.000000E+02
3.000000E+02
3.000000E+02
3.000000E+02
3.000000E+02
3.000000E+02
3.000000E+02
3.000000E+02
3.000000E+02
3.000000E+02
3.000000E+02
3.000000E+02
3.000000E+02
3.000000E+02
3.000000E+02
3.000000E+02
3.000000E+02
3.000000E+02
3.000000E+02
3.000000E+02
3.000000E+02
3.000000E+02
3.000000E+02
3.000000E+02
3.000000E+02
3.000000E+02
3.000000E+02
3.000000E+02
3.000000E+02
3.000000E+02
3.000000E+02
3.000000E+02
3.000000E+02
3.000000E+02
3.000000E+02
3.000000E+02
3.000000E+02
3.000000E+02
3.000000E+02
3.000000E+02
3.000000E+02
3.000000E+02
3.000000E+02
3.000000E+02
3.000000E+02
3.000000E+02
3.000000E+02
3.000000E+02
3.000000E+02
3.050000E+02
3.050000E+02
3.050000E+02
3.050000E+02
3.050000E+02
3.050000E+02
3.050000E+02
3.050000E+02
3.050000E+02
3.050000E+02
3.050000E+02
3.050000E+02
3.050000E+02
3.050000E+02
3.050000E+02
3.050000E+02
3.050000E+02
3.050000E+02
3.050000E+02
3.050000E+02
3.050000E+02
3.050000E+02
3.050000E+02
3.050000E+02
3.050000E+02
3.050000E+02
3.050000E+02
3.050000E+02
3.050000E+02
3.050000E+02
3.050000E+02
3.050000E+02
3.050000E+02
3.050000E+02
3.050000E+02
3.050000E+02
3.050000E+02
3.050000E+02
3.050000E+02
3.050000E+02
3.050000E+02
3.050000E+02
3.050000E+02
3.050000E+02
3.050000E+02
3.050000E+02
3.050000E+02
3.050000E+02
3.050000E+02
3.050000E+02
3.050000E+02
3.050000E+02
3.050000E+02
3.050000E+02
3.050000E+02
3.050000E+02
3.050000E+02
3.050000E+02
3.050000E+02
3.050000E+02
3.050000E+02
3.050000E+02
3.050000E+02
3.050000E+02
3.050000E+02
3.050000E+02
3.050000E+02
3.050000E+02
3.050000E+02
3.050000E+02
3.050000E+02
3.050000E+02
3.050000E+02
3.050000E+02
3.050000E+02
3.050000E+02
3.050000E+02
3.050000E+02
3.050000E+02
3.050000E+02
3.050000E+02
3.050000E+02
3.050000E+02
3.050000E+02
3.050000E+02
3.050000E+02
3.050000E+02
3.050000E+02
3.050000E+02
3.050000E+02
3.050000E+02
3.050000E+02
3.050000E+02
3.050000E+02
3.050000E+02
3.050000E+02
3.050000E+02
3.050000E+02
3.050000E+02
3.050000E+02
3.050000E+02
3.050000E+02
3.050000E+02
3.050000E+02
3.050000E+02
3.050000E+02
3.050000E+02
3.050000E+02
3.050000E+02
3.050000E+02
3.050000E+02
3.050000E+02
3.050000E+02
3.050000E+02
3.050000E+02
3.050000E+02
3.050000E+02
3.050000E+02
3.050000E+02
3.050000E+02
3.050000E+02
3.050000E+02
3.050000E+02
3.050000E+02
3.050000E+02
3.050000E+02
3.050000E+02
3.050000E+02
3.050000E+02
3.050000E+02
3.050000E+02
3.050000E+02
3.050000E+02
3.050000E+02
3.050000E+02
3.050000E+02
3.050000E+02
3.050000E+02
3.050000E+02
3.050000E+02
3.050000E+02
3.050000E+02
3.050000E+02
3.050000E+02
3.050000E+02
3.050000E+02
3.050000E+02
3.050000E+02
3.050000E+02
3.050000E+02
3.050000E+02
3.050000E+02
3.050000E+02
3.050000E+02
3.050000E+02
3.050000E+02
3.050000E+02
3.050000E+02
3.050000E+02
3.050000E+02
3.050000E+02
3.050000E+02
3.050000E+02
3.050000E+02
3.050000E+02
3.050000E+02
3.050000E+02
3.050000E+02
3.050000E+02
3.050000E+02
3.050000E+02
3.050000E+02
3.050000E+02
3.050000E+02
3.050000E+02
3.050000E+02
3.050000E+02
3.050000E+02
3.050000E+02
3.050000E+02
3.050000E+02
3.050000E+02
3.050000E+02
3.050000E+02
3.050000E+02
3.050000E+02
3.050000E+02
3.050000E+02
3.050000E+02
3.050000E+02
3.050000E+02
3.050000E+02
3.050000E+02
3.050000E+02
3.050000E+02
3.050000E+02
3.050000E+02
3.050000E+02
3.050000E+02
3.050000E+02
3.050000E+02
3.100000E+02
3.100000E+02
3.100000E+02
3.100000E+02
3.100000E+02
3.100000E+02
3.100000E+02
3.100000E+02
3.100000E+02
3.100000E+02
3.100000E+02
3.100000E+02
3.100000E+02
3.100000E+02
3.100000E+02
3.100000E+02
3.100000E+02
3.100000E+02
3.100000E+02
3.100000E+02
3.100000E+02
3.100000E+02
3.100000E+02
3.100000E+02
3.100000E+02
3.100000E+02
3.100000E+02
3.100000E+02
3.100000E+02
3.100000E+02
3.100000E+02
3.100000E+02
3.100000E+02
3.100000E+02
3.100000E+02
3.100000E+02
3.100000E+02
3.100000E+02
3.100000E+02
3.100000E+02
3.100000E+02
3.100000E+02
3.100000E+02
3.100000E+02
3.100000E+02
3.100000E+02
3.100000E+02
3.100000E+02
3.100000E+02
3.100000E+02
3.100000E+02
3.100000E+02
3.100000E+02
3.100000E+02
3.100000E+02
3.100000E+02
3.100000E+02
3.100000E+02
3.100000E+02
3.100000E+02
3.100000E+02
3.100000E+02
3.100000E+02
3.100000E+02
3.100000E+02
3.100000E+02
3.100000E+02
3.100000E+02
3.100000E+02
3.100000E+02
3.100000E+02
3.100000E+02
3.100000E+02
3.100000E+02
3.100000E+02
3.100000E+02
3.100000E+02
3.100000E+02
3.100000E+02
3.100000E+02
3.100000E+02
3.100000E+02
3.100000E+02
3.100000E+02
3.100000E+02
3.100000E+02
3.100000E+02
3.100000E+02
3.100000E+02
3.100000E+02
3.100000E+02
3.100000E+02
3.100000E+02
3.100000E+02
3.100000E+02
3.100000E+02
3.100000E+02
3.100000E+02
3.100000E+02
3.100000E+02
3.100000E+02
3.100000E+02
3.100000E+02
3.100000E+02
3.100000E+02
3.100000E+02
3.100000E+02
3.100000E+02
3.100000E+02
3.100000E+02
3.100000E+02
3.100000E+02
3.100000E+02
3.100000E+02
3.100000E+02
3.100000E+02
3.100000E+02
3.100000E+02
3.100000E+02
3.100000E+02
3.100000E+02
3.100000E+02
3.100000E+02
3.100000E+02
3.100000E+02
3.100000E+02
3.100000E+02
3.100000E+02
3.100000E+02
3.100000E+02
3.100000E+02
3.100000E+02
3.100000E+02
3.100000E+02
3.100000E+02
3.100000E+02
3.100000E+02
3.100000E+02
3.100000E+02
3.100000E+02
3.100000E+02
3.100000E+02
3.100000E+02
3.100000E+02
3.100000E+02
3.100000E+02
3.100000E+02
3.100000E+02
3.100000E+02
3.100000E+02
3.100000E+02
3.100000E+02
3.100000E+02
3.100000E+02
3.100000E+02
3.100000E+02
3.100000E+02
3.100000E+02
3.100000E+02
3.100000E+02
3.100000E+02
3.100000E+02
3.100000E+02
3.100000E+02
3.100000E+02
3.100000E+02
3.100000E+02
3.100000E+02
3.100000E+02
3.100000E+02
3.100000E+02
3.100000E+02
3.100000E+02
3.100000E+02
3.100000E+02
3.100000E+02
3.100000E+02
3.100000E+02
3.100000E+02
3.100000E+02
3.100000E+02
3.100000E+02
3.100000E+02
3.100000E+02
3.100000E+02
3.100000E+02
3.100000E+02
3.100000E+02
3.100000E+02
3.100000E+02
3.100000E+02
3.100000E+02
3.100000E+02
3.100000E+02
3.100000E+02
3.100000E+02
3.100000E+02
3.100000E+02
3.100000E+02
3.100000E+02
3.100000E+02
3.150000E+02
3.150000E+02
3.150000E+02
3.150000E+02
3.150000E+02
3.150000E+02
3.150000E+02
3.150000E+02
3.150000E+02
3.150000E+02
3.150000E+02
3.150000E+02
3.150000E+02
3.150000E+02
3.150000E+02
3.150000E+02
3.150000E+02
3.150000E+02
3.150000E+02
3.150000E+02
3.150000E+02
3.150000E+02
3.150000E+02
3.150000E+02
3.150000E+02
3.150000E+02
3.150000E+02
3.150000E+02
3.150000E+02
3.150000E+02
3.150000E+02
3.150000E+02
3.150000E+02
3.150000E+02
3.150000E+02
3.150000E+02
3.150000E+02
3.150000E+02
3.150000E+02
3.150000E+02
3.150000E+02
3.150000E+02
3.150000E+02
3.150000E+02
3.150000E+02
3.150000E+02
3.150000E+02
3.150000E+02
3.150000E+02
3.150000E+02
3.150000E+02
3.150000E+02
3.150000E+02
3.150000E+02
3.150000E+02
3.150000E+02
3.150000E+02
3.150000E+02
3.150000E+02
3.150000E+02
3.150000E+02
3.150000E+02
3.150000E+02
3.150000E+02
3.150000E+02
3.150000E+02
3.150000E+02
3.150000E+02
3.150000E+02
3.150000E+02
3.150000E+02
3.150000E+02
3.150000E+02
3.150000E+02
3.150000E+02
3.150000E+02
3.150000E+02
3.150000E+02
3.150000E+02
3.150000E+02
3.150000E+02
3.150000E+02
3.150000E+02
3.150000E+02
3.150000E+02
3.150000E+02
3.150000E+02
3.150000E+02
3.150000E+02
3.150000E+02
3.150000E+02
3.150000E+02
3.150000E+02
3.150000E+02
3.150000E+02
3.150000E+02
3.150000E+02
3.150000E+02
3.150000E+02
3.150000E+02
3.150000E+02
3.150000E+02
3.150000E+02
3.150000E+02
3.150000E+02
3.150000E+02
3.150000E+02
3.150000E+02
3.150000E+02
3.150000E+02
3.150000E+02
3.150000E+02
3.150000E+02
3.150000E+02
3.150000E+02
3.150000E+02
3.150000E+02
3.150000E+02
3.150000E+02
3.150000E+02
3.150000E+02
3.150000E+02
3.150000E+02
3.150000E+02
3.150000E+02
3.150000E+02
3.150000E+02
3.150000E+02
3.150000E+02
3.150000E+02
3.150000E+02
3.150000E+02
3.150000E+02
3.150000E+02
3.150000E+02
3.150000E+02
3.150000E+02
3.150000E+02
3.150000E+02
3.150000E+02
3.150000E+02
3.150000E+02
3.150000E+02
3.150000E+02
3.150000E+02
3.150000E+02
3.150000E+02
3.150000E+02
3.150000E+02
3.150000E+02
3.150000E+02
3.150000E+02
3.150000E+02
3.150000E+02
3.150000E+02
3.150000E+02
3.150000E+02
3.150000E+02
3.150000E+02
3.150000E+02
3.150000E+02
3.150000E+02
3.150000E+02
3.150000E+02
3.150000E+02
3.150000E+02
3.150000E+02
3.150000E+02
3.150000E+02
3.150000E+02
3.150000E+02
3.150000E+02
3.150000E+02
3.150000E+02
3.150000E+02
3.150000E+02
3.150000E+02
3.150000E+02
3.150000E+02
3.150000E+02
3.150000E+02
3.150000E+02
3.150000E+02
3.150000E+02
3.150000E+02
3.150000E+02
3.150000E+02
3.150000E+02
3.150000E+02
3.150000E+02
3.150000E+02
3.150000E+02
3.150000E+02
3.150000E+02
3.150000E+02
3.150000E+02
3.150000E+02
3.150000E+02
3.150000E+02
3.150000E+02
3.150000E+02
3.200000E+02
3.200000E+02
3.200000E+02
3.200000E+02
3.200000E+02
3.200000E+02
3.200000E+02
3.200000E+02
3.200000E+02
3.200000E+02
3.200000E+02
3.200000E+02
3.200000E+02
3.200000E+02
3.200000E+02
3.200000E+02
3.200000E+02
3.200000E+02
3.200000E+02
3.200000E+02
3.200000E+02
3.200000E+02
3.200000E+02
3.200000E+02
3.200000E+02
3.200000E+02
3.200000E+02
3.200000E+02
3.200000E+02
3.200000E+02
3.200000E+02
3.200000E+02
3.200000E+02
3.200000E+02
3.200000E+02
3.200000E+02
3.200000E+02
3.200000E+02
3.200000E+02
3.200000E+02
3.200000E+02
3.200000E+02
3.200000E+02
3.200000E+02
3.200000E+02
3.200000E+02
3.200000E+02
3.200000E+02
3.200000E+02
3.200000E+02
3.200000E+02
3.200000E+02
3.200000E+02
3.200000E+02
3.200000E+02
3.200000E+02
3.200000E+02
3.200000E+02
3.200000E+02
3.200000E+02
3.200000E+02
3.200000E+02
3.200000E+02
3.200000E+02
3.200000E+02
3.200000E+02
3.200000E+02
3.200000E+02
3.200000E+02
3.200000E+02
3.200000E+02
3.200000E+02
3.200000E+02
3.200000E+02
3.200000E+02
3.200000E+02
3.200000E+02
3.200000E+02
3.200000E+02
3.200000E+02
3.200000E+02
3.200000E+02
3.200000E+02
3.200000E+02
3.200000E+02
3.200000E+02
3.200000E+02
3.200000E+02
3.200000E+02
3.200000E+02
3.200000E+02
3.200000E+02
3.200000E+02
3.200000E+02
3.200000E+02
3.200000E+02
3.200000E+02
3.200000E+02
3.200000E+02
3.200000E+02
3.200000E+02
3.200000E+02
3.200000E+02
3.200000E+02
3.200000E+02
3.200000E+02
3.200000E+02
3.200000E+02
3.200000E+02
3.200000E+02
3.200000E+02
3.200000E+02
3.200000E+02
3.200000E+02
3.200000E+02
3.200000E+02
3.200000E+02
3.200000E+02
3.200000E+02
3.200000E+02
3.200000E+02
3.200000E+02
3.200000E+02
3.200000E+02
3.200000E+02
3.200000E+02
3.200000E+02
3.200000E+02
3.200000E+02
3.200000E+02
3.200000E+02
3.200000E+02
3.200000E+02
3.200000E+02
3.200000E+02
3.200000E+02
3.200000E+02
3.200000E+02
3.200000E+02
3.200000E+02
3.200000E+02
3.200000E+02
3.200000E+02
3.200000E+02
3.200000E+02
3.200000E+02
3.200000E+02
3.200000E+02
3.200000E+02
3.200000E+02
3.200000E+02
3.200000E+02
3.200000E+02
3.200000E+02
3.200000E+02
3.200000E+02
3.200000E+02
3.200000E+02
3.200000E+02
3.200000E+02
3.200000E+02
3.200000E+02
3.200000E+02
3.200000E+02
3.200000E+02
3.200000E+02
3.200000E+02
3.200000E+02
3.200000E+02
3.200000E+02
3.200000E+02
3.200000E+02
3.200000E+02
3.200000E+02
3.200000E+02
3.200000E+02
3.200000E+02
3.200000E+02
3.200000E+02
3.200000E+02
3.200000E+02
3.200000E+02
3.200000E+02
3.200000E+02
3.200000E+02
3.200000E+02
3.200000E+02
3.200000E+02
3.200000E+02
3.200000E+02
3.200000E+02
3.200000E+02
3.200000E+02
3.200000E+02
3.200000E+02
3.200000E+02
3.200000E+02
3.200000E+02
3.200000E+02
3.200000E+02
3.200000E+02
3.250000E+02
3.250000E+02
3.250000E+02
3.250000E+02
3.250000E+02
3.250000E+02
3.250000E+02
3.250000E+02
3.250000E+02
3.250000E+02
3.250000E+02
3.250000E+02
3.250000E+02
3.250000E+02
3.250000E+02
3.250000E+02
3.250000E+02
3.250000E+02
3.250000E+02
3.250000E+02
3.250000E+02
3.250000E+02
3.250000E+02
3.250000E+02
3.250000E+02
3.250000E+02
3.250000E+02
3.250000E+02
3.250000E+02
3.250000E+02
3.250000E+02
3.250000E+02
3.250000E+02
3.250000E+02
3.250000E+02
3.250000E+02
3.250000E+02
3.250000E+02
3.250000E+02
3.250000E+02
3.250000E+02
3.250000E+02
3.250000E+02
3.250000E+02
3.250000E+02
3.250000E+02
3.250000E+02
3.250000E+02
3.250000E+02
3.250000E+02
3.250000E+02
3.250000E+02
3.250000E+02
3.250000E+02
3.250000E+02
3.250000E+02
3.250000E+02
3.250000E+02
3.250000E+02
3.250000E+02
3.250000E+02
3.250000E+02
3.250000E+02
3.250000E+02
3.250000E+02
3.250000E+02
3.250000E+02
3.250000E+02
3.250000E+02
3.250000E+02
3.250000E+02
3.250000E+02
3.250000E+02
3.250000E+02
3.250000E+02
3.250000E+02
3.250000E+02
3.250000E+02
3.250000E+02
3.250000E+02
3.250000E+02
3.250000E+02
3.250000E+02
3.250000E+02
3.250000E+02
3.250000E+02
3.250000E+02
3.250000E+02
3.250000E+02
3.250000E+02
3.250000E+02
3.250000E+02
3.250000E+02
3.250000E+02
3.250000E+02
3.250000E+02
3.250000E+02
3.250000E+02
3.250000E+02
3.250000E+02
3.250000E+02
3.250000E+02
3.250000E+02
3.250000E+02
3.250000E+02
3.250000E+02
3.250000E+02
3.250000E+02
3.250000E+02
3.250000E+02
3.250000E+02
3.250000E+02
3.250000E+02
3.250000E+02
3.250000E+02
3.250000E+02
3.250000E+02
3.250000E+02
3.250000E+02
3.250000E+02
3.250000E+02
3.250000E+02
3.250000E+02
3.250000E+02
3.250000E+02
3.250000E+02
3.250000E+02
3.250000E+02
3.250000E+02
3.250000E+02
3.250000E+02
3.250000E+02
3.250000E+02
3.250000E+02
3.250000E+02
3.250000E+02
3.250000E+02
3.250000E+02
3.250000E+02
3.250000E+02
3.250000E+02
3.250000E+02
3.250000E+02
3.250000E+02
3.250000E+02
3.250000E+02
3.250000E+02
3.250000E+02
3.250000E+02
3.250000E+02
3.250000E+02
3.250000E+02
3.250000E+02
3.250000E+02
3.250000E+02
3.250000E+02
3.250000E+02
3.250000E+02
3.250000E+02
3.250000E+02
3.250000E+02
3.250000E+02
3.250000E+02
3.250000E+02
3.250000E+02
3.250000E+02
3.250000E+02
3.250000E+02
3.250000E+02
3.250000E+02
3.250000E+02
3.250000E+02
3.250000E+02
3.250000E+02
3.250000E+02
3.250000E+02
3.250000E+02
3.250000E+02
3.250000E+02
3.250000E+02
3.250000E+02
3.250000E+02
3.250000E+02
3.250000E+02
3.250000E+02
3.250000E+02
3.250000E+02
3.250000E+02
3.250000E+02
3.250000E+02
3.250000E+02
3.250000E+02
3.250000E+02
3.250000E+02
3.250000E+02
3.250000E+02
3.250000E+02
3.250000E+02
3.250000E+02
3.250000E+02
3.250000E+02
3.300000E+02
3.300000E+02
3.300000E+02
3.300000E+02
3.300000E+02
3.300000E+02
3.300000E+02
3.300000E+02
3.300000E+02
3.300000E+02
3.300000E+02
3.300000E+02
3.300000E+02
3.300000E+02
3.300000E+02
3.300000E+02
3.300000E+02
3.300000E+02
3.300000E+02
3.300000E+02
3.300000E+02
3.300000E+02
3.300000E+02
3.300000E+02
3.300000E+02
3.300000E+02
3.300000E+02
3.300000E+02
3.300000E+02
3.300000E+02
3.300000E+02
3.300000E+02
3.300000E+02
3.300000E+02
3.300000E+02
3.300000E+02
3.300000E+02
3.300000E+02
3.300000E+02
3.300000E+02
3.300000E+02
3.300000E+02
3.300000E+02
3.300000E+02
3.300000E+02
3.300000E+02
3.300000E+02
3.300000E+02
3.300000E+02
3.300000E+02
3.300000E+02
3.300000E+02
3.300000E+02
3.300000E+02
3.300000E+02
3.300000E+02
3.300000E+02
3.300000E+02
3.300000E+02
3.300000E+02
3.300000E+02
3.300000E+02
3.300000E+02
3.300000E+02
3.300000E+02
3.300000E+02
3.300000E+02
3.300000E+02
3.300000E+02
3.300000E+02
3.300000E+02
3.300000E+02
3.300000E+02
3.300000E+02
3.300000E+02
3.300000E+02
3.300000E+02
3.300000E+02
3.300000E+02
3.300000E+02
3.300000E+02
3.300000E+02
3.300000E+02
3.300000E+02
3.300000E+02
3.300000E+02
3.300000E+02
3.300000E+02
3.300000E+02
3.300000E+02
3.300000E+02
3.300000E+02
3.300000E+02
3.300000E+02
3.300000E+02
3.300000E+02
3.300000E+02
3.300000E+02
3.300000E+02
3.300000E+02
3.300000E+02
3.300000E+02
3.300000E+02
3.300000E+02
3.300000E+02
3.300000E+02
3.300000E+02
3.300000E+02
3.300000E+02
3.300000E+02
3.300000E+02
3.300000E+02
3.300000E+02
3.300000E+02
3.300000E+02
3.300000E+02
3.300000E+02
3.300000E+02
3.300000E+02
3.300000E+02
3.300000E+02
3.300000E+02
3.300000E+02
3.300000E+02
3.300000E+02
3.300000E+02
3.300000E+02
3.300000E+02
3.300000E+02
3.300000E+02
3.300000E+02
3.300000E+02
3.300000E+02
3.300000E+02
3.300000E+02
3.300000E+02
3.300000E+02
3.300000E+02
3.300000E+02
3.300000E+02
3.300000E+02
3.300000E+02
3.300000E+02
3.300000E+02
3.300000E+02
3.300000E+02
3.300000E+02
3.300000E+02
3.300000E+02
3.300000E+02
3.300000E+02
3.300000E+02
3.300000E+02
3.300000E+02
3.300000E+02
3.300000E+02
3.300000E+02
3.300000E+02
3.300000E+02
3.300000E+02
3.300000E+02
3.300000E+02
3.300000E+02
3.300000E+02
3.300000E+02
3.300000E+02
3.300000E+02
3.300000E+02
3.300000E+02
3.300000E+02
3.300000E+02
3.300000E+02
3.300000E+02
3.300000E+02
3.300000E+02
3.300000E+02
3.300000E+02
3.300000E+02
3.300000E+02
3.300000E+02
3.300000E+02
3.300000E+02
3.300000E+02
3.300000E+02
3.300000E+02
3.300000E+02
3.300000E+02
3.300000E+02
3.300000E+02
3.300000E+02
3.300000E+02
3.300000E+02
3.300000E+02
3.300000E+02
3.300000E+02
3.300000E+02
3.300000E+02
3.300000E+02
3.300000E+02
3.300000E+02
3.300000E+02
3.350000E+02
3.350000E+02
3.350000E+02
3.350000E+02
3.350000E+02
3.350000E+02
3.350000E+02
3.350000E+02
3.350000E+02
3.350000E+02
3.350000E+02
3.350000E+02
3.350000E+02
3.350000E+02
3.350000E+02
3.350000E+02
3.350000E+02
3.350000E+02
3.350000E+02
3.350000E+02
3.350000E+02
3.350000E+02
3.350000E+02
3.350000E+02
3.350000E+02
3.350000E+02
3.350000E+02
3.350000E+02
3.350000E+02
3.350000E+02
3.350000E+02
3.350000E+02
3.350000E+02
3.350000E+02
3.350000E+02
3.350000E+02
3.350000E+02
3.350000E+02
3.350000E+02
3.350000E+02
3.350000E+02
3.350000E+02
3.350000E+02
3.350000E+02
3.350000E+02
3.350000E+02
3.350000E+02
3.350000E+02
3.350000E+02
3.350000E+02
3.350000E+02
3.350000E+02
3.350000E+02
3.350000E+02
3.350000E+02
3.350000E+02
3.350000E+02
3.350000E+02
3.350000E+02
3.350000E+02
3.350000E+02
3.350000E+02
3.350000E+02
3.350000E+02
3.350000E+02
3.350000E+02
3.350000E+02
3.350000E+02
3.350000E+02
3.350000E+02
3.350000E+02
3.350000E+02
3.350000E+02
3.350000E+02
3.350000E+02
3.350000E+02
3.350000E+02
3.350000E+02
3.350000E+02
3.350000E+02
3.350000E+02
3.350000E+02
3.350000E+02
3.350000E+02
3.350000E+02
3.350000E+02
3.350000E+02
3.350000E+02
3.350000E+02
3.350000E+02
3.350000E+02
3.350000E+02
3.350000E+02
3.350000E+02
3.350000E+02
3.350000E+02
3.350000E+02
3.350000E+02
3.350000E+02
3.350000E+02
3.350000E+02
3.350000E+02
3.350000E+02
3.350000E+02
3.350000E+02
3.350000E+02
3.350000E+02
3.350000E+02
3.350000E+02
3.350000E+02
3.350000E+02
3.350000E+02
3.350000E+02
3.350000E+02
3.350000E+02
3.350000E+02
3.350000E+02
3.350000E+02
3.350000E+02
3.350000E+02
3.350000E+02
3.350000E+02
3.350000E+02
3.350000E+02
3.350000E+02
3.350000E+02
3.350000E+02
3.350000E+02
3.350000E+02
3.350000E+02
3.350000E+02
3.350000E+02
3.350000E+02
3.350000E+02
3.350000E+02
3.350000E+02
3.350000E+02
3.350000E+02
3.350000E+02
3.350000E+02
3.350000E+02
3.350000E+02
3.350000E+02
3.350000E+02
3.350000E+02
3.350000E+02
3.350000E+02
3.350000E+02
3.350000E+02
3.350000E+02
3.350000E+02
3.350000E+02
3.350000E+02
3.350000E+02
3.350000E+02
3.350000E+02
3.350000E+02
3.350000E+02
3.350000E+02
3.350000E+02
3.350000E+02
3.350000E+02
3.350000E+02
3.350000E+02
3.350000E+02
3.350000E+02
3.350000E+02
3.350000E+02
3.350000E+02
3.350000E+02
3.350000E+02
3.350000E+02
3.350000E+02
3.350000E+02
3.350000E+02
3.350000E+02
3.350000E+02
3.350000E+02
3.350000E+02
3.350000E+02
3.350000E+02
3.350000E+02
3.350000E+02
3.350000E+02
3.350000E+02
3.350000E+02
3.350000E+02
3.350000E+02
3.350000E+02
3.350000E+02
3.350000E+02
3.350000E+02
3.350000E+02
3.350000E+02
3.350000E+02
3.350000E+02
3.350000E+02
3.350000E+02
3.350000E+02
3.350000E+02
3.350000E+02
3.400000E+02
3.400000E+02
3.400000E+02
3.400000E+02
3.400000E+02
3.400000E+02
3.400000E+02
3.400000E+02
3.400000E+02
3.400000E+02
3.400000E+02
3.400000E+02
3.400000E+02
3.400000E+02
3.400000E+02
3.400000E+02
3.400000E+02
3.400000E+02
3.400000E+02
3.400000E+02
3.400000E+02
3.400000E+02
3.400000E+02
3.400000E+02
3.400000E+02
3.400000E+02
3.400000E+02
3.400000E+02
3.400000E+02
3.400000E+02
3.400000E+02
3.400000E+02
3.400000E+02
3.400000E+02
3.400000E+02
3.400000E+02
3.400000E+02
3.400000E+02
3.400000E+02
3.400000E+02
3.400000E+02
3.400000E+02
3.400000E+02
3.400000E+02
3.400000E+02
3.400000E+02
3.400000E+02
3.400000E+02
3.400000E+02
3.400000E+02
3.400000E+02
3.400000E+02
3.400000E+02
3.400000E+02
3.400000E+02
3.400000E+02
3.400000E+02
3.400000E+02
3.400000E+02
3.400000E+02
3.400000E+02
3.400000E+02
3.400000E+02
3.400000E+02
3.400000E+02
3.400000E+02
3.400000E+02
3.400000E+02
3.400000E+02
3.400000E+02
3.400000E+02
3.400000E+02
3.400000E+02
3.400000E+02
3.400000E+02
3.400000E+02
3.400000E+02
3.400000E+02
3.400000E+02
3.400000E+02
3.400000E+02
3.400000E+02
3.400000E+02
3.400000E+02
3.400000E+02
3.400000E+02
3.400000E+02
3.400000E+02
3.400000E+02
3.400000E+02
3.400000E+02
3.400000E+02
3.400000E+02
3.400000E+02
3.400000E+02
3.400000E+02
3.400000E+02
3.400000E+02
3.400000E+02
3.400000E+02
3.400000E+02
3.400000E+02
3.400000E+02
3.400000E+02
3.400000E+02
3.400000E+02
3.400000E+02
3.400000E+02
3.400000E+02
3.400000E+02
3.400000E+02
3.400000E+02
3.400000E+02
3.400000E+02
3.400000E+02
3.400000E+02
3.400000E+02
3.400000E+02
3.400000E+02
3.400000E+02
3.400000E+02
3.400000E+02
3.400000E+02
3.400000E+02
3.400000E+02
3.400000E+02
3.400000E+02
3.400000E+02
3.400000E+02
3.400000E+02
3.400000E+02
3.400000E+02
3.400000E+02
3.400000E+02
3.400000E+02
3.400000E+02
3.400000E+02
3.400000E+02
3.400000E+02
3.400000E+02
3.400000E+02
3.400000E+02
3.400000E+02
3.400000E+02
3.400000E+02
3.400000E+02
3.400000E+02
3.400000E+02
3.400000E+02
3.400000E+02
3.400000E+02
3.400000E+02
3.400000E+02
3.400000E+02
3.400000E+02
3.400000E+02
3.400000E+02
3.400000E+02
3.400000E+02
3.400000E+02
3.400000E+02
3.400000E+02
3.400000E+02
3.400000E+02
3.400000E+02
3.400000E+02
3.400000E+02
3.400000E+02
3.400000E+02
3.400000E+02
3.400000E+02
3.400000E+02
3.400000E+02
3.400000E+02
3.400000E+02
3.400000E+02
3.400000E+02
3.400000E+02
3.400000E+02
3.400000E+02
3.400000E+02
3.400000E+02
3.400000E+02
3.400000E+02
3.400000E+02
3.400000E+02
3.400000E+02
3.400000E+02
3.400000E+02
3.400000E+02
3.400000E+02
3.400000E+02
3.400000E+02
3.400000E+02
3.400000E+02
3.400000E+02
3.400000E+02
3.400000E+02
3.400000E+02
3.400000E+02
3.400000E+02
3.450000E+02
3.450000E+02
3.450000E+02
3.450000E+02
3.450000E+02
3.450000E+02
3.450000E+02
3.450000E+02
3.450000E+02
3.450000E+02
3.450000E+02
3.450000E+02
3.450000E+02
3.450000E+02
3.450000E+02
3.450000E+02
3.450000E+02
3.450000E+02
3.450000E+02
3.450000E+02
3.450000E+02
3.450000E+02
3.450000E+02
3.450000E+02
3.450000E+02
3.450000E+02
3.450000E+02
3.450000E+02
3.450000E+02
3.450000E+02
3.450000E+02
3.450000E+02
3.450000E+02
3.450000E+02
3.450000E+02
3.450000E+02
3.450000E+02
3.450000E+02
3.450000E+02
3.450000E+02
3.450000E+02
3.450000E+02
3.450000E+02
3.450000E+02
3.450000E+02
3.450000E+02
3.450000E+02
3.450000E+02
3.450000E+02
3.450000E+02
3.450000E+02
3.450000E+02
3.450000E+02
3.450000E+02
3.450000E+02
3.450000E+02
3.450000E+02
3.450000E+02
3.450000E+02
3.450000E+02
3.450000E+02
3.450000E+02
3.450000E+02
3.450000E+02
3.450000E+02
3.450000E+02
3.450000E+02
3.450000E+02
3.450000E+02
3.450000E+02
3.450000E+02
3.450000E+02
3.450000E+02
3.450000E+02
3.450000E+02
3.450000E+02
3.450000E+02
3.450000E+02
3.450000E+02
3.450000E+02
3.450000E+02
3.450000E+02
3.450000E+02
3.450000E+02
3.450000E+02
3.450000E+02
3.450000E+02
3.450000E+02
3.450000E+02
3.450000E+02
3.450000E+02
3.450000E+02
3.450000E+02
3.450000E+02
3.450000E+02
3.450000E+02
3.450000E+02
3.450000E+02
3.450000E+02
3.450000E+02
3.450000E+02
3.450000E+02
3.450000E+02
3.450000E+02
3.450000E+02
3.450000E+02
3.450000E+02
3.450000E+02
3.450000E+02
3.450000E+02
3.450000E+02
3.450000E+02
3.450000E+02
3.450000E+02
3.450000E+02
3.450000E+02
3.450000E+02
3.450000E+02
3.450000E+02
3.450000E+02
3.450000E+02
3.450000E+02
3.450000E+02
3.450000E+02
3.450000E+02
3.450000E+02
3.450000E+02
3.450000E+02
3.450000E+02
3.450000E+02
3.450000E+02
3.450000E+02
3.450000E+02
3.450000E+02
3.450000E+02
3.450000E+02
3.450000E+02
3.450000E+02
3.450000E+02
3.450000E+02
3.450000E+02
3.450000E+02
3.450000E+02
3.450000E+02
3.450000E+02
3.450000E+02
3.450000E+02
3.450000E+02
3.450000E+02
3.450000E+02
3.450000E+02
3.450000E+02
3.450000E+02
3.450000E+02
3.450000E+02
3.450000E+02
3.450000E+02
3.450000E+02
3.450000E+02
3.450000E+02
3.450000E+02
3.450000E+02
3.450000E+02
3.450000E+02
3.450000E+02
3.450000E+02
3.450000E+02
3.450000E+02
3.450000E+02
3.450000E+02
3.450000E+02
3.450000E+02
3.450000E+02
3.450000E+02
3.450000E+02
3.450000E+02
3.450000E+02
3.450000E+02
3.450000E+02
3.450000E+02
3.450000E+02
3.450000E+02
3.450000E+02
3.450000E+02
3.450000E+02
3.450000E+02
3.450000E+02
3.450000E+02
3.450000E+02
3.450000E+02
3.450000E+02
3.450000E+02
3.450000E+02
3.450000E+02
3.450000E+02
3.450000E+02
3.450000E+02
3.450000E+02
3.450000E+02
3.450000E+02
3.450000E+02
3.500000E+02
3.500000E+02
3.500000E+02
3.500000E+02
3.500000E+02
3.500000E+02
3.500000E+02
3.500000E+02
3.500000E+02
3.500000E+02
3.500000E+02
3.500000E+02
3.500000E+02
3.500000E+02
3.500000E+02
3.500000E+02
3.500000E+02
3.500000E+02
3.500000E+02
3.500000E+02
3.500000E+02
3.500000E+02
3.500000E+02
3.500000E+02
3.500000E+02
3.500000E+02
3.500000E+02
3.500000E+02
3.500000E+02
3.500000E+02
3.500000E+02
3.500000E+02
3.500000E+02
3.500000E+02
3.500000E+02
3.500000E+02
3.500000E+02
3.500000E+02
3.500000E+02
3.500000E+02
3.500000E+02
3.500000E+02
3.500000E+02
3.500000E+02
3.500000E+02
3.500000E+02
3.500000E+02
3.500000E+02
3.500000E+02
3.500000E+02
3.500000E+02
3.500000E+02
3.500000E+02
3.500000E+02
3.500000E+02
3.500000E+02
3.500000E+02
3.500000E+02
3.500000E+02
3.500000E+02
3.500000E+02
3.500000E+02
3.500000E+02
3.500000E+02
3.500000E+02
3.500000E+02
3.500000E+02
3.500000E+02
3.500000E+02
3.500000E+02
3.500000E+02
3.500000E+02
3.500000E+02
3.500000E+02
3.500000E+02
3.500000E+02
3.500000E+02
3.500000E+02
3.500000E+02
3.500000E+02
3.500000E+02
3.500000E+02
3.500000E+02
3.500000E+02
3.500000E+02
3.500000E+02
3.500000E+02
3.500000E+02
3.500000E+02
3.500000E+02
3.500000E+02
3.500000E+02
3.500000E+02
3.500000E+02
3.500000E+02
3.500000E+02
3.500000E+02
3.500000E+02
3.500000E+02
3.500000E+02
3.500000E+02
3.500000E+02
3.500000E+02
3.500000E+02
3.500000E+02
3.500000E+02
3.500000E+02
3.500000E+02
3.500000E+02
3.500000E+02
3.500000E+02
3.500000E+02
3.500000E+02
3.500000E+02
3.500000E+02
3.500000E+02
3.500000E+02
3.500000E+02
3.500000E+02
3.500000E+02
3.500000E+02
3.500000E+02
3.500000E+02
3.500000E+02
3.500000E+02
3.500000E+02
3.500000E+02
3.500000E+02
3.500000E+02
3.500000E+02
3.500000E+02
3.500000E+02
3.500000E+02
3.500000E+02
3.500000E+02
3.500000E+02
3.500000E+02
3.500000E+02
3.500000E+02
3.500000E+02
3.500000E+02
3.500000E+02
3.500000E+02
3.500000E+02
3.500000E+02
3.500000E+02
3.500000E+02
3.500000E+02
3.500000E+02
3.500000E+02
3.500000E+02
3.500000E+02
3.500000E+02
3.500000E+02
3.500000E+02
3.500000E+02
3.500000E+02
3.500000E+02
3.500000E+02
3.500000E+02
3.500000E+02
3.500000E+02
3.500000E+02
3.500000E+02
3.500000E+02
3.500000E+02
3.500000E+02
3.500000E+02
3.500000E+02
3.500000E+02
3.500000E+02
3.500000E+02
3.500000E+02
3.500000E+02
3.500000E+02
3.500000E+02
3.500000E+02
3.500000E+02
3.500000E+02
3.500000E+02
3.500000E+02
3.500000E+02
3.500000E+02
3.500000E+02
3.500000E+02
3.500000E+02
3.500000E+02
3.500000E+02
3.500000E+02
3.500000E+02
3.500000E+02
3.500000E+02
3.500000E+02
3.500000E+02
3.500000E+02
3.500000E+02
3.500000E+02
3.500000E+02
3.500000E+02
3.500000E+02
3.500000E+02
3.550000E+02
3.550000E+02
3.550000E+02
3.550000E+02
3.550000E+02
3.550000E+02
3.550000E+02
3.550000E+02
3.550000E+02
3.550000E+02
3.550000E+02
3.550000E+02
3.550000E+02
3.550000E+02
3.550000E+02
3.550000E+02
3.550000E+02
3.550000E+02
3.550000E+02
3.550000E+02
3.550000E+02
3.550000E+02
3.550000E+02
3.550000E+02
3.550000E+02
3.550000E+02
3.550000E+02
3.550000E+02
3.550000E+02
3.550000E+02
3.550000E+02
3.550000E+02
3.550000E+02
3.550000E+02
3.550000E+02
3.550000E+02
3.550000E+02
3.550000E+02
3.550000E+02
3.550000E+02
3.550000E+02
3.550000E+02
3.550000E+02
3.550000E+02
3.550000E+02
3.550000E+02
3.550000E+02
3.550000E+02
3.550000E+02
3.550000E+02
3.550000E+02
3.550000E+02
3.550000E+02
3.550000E+02
3.550000E+02
3.550000E+02
3.550000E+02
3.550000E+02
3.550000E+02
3.550000E+02
3.550000E+02
3.550000E+02
3.550000E+02
3.550000E+02
3.550000E+02
3.550000E+02
3.550000E+02
3.550000E+02
3.550000E+02
3.550000E+02
3.550000E+02
3.550000E+02
3.550000E+02
3.550000E+02
3.550000E+02
3.550000E+02
3.550000E+02
3.550000E+02
3.550000E+02
3.550000E+02
3.550000E+02
3.550000E+02
3.550000E+02
3.550000E+02
3.550000E+02
3.550000E+02
3.550000E+02
3.550000E+02
3.550000E+02
3.550000E+02
3.550000E+02
3.550000E+02
3.550000E+02
3.550000E+02
3.550000E+02
3.550000E+02
3.550000E+02
3.550000E+02
3.550000E+02
3.550000E+02
3.550000E+02
3.550000E+02
3.550000E+02
3.550000E+02
3.550000E+02
3.550000E+02
3.550000E+02
3.550000E+02
3.550000E+02
3.550000E+02
3.550000E+02
3.550000E+02
3.550000E+02
3.550000E+02
3.550000E+02
3.550000E+02
3.550000E+02
3.550000E+02
3.550000E+02
3.550000E+02
3.550000E+02
3.550000E+02
3.550000E+02
3.550000E+02
3.550000E+02
3.550000E+02
3.550000E+02
3.550000E+02
3.550000E+02
3.550000E+02
3.550000E+02
3.550000E+02
3.550000E+02
3.550000E+02
3.550000E+02
3.550000E+02
3.550000E+02
3.550000E+02
3.550000E+02
3.550000E+02
3.550000E+02
3.550000E+02
3.550000E+02
3.550000E+02
3.550000E+02
3.550000E+02
3.550000E+02
3.550000E+02
3.550000E+02
3.550000E+02
3.550000E+02
3.550000E+02
3.550000E+02
3.550000E+02
3.550000E+02
3.550000E+02
3.550000E+02
3.550000E+02
3.550000E+02
3.550000E+02
3.550000E+02
3.550000E+02
3.550000E+02
3.550000E+02
3.550000E+02
3.550000E+02
3.550000E+02
3.550000E+02
3.550000E+02
3.550000E+02
3.550000E+02
3.550000E+02
3.550000E+02
3.550000E+02
3.550000E+02
3.550000E+02
3.550000E+02
3.550000E+02
3.550000E+02
3.550000E+02
3.550000E+02
3.550000E+02
3.550000E+02
3.550000E+02
3.550000E+02
3.550000E+02
3.550000E+02
3.550000E+02
3.550000E+02
3.550000E+02
3.550000E+02
3.550000E+02
3.550000E+02
3.550000E+02
3.550000E+02
3.550000E+02
3.550000E+02
3.550000E+02
3.550000E+02
3.550000E+02
3.550000E+02
Thickness
3.549930E-05
7.330406E-04
1.185636E-03
1.314003E-03
3.834311E-03
-1.185769E-01
-1.603509E-01
-4.284753E-03
-6.163642E-03
1.597987E-01
1.175493E-01
4.067033E-03
3.275403E-03
2.409115E-03
2.899348E-03
2.864013E-03
2.817092E-03
3.045645E-03
3.688488E-03
3.982382E-03
4.846902E-03
5.356645E-03
6.180459E-03
7.111391E-03
7.930996E-03
9.178289E-03
1.046645E-02
1.302733E-02
1.455032E-02
1.722215E-02
1.915855E-02
2.268606E-02
2.650472E-02
3.164947E-02
3.731034E-02
4.148100E-02
5.002022E-02
5.781733E-02
6.551347E-02
7.655292E-02
8.773322E-02
1.014825E-01
1.128443E-01
1.273484E-01
1.411720E-01
1.562393E-01
1.710909E-01
1.862767E-01
2.016787E-01
2.187123E-01
2.326202E-01
2.479267E-01
2.630744E-01
2.760541E-01
2.871844E-01
3.009971E-01
3.122770E-01
3.247397E-01
3.360695E-01
3.461411E-01
3.559308E-01
3.649758E-01
3.724712E-01
3.831355E-01
3.903895E-01
3.984028E-01
4.062600E-01
4.117589E-01
4.182587E-01
4.221011E-01
4.282079E-01
4.330569E-01
4.359340E-01
4.397945E-01
4.438315E-01
4.462875E-01
4.482980E-01
4.503373E-01
4.532669E-01
4.550519E-01
4.578215E-01
4.562672E-01
4.563603E-01
4.574826E-01
4.595162E-01
4.622636E-01
4.623808E-01
4.621309E-01
4.628080E-01
4.636923E-01
4.660397E-01
4.659019E-01
4.652471E-01
4.643529E-01
4.638427E-01
4.664884E-01
4.689189E-01
4.687287E-01
4.648890E-01
4.638049E-01
4.637886E-01
4.650700E-01
4.650561E-01
4.642972E-01
4.634747E-01
4.635423E-01
4.641036E-01
4.618881E-01
4.604861E-01
4.568035E-01
4.539734E-01
4.509647E-01
4.495984E-01
4.479111E-01
4.434781E-01
4.386721E-01
4.359167E-01
4.308391E-01
4.265460E-01
4.228377E-01
4.174398E-01
4.107182E-01
4.051714E-01
3.962320E-01
3.912349E-01
3.842193E-01
3.752908E-01
3.664664E-01
3.555029E-01
3.463560E-01
3.364022E-01
3.268143E-01
3.145288E-01
3.029560E-01
2.910342E-01
2.793592E-01
2.662787E-01
2.520372E-01
2.372109E-01
2.222668E-01
2.068232E-01
1.926745E-01
1.781639E-01
1.627003E-01
1.473745E-01
1.344449E-01
1.156153E-01
1.032158E-01
9.201841E-02
7.872906E-02
6.716904E-02
5.734477E-02
5.045001E-02
4.307705E-02
3.659941E-02
2.950426E-02
2.551719E-02
2.217750E-02
1.820052E-02
1.609474E-02
1.428368E-02
1.129398E-02
1.032425E-02
8.485850E-03
7.438983E-03
6.396552E-03
5.584919E-03
4.672555E-03
5.585514E-03
4.204163E-03
3.755660E-03
3.597380E-03
3.225292E-03
1.791154E-03
2.638850E-03
1.407773E-03
5.117004E-04
3.101734E-04
4.136208E-04
9.374536E-04
1.149631E-03
7.130092E-04
3.772047E-04
7.973647E-04
2.658652E-04
5.823362E-04
1.977480E-04
2.036994E-04
6.749115E-06
4.816790E-05
2.219009E-04
2.381821E-04
3.133767E-04
1.305464E-04
4.109642E-05
1.941834E-04
3.330173E-04
6.516275E-04
8.837342E-04
1.096414E-03
1.104686E-03
7.996261E-04
6.957610E-04
9.338240E-04
1.958246E-03
5.580728E-03
-2.519357E-02
-1.477656E-01
3.219915E-03
-6.302166E-03
1.248041E-01
1.756435E-01
4.861244E-03
4.222842E-03
1.377375E-03
2.669729E-03
2.572892E-03
1.658670E-03
1.627369E-03
3.781936E-03
3.824130E-03
4.579926E-03
5.386881E-03
6.293912E-03
7.463491E-03
8.485062E-03
1.002604E-02
1.127249E-02
1.320193E-02
1.406325E-02
1.666696E-02
1.931984E-02
2.292434E-02
2.702825E-02
3.116088E-02
3.772167E-02
4.245884E-02
5.136305E-02
5.663566E-02
6.461086E-02
7.832406E-02
8.813195E-02
1.013855E-01
1.128703E-01
1.256110E-01
1.403019E-01
1.574720E-01
1.713385E-01
1.849735E-01
2.012104E-01
2.173889E-01
2.336674E-01
2.479833E-01
2.619412E-01
2.742516E-01
2.874992E-01
2.997312E-01
3.135451E-01
3.262276E-01
3.366584E-01
3.465654E-01
3.539227E-01
3.645644E-01
3.725606E-01
3.824030E-01
3.906677E-01
3.984039E-01
4.068023E-01
4.120304E-01
4.176260E-01
4.227406E-01
4.298754E-01
4.341062E-01
4.356855E-01
4.402529E-01
4.448394E-01
4.462075E-01
4.489855E-01
4.497434E-01
4.517802E-01
4.556903E-01
4.596611E-01
4.580750E-01
4.591451E-01
4.598398E-01
4.607143E-01
4.632553E-01
4.635334E-01
4.630904E-01
4.629071E-01
4.640332E-01
4.647537E-01
4.651872E-01
4.648960E-01
4.642171E-01
4.638974E-01
4.666320E-01
4.665042E-01
4.661813E-01
4.673328E-01
4.644345E-01
4.648561E-01
4.648729E-01
4.658689E-01
4.635320E-01
4.646720E-01
4.623598E-01
4.609978E-01
4.618083E-01
4.607541E-01
4.569384E-01
4.539362E-01
4.488000E-01
4.480994E-01
4.458840E-01
4.414660E-01
4.392920E-01
4.346381E-01
4.315731E-01
4.272886E-01
4.218293E-01
4.191753E-01
4.112416E-01
4.042196E-01
3.969471E-01
3.907664E-01
3.829918E-01
3.736801E-01
3.645788E-01
3.559929E-01
3.461404E-01
3.363525E-01
3.259202E-01
3.141792E-01
3.030745E-01
2.910737E-01
2.796085E-01
2.646621E-01
2.509723E-01
2.376900E-01
2.218867E-01
2.071440E-01
1.936864E-01
1.782202E-01
1.615493E-01
1.478366E-01
1.330628E-01
1.150168E-01
1.016252E-01
9.117180E-02
7.808345E-02
6.873716E-02
5.713399E-02
5.056339E-02
4.195732E-02
3.611137E-02
3.008190E-02
2.498617E-02
2.299580E-02
1.923479E-02
1.590313E-02
1.395000E-02
1.213303E-02
1.021121E-02
8.534717E-03
7.234064E-03
6.435124E-03
5.477783E-03
4.825579E-03
4.974621E-03
3.686194E-03
4.221181E-03
3.101439E-03
2.510485E-03
2.386108E-03
2.146766E-03
1.185590E-03
7.546021E-04
7.439645E-04
6.813038E-04
5.862663E-04
1.216958E-03
1.795551E-03
5.892448E-04
6.912351E-04
5.065296E-04
6.015743E-04
6.890901E-04
3.003285E-04
1.377362E-04
6.013734E-05
1.998782E-04
6.329732E-05
4.322770E-04
3.471761E-04
4.215305E-06
-2.738127E-04
-5.488359E-04
-7.420040E-04
-1.033224E-03
-1.357122E-03
-1.729914E-03
3.901543E-04
3.261636E-04
4.662582E-04
1.301047E-03
3.563891E-03
-7.565125E-02
-9.661089E-03
-5.798409E-03
6.662911E-05
-1.165439E-01
-4.835585E-02
4.728878E-03
4.463274E-03
2.126096E-03
2.593898E-03
1.900370E-03
2.083573E-03
3.040832E-03
3.724810E-03
4.143613E-03
4.470206E-03
5.005543E-03
6.570207E-03
7.760104E-03
8.643107E-03
9.657167E-03
1.050419E-02
1.259921E-02
1.348184E-02
1.642799E-02
1.943532E-02
2.378080E-02
2.803099E-02
3.208963E-02
3.730000E-02
4.337337E-02
4.975386E-02
5.730377E-02
6.496808E-02
7.748845E-02
8.837918E-02
1.013876E-01
1.130726E-01
1.263019E-01
1.412203E-01
1.569316E-01
1.715643E-01
1.825646E-01
2.010601E-01
2.179156E-01
2.334484E-01
2.477485E-01
2.599835E-01
2.741935E-01
2.874368E-01
3.003098E-01
3.132576E-01
3.256560E-01
3.373327E-01
3.467636E-01
3.558063E-01
3.657500E-01
3.722256E-01
3.823990E-01
3.903582E-01
3.971902E-01
4.048608E-01
4.126457E-01
4.184340E-01
4.220682E-01
4.287088E-01
4.336012E-01
4.367828E-01
4.405102E-01
4.439527E-01
4.467991E-01
4.490560E-01
4.497814E-01
4.498220E-01
4.550363E-01
4.594238E-01
4.597715E-01
4.600084E-01
4.606752E-01
4.615218E-01
4.628322E-01
4.643763E-01
4.647140E-01
4.636390E-01
4.644458E-01
4.645852E-01
4.653633E-01
4.651917E-01
4.641142E-01
4.643877E-01
4.659334E-01
4.662048E-01
4.669417E-01
4.677544E-01
4.663188E-01
4.649541E-01
4.647586E-01
4.653675E-01
4.638077E-01
4.644255E-01
4.617747E-01
4.597610E-01
4.606230E-01
4.602658E-01
4.570465E-01
4.537341E-01
4.496750E-01
4.475335E-01
4.449838E-01
4.419792E-01
4.396075E-01
4.341674E-01
4.311702E-01
4.283381E-01
4.217040E-01
4.179044E-01
4.110611E-01
4.044040E-01
3.967420E-01
3.900200E-01
3.833042E-01
3.733577E-01
3.638121E-01
3.545895E-01
3.459283E-01
3.352728E-01
3.249409E-01
3.154833E-01
3.025232E-01
2.904112E-01
2.812976E-01
2.649536E-01
2.502634E-01
2.389308E-01
2.218184E-01
2.068637E-01
1.941950E-01
1.827819E-01
1.616288E-01
1.477948E-01
1.317188E-01
1.166840E-01
1.020662E-01
8.989577E-02
7.950071E-02
6.822805E-02
5.753107E-02
5.053764E-02
4.223399E-02
3.621793E-02
3.075380E-02
2.506998E-02
2.283471E-02
1.942616E-02
1.625104E-02
1.406031E-02
1.123978E-02
1.004884E-02
8.881502E-03
7.190991E-03
6.240262E-03
6.212425E-03
4.931263E-03
4.238871E-03
3.633969E-03
3.619499E-03
3.107990E-03
2.441112E-03
2.307276E-03
1.445883E-03
1.062705E-03
5.824124E-04
7.473694E-04
5.681769E-04
5.873846E-04
2.404881E-04
3.538083E-04
7.712294E-04
4.627034E-04
6.604044E-04
8.696452E-04
6.682155E-04
4.287903E-04
2.805512E-04
1.809684E-04
1.090191E-04
1.422666E-05
1.631428E-04
1.986144E-04
1.528339E-04
4.912180E-05
1.812009E-04
3.439842E-04
3.613915E-04
5.668006E-04
4.358459E-04
6.079507E-04
4.402971E-04
8.725334E-04
1.354425E-03
2.104442E-03
9.031180E-02
-1.234950E-01
9.257050E-04
-6.813128E-03
-3.940594E-02
-3.880036E-02
3.358498E-03
3.615648E-03
2.096114E-03
2.045389E-03
2.327815E-03
1.916511E-03
2.447776E-03
4.420869E-03
4.743290E-03
4.190617E-03
4.963839E-03
6.455066E-03
7.806173E-03
8.395725E-03
9.232738E-03
1.063465E-02
1.200999E-02
1.459093E-02
1.702206E-02
1.898592E-02
2.264305E-02
2.774880E-02
3.294808E-02
3.817214E-02
4.207512E-02
4.881486E-02
5.677887E-02
6.660444E-02
7.375912E-02
8.872558E-02
1.003534E-01
1.109560E-01
1.258398E-01
1.411561E-01
1.572168E-01
1.717820E-01
1.838994E-01
2.008566E-01
2.177779E-01
2.331046E-01
2.483927E-01
2.602926E-01
2.731805E-01
2.865477E-01
3.015543E-01
3.136625E-01
3.225698E-01
3.370158E-01
3.463794E-01
3.550546E-01
3.667788E-01
3.729162E-01
3.821962E-01
3.898736E-01
3.969459E-01
4.058653E-01
4.126908E-01
4.178273E-01
4.223990E-01
4.284016E-01
4.336128E-01
4.369602E-01
4.408307E-01
4.446421E-01
4.468707E-01
4.489926E-01
4.500259E-01
4.515427E-01
4.550977E-01
4.595188E-01
4.601766E-01
4.610625E-01
4.617556E-01
4.633675E-01
4.638678E-01
4.653347E-01
4.640934E-01
4.640161E-01
4.650056E-01
4.663330E-01
4.665234E-01
4.651881E-01
4.645940E-01
4.641470E-01
4.665521E-01
4.667096E-01
4.650994E-01
4.666658E-01
4.664335E-01
4.636806E-01
4.635909E-01
4.634002E-01
4.639580E-01
4.645587E-01
4.610502E-01
4.588876E-01
4.594212E-01
4.586232E-01
4.584903E-01
4.553466E-01
4.506032E-01
4.472699E-01
4.438406E-01
4.409837E-01
4.393482E-01
4.351139E-01
4.317110E-01
4.282350E-01
4.226322E-01
4.177269E-01
4.097808E-01
4.031493E-01
3.963812E-01
3.905529E-01
3.827370E-01
3.727631E-01
3.630395E-01
3.546748E-01
3.453367E-01
3.346311E-01
3.238881E-01
3.154983E-01
3.037117E-01
2.906627E-01
2.786843E-01
2.638132E-01
2.507275E-01
2.395805E-01
2.237422E-01
2.080676E-01
1.921931E-01
1.786807E-01
1.607947E-01
1.471189E-01
1.305393E-01
1.168686E-01
1.030782E-01
8.773637E-02
7.910635E-02
6.773103E-02
5.724934E-02
5.079383E-02
4.290171E-02
3.597575E-02
3.073123E-02
2.466103E-02
2.283932E-02
2.006927E-02
1.647026E-02
1.431992E-02
1.148062E-02
1.014825E-02
9.304478E-03
7.327257E-03
6.163465E-03
5.526136E-03
4.998609E-03
4.280836E-03
3.594932E-03
3.409898E-03
2.968587E-03
2.428984E-03
1.759509E-03
1.856579E-03
1.398929E-03
1.033897E-03
6.933126E-04
5.457089E-04
4.788836E-04
4.494264E-04
7.879409E-04
6.005843E-04
9.382235E-04
4.342631E-04
5.090557E-04
5.930305E-04
1.445908E-04
5.196995E-04
3.334887E-04
3.603895E-04
9.560129E-05
1.768514E-04
5.386375E-05
6.543094E-05
-1.609470E-04
-1.348471E-04
-3.460353E-04
-4.273481E-04
-6.116006E-04
-1.005231E-03
5.825894E-04
7.751784E-04
9.375459E-04
1.214625E-03
1.772919E-03
1.050111E-01
3.834637E-02
1.198202E-02
8.712546E-03
1.571285E-02
8.049203E-03
4.181017E-03
3.032897E-03
2.907928E-03
1.692879E-03
1.775838E-03
2.602303E-03
3.199401E-03
3.996787E-03
4.879272E-03
5.165623E-03
5.418246E-03
6.884559E-03
7.814480E-03
8.764652E-03
1.028326E-02
1.086991E-02
1.303430E-02
1.617077E-02
1.689050E-02
1.953489E-02
2.278088E-02
2.769774E-02
3.323229E-02
3.746934E-02
4.167887E-02
5.044278E-02
5.760209E-02
6.699343E-02
7.600419E-02
8.773348E-02
9.888143E-02
1.110906E-01
1.242009E-01
1.412655E-01
1.558614E-01
1.729352E-01
1.867214E-01
2.012818E-01
2.185798E-01
2.341733E-01
2.474574E-01
2.610731E-01
2.734678E-01
2.875271E-01
3.024195E-01
3.136695E-01
3.249663E-01
3.378381E-01
3.477733E-01
3.571732E-01
3.672320E-01
3.749526E-01
3.816437E-01
3.893409E-01
3.991526E-01
4.075726E-01
4.129765E-01
4.178047E-01
4.233886E-01
4.280410E-01
4.332930E-01
4.371638E-01
4.416085E-01
4.450025E-01
4.465877E-01
4.487275E-01
4.496441E-01
4.515715E-01
4.565142E-01
4.602671E-01
4.621831E-01
4.626328E-01
4.624079E-01
4.627827E-01
4.636881E-01
4.649330E-01
4.640004E-01
4.642648E-01
4.644070E-01
4.659442E-01
4.664303E-01
4.664480E-01
4.654447E-01
4.646648E-01
4.651043E-01
4.644655E-01
4.639770E-01
4.662126E-01
4.655194E-01
4.636375E-01
4.624050E-01
4.620830E-01
4.632015E-01
4.641143E-01
4.622698E-01
4.588434E-01
4.584416E-01
4.579790E-01
4.577953E-01
4.547441E-01
4.510041E-01
4.472957E-01
4.440692E-01
4.404095E-01
4.397274E-01
4.354500E-01
4.317207E-01
4.272992E-01
4.218427E-01
4.159760E-01
4.100918E-01
4.033251E-01
3.965137E-01
3.901512E-01
3.818513E-01
3.737949E-01
3.634665E-01
3.548255E-01
3.452372E-01
3.340937E-01
3.240580E-01
3.142631E-01
3.034949E-01
2.906564E-01
2.777411E-01
2.632226E-01
2.513809E-01
2.371051E-01
2.245366E-01
2.079989E-01
1.933214E-01
1.767255E-01
1.610146E-01
1.490873E-01
1.318820E-01
1.162129E-01
1.029395E-01
8.806326E-02
7.883171E-02
6.883225E-02
5.757970E-02
5.004246E-02
4.277791E-02
3.545061E-02
3.077318E-02
2.494252E-02
2.204844E-02
1.963899E-02
1.663804E-02
1.421554E-02
1.143121E-02
9.912918E-03
8.790244E-03
7.502163E-03
7.008001E-03
5.534863E-03
5.310708E-03
4.973027E-03
3.441904E-03
3.468422E-03
2.851826E-03
2.701084E-03
1.732633E-03
2.052130E-03
1.954548E-03
1.519342E-03
9.907009E-04
6.790435E-04
5.325113E-04
1.097640E-03
1.275536E-03
6.423509E-04
7.147789E-04
6.633809E-04
4.848569E-04
1.965017E-04
1.571545E-04
2.961541E-04
5.104743E-05
3.968642E-05
-4.202105E-05
1.521933E-04
5.021567E-05
1.882495E-04
-4.122852E-04
-8.954735E-04
-1.358983E-03
-1.803111E-03
-2.629634E-03
-2.559158E-03
2.446005E-05
8.298922E-04
9.812732E-04
4.120757E-04
1.636638E-03
-6.118499E-02
8.195750E-02
1.019071E-02
1.151114E-02
7.541780E-02
-3.849551E-02
4.991875E-03
2.661344E-03
1.497429E-03
1.618608E-03
2.155157E-03
3.476556E-03
3.830929E-03
4.110628E-03
4.721662E-03
5.456087E-03
5.702238E-03
6.717859E-03
7.206923E-03
8.152006E-03
1.038161E-02
1.076504E-02
1.418205E-02
2.169380E-02
1.655038E-02
2.059503E-02
2.249072E-02
2.905154E-02
3.214129E-02
3.751793E-02
4.331846E-02
5.007774E-02
5.815807E-02
6.545540E-02
7.476812E-02
8.844754E-02
9.725060E-02
1.116714E-01
1.250276E-01
1.420185E-01
1.563282E-01
1.707950E-01
1.864912E-01
2.016736E-01
2.174819E-01
2.327443E-01
2.471809E-01
2.604520E-01
2.739786E-01
2.900794E-01
3.028169E-01
3.151612E-01
3.259155E-01
3.367613E-01
3.467799E-01
3.564553E-01
3.669940E-01
3.754917E-01
3.832293E-01
3.903198E-01
3.989405E-01
4.081631E-01
4.124091E-01
4.198944E-01
4.238160E-01
4.291622E-01
4.332126E-01
4.366376E-01
4.415711E-01
4.437442E-01
4.450187E-01
4.499111E-01
4.497247E-01
4.512619E-01
4.558336E-01
4.591023E-01
4.634343E-01
4.617772E-01
4.625900E-01
4.642443E-01
4.652912E-01
4.639548E-01
4.647038E-01
4.648184E-01
4.650117E-01
4.669298E-01
4.673372E-01
4.658680E-01
4.657885E-01
4.646466E-01
4.641588E-01
4.634033E-01
4.637088E-01
4.650351E-01
4.643900E-01
4.642998E-01
4.631512E-01
4.621028E-01
4.636411E-01
4.643394E-01
4.626089E-01
4.599447E-01
4.582874E-01
4.571364E-01
4.562406E-01
4.532527E-01
4.504436E-01
4.467715E-01
4.446176E-01
4.420669E-01
4.397486E-01
4.355538E-01
4.311873E-01
4.268841E-01
4.222987E-01
4.145232E-01
4.100639E-01
4.039583E-01
3.962782E-01
3.892980E-01
3.814556E-01
3.736933E-01
3.641425E-01
3.559364E-01
3.452134E-01
3.335329E-01
3.249972E-01
3.135792E-01
3.032285E-01
2.904272E-01
2.780983E-01
2.657455E-01
2.510560E-01
2.375624E-01
2.247066E-01
2.084042E-01
1.917617E-01
1.771192E-01
1.610141E-01
1.479036E-01
1.318321E-01
1.175522E-01
1.033118E-01
8.886537E-02
7.884529E-02
6.688144E-02
5.670731E-02
4.916746E-02
4.362519E-02
3.590535E-02
3.083166E-02
2.495255E-02
2.132210E-02
1.918355E-02
1.705033E-02
1.359622E-02
1.050767E-02
9.339099E-03
9.139417E-03
8.080186E-03
6.715434E-03
6.056176E-03
5.494675E-03
4.934544E-03
3.533527E-03
3.746638E-03
3.171937E-03
2.931823E-03
2.196784E-03
1.647434E-03
1.788890E-03
1.696310E-03
1.358769E-03
7.874290E-04
7.490374E-04
6.140808E-04
8.330830E-04
9.279944E-04
7.784313E-04
1.036741E-03
6.404709E-04
1.532391E-04
3.694190E-05
-4.713282E-05
6.263424E-05
-5.739548E-05
2.090818E-04
1.556298E-04
1.371516E-04
1.271118E-04
-1.670375E-03
-3.633576E-03
-5.591795E-03
-7.567265E-03
-9.482645E-03
-1.144333E-02
4.881374E-04
7.568042E-04
9.305940E-04
7.534175E-04
1.304480E-03
-2.327833E-02
9.225375E-02
1.387883E-02
1.752899E-02
4.121607E-02
-1.161436E-01
5.107392E-03
2.562083E-03
2.101664E-03
2.254530E-03
2.462139E-03
3.292783E-03
3.029361E-03
4.590395E-03
4.325859E-03
5.388351E-03
5.744512E-03
6.876755E-03
6.707117E-03
7.824870E-03
9.302408E-03
1.154155E-02
1.281848E-02
1.457307E-02
1.744745E-02
2.017679E-02
2.311991E-02
2.851103E-02
3.139588E-02
3.717551E-02
4.233098E-02
5.085066E-02
5.862272E-02
6.698614E-02
7.753746E-02
8.775013E-02
9.867168E-02
1.123808E-01
1.247927E-01
1.405348E-01
1.543514E-01
1.704141E-01
1.860255E-01
1.995158E-01
2.165724E-01
2.328079E-01
2.484163E-01
2.617150E-01
2.746708E-01
2.881747E-01
2.979583E-01
3.130066E-01
3.246317E-01
3.366250E-01
3.473765E-01
3.573393E-01
3.673294E-01
3.762898E-01
3.840369E-01
3.912398E-01
3.986525E-01
4.067741E-01
4.131507E-01
4.192802E-01
4.247997E-01
4.304162E-01
4.342522E-01
4.379256E-01
4.424068E-01
4.438347E-01
4.458270E-01
4.500916E-01
4.516686E-01
4.509356E-01
4.547611E-01
4.579924E-01
4.613288E-01
4.613810E-01
4.619463E-01
4.634487E-01
4.644011E-01
4.640919E-01
4.637134E-01
4.644904E-01
4.651561E-01
4.675760E-01
4.685751E-01
4.662636E-01
4.649815E-01
4.654524E-01
4.624366E-01
4.634861E-01
4.627503E-01
4.648317E-01
4.647769E-01
4.629646E-01
4.637552E-01
4.629840E-01
4.642029E-01
4.637636E-01
4.630476E-01
4.606046E-01
4.591958E-01
4.573650E-01
4.555509E-01
4.546182E-01
4.505970E-01
4.477532E-01
4.456049E-01
4.430400E-01
4.393832E-01
4.337282E-01
4.305196E-01
4.271131E-01
4.214754E-01
4.146170E-01
4.093918E-01
4.034539E-01
3.962089E-01
3.886508E-01
3.815736E-01
3.745106E-01
3.660467E-01
3.545987E-01
3.441620E-01
3.341284E-01
3.243983E-01
3.134218E-01
3.031257E-01
2.888481E-01
2.791636E-01
2.653320E-01
2.513745E-01
2.368022E-01
2.227524E-01
2.087099E-01
1.915305E-01
1.763313E-01
1.606696E-01
1.462581E-01
1.316210E-01
1.164287E-01
1.022129E-01
8.962546E-02
7.936185E-02
6.579994E-02
5.625339E-02
4.943461E-02
4.340567E-02
3.694286E-02
3.277644E-02
2.532290E-02
2.074188E-02
1.870049E-02
1.584734E-02
1.340274E-02
1.065106E-02
8.880874E-03
8.879292E-03
6.899874E-03
6.953830E-03
5.714095E-03
5.275080E-03
4.436067E-03
3.894829E-03
3.928660E-03
3.353104E-03
3.168533E-03
2.428164E-03
1.604177E-03
1.613320E-03
1.646122E-03
1.602355E-03
1.344082E-03
8.255236E-04
2.821057E-04
5.043303E-04
6.895952E-04
5.914005E-04
6.248818E-04
5.096739E-04
2.432116E-04
1.996391E-04
3.031450E-04
1.005904E-04
8.191524E-05
-9.122816E-05
1.655713E-04
1.228383E-04
1.457451E-04
-1.904237E-03
-3.970132E-03
-6.063122E-03
-8.188460E-03
-1.038839E-02
-1.258954E-02
3.943572E-04
9.966315E-04
1.230961E-03
1.347252E-03
1.248225E-03
-3.536608E-02
-3.038410E-02
5.119700E-03
5.526539E-03
5.341052E-02
4.067076E-02
6.446073E-03
3.232251E-03
7.004513E-04
1.683399E-03
2.042068E-03
2.349126E-03
3.177566E-03
3.980909E-03
4.188593E-03
4.845232E-03
5.536380E-03
6.708961E-03
7.162256E-03
8.708367E-03
9.688014E-03
1.142591E-02
1.204881E-02
1.498111E-02
1.716943E-02
1.984673E-02
2.366975E-02
2.768194E-02
3.105503E-02
3.828721E-02
4.424580E-02
5.179714E-02
5.943379E-02
6.800081E-02
7.653315E-02
8.843095E-02
9.913771E-02
1.131415E-01
1.256934E-01
1.404696E-01
1.561444E-01
1.712773E-01
1.853689E-01
2.027278E-01
2.184760E-01
2.331266E-01
2.492365E-01
2.617270E-01
2.752843E-01
2.894686E-01
3.002585E-01
3.140887E-01
3.258400E-01
3.377556E-01
3.478354E-01
3.584112E-01
3.685904E-01
3.781870E-01
3.845037E-01
3.915869E-01
3.992361E-01
4.076639E-01
4.129678E-01
4.179994E-01
4.239023E-01
4.296174E-01
4.339803E-01
4.372712E-01
4.412835E-01
4.431393E-01
4.452543E-01
4.491712E-01
4.524614E-01
4.522854E-01
4.544077E-01
4.576418E-01
4.608981E-01
4.613237E-01
4.617234E-01
4.632692E-01
4.640398E-01
4.630683E-01
4.623340E-01
4.644516E-01
4.662985E-01
4.694291E-01
4.690826E-01
4.670528E-01
4.650798E-01
4.656957E-01
4.637951E-01
4.650790E-01
4.619842E-01
4.640365E-01
4.653721E-01
4.640017E-01
4.639060E-01
4.630674E-01
4.635940E-01
4.631596E-01
4.625026E-01
4.613749E-01
4.605495E-01
4.583762E-01
4.569281E-01
4.540386E-01
4.508355E-01
4.475196E-01
4.460562E-01
4.427945E-01
4.380858E-01
4.349788E-01
4.323530E-01
4.276129E-01
4.229411E-01
4.158474E-01
4.106890E-01
4.044242E-01
3.955319E-01
3.885194E-01
3.819144E-01
3.746214E-01
3.676620E-01
3.549163E-01
3.440983E-01
3.343435E-01
3.240357E-01
3.142246E-01
3.043050E-01
2.896890E-01
2.777242E-01
2.644989E-01
2.506599E-01
2.358150E-01
2.245136E-01
2.100777E-01
1.912800E-01
1.754629E-01
1.621132E-01
1.468834E-01
1.316098E-01
1.158180E-01
1.024406E-01
9.084487E-02
8.048169E-02
6.710769E-02
5.741230E-02
4.939741E-02
4.269742E-02
3.623782E-02
3.065623E-02
2.582036E-02
2.003702E-02
1.888703E-02
1.712283E-02
1.344289E-02
1.088015E-02
9.872093E-03
9.454861E-03
7.464850E-03
7.068331E-03
5.882529E-03
5.318305E-03
4.678375E-03
4.332893E-03
3.855715E-03
3.923422E-03
2.867148E-03
2.098935E-03
1.870435E-03
1.759545E-03
1.832031E-03
1.313007E-03
1.122880E-03
9.732664E-04
5.857771E-04
5.306299E-04
5.487194E-04
4.748929E-04
4.725855E-04
4.056783E-04
4.261591E-04
1.887242E-04
9.223382E-05
1.799985E-05
8.004509E-05
4.912679E-05
2.600861E-04
2.800808E-05
3.693687E-05
-6.221995E-04
-1.756082E-03
-2.697147E-03
-3.971174E-03
-5.063605E-03
-6.025337E-03
5.292263E-04
1.227781E-03
1.346454E-03
1.035467E-03
1.267330E-03
-8.271504E-03
3.773529E-02
2.049898E-02
2.372918E-02
1.872733E-02
-5.117596E-02
7.867408E-03
3.610282E-03
2.067520E-03
1.359982E-03
2.189676E-03
1.911759E-03
3.357226E-03
3.378015E-03
4.327972E-03
5.299893E-03
5.465682E-03
6.574099E-03
7.273499E-03
7.979489E-03
9.305990E-03
1.050505E-02
1.213257E-02
1.464252E-02
1.714904E-02
1.999668E-02
2.323258E-02
2.755925E-02
3.202323E-02
3.753916E-02
4.356270E-02
5.002384E-02
5.831787E-02
6.817173E-02
7.732030E-02
8.931828E-02
1.002754E-01
1.138009E-01
1.263810E-01
1.427335E-01
1.572164E-01
1.709944E-01
1.856201E-01
2.006017E-01
2.183497E-01
2.332855E-01
2.480980E-01
2.625867E-01
2.744086E-01
2.892873E-01
3.024909E-01
3.142468E-01
3.259450E-01
3.374503E-01
3.474408E-01
3.584525E-01
3.695708E-01
3.787219E-01
3.832775E-01
3.883300E-01
3.998305E-01
4.085035E-01
4.134640E-01
4.180984E-01
4.241830E-01
4.292841E-01
4.329746E-01
4.368194E-01
4.400267E-01
4.437670E-01
4.456716E-01
4.498086E-01
4.522170E-01
4.540621E-01
4.541675E-01
4.574655E-01
4.609871E-01
4.617321E-01
4.631479E-01
4.630500E-01
4.631918E-01
4.630525E-01
4.627950E-01
4.653129E-01
4.668807E-01
4.695426E-01
4.685522E-01
4.660855E-01
4.648178E-01
4.659311E-01
4.651845E-01
4.655205E-01
4.638461E-01
4.639390E-01
4.652944E-01
4.644206E-01
4.626409E-01
4.622352E-01
4.629396E-01
4.626245E-01
4.619704E-01
4.613476E-01
4.605924E-01
4.586735E-01
4.558098E-01
4.540269E-01
4.500508E-01
4.469781E-01
4.464887E-01
4.431622E-01
4.373445E-01
4.346164E-01
4.312199E-01
4.261548E-01
4.211845E-01
4.168616E-01
4.110875E-01
4.037915E-01
3.950680E-01
3.875784E-01
3.817596E-01
3.741825E-01
3.669759E-01
3.554767E-01
3.441197E-01
3.336321E-01
3.244256E-01
3.139094E-01
3.045841E-01
2.906263E-01
2.777872E-01
2.648209E-01
2.513670E-01
2.361203E-01
2.245610E-01
2.091933E-01
1.922457E-01
1.764958E-01
1.625256E-01
1.473713E-01
1.327051E-01
1.173253E-01
1.031162E-01
9.256997E-02
7.952310E-02
6.823746E-02
5.710200E-02
5.075600E-02
4.308318E-02
3.678109E-02
2.967289E-02
2.556102E-02
2.094639E-02
1.827506E-02
1.640872E-02
1.378227E-02
1.141026E-02
1.024440E-02
9.407802E-03
7.928424E-03
7.187182E-03
6.001051E-03
5.529234E-03
5.068144E-03
4.705785E-03
3.717121E-03
3.646506E-03
2.826977E-03
2.450088E-03
2.140343E-03
1.358792E-03
1.506853E-03
1.028289E-03
9.926725E-04
9.664598E-04
5.563008E-04
6.168751E-04
8.620929E-04
7.469508E-04
3.777730E-04
2.520226E-04
2.437445E-04
5.607254E-06
1.228637E-04
1.103558E-05
1.372713E-04
3.014861E-04
3.264475E-04
2.019101E-04
3.260959E-04
7.359311E-04
9.987283E-04
1.144406E-03
1.297505E-03
1.519570E-03
1.965792E-03
7.079858E-04
1.585745E-03
1.058370E-03
9.064067E-04
1.778604E-03
-9.370160E-03
7.553581E-02
3.497413E-02
2.269391E-02
4.502584E-02
1.704919E-02
9.325688E-03
5.233443E-03
1.930454E-03
1.485406E-03
2.220028E-03
2.321978E-03
3.080658E-03
3.683729E-03
3.911895E-03
5.158465E-03
5.434929E-03
6.744118E-03
7.198185E-03
7.732508E-03
9.151656E-03
1.078719E-02
1.216817E-02
1.436831E-02
1.745867E-02
2.014999E-02
2.363399E-02
2.749315E-02
3.360465E-02
3.780509E-02
4.386239E-02
4.974084E-02
5.734574E-02
6.579181E-02
7.546713E-02
9.076772E-02
1.012421E-01
1.152612E-01
1.262300E-01
1.424102E-01
1.579336E-01
1.713236E-01
1.862651E-01
1.993369E-01
2.189456E-01
2.328948E-01
2.480298E-01
2.628994E-01
2.756019E-01
2.900553E-01
3.022871E-01
3.144572E-01
3.260286E-01
3.373086E-01
3.481601E-01
3.591050E-01
3.698817E-01
3.778368E-01
3.841790E-01
3.904751E-01
3.992773E-01
4.071115E-01
4.130164E-01
4.173309E-01
4.241132E-01
4.292430E-01
4.323570E-01
4.360771E-01
4.392560E-01
4.431025E-01
4.456170E-01
4.497250E-01
4.513732E-01
4.542703E-01
4.552930E-01
4.582062E-01
4.598276E-01
4.624892E-01
4.636072E-01
4.634124E-01
4.629532E-01
4.634311E-01
4.631935E-01
4.642956E-01
4.653014E-01
4.679111E-01
4.677859E-01
4.649579E-01
4.643545E-01
4.650923E-01
4.658795E-01
4.672435E-01
4.635439E-01
4.648278E-01
4.633168E-01
4.639216E-01
4.627109E-01
4.632308E-01
4.631694E-01
4.619389E-01
4.612142E-01
4.595439E-01
4.600287E-01
4.583086E-01
4.559619E-01
4.537267E-01
4.503406E-01
4.477127E-01
4.459861E-01
4.430807E-01
4.389479E-01
4.345948E-01
4.301289E-01
4.264561E-01
4.237752E-01
4.174961E-01
4.119861E-01
4.039380E-01
3.951003E-01
3.883454E-01
3.818603E-01
3.748237E-01
3.658850E-01
3.563196E-01
3.438352E-01
3.332380E-01
3.236835E-01
3.130809E-01
3.039041E-01
2.904283E-01
2.778420E-01
2.641493E-01
2.515622E-01
2.363070E-01
2.230142E-01
2.073254E-01
1.933556E-01
1.772837E-01
1.629856E-01
1.472975E-01
1.322191E-01
1.173329E-01
1.038631E-01
9.167375E-02
7.853925E-02
6.727838E-02
5.797414E-02
5.041639E-02
4.329493E-02
3.637942E-02
3.000770E-02
2.681940E-02
2.065552E-02
1.849224E-02
1.641738E-02
1.361098E-02
1.107642E-02
1.083668E-02
9.454446E-03
7.471043E-03
7.218588E-03
6.359728E-03
5.936419E-03
4.907859E-03
4.622385E-03
3.478683E-03
2.735827E-03
2.601561E-03
1.996940E-03
1.808536E-03
2.048524E-03
1.156200E-03
9.546729E-04
7.646251E-04
8.213535E-04
5.429848E-04
6.927341E-04
7.055684E-04
8.445197E-04
6.607247E-04
3.769155E-04
2.668209E-04
2.640204E-04
3.079477E-04
2.729518E-04
3.993279E-04
3.082830E-04
1.279293E-04
1.533379E-04
2.782968E-04
7.168562E-04
1.089455E-03
1.468389E-03
1.996228E-03
2.378461E-03
2.757833E-03
6.970607E-04
1.233611E-03
5.716815E-04
7.082981E-04
1.923220E-03
2.328873E-03
-7.234251E-03
3.466346E-02
1.967469E-02
1.781131E-02
1.386875E-02
9.418201E-03
4.108410E-03
2.108481E-03
2.447903E-03
2.207147E-03
2.785161E-03
3.311674E-03
4.197312E-03
3.842386E-03
4.817367E-03
5.714405E-03
6.546216E-03
7.207787E-03
7.962303E-03
9.336623E-03
1.101281E-02
1.203011E-02
1.418115E-02
1.692601E-02
2.037712E-02
2.289821E-02
2.788690E-02
3.363007E-02
3.790049E-02
4.398801E-02
5.000291E-02
5.750342E-02
6.667902E-02
7.615156E-02
8.991262E-02
1.011344E-01
1.150437E-01
1.272891E-01
1.423257E-01
1.585304E-01
1.717212E-01
1.876698E-01
2.021065E-01
2.186563E-01
2.323152E-01
2.471543E-01
2.645939E-01
2.781712E-01
2.900627E-01
3.026755E-01
3.145919E-01
3.261659E-01
3.371444E-01
3.501882E-01
3.608765E-01
3.696476E-01
3.766371E-01
3.830530E-01
3.895712E-01
4.001098E-01
4.066391E-01
4.123211E-01
4.179531E-01
4.252249E-01
4.294795E-01
4.323089E-01
4.360671E-01
4.405434E-01
4.441824E-01
4.463925E-01
4.504634E-01
4.523937E-01
4.547177E-01
4.562238E-01
4.580741E-01
4.591558E-01
4.625054E-01
4.627141E-01
4.635589E-01
4.629758E-01
4.638639E-01
4.629421E-01
4.652151E-01
4.668304E-01
4.668638E-01
4.662361E-01
4.649413E-01
4.650134E-01
4.632320E-01
4.656838E-01
4.669911E-01
4.643260E-01
4.650659E-01
4.637433E-01
4.649277E-01
4.640669E-01
4.622385E-01
4.615828E-01
4.617348E-01
4.607952E-01
4.597965E-01
4.598928E-01
4.585400E-01
4.560645E-01
4.537608E-01
4.512916E-01
4.480173E-01
4.458705E-01
4.437737E-01
4.415301E-01
4.338840E-01
4.296495E-01
4.265820E-01
4.238982E-01
4.190270E-01
4.112883E-01
4.039568E-01
3.963306E-01
3.912281E-01
3.816807E-01
3.737431E-01
3.648451E-01
3.550409E-01
3.425304E-01
3.327412E-01
3.229132E-01
3.126271E-01
3.028340E-01
2.901930E-01
2.784913E-01
2.634543E-01
2.496033E-01
2.367940E-01
2.220877E-01
2.067702E-01
1.930599E-01
1.766649E-01
1.636507E-01
1.469799E-01
1.306107E-01
1.159896E-01
1.038755E-01
9.179898E-02
7.818360E-02
6.654191E-02
5.795881E-02
5.062751E-02
4.345095E-02
3.522669E-02
3.075547E-02
2.606800E-02
2.069271E-02
1.805964E-02
1.592490E-02
1.350531E-02
1.126686E-02
1.129679E-02
9.414995E-03
8.226267E-03
6.155598E-03
5.992868E-03
5.762708E-03
4.511056E-03
4.127246E-03
3.397339E-03
3.183210E-03
2.675388E-03
2.135254E-03
1.985551E-03
1.630017E-03
1.292769E-03
1.052304E-03
9.734965E-04
7.922646E-04
8.895471E-04
7.692954E-04
1.209803E-03
1.164990E-03
7.224043E-04
5.146389E-04
2.178210E-04
3.168781E-04
3.529242E-04
3.189382E-04
2.296823E-04
2.681746E-04
3.383071E-04
2.420665E-04
1.321710E-04
1.744037E-04
2.591518E-04
2.916035E-04
3.324160E-04
4.303383E-04
3.543317E-04
5.767706E-04
8.797937E-04
6.019811E-04
1.717074E-03
2.349057E-03
1.368882E-03
-1.351505E-03
2.142507E-02
2.760437E-02
4.443517E-02
3.180954E-03
1.008394E-02
3.050994E-03
2.600926E-03
2.920496E-03
3.043863E-03
3.120761E-03
3.657387E-03
3.622526E-03
3.787934E-03
5.070410E-03
5.459230E-03
6.583435E-03
7.593528E-03
8.832412E-03
8.633256E-03
1.076375E-02
1.207275E-02
1.431473E-02
1.683049E-02
2.047121E-02
2.311710E-02
2.741490E-02
3.252765E-02
3.627867E-02
4.393107E-02
5.047758E-02
5.917913E-02
6.592309E-02
7.660254E-02
9.005715E-02
1.002417E-01
1.153587E-01
1.290036E-01
1.431799E-01
1.580723E-01
1.728537E-01
1.887831E-01
2.044561E-01
2.185486E-01
2.325900E-01
2.472792E-01
2.643414E-01
2.784859E-01
2.908772E-01
3.029554E-01
3.152179E-01
3.259686E-01
3.367762E-01
3.507741E-01
3.604417E-01
3.691826E-01
3.758957E-01
3.825600E-01
3.908181E-01
3.995551E-01
4.076258E-01
4.122461E-01
4.184725E-01
4.227582E-01
4.276739E-01
4.331649E-01
4.371877E-01
4.394592E-01
4.438054E-01
4.465340E-01
4.499668E-01
4.504959E-01
4.552472E-01
4.571751E-01
4.576714E-01
4.603437E-01
4.614999E-01
4.624301E-01
4.629323E-01
4.626577E-01
4.640279E-01
4.634764E-01
4.662644E-01
4.665645E-01
4.675120E-01
4.649984E-01
4.653184E-01
4.651383E-01
4.632364E-01
4.651026E-01
4.665966E-01
4.654961E-01
4.653718E-01
4.658956E-01
4.663684E-01
4.656420E-01
4.620777E-01
4.621894E-01
4.620597E-01
4.612072E-01
4.594071E-01
4.593880E-01
4.580086E-01
4.557954E-01
4.529670E-01
4.507635E-01
4.491827E-01
4.469584E-01
4.443247E-01
4.413640E-01
4.350920E-01
4.306511E-01
4.261765E-01
4.226819E-01
4.176952E-01
4.107042E-01
4.029323E-01
3.957992E-01
3.891761E-01
3.825744E-01
3.734487E-01
3.647904E-01
3.547317E-01
3.429656E-01
3.334927E-01
3.231457E-01
3.140671E-01
3.032002E-01
2.912038E-01
2.762765E-01
2.638388E-01
2.499132E-01
2.369899E-01
2.217575E-01
2.087521E-01
1.913875E-01
1.769218E-01
1.617653E-01
1.465370E-01
1.319372E-01
1.157485E-01
1.029727E-01
8.919684E-02
7.825582E-02
6.691762E-02
5.769560E-02
5.033791E-02
4.280289E-02
3.586550E-02
3.096430E-02
2.643140E-02
2.205443E-02
1.759197E-02
1.621037E-02
1.390203E-02
1.195655E-02
1.211403E-02
9.230116E-03
7.868503E-03
6.122685E-03
5.688738E-03
5.187312E-03
4.292526E-03
3.614183E-03
3.412982E-03
2.825619E-03
2.878431E-03
2.150792E-03
1.397119E-03
1.008022E-03
7.989060E-04
8.446139E-04
1.074588E-03
1.036843E-03
1.073647E-03
6.598198E-04
5.367885E-04
6.311066E-04
4.505023E-04
4.055007E-04
3.341604E-04
4.437086E-04
2.285628E-04
1.110314E-04
4.788869E-05
3.029679E-05
4.705593E-05
1.016599E-04
1.165746E-04
3.770938E-04
4.285396E-04
6.111775E-04
8.552645E-04
1.085974E-03
1.111341E-03
3.792131E-04
1.037808E-03
9.014917E-04
2.129736E-03
3.411161E-03
1.599927E-03
7.910360E-04
2.753899E-02
3.375682E-02
1.265717E-03
2.290119E-03
8.953371E-03
1.968578E-03
1.532734E-03
2.616194E-03
2.903183E-03
3.004900E-03
3.517858E-03
4.115926E-03
4.447603E-03
5.003515E-03
5.678274E-03
6.797027E-03
7.676084E-03
8.806434E-03
9.189780E-03
1.066000E-02
1.228845E-02
1.466100E-02
1.694992E-02
2.033445E-02
2.337396E-02
2.756662E-02
3.245862E-02
3.684456E-02
4.400017E-02
5.112721E-02
5.977619E-02
6.774589E-02
7.664273E-02
8.902168E-02
1.013595E-01
1.142714E-01
1.285130E-01
1.445353E-01
1.574267E-01
1.732019E-01
1.884275E-01
2.023569E-01
2.178270E-01
2.336211E-01
2.483253E-01
2.637901E-01
2.776919E-01
2.909503E-01
3.022211E-01
3.141070E-01
3.255844E-01
3.356898E-01
3.504887E-01
3.610439E-01
3.692861E-01
3.750851E-01
3.808899E-01
3.910431E-01
3.991231E-01
4.069603E-01
4.121122E-01
4.184469E-01
4.238144E-01
4.275433E-01
4.325832E-01
4.371675E-01
4.394534E-01
4.437543E-01
4.463986E-01
4.494053E-01
4.498269E-01
4.554479E-01
4.575938E-01
4.572457E-01
4.602767E-01
4.609860E-01
4.619766E-01
4.625480E-01
4.625011E-01
4.630217E-01
4.645748E-01
4.663539E-01
4.658798E-01
4.660899E-01
4.643475E-01
4.659220E-01
4.651243E-01
4.626507E-01
4.632384E-01
4.658655E-01
4.657855E-01
4.665020E-01
4.673778E-01
4.670427E-01
4.664557E-01
4.644927E-01
4.630337E-01
4.622574E-01
4.617857E-01
4.602645E-01
4.592545E-01
4.567985E-01
4.549613E-01
4.524664E-01
4.507488E-01
4.494334E-01
4.480115E-01
4.444840E-01
4.409043E-01
4.355886E-01
4.304748E-01
4.262301E-01
4.214915E-01
4.156786E-01
4.085620E-01
4.022323E-01
3.964478E-01
3.905071E-01
3.817099E-01
3.750272E-01
3.653006E-01
3.554747E-01
3.447667E-01
3.340922E-01
3.241926E-01
3.135837E-01
3.031025E-01
2.915442E-01
2.779242E-01
2.648167E-01
2.488279E-01
2.354974E-01
2.212545E-01
2.086088E-01
1.911984E-01
1.764974E-01
1.613394E-01
1.473007E-01
1.316743E-01
1.165967E-01
1.030222E-01
8.990290E-02
7.913124E-02
6.814933E-02
5.667785E-02
4.885081E-02
4.282368E-02
3.668472E-02
3.124816E-02
2.561660E-02
2.137756E-02
1.819347E-02
1.546430E-02
1.338168E-02
1.176097E-02
1.080671E-02
9.414471E-03
7.644349E-03
6.770912E-03
5.397002E-03
5.136295E-03
4.469512E-03
3.685148E-03
3.341036E-03
2.859281E-03
3.177326E-03
2.491892E-03
1.495515E-03
1.473038E-03
1.097606E-03
9.530805E-04
8.851292E-04
8.425039E-04
8.479802E-04
6.545109E-04
1.565234E-04
1.450740E-04
4.234620E-04
4.763220E-04
2.091054E-04
2.282159E-04
1.346115E-04
-8.654533E-05
1.103886E-04
-4.385194E-05
1.180295E-04
2.478064E-05
1.031439E-04
2.337650E-04
4.417382E-04
5.512244E-04
5.861091E-04
5.032912E-04
5.244333E-04
4.553415E-04
8.433798E-04
1.473731E-03
1.807595E-03
3.506894E-03
1.171456E-03
1.169217E-03
2.634121E-04
2.689112E-04
1.133615E-03
1.902162E-03
5.496731E-03
2.637404E-03
1.737300E-03
1.849086E-03
2.296902E-03
2.705708E-03
3.584498E-03
4.504928E-03
4.140715E-03
5.004996E-03
5.877478E-03
6.096982E-03
7.507942E-03
8.579370E-03
9.222748E-03
1.032169E-02
1.208789E-02
1.484667E-02
1.674514E-02
1.942449E-02
2.207749E-02
2.643173E-02
3.246975E-02
3.780636E-02
4.368379E-02
5.114424E-02
6.024430E-02
6.722332E-02
7.758550E-02
8.960936E-02
1.008880E-01
1.142939E-01
1.276487E-01
1.443779E-01
1.571504E-01
1.735819E-01
1.892024E-01
2.018569E-01
2.175480E-01
2.339367E-01
2.498494E-01
2.651560E-01
2.780650E-01
2.908463E-01
3.022554E-01
3.128258E-01
3.248789E-01
3.371739E-01
3.495928E-01
3.585274E-01
3.676279E-01
3.746226E-01
3.837495E-01
3.894526E-01
3.987738E-01
4.063063E-01
4.121447E-01
4.176191E-01
4.246746E-01
4.289449E-01
4.330140E-01
4.360681E-01
4.399094E-01
4.429316E-01
4.472056E-01
4.492565E-01
4.509634E-01
4.539248E-01
4.560431E-01
4.573762E-01
4.599880E-01
4.601586E-01
4.608728E-01
4.619453E-01
4.634374E-01
4.632135E-01
4.654876E-01
4.670041E-01
4.657337E-01
4.656961E-01
4.639662E-01
4.652460E-01
4.648538E-01
4.628254E-01
4.635086E-01
4.661745E-01
4.661987E-01
4.667248E-01
4.668962E-01
4.655410E-01
4.662959E-01
4.647913E-01
4.639430E-01
4.622599E-01
4.616483E-01
4.603646E-01
4.584737E-01
4.561785E-01
4.544053E-01
4.527236E-01
4.510941E-01
4.496227E-01
4.480991E-01
4.452117E-01
4.415795E-01
4.352331E-01
4.297672E-01
4.260986E-01
4.225535E-01
4.159665E-01
4.092672E-01
4.021951E-01
3.975302E-01
3.919265E-01
3.828550E-01
3.755936E-01
3.663458E-01
3.562370E-01
3.467548E-01
3.355632E-01
3.240175E-01
3.142617E-01
3.029118E-01
2.915891E-01
2.774999E-01
2.660627E-01
2.502278E-01
2.355448E-01
2.226248E-01
2.090199E-01
1.915693E-01
1.771166E-01
1.620115E-01
1.459992E-01
1.314958E-01
1.165117E-01
1.020091E-01
8.836687E-02
7.864881E-02
7.061378E-02
5.817928E-02
4.870459E-02
4.337771E-02
3.581407E-02
3.023157E-02
2.475793E-02
2.006004E-02
1.855753E-02
1.591709E-02
1.368504E-02
1.159120E-02
1.037801E-02
9.102255E-03
7.331245E-03
6.585334E-03
6.612847E-03
6.472388E-03
4.280881E-03
3.935550E-03
3.506301E-03
3.355974E-03
3.045018E-03
2.252473E-03
1.688817E-03
1.708625E-03
1.418998E-03
1.147985E-03
1.053021E-03
9.056191E-04
4.627402E-04
4.014852E-04
4.687466E-04
3.626834E-04
2.325523E-04
5.264178E-05
1.406144E-04
2.008770E-04
1.788273E-04
8.902306E-05
2.239456E-04
3.501462E-04
3.206220E-04
3.768605E-04
1.640631E-04
-2.543730E-04
-6.030108E-04
-9.235065E-04
-1.314161E-03
-1.727135E-03
-2.527296E-03
3.000619E-04
7.291730E-04
1.369706E-03
8.249220E-04
1.719452E-03
1.096243E-03
8.816488E-04
1.702520E-03
2.502652E-04
1.912597E-03
1.609144E-03
2.396581E-03
2.305735E-03
1.377184E-03
2.224901E-03
2.882907E-03
2.940663E-03
3.712202E-03
4.236181E-03
4.303019E-03
5.638234E-03
5.803643E-03
5.924204E-03
6.986297E-03
8.604615E-03
9.019213E-03
1.018494E-02
1.179012E-02
1.390048E-02
1.735202E-02
2.011152E-02
2.183158E-02
2.538460E-02
3.090291E-02
3.820217E-02
4.487450E-02
5.063943E-02
5.911423E-02
6.802561E-02
7.853422E-02
8.902674E-02
1.011772E-01
1.146474E-01
1.294134E-01
1.434466E-01
1.578835E-01
1.739681E-01
1.898329E-01
2.029629E-01
2.187914E-01
2.345382E-01
2.498775E-01
2.635682E-01
2.762330E-01
2.901923E-01
3.021171E-01
3.144064E-01
3.255334E-01
3.375422E-01
3.505947E-01
3.584156E-01
3.666676E-01
3.738522E-01
3.824257E-01
3.895140E-01
3.995068E-01
4.057893E-01
4.124079E-01
4.185201E-01
4.242251E-01
4.299011E-01
4.336800E-01
4.351570E-01
4.405639E-01
4.423882E-01
4.472085E-01
4.504919E-01
4.522362E-01
4.530387E-01
4.552242E-01
4.575978E-01
4.609395E-01
4.605204E-01
4.598031E-01
4.599496E-01
4.639190E-01
4.644092E-01
4.657156E-01
4.675553E-01
4.671630E-01
4.658231E-01
4.634543E-01
4.638479E-01
4.646861E-01
4.628671E-01
4.621060E-01
4.661521E-01
4.659918E-01
4.677957E-01
4.662206E-01
4.646167E-01
4.653136E-01
4.640797E-01
4.630284E-01
4.622030E-01
4.613596E-01
4.604008E-01
4.592407E-01
4.573052E-01
4.550827E-01
4.534833E-01
4.507906E-01
4.492299E-01
4.479326E-01
4.461850E-01
4.414415E-01
4.357351E-01
4.300263E-01
4.258903E-01
4.210946E-01
4.161978E-01
4.095696E-01
4.022848E-01
3.979240E-01
3.935489E-01
3.837325E-01
3.769156E-01
3.661313E-01
3.570665E-01
3.485518E-01
3.368267E-01
3.245254E-01
3.139409E-01
3.031510E-01
2.901687E-01
2.772367E-01
2.659215E-01
2.491687E-01
2.356137E-01
2.234737E-01
2.072536E-01
1.916799E-01
1.784939E-01
1.626589E-01
1.471548E-01
1.313739E-01
1.164743E-01
1.030684E-01
8.987707E-02
8.026534E-02
6.988206E-02
5.859513E-02
4.951231E-02
4.236538E-02
3.617849E-02
3.129464E-02
2.496462E-02
2.104731E-02
1.854373E-02
1.566879E-02
1.277412E-02
1.093813E-02
9.870290E-03
8.270985E-03
7.270009E-03
6.778075E-03
8.056369E-03
6.788969E-03
3.802949E-03
3.933034E-03
3.583454E-03
3.971172E-03
3.127760E-03
1.971098E-03
1.637478E-03
1.456891E-03
1.564874E-03
1.266635E-03
5.104303E-04
4.299379E-04
3.599500E-04
5.399251E-04
6.993363E-04
6.027825E-04
2.241830E-04
1.835607E-04
5.920190E-04
4.224498E-04
3.419729E-04
3.043028E-04
1.648504E-04
1.930988E-05
1.660626E-04
4.334785E-04
2.850456E-04
-5.384667E-04
-1.171201E-03
-1.946246E-03
-2.621486E-03
-3.353875E-03
-4.209156E-03
2.448066E-04
1.102987E-03
1.387310E-03
1.074342E-03
1.534293E-03
1.209860E-03
1.195469E-03
1.018750E-03
1.554589E-03
1.772286E-03
1.417582E-03
1.115619E-03
1.326188E-03
1.564821E-03
2.420598E-03
2.313222E-03
2.358955E-03
3.510317E-03
3.747625E-03
4.208549E-03
5.416032E-03
5.625586E-03
6.522712E-03
7.230091E-03
8.354726E-03
9.880466E-03
1.056544E-02
1.220599E-02
1.462172E-02
1.721851E-02
2.015493E-02
2.342767E-02
2.565927E-02
3.025506E-02
3.772422E-02
4.447480E-02
5.058071E-02
5.875663E-02
6.732461E-02
7.918705E-02
8.921380E-02
1.013555E-01
1.151256E-01
1.278226E-01
1.453246E-01
1.573068E-01
1.726596E-01
1.892067E-01
2.018075E-01
2.201520E-01
2.352790E-01
2.488644E-01
2.625665E-01
2.773491E-01
2.900298E-01
3.032398E-01
3.145646E-01
3.272658E-01
3.377790E-01
3.488440E-01
3.595201E-01
3.680525E-01
3.755878E-01
3.852089E-01
3.932613E-01
3.997707E-01
4.065896E-01
4.125584E-01
4.185853E-01
4.241382E-01
4.296664E-01
4.335964E-01
4.357339E-01
4.396568E-01
4.422083E-01
4.470598E-01
4.514886E-01
4.534631E-01
4.542825E-01
4.562818E-01
4.580671E-01
4.599649E-01
4.604022E-01
4.619136E-01
4.611186E-01
4.636236E-01
4.646814E-01
4.649566E-01
4.661079E-01
4.668373E-01
4.655994E-01
4.636795E-01
4.640964E-01
4.648001E-01
4.647375E-01
4.646579E-01
4.650605E-01
4.652218E-01
4.675967E-01
4.664146E-01
4.647939E-01
4.642060E-01
4.649946E-01
4.632546E-01
4.626075E-01
4.613896E-01
4.602237E-01
4.592619E-01
4.584742E-01
4.570692E-01
4.536400E-01
4.512744E-01
4.483935E-01
4.473068E-01
4.447033E-01
4.412570E-01
4.356968E-01
4.299478E-01
4.253076E-01
4.214603E-01
4.157521E-01
4.096670E-01
4.029134E-01
3.954178E-01
3.899732E-01
3.838504E-01
3.767433E-01
3.655336E-01
3.564347E-01
3.483762E-01
3.371412E-01
3.253321E-01
3.145341E-01
3.040354E-01
2.909806E-01
2.774256E-01
2.643721E-01
2.501768E-01
2.364342E-01
2.223892E-01
2.067847E-01
1.930533E-01
1.765283E-01
1.607082E-01
1.463609E-01
1.321621E-01
1.171110E-01
1.027234E-01
9.126823E-02
8.059364E-02
6.863750E-02
5.943702E-02
5.011087E-02
4.190651E-02
3.519656E-02
3.144347E-02
2.531550E-02
2.081845E-02
1.822255E-02
1.505139E-02
1.297214E-02
1.238726E-02
1.018080E-02
8.851037E-03
7.368456E-03
6.664002E-03
7.484656E-03
5.797642E-03
5.325935E-03
4.718255E-03
4.526455E-03
4.982163E-03
3.691700E-03
3.007220E-03
2.964801E-03
2.120466E-03
2.121680E-03
1.836256E-03
1.884143E-03
1.041102E-03
4.032864E-04
3.959136E-04
8.545807E-04
2.818414E-04
4.910866E-04
7.038036E-04
6.397474E-04
1.341638E-04
1.076411E-04
2.496942E-05
1.047715E-04
7.223863E-05
-1.220879E-05
1.976972E-04
-2.224027E-04
-6.248717E-04
-1.218523E-03
-1.776063E-03
-2.337441E-03
-2.965694E-03
-3.525365E-03
-1.519623E-04
1.222993E-03
1.088470E-03
1.500884E-03
3.069123E-03
2.924046E-03
8.253750E-04
1.145117E-03
8.466639E-04
1.600773E-03
1.626550E-03
1.630285E-03
1.487144E-03
1.909519E-03
2.152754E-03
2.394853E-03
3.041987E-03
3.428217E-03
4.097831E-03
4.387903E-03
4.830393E-03
5.393237E-03
6.459092E-03
7.286860E-03
7.660972E-03
9.756743E-03
1.094425E-02
1.261668E-02
1.474031E-02
1.788606E-02
2.120120E-02
2.421556E-02
2.672561E-02
3.175247E-02
3.752991E-02
4.372752E-02
4.955401E-02
5.798051E-02
6.777167E-02
7.882091E-02
9.059026E-02
1.008733E-01
1.152177E-01
1.299496E-01
1.454926E-01
1.571064E-01
1.723831E-01
1.888594E-01
2.029804E-01
2.188626E-01
2.342751E-01
2.485083E-01
2.632148E-01
2.763066E-01
2.905475E-01
3.021763E-01
3.128704E-01
3.269808E-01
3.369688E-01
3.478710E-01
3.586804E-01
3.683399E-01
3.767322E-01
3.851654E-01
3.929951E-01
4.001765E-01
4.075025E-01
4.118536E-01
4.186859E-01
4.244202E-01
4.295086E-01
4.324521E-01
4.365062E-01
4.401885E-01
4.419969E-01
4.465724E-01
4.509596E-01
4.532047E-01
4.536897E-01
4.553248E-01
4.599040E-01
4.608207E-01
4.602103E-01
4.617577E-01
4.621958E-01
4.630839E-01
4.640575E-01
4.641576E-01
4.645535E-01
4.656899E-01
4.654420E-01
4.648210E-01
4.653640E-01
4.647574E-01
4.649707E-01
4.656899E-01
4.655731E-01
4.650049E-01
4.672255E-01
4.661802E-01
4.656760E-01
4.647197E-01
4.654405E-01
4.638449E-01
4.627662E-01
4.605574E-01
4.606360E-01
4.599224E-01
4.587270E-01
4.566713E-01
4.547995E-01
4.522312E-01
4.492502E-01
4.458706E-01
4.437938E-01
4.408398E-01
4.356919E-01
4.301175E-01
4.260458E-01
4.213570E-01
4.152110E-01
4.106281E-01
4.038785E-01
3.960363E-01
3.906056E-01
3.829206E-01
3.769150E-01
3.646755E-01
3.564839E-01
3.488908E-01
3.386241E-01
3.264806E-01
3.151472E-01
3.019552E-01
2.914107E-01
2.772565E-01
2.645184E-01
2.522132E-01
2.356492E-01
2.216293E-01
2.065123E-01
1.925341E-01
1.765636E-01
1.607153E-01
1.469278E-01
1.330514E-01
1.185328E-01
1.044282E-01
9.131863E-02
7.964626E-02
6.699973E-02
5.803121E-02
5.008184E-02
4.196968E-02
3.412499E-02
2.985516E-02
2.655465E-02
2.165655E-02
1.766880E-02
1.470122E-02
1.362104E-02
1.197891E-02
1.016458E-02
9.040258E-03
7.817048E-03
6.520759E-03
6.278974E-03
4.924599E-03
4.196119E-03
3.915860E-03
3.696787E-03
3.722722E-03
3.228350E-03
2.659930E-03
2.227100E-03
1.386472E-03
1.217246E-03
1.278129E-03
9.895299E-04
6.808483E-04
7.389590E-04
4.215765E-04
5.953646E-04
2.301181E-04
2.494308E-04
3.078380E-04
2.155225E-04
9.056384E-06
2.345401E-04
9.037742E-07
1.182227E-04
4.007975E-05
6.492342E-05
-1.395819E-04
-8.267456E-05
-1.986928E-05
-8.595875E-05
-8.181762E-06
1.089061E-04
6.202299E-05
-5.696359E-06
1.457880E-04
9.329969E-04
7.083028E-04
1.722975E-03
3.423040E-03
3.053170E-03
1.368679E-03
1.181722E-03
1.078127E-05
9.658057E-04
8.473172E-04
1.531891E-03
1.611221E-03
1.637537E-03
2.828216E-03
2.399765E-03
3.238281E-03
3.469041E-03
4.547844E-03
4.135669E-03
4.650520E-03
5.155032E-03
6.153764E-03
7.500865E-03
8.291859E-03
9.308352E-03
1.083995E-02
1.291011E-02
1.494250E-02
1.778632E-02
2.021919E-02
2.280888E-02
2.589367E-02
3.240995E-02
3.755231E-02
4.289935E-02
4.963348E-02
5.970980E-02
6.872376E-02
7.793397E-02
9.214956E-02
1.017886E-01
1.143661E-01
1.292706E-01
1.449461E-01
1.587660E-01
1.722296E-01
1.870826E-01
2.028693E-01
2.183041E-01
2.333935E-01
2.470886E-01
2.588260E-01
2.770851E-01
2.876646E-01
3.018010E-01
3.149247E-01
3.251471E-01
3.358405E-01
3.484876E-01
3.592246E-01
3.696447E-01
3.773692E-01
3.867342E-01
3.928038E-01
4.013511E-01
4.088155E-01
4.133772E-01
4.184861E-01
4.241907E-01
4.285751E-01
4.334350E-01
4.361256E-01
4.406949E-01
4.424803E-01
4.473866E-01
4.505310E-01
4.542007E-01
4.542044E-01
4.553546E-01
4.587522E-01
4.598659E-01
4.596122E-01
4.607320E-01
4.616994E-01
4.625143E-01
4.635021E-01
4.645262E-01
4.642650E-01
4.642861E-01
4.657073E-01
4.669491E-01
4.672533E-01
4.638539E-01
4.641489E-01
4.651390E-01
4.659486E-01
4.654416E-01
4.673591E-01
4.675095E-01
4.663193E-01
4.655767E-01
4.666782E-01
4.652911E-01
4.627590E-01
4.608479E-01
4.604798E-01
4.603982E-01
4.568009E-01
4.564286E-01
4.548563E-01
4.524618E-01
4.505351E-01
4.450840E-01
4.434903E-01
4.413171E-01
4.352359E-01
4.304107E-01
4.261436E-01
4.214338E-01
4.150679E-01
4.110040E-01
4.041652E-01
3.957598E-01
3.890834E-01
3.827351E-01
3.768123E-01
3.656752E-01
3.570317E-01
3.474148E-01
3.379777E-01
3.269845E-01
3.150756E-01
3.024438E-01
2.907918E-01
2.780094E-01
2.649859E-01
2.515302E-01
2.353215E-01
2.213778E-01
2.070600E-01
1.917191E-01
1.766404E-01
1.616012E-01
1.483712E-01
1.329333E-01
1.192457E-01
1.052605E-01
9.097646E-02
7.770933E-02
6.633799E-02
5.733256E-02
5.038192E-02
4.277736E-02
3.579743E-02
3.029181E-02
2.503068E-02
2.108095E-02
1.735000E-02
1.457943E-02
1.387640E-02
1.166892E-02
9.734647E-03
8.649672E-03
7.646941E-03
6.496632E-03
5.998666E-03
4.884452E-03
4.389335E-03
4.158671E-03
3.790053E-03
3.510043E-03
2.525424E-03
1.815080E-03
1.790580E-03
8.734287E-04
6.264299E-04
6.905264E-04
4.726004E-04
6.771610E-04
9.582981E-04
5.335551E-04
4.920959E-04
3.887442E-04
2.010662E-04
1.195682E-04
-6.370326E-05
3.646919E-04
-6.794900E-06
-1.694027E-05
-2.987534E-05
3.702903E-04
-3.828447E-05
-1.240282E-04
-1.254499E-04
-3.152790E-05
1.716043E-04
2.791178E-04
4.403814E-04
5.288682E-04
4.551975E-04
4.530487E-04
1.020373E-03
1.675020E-03
1.774888E-03
2.414630E-03
1.748005E-03
1.738368E-03
1.418740E-03
1.039672E-03
2.857401E-04
7.677394E-04
9.626871E-04
1.860366E-03
1.731120E-03
2.058718E-03
1.883816E-03
2.477830E-03
3.743562E-03
4.402081E-03
3.890268E-03
4.662241E-03
5.506413E-03
6.352430E-03
7.223221E-03
8.673163E-03
9.552488E-03
1.080217E-02
1.339394E-02
1.608399E-02
1.775160E-02
2.050240E-02
2.302417E-02
2.696773E-02
3.231011E-02
3.673551E-02
4.318959E-02
5.098031E-02
5.930974E-02
6.643729E-02
7.850168E-02
9.075781E-02
1.027771E-01
1.130234E-01
1.267477E-01
1.434007E-01
1.598519E-01
1.740686E-01
1.871702E-01
2.026001E-01
2.181932E-01
2.334558E-01
2.478645E-01
2.628501E-01
2.760273E-01
2.880677E-01
2.983835E-01
3.153331E-01
3.257537E-01
3.349971E-01
3.480342E-01
3.599492E-01
3.684574E-01
3.773814E-01
3.873449E-01
3.942877E-01
4.009956E-01
4.079014E-01
4.133579E-01
4.190061E-01
4.246548E-01
4.292800E-01
4.338867E-01
4.370482E-01
4.407237E-01
4.438836E-01
4.484071E-01
4.502670E-01
4.541120E-01
4.552434E-01
4.553313E-01
4.581805E-01
4.594445E-01
4.603845E-01
4.612734E-01
4.622827E-01
4.621387E-01
4.641851E-01
4.654140E-01
4.649566E-01
4.656522E-01
4.667372E-01
4.682292E-01
4.665817E-01
4.645081E-01
4.654867E-01
4.638200E-01
4.649865E-01
4.657344E-01
4.669387E-01
4.682908E-01
4.668671E-01
4.658192E-01
4.661047E-01
4.658969E-01
4.630571E-01
4.605207E-01
4.605561E-01
4.604769E-01
4.569603E-01
4.563269E-01
4.551450E-01
4.519482E-01
4.496301E-01
4.463927E-01
4.427698E-01
4.400726E-01
4.339095E-01
4.301166E-01
4.267342E-01
4.224392E-01
4.167625E-01
4.103622E-01
4.043718E-01
3.972040E-01
3.906535E-01
3.840514E-01
3.771611E-01
3.675257E-01
3.574947E-01
3.478954E-01
3.389275E-01
3.260204E-01
3.149297E-01
3.031868E-01
2.910330E-01
2.772672E-01
2.632937E-01
2.500044E-01
2.367476E-01
2.222759E-01
2.071856E-01
1.930340E-01
1.783517E-01
1.626496E-01
1.462394E-01
1.322027E-01
1.186447E-01
1.058179E-01
9.092746E-02
7.920684E-02
6.715108E-02
5.725385E-02
4.947033E-02
4.282295E-02
3.487172E-02
2.910873E-02
2.493121E-02
2.107473E-02
1.899743E-02
1.502343E-02
1.294666E-02
1.108223E-02
9.545609E-03
8.336026E-03
8.089952E-03
6.189253E-03
5.345835E-03
4.811177E-03
4.518795E-03
4.079919E-03
3.129227E-03
2.947807E-03
1.971326E-03
1.835380E-03
1.315569E-03
1.087912E-03
9.949439E-04
1.012218E-03
8.743790E-04
9.049851E-04
1.013277E-03
7.080113E-04
4.761225E-04
4.589766E-04
1.966084E-04
3.505945E-04
1.815040E-04
4.141927E-04
4.702073E-05
1.315423E-04
2.393144E-05
3.460060E-05
-1.430236E-04
-8.555307E-05
-5.759680E-05
-2.775806E-04
-1.282236E-04
-2.657255E-04
-2.693954E-04
-5.753789E-04
-6.386434E-04
8.767717E-04
1.302184E-03
2.332139E-03
2.742283E-03
3.253497E-03
4.183060E-03
3.641379E-03
2.418618E-03
2.126218E-03
8.931593E-04
5.135206E-04
8.657276E-04
1.760617E-03
1.309257E-03
1.956012E-03
2.666250E-03
2.704287E-03
3.525615E-03
4.350238E-03
4.325189E-03
4.783644E-03
5.302789E-03
5.935501E-03
7.167710E-03
8.245252E-03
9.752914E-03
1.069703E-02
1.320998E-02
1.515576E-02
1.747930E-02
2.035864E-02
2.325296E-02
2.794162E-02
3.357368E-02
3.842193E-02
4.366179E-02
5.044036E-02
5.890823E-02
6.728549E-02
7.870998E-02
9.054700E-02
1.014834E-01
1.134665E-01
1.266472E-01
1.417812E-01
1.564875E-01
1.730929E-01
1.892683E-01
2.037734E-01
2.178833E-01
2.317568E-01
2.475830E-01
2.631782E-01
2.783196E-01
2.884319E-01
3.003622E-01
3.159363E-01
3.255976E-01
3.358103E-01
3.483897E-01
3.588093E-01
3.676559E-01
3.770951E-01
3.864678E-01
3.940229E-01
4.006272E-01
4.081484E-01
4.132886E-01
4.183086E-01
4.259204E-01
4.297459E-01
4.340487E-01
4.379708E-01
4.404033E-01
4.442147E-01
4.482984E-01
4.496739E-01
4.533977E-01
4.548409E-01
4.561789E-01
4.573659E-01
4.609970E-01
4.610162E-01
4.622826E-01
4.637740E-01
4.632244E-01
4.637247E-01
4.656589E-01
4.648953E-01
4.666798E-01
4.666965E-01
4.677397E-01
4.668835E-01
4.658532E-01
4.657463E-01
4.644894E-01
4.643559E-01
4.654797E-01
4.666898E-01
4.677741E-01
4.671979E-01
4.659419E-01
4.646599E-01
4.644664E-01
4.640490E-01
4.616358E-01
4.598164E-01
4.587800E-01
4.573889E-01
4.581008E-01
4.557072E-01
4.520794E-01
4.497363E-01
4.460976E-01
4.426825E-01
4.380766E-01
4.329777E-01
4.305735E-01
4.262217E-01
4.218306E-01
4.163191E-01
4.106804E-01
4.060619E-01
3.982455E-01
3.920428E-01
3.837838E-01
3.766994E-01
3.660561E-01
3.573820E-01
3.478774E-01
3.375870E-01
3.261261E-01
3.143210E-01
3.019726E-01
2.901949E-01
2.768993E-01
2.648170E-01
2.504379E-01
2.363900E-01
2.213292E-01
2.088164E-01
1.919582E-01
1.782624E-01
1.657240E-01
1.466075E-01
1.329402E-01
1.176332E-01
1.030709E-01
9.059387E-02
7.989749E-02
6.867865E-02
5.671792E-02
4.912916E-02
4.259653E-02
3.484225E-02
2.928570E-02
2.532679E-02
2.141825E-02
1.869275E-02
1.562524E-02
1.271938E-02
1.110888E-02
1.005654E-02
9.787092E-03
8.239402E-03
6.108144E-03
5.537993E-03
5.542962E-03
4.659102E-03
4.039747E-03
3.167180E-03
2.610001E-03
1.599202E-03
1.561164E-03
1.627854E-03
7.598244E-04
6.172716E-04
6.428875E-04
6.426165E-04
7.863094E-04
1.203263E-03
6.788116E-04
7.623131E-04
1.548057E-04
6.984576E-04
4.784417E-04
7.249593E-05
2.404555E-04
3.143809E-05
6.418915E-05
-4.482182E-05
-4.332028E-05
-1.016566E-05
-1.681721E-05
-1.034618E-04
4.764865E-04
1.138564E-03
1.696402E-03
2.215394E-03
2.827707E-03
3.498481E-03
8.683187E-04
1.102306E-03
3.509776E-03
5.125038E-03
3.902004E-03
5.175799E-03
6.335822E-03
4.752156E-03
2.607992E-03
1.150536E-03
8.715539E-04
1.198987E-03
1.612282E-03
1.518699E-03
2.924087E-03
3.493636E-03
3.352194E-03
3.950650E-03
3.907267E-03
4.662197E-03
5.233115E-03
5.493197E-03
5.920748E-03
7.003797E-03
8.624173E-03
9.618097E-03
1.078417E-02
1.278444E-02
1.495883E-02
1.747062E-02
1.944139E-02
2.399502E-02
2.903934E-02
3.295550E-02
3.760990E-02
4.409676E-02
5.239488E-02
5.834989E-02
6.737036E-02
7.761570E-02
8.832763E-02
1.030392E-01
1.142325E-01
1.297084E-01
1.424315E-01
1.550949E-01
1.714543E-01
1.883869E-01
2.038625E-01
2.173037E-01
2.314769E-01
2.478924E-01
2.621457E-01
2.772910E-01
2.896447E-01
3.026954E-01
3.155750E-01
3.255482E-01
3.367535E-01
3.482795E-01
3.594322E-01
3.671995E-01
3.757388E-01
3.860359E-01
3.930111E-01
3.999879E-01
4.076174E-01
4.135931E-01
4.183334E-01
4.259004E-01
4.298357E-01
4.337319E-01
4.393663E-01
4.409294E-01
4.442947E-01
4.473597E-01
4.503340E-01
4.536328E-01
4.547403E-01
4.565473E-01
4.581347E-01
4.607930E-01
4.620322E-01
4.641174E-01
4.631557E-01
4.632891E-01
4.643895E-01
4.661635E-01
4.661406E-01
4.667882E-01
4.671591E-01
4.666364E-01
4.665193E-01
4.652379E-01
4.658989E-01
4.661365E-01
4.655286E-01
4.656394E-01
4.666313E-01
4.674296E-01
4.671831E-01
4.648743E-01
4.646186E-01
4.640100E-01
4.632688E-01
4.620186E-01
4.590466E-01
4.577466E-01
4.574423E-01
4.587075E-01
4.558622E-01
4.521932E-01
4.493635E-01
4.458717E-01
4.429060E-01
4.376355E-01
4.327921E-01
4.300453E-01
4.268271E-01
4.227848E-01
4.169265E-01
4.126422E-01
4.081176E-01
3.988725E-01
3.918988E-01
3.826596E-01
3.753767E-01
3.657845E-01
3.575371E-01
3.476811E-01
3.363653E-01
3.258088E-01
3.147620E-01
3.022765E-01
2.910594E-01
2.770082E-01
2.649355E-01
2.502466E-01
2.357597E-01
2.226894E-01
2.077308E-01
1.920787E-01
1.782373E-01
1.625463E-01
1.464747E-01
1.309169E-01
1.170379E-01
1.039114E-01
8.926412E-02
7.894194E-02
6.881992E-02
5.664713E-02
4.873690E-02
4.154886E-02
3.476529E-02
3.027472E-02
2.474522E-02
2.037062E-02
1.788582E-02
1.691503E-02
1.178986E-02
1.113346E-02
9.902963E-03
8.870943E-03
7.538195E-03
5.952629E-03
6.133843E-03
5.661378E-03
4.364253E-03
3.725379E-03
3.291519E-03
2.275641E-03
1.539304E-03
1.344742E-03
1.409236E-03
5.452532E-04
3.669669E-04
4.343037E-04
8.210251E-04
9.521459E-04
9.723956E-04
5.751535E-04
4.351604E-04
3.533927E-04
6.426356E-04
3.597433E-04
4.488845E-04
4.904383E-04
3.278633E-04
3.498272E-04
1.941592E-04
1.134295E-04
3.306808E-04
4.216846E-04
2.376786E-04
5.182818E-04
1.017488E-03
1.496023E-03
2.024738E-03
2.656451E-03
3.056148E-03
1.935088E-03
8.932018E-04
2.331309E-03
3.656296E-03
3.166246E-03
2.930192E-03
5.952253E-03
2.551919E-03
2.357001E-03
1.306392E-03
7.760919E-04
6.275145E-04
7.125344E-04
1.517974E-03
2.704278E-03
3.519509E-03
3.083267E-03
3.874715E-03
3.480012E-03
4.043676E-03
4.487755E-03
5.912092E-03
6.540711E-03
7.561876E-03
8.139943E-03
1.017791E-02
1.099868E-02
1.343503E-02
1.587249E-02
1.725179E-02
2.111849E-02
2.343121E-02
2.720074E-02
3.219735E-02
3.752185E-02
4.276027E-02
5.159014E-02
5.703674E-02
6.642781E-02
7.694712E-02
8.817647E-02
1.027389E-01
1.157054E-01
1.292303E-01
1.419579E-01
1.567931E-01
1.717680E-01
1.884402E-01
2.026377E-01
2.159032E-01
2.321634E-01
2.482034E-01
2.621288E-01
2.753172E-01
2.894153E-01
3.021792E-01
3.151417E-01
3.263399E-01
3.356476E-01
3.485440E-01
3.587756E-01
3.671335E-01
3.744610E-01
3.854634E-01
3.936747E-01
4.005977E-01
4.070926E-01
4.139025E-01
4.196482E-01
4.266275E-01
4.307860E-01
4.344142E-01
4.396030E-01
4.406522E-01
4.445352E-01
4.485077E-01
4.511301E-01
4.533845E-01
4.561990E-01
4.571674E-01
4.595426E-01
4.610075E-01
4.625350E-01
4.644147E-01
4.630160E-01
4.633907E-01
4.652603E-01
4.668559E-01
4.662547E-01
4.655258E-01
4.678109E-01
4.668443E-01
4.655515E-01
4.642322E-01
4.656656E-01
4.665271E-01
4.664769E-01
4.654646E-01
4.670710E-01
4.668361E-01
4.660882E-01
4.653340E-01
4.667727E-01
4.641635E-01
4.639420E-01
4.612122E-01
4.601355E-01
4.593436E-01
4.582315E-01
4.579358E-01
4.551168E-01
4.524272E-01
4.498373E-01
4.467502E-01
4.432739E-01
4.375561E-01
4.332609E-01
4.313139E-01
4.272646E-01
4.227280E-01
4.164940E-01
4.104558E-01
4.068463E-01
3.985132E-01
3.912342E-01
3.827410E-01
3.756852E-01
3.668626E-01
3.579514E-01
3.473899E-01
3.369121E-01
3.266265E-01
3.146808E-01
3.033285E-01
2.922193E-01
2.787043E-01
2.663674E-01
2.545374E-01
2.354323E-01
2.239233E-01
2.071352E-01
1.911729E-01
1.770415E-01
1.601773E-01
1.463675E-01
1.316798E-01
1.160026E-01
1.047808E-01
9.098827E-02
7.826387E-02
6.928119E-02
5.950513E-02
4.898556E-02
4.207897E-02
3.439871E-02
2.936037E-02
2.434737E-02
1.892185E-02
1.767159E-02
1.508460E-02
1.252778E-02
1.088517E-02
9.606833E-03
7.877204E-03
7.128185E-03
6.115654E-03
5.915936E-03
4.478937E-03
3.786902E-03
3.125207E-03
2.891583E-03
2.169465E-03
1.821372E-03
1.141742E-03
1.016718E-03
8.384070E-04
7.822371E-04
7.369622E-04
7.511395E-04
1.055438E-03
9.921339E-04
6.595046E-04
4.556963E-04
2.349087E-04
3.399521E-04
2.439374E-04
4.813639E-04
2.689269E-04
1.945613E-04
2.292527E-04
5.234929E-04
2.683093E-04
1.889863E-04
1.608546E-05
3.250304E-04
2.007440E-05
1.007860E-04
1.996410E-04
3.084186E-04
2.879105E-04
2.634773E-04
1.667560E-03
1.306252E-03
2.362930E-03
2.333889E-03
2.170078E-03
1.034444E-03
2.075657E-03
1.366403E-03
1.507897E-03
9.095847E-04
9.026945E-04
1.213672E-03
1.341036E-03
1.743558E-03
2.491180E-03
2.707219E-03
3.301464E-03
2.925881E-03
3.457016E-03
4.502843E-03
4.445565E-03
6.141307E-03
6.520635E-03
7.393838E-03
8.290030E-03
9.376599E-03
1.179644E-02
1.356065E-02
1.586719E-02
1.826385E-02
2.135853E-02
2.378322E-02
2.801075E-02
3.289783E-02
3.689487E-02
4.319066E-02
5.132794E-02
5.645728E-02
6.712972E-02
7.813840E-02
8.944684E-02
1.025282E-01
1.148454E-01
1.285196E-01
1.436052E-01
1.580493E-01
1.727017E-01
1.869892E-01
2.032333E-01
2.174672E-01
2.329336E-01
2.485624E-01
2.599404E-01
2.750146E-01
2.887581E-01
3.023571E-01
3.157079E-01
3.272715E-01
3.364488E-01
3.485468E-01
3.595150E-01
3.678945E-01
3.764240E-01
3.843915E-01
3.905342E-01
4.005994E-01
4.064186E-01
4.143117E-01
4.202062E-01
4.265595E-01
4.322919E-01
4.351498E-01
4.380262E-01
4.411086E-01
4.447963E-01
4.474164E-01
4.506043E-01
4.531475E-01
4.564377E-01
4.570440E-01
4.587918E-01
4.623162E-01
4.614264E-01
4.626082E-01
4.626459E-01
4.633966E-01
4.647409E-01
4.667010E-01
4.672301E-01
4.668124E-01
4.682517E-01
4.659735E-01
4.638185E-01
4.632852E-01
4.643915E-01
4.667029E-01
4.666669E-01
4.654228E-01
4.667664E-01
4.672594E-01
4.657079E-01
4.662100E-01
4.661166E-01
4.656015E-01
4.634731E-01
4.609955E-01
4.597732E-01
4.592498E-01
4.579356E-01
4.571770E-01
4.552004E-01
4.521828E-01
4.497953E-01
4.467312E-01
4.433595E-01
4.384122E-01
4.339812E-01
4.321067E-01
4.279801E-01
4.234558E-01
4.153474E-01
4.102354E-01
4.046594E-01
3.985929E-01
3.933000E-01
3.825702E-01
3.764341E-01
3.682255E-01
3.588703E-01
3.474520E-01
3.370844E-01
3.272357E-01
3.168534E-01
3.031267E-01
2.918645E-01
2.787107E-01
2.646506E-01
2.528192E-01
2.365782E-01
2.229420E-01
2.073623E-01
1.906675E-01
1.753259E-01
1.607260E-01
1.475651E-01
1.322049E-01
1.156559E-01
1.036705E-01
9.146526E-02
7.936950E-02
6.849823E-02
5.862849E-02
4.865667E-02
4.148023E-02
3.505978E-02
2.816762E-02
2.479206E-02
1.954801E-02
1.785425E-02
1.489549E-02
1.240382E-02
1.105340E-02
9.254091E-03
8.136098E-03
7.653083E-03
6.615536E-03
5.837109E-03
4.975263E-03
3.919829E-03
3.362231E-03
2.630778E-03
1.783707E-03
1.816780E-03
1.218054E-03
8.516603E-04
6.844717E-04
8.427688E-04
8.177881E-04
5.847686E-04
7.155518E-04
6.747824E-04
5.784765E-04
4.105474E-04
2.377773E-04
1.558200E-04
2.103972E-04
2.804242E-04
6.220160E-05
1.879900E-04
-3.172372E-06
3.245714E-04
2.808530E-04
1.452658E-04
1.980530E-04
5.099004E-05
-3.117622E-04
-5.166300E-04
-6.631067E-04
-9.227397E-04
-1.018452E-03
-1.417277E-03
1.247002E-03
1.754655E-04
8.714955E-04
1.236880E-03
1.669115E-03
-3.696633E-04
5.557303E-04
2.439554E-02
1.699736E-02
4.529008E-03
9.748437E-04
1.820180E-03
2.483393E-03
2.676282E-03
3.341484E-03
2.957277E-03
3.784122E-03
3.659115E-03
3.421452E-03
3.903161E-03
4.787779E-03
5.613077E-03
6.827903E-03
7.565416E-03
8.087781E-03
9.134348E-03
1.146412E-02
1.336530E-02
1.559729E-02
1.764349E-02
2.070589E-02
2.381883E-02
2.779609E-02
3.158591E-02
3.666007E-02
4.250577E-02
4.963541E-02
5.801462E-02
6.610478E-02
7.871133E-02
9.054704E-02
1.017023E-01
1.142644E-01
1.263819E-01
1.430248E-01
1.574348E-01
1.724449E-01
1.869451E-01
2.031387E-01
2.169196E-01
2.315647E-01
2.479807E-01
2.602096E-01
2.747980E-01
2.882402E-01
3.022929E-01
3.151811E-01
3.267240E-01
3.380077E-01
3.477866E-01
3.580363E-01
3.680769E-01
3.766882E-01
3.859322E-01
3.934603E-01
4.002298E-01
4.082093E-01
4.129869E-01
4.187005E-01
4.260385E-01
4.321985E-01
4.344402E-01
4.375235E-01
4.427775E-01
4.458642E-01
4.477228E-01
4.506416E-01
4.524459E-01
4.554908E-01
4.566715E-01
4.582418E-01
4.614339E-01
4.613714E-01
4.630693E-01
4.646253E-01
4.637677E-01
4.638115E-01
4.659847E-01
4.666264E-01
4.687596E-01
4.684202E-01
4.659481E-01
4.635525E-01
4.635477E-01
4.636235E-01
4.661683E-01
4.662969E-01
4.669191E-01
4.669274E-01
4.667831E-01
4.653277E-01
4.645532E-01
4.652256E-01
4.658051E-01
4.647685E-01
4.620801E-01
4.599885E-01
4.583859E-01
4.566699E-01
4.553135E-01
4.547221E-01
4.514277E-01
4.497135E-01
4.475982E-01
4.437439E-01
4.394377E-01
4.348850E-01
4.323734E-01
4.283918E-01
4.246375E-01
4.152925E-01
4.096226E-01
4.039812E-01
3.974125E-01
3.940297E-01
3.835015E-01
3.752816E-01
3.682375E-01
3.587272E-01
3.466558E-01
3.368765E-01
3.261424E-01
3.149739E-01
3.025404E-01
2.922010E-01
2.782748E-01
2.638370E-01
2.527322E-01
2.392322E-01
2.209622E-01
2.089521E-01
1.913101E-01
1.756586E-01
1.607256E-01
1.478172E-01
1.330282E-01
1.174046E-01
1.042874E-01
9.160294E-02
7.997696E-02
6.764839E-02
5.851280E-02
4.980317E-02
4.197090E-02
3.552986E-02
2.910856E-02
2.527020E-02
1.996271E-02
1.789678E-02
1.503875E-02
1.287915E-02
1.205202E-02
9.621360E-03
8.733298E-03
7.697155E-03
6.564035E-03
5.622892E-03
4.472500E-03
3.678871E-03
3.993693E-03
2.213930E-03
1.622726E-03
1.618329E-03
1.741589E-03
1.050355E-03
1.200045E-03
1.077237E-03
1.034101E-03
1.198688E-03
1.058009E-03
5.384669E-04
4.479490E-04
4.897411E-04
5.316709E-04
2.023689E-04
1.600169E-04
1.874813E-04
1.066988E-04
3.060532E-04
3.001720E-05
1.318411E-04
2.194337E-04
1.117362E-05
2.081762E-04
3.539515E-04
-3.727023E-04
-8.303223E-04
-1.192462E-03
-1.478502E-03
-1.925285E-03
-2.284706E-03
1.339381E-03
5.814586E-04
5.752120E-04
3.218476E-04
6.106253E-04
7.405558E-04
9.713080E-03
-1.139854E-02
-2.010971E-02
2.125441E-02
1.473243E-03
1.511603E-03
1.609148E-03
2.459160E-03
3.178186E-03
2.525990E-03
2.992360E-03
3.135889E-03
3.773808E-03
4.147665E-03
4.820801E-03
5.212663E-03
6.437034E-03
7.953332E-03
8.248796E-03
9.877879E-03
1.026967E-02
1.329397E-02
1.546104E-02
1.704514E-02
1.943158E-02
2.337720E-02
2.656377E-02
3.108907E-02
3.602205E-02
4.270767E-02
5.040437E-02
5.708159E-02
6.718921E-02
7.991983E-02
9.063117E-02
1.027710E-01
1.143469E-01
1.269760E-01
1.430699E-01
1.573000E-01
1.705725E-01
1.867591E-01
2.027152E-01
2.163293E-01
2.314304E-01
2.474939E-01
2.596832E-01
2.739110E-01
2.868993E-01
3.021201E-01
3.159042E-01
3.260575E-01
3.378802E-01
3.479381E-01
3.580211E-01
3.678971E-01
3.766301E-01
3.859832E-01
3.942584E-01
3.998621E-01
4.073410E-01
4.124151E-01
4.187686E-01
4.253157E-01
4.304436E-01
4.342240E-01
4.383109E-01
4.418400E-01
4.470140E-01
4.484816E-01
4.498121E-01
4.521179E-01
4.547143E-01
4.573959E-01
4.577409E-01
4.594770E-01
4.606845E-01
4.629571E-01
4.648738E-01
4.653862E-01
4.640832E-01
4.649327E-01
4.667417E-01
4.689177E-01
4.692636E-01
4.673185E-01
4.651153E-01
4.650991E-01
4.647508E-01
4.657481E-01
4.670100E-01
4.686562E-01
4.667238E-01
4.674701E-01
4.658951E-01
4.644306E-01
4.654877E-01
4.662527E-01
4.662419E-01
4.640650E-01
4.623447E-01
4.594903E-01
4.568815E-01
4.544806E-01
4.540227E-01
4.513351E-01
4.493175E-01
4.464569E-01
4.435992E-01
4.392794E-01
4.344962E-01
4.315166E-01
4.270521E-01
4.242887E-01
4.169277E-01
4.107630E-01
4.051004E-01
3.982156E-01
3.947268E-01
3.845081E-01
3.753906E-01
3.659447E-01
3.562478E-01
3.462302E-01
3.372210E-01
3.271176E-01
3.148510E-01
3.018918E-01
2.905868E-01
2.776917E-01
2.643113E-01
2.505836E-01
2.362765E-01
2.200653E-01
2.072946E-01
1.940124E-01
1.804311E-01
1.606014E-01
1.469734E-01
1.315357E-01
1.158583E-01
1.038348E-01
9.126314E-02
7.988383E-02
6.749278E-02
5.783237E-02
4.996302E-02
4.196705E-02
3.538981E-02
2.980538E-02
2.600109E-02
2.159781E-02
1.829209E-02
1.474250E-02
1.355956E-02
1.182746E-02
1.030224E-02
8.752107E-03
8.337373E-03
7.050000E-03
5.794453E-03
4.681677E-03
4.195418E-03
3.344774E-03
2.435922E-03
2.180744E-03
2.187288E-03
2.008323E-03
1.290426E-03
1.496846E-03
1.634715E-03
1.728740E-03
1.053958E-03
7.130357E-04
6.806037E-04
3.999908E-04
5.105425E-04
6.718629E-04
3.805998E-04
2.962700E-04
3.833300E-04
1.442190E-04
3.677113E-04
1.806070E-04
2.590449E-04
1.671006E-04
1.167656E-04
3.413156E-04
5.598663E-04
2.840790E-04
1.962862E-04
2.619352E-04
1.211606E-04
1.739613E-04
-3.216257E-06
1.067306E-03
1.168311E-03
5.570092E-04
5.199688E-04
4.829779E-04
-2.773118E-04
2.340881E-02
-1.783333E-02
-1.763049E-02
1.541907E-02
7.923336E-03
8.132183E-04
1.329477E-03
2.163034E-03
2.394602E-03
2.197627E-03
2.327500E-03
2.496234E-03
3.606963E-03
3.890873E-03
4.199022E-03
4.782458E-03
6.332701E-03
7.475111E-03
8.684745E-03
9.820821E-03
1.060936E-02
1.315090E-02
1.557904E-02
1.751398E-02
2.016355E-02
2.305647E-02
2.645859E-02
3.125406E-02
3.751001E-02
4.392793E-02
5.054698E-02
5.671301E-02
6.706106E-02
8.052467E-02
8.798159E-02
1.002226E-01
1.135350E-01
1.261115E-01
1.435213E-01
1.569288E-01
1.706912E-01
1.851069E-01
2.003861E-01
2.164203E-01
2.322872E-01
2.462932E-01
2.598041E-01
2.746580E-01
2.863954E-01
3.009210E-01
3.154866E-01
3.252648E-01
3.374300E-01
3.490266E-01
3.586077E-01
3.691348E-01
3.775713E-01
3.856242E-01
3.930449E-01
3.987574E-01
4.077666E-01
4.136250E-01
4.183244E-01
4.228794E-01
4.287389E-01
4.338406E-01
4.385819E-01
4.420847E-01
4.458354E-01
4.485048E-01
4.489489E-01
4.513568E-01
4.545545E-01
4.578721E-01
4.580104E-01
4.595011E-01
4.600935E-01
4.621116E-01
4.667507E-01
4.657309E-01
4.647262E-01
4.674950E-01
4.689827E-01
4.689946E-01
4.696861E-01
4.686605E-01
4.675490E-01
4.661468E-01
4.663041E-01
4.655540E-01
4.680522E-01
4.675908E-01
4.659580E-01
4.673161E-01
4.662724E-01
4.643903E-01
4.642329E-01
4.668363E-01
4.669530E-01
4.640968E-01
4.621055E-01
4.593648E-01
4.569999E-01
4.546518E-01
4.533514E-01
4.511702E-01
4.485093E-01
4.460502E-01
4.440404E-01
4.396776E-01
4.334554E-01
4.305759E-01
4.269647E-01
4.228946E-01
4.166155E-01
4.102553E-01
4.053741E-01
3.981264E-01
3.925489E-01
3.837139E-01
3.755793E-01
3.654237E-01
3.546093E-01
3.454746E-01
3.358941E-01
3.263790E-01
3.159003E-01
3.044189E-01
2.909593E-01
2.766594E-01
2.640520E-01
2.524802E-01
2.376231E-01
2.208886E-01
2.079454E-01
1.925512E-01
1.775517E-01
1.601993E-01
1.459103E-01
1.324667E-01
1.171419E-01
1.039049E-01
9.048075E-02
7.881478E-02
6.697489E-02
5.764502E-02
4.937993E-02
4.093870E-02
3.543229E-02
3.010609E-02
2.562681E-02
2.201773E-02
1.862706E-02
1.561564E-02
1.377650E-02
1.137904E-02
9.632395E-03
8.972679E-03
7.989082E-03
6.954673E-03
5.935280E-03
5.107560E-03
4.662941E-03
3.523583E-03
2.868530E-03
2.504239E-03
2.290159E-03
1.561073E-03
1.788488E-03
1.605258E-03
2.370155E-03
2.181641E-03
1.368781E-03
1.100857E-03
1.416293E-03
7.578434E-04
9.158922E-04
8.797661E-04
3.007182E-04
2.399054E-04
1.834192E-04
1.099296E-04
4.456466E-05
2.188519E-04
1.832280E-04
3.407368E-04
3.380561E-04
5.308616E-04
6.969036E-04
9.408775E-04
1.677591E-03
2.079060E-03
2.736382E-03
3.213138E-03
3.768878E-03
2.232478E-04
1.730719E-04
1.410470E-04
5.350418E-04
1.253405E-03
2.155051E-03
-4.398473E-02
-7.446578E-03
-2.161765E-02
-2.255062E-03
2.206279E-02
9.357449E-04
1.176206E-03
2.169856E-03
2.440105E-03
2.501464E-03
2.302503E-03
2.418104E-03
3.136651E-03
3.354060E-03
4.747140E-03
5.282265E-03
6.686391E-03
6.833087E-03
8.613404E-03
9.245570E-03
1.093883E-02
1.149692E-02
1.555487E-02
1.653831E-02
1.969728E-02
2.316639E-02
2.607655E-02
3.215494E-02
3.702879E-02
4.447192E-02
5.072518E-02
5.690643E-02
6.793877E-02
7.930803E-02
8.891665E-02
1.007651E-01
1.119010E-01
1.275670E-01
1.431949E-01
1.571002E-01
1.729172E-01
1.842622E-01
2.009765E-01
2.174566E-01
2.326246E-01
2.469291E-01
2.603025E-01
2.746948E-01
2.873237E-01
3.013069E-01
3.152778E-01
3.259117E-01
3.368684E-01
3.489531E-01
3.592226E-01
3.682814E-01
3.771565E-01
3.849491E-01
3.915423E-01
3.989002E-01
4.072015E-01
4.140064E-01
4.176133E-01
4.210636E-01
4.277203E-01
4.343827E-01
4.383232E-01
4.413891E-01
4.452974E-01
4.486811E-01
4.496006E-01
4.519966E-01
4.551222E-01
4.575086E-01
4.573760E-01
4.584769E-01
4.591702E-01
4.621804E-01
4.659230E-01
4.658839E-01
4.665475E-01
4.674693E-01
4.689322E-01
4.695860E-01
4.689626E-01
4.674868E-01
4.677206E-01
4.660705E-01
4.672304E-01
4.658366E-01
4.674238E-01
4.674914E-01
4.669447E-01
4.674254E-01
4.664314E-01
4.649496E-01
4.640095E-01
4.658294E-01
4.658044E-01
4.638945E-01
4.620165E-01
4.581295E-01
4.573458E-01
4.559859E-01
4.531852E-01
4.502463E-01
4.487161E-01
4.467319E-01
4.440601E-01
4.397383E-01
4.342646E-01
4.312669E-01
4.268451E-01
4.214628E-01
4.162440E-01
4.115388E-01
4.068447E-01
3.993424E-01
3.932827E-01
3.830506E-01
3.756766E-01
3.659226E-01
3.530824E-01
3.445252E-01
3.356248E-01
3.252958E-01
3.145695E-01
3.041986E-01
2.911826E-01
2.762190E-01
2.647464E-01
2.533365E-01
2.398125E-01
2.215363E-01
2.074181E-01
1.930358E-01
1.806000E-01
1.603611E-01
1.464893E-01
1.319362E-01
1.167751E-01
1.041497E-01
8.977541E-02
7.831960E-02
6.631497E-02
5.828325E-02
4.760044E-02
4.060053E-02
3.585141E-02
2.976886E-02
2.446157E-02
2.184128E-02
1.901425E-02
1.556034E-02
1.361234E-02
1.113208E-02
9.498809E-03
9.069465E-03
7.420995E-03
7.031835E-03
6.475080E-03
5.419531E-03
4.537032E-03
3.084428E-03
2.888385E-03
2.901686E-03
2.568426E-03
2.626763E-03
2.295745E-03
1.989345E-03
1.869087E-03
1.148633E-03
5.652194E-04
5.635399E-04
8.734746E-04
7.085749E-04
8.567890E-04
5.395863E-04
3.543617E-04
1.419610E-04
1.739806E-04
4.221396E-04
1.831576E-04
1.405897E-04
3.664371E-04
4.532361E-04
2.997034E-04
2.573305E-04
2.731174E-04
5.064318E-04
6.458636E-04
9.095163E-04
1.018284E-03
1.246734E-03
1.406888E-03
7.614151E-04
-5.568282E-04
3.427904E-04
7.825282E-04
1.535987E-03
-2.758940E-02
-3.456149E-02
-1.195076E-02
-1.954642E-02
6.133983E-02
4.730823E-02
2.229594E-03
1.966783E-03
2.138161E-03
2.426635E-03
2.678840E-03
2.526799E-03
2.583506E-03
3.280429E-03
3.540521E-03
4.297205E-03
5.369964E-03
6.510015E-03
6.685509E-03
8.536981E-03
9.239713E-03
1.114501E-02
1.261692E-02
1.495438E-02
1.674760E-02
2.021773E-02
2.349093E-02
2.712925E-02
3.251813E-02
3.609489E-02
4.325298E-02
4.992932E-02
5.724326E-02
6.816832E-02
7.939416E-02
8.962441E-02
1.003038E-01
1.122649E-01
1.281084E-01
1.438765E-01
1.583991E-01
1.730679E-01
1.851037E-01
2.006672E-01
2.166466E-01
2.328921E-01
2.480015E-01
2.605586E-01
2.733633E-01
2.874295E-01
3.004055E-01
3.153115E-01
3.273577E-01
3.366702E-01
3.474290E-01
3.584558E-01
3.671642E-01
3.754498E-01
3.859971E-01
3.930003E-01
4.000189E-01
4.062357E-01
4.134015E-01
4.175571E-01
4.221781E-01
4.277306E-01
4.344702E-01
4.390697E-01
4.414677E-01
4.444537E-01
4.477057E-01
4.496543E-01
4.526528E-01
4.556805E-01
4.576056E-01
4.582010E-01
4.582775E-01
4.581509E-01
4.613751E-01
4.638592E-01
4.655949E-01
4.668765E-01
4.672325E-01
4.678624E-01
4.682758E-01
4.690090E-01
4.670550E-01
4.665904E-01
4.662510E-01
4.680689E-01
4.653490E-01
4.679227E-01
4.686757E-01
4.678160E-01
4.678477E-01
4.665803E-01
4.657922E-01
4.642966E-01
4.644766E-01
4.645458E-01
4.631361E-01
4.628346E-01
4.587377E-01
4.575268E-01
4.555165E-01
4.541907E-01
4.510379E-01
4.484632E-01
4.468111E-01
4.437597E-01
4.392179E-01
4.359769E-01
4.315297E-01
4.260747E-01
4.218987E-01
4.152433E-01
4.110245E-01
4.052707E-01
3.978842E-01
3.918323E-01
3.836381E-01
3.757089E-01
3.660291E-01
3.548128E-01
3.460489E-01
3.354324E-01
3.244117E-01
3.137613E-01
3.038597E-01
2.926946E-01
2.776176E-01
2.651110E-01
2.499869E-01
2.371166E-01
2.285622E-01
2.073878E-01
1.916965E-01
1.767787E-01
1.614526E-01
1.472010E-01
1.316235E-01
1.171619E-01
1.038074E-01
8.946862E-02
7.839578E-02
6.764179E-02
5.868913E-02
4.797613E-02
4.058157E-02
3.533824E-02
2.858323E-02
2.453840E-02
2.147729E-02
1.907673E-02
1.586807E-02
1.303860E-02
1.134309E-02
9.912006E-03
9.203031E-03
7.725070E-03
6.537336E-03
5.891803E-03
4.839216E-03
3.902211E-03
2.803600E-03
2.311793E-03
2.219469E-03
2.278857E-03
2.080717E-03
2.291032E-03
1.539996E-03
1.339587E-03
4.592386E-04
1.807449E-04
2.767382E-04
7.239036E-04
4.344418E-04
5.071054E-04
1.880035E-04
1.913020E-04
3.026990E-04
2.627594E-04
6.574517E-05
1.825219E-05
-1.202924E-04
1.406934E-04
1.944883E-04
3.603967E-04
4.358296E-04
4.151544E-04
-4.383505E-04
-1.266510E-03
-1.693840E-03
-2.300431E-03
-2.881185E-03
-3.575277E-03
-7.054302E-04
4.465979E-04
6.486976E-04
1.524405E-03
2.784105E-03
6.015022E-02
-5.541262E-02
-1.588207E-02
-1.859242E-02
-1.060409E-02
1.196075E-01
3.072101E-03
2.318488E-03
1.883908E-03
1.772574E-03
2.428511E-03
2.845312E-03
3.011186E-03
3.096645E-03
4.038521E-03
3.993684E-03
5.304451E-03
5.926242E-03
6.873734E-03
7.746506E-03
9.084965E-03
1.152890E-02
1.260702E-02
1.471521E-02
1.652132E-02
1.959830E-02
2.302872E-02
2.714829E-02
3.213456E-02
3.664340E-02
4.216243E-02
4.891674E-02
5.564786E-02
6.637394E-02
7.841999E-02
8.951156E-02
9.990676E-02
1.129627E-01
1.285640E-01
1.425505E-01
1.570026E-01
1.727178E-01
1.833285E-01
2.014812E-01
2.157365E-01
2.323326E-01
2.477219E-01
2.594510E-01
2.745935E-01
2.874997E-01
2.994339E-01
3.137684E-01
3.265568E-01
3.373061E-01
3.476748E-01
3.574139E-01
3.658351E-01
3.748991E-01
3.845043E-01
3.919271E-01
3.991675E-01
4.056532E-01
4.119017E-01
4.161600E-01
4.226469E-01
4.272145E-01
4.328930E-01
4.386071E-01
4.410295E-01
4.439763E-01
4.470773E-01
4.495236E-01
4.521538E-01
4.550173E-01
4.566349E-01
4.574527E-01
4.577035E-01
4.576385E-01
4.618057E-01
4.641973E-01
4.658290E-01
4.666051E-01
4.673642E-01
4.669594E-01
4.667122E-01
4.673521E-01
4.660967E-01
4.658518E-01
4.676152E-01
4.677594E-01
4.657123E-01
4.664975E-01
4.683781E-01
4.684478E-01
4.671131E-01
4.664656E-01
4.669853E-01
4.657581E-01
4.664608E-01
4.658381E-01
4.636540E-01
4.631675E-01
4.600662E-01
4.580345E-01
4.559877E-01
4.543804E-01
4.513835E-01
4.487532E-01
4.468741E-01
4.427938E-01
4.383364E-01
4.363631E-01
4.309981E-01
4.256137E-01
4.216738E-01
4.152211E-01
4.105824E-01
4.050499E-01
3.972047E-01
3.912727E-01
3.853810E-01
3.751043E-01
3.652925E-01
3.575311E-01
3.475528E-01
3.368516E-01
3.270048E-01
3.158676E-01
3.036741E-01
2.915053E-01
2.775191E-01
2.649638E-01
2.495423E-01
2.355058E-01
2.243540E-01
2.084967E-01
1.921973E-01
1.778353E-01
1.617931E-01
1.461292E-01
1.310719E-01
1.176826E-01
1.047099E-01
9.035825E-02
7.735682E-02
6.697040E-02
5.850533E-02
5.008775E-02
4.082665E-02
3.413933E-02
2.897530E-02
2.457104E-02
2.164521E-02
1.821427E-02
1.582127E-02
1.317042E-02
1.124922E-02
9.996269E-03
9.084215E-03
6.855557E-03
5.345420E-03
4.728782E-03
4.865525E-03
4.045419E-03
3.723215E-03
3.495754E-03
3.462121E-03
2.006928E-03
1.787609E-03
2.164920E-03
1.539548E-03
1.632229E-03
1.304088E-03
3.614951E-04
4.825126E-04
5.819250E-04
3.842727E-04
5.934230E-04
2.788211E-04
1.829819E-04
4.185928E-04
2.758676E-04
3.059552E-04
1.466221E-04
3.482667E-04
7.720165E-05
1.636256E-04
2.710286E-04
3.198510E-04
3.561721E-04
6.143136E-04
9.446063E-04
1.489157E-03
1.601962E-03
2.106669E-03
2.634408E-03
1.067468E-03
8.481713E-04
4.597885E-04
1.148851E-03
1.904410E-03
-4.799277E-02
1.429077E-01
-3.016150E-04
3.845785E-03
3.944626E-02
-1.175559E-01
2.557180E-03
2.333551E-03
2.027795E-03
9.573502E-04
1.739437E-03
2.706649E-03
2.637454E-03
2.752273E-03
4.037056E-03
4.165920E-03
5.682016E-03
6.066661E-03
7.458731E-03
8.382017E-03
9.425600E-03
1.117956E-02
1.212605E-02
1.492283E-02
1.713829E-02
1.931830E-02
2.282193E-02
2.671949E-02
3.195494E-02
3.560997E-02
4.065125E-02
4.870089E-02
5.709155E-02
6.678668E-02
7.688166E-02
8.763159E-02
1.009665E-01
1.147852E-01
1.284573E-01
1.408811E-01
1.549556E-01
1.721191E-01
1.853027E-01
2.016300E-01
2.169836E-01
2.334567E-01
2.486451E-01
2.617820E-01
2.744588E-01
2.872941E-01
3.001742E-01
3.143385E-01
3.252062E-01
3.369077E-01
3.461051E-01
3.566768E-01
3.668226E-01
3.757725E-01
3.851052E-01
3.919515E-01
3.992910E-01
4.068051E-01
4.112294E-01
4.161772E-01
4.222516E-01
4.283893E-01
4.329835E-01
4.381532E-01
4.403323E-01
4.431549E-01
4.468606E-01
4.498003E-01
4.519912E-01
4.536531E-01
4.556300E-01
4.569076E-01
4.575266E-01
4.587583E-01
4.633507E-01
4.639279E-01
4.641878E-01
4.662715E-01
4.661463E-01
4.662429E-01
4.649319E-01
4.654784E-01
4.650128E-01
4.654256E-01
4.668450E-01
4.660599E-01
4.663658E-01
4.671453E-01
4.680904E-01
4.678734E-01
4.666644E-01
4.669466E-01
4.674922E-01
4.670637E-01
4.668671E-01
4.660804E-01
4.646213E-01
4.641344E-01
4.614683E-01
4.580755E-01
4.551882E-01
4.536833E-01
4.518624E-01
4.496006E-01
4.467501E-01
4.424781E-01
4.378316E-01
4.342130E-01
4.301526E-01
4.258638E-01
4.214798E-01
4.165673E-01
4.099300E-01
4.050173E-01
3.971539E-01
3.912834E-01
3.843190E-01
3.751005E-01
3.655226E-01
3.570283E-01
3.474286E-01
3.365487E-01
3.268151E-01
3.170200E-01
3.040752E-01
2.914441E-01
2.779597E-01
2.625901E-01
2.503905E-01
2.388111E-01
2.246086E-01
2.088573E-01
1.902507E-01
1.782386E-01
1.596691E-01
1.458351E-01
1.320936E-01
1.173157E-01
1.040032E-01
8.914963E-02
7.752047E-02
6.597813E-02
5.908597E-02
5.107420E-02
4.030647E-02
3.532446E-02
2.987691E-02
2.539828E-02
2.185480E-02
1.872971E-02
1.503888E-02
1.268546E-02
1.070244E-02
9.264675E-03
8.773587E-03
7.334873E-03
6.386993E-03
5.360830E-03
5.210813E-03
4.304365E-03
3.566193E-03
3.025766E-03
3.170628E-03
2.305055E-03
2.106713E-03
1.561736E-03
1.107610E-03
1.080403E-03
6.727407E-04
4.893455E-04
5.226874E-04
6.161138E-04
4.271079E-04
3.990663E-04
2.794441E-04
5.244128E-05
3.079536E-04
3.286119E-04
5.026573E-04
2.709598E-04
1.345848E-04
1.445848E-05
5.617365E-05
1.847725E-04
2.158917E-04
2.307923E-04
7.934421E-04
1.318847E-03
1.833465E-03
2.446504E-03
2.941616E-03
3.755216E-03
2.547883E-03
1.700421E-03
4.961651E-04
2.235574E-04
1.737206E-03
8.393128E-02
1.467059E-01
-7.147447E-03
-1.072860E-02
-4.972909E-02
2.113436E-01
2.838289E-03
3.011374E-03
1.964134E-03
-2.017618E-03
2.099866E-03
2.730583E-03
2.997120E-03
3.592148E-03
4.250698E-03
4.342883E-03
5.916790E-03
6.625788E-03
7.142304E-03
8.073637E-03
9.373594E-03
1.096966E-02
1.250627E-02
1.454231E-02
1.736701E-02
1.971017E-02
2.283525E-02
2.702104E-02
3.132995E-02
3.663932E-02
4.271276E-02
4.798922E-02
5.859510E-02
6.713964E-02
7.608760E-02
8.569801E-02
1.001096E-01
1.146735E-01
1.268019E-01
1.418329E-01
1.540516E-01
1.711134E-01
1.849687E-01
2.025568E-01
2.190158E-01
2.330023E-01
2.495651E-01
2.620807E-01
2.742970E-01
2.870234E-01
3.002516E-01
3.143139E-01
3.234509E-01
3.363088E-01
3.455695E-01
3.574119E-01
3.675314E-01
3.753589E-01
3.847620E-01
3.927264E-01
3.981096E-01
4.064316E-01
4.118073E-01
4.173622E-01
4.221820E-01
4.287193E-01
4.321536E-01
4.368584E-01
4.402216E-01
4.429459E-01
4.466053E-01
4.503143E-01
4.510744E-01
4.528297E-01
4.556154E-01
4.572835E-01
4.579915E-01
4.592007E-01
4.621624E-01
4.631820E-01
4.638288E-01
4.642395E-01
4.650167E-01
4.660976E-01
4.658767E-01
4.646344E-01
4.644512E-01
4.650318E-01
4.660158E-01
4.648654E-01
4.668069E-01
4.670145E-01
4.681388E-01
4.670910E-01
4.660358E-01
4.673050E-01
4.675751E-01
4.674061E-01
4.651956E-01
4.644233E-01
4.647775E-01
4.655083E-01
4.619986E-01
4.585718E-01
4.546707E-01
4.529528E-01
4.515226E-01
4.485340E-01
4.466997E-01
4.434865E-01
4.385208E-01
4.343750E-01
4.291511E-01
4.267532E-01
4.220598E-01
4.157667E-01
4.118069E-01
4.063038E-01
3.959571E-01
3.894181E-01
3.842050E-01
3.758223E-01
3.664220E-01
3.558077E-01
3.461915E-01
3.360781E-01
3.266068E-01
3.160599E-01
3.042300E-01
2.913588E-01
2.775853E-01
2.625285E-01
2.487860E-01
2.368969E-01
2.239957E-01
2.085363E-01
1.920741E-01
1.808959E-01
1.604789E-01
1.472934E-01
1.312895E-01
1.165311E-01
1.025533E-01
8.895964E-02
7.776671E-02
6.843820E-02
5.869747E-02
5.092691E-02
4.067741E-02
3.530574E-02
3.015856E-02
2.542107E-02
2.215733E-02
1.810508E-02
1.534736E-02
1.297146E-02
1.139178E-02
9.344066E-03
8.320963E-03
7.359335E-03
6.444944E-03
5.319007E-03
4.540792E-03
3.978860E-03
3.379350E-03
3.602208E-03
2.618141E-03
2.279555E-03
1.975323E-03
1.143836E-03
9.269455E-04
4.074328E-04
6.381139E-04
4.308037E-04
6.579891E-04
1.077459E-03
3.600071E-04
2.084203E-04
1.632856E-04
1.536830E-04
1.860977E-04
5.061124E-04
3.857773E-04
1.089879E-04
1.280450E-04
1.669927E-04
1.200103E-04
-2.174680E-07
2.570762E-04
1.478246E-04
1.305193E-03
2.355456E-03
3.352867E-03
4.446920E-03
5.322777E-03
6.741291E-03
1.963482E-03
1.391443E-03
8.680331E-04
7.575568E-04
3.093387E-03
-7.636102E-02
2.305084E-01
3.929110E-04
4.718112E-03
1.313566E-01
-3.908792E-02
3.337358E-03
3.675506E-03
2.778788E-03
3.640526E-03
2.152173E-03
2.461779E-03
2.248623E-03
3.479143E-03
3.925857E-03
4.700655E-03
6.102448E-03
6.597887E-03
7.707656E-03
8.533188E-03
9.472732E-03
1.124167E-02
1.292616E-02
1.427862E-02
1.692531E-02
1.944563E-02
2.265315E-02
2.734871E-02
3.119940E-02
3.673392E-02
4.272418E-02
4.920627E-02
5.825771E-02
6.752800E-02
7.669380E-02
8.672247E-02
1.002485E-01
1.138950E-01
1.265125E-01
1.426563E-01
1.557376E-01
1.711576E-01
1.862763E-01
2.037817E-01
2.184662E-01
2.306161E-01
2.480215E-01
2.613846E-01
2.744070E-01
2.870860E-01
2.996406E-01
3.138826E-01
3.239869E-01
3.337688E-01
3.467473E-01
3.570312E-01
3.659151E-01
3.755272E-01
3.833806E-01
3.923538E-01
3.993473E-01
4.066461E-01
4.154930E-01
4.179575E-01
4.234088E-01
4.276582E-01
4.324169E-01
4.368846E-01
4.408164E-01
4.431822E-01
4.464676E-01
4.503835E-01
4.525108E-01
4.533014E-01
4.566811E-01
4.575789E-01
4.595133E-01
4.596727E-01
4.606980E-01
4.617969E-01
4.629777E-01
4.620404E-01
4.636930E-01
4.656922E-01
4.671787E-01
4.661141E-01
4.645527E-01
4.651575E-01
4.654428E-01
4.644556E-01
4.661958E-01
4.671783E-01
4.672342E-01
4.658466E-01
4.652968E-01
4.674808E-01
4.672907E-01
4.665432E-01
4.658080E-01
4.643189E-01
4.647830E-01
4.648947E-01
4.608530E-01
4.597240E-01
4.554567E-01
4.526112E-01
4.514854E-01
4.482882E-01
4.458203E-01
4.421691E-01
4.379409E-01
4.333342E-01
4.293581E-01
4.266867E-01
4.217043E-01
4.171618E-01
4.108264E-01
4.041582E-01
3.965230E-01
3.888755E-01
3.837507E-01
3.744068E-01
3.664890E-01
3.555425E-01
3.467040E-01
3.370690E-01
3.251796E-01
3.149561E-01
3.042382E-01
2.914273E-01
2.768963E-01
2.623861E-01
2.504243E-01
2.405473E-01
2.219143E-01
2.103814E-01
1.908691E-01
1.770660E-01
1.619884E-01
1.465054E-01
1.300409E-01
1.158452E-01
1.017742E-01
8.854113E-02
7.774619E-02
6.880412E-02
5.778266E-02
5.029430E-02
4.165598E-02
3.496955E-02
3.034799E-02
2.494826E-02
2.116460E-02
1.850611E-02
1.589198E-02
1.386252E-02
1.172233E-02
9.495644E-03
8.245565E-03
7.074609E-03
6.198621E-03
5.443601E-03
4.597637E-03
3.575747E-03
3.191713E-03
2.970293E-03
2.668244E-03
2.478741E-03
1.776623E-03
1.715702E-03
8.559000E-04
9.904268E-04
1.062008E-03
7.571217E-04
9.318185E-04
1.252670E-03
7.671516E-04
4.006093E-04
5.228576E-04
4.412039E-04
3.902692E-04
3.789155E-04
4.694405E-04
1.445443E-04
1.142707E-04
-1.195664E-05
1.483049E-04
2.745390E-04
-2.013844E-05
3.291894E-04
2.391747E-04
2.592890E-05
-2.745493E-04
-5.317000E-04
-7.233919E-04
-6.469663E-04
6.254732E-04
6.516771E-04
6.578004E-04
6.120094E-04
3.072148E-03
-2.038117E-01
3.434039E-02
1.701846E-03
1.268805E-03
1.749588E-01
3.304644E-02
4.108015E-03
3.879301E-03
3.881457E-03
2.496001E-03
2.123635E-03
2.481143E-03
2.516174E-03
2.207547E-03
3.874076E-03
4.632955E-03
5.057789E-03
6.837193E-03
7.248073E-03
8.569578E-03
1.027867E-02
1.199588E-02
1.331504E-02
1.380114E-02
1.610856E-02
1.907804E-02
2.238569E-02
2.694215E-02
3.154916E-02
3.683293E-02
4.305349E-02
4.967518E-02
5.671101E-02
6.650832E-02
7.848682E-02
8.859720E-02
9.981734E-02
1.132821E-01
1.267341E-01
1.421152E-01
1.561087E-01
1.716313E-01
1.862080E-01
2.030726E-01
2.181021E-01
2.306133E-01
2.479562E-01
2.622557E-01
2.732457E-01
2.864045E-01
3.000734E-01
3.129288E-01
3.246593E-01
3.347176E-01
3.459747E-01
3.566815E-01
3.657115E-01
3.745224E-01
3.837191E-01
3.918063E-01
4.000143E-01
4.059976E-01
4.164308E-01
4.185330E-01
4.231206E-01
4.285146E-01
4.325698E-01
4.360549E-01
4.393186E-01
4.428047E-01
4.463935E-01
4.504781E-01
4.523161E-01
4.528024E-01
4.555000E-01
4.584631E-01
4.595842E-01
4.593320E-01
4.594660E-01
4.606473E-01
4.617525E-01
4.612151E-01
4.625358E-01
4.649430E-01
4.673588E-01
4.670884E-01
4.659897E-01
4.660567E-01
4.644396E-01
4.650451E-01
4.666303E-01
4.676007E-01
4.664852E-01
4.640673E-01
4.639240E-01
4.660553E-01
4.661328E-01
4.651944E-01
4.657546E-01
4.645030E-01
4.644583E-01
4.633806E-01
4.610338E-01
4.596440E-01
4.560655E-01
4.523718E-01
4.514359E-01
4.486555E-01
4.453469E-01
4.413747E-01
4.373654E-01
4.325330E-01
4.286730E-01
4.257041E-01
4.216209E-01
4.172452E-01
4.103020E-01
4.041542E-01
3.961564E-01
3.889632E-01
3.811658E-01
3.739077E-01
3.669240E-01
3.555159E-01
3.465816E-01
3.365756E-01
3.264670E-01
3.142273E-01
3.042527E-01
2.906061E-01
2.773138E-01
2.639151E-01
2.494849E-01
2.382520E-01
2.219846E-01
2.078268E-01
1.913832E-01
1.779142E-01
1.614955E-01
1.468497E-01
1.323115E-01
1.162265E-01
1.019042E-01
8.843724E-02
7.860452E-02
6.800127E-02
5.786140E-02
5.032810E-02
4.217205E-02
3.528537E-02
3.099938E-02
2.488383E-02
2.125084E-02
1.900650E-02
1.546796E-02
1.338564E-02
1.163482E-02
9.891384E-03
8.874291E-03
7.292968E-03
5.690563E-03
5.348369E-03
4.575756E-03
3.889316E-03
3.658785E-03
3.178229E-03
2.506927E-03
2.046926E-03
1.311617E-03
1.713945E-03
1.274011E-03
5.941017E-04
7.624422E-04
6.707579E-04
5.359634E-04
6.207755E-04
5.530347E-04
5.358078E-04
5.278852E-04
2.420237E-04
9.629067E-05
2.834143E-04
2.795190E-04
3.594253E-04
2.234601E-04
-3.045599E-05
2.133521E-05
1.089218E-04
6.702687E-05
2.152723E-04
5.987727E-04
8.281674E-04
1.146705E-03
1.349783E-03
1.655028E-03
2.217063E-03
3.555132E-04
2.821493E-04
1.291554E-04
2.894942E-04
2.489100E-03
-9.378904E-02
-3.536096E-01
5.015272E-03
-3.763476E-03
-2.373894E-02
2.920521E-01
4.858264E-03
4.505294E-03
3.072145E-03
2.567859E-03
2.448461E-03
3.190497E-03
3.328424E-03
3.681488E-03
3.703086E-03
4.230221E-03
4.822221E-03
6.400468E-03
7.664701E-03
8.974571E-03
1.058515E-02
1.238016E-02
1.304112E-02
1.402781E-02
1.682265E-02
1.992108E-02
2.342922E-02
2.661561E-02
3.187542E-02
3.632101E-02
4.206826E-02
4.964670E-02
5.587846E-02
6.531031E-02
7.708749E-02
9.010424E-02
1.016136E-01
1.125781E-01
1.273489E-01
1.427037E-01
1.567831E-01
1.730244E-01
1.854946E-01
2.017959E-01
2.179900E-01
2.305655E-01
2.454742E-01
2.631349E-01
2.742172E-01
2.846152E-01
3.000351E-01
3.120743E-01
3.240092E-01
3.357916E-01
3.465628E-01
3.561161E-01
3.665104E-01
3.741236E-01
3.838787E-01
3.921407E-01
3.988049E-01
4.057773E-01
4.154707E-01
4.188693E-01
4.241235E-01
4.279683E-01
4.328028E-01
4.359328E-01
4.387250E-01
4.434919E-01
4.465169E-01
4.507184E-01
4.524892E-01
4.531773E-01
4.551241E-01
4.583769E-01
4.586418E-01
4.583492E-01
4.582012E-01
4.601823E-01
4.618271E-01
4.616068E-01
4.634687E-01
4.645690E-01
4.662998E-01
4.671218E-01
4.665009E-01
4.658754E-01
4.639875E-01
4.653878E-01
4.675586E-01
4.674504E-01
4.664884E-01
4.636079E-01
4.639373E-01
4.652605E-01
4.654110E-01
4.656697E-01
4.657232E-01
4.642790E-01
4.635420E-01
4.650057E-01
4.618169E-01
4.586803E-01
4.569059E-01
4.524080E-01
4.504746E-01
4.497869E-01
4.477524E-01
4.414761E-01
4.364049E-01
4.334316E-01
4.298337E-01
4.267510E-01
4.230352E-01
4.170978E-01
4.094795E-01
4.049994E-01
3.963027E-01
3.883059E-01
3.823344E-01
3.746713E-01
3.666594E-01
3.555175E-01
3.473000E-01
3.359197E-01
3.252082E-01
3.137664E-01
3.026019E-01
2.900371E-01
2.761272E-01
2.624806E-01
2.502843E-01
2.362253E-01
2.210332E-01
2.068927E-01
1.915927E-01
1.767193E-01
1.613277E-01
1.480010E-01
1.330509E-01
1.156805E-01
1.017113E-01
8.915717E-02
7.820956E-02
6.816918E-02
5.854307E-02
4.995199E-02
4.121275E-02
3.551315E-02
3.051930E-02
2.463466E-02
2.165410E-02
1.937491E-02
1.518322E-02
1.311876E-02
1.207896E-02
9.864168E-03
1.000386E-02
8.198207E-03
6.631829E-03
5.107927E-03
5.113632E-03
4.686878E-03
3.891036E-03
3.037136E-03
2.395198E-03
1.846316E-03
1.986062E-03
1.619689E-03
1.312019E-03
8.879224E-04
4.798218E-04
5.830373E-04
3.939468E-04
4.834239E-04
2.696882E-04
4.469471E-04
1.968184E-04
3.346453E-04
2.083388E-04
1.233103E-04
3.565199E-04
2.741945E-04
1.948394E-04
5.045577E-05
1.270505E-04
2.147578E-04
2.618330E-04
2.115575E-04
1.194659E-03
2.001420E-03
3.052916E-03
3.839638E-03
4.801281E-03
5.736818E-03
3.948263E-05
1.493971E-04
3.106316E-04
1.033485E-03
2.529281E-03
-1.808084E-01
-2.232396E-01
7.272078E-03
1.434726E-03
3.070931E-01
2.846673E-01
4.910563E-03
3.930862E-03
3.165094E-03
2.787065E-03
2.162600E-03
2.885269E-03
3.825197E-03
4.402936E-03
4.079294E-03
3.887829E-03
4.713865E-03
5.571014E-03
7.266014E-03
9.023094E-03
9.807601E-03
1.172050E-02
1.289905E-02
1.490689E-02
1.699180E-02
1.902252E-02
2.325033E-02
2.747300E-02
3.223520E-02
3.708961E-02
4.208183E-02
5.025581E-02
5.558693E-02
6.611284E-02
7.622639E-02
8.740674E-02
9.853305E-02
1.118010E-01
1.274999E-01
1.414873E-01
1.563717E-01
1.737318E-01
1.853823E-01
2.024533E-01
2.177867E-01
2.291318E-01
2.455625E-01
2.614671E-01
2.745561E-01
2.877663E-01
3.010521E-01
3.118396E-01
3.255495E-01
3.355855E-01
3.455338E-01
3.568556E-01
3.648538E-01
3.728014E-01
3.836388E-01
3.918135E-01
3.976849E-01
4.061187E-01
4.138973E-01
4.178960E-01
4.232526E-01
4.271209E-01
4.316272E-01
4.351137E-01
4.392450E-01
4.436954E-01
4.463042E-01
4.497270E-01
4.530235E-01
4.538505E-01
4.552953E-01
4.572141E-01
4.575198E-01
4.582357E-01
4.579576E-01
4.594821E-01
4.619000E-01
4.619017E-01
4.630437E-01
4.639215E-01
4.650870E-01
4.663566E-01
4.669492E-01
4.655488E-01
4.645823E-01
4.666400E-01
4.678534E-01
4.674286E-01
4.671000E-01
4.621629E-01
4.634478E-01
4.663205E-01
4.657186E-01
4.641558E-01
4.651884E-01
4.641852E-01
4.639589E-01
4.639605E-01
4.618444E-01
4.587351E-01
4.576066E-01
4.530241E-01
4.503302E-01
4.511238E-01
4.511861E-01
4.426835E-01
4.368320E-01
4.329878E-01
4.302668E-01
4.269617E-01
4.225290E-01
4.160809E-01
4.103834E-01
4.048486E-01
3.960341E-01
3.887232E-01
3.843966E-01
3.759533E-01
3.667642E-01
3.563737E-01
3.462596E-01
3.360947E-01
3.252328E-01
3.138060E-01
3.030058E-01
2.895850E-01
2.770462E-01
2.641323E-01
2.508727E-01
2.356924E-01
2.196072E-01
2.068545E-01
1.919763E-01
1.806516E-01
1.623398E-01
1.485415E-01
1.356466E-01
1.154549E-01
1.014889E-01
9.056379E-02
7.826453E-02
6.816162E-02
5.771634E-02
4.852156E-02
4.104829E-02
3.577504E-02
3.029824E-02
2.437997E-02
2.178486E-02
1.894920E-02
1.474765E-02
1.274193E-02
1.124297E-02
9.505555E-03
8.969889E-03
7.855544E-03
6.518293E-03
5.659328E-03
5.306051E-03
4.549019E-03
3.744731E-03
3.195578E-03
2.991561E-03
2.827447E-03
2.129731E-03
9.321318E-04
1.259086E-03
1.152546E-03
3.925684E-04
5.064310E-04
1.119638E-03
2.354471E-04
1.786496E-04
2.183875E-04
2.239978E-04
6.142659E-04
3.538982E-04
1.294585E-04
3.106342E-05
3.875570E-04
1.891142E-04
5.669319E-05
-3.358630E-05
1.245885E-04
1.513870E-04
4.009223E-04
1.240891E-03
2.425293E-03
3.420496E-03
4.322906E-03
5.365304E-03
6.306204E-03
5.277146E-04
2.759362E-04
7.446762E-04
1.384522E-03
3.225356E-03
-7.369585E-02
-6.732345E-02
4.948166E-02
1.572560E-02
2.071168E-01
2.751737E-01
4.303009E-03
2.995260E-03
2.434646E-03
2.505565E-03
2.333351E-03
2.763439E-03
3.275668E-03
3.935300E-03
4.381865E-03
4.852593E-03
5.281969E-03
6.062150E-03
6.842129E-03
8.491579E-03
9.238690E-03
1.103031E-02
1.279848E-02
1.400082E-02
1.685634E-02
1.940262E-02
2.283570E-02
2.616444E-02
3.176373E-02
3.780153E-02
4.179665E-02
4.954788E-02
5.691004E-02
6.598023E-02
7.521796E-02
8.798213E-02
1.001384E-01
1.133255E-01
1.288786E-01
1.423135E-01
1.582796E-01
1.746580E-01
1.867440E-01
2.021377E-01
2.185835E-01
2.318629E-01
2.477571E-01
2.617165E-01
2.746553E-01
2.864721E-01
3.011714E-01
3.117953E-01
3.256823E-01
3.365470E-01
3.439642E-01
3.548872E-01
3.653238E-01
3.746344E-01
3.833743E-01
3.912210E-01
3.995557E-01
4.076151E-01
4.132383E-01
4.177475E-01
4.223971E-01
4.264656E-01
4.307469E-01
4.351898E-01
4.388401E-01
4.431345E-01
4.458567E-01
4.484504E-01
4.508927E-01
4.535875E-01
4.561906E-01
4.576471E-01
4.567819E-01
4.568340E-01
4.576800E-01
4.596059E-01
4.617050E-01
4.619272E-01
4.625557E-01
4.630584E-01
4.642414E-01
4.660303E-01
4.657812E-01
4.653193E-01
4.639095E-01
4.645828E-01
4.676831E-01
4.687377E-01
4.682352E-01
4.646930E-01
4.634517E-01
4.645269E-01
4.666390E-01
4.645852E-01
4.649233E-01
4.624293E-01
4.635998E-01
4.636517E-01
4.617641E-01
4.590107E-01
4.576769E-01
4.543022E-01
4.507006E-01
4.506704E-01
4.506290E-01
4.436902E-01
4.385621E-01
4.351074E-01
4.310402E-01
4.259656E-01
4.220182E-01
4.167372E-01
4.102468E-01
4.045796E-01
3.966098E-01
3.900229E-01
3.839479E-01
3.754722E-01
3.675888E-01
3.560763E-01
3.463738E-01
3.366293E-01
3.269381E-01
3.146379E-01
3.029966E-01
2.898988E-01
2.769389E-01
2.652692E-01
2.510576E-01
2.355225E-01
2.208346E-01
2.072619E-01
1.935092E-01
1.783452E-01
1.620783E-01
1.474960E-01
1.333033E-01
1.153014E-01
1.018574E-01
8.953578E-02
7.910145E-02
6.758006E-02
5.689245E-02
4.799825E-02
4.159529E-02
3.675775E-02
3.015917E-02
2.529482E-02
2.268104E-02
1.931916E-02
1.598942E-02
1.347010E-02
1.086123E-02
9.991046E-03
8.668308E-03
7.622000E-03
6.473044E-03
5.758216E-03
4.923972E-03
5.029695E-03
3.719159E-03
3.077094E-03
2.982727E-03
2.954173E-03
2.389602E-03
1.890643E-03
1.488893E-03
9.056765E-04
4.525653E-04
5.981324E-05
8.360754E-04
5.088320E-04
4.159640E-04
2.901276E-04
2.973731E-04
3.576916E-04
1.528316E-04
1.415632E-04
5.145449E-04
1.610206E-04
3.425285E-04
2.138974E-04
2.038374E-04
1.175726E-04
7.167640E-06
2.095123E-04
1.154345E-03
1.986140E-03
2.838132E-03
3.706807E-03
4.646519E-03
5.255934E-03
3.549930E-05
7.330406E-04
1.185636E-03
1.314003E-03
3.834311E-03
-1.185769E-01
-1.603509E-01
-4.284753E-03
-6.163642E-03
1.597987E-01
1.175493E-01
4.067033E-03
3.275403E-03
2.409115E-03
2.899348E-03
2.864013E-03
2.817092E-03
3.045645E-03
3.688488E-03
3.982382E-03
4.846902E-03
5.356645E-03
6.180459E-03
7.111391E-03
7.930996E-03
9.178289E-03
1.046645E-02
1.302733E-02
1.455032E-02
1.722215E-02
1.915855E-02
2.268606E-02
2.650472E-02
3.164947E-02
3.731034E-02
4.148100E-02
5.002022E-02
5.781733E-02
6.551347E-02
7.655292E-02
8.773322E-02
1.014825E-01
1.128443E-01
1.273484E-01
1.411720E-01
1.562393E-01
1.710909E-01
1.862767E-01
2.016787E-01
2.187123E-01
2.326202E-01
2.479267E-01
2.630744E-01
2.760541E-01
2.871844E-01
3.009971E-01
3.122770E-01
3.247397E-01
3.360695E-01
3.461411E-01
3.559308E-01
3.649758E-01
3.724712E-01
3.831355E-01
3.903895E-01
3.984028E-01
4.062600E-01
4.117589E-01
4.182587E-01
4.221011E-01
4.282079E-01
4.330569E-01
4.359340E-01
4.397945E-01
4.438315E-01
4.462875E-01
4.482980E-01
4.503373E-01
4.532669E-01
4.550519E-01
4.578215E-01
4.562672E-01
4.563603E-01
4.574826E-01
4.595162E-01
4.622636E-01
4.623808E-01
4.621309E-01
4.628080E-01
4.636923E-01
4.660397E-01
4.659019E-01
4.652471E-01
4.643529E-01
4.638427E-01
4.664884E-01
4.689189E-01
4.687287E-01
4.648890E-01
4.638049E-01
4.637886E-01
4.650700E-01
4.650561E-01
4.642972E-01
4.634747E-01
4.635423E-01
4.641036E-01
4.618881E-01
4.604861E-01
4.568035E-01
4.539734E-01
4.509647E-01
4.495984E-01
4.479111E-01
4.434781E-01
4.386721E-01
4.359167E-01
4.308391E-01
4.265460E-01
4.228377E-01
4.174398E-01
4.107182E-01
4.051714E-01
3.962320E-01
3.912349E-01
3.842193E-01
3.752908E-01
3.664664E-01
3.555029E-01
3.463560E-01
3.364022E-01
3.268143E-01
3.145288E-01
3.029560E-01
2.910342E-01
2.793592E-01
2.662787E-01
2.520372E-01
2.372109E-01
2.222668E-01
2.068232E-01
1.926745E-01
1.781639E-01
1.627003E-01
1.473745E-01
1.344449E-01
1.156153E-01
1.032158E-01
9.201841E-02
7.872906E-02
6.716904E-02
5.734477E-02
5.045001E-02
4.307705E-02
3.659941E-02
2.950426E-02
2.551719E-02
2.217750E-02
1.820052E-02
1.609474E-02
1.428368E-02
1.129398E-02
1.032425E-02
8.485850E-03
7.438983E-03
6.396552E-03
5.584919E-03
4.672555E-03
5.585514E-03
4.204163E-03
3.755660E-03
3.597380E-03
3.225292E-03
1.791154E-03
2.638850E-03
1.407773E-03
5.117004E-04
3.101734E-04
4.136208E-04
9.374536E-04
1.149631E-03
7.130092E-04
3.772047E-04
7.973647E-04
2.658652E-04
5.823362E-04
1.977480E-04
2.036994E-04
6.749115E-06
4.816790E-05
2.219009E-04
2.381821E-04
3.133767E-04
1.305464E-04
4.109642E-05
1.941834E-04
3.330173E-04
6.516275E-04
8.837342E-04
1.096414E-03
1.104686E-03
7.996261E-04
6.957610E-04
9.338240E-04
1.958246E-03
5.580728E-03
-2.519357E-02
-1.477656E-01
3.219915E-03
-6.302166E-03
1.248041E-01
1.756435E-01
4.861244E-03
4.222842E-03
1.377375E-03
2.669729E-03
2.572892E-03
1.658670E-03
1.627369E-03
3.781936E-03
3.824130E-03
4.579926E-03
5.386881E-03
6.293912E-03
7.463491E-03
8.485062E-03
1.002604E-02
1.127249E-02
1.320193E-02
1.406325E-02
1.666696E-02
1.931984E-02
2.292434E-02
2.702825E-02
3.116088E-02
3.772167E-02
4.245884E-02
5.136305E-02
5.663566E-02
6.461086E-02
7.832406E-02
8.813195E-02
1.013855E-01
1.128703E-01
1.256110E-01
1.403019E-01
1.574720E-01
1.713385E-01
1.849735E-01
2.012104E-01
2.173889E-01
2.336674E-01
2.479833E-01
2.619412E-01
2.742516E-01
2.874992E-01
2.997312E-01
3.135451E-01
3.262276E-01
3.366584E-01
3.465654E-01
3.539227E-01
3.645644E-01
3.725606E-01
3.824030E-01
3.906677E-01
3.984039E-01
4.068023E-01
4.120304E-01
4.176260E-01
4.227406E-01
4.298754E-01
4.341062E-01
4.356855E-01
4.402529E-01
4.448394E-01
4.462075E-01
4.489855E-01
4.497434E-01
4.517802E-01
4.556903E-01
4.596611E-01
4.580750E-01
4.591451E-01
4.598398E-01
4.607143E-01
4.632553E-01
4.635334E-01
4.630904E-01
4.629071E-01
4.640332E-01
4.647537E-01
4.651872E-01
4.648960E-01
4.642171E-01
4.638974E-01
4.666320E-01
4.665042E-01
4.661813E-01
4.673328E-01
4.644345E-01
4.648561E-01
4.648729E-01
4.658689E-01
4.635320E-01
4.646720E-01
4.623598E-01
4.609978E-01
4.618083E-01
4.607541E-01
4.569384E-01
4.539362E-01
4.488000E-01
4.480994E-01
4.458840E-01
4.414660E-01
4.392920E-01
4.346381E-01
4.315731E-01
4.272886E-01
4.218293E-01
4.191753E-01
4.112416E-01
4.042196E-01
3.969471E-01
3.907664E-01
3.829918E-01
3.736801E-01
3.645788E-01
3.559929E-01
3.461404E-01
3.363525E-01
3.259202E-01
3.141792E-01
3.030745E-01
2.910737E-01
2.796085E-01
2.646621E-01
2.509723E-01
2.376900E-01
2.218867E-01
2.071440E-01
1.936864E-01
1.782202E-01
1.615493E-01
1.478366E-01
1.330628E-01
1.150168E-01
1.016252E-01
9.117180E-02
7.808345E-02
6.873716E-02
5.713399E-02
5.056339E-02
4.195732E-02
3.611137E-02
3.008190E-02
2.498617E-02
2.299580E-02
1.923479E-02
1.590313E-02
1.395000E-02
1.213303E-02
1.021121E-02
8.534717E-03
7.234064E-03
6.435124E-03
5.477783E-03
4.825579E-03
4.974621E-03
3.686194E-03
4.221181E-03
3.101439E-03
2.510485E-03
2.386108E-03
2.146766E-03
1.185590E-03
7.546021E-04
7.439645E-04
6.813038E-04
5.862663E-04
1.216958E-03
1.795551E-03
5.892448E-04
6.912351E-04
5.065296E-04
6.015743E-04
6.890901E-04
3.003285E-04
1.377362E-04
6.013734E-05
1.998782E-04
6.329732E-05
4.322770E-04
3.471761E-04
4.215305E-06
-2.738127E-04
-5.488359E-04
-7.420040E-04
-1.033224E-03
-1.357122E-03
-1.729914E-03
3.901543E-04
3.261636E-04
4.662582E-04
1.301047E-03
3.563891E-03
-7.565125E-02
-9.661089E-03
-5.798409E-03
6.662911E-05
-1.165439E-01
-4.835585E-02
4.728878E-03
4.463274E-03
2.126096E-03
2.593898E-03
1.900370E-03
2.083573E-03
3.040832E-03
3.724810E-03
4.143613E-03
4.470206E-03
5.005543E-03
6.570207E-03
7.760104E-03
8.643107E-03
9.657167E-03
1.050419E-02
1.259921E-02
1.348184E-02
1.642799E-02
1.943532E-02
2.378080E-02
2.803099E-02
3.208963E-02
3.730000E-02
4.337337E-02
4.975386E-02
5.730377E-02
6.496808E-02
7.748845E-02
8.837918E-02
1.013876E-01
1.130726E-01
1.263019E-01
1.412203E-01
1.569316E-01
1.715643E-01
1.825646E-01
2.010601E-01
2.179156E-01
2.334484E-01
2.477485E-01
2.599835E-01
2.741935E-01
2.874368E-01
3.003098E-01
3.132576E-01
3.256560E-01
3.373327E-01
3.467636E-01
3.558063E-01
3.657500E-01
3.722256E-01
3.823990E-01
3.903582E-01
3.971902E-01
4.048608E-01
4.126457E-01
4.184340E-01
4.220682E-01
4.287088E-01
4.336012E-01
4.367828E-01
4.405102E-01
4.439527E-01
4.467991E-01
4.490560E-01
4.497814E-01
4.498220E-01
4.550363E-01
4.594238E-01
4.597715E-01
4.600084E-01
4.606752E-01
4.615218E-01
4.628322E-01
4.643763E-01
4.647140E-01
4.636390E-01
4.644458E-01
4.645852E-01
4.653633E-01
4.651917E-01
4.641142E-01
4.643877E-01
4.659334E-01
4.662048E-01
4.669417E-01
4.677544E-01
4.663188E-01
4.649541E-01
4.647586E-01
4.653675E-01
4.638077E-01
4.644255E-01
4.617747E-01
4.597610E-01
4.606230E-01
4.602658E-01
4.570465E-01
4.537341E-01
4.496750E-01
4.475335E-01
4.449838E-01
4.419792E-01
4.396075E-01
4.341674E-01
4.311702E-01
4.283381E-01
4.217040E-01
4.179044E-01
4.110611E-01
4.044040E-01
3.967420E-01
3.900200E-01
3.833042E-01
3.733577E-01
3.638121E-01
3.545895E-01
3.459283E-01
3.352728E-01
3.249409E-01
3.154833E-01
3.025232E-01
2.904112E-01
2.812976E-01
2.649536E-01
2.502634E-01
2.389308E-01
2.218184E-01
2.068637E-01
1.941950E-01
1.827819E-01
1.616288E-01
1.477948E-01
1.317188E-01
1.166840E-01
1.020662E-01
8.989577E-02
7.950071E-02
6.822805E-02
5.753107E-02
5.053764E-02
4.223399E-02
3.621793E-02
3.075380E-02
2.506998E-02
2.283471E-02
1.942616E-02
1.625104E-02
1.406031E-02
1.123978E-02
1.004884E-02
8.881502E-03
7.190991E-03
6.240262E-03
6.212425E-03
4.931263E-03
4.238871E-03
3.633969E-03
3.619499E-03
3.107990E-03
2.441112E-03
2.307276E-03
1.445883E-03
1.062705E-03
5.824124E-04
7.473694E-04
5.681769E-04
5.873846E-04
2.404881E-04
3.538083E-04
7.712294E-04
4.627034E-04
6.604044E-04
8.696452E-04
6.682155E-04
4.287903E-04
2.805512E-04
1.809684E-04
1.090191E-04
1.422666E-05
1.631428E-04
1.986144E-04
1.528339E-04
4.912180E-05
1.812009E-04
3.439842E-04
3.613915E-04
5.668006E-04
4.358459E-04
6.079507E-04
4.402971E-04
8.725334E-04
1.354425E-03
2.104442E-03
9.031180E-02
-1.234950E-01
9.257050E-04
-6.813128E-03
-3.940594E-02
-3.880036E-02
3.358498E-03
3.615648E-03
2.096114E-03
2.045389E-03
2.327815E-03
1.916511E-03
2.447776E-03
4.420869E-03
4.743290E-03
4.190617E-03
4.963839E-03
6.455066E-03
7.806173E-03
8.395725E-03
9.232738E-03
1.063465E-02
1.200999E-02
1.459093E-02
1.702206E-02
1.898592E-02
2.264305E-02
2.774880E-02
3.294808E-02
3.817214E-02
4.207512E-02
4.881486E-02
5.677887E-02
6.660444E-02
7.375912E-02
8.872558E-02
1.003534E-01
1.109560E-01
1.258398E-01
1.411561E-01
1.572168E-01
1.717820E-01
1.838994E-01
2.008566E-01
2.177779E-01
2.331046E-01
2.483927E-01
2.602926E-01
2.731805E-01
2.865477E-01
3.015543E-01
3.136625E-01
3.225698E-01
3.370158E-01
3.463794E-01
3.550546E-01
3.667788E-01
3.729162E-01
3.821962E-01
3.898736E-01
3.969459E-01
4.058653E-01
4.126908E-01
4.178273E-01
4.223990E-01
4.284016E-01
4.336128E-01
4.369602E-01
4.408307E-01
4.446421E-01
4.468707E-01
4.489926E-01
4.500259E-01
4.515427E-01
4.550977E-01
4.595188E-01
4.601766E-01
4.610625E-01
4.617556E-01
4.633675E-01
4.638678E-01
4.653347E-01
4.640934E-01
4.640161E-01
4.650056E-01
4.663330E-01
4.665234E-01
4.651881E-01
4.645940E-01
4.641470E-01
4.665521E-01
4.667096E-01
4.650994E-01
4.666658E-01
4.664335E-01
4.636806E-01
4.635909E-01
4.634002E-01
4.639580E-01
4.645587E-01
4.610502E-01
4.588876E-01
4.594212E-01
4.586232E-01
4.584903E-01
4.553466E-01
4.506032E-01
4.472699E-01
4.438406E-01
4.409837E-01
4.393482E-01
4.351139E-01
4.317110E-01
4.282350E-01
4.226322E-01
4.177269E-01
4.097808E-01
4.031493E-01
3.963812E-01
3.905529E-01
3.827370E-01
3.727631E-01
3.630395E-01
3.546748E-01
3.453367E-01
3.346311E-01
3.238881E-01
3.154983E-01
3.037117E-01
2.906627E-01
2.786843E-01
2.638132E-01
2.507275E-01
2.395805E-01
2.237422E-01
2.080676E-01
1.921931E-01
1.786807E-01
1.607947E-01
1.471189E-01
1.305393E-01
1.168686E-01
1.030782E-01
8.773637E-02
7.910635E-02
6.773103E-02
5.724934E-02
5.079383E-02
4.290171E-02
3.597575E-02
3.073123E-02
2.466103E-02
2.283932E-02
2.006927E-02
1.647026E-02
1.431992E-02
1.148062E-02
1.014825E-02
9.304478E-03
7.327257E-03
6.163465E-03
5.526136E-03
4.998609E-03
4.280836E-03
3.594932E-03
3.409898E-03
2.968587E-03
2.428984E-03
1.759509E-03
1.856579E-03
1.398929E-03
1.033897E-03
6.933126E-04
5.457089E-04
4.788836E-04
4.494264E-04
7.879409E-04
6.005843E-04
9.382235E-04
4.342631E-04
5.090557E-04
5.930305E-04
1.445908E-04
5.196995E-04
3.334887E-04
3.603895E-04
9.560129E-05
1.768514E-04
5.386375E-05
6.543094E-05
-1.609470E-04
-1.348471E-04
-3.460353E-04
-4.273481E-04
-6.116006E-04
-1.005231E-03
5.825894E-04
7.751784E-04
9.375459E-04
1.214625E-03
1.772919E-03
1.050111E-01
3.834637E-02
1.198202E-02
8.712546E-03
1.571285E-02
8.049203E-03
4.181017E-03
3.032897E-03
2.907928E-03
1.692879E-03
1.775838E-03
2.602303E-03
3.199401E-03
3.996787E-03
4.879272E-03
5.165623E-03
5.418246E-03
6.884559E-03
7.814480E-03
8.764652E-03
1.028326E-02
1.086991E-02
1.303430E-02
1.617077E-02
1.689050E-02
1.953489E-02
2.278088E-02
2.769774E-02
3.323229E-02
3.746934E-02
4.167887E-02
5.044278E-02
5.760209E-02
6.699343E-02
7.600419E-02
8.773348E-02
9.888143E-02
1.110906E-01
1.242009E-01
1.412655E-01
1.558614E-01
1.729352E-01
1.867214E-01
2.012818E-01
2.185798E-01
2.341733E-01
2.474574E-01
2.610731E-01
2.734678E-01
2.875271E-01
3.024195E-01
3.136695E-01
3.249663E-01
3.378381E-01
3.477733E-01
3.571732E-01
3.672320E-01
3.749526E-01
3.816437E-01
3.893409E-01
3.991526E-01
4.075726E-01
4.129765E-01
4.178047E-01
4.233886E-01
4.280410E-01
4.332930E-01
4.371638E-01
4.416085E-01
4.450025E-01
4.465877E-01
4.487275E-01
4.496441E-01
4.515715E-01
4.565142E-01
4.602671E-01
4.621831E-01
4.626328E-01
4.624079E-01
4.627827E-01
4.636881E-01
4.649330E-01
4.640004E-01
4.642648E-01
4.644070E-01
4.659442E-01
4.664303E-01
4.664480E-01
4.654447E-01
4.646648E-01
4.651043E-01
4.644655E-01
4.639770E-01
4.662126E-01
4.655194E-01
4.636375E-01
4.624050E-01
4.620830E-01
4.632015E-01
4.641143E-01
4.622698E-01
4.588434E-01
4.584416E-01
4.579790E-01
4.577953E-01
4.547441E-01
4.510041E-01
4.472957E-01
4.440692E-01
4.404095E-01
4.397274E-01
4.354500E-01
4.317207E-01
4.272992E-01
4.218427E-01
4.159760E-01
4.100918E-01
4.033251E-01
3.965137E-01
3.901512E-01
3.818513E-01
3.737949E-01
3.634665E-01
3.548255E-01
3.452372E-01
3.340937E-01
3.240580E-01
3.142631E-01
3.034949E-01
2.906564E-01
2.777411E-01
2.632226E-01
2.513809E-01
2.371051E-01
2.245366E-01
2.079989E-01
1.933214E-01
1.767255E-01
1.610146E-01
1.490873E-01
1.318820E-01
1.162129E-01
1.029395E-01
8.806326E-02
7.883171E-02
6.883225E-02
5.757970E-02
5.004246E-02
4.277791E-02
3.545061E-02
3.077318E-02
2.494252E-02
2.204844E-02
1.963899E-02
1.663804E-02
1.421554E-02
1.143121E-02
9.912918E-03
8.790244E-03
7.502163E-03
7.008001E-03
5.534863E-03
5.310708E-03
4.973027E-03
3.441904E-03
3.468422E-03
2.851826E-03
2.701084E-03
1.732633E-03
2.052130E-03
1.954548E-03
1.519342E-03
9.907009E-04
6.790435E-04
5.325113E-04
1.097640E-03
1.275536E-03
6.423509E-04
7.147789E-04
6.633809E-04
4.848569E-04
1.965017E-04
1.571545E-04
2.961541E-04
5.104743E-05
3.968642E-05
-4.202105E-05
1.521933E-04
5.021567E-05
1.882495E-04
-4.122852E-04
-8.954735E-04
-1.358983E-03
-1.803111E-03
-2.629634E-03
-2.559158E-03
2.446005E-05
8.298922E-04
9.812732E-04
4.120757E-04
1.636638E-03
-6.118499E-02
8.195750E-02
1.019071E-02
1.151114E-02
7.541780E-02
-3.849551E-02
4.991875E-03
2.661344E-03
1.497429E-03
1.618608E-03
2.155157E-03
3.476556E-03
3.830929E-03
4.110628E-03
4.721662E-03
5.456087E-03
5.702238E-03
6.717859E-03
7.206923E-03
8.152006E-03
1.038161E-02
1.076504E-02
1.418205E-02
2.169380E-02
1.655038E-02
2.059503E-02
2.249072E-02
2.905154E-02
3.214129E-02
3.751793E-02
4.331846E-02
5.007774E-02
5.815807E-02
6.545540E-02
7.476812E-02
8.844754E-02
9.725060E-02
1.116714E-01
1.250276E-01
1.420185E-01
1.563282E-01
1.707950E-01
1.864912E-01
2.016736E-01
2.174819E-01
2.327443E-01
2.471809E-01
2.604520E-01
2.739786E-01
2.900794E-01
3.028169E-01
3.151612E-01
3.259155E-01
3.367613E-01
3.467799E-01
3.564553E-01
3.669940E-01
3.754917E-01
3.832293E-01
3.903198E-01
3.989405E-01
4.081631E-01
4.124091E-01
4.198944E-01
4.238160E-01
4.291622E-01
4.332126E-01
4.366376E-01
4.415711E-01
4.437442E-01
4.450187E-01
4.499111E-01
4.497247E-01
4.512619E-01
4.558336E-01
4.591023E-01
4.634343E-01
4.617772E-01
4.625900E-01
4.642443E-01
4.652912E-01
4.639548E-01
4.647038E-01
4.648184E-01
4.650117E-01
4.669298E-01
4.673372E-01
4.658680E-01
4.657885E-01
4.646466E-01
4.641588E-01
4.634033E-01
4.637088E-01
4.650351E-01
4.643900E-01
4.642998E-01
4.631512E-01
4.621028E-01
4.636411E-01
4.643394E-01
4.626089E-01
4.599447E-01
4.582874E-01
4.571364E-01
4.562406E-01
4.532527E-01
4.504436E-01
4.467715E-01
4.446176E-01
4.420669E-01
4.397486E-01
4.355538E-01
4.311873E-01
4.268841E-01
4.222987E-01
4.145232E-01
4.100639E-01
4.039583E-01
3.962782E-01
3.892980E-01
3.814556E-01
3.736933E-01
3.641425E-01
3.559364E-01
3.452134E-01
3.335329E-01
3.249972E-01
3.135792E-01
3.032285E-01
2.904272E-01
2.780983E-01
2.657455E-01
2.510560E-01
2.375624E-01
2.247066E-01
2.084042E-01
1.917617E-01
1.771192E-01
1.610141E-01
1.479036E-01
1.318321E-01
1.175522E-01
1.033118E-01
8.886537E-02
7.884529E-02
6.688144E-02
5.670731E-02
4.916746E-02
4.362519E-02
3.590535E-02
3.083166E-02
2.495255E-02
2.132210E-02
1.918355E-02
1.705033E-02
1.359622E-02
1.050767E-02
9.339099E-03
9.139417E-03
8.080186E-03
6.715434E-03
6.056176E-03
5.494675E-03
4.934544E-03
3.533527E-03
3.746638E-03
3.171937E-03
2.931823E-03
2.196784E-03
1.647434E-03
1.788890E-03
1.696310E-03
1.358769E-03
7.874290E-04
7.490374E-04
6.140808E-04
8.330830E-04
9.279944E-04
7.784313E-04
1.036741E-03
6.404709E-04
1.532391E-04
3.694190E-05
-4.713282E-05
6.263424E-05
-5.739548E-05
2.090818E-04
1.556298E-04
1.371516E-04
1.271118E-04
-1.670375E-03
-3.633576E-03
-5.591795E-03
-7.567265E-03
-9.482645E-03
-1.144333E-02
4.881374E-04
7.568042E-04
9.305940E-04
7.534175E-04
1.304480E-03
-2.327833E-02
9.225375E-02
1.387883E-02
1.752899E-02
4.121607E-02
-1.161436E-01
5.107392E-03
2.562083E-03
2.101664E-03
2.254530E-03
2.462139E-03
3.292783E-03
3.029361E-03
4.590395E-03
4.325859E-03
5.388351E-03
5.744512E-03
6.876755E-03
6.707117E-03
7.824870E-03
9.302408E-03
1.154155E-02
1.281848E-02
1.457307E-02
1.744745E-02
2.017679E-02
2.311991E-02
2.851103E-02
3.139588E-02
3.717551E-02
4.233098E-02
5.085066E-02
5.862272E-02
6.698614E-02
7.753746E-02
8.775013E-02
9.867168E-02
1.123808E-01
1.247927E-01
1.405348E-01
1.543514E-01
1.704141E-01
1.860255E-01
1.995158E-01
2.165724E-01
2.328079E-01
2.484163E-01
2.617150E-01
2.746708E-01
2.881747E-01
2.979583E-01
3.130066E-01
3.246317E-01
3.366250E-01
3.473765E-01
3.573393E-01
3.673294E-01
3.762898E-01
3.840369E-01
3.912398E-01
3.986525E-01
4.067741E-01
4.131507E-01
4.192802E-01
4.247997E-01
4.304162E-01
4.342522E-01
4.379256E-01
4.424068E-01
4.438347E-01
4.458270E-01
4.500916E-01
4.516686E-01
4.509356E-01
4.547611E-01
4.579924E-01
4.613288E-01
4.613810E-01
4.619463E-01
4.634487E-01
4.644011E-01
4.640919E-01
4.637134E-01
4.644904E-01
4.651561E-01
4.675760E-01
4.685751E-01
4.662636E-01
4.649815E-01
4.654524E-01
4.624366E-01
4.634861E-01
4.627503E-01
4.648317E-01
4.647769E-01
4.629646E-01
4.637552E-01
4.629840E-01
4.642029E-01
4.637636E-01
4.630476E-01
4.606046E-01
4.591958E-01
4.573650E-01
4.555509E-01
4.546182E-01
4.505970E-01
4.477532E-01
4.456049E-01
4.430400E-01
4.393832E-01
4.337282E-01
4.305196E-01
4.271131E-01
4.214754E-01
4.146170E-01
4.093918E-01
4.034539E-01
3.962089E-01
3.886508E-01
3.815736E-01
3.745106E-01
3.660467E-01
3.545987E-01
3.441620E-01
3.341284E-01
3.243983E-01
3.134218E-01
3.031257E-01
2.888481E-01
2.791636E-01
2.653320E-01
2.513745E-01
2.368022E-01
2.227524E-01
2.087099E-01
1.915305E-01
1.763313E-01
1.606696E-01
1.462581E-01
1.316210E-01
1.164287E-01
1.022129E-01
8.962546E-02
7.936185E-02
6.579994E-02
5.625339E-02
4.943461E-02
4.340567E-02
3.694286E-02
3.277644E-02
2.532290E-02
2.074188E-02
1.870049E-02
1.584734E-02
1.340274E-02
1.065106E-02
8.880874E-03
8.879292E-03
6.899874E-03
6.953830E-03
5.714095E-03
5.275080E-03
4.436067E-03
3.894829E-03
3.928660E-03
3.353104E-03
3.168533E-03
2.428164E-03
1.604177E-03
1.613320E-03
1.646122E-03
1.602355E-03
1.344082E-03
8.255236E-04
2.821057E-04
5.043303E-04
6.895952E-04
5.914005E-04
6.248818E-04
5.096739E-04
2.432116E-04
1.996391E-04
3.031450E-04
1.005904E-04
8.191524E-05
-9.122816E-05
1.655713E-04
1.228383E-04
1.457451E-04
-1.904237E-03
-3.970132E-03
-6.063122E-03
-8.188460E-03
-1.038839E-02
-1.258954E-02
3.943572E-04
9.966315E-04
1.230961E-03
1.347252E-03
1.248225E-03
-3.536608E-02
-3.038410E-02
5.119700E-03
5.526539E-03
5.341052E-02
4.067076E-02
6.446073E-03
3.232251E-03
7.004513E-04
1.683399E-03
2.042068E-03
2.349126E-03
3.177566E-03
3.980909E-03
4.188593E-03
4.845232E-03
5.536380E-03
6.708961E-03
7.162256E-03
8.708367E-03
9.688014E-03
1.142591E-02
1.204881E-02
1.498111E-02
1.716943E-02
1.984673E-02
2.366975E-02
2.768194E-02
3.105503E-02
3.828721E-02
4.424580E-02
5.179714E-02
5.943379E-02
6.800081E-02
7.653315E-02
8.843095E-02
9.913771E-02
1.131415E-01
1.256934E-01
1.404696E-01
1.561444E-01
1.712773E-01
1.853689E-01
2.027278E-01
2.184760E-01
2.331266E-01
2.492365E-01
2.617270E-01
2.752843E-01
2.894686E-01
3.002585E-01
3.140887E-01
3.258400E-01
3.377556E-01
3.478354E-01
3.584112E-01
3.685904E-01
3.781870E-01
3.845037E-01
3.915869E-01
3.992361E-01
4.076639E-01
4.129678E-01
4.179994E-01
4.239023E-01
4.296174E-01
4.339803E-01
4.372712E-01
4.412835E-01
4.431393E-01
4.452543E-01
4.491712E-01
4.524614E-01
4.522854E-01
4.544077E-01
4.576418E-01
4.608981E-01
4.613237E-01
4.617234E-01
4.632692E-01
4.640398E-01
4.630683E-01
4.623340E-01
4.644516E-01
4.662985E-01
4.694291E-01
4.690826E-01
4.670528E-01
4.650798E-01
4.656957E-01
4.637951E-01
4.650790E-01
4.619842E-01
4.640365E-01
4.653721E-01
4.640017E-01
4.639060E-01
4.630674E-01
4.635940E-01
4.631596E-01
4.625026E-01
4.613749E-01
4.605495E-01
4.583762E-01
4.569281E-01
4.540386E-01
4.508355E-01
4.475196E-01
4.460562E-01
4.427945E-01
4.380858E-01
4.349788E-01
4.323530E-01
4.276129E-01
4.229411E-01
4.158474E-01
4.106890E-01
4.044242E-01
3.955319E-01
3.885194E-01
3.819144E-01
3.746214E-01
3.676620E-01
3.549163E-01
3.440983E-01
3.343435E-01
3.240357E-01
3.142246E-01
3.043050E-01
2.896890E-01
2.777242E-01
2.644989E-01
2.506599E-01
2.358150E-01
2.245136E-01
2.100777E-01
1.912800E-01
1.754629E-01
1.621132E-01
1.468834E-01
1.316098E-01
1.158180E-01
1.024406E-01
9.084487E-02
8.048169E-02
6.710769E-02
5.741230E-02
4.939741E-02
4.269742E-02
3.623782E-02
3.065623E-02
2.582036E-02
2.003702E-02
1.888703E-02
1.712283E-02
1.344289E-02
1.088015E-02
9.872093E-03
9.454861E-03
7.464850E-03
7.068331E-03
5.882529E-03
5.318305E-03
4.678375E-03
4.332893E-03
3.855715E-03
3.923422E-03
2.867148E-03
2.098935E-03
1.870435E-03
1.759545E-03
1.832031E-03
1.313007E-03
1.122880E-03
9.732664E-04
5.857771E-04
5.306299E-04
5.487194E-04
4.748929E-04
4.725855E-04
4.056783E-04
4.261591E-04
1.887242E-04
9.223382E-05
1.799985E-05
8.004509E-05
4.912679E-05
2.600861E-04
2.800808E-05
3.693687E-05
-6.221995E-04
-1.756082E-03
-2.697147E-03
-3.971174E-03
-5.063605E-03
-6.025337E-03
5.292263E-04
1.227781E-03
1.346454E-03
1.035467E-03
1.267330E-03
-8.271504E-03
3.773529E-02
2.049898E-02
2.372918E-02
1.872733E-02
-5.117596E-02
7.867408E-03
3.610282E-03
2.067520E-03
1.359982E-03
2.189676E-03
1.911759E-03
3.357226E-03
3.378015E-03
4.327972E-03
5.299893E-03
5.465682E-03
6.574099E-03
7.273499E-03
7.979489E-03
9.305990E-03
1.050505E-02
1.213257E-02
1.464252E-02
1.714904E-02
1.999668E-02
2.323258E-02
2.755925E-02
3.202323E-02
3.753916E-02
4.356270E-02
5.002384E-02
5.831787E-02
6.817173E-02
7.732030E-02
8.931828E-02
1.002754E-01
1.138009E-01
1.263810E-01
1.427335E-01
1.572164E-01
1.709944E-01
1.856201E-01
2.006017E-01
2.183497E-01
2.332855E-01
2.480980E-01
2.625867E-01
2.744086E-01
2.892873E-01
3.024909E-01
3.142468E-01
3.259450E-01
3.374503E-01
3.474408E-01
3.584525E-01
3.695708E-01
3.787219E-01
3.832775E-01
3.883300E-01
3.998305E-01
4.085035E-01
4.134640E-01
4.180984E-01
4.241830E-01
4.292841E-01
4.329746E-01
4.368194E-01
4.400267E-01
4.437670E-01
4.456716E-01
4.498086E-01
4.522170E-01
4.540621E-01
4.541675E-01
4.574655E-01
4.609871E-01
4.617321E-01
4.631479E-01
4.630500E-01
4.631918E-01
4.630525E-01
4.627950E-01
4.653129E-01
4.668807E-01
4.695426E-01
4.685522E-01
4.660855E-01
4.648178E-01
4.659311E-01
4.651845E-01
4.655205E-01
4.638461E-01
4.639390E-01
4.652944E-01
4.644206E-01
4.626409E-01
4.622352E-01
4.629396E-01
4.626245E-01
4.619704E-01
4.613476E-01
4.605924E-01
4.586735E-01
4.558098E-01
4.540269E-01
4.500508E-01
4.469781E-01
4.464887E-01
4.431622E-01
4.373445E-01
4.346164E-01
4.312199E-01
4.261548E-01
4.211845E-01
4.168616E-01
4.110875E-01
4.037915E-01
3.950680E-01
3.875784E-01
3.817596E-01
3.741825E-01
3.669759E-01
3.554767E-01
3.441197E-01
3.336321E-01
3.244256E-01
3.139094E-01
3.045841E-01
2.906263E-01
2.777872E-01
2.648209E-01
2.513670E-01
2.361203E-01
2.245610E-01
2.091933E-01
1.922457E-01
1.764958E-01
1.625256E-01
1.473713E-01
1.327051E-01
1.173253E-01
1.031162E-01
9.256997E-02
7.952310E-02
6.823746E-02
5.710200E-02
5.075600E-02
4.308318E-02
3.678109E-02
2.967289E-02
2.556102E-02
2.094639E-02
1.827506E-02
1.640872E-02
1.378227E-02
1.141026E-02
1.024440E-02
9.407802E-03
7.928424E-03
7.187182E-03
6.001051E-03
5.529234E-03
5.068144E-03
4.705785E-03
3.717121E-03
3.646506E-03
2.826977E-03
2.450088E-03
2.140343E-03
1.358792E-03
1.506853E-03
1.028289E-03
9.926725E-04
9.664598E-04
5.563008E-04
6.168751E-04
8.620929E-04
7.469508E-04
3.777730E-04
2.520226E-04
2.437445E-04
5.607254E-06
1.228637E-04
1.103558E-05
1.372713E-04
3.014861E-04
3.264475E-04
2.019101E-04
3.260959E-04
7.359311E-04
9.987283E-04
1.144406E-03
1.297505E-03
1.519570E-03
1.965792E-03
7.079858E-04
1.585745E-03
1.058370E-03
9.064067E-04
1.778604E-03
-9.370160E-03
7.553581E-02
3.497413E-02
2.269391E-02
4.502584E-02
1.704919E-02
9.325688E-03
5.233443E-03
1.930454E-03
1.485406E-03
2.220028E-03
2.321978E-03
3.080658E-03
3.683729E-03
3.911895E-03
5.158465E-03
5.434929E-03
6.744118E-03
7.198185E-03
7.732508E-03
9.151656E-03
1.078719E-02
1.216817E-02
1.436831E-02
1.745867E-02
2.014999E-02
2.363399E-02
2.749315E-02
3.360465E-02
3.780509E-02
4.386239E-02
4.974084E-02
5.734574E-02
6.579181E-02
7.546713E-02
9.076772E-02
1.012421E-01
1.152612E-01
1.262300E-01
1.424102E-01
1.579336E-01
1.713236E-01
1.862651E-01
1.993369E-01
2.189456E-01
2.328948E-01
2.480298E-01
2.628994E-01
2.756019E-01
2.900553E-01
3.022871E-01
3.144572E-01
3.260286E-01
3.373086E-01
3.481601E-01
3.591050E-01
3.698817E-01
3.778368E-01
3.841790E-01
3.904751E-01
3.992773E-01
4.071115E-01
4.130164E-01
4.173309E-01
4.241132E-01
4.292430E-01
4.323570E-01
4.360771E-01
4.392560E-01
4.431025E-01
4.456170E-01
4.497250E-01
4.513732E-01
4.542703E-01
4.552930E-01
4.582062E-01
4.598276E-01
4.624892E-01
4.636072E-01
4.634124E-01
4.629532E-01
4.634311E-01
4.631935E-01
4.642956E-01
4.653014E-01
4.679111E-01
4.677859E-01
4.649579E-01
4.643545E-01
4.650923E-01
4.658795E-01
4.672435E-01
4.635439E-01
4.648278E-01
4.633168E-01
4.639216E-01
4.627109E-01
4.632308E-01
4.631694E-01
4.619389E-01
4.612142E-01
4.595439E-01
4.600287E-01
4.583086E-01
4.559619E-01
4.537267E-01
4.503406E-01
4.477127E-01
4.459861E-01
4.430807E-01
4.389479E-01
4.345948E-01
4.301289E-01
4.264561E-01
4.237752E-01
4.174961E-01
4.119861E-01
4.039380E-01
3.951003E-01
3.883454E-01
3.818603E-01
3.748237E-01
3.658850E-01
3.563196E-01
3.438352E-01
3.332380E-01
3.236835E-01
3.130809E-01
3.039041E-01
2.904283E-01
2.778420E-01
2.641493E-01
2.515622E-01
2.363070E-01
2.230142E-01
2.073254E-01
1.933556E-01
1.772837E-01
1.629856E-01
1.472975E-01
1.322191E-01
1.173329E-01
1.038631E-01
9.167375E-02
7.853925E-02
6.727838E-02
5.797414E-02
5.041639E-02
4.329493E-02
3.637942E-02
3.000770E-02
2.681940E-02
2.065552E-02
1.849224E-02
1.641738E-02
1.361098E-02
1.107642E-02
1.083668E-02
9.454446E-03
7.471043E-03
7.218588E-03
6.359728E-03
5.936419E-03
4.907859E-03
4.622385E-03
3.478683E-03
2.735827E-03
2.601561E-03
1.996940E-03
1.808536E-03
2.048524E-03
1.156200E-03
9.546729E-04
7.646251E-04
8.213535E-04
5.429848E-04
6.927341E-04
7.055684E-04
8.445197E-04
6.607247E-04
3.769155E-04
2.668209E-04
2.640204E-04
3.079477E-04
2.729518E-04
3.993279E-04
3.082830E-04
1.279293E-04
1.533379E-04
2.782968E-04
7.168562E-04
1.089455E-03
1.468389E-03
1.996228E-03
2.378461E-03
2.757833E-03
6.970607E-04
1.233611E-03
5.716815E-04
7.082981E-04
1.923220E-03
2.328873E-03
-7.234251E-03
3.466346E-02
1.967469E-02
1.781131E-02
1.386875E-02
9.418201E-03
4.108410E-03
2.108481E-03
2.447903E-03
2.207147E-03
2.785161E-03
3.311674E-03
4.197312E-03
3.842386E-03
4.817367E-03
5.714405E-03
6.546216E-03
7.207787E-03
7.962303E-03
9.336623E-03
1.101281E-02
1.203011E-02
1.418115E-02
1.692601E-02
2.037712E-02
2.289821E-02
2.788690E-02
3.363007E-02
3.790049E-02
4.398801E-02
5.000291E-02
5.750342E-02
6.667902E-02
7.615156E-02
8.991262E-02
1.011344E-01
1.150437E-01
1.272891E-01
1.423257E-01
1.585304E-01
1.717212E-01
1.876698E-01
2.021065E-01
2.186563E-01
2.323152E-01
2.471543E-01
2.645939E-01
2.781712E-01
2.900627E-01
3.026755E-01
3.145919E-01
3.261659E-01
3.371444E-01
3.501882E-01
3.608765E-01
3.696476E-01
3.766371E-01
3.830530E-01
3.895712E-01
4.001098E-01
4.066391E-01
4.123211E-01
4.179531E-01
4.252249E-01
4.294795E-01
4.323089E-01
4.360671E-01
4.405434E-01
4.441824E-01
4.463925E-01
4.504634E-01
4.523937E-01
4.547177E-01
4.562238E-01
4.580741E-01
4.591558E-01
4.625054E-01
4.627141E-01
4.635589E-01
4.629758E-01
4.638639E-01
4.629421E-01
4.652151E-01
4.668304E-01
4.668638E-01
4.662361E-01
4.649413E-01
4.650134E-01
4.632320E-01
4.656838E-01
4.669911E-01
4.643260E-01
4.650659E-01
4.637433E-01
4.649277E-01
4.640669E-01
4.622385E-01
4.615828E-01
4.617348E-01
4.607952E-01
4.597965E-01
4.598928E-01
4.585400E-01
4.560645E-01
4.537608E-01
4.512916E-01
4.480173E-01
4.458705E-01
4.437737E-01
4.415301E-01
4.338840E-01
4.296495E-01
4.265820E-01
4.238982E-01
4.190270E-01
4.112883E-01
4.039568E-01
3.963306E-01
3.912281E-01
3.816807E-01
3.737431E-01
3.648451E-01
3.550409E-01
3.425304E-01
3.327412E-01
3.229132E-01
3.126271E-01
3.028340E-01
2.901930E-01
2.784913E-01
2.634543E-01
2.496033E-01
2.367940E-01
2.220877E-01
2.067702E-01
1.930599E-01
1.766649E-01
1.636507E-01
1.469799E-01
1.306107E-01
1.159896E-01
1.038755E-01
9.179898E-02
7.818360E-02
6.654191E-02
5.795881E-02
5.062751E-02
4.345095E-02
3.522669E-02
3.075547E-02
2.606800E-02
2.069271E-02
1.805964E-02
1.592490E-02
1.350531E-02
1.126686E-02
1.129679E-02
9.414995E-03
8.226267E-03
6.155598E-03
5.992868E-03
5.762708E-03
4.511056E-03
4.127246E-03
3.397339E-03
3.183210E-03
2.675388E-03
2.135254E-03
1.985551E-03
1.630017E-03
1.292769E-03
1.052304E-03
9.734965E-04
7.922646E-04
8.895471E-04
7.692954E-04
1.209803E-03
1.164990E-03
7.224043E-04
5.146389E-04
2.178210E-04
3.168781E-04
3.529242E-04
3.189382E-04
2.296823E-04
2.681746E-04
3.383071E-04
2.420665E-04
1.321710E-04
1.744037E-04
2.591518E-04
2.916035E-04
3.324160E-04
4.303383E-04
3.543317E-04
5.767706E-04
8.797937E-04
6.019811E-04
1.717074E-03
2.349057E-03
1.368882E-03
-1.351505E-03
2.142507E-02
2.760437E-02
4.443517E-02
3.180954E-03
1.008394E-02
3.050994E-03
2.600926E-03
2.920496E-03
3.043863E-03
3.120761E-03
3.657387E-03
3.622526E-03
3.787934E-03
5.070410E-03
5.459230E-03
6.583435E-03
7.593528E-03
8.832412E-03
8.633256E-03
1.076375E-02
1.207275E-02
1.431473E-02
1.683049E-02
2.047121E-02
2.311710E-02
2.741490E-02
3.252765E-02
3.627867E-02
4.393107E-02
5.047758E-02
5.917913E-02
6.592309E-02
7.660254E-02
9.005715E-02
1.002417E-01
1.153587E-01
1.290036E-01
1.431799E-01
1.580723E-01
1.728537E-01
1.887831E-01
2.044561E-01
2.185486E-01
2.325900E-01
2.472792E-01
2.643414E-01
2.784859E-01
2.908772E-01
3.029554E-01
3.152179E-01
3.259686E-01
3.367762E-01
3.507741E-01
3.604417E-01
3.691826E-01
3.758957E-01
3.825600E-01
3.908181E-01
3.995551E-01
4.076258E-01
4.122461E-01
4.184725E-01
4.227582E-01
4.276739E-01
4.331649E-01
4.371877E-01
4.394592E-01
4.438054E-01
4.465340E-01
4.499668E-01
4.504959E-01
4.552472E-01
4.571751E-01
4.576714E-01
4.603437E-01
4.614999E-01
4.624301E-01
4.629323E-01
4.626577E-01
4.640279E-01
4.634764E-01
4.662644E-01
4.665645E-01
4.675120E-01
4.649984E-01
4.653184E-01
4.651383E-01
4.632364E-01
4.651026E-01
4.665966E-01
4.654961E-01
4.653718E-01
4.658956E-01
4.663684E-01
4.656420E-01
4.620777E-01
4.621894E-01
4.620597E-01
4.612072E-01
4.594071E-01
4.593880E-01
4.580086E-01
4.557954E-01
4.529670E-01
4.507635E-01
4.491827E-01
4.469584E-01
4.443247E-01
4.413640E-01
4.350920E-01
4.306511E-01
4.261765E-01
4.226819E-01
4.176952E-01
4.107042E-01
4.029323E-01
3.957992E-01
3.891761E-01
3.825744E-01
3.734487E-01
3.647904E-01
3.547317E-01
3.429656E-01
3.334927E-01
3.231457E-01
3.140671E-01
3.032002E-01
2.912038E-01
2.762765E-01
2.638388E-01
2.499132E-01
2.369899E-01
2.217575E-01
2.087521E-01
1.913875E-01
1.769218E-01
1.617653E-01
1.465370E-01
1.319372E-01
1.157485E-01
1.029727E-01
8.919684E-02
7.825582E-02
6.691762E-02
5.769560E-02
5.033791E-02
4.280289E-02
3.586550E-02
3.096430E-02
2.643140E-02
2.205443E-02
1.759197E-02
1.621037E-02
1.390203E-02
1.195655E-02
1.211403E-02
9.230116E-03
7.868503E-03
6.122685E-03
5.688738E-03
5.187312E-03
4.292526E-03
3.614183E-03
3.412982E-03
2.825619E-03
2.878431E-03
2.150792E-03
1.397119E-03
1.008022E-03
7.989060E-04
8.446139E-04
1.074588E-03
1.036843E-03
1.073647E-03
6.598198E-04
5.367885E-04
6.311066E-04
4.505023E-04
4.055007E-04
3.341604E-04
4.437086E-04
2.285628E-04
1.110314E-04
4.788869E-05
3.029679E-05
4.705593E-05
1.016599E-04
1.165746E-04
3.770938E-04
4.285396E-04
6.111775E-04
8.552645E-04
1.085974E-03
1.111341E-03
3.792131E-04
1.037808E-03
9.014917E-04
2.129736E-03
3.411161E-03
1.599927E-03
7.910360E-04
2.753899E-02
3.375682E-02
1.265717E-03
2.290119E-03
8.953371E-03
1.968578E-03
1.532734E-03
2.616194E-03
2.903183E-03
3.004900E-03
3.517858E-03
4.115926E-03
4.447603E-03
5.003515E-03
5.678274E-03
6.797027E-03
7.676084E-03
8.806434E-03
9.189780E-03
1.066000E-02
1.228845E-02
1.466100E-02
1.694992E-02
2.033445E-02
2.337396E-02
2.756662E-02
3.245862E-02
3.684456E-02
4.400017E-02
5.112721E-02
5.977619E-02
6.774589E-02
7.664273E-02
8.902168E-02
1.013595E-01
1.142714E-01
1.285130E-01
1.445353E-01
1.574267E-01
1.732019E-01
1.884275E-01
2.023569E-01
2.178270E-01
2.336211E-01
2.483253E-01
2.637901E-01
2.776919E-01
2.909503E-01
3.022211E-01
3.141070E-01
3.255844E-01
3.356898E-01
3.504887E-01
3.610439E-01
3.692861E-01
3.750851E-01
3.808899E-01
3.910431E-01
3.991231E-01
4.069603E-01
4.121122E-01
4.184469E-01
4.238144E-01
4.275433E-01
4.325832E-01
4.371675E-01
4.394534E-01
4.437543E-01
4.463986E-01
4.494053E-01
4.498269E-01
4.554479E-01
4.575938E-01
4.572457E-01
4.602767E-01
4.609860E-01
4.619766E-01
4.625480E-01
4.625011E-01
4.630217E-01
4.645748E-01
4.663539E-01
4.658798E-01
4.660899E-01
4.643475E-01
4.659220E-01
4.651243E-01
4.626507E-01
4.632384E-01
4.658655E-01
4.657855E-01
4.665020E-01
4.673778E-01
4.670427E-01
4.664557E-01
4.644927E-01
4.630337E-01
4.622574E-01
4.617857E-01
4.602645E-01
4.592545E-01
4.567985E-01
4.549613E-01
4.524664E-01
4.507488E-01
4.494334E-01
4.480115E-01
4.444840E-01
4.409043E-01
4.355886E-01
4.304748E-01
4.262301E-01
4.214915E-01
4.156786E-01
4.085620E-01
4.022323E-01
3.964478E-01
3.905071E-01
3.817099E-01
3.750272E-01
3.653006E-01
3.554747E-01
3.447667E-01
3.340922E-01
3.241926E-01
3.135837E-01
3.031025E-01
2.915442E-01
2.779242E-01
2.648167E-01
2.488279E-01
2.354974E-01
2.212545E-01
2.086088E-01
1.911984E-01
1.764974E-01
1.613394E-01
1.473007E-01
1.316743E-01
1.165967E-01
1.030222E-01
8.990290E-02
7.913124E-02
6.814933E-02
5.667785E-02
4.885081E-02
4.282368E-02
3.668472E-02
3.124816E-02
2.561660E-02
2.137756E-02
1.819347E-02
1.546430E-02
1.338168E-02
1.176097E-02
1.080671E-02
9.414471E-03
7.644349E-03
6.770912E-03
5.397002E-03
5.136295E-03
4.469512E-03
3.685148E-03
3.341036E-03
2.859281E-03
3.177326E-03
2.491892E-03
1.495515E-03
1.473038E-03
1.097606E-03
9.530805E-04
8.851292E-04
8.425039E-04
8.479802E-04
6.545109E-04
1.565234E-04
1.450740E-04
4.234620E-04
4.763220E-04
2.091054E-04
2.282159E-04
1.346115E-04
-8.654533E-05
1.103886E-04
-4.385194E-05
1.180295E-04
2.478064E-05
1.031439E-04
2.337650E-04
4.417382E-04
5.512244E-04
5.861091E-04
5.032912E-04
5.244333E-04
4.553415E-04
8.433798E-04
1.473731E-03
1.807595E-03
3.506894E-03
1.171456E-03
1.169217E-03
2.634121E-04
2.689112E-04
1.133615E-03
1.902162E-03
5.496731E-03
2.637404E-03
1.737300E-03
1.849086E-03
2.296902E-03
2.705708E-03
3.584498E-03
4.504928E-03
4.140715E-03
5.004996E-03
5.877478E-03
6.096982E-03
7.507942E-03
8.579370E-03
9.222748E-03
1.032169E-02
1.208789E-02
1.484667E-02
1.674514E-02
1.942449E-02
2.207749E-02
2.643173E-02
3.246975E-02
3.780636E-02
4.368379E-02
5.114424E-02
6.024430E-02
6.722332E-02
7.758550E-02
8.960936E-02
1.008880E-01
1.142939E-01
1.276487E-01
1.443779E-01
1.571504E-01
1.735819E-01
1.892024E-01
2.018569E-01
2.175480E-01
2.339367E-01
2.498494E-01
2.651560E-01
2.780650E-01
2.908463E-01
3.022554E-01
3.128258E-01
3.248789E-01
3.371739E-01
3.495928E-01
3.585274E-01
3.676279E-01
3.746226E-01
3.837495E-01
3.894526E-01
3.987738E-01
4.063063E-01
4.121447E-01
4.176191E-01
4.246746E-01
4.289449E-01
4.330140E-01
4.360681E-01
4.399094E-01
4.429316E-01
4.472056E-01
4.492565E-01
4.509634E-01
4.539248E-01
4.560431E-01
4.573762E-01
4.599880E-01
4.601586E-01
4.608728E-01
4.619453E-01
4.634374E-01
4.632135E-01
4.654876E-01
4.670041E-01
4.657337E-01
4.656961E-01
4.639662E-01
4.652460E-01
4.648538E-01
4.628254E-01
4.635086E-01
4.661745E-01
4.661987E-01
4.667248E-01
4.668962E-01
4.655410E-01
4.662959E-01
4.647913E-01
4.639430E-01
4.622599E-01
4.616483E-01
4.603646E-01
4.584737E-01
4.561785E-01
4.544053E-01
4.527236E-01
4.510941E-01
4.496227E-01
4.480991E-01
4.452117E-01
4.415795E-01
4.352331E-01
4.297672E-01
4.260986E-01
4.225535E-01
4.159665E-01
4.092672E-01
4.021951E-01
3.975302E-01
3.919265E-01
3.828550E-01
3.755936E-01
3.663458E-01
3.562370E-01
3.467548E-01
3.355632E-01
3.240175E-01
3.142617E-01
3.029118E-01
2.915891E-01
2.774999E-01
2.660627E-01
2.502278E-01
2.355448E-01
2.226248E-01
2.090199E-01
1.915693E-01
1.771166E-01
1.620115E-01
1.459992E-01
1.314958E-01
1.165117E-01
1.020091E-01
8.836687E-02
7.864881E-02
7.061378E-02
5.817928E-02
4.870459E-02
4.337771E-02
3.581407E-02
3.023157E-02
2.475793E-02
2.006004E-02
1.855753E-02
1.591709E-02
1.368504E-02
1.159120E-02
1.037801E-02
9.102255E-03
7.331245E-03
6.585334E-03
6.612847E-03
6.472388E-03
4.280881E-03
3.935550E-03
3.506301E-03
3.355974E-03
3.045018E-03
2.252473E-03
1.688817E-03
1.708625E-03
1.418998E-03
1.147985E-03
1.053021E-03
9.056191E-04
4.627402E-04
4.014852E-04
4.687466E-04
3.626834E-04
2.325523E-04
5.264178E-05
1.406144E-04
2.008770E-04
1.788273E-04
8.902306E-05
2.239456E-04
3.501462E-04
3.206220E-04
3.768605E-04
1.640631E-04
-2.543730E-04
-6.030108E-04
-9.235065E-04
-1.314161E-03
-1.727135E-03
-2.527296E-03
3.000619E-04
7.291730E-04
1.369706E-03
8.249220E-04
1.719452E-03
1.096243E-03
8.816488E-04
1.702520E-03
2.502652E-04
1.912597E-03
1.609144E-03
2.396581E-03
2.305735E-03
1.377184E-03
2.224901E-03
2.882907E-03
2.940663E-03
3.712202E-03
4.236181E-03
4.303019E-03
5.638234E-03
5.803643E-03
5.924204E-03
6.986297E-03
8.604615E-03
9.019213E-03
1.018494E-02
1.179012E-02
1.390048E-02
1.735202E-02
2.011152E-02
2.183158E-02
2.538460E-02
3.090291E-02
3.820217E-02
4.487450E-02
5.063943E-02
5.911423E-02
6.802561E-02
7.853422E-02
8.902674E-02
1.011772E-01
1.146474E-01
1.294134E-01
1.434466E-01
1.578835E-01
1.739681E-01
1.898329E-01
2.029629E-01
2.187914E-01
2.345382E-01
2.498775E-01
2.635682E-01
2.762330E-01
2.901923E-01
3.021171E-01
3.144064E-01
3.255334E-01
3.375422E-01
3.505947E-01
3.584156E-01
3.666676E-01
3.738522E-01
3.824257E-01
3.895140E-01
3.995068E-01
4.057893E-01
4.124079E-01
4.185201E-01
4.242251E-01
4.299011E-01
4.336800E-01
4.351570E-01
4.405639E-01
4.423882E-01
4.472085E-01
4.504919E-01
4.522362E-01
4.530387E-01
4.552242E-01
4.575978E-01
4.609395E-01
4.605204E-01
4.598031E-01
4.599496E-01
4.639190E-01
4.644092E-01
4.657156E-01
4.675553E-01
4.671630E-01
4.658231E-01
4.634543E-01
4.638479E-01
4.646861E-01
4.628671E-01
4.621060E-01
4.661521E-01
4.659918E-01
4.677957E-01
4.662206E-01
4.646167E-01
4.653136E-01
4.640797E-01
4.630284E-01
4.622030E-01
4.613596E-01
4.604008E-01
4.592407E-01
4.573052E-01
4.550827E-01
4.534833E-01
4.507906E-01
4.492299E-01
4.479326E-01
4.461850E-01
4.414415E-01
4.357351E-01
4.300263E-01
4.258903E-01
4.210946E-01
4.161978E-01
4.095696E-01
4.022848E-01
3.979240E-01
3.935489E-01
3.837325E-01
3.769156E-01
3.661313E-01
3.570665E-01
3.485518E-01
3.368267E-01
3.245254E-01
3.139409E-01
3.031510E-01
2.901687E-01
2.772367E-01
2.659215E-01
2.491687E-01
2.356137E-01
2.234737E-01
2.072536E-01
1.916799E-01
1.784939E-01
1.626589E-01
1.471548E-01
1.313739E-01
1.164743E-01
1.030684E-01
8.987707E-02
8.026534E-02
6.988206E-02
5.859513E-02
4.951231E-02
4.236538E-02
3.617849E-02
3.129464E-02
2.496462E-02
2.104731E-02
1.854373E-02
1.566879E-02
1.277412E-02
1.093813E-02
9.870290E-03
8.270985E-03
7.270009E-03
6.778075E-03
8.056369E-03
6.788969E-03
3.802949E-03
3.933034E-03
3.583454E-03
3.971172E-03
3.127760E-03
1.971098E-03
1.637478E-03
1.456891E-03
1.564874E-03
1.266635E-03
5.104303E-04
4.299379E-04
3.599500E-04
5.399251E-04
6.993363E-04
6.027825E-04
2.241830E-04
1.835607E-04
5.920190E-04
4.224498E-04
3.419729E-04
3.043028E-04
1.648504E-04
1.930988E-05
1.660626E-04
4.334785E-04
2.850456E-04
-5.384667E-04
-1.171201E-03
-1.946246E-03
-2.621486E-03
-3.353875E-03
-4.209156E-03
2.448066E-04
1.102987E-03
1.387310E-03
1.074342E-03
1.534293E-03
1.209860E-03
1.195469E-03
1.018750E-03
1.554589E-03
1.772286E-03
1.417582E-03
1.115619E-03
1.326188E-03
1.564821E-03
2.420598E-03
2.313222E-03
2.358955E-03
3.510317E-03
3.747625E-03
4.208549E-03
5.416032E-03
5.625586E-03
6.522712E-03
7.230091E-03
8.354726E-03
9.880466E-03
1.056544E-02
1.220599E-02
1.462172E-02
1.721851E-02
2.015493E-02
2.342767E-02
2.565927E-02
3.025506E-02
3.772422E-02
4.447480E-02
5.058071E-02
5.875663E-02
6.732461E-02
7.918705E-02
8.921380E-02
1.013555E-01
1.151256E-01
1.278226E-01
1.453246E-01
1.573068E-01
1.726596E-01
1.892067E-01
2.018075E-01
2.201520E-01
2.352790E-01
2.488644E-01
2.625665E-01
2.773491E-01
2.900298E-01
3.032398E-01
3.145646E-01
3.272658E-01
3.377790E-01
3.488440E-01
3.595201E-01
3.680525E-01
3.755878E-01
3.852089E-01
3.932613E-01
3.997707E-01
4.065896E-01
4.125584E-01
4.185853E-01
4.241382E-01
4.296664E-01
4.335964E-01
4.357339E-01
4.396568E-01
4.422083E-01
4.470598E-01
4.514886E-01
4.534631E-01
4.542825E-01
4.562818E-01
4.580671E-01
4.599649E-01
4.604022E-01
4.619136E-01
4.611186E-01
4.636236E-01
4.646814E-01
4.649566E-01
4.661079E-01
4.668373E-01
4.655994E-01
4.636795E-01
4.640964E-01
4.648001E-01
4.647375E-01
4.646579E-01
4.650605E-01
4.652218E-01
4.675967E-01
4.664146E-01
4.647939E-01
4.642060E-01
4.649946E-01
4.632546E-01
4.626075E-01
4.613896E-01
4.602237E-01
4.592619E-01
4.584742E-01
4.570692E-01
4.536400E-01
4.512744E-01
4.483935E-01
4.473068E-01
4.447033E-01
4.412570E-01
4.356968E-01
4.299478E-01
4.253076E-01
4.214603E-01
4.157521E-01
4.096670E-01
4.029134E-01
3.954178E-01
3.899732E-01
3.838504E-01
3.767433E-01
3.655336E-01
3.564347E-01
3.483762E-01
3.371412E-01
3.253321E-01
3.145341E-01
3.040354E-01
2.909806E-01
2.774256E-01
2.643721E-01
2.501768E-01
2.364342E-01
2.223892E-01
2.067847E-01
1.930533E-01
1.765283E-01
1.607082E-01
1.463609E-01
1.321621E-01
1.171110E-01
1.027234E-01
9.126823E-02
8.059364E-02
6.863750E-02
5.943702E-02
5.011087E-02
4.190651E-02
3.519656E-02
3.144347E-02
2.531550E-02
2.081845E-02
1.822255E-02
1.505139E-02
1.297214E-02
1.238726E-02
1.018080E-02
8.851037E-03
7.368456E-03
6.664002E-03
7.484656E-03
5.797642E-03
5.325935E-03
4.718255E-03
4.526455E-03
4.982163E-03
3.691700E-03
3.007220E-03
2.964801E-03
2.120466E-03
2.121680E-03
1.836256E-03
1.884143E-03
1.041102E-03
4.032864E-04
3.959136E-04
8.545807E-04
2.818414E-04
4.910866E-04
7.038036E-04
6.397474E-04
1.341638E-04
1.076411E-04
2.496942E-05
1.047715E-04
7.223863E-05
-1.220879E-05
1.976972E-04
-2.224027E-04
-6.248717E-04
-1.218523E-03
-1.776063E-03
-2.337441E-03
-2.965694E-03
-3.525365E-03
-1.519623E-04
1.222993E-03
1.088470E-03
1.500884E-03
3.069123E-03
2.924046E-03
8.253750E-04
1.145117E-03
8.466639E-04
1.600773E-03
1.626550E-03
1.630285E-03
1.487144E-03
1.909519E-03
2.152754E-03
2.394853E-03
3.041987E-03
3.428217E-03
4.097831E-03
4.387903E-03
4.830393E-03
5.393237E-03
6.459092E-03
7.286860E-03
7.660972E-03
9.756743E-03
1.094425E-02
1.261668E-02
1.474031E-02
1.788606E-02
2.120120E-02
2.421556E-02
2.672561E-02
3.175247E-02
3.752991E-02
4.372752E-02
4.955401E-02
5.798051E-02
6.777167E-02
7.882091E-02
9.059026E-02
1.008733E-01
1.152177E-01
1.299496E-01
1.454926E-01
1.571064E-01
1.723831E-01
1.888594E-01
2.029804E-01
2.188626E-01
2.342751E-01
2.485083E-01
2.632148E-01
2.763066E-01
2.905475E-01
3.021763E-01
3.128704E-01
3.269808E-01
3.369688E-01
3.478710E-01
3.586804E-01
3.683399E-01
3.767322E-01
3.851654E-01
3.929951E-01
4.001765E-01
4.075025E-01
4.118536E-01
4.186859E-01
4.244202E-01
4.295086E-01
4.324521E-01
4.365062E-01
4.401885E-01
4.419969E-01
4.465724E-01
4.509596E-01
4.532047E-01
4.536897E-01
4.553248E-01
4.599040E-01
4.608207E-01
4.602103E-01
4.617577E-01
4.621958E-01
4.630839E-01
4.640575E-01
4.641576E-01
4.645535E-01
4.656899E-01
4.654420E-01
4.648210E-01
4.653640E-01
4.647574E-01
4.649707E-01
4.656899E-01
4.655731E-01
4.650049E-01
4.672255E-01
4.661802E-01
4.656760E-01
4.647197E-01
4.654405E-01
4.638449E-01
4.627662E-01
4.605574E-01
4.606360E-01
4.599224E-01
4.587270E-01
4.566713E-01
4.547995E-01
4.522312E-01
4.492502E-01
4.458706E-01
4.437938E-01
4.408398E-01
4.356919E-01
4.301175E-01
4.260458E-01
4.213570E-01
4.152110E-01
4.106281E-01
4.038785E-01
3.960363E-01
3.906056E-01
3.829206E-01
3.769150E-01
3.646755E-01
3.564839E-01
3.488908E-01
3.386241E-01
3.264806E-01
3.151472E-01
3.019552E-01
2.914107E-01
2.772565E-01
2.645184E-01
2.522132E-01
2.356492E-01
2.216293E-01
2.065123E-01
1.925341E-01
1.765636E-01
1.607153E-01
1.469278E-01
1.330514E-01
1.185328E-01
1.044282E-01
9.131863E-02
7.964626E-02
6.699973E-02
5.803121E-02
5.008184E-02
4.196968E-02
3.412499E-02
2.985516E-02
2.655465E-02
2.165655E-02
1.766880E-02
1.470122E-02
1.362104E-02
1.197891E-02
1.016458E-02
9.040258E-03
7.817048E-03
6.520759E-03
6.278974E-03
4.924599E-03
4.196119E-03
3.915860E-03
3.696787E-03
3.722722E-03
3.228350E-03
2.659930E-03
2.227100E-03
1.386472E-03
1.217246E-03
1.278129E-03
9.895299E-04
6.808483E-04
7.389590E-04
4.215765E-04
5.953646E-04
2.301181E-04
2.494308E-04
3.078380E-04
2.155225E-04
9.056384E-06
2.345401E-04
9.037742E-07
1.182227E-04
4.007975E-05
6.492342E-05
-1.395819E-04
-8.267456E-05
-1.986928E-05
-8.595875E-05
-8.181762E-06
1.089061E-04
6.202299E-05
-5.696360E-06
1.457880E-04
9.329969E-04
7.083028E-04
1.722975E-03
3.423040E-03
3.053170E-03
1.368679E-03
1.181722E-03
1.078127E-05
9.658057E-04
8.473172E-04
1.531891E-03
1.611221E-03
1.637537E-03
2.828216E-03
2.399765E-03
3.238281E-03
3.469041E-03
4.547844E-03
4.135669E-03
4.650520E-03
5.155032E-03
6.153764E-03
7.500865E-03
8.291859E-03
9.308352E-03
1.083995E-02
1.291011E-02
1.494250E-02
1.778632E-02
2.021919E-02
2.280888E-02
2.589367E-02
3.240995E-02
3.755231E-02
4.289935E-02
4.963348E-02
5.970980E-02
6.872376E-02
7.793397E-02
9.214956E-02
1.017886E-01
1.143661E-01
1.292706E-01
1.449461E-01
1.587660E-01
1.722296E-01
1.870826E-01
2.028693E-01
2.183041E-01
2.333935E-01
2.470886E-01
2.588260E-01
2.770851E-01
2.876646E-01
3.018010E-01
3.149247E-01
3.251471E-01
3.358405E-01
3.484876E-01
3.592246E-01
3.696447E-01
3.773692E-01
3.867342E-01
3.928038E-01
4.013511E-01
4.088155E-01
4.133772E-01
4.184861E-01
4.241907E-01
4.285751E-01
4.334350E-01
4.361256E-01
4.406949E-01
4.424803E-01
4.473866E-01
4.505310E-01
4.542007E-01
4.542044E-01
4.553546E-01
4.587522E-01
4.598659E-01
4.596122E-01
4.607320E-01
4.616994E-01
4.625143E-01
4.635021E-01
4.645262E-01
4.642650E-01
4.642861E-01
4.657073E-01
4.669491E-01
4.672533E-01
4.638539E-01
4.641489E-01
4.651390E-01
4.659486E-01
4.654416E-01
4.673591E-01
4.675095E-01
4.663193E-01
4.655767E-01
4.666782E-01
4.652911E-01
4.627590E-01
4.608479E-01
4.604798E-01
4.603982E-01
4.568009E-01
4.564286E-01
4.548563E-01
4.524618E-01
4.505351E-01
4.450840E-01
4.434903E-01
4.413171E-01
4.352359E-01
4.304107E-01
4.261436E-01
4.214338E-01
4.150679E-01
4.110040E-01
4.041652E-01
3.957598E-01
3.890834E-01
3.827351E-01
3.768123E-01
3.656752E-01
3.570317E-01
3.474148E-01
3.379777E-01
3.269845E-01
3.150756E-01
3.024438E-01
2.907918E-01
2.780094E-01
2.649859E-01
2.515302E-01
2.353215E-01
2.213778E-01
2.070600E-01
1.917191E-01
1.766404E-01
1.616012E-01
1.483712E-01
1.329333E-01
1.192457E-01
1.052605E-01
9.097646E-02
7.770933E-02
6.633799E-02
5.733256E-02
5.038192E-02
4.277736E-02
3.579743E-02
3.029181E-02
2.503068E-02
2.108095E-02
1.735000E-02
1.457943E-02
1.387640E-02
1.166892E-02
9.734647E-03
8.649672E-03
7.646941E-03
6.496632E-03
5.998666E-03
4.884452E-03
4.389335E-03
4.158671E-03
3.790053E-03
3.510043E-03
2.525424E-03
1.815080E-03
1.790580E-03
8.734287E-04
6.264299E-04
6.905264E-04
4.726004E-04
6.771610E-04
9.582981E-04
5.335551E-04
4.920959E-04
3.887442E-04
2.010662E-04
1.195682E-04
-6.370326E-05
3.646919E-04
-6.794900E-06
-1.694027E-05
-2.987534E-05
3.702903E-04
-3.828447E-05
-1.240282E-04
-1.254499E-04
-3.152790E-05
1.716043E-04
2.791178E-04
4.403814E-04
5.288682E-04
4.551975E-04
4.530487E-04
1.020373E-03
1.675020E-03
1.774888E-03
2.414630E-03
1.748005E-03
1.738368E-03
1.418740E-03
1.039672E-03
2.857401E-04
7.677394E-04
9.626871E-04
1.860366E-03
1.731120E-03
2.058718E-03
1.883816E-03
2.477830E-03
3.743562E-03
4.402081E-03
3.890268E-03
4.662241E-03
5.506413E-03
6.352430E-03
7.223221E-03
8.673163E-03
9.552488E-03
1.080217E-02
1.339394E-02
1.608399E-02
1.775160E-02
2.050240E-02
2.302417E-02
2.696773E-02
3.231011E-02
3.673551E-02
4.318959E-02
5.098031E-02
5.930974E-02
6.643729E-02
7.850168E-02
9.075781E-02
1.027771E-01
1.130234E-01
1.267477E-01
1.434007E-01
1.598519E-01
1.740686E-01
1.871702E-01
2.026001E-01
2.181932E-01
2.334558E-01
2.478645E-01
2.628501E-01
2.760273E-01
2.880677E-01
2.983835E-01
3.153331E-01
3.257537E-01
3.349971E-01
3.480342E-01
3.599492E-01
3.684574E-01
3.773814E-01
3.873449E-01
3.942877E-01
4.009956E-01
4.079014E-01
4.133579E-01
4.190061E-01
4.246548E-01
4.292800E-01
4.338867E-01
4.370482E-01
4.407237E-01
4.438836E-01
4.484071E-01
4.502670E-01
4.541120E-01
4.552434E-01
4.553313E-01
4.581805E-01
4.594445E-01
4.603845E-01
4.612734E-01
4.622827E-01
4.621387E-01
4.641851E-01
4.654140E-01
4.649566E-01
4.656522E-01
4.667372E-01
4.682292E-01
4.665817E-01
4.645081E-01
4.654867E-01
4.638200E-01
4.649865E-01
4.657344E-01
4.669387E-01
4.682908E-01
4.668671E-01
4.658192E-01
4.661047E-01
4.658969E-01
4.630571E-01
4.605207E-01
4.605561E-01
4.604769E-01
4.569603E-01
4.563269E-01
4.551450E-01
4.519482E-01
4.496301E-01
4.463927E-01
4.427698E-01
4.400726E-01
4.339095E-01
4.301166E-01
4.267342E-01
4.224392E-01
4.167625E-01
4.103622E-01
4.043718E-01
3.972040E-01
3.906535E-01
3.840514E-01
3.771611E-01
3.675257E-01
3.574947E-01
3.478954E-01
3.389275E-01
3.260204E-01
3.149297E-01
3.031868E-01
2.910330E-01
2.772672E-01
2.632937E-01
2.500044E-01
2.367476E-01
2.222759E-01
2.071856E-01
1.930340E-01
1.783517E-01
1.626496E-01
1.462394E-01
1.322027E-01
1.186447E-01
1.058179E-01
9.092746E-02
7.920684E-02
6.715108E-02
5.725385E-02
4.947033E-02
4.282295E-02
3.487172E-02
2.910873E-02
2.493121E-02
2.107473E-02
1.899743E-02
1.502343E-02
1.294666E-02
1.108223E-02
9.545609E-03
8.336026E-03
8.089952E-03
6.189253E-03
5.345835E-03
4.811177E-03
4.518795E-03
4.079919E-03
3.129227E-03
2.947807E-03
1.971326E-03
1.835380E-03
1.315569E-03
1.087912E-03
9.949439E-04
1.012218E-03
8.743790E-04
9.049851E-04
1.013277E-03
7.080113E-04
4.761225E-04
4.589766E-04
1.966084E-04
3.505945E-04
1.815040E-04
4.141927E-04
4.702073E-05
1.315423E-04
2.393144E-05
3.460060E-05
-1.430236E-04
-8.555307E-05
-5.759680E-05
-2.775806E-04
-1.282236E-04
-2.657255E-04
-2.693954E-04
-5.753789E-04
-6.386434E-04
8.767717E-04
1.302184E-03
2.332139E-03
2.742283E-03
3.253497E-03
4.183060E-03
3.641379E-03
2.418618E-03
2.126218E-03
8.931593E-04
5.135206E-04
8.657276E-04
1.760617E-03
1.309257E-03
1.956012E-03
2.666250E-03
2.704287E-03
3.525615E-03
4.350238E-03
4.325189E-03
4.783644E-03
5.302789E-03
5.935501E-03
7.167710E-03
8.245252E-03
9.752914E-03
1.069703E-02
1.320998E-02
1.515576E-02
1.747930E-02
2.035864E-02
2.325296E-02
2.794162E-02
3.357368E-02
3.842193E-02
4.366179E-02
5.044036E-02
5.890823E-02
6.728549E-02
7.870998E-02
9.054700E-02
1.014834E-01
1.134665E-01
1.266472E-01
1.417812E-01
1.564875E-01
1.730929E-01
1.892683E-01
2.037734E-01
2.178833E-01
2.317568E-01
2.475830E-01
2.631782E-01
2.783196E-01
2.884319E-01
3.003622E-01
3.159363E-01
3.255976E-01
3.358103E-01
3.483897E-01
3.588093E-01
3.676559E-01
3.770951E-01
3.864678E-01
3.940229E-01
4.006272E-01
4.081484E-01
4.132886E-01
4.183086E-01
4.259204E-01
4.297459E-01
4.340487E-01
4.379708E-01
4.404033E-01
4.442147E-01
4.482984E-01
4.496739E-01
4.533977E-01
4.548409E-01
4.561789E-01
4.573659E-01
4.609970E-01
4.610162E-01
4.622826E-01
4.637740E-01
4.632244E-01
4.637247E-01
4.656589E-01
4.648953E-01
4.666798E-01
4.666965E-01
4.677397E-01
4.668835E-01
4.658532E-01
4.657463E-01
4.644894E-01
4.643559E-01
4.654797E-01
4.666898E-01
4.677741E-01
4.671979E-01
4.659419E-01
4.646599E-01
4.644664E-01
4.640490E-01
4.616358E-01
4.598164E-01
4.587800E-01
4.573889E-01
4.581008E-01
4.557072E-01
4.520794E-01
4.497363E-01
4.460976E-01
4.426825E-01
4.380766E-01
4.329777E-01
4.305735E-01
4.262217E-01
4.218306E-01
4.163191E-01
4.106804E-01
4.060619E-01
3.982455E-01
3.920428E-01
3.837838E-01
3.766994E-01
3.660561E-01
3.573820E-01
3.478774E-01
3.375870E-01
3.261261E-01
3.143210E-01
3.019726E-01
2.901949E-01
2.768993E-01
2.648170E-01
2.504379E-01
2.363900E-01
2.213292E-01
2.088164E-01
1.919582E-01
1.782624E-01
1.657240E-01
1.466075E-01
1.329402E-01
1.176332E-01
1.030709E-01
9.059387E-02
7.989749E-02
6.867865E-02
5.671792E-02
4.912916E-02
4.259653E-02
3.484225E-02
2.928570E-02
2.532679E-02
2.141825E-02
1.869275E-02
1.562524E-02
1.271938E-02
1.110888E-02
1.005654E-02
9.787092E-03
8.239402E-03
6.108144E-03
5.537993E-03
5.542962E-03
4.659102E-03
4.039747E-03
3.167180E-03
2.610001E-03
1.599202E-03
1.561164E-03
1.627854E-03
7.598244E-04
6.172716E-04
6.428875E-04
6.426165E-04
7.863094E-04
1.203263E-03
6.788116E-04
7.623131E-04
1.548057E-04
6.984576E-04
4.784417E-04
7.249593E-05
2.404555E-04
3.143809E-05
6.418915E-05
-4.482182E-05
-4.332028E-05
-1.016566E-05
-1.681721E-05
-1.034618E-04
4.764865E-04
1.138564E-03
1.696402E-03
2.215394E-03
2.827707E-03
3.498481E-03
8.683187E-04
1.102306E-03
3.509776E-03
5.125038E-03
3.902004E-03
5.175799E-03
6.335822E-03
4.752156E-03
2.607992E-03
1.150536E-03
8.715539E-04
1.198987E-03
1.612282E-03
1.518699E-03
2.924087E-03
3.493636E-03
3.352194E-03
3.950650E-03
3.907267E-03
4.662197E-03
5.233115E-03
5.493197E-03
5.920748E-03
7.003797E-03
8.624173E-03
9.618097E-03
1.078417E-02
1.278444E-02
1.495883E-02
1.747062E-02
1.944139E-02
2.399502E-02
2.903934E-02
3.295550E-02
3.760990E-02
4.409676E-02
5.239488E-02
5.834989E-02
6.737036E-02
7.761570E-02
8.832763E-02
1.030392E-01
1.142325E-01
1.297084E-01
1.424315E-01
1.550949E-01
1.714543E-01
1.883869E-01
2.038625E-01
2.173037E-01
2.314769E-01
2.478924E-01
2.621457E-01
2.772910E-01
2.896447E-01
3.026954E-01
3.155750E-01
3.255482E-01
3.367535E-01
3.482795E-01
3.594322E-01
3.671995E-01
3.757388E-01
3.860359E-01
3.930111E-01
3.999879E-01
4.076174E-01
4.135931E-01
4.183334E-01
4.259004E-01
4.298357E-01
4.337319E-01
4.393663E-01
4.409294E-01
4.442947E-01
4.473597E-01
4.503340E-01
4.536328E-01
4.547403E-01
4.565473E-01
4.581347E-01
4.607930E-01
4.620322E-01
4.641174E-01
4.631557E-01
4.632891E-01
4.643895E-01
4.661635E-01
4.661406E-01
4.667882E-01
4.671591E-01
4.666364E-01
4.665193E-01
4.652379E-01
4.658989E-01
4.661365E-01
4.655286E-01
4.656394E-01
4.666313E-01
4.674296E-01
4.671831E-01
4.648743E-01
4.646186E-01
4.640100E-01
4.632688E-01
4.620186E-01
4.590466E-01
4.577466E-01
4.574423E-01
4.587075E-01
4.558622E-01
4.521932E-01
4.493635E-01
4.458717E-01
4.429060E-01
4.376355E-01
4.327921E-01
4.300453E-01
4.268271E-01
4.227848E-01
4.169265E-01
4.126422E-01
4.081176E-01
3.988725E-01
3.918988E-01
3.826596E-01
3.753767E-01
3.657845E-01
3.575371E-01
3.476811E-01
3.363653E-01
3.258088E-01
3.147620E-01
3.022765E-01
2.910594E-01
2.770082E-01
2.649355E-01
2.502466E-01
2.357597E-01
2.226894E-01
2.077308E-01
1.920787E-01
1.782373E-01
1.625463E-01
1.464747E-01
1.309169E-01
1.170379E-01
1.039114E-01
8.926412E-02
7.894194E-02
6.881992E-02
5.664713E-02
4.873690E-02
4.154886E-02
3.476529E-02
3.027472E-02
2.474522E-02
2.037062E-02
1.788582E-02
1.691503E-02
1.178986E-02
1.113346E-02
9.902963E-03
8.870943E-03
7.538195E-03
5.952629E-03
6.133843E-03
5.661378E-03
4.364253E-03
3.725379E-03
3.291519E-03
2.275641E-03
1.539304E-03
1.344742E-03
1.409236E-03
5.452532E-04
3.669669E-04
4.343037E-04
8.210251E-04
9.521459E-04
9.723956E-04
5.751535E-04
4.351604E-04
3.533927E-04
6.426356E-04
3.597433E-04
4.488845E-04
4.904383E-04
3.278633E-04
3.498272E-04
1.941592E-04
1.134295E-04
3.306808E-04
4.216846E-04
2.376786E-04
5.182818E-04
1.017488E-03
1.496023E-03
2.024738E-03
2.656451E-03
3.056148E-03
1.935088E-03
8.932018E-04
2.331309E-03
3.656296E-03
3.166246E-03
2.930192E-03
5.952253E-03
2.551919E-03
2.357001E-03
1.306392E-03
7.760919E-04
6.275145E-04
7.125344E-04
1.517974E-03
2.704278E-03
3.519509E-03
3.083267E-03
3.874715E-03
3.480012E-03
4.043676E-03
4.487755E-03
5.912092E-03
6.540711E-03
7.561876E-03
8.139943E-03
1.017791E-02
1.099868E-02
1.343503E-02
1.587249E-02
1.725179E-02
2.111849E-02
2.343121E-02
2.720074E-02
3.219735E-02
3.752185E-02
4.276027E-02
5.159014E-02
5.703674E-02
6.642781E-02
7.694712E-02
8.817647E-02
1.027389E-01
1.157054E-01
1.292303E-01
1.419579E-01
1.567931E-01
1.717680E-01
1.884402E-01
2.026377E-01
2.159032E-01
2.321634E-01
2.482034E-01
2.621288E-01
2.753172E-01
2.894153E-01
3.021792E-01
3.151417E-01
3.263399E-01
3.356476E-01
3.485440E-01
3.587756E-01
3.671335E-01
3.744610E-01
3.854634E-01
3.936747E-01
4.005977E-01
4.070926E-01
4.139025E-01
4.196482E-01
4.266275E-01
4.307860E-01
4.344142E-01
4.396030E-01
4.406522E-01
4.445352E-01
4.485077E-01
4.511301E-01
4.533845E-01
4.561990E-01
4.571674E-01
4.595426E-01
4.610075E-01
4.625350E-01
4.644147E-01
4.630160E-01
4.633907E-01
4.652603E-01
4.668559E-01
4.662547E-01
4.655258E-01
4.678109E-01
4.668443E-01
4.655515E-01
4.642322E-01
4.656656E-01
4.665271E-01
4.664769E-01
4.654646E-01
4.670710E-01
4.668361E-01
4.660882E-01
4.653340E-01
4.667727E-01
4.641635E-01
4.639420E-01
4.612122E-01
4.601355E-01
4.593436E-01
4.582315E-01
4.579358E-01
4.551168E-01
4.524272E-01
4.498373E-01
4.467502E-01
4.432739E-01
4.375561E-01
4.332609E-01
4.313139E-01
4.272646E-01
4.227280E-01
4.164940E-01
4.104558E-01
4.068463E-01
3.985132E-01
3.912342E-01
3.827410E-01
3.756852E-01
3.668626E-01
3.579514E-01
3.473899E-01
3.369121E-01
3.266265E-01
3.146808E-01
3.033285E-01
2.922193E-01
2.787043E-01
2.663674E-01
2.545374E-01
2.354323E-01
2.239233E-01
2.071352E-01
1.911729E-01
1.770415E-01
1.601773E-01
1.463675E-01
1.316798E-01
1.160026E-01
1.047808E-01
9.098827E-02
7.826387E-02
6.928119E-02
5.950513E-02
4.898556E-02
4.207897E-02
3.439871E-02
2.936037E-02
2.434737E-02
1.892185E-02
1.767159E-02
1.508460E-02
1.252778E-02
1.088517E-02
9.606833E-03
7.877204E-03
7.128185E-03
6.115654E-03
5.915936E-03
4.478937E-03
3.786902E-03
3.125207E-03
2.891583E-03
2.169465E-03
1.821372E-03
1.141742E-03
1.016718E-03
8.384070E-04
7.822371E-04
7.369622E-04
7.511395E-04
1.055438E-03
9.921339E-04
6.595046E-04
4.556963E-04
2.349087E-04
3.399521E-04
2.439374E-04
4.813639E-04
2.689269E-04
1.945613E-04
2.292527E-04
5.234929E-04
2.683093E-04
1.889863E-04
1.608546E-05
3.250304E-04
2.007440E-05
1.007860E-04
1.996410E-04
3.084186E-04
2.879105E-04
2.634773E-04
1.667560E-03
1.306252E-03
2.362930E-03
2.333889E-03
2.170078E-03
1.034444E-03
2.075657E-03
1.366403E-03
1.507897E-03
9.095847E-04
9.026945E-04
1.213672E-03
1.341036E-03
1.743558E-03
2.491180E-03
2.707219E-03
3.301464E-03
2.925881E-03
3.457016E-03
4.502843E-03
4.445565E-03
6.141307E-03
6.520635E-03
7.393838E-03
8.290030E-03
9.376599E-03
1.179644E-02
1.356065E-02
1.586719E-02
1.826385E-02
2.135853E-02
2.378322E-02
2.801075E-02
3.289783E-02
3.689487E-02
4.319066E-02
5.132794E-02
5.645728E-02
6.712972E-02
7.813840E-02
8.944684E-02
1.025282E-01
1.148454E-01
1.285196E-01
1.436052E-01
1.580493E-01
1.727017E-01
1.869892E-01
2.032333E-01
2.174672E-01
2.329336E-01
2.485624E-01
2.599404E-01
2.750146E-01
2.887581E-01
3.023571E-01
3.157079E-01
3.272715E-01
3.364488E-01
3.485468E-01
3.595150E-01
3.678945E-01
3.764240E-01
3.843915E-01
3.905342E-01
4.005994E-01
4.064186E-01
4.143117E-01
4.202062E-01
4.265595E-01
4.322919E-01
4.351498E-01
4.380262E-01
4.411086E-01
4.447963E-01
4.474164E-01
4.506043E-01
4.531475E-01
4.564377E-01
4.570440E-01
4.587918E-01
4.623162E-01
4.614264E-01
4.626082E-01
4.626459E-01
4.633966E-01
4.647409E-01
4.667010E-01
4.672301E-01
4.668124E-01
4.682517E-01
4.659735E-01
4.638185E-01
4.632852E-01
4.643915E-01
4.667029E-01
4.666669E-01
4.654228E-01
4.667664E-01
4.672594E-01
4.657079E-01
4.662100E-01
4.661166E-01
4.656015E-01
4.634731E-01
4.609955E-01
4.597732E-01
4.592498E-01
4.579356E-01
4.571770E-01
4.552004E-01
4.521828E-01
4.497953E-01
4.467312E-01
4.433595E-01
4.384122E-01
4.339812E-01
4.321067E-01
4.279801E-01
4.234558E-01
4.153474E-01
4.102354E-01
4.046594E-01
3.985929E-01
3.933000E-01
3.825702E-01
3.764341E-01
3.682255E-01
3.588703E-01
3.474520E-01
3.370844E-01
3.272357E-01
3.168534E-01
3.031267E-01
2.918645E-01
2.787107E-01
2.646506E-01
2.528192E-01
2.365782E-01
2.229420E-01
2.073623E-01
1.906675E-01
1.753259E-01
1.607260E-01
1.475651E-01
1.322049E-01
1.156559E-01
1.036705E-01
9.146526E-02
7.936950E-02
6.849823E-02
5.862849E-02
4.865667E-02
4.148023E-02
3.505978E-02
2.816762E-02
2.479206E-02
1.954801E-02
1.785425E-02
1.489549E-02
1.240382E-02
1.105340E-02
9.254091E-03
8.136098E-03
7.653083E-03
6.615536E-03
5.837109E-03
4.975263E-03
3.919829E-03
3.362231E-03
2.630778E-03
1.783707E-03
1.816780E-03
1.218054E-03
8.516603E-04
6.844717E-04
8.427688E-04
8.177881E-04
5.847686E-04
7.155518E-04
6.747824E-04
5.784765E-04
4.105474E-04
2.377773E-04
1.558200E-04
2.103972E-04
2.804242E-04
6.220160E-05
1.879900E-04
-3.172372E-06
3.245714E-04
2.808530E-04
1.452658E-04
1.980530E-04
5.099004E-05
-3.117622E-04
-5.166300E-04
-6.631067E-04
-9.227397E-04
-1.018452E-03
-1.417277E-03
1.247002E-03
1.754655E-04
8.714955E-04
1.236880E-03
1.669115E-03
-3.696633E-04
5.557303E-04
2.439554E-02
1.699736E-02
4.529008E-03
9.748437E-04
1.820180E-03
2.483393E-03
2.676282E-03
3.341484E-03
2.957277E-03
3.784122E-03
3.659115E-03
3.421452E-03
3.903161E-03
4.787779E-03
5.613077E-03
6.827903E-03
7.565416E-03
8.087781E-03
9.134348E-03
1.146412E-02
1.336530E-02
1.559729E-02
1.764349E-02
2.070589E-02
2.381883E-02
2.779609E-02
3.158591E-02
3.666007E-02
4.250577E-02
4.963541E-02
5.801462E-02
6.610478E-02
7.871133E-02
9.054704E-02
1.017023E-01
1.142644E-01
1.263819E-01
1.430248E-01
1.574348E-01
1.724449E-01
1.869451E-01
2.031387E-01
2.169196E-01
2.315647E-01
2.479807E-01
2.602096E-01
2.747980E-01
2.882402E-01
3.022929E-01
3.151811E-01
3.267240E-01
3.380077E-01
3.477866E-01
3.580363E-01
3.680769E-01
3.766882E-01
3.859322E-01
3.934603E-01
4.002298E-01
4.082093E-01
4.129869E-01
4.187005E-01
4.260385E-01
4.321985E-01
4.344402E-01
4.375235E-01
4.427775E-01
4.458642E-01
4.477228E-01
4.506416E-01
4.524459E-01
4.554908E-01
4.566715E-01
4.582418E-01
4.614339E-01
4.613714E-01
4.630693E-01
4.646253E-01
4.637677E-01
4.638115E-01
4.659847E-01
4.666264E-01
4.687596E-01
4.684202E-01
4.659481E-01
4.635525E-01
4.635477E-01
4.636235E-01
4.661683E-01
4.662969E-01
4.669191E-01
4.669274E-01
4.667831E-01
4.653277E-01
4.645532E-01
4.652256E-01
4.658051E-01
4.647685E-01
4.620801E-01
4.599885E-01
4.583859E-01
4.566699E-01
4.553135E-01
4.547221E-01
4.514277E-01
4.497135E-01
4.475982E-01
4.437439E-01
4.394377E-01
4.348850E-01
4.323734E-01
4.283918E-01
4.246375E-01
4.152925E-01
4.096226E-01
4.039812E-01
3.974125E-01
3.940297E-01
3.835015E-01
3.752816E-01
3.682375E-01
3.587272E-01
3.466558E-01
3.368765E-01
3.261424E-01
3.149739E-01
3.025404E-01
2.922010E-01
2.782748E-01
2.638370E-01
2.527322E-01
2.392322E-01
2.209622E-01
2.089521E-01
1.913101E-01
1.756586E-01
1.607256E-01
1.478172E-01
1.330282E-01
1.174046E-01
1.042874E-01
9.160294E-02
7.997696E-02
6.764839E-02
5.851280E-02
4.980317E-02
4.197090E-02
3.552986E-02
2.910856E-02
2.527020E-02
1.996271E-02
1.789678E-02
1.503875E-02
1.287915E-02
1.205202E-02
9.621360E-03
8.733298E-03
7.697155E-03
6.564035E-03
5.622892E-03
4.472500E-03
3.678871E-03
3.993693E-03
2.213930E-03
1.622726E-03
1.618329E-03
1.741589E-03
1.050355E-03
1.200045E-03
1.077237E-03
1.034101E-03
1.198688E-03
1.058009E-03
5.384669E-04
4.479490E-04
4.897411E-04
5.316709E-04
2.023689E-04
1.600169E-04
1.874813E-04
1.066988E-04
3.060532E-04
3.001720E-05
1.318411E-04
2.194337E-04
1.117362E-05
2.081762E-04
3.539515E-04
-3.727023E-04
-8.303223E-04
-1.192462E-03
-1.478502E-03
-1.925285E-03
-2.284706E-03
1.339381E-03
5.814586E-04
5.752120E-04
3.218476E-04
6.106253E-04
7.405558E-04
9.713080E-03
-1.139854E-02
-2.010971E-02
2.125441E-02
1.473243E-03
1.511603E-03
1.609148E-03
2.459160E-03
3.178186E-03
2.525990E-03
2.992360E-03
3.135889E-03
3.773808E-03
4.147665E-03
4.820801E-03
5.212663E-03
6.437034E-03
7.953332E-03
8.248796E-03
9.877879E-03
1.026967E-02
1.329397E-02
1.546104E-02
1.704514E-02
1.943158E-02
2.337720E-02
2.656377E-02
3.108907E-02
3.602205E-02
4.270767E-02
5.040437E-02
5.708159E-02
6.718921E-02
7.991983E-02
9.063117E-02
1.027710E-01
1.143469E-01
1.269760E-01
1.430699E-01
1.573000E-01
1.705725E-01
1.867591E-01
2.027152E-01
2.163293E-01
2.314304E-01
2.474939E-01
2.596832E-01
2.739110E-01
2.868993E-01
3.021201E-01
3.159042E-01
3.260575E-01
3.378802E-01
3.479381E-01
3.580211E-01
3.678971E-01
3.766301E-01
3.859832E-01
3.942584E-01
3.998621E-01
4.073410E-01
4.124151E-01
4.187686E-01
4.253157E-01
4.304436E-01
4.342240E-01
4.383109E-01
4.418400E-01
4.470140E-01
4.484816E-01
4.498121E-01
4.521179E-01
4.547143E-01
4.573959E-01
4.577409E-01
4.594770E-01
4.606845E-01
4.629571E-01
4.648738E-01
4.653862E-01
4.640832E-01
4.649327E-01
4.667417E-01
4.689177E-01
4.692636E-01
4.673185E-01
4.651153E-01
4.650991E-01
4.647508E-01
4.657481E-01
4.670100E-01
4.686562E-01
4.667238E-01
4.674701E-01
4.658951E-01
4.644306E-01
4.654877E-01
4.662527E-01
4.662419E-01
4.640650E-01
4.623447E-01
4.594903E-01
4.568815E-01
4.544806E-01
4.540227E-01
4.513351E-01
4.493175E-01
4.464569E-01
4.435992E-01
4.392794E-01
4.344962E-01
4.315166E-01
4.270521E-01
4.242887E-01
4.169277E-01
4.107630E-01
4.051004E-01
3.982156E-01
3.947268E-01
3.845081E-01
3.753906E-01
3.659447E-01
3.562478E-01
3.462302E-01
3.372210E-01
3.271176E-01
3.148510E-01
3.018918E-01
2.905868E-01
2.776917E-01
2.643113E-01
2.505836E-01
2.362765E-01
2.200653E-01
2.072946E-01
1.940124E-01
1.804311E-01
1.606014E-01
1.469734E-01
1.315357E-01
1.158583E-01
1.038348E-01
9.126314E-02
7.988383E-02
6.749278E-02
5.783237E-02
4.996302E-02
4.196705E-02
3.538981E-02
2.980538E-02
2.600109E-02
2.159781E-02
1.829209E-02
1.474250E-02
1.355956E-02
1.182746E-02
1.030224E-02
8.752107E-03
8.337373E-03
7.050000E-03
5.794453E-03
4.681677E-03
4.195418E-03
3.344774E-03
2.435922E-03
2.180744E-03
2.187288E-03
2.008323E-03
1.290426E-03
1.496846E-03
1.634715E-03
1.728740E-03
1.053958E-03
7.130357E-04
6.806037E-04
3.999908E-04
5.105425E-04
6.718629E-04
3.805998E-04
2.962700E-04
3.833300E-04
1.442190E-04
3.677113E-04
1.806070E-04
2.590449E-04
1.671006E-04
1.167656E-04
3.413156E-04
5.598663E-04
2.840790E-04
1.962862E-04
2.619352E-04
1.211606E-04
1.739613E-04
-3.216257E-06
1.067306E-03
1.168311E-03
5.570092E-04
5.199688E-04
4.829779E-04
-2.773118E-04
2.340881E-02
-1.783333E-02
-1.763049E-02
1.541907E-02
7.923336E-03
8.132183E-04
1.329477E-03
2.163034E-03
2.394602E-03
2.197627E-03
2.327500E-03
2.496234E-03
3.606963E-03
3.890873E-03
4.199022E-03
4.782458E-03
6.332701E-03
7.475111E-03
8.684745E-03
9.820821E-03
1.060936E-02
1.315090E-02
1.557904E-02
1.751398E-02
2.016355E-02
2.305647E-02
2.645859E-02
3.125406E-02
3.751001E-02
4.392793E-02
5.054698E-02
5.671301E-02
6.706106E-02
8.052467E-02
8.798159E-02
1.002226E-01
1.135350E-01
1.261115E-01
1.435213E-01
1.569288E-01
1.706912E-01
1.851069E-01
2.003861E-01
2.164203E-01
2.322872E-01
2.462932E-01
2.598041E-01
2.746580E-01
2.863954E-01
3.009210E-01
3.154866E-01
3.252648E-01
3.374300E-01
3.490266E-01
3.586077E-01
3.691348E-01
3.775713E-01
3.856242E-01
3.930449E-01
3.987574E-01
4.077666E-01
4.136250E-01
4.183244E-01
4.228794E-01
4.287389E-01
4.338406E-01
4.385819E-01
4.420847E-01
4.458354E-01
4.485048E-01
4.489489E-01
4.513568E-01
4.545545E-01
4.578721E-01
4.580104E-01
4.595011E-01
4.600935E-01
4.621116E-01
4.667507E-01
4.657309E-01
4.647262E-01
4.674950E-01
4.689827E-01
4.689946E-01
4.696861E-01
4.686605E-01
4.675490E-01
4.661468E-01
4.663041E-01
4.655540E-01
4.680522E-01
4.675908E-01
4.659580E-01
4.673161E-01
4.662724E-01
4.643903E-01
4.642329E-01
4.668363E-01
4.669530E-01
4.640968E-01
4.621055E-01
4.593648E-01
4.569999E-01
4.546518E-01
4.533514E-01
4.511702E-01
4.485093E-01
4.460502E-01
4.440404E-01
4.396776E-01
4.334554E-01
4.305759E-01
4.269647E-01
4.228946E-01
4.166155E-01
4.102553E-01
4.053741E-01
3.981264E-01
3.925489E-01
3.837139E-01
3.755793E-01
3.654237E-01
3.546093E-01
3.454746E-01
3.358941E-01
3.263790E-01
3.159003E-01
3.044189E-01
2.909593E-01
2.766594E-01
2.640520E-01
2.524802E-01
2.376231E-01
2.208886E-01
2.079454E-01
1.925512E-01
1.775517E-01
1.601993E-01
1.459103E-01
1.324667E-01
1.171419E-01
1.039049E-01
9.048075E-02
7.881478E-02
6.697489E-02
5.764502E-02
4.937993E-02
4.093870E-02
3.543229E-02
3.010609E-02
2.562681E-02
2.201773E-02
1.862706E-02
1.561564E-02
1.377650E-02
1.137904E-02
9.632395E-03
8.972679E-03
7.989082E-03
6.954673E-03
5.935280E-03
5.107560E-03
4.662941E-03
3.523583E-03
2.868530E-03
2.504239E-03
2.290159E-03
1.561073E-03
1.788488E-03
1.605258E-03
2.370155E-03
2.181641E-03
1.368781E-03
1.100857E-03
1.416293E-03
7.578434E-04
9.158922E-04
8.797661E-04
3.007182E-04
2.399054E-04
1.834192E-04
1.099296E-04
4.456466E-05
2.188519E-04
1.832280E-04
3.407368E-04
3.380561E-04
5.308616E-04
6.969036E-04
9.408775E-04
1.677591E-03
2.079060E-03
2.736382E-03
3.213138E-03
3.768878E-03
2.232478E-04
1.730719E-04
1.410470E-04
5.350418E-04
1.253405E-03
2.155051E-03
-4.398473E-02
-7.446578E-03
-2.161765E-02
-2.255062E-03
2.206279E-02
9.357449E-04
1.176206E-03
2.169856E-03
2.440105E-03
2.501464E-03
2.302503E-03
2.418104E-03
3.136651E-03
3.354060E-03
4.747140E-03
5.282265E-03
6.686391E-03
6.833087E-03
8.613404E-03
9.245570E-03
1.093883E-02
1.149692E-02
1.555487E-02
1.653831E-02
1.969728E-02
2.316639E-02
2.607655E-02
3.215494E-02
3.702879E-02
4.447192E-02
5.072518E-02
5.690643E-02
6.793877E-02
7.930803E-02
8.891665E-02
1.007651E-01
1.119010E-01
1.275670E-01
1.431949E-01
1.571002E-01
1.729172E-01
1.842622E-01
2.009765E-01
2.174566E-01
2.326246E-01
2.469291E-01
2.603025E-01
2.746948E-01
2.873237E-01
3.013069E-01
3.152778E-01
3.259117E-01
3.368684E-01
3.489531E-01
3.592226E-01
3.682814E-01
3.771565E-01
3.849491E-01
3.915423E-01
3.989002E-01
4.072015E-01
4.140064E-01
4.176133E-01
4.210636E-01
4.277203E-01
4.343827E-01
4.383232E-01
4.413891E-01
4.452974E-01
4.486811E-01
4.496006E-01
4.519966E-01
4.551222E-01
4.575086E-01
4.573760E-01
4.584769E-01
4.591702E-01
4.621804E-01
4.659230E-01
4.658839E-01
4.665475E-01
4.674693E-01
4.689322E-01
4.695860E-01
4.689626E-01
4.674868E-01
4.677206E-01
4.660705E-01
4.672304E-01
4.658366E-01
4.674238E-01
4.674914E-01
4.669447E-01
4.674254E-01
4.664314E-01
4.649496E-01
4.640095E-01
4.658294E-01
4.658044E-01
4.638945E-01
4.620165E-01
4.581295E-01
4.573458E-01
4.559859E-01
4.531852E-01
4.502463E-01
4.487161E-01
4.467319E-01
4.440601E-01
4.397383E-01
4.342646E-01
4.312669E-01
4.268451E-01
4.214628E-01
4.162440E-01
4.115388E-01
4.068447E-01
3.993424E-01
3.932827E-01
3.830506E-01
3.756766E-01
3.659226E-01
3.530824E-01
3.445252E-01
3.356248E-01
3.252958E-01
3.145695E-01
3.041986E-01
2.911826E-01
2.762190E-01
2.647464E-01
2.533365E-01
2.398125E-01
2.215363E-01
2.074181E-01
1.930358E-01
1.806000E-01
1.603611E-01
1.464893E-01
1.319362E-01
1.167751E-01
1.041497E-01
8.977541E-02
7.831960E-02
6.631497E-02
5.828325E-02
4.760044E-02
4.060053E-02
3.585141E-02
2.976886E-02
2.446157E-02
2.184128E-02
1.901425E-02
1.556034E-02
1.361234E-02
1.113208E-02
9.498809E-03
9.069465E-03
7.420995E-03
7.031835E-03
6.475080E-03
5.419531E-03
4.537032E-03
3.084428E-03
2.888385E-03
2.901686E-03
2.568426E-03
2.626763E-03
2.295745E-03
1.989345E-03
1.869087E-03
1.148633E-03
5.652194E-04
5.635399E-04
8.734746E-04
7.085749E-04
8.567890E-04
5.395863E-04
3.543617E-04
1.419610E-04
1.739806E-04
4.221396E-04
1.831576E-04
1.405897E-04
3.664371E-04
4.532361E-04
2.997034E-04
2.573305E-04
2.731174E-04
5.064318E-04
6.458636E-04
9.095163E-04
1.018284E-03
1.246734E-03
1.406888E-03
7.614151E-04
-5.568282E-04
3.427904E-04
7.825282E-04
1.535987E-03
-2.758940E-02
-3.456149E-02
-1.195076E-02
-1.954642E-02
6.133983E-02
4.730823E-02
2.229594E-03
1.966783E-03
2.138161E-03
2.426635E-03
2.678840E-03
2.526799E-03
2.583506E-03
3.280429E-03
3.540521E-03
4.297205E-03
5.369964E-03
6.510015E-03
6.685509E-03
8.536981E-03
9.239713E-03
1.114501E-02
1.261692E-02
1.495438E-02
1.674760E-02
2.021773E-02
2.349093E-02
2.712925E-02
3.251813E-02
3.609489E-02
4.325298E-02
4.992932E-02
5.724326E-02
6.816832E-02
7.939416E-02
8.962441E-02
1.003038E-01
1.122649E-01
1.281084E-01
1.438765E-01
1.583991E-01
1.730679E-01
1.851037E-01
2.006672E-01
2.166466E-01
2.328921E-01
2.480015E-01
2.605586E-01
2.733633E-01
2.874295E-01
3.004055E-01
3.153115E-01
3.273577E-01
3.366702E-01
3.474290E-01
3.584558E-01
3.671642E-01
3.754498E-01
3.859971E-01
3.930003E-01
4.000189E-01
4.062357E-01
4.134015E-01
4.175571E-01
4.221781E-01
4.277306E-01
4.344702E-01
4.390697E-01
4.414677E-01
4.444537E-01
4.477057E-01
4.496543E-01
4.526528E-01
4.556805E-01
4.576056E-01
4.582010E-01
4.582775E-01
4.581509E-01
4.613751E-01
4.638592E-01
4.655949E-01
4.668765E-01
4.672325E-01
4.678624E-01
4.682758E-01
4.690090E-01
4.670550E-01
4.665904E-01
4.662510E-01
4.680689E-01
4.653490E-01
4.679227E-01
4.686757E-01
4.678160E-01
4.678477E-01
4.665803E-01
4.657922E-01
4.642966E-01
4.644766E-01
4.645458E-01
4.631361E-01
4.628346E-01
4.587377E-01
4.575268E-01
4.555165E-01
4.541907E-01
4.510379E-01
4.484632E-01
4.468111E-01
4.437597E-01
4.392179E-01
4.359769E-01
4.315297E-01
4.260747E-01
4.218987E-01
4.152433E-01
4.110245E-01
4.052707E-01
3.978842E-01
3.918323E-01
3.836381E-01
3.757089E-01
3.660291E-01
3.548128E-01
3.460489E-01
3.354324E-01
3.244117E-01
3.137613E-01
3.038597E-01
2.926946E-01
2.776176E-01
2.651110E-01
2.499869E-01
2.371166E-01
2.285622E-01
2.073878E-01
1.916965E-01
1.767787E-01
1.614526E-01
1.472010E-01
1.316235E-01
1.171619E-01
1.038074E-01
8.946862E-02
7.839578E-02
6.764179E-02
5.868913E-02
4.797613E-02
4.058157E-02
3.533824E-02
2.858323E-02
2.453840E-02
2.147729E-02
1.907673E-02
1.586807E-02
1.303860E-02
1.134309E-02
9.912006E-03
9.203031E-03
7.725070E-03
6.537336E-03
5.891803E-03
4.839216E-03
3.902211E-03
2.803600E-03
2.311793E-03
2.219469E-03
2.278857E-03
2.080717E-03
2.291032E-03
1.539996E-03
1.339587E-03
4.592386E-04
1.807449E-04
2.767382E-04
7.239036E-04
4.344418E-04
5.071054E-04
1.880035E-04
1.913020E-04
3.026990E-04
2.627594E-04
6.574517E-05
1.825219E-05
-1.202924E-04
1.406934E-04
1.944883E-04
3.603967E-04
4.358296E-04
4.151544E-04
-4.383505E-04
-1.266510E-03
-1.693840E-03
-2.300431E-03
-2.881185E-03
-3.575277E-03
-7.054302E-04
4.465979E-04
6.486976E-04
1.524405E-03
2.784105E-03
6.015022E-02
-5.541262E-02
-1.588207E-02
-1.859242E-02
-1.060409E-02
1.196075E-01
3.072101E-03
2.318488E-03
1.883908E-03
1.772574E-03
2.428511E-03
2.845312E-03
3.011186E-03
3.096645E-03
4.038521E-03
3.993684E-03
5.304451E-03
5.926242E-03
6.873734E-03
7.746506E-03
9.084965E-03
1.152890E-02
1.260702E-02
1.471521E-02
1.652132E-02
1.959830E-02
2.302872E-02
2.714829E-02
3.213456E-02
3.664340E-02
4.216243E-02
4.891674E-02
5.564786E-02
6.637394E-02
7.841999E-02
8.951156E-02
9.990676E-02
1.129627E-01
1.285640E-01
1.425505E-01
1.570026E-01
1.727178E-01
1.833285E-01
2.014812E-01
2.157365E-01
2.323326E-01
2.477219E-01
2.594510E-01
2.745935E-01
2.874997E-01
2.994339E-01
3.137684E-01
3.265568E-01
3.373061E-01
3.476748E-01
3.574139E-01
3.658351E-01
3.748991E-01
3.845043E-01
3.919271E-01
3.991675E-01
4.056532E-01
4.119017E-01
4.161600E-01
4.226469E-01
4.272145E-01
4.328930E-01
4.386071E-01
4.410295E-01
4.439763E-01
4.470773E-01
4.495236E-01
4.521538E-01
4.550173E-01
4.566349E-01
4.574527E-01
4.577035E-01
4.576385E-01
4.618057E-01
4.641973E-01
4.658290E-01
4.666051E-01
4.673642E-01
4.669594E-01
4.667122E-01
4.673521E-01
4.660967E-01
4.658518E-01
4.676152E-01
4.677594E-01
4.657123E-01
4.664975E-01
4.683781E-01
4.684478E-01
4.671131E-01
4.664656E-01
4.669853E-01
4.657581E-01
4.664608E-01
4.658381E-01
4.636540E-01
4.631675E-01
4.600662E-01
4.580345E-01
4.559877E-01
4.543804E-01
4.513835E-01
4.487532E-01
4.468741E-01
4.427938E-01
4.383364E-01
4.363631E-01
4.309981E-01
4.256137E-01
4.216738E-01
4.152211E-01
4.105824E-01
4.050499E-01
3.972047E-01
3.912727E-01
3.853810E-01
3.751043E-01
3.652925E-01
3.575311E-01
3.475528E-01
3.368516E-01
3.270048E-01
3.158676E-01
3.036741E-01
2.915053E-01
2.775191E-01
2.649638E-01
2.495423E-01
2.355058E-01
2.243540E-01
2.084967E-01
1.921973E-01
1.778353E-01
1.617931E-01
1.461292E-01
1.310719E-01
1.176826E-01
1.047099E-01
9.035825E-02
7.735682E-02
6.697040E-02
5.850533E-02
5.008775E-02
4.082665E-02
3.413933E-02
2.897530E-02
2.457104E-02
2.164521E-02
1.821427E-02
1.582127E-02
1.317042E-02
1.124922E-02
9.996269E-03
9.084215E-03
6.855557E-03
5.345420E-03
4.728782E-03
4.865525E-03
4.045419E-03
3.723215E-03
3.495754E-03
3.462121E-03
2.006928E-03
1.787609E-03
2.164920E-03
1.539548E-03
1.632229E-03
1.304088E-03
3.614951E-04
4.825126E-04
5.819250E-04
3.842727E-04
5.934230E-04
2.788211E-04
1.829819E-04
4.185928E-04
2.758676E-04
3.059552E-04
1.466221E-04
3.482667E-04
7.720165E-05
1.636256E-04
2.710286E-04
3.198510E-04
3.561721E-04
6.143136E-04
9.446063E-04
1.489157E-03
1.601962E-03
2.106669E-03
2.634408E-03
1.067468E-03
8.481713E-04
4.597885E-04
1.148851E-03
1.904410E-03
-4.799277E-02
1.429077E-01
-3.016150E-04
3.845785E-03
3.944626E-02
-1.175559E-01
2.557180E-03
2.333551E-03
2.027795E-03
9.573502E-04
1.739437E-03
2.706649E-03
2.637454E-03
2.752273E-03
4.037056E-03
4.165920E-03
5.682016E-03
6.066661E-03
7.458731E-03
8.382017E-03
9.425600E-03
1.117956E-02
1.212605E-02
1.492283E-02
1.713829E-02
1.931830E-02
2.282193E-02
2.671949E-02
3.195494E-02
3.560997E-02
4.065125E-02
4.870089E-02
5.709155E-02
6.678668E-02
7.688166E-02
8.763159E-02
1.009665E-01
1.147852E-01
1.284573E-01
1.408811E-01
1.549556E-01
1.721191E-01
1.853027E-01
2.016300E-01
2.169836E-01
2.334567E-01
2.486451E-01
2.617820E-01
2.744588E-01
2.872941E-01
3.001742E-01
3.143385E-01
3.252062E-01
3.369077E-01
3.461051E-01
3.566768E-01
3.668226E-01
3.757725E-01
3.851052E-01
3.919515E-01
3.992910E-01
4.068051E-01
4.112294E-01
4.161772E-01
4.222516E-01
4.283893E-01
4.329835E-01
4.381532E-01
4.403323E-01
4.431549E-01
4.468606E-01
4.498003E-01
4.519912E-01
4.536531E-01
4.556300E-01
4.569076E-01
4.575266E-01
4.587583E-01
4.633507E-01
4.639279E-01
4.641878E-01
4.662715E-01
4.661463E-01
4.662429E-01
4.649319E-01
4.654784E-01
4.650128E-01
4.654256E-01
4.668450E-01
4.660599E-01
4.663658E-01
4.671453E-01
4.680904E-01
4.678734E-01
4.666644E-01
4.669466E-01
4.674922E-01
4.670637E-01
4.668671E-01
4.660804E-01
4.646213E-01
4.641344E-01
4.614683E-01
4.580755E-01
4.551882E-01
4.536833E-01
4.518624E-01
4.496006E-01
4.467501E-01
4.424781E-01
4.378316E-01
4.342130E-01
4.301526E-01
4.258638E-01
4.214798E-01
4.165673E-01
4.099300E-01
4.050173E-01
3.971539E-01
3.912834E-01
3.843190E-01
3.751005E-01
3.655226E-01
3.570283E-01
3.474286E-01
3.365487E-01
3.268151E-01
3.170200E-01
3.040752E-01
2.914441E-01
2.779597E-01
2.625901E-01
2.503905E-01
2.388111E-01
2.246086E-01
2.088573E-01
1.902507E-01
1.782386E-01
1.596691E-01
1.458351E-01
1.320936E-01
1.173157E-01
1.040032E-01
8.914963E-02
7.752047E-02
6.597813E-02
5.908597E-02
5.107420E-02
4.030647E-02
3.532446E-02
2.987691E-02
2.539828E-02
2.185480E-02
1.872971E-02
1.503888E-02
1.268546E-02
1.070244E-02
9.264675E-03
8.773587E-03
7.334873E-03
6.386993E-03
5.360830E-03
5.210813E-03
4.304365E-03
3.566193E-03
3.025766E-03
3.170628E-03
2.305055E-03
2.106713E-03
1.561736E-03
1.107610E-03
1.080403E-03
6.727407E-04
4.893455E-04
5.226874E-04
6.161138E-04
4.271079E-04
3.990663E-04
2.794441E-04
5.244128E-05
3.079536E-04
3.286119E-04
5.026573E-04
2.709598E-04
1.345848E-04
1.445848E-05
5.617365E-05
1.847725E-04
2.158917E-04
2.307923E-04
7.934421E-04
1.318847E-03
1.833465E-03
2.446504E-03
2.941616E-03
3.755216E-03
2.547883E-03
1.700421E-03
4.961651E-04
2.235574E-04
1.737206E-03
8.393128E-02
1.467059E-01
-7.147447E-03
-1.072860E-02
-4.972909E-02
2.113436E-01
2.838289E-03
3.011374E-03
1.964134E-03
-2.017618E-03
2.099866E-03
2.730583E-03
2.997120E-03
3.592148E-03
4.250698E-03
4.342883E-03
5.916790E-03
6.625788E-03
7.142304E-03
8.073637E-03
9.373594E-03
1.096966E-02
1.250627E-02
1.454231E-02
1.736701E-02
1.971017E-02
2.283525E-02
2.702104E-02
3.132995E-02
3.663932E-02
4.271276E-02
4.798922E-02
5.859510E-02
6.713964E-02
7.608760E-02
8.569801E-02
1.001096E-01
1.146735E-01
1.268019E-01
1.418329E-01
1.540516E-01
1.711134E-01
1.849687E-01
2.025568E-01
2.190158E-01
2.330023E-01
2.495651E-01
2.620807E-01
2.742970E-01
2.870234E-01
3.002516E-01
3.143139E-01
3.234509E-01
3.363088E-01
3.455695E-01
3.574119E-01
3.675314E-01
3.753589E-01
3.847620E-01
3.927264E-01
3.981096E-01
4.064316E-01
4.118073E-01
4.173622E-01
4.221820E-01
4.287193E-01
4.321536E-01
4.368584E-01
4.402216E-01
4.429459E-01
4.466053E-01
4.503143E-01
4.510744E-01
4.528297E-01
4.556154E-01
4.572835E-01
4.579915E-01
4.592007E-01
4.621624E-01
4.631820E-01
4.638288E-01
4.642395E-01
4.650167E-01
4.660976E-01
4.658767E-01
4.646344E-01
4.644512E-01
4.650318E-01
4.660158E-01
4.648654E-01
4.668069E-01
4.670145E-01
4.681388E-01
4.670910E-01
4.660358E-01
4.673050E-01
4.675751E-01
4.674061E-01
4.651956E-01
4.644233E-01
4.647775E-01
4.655083E-01
4.619986E-01
4.585718E-01
4.546707E-01
4.529528E-01
4.515226E-01
4.485340E-01
4.466997E-01
4.434865E-01
4.385208E-01
4.343750E-01
4.291511E-01
4.267532E-01
4.220598E-01
4.157667E-01
4.118069E-01
4.063038E-01
3.959571E-01
3.894181E-01
3.842050E-01
3.758223E-01
3.664220E-01
3.558077E-01
3.461915E-01
3.360781E-01
3.266068E-01
3.160599E-01
3.042300E-01
2.913588E-01
2.775853E-01
2.625285E-01
2.487860E-01
2.368969E-01
2.239957E-01
2.085363E-01
1.920741E-01
1.808959E-01
1.604789E-01
1.472934E-01
1.312895E-01
1.165311E-01
1.025533E-01
8.895964E-02
7.776671E-02
6.843820E-02
5.869747E-02
5.092691E-02
4.067741E-02
3.530574E-02
3.015856E-02
2.542107E-02
2.215733E-02
1.810508E-02
1.534736E-02
1.297146E-02
1.139178E-02
9.344066E-03
8.320963E-03
7.359335E-03
6.444944E-03
5.319007E-03
4.540792E-03
3.978860E-03
3.379350E-03
3.602208E-03
2.618141E-03
2.279555E-03
1.975323E-03
1.143836E-03
9.269455E-04
4.074328E-04
6.381139E-04
4.308037E-04
6.579891E-04
1.077459E-03
3.600071E-04
2.084203E-04
1.632856E-04
1.536830E-04
1.860977E-04
5.061124E-04
3.857773E-04
1.089879E-04
1.280450E-04
1.669927E-04
1.200103E-04
-2.174680E-07
2.570762E-04
1.478246E-04
1.305193E-03
2.355456E-03
3.352867E-03
4.446920E-03
5.322777E-03
6.741291E-03
1.963482E-03
1.391443E-03
8.680331E-04
7.575568E-04
3.093387E-03
-7.636102E-02
2.305084E-01
3.929110E-04
4.718112E-03
1.313566E-01
-3.908792E-02
3.337358E-03
3.675506E-03
2.778788E-03
3.640526E-03
2.152173E-03
2.461779E-03
2.248623E-03
3.479143E-03
3.925857E-03
4.700655E-03
6.102448E-03
6.597887E-03
7.707656E-03
8.533188E-03
9.472732E-03
1.124167E-02
1.292616E-02
1.427862E-02
1.692531E-02
1.944563E-02
2.265315E-02
2.734871E-02
3.119940E-02
3.673392E-02
4.272418E-02
4.920627E-02
5.825771E-02
6.752800E-02
7.669380E-02
8.672247E-02
1.002485E-01
1.138950E-01
1.265125E-01
1.426563E-01
1.557376E-01
1.711576E-01
1.862763E-01
2.037817E-01
2.184662E-01
2.306161E-01
2.480215E-01
2.613846E-01
2.744070E-01
2.870860E-01
2.996406E-01
3.138826E-01
3.239869E-01
3.337688E-01
3.467473E-01
3.570312E-01
3.659151E-01
3.755272E-01
3.833806E-01
3.923538E-01
3.993473E-01
4.066461E-01
4.154930E-01
4.179575E-01
4.234088E-01
4.276582E-01
4.324169E-01
4.368846E-01
4.408164E-01
4.431822E-01
4.464676E-01
4.503835E-01
4.525108E-01
4.533014E-01
4.566811E-01
4.575789E-01
4.595133E-01
4.596727E-01
4.606980E-01
4.617969E-01
4.629777E-01
4.620404E-01
4.636930E-01
4.656922E-01
4.671787E-01
4.661141E-01
4.645527E-01
4.651575E-01
4.654428E-01
4.644556E-01
4.661958E-01
4.671783E-01
4.672342E-01
4.658466E-01
4.652968E-01
4.674808E-01
4.672907E-01
4.665432E-01
4.658080E-01
4.643189E-01
4.647830E-01
4.648947E-01
4.608530E-01
4.597240E-01
4.554567E-01
4.526112E-01
4.514854E-01
4.482882E-01
4.458203E-01
4.421691E-01
4.379409E-01
4.333342E-01
4.293581E-01
4.266867E-01
4.217043E-01
4.171618E-01
4.108264E-01
4.041582E-01
3.965230E-01
3.888755E-01
3.837507E-01
3.744068E-01
3.664890E-01
3.555425E-01
3.467040E-01
3.370690E-01
3.251796E-01
3.149561E-01
3.042382E-01
2.914273E-01
2.768963E-01
2.623861E-01
2.504243E-01
2.405473E-01
2.219143E-01
2.103814E-01
1.908691E-01
1.770660E-01
1.619884E-01
1.465054E-01
1.300409E-01
1.158452E-01
1.017742E-01
8.854113E-02
7.774619E-02
6.880412E-02
5.778266E-02
5.029430E-02
4.165598E-02
3.496955E-02
3.034799E-02
2.494826E-02
2.116460E-02
1.850611E-02
1.589198E-02
1.386252E-02
1.172233E-02
9.495644E-03
8.245565E-03
7.074609E-03
6.198621E-03
5.443601E-03
4.597637E-03
3.575747E-03
3.191713E-03
2.970293E-03
2.668244E-03
2.478741E-03
1.776623E-03
1.715702E-03
8.559000E-04
9.904268E-04
1.062008E-03
7.571217E-04
9.318185E-04
1.252670E-03
7.671516E-04
4.006093E-04
5.228576E-04
4.412039E-04
3.902692E-04
3.789155E-04
4.694405E-04
1.445443E-04
1.142707E-04
-1.195664E-05
1.483049E-04
2.745390E-04
-2.013844E-05
3.291894E-04
2.391747E-04
2.592890E-05
-2.745493E-04
-5.317000E-04
-7.233919E-04
-6.469663E-04
6.254732E-04
6.516771E-04
6.578004E-04
6.120094E-04
3.072148E-03
-2.038117E-01
3.434039E-02
1.701846E-03
1.268805E-03
1.749588E-01
3.304644E-02
4.108015E-03
3.879301E-03
3.881457E-03
2.496001E-03
2.123635E-03
2.481143E-03
2.516174E-03
2.207547E-03
3.874076E-03
4.632955E-03
5.057789E-03
6.837193E-03
7.248073E-03
8.569578E-03
1.027867E-02
1.199588E-02
1.331504E-02
1.380114E-02
1.610856E-02
1.907804E-02
2.238569E-02
2.694215E-02
3.154916E-02
3.683293E-02
4.305349E-02
4.967518E-02
5.671101E-02
6.650832E-02
7.848682E-02
8.859720E-02
9.981734E-02
1.132821E-01
1.267341E-01
1.421152E-01
1.561087E-01
1.716313E-01
1.862080E-01
2.030726E-01
2.181021E-01
2.306133E-01
2.479562E-01
2.622557E-01
2.732457E-01
2.864045E-01
3.000734E-01
3.129288E-01
3.246593E-01
3.347176E-01
3.459747E-01
3.566815E-01
3.657115E-01
3.745224E-01
3.837191E-01
3.918063E-01
4.000143E-01
4.059976E-01
4.164308E-01
4.185330E-01
4.231206E-01
4.285146E-01
4.325698E-01
4.360549E-01
4.393186E-01
4.428047E-01
4.463935E-01
4.504781E-01
4.523161E-01
4.528024E-01
4.555000E-01
4.584631E-01
4.595842E-01
4.593320E-01
4.594660E-01
4.606473E-01
4.617525E-01
4.612151E-01
4.625358E-01
4.649430E-01
4.673588E-01
4.670884E-01
4.659897E-01
4.660567E-01
4.644396E-01
4.650451E-01
4.666303E-01
4.676007E-01
4.664852E-01
4.640673E-01
4.639240E-01
4.660553E-01
4.661328E-01
4.651944E-01
4.657546E-01
4.645030E-01
4.644583E-01
4.633806E-01
4.610338E-01
4.596440E-01
4.560655E-01
4.523718E-01
4.514359E-01
4.486555E-01
4.453469E-01
4.413747E-01
4.373654E-01
4.325330E-01
4.286730E-01
4.257041E-01
4.216209E-01
4.172452E-01
4.103020E-01
4.041542E-01
3.961564E-01
3.889632E-01
3.811658E-01
3.739077E-01
3.669240E-01
3.555159E-01
3.465816E-01
3.365756E-01
3.264670E-01
3.142273E-01
3.042527E-01
2.906061E-01
2.773138E-01
2.639151E-01
2.494849E-01
2.382520E-01
2.219846E-01
2.078268E-01
1.913832E-01
1.779142E-01
1.614955E-01
1.468497E-01
1.323115E-01
1.162265E-01
1.019042E-01
8.843724E-02
7.860452E-02
6.800127E-02
5.786140E-02
5.032810E-02
4.217205E-02
3.528537E-02
3.099938E-02
2.488383E-02
2.125084E-02
1.900650E-02
1.546796E-02
1.338564E-02
1.163482E-02
9.891384E-03
8.874291E-03
7.292968E-03
5.690563E-03
5.348369E-03
4.575756E-03
3.889316E-03
3.658785E-03
3.178229E-03
2.506927E-03
2.046926E-03
1.311617E-03
1.713945E-03
1.274011E-03
5.941017E-04
7.624422E-04
6.707579E-04
5.359634E-04
6.207755E-04
5.530347E-04
5.358078E-04
5.278852E-04
2.420237E-04
9.629067E-05
2.834143E-04
2.795190E-04
3.594253E-04
2.234601E-04
-3.045599E-05
2.133521E-05
1.089218E-04
6.702687E-05
2.152723E-04
5.987727E-04
8.281674E-04
1.146705E-03
1.349783E-03
1.655028E-03
2.217063E-03
3.555132E-04
2.821493E-04
1.291554E-04
2.894942E-04
2.489100E-03
-9.378904E-02
-3.536096E-01
5.015272E-03
-3.763476E-03
-2.373894E-02
2.920521E-01
4.858264E-03
4.505294E-03
3.072145E-03
2.567859E-03
2.448461E-03
3.190497E-03
3.328424E-03
3.681488E-03
3.703086E-03
4.230221E-03
4.822221E-03
6.400468E-03
7.664701E-03
8.974571E-03
1.058515E-02
1.238016E-02
1.304112E-02
1.402781E-02
1.682265E-02
1.992108E-02
2.342922E-02
2.661561E-02
3.187542E-02
3.632101E-02
4.206826E-02
4.964670E-02
5.587846E-02
6.531031E-02
7.708749E-02
9.010424E-02
1.016136E-01
1.125781E-01
1.273489E-01
1.427037E-01
1.567831E-01
1.730244E-01
1.854946E-01
2.017959E-01
2.179900E-01
2.305655E-01
2.454742E-01
2.631349E-01
2.742172E-01
2.846152E-01
3.000351E-01
3.120743E-01
3.240092E-01
3.357916E-01
3.465628E-01
3.561161E-01
3.665104E-01
3.741236E-01
3.838787E-01
3.921407E-01
3.988049E-01
4.057773E-01
4.154707E-01
4.188693E-01
4.241235E-01
4.279683E-01
4.328028E-01
4.359328E-01
4.387250E-01
4.434919E-01
4.465169E-01
4.507184E-01
4.524892E-01
4.531773E-01
4.551241E-01
4.583769E-01
4.586418E-01
4.583492E-01
4.582012E-01
4.601823E-01
4.618271E-01
4.616068E-01
4.634687E-01
4.645690E-01
4.662998E-01
4.671218E-01
4.665009E-01
4.658754E-01
4.639875E-01
4.653878E-01
4.675586E-01
4.674504E-01
4.664884E-01
4.636079E-01
4.639373E-01
4.652605E-01
4.654110E-01
4.656697E-01
4.657232E-01
4.642790E-01
4.635420E-01
4.650057E-01
4.618169E-01
4.586803E-01
4.569059E-01
4.524080E-01
4.504746E-01
4.497869E-01
4.477524E-01
4.414761E-01
4.364049E-01
4.334316E-01
4.298337E-01
4.267510E-01
4.230352E-01
4.170978E-01
4.094795E-01
4.049994E-01
3.963027E-01
3.883059E-01
3.823344E-01
3.746713E-01
3.666594E-01
3.555175E-01
3.473000E-01
3.359197E-01
3.252082E-01
3.137664E-01
3.026019E-01
2.900371E-01
2.761272E-01
2.624806E-01
2.502843E-01
2.362253E-01
2.210332E-01
2.068927E-01
1.915927E-01
1.767193E-01
1.613277E-01
1.480010E-01
1.330509E-01
1.156805E-01
1.017113E-01
8.915717E-02
7.820956E-02
6.816918E-02
5.854307E-02
4.995199E-02
4.121275E-02
3.551315E-02
3.051930E-02
2.463466E-02
2.165410E-02
1.937491E-02
1.518322E-02
1.311876E-02
1.207896E-02
9.864168E-03
1.000386E-02
8.198207E-03
6.631829E-03
5.107927E-03
5.113632E-03
4.686878E-03
3.891036E-03
3.037136E-03
2.395198E-03
1.846316E-03
1.986062E-03
1.619689E-03
1.312019E-03
8.879224E-04
4.798218E-04
5.830373E-04
3.939468E-04
4.834239E-04
2.696882E-04
4.469471E-04
1.968184E-04
3.346453E-04
2.083388E-04
1.233103E-04
3.565199E-04
2.741945E-04
1.948394E-04
5.045577E-05
1.270505E-04
2.147578E-04
2.618330E-04
2.115575E-04
1.194659E-03
2.001420E-03
3.052916E-03
3.839638E-03
4.801281E-03
5.736818E-03
3.948263E-05
1.493971E-04
3.106316E-04
1.033485E-03
2.529281E-03
-1.808084E-01
-2.232396E-01
7.272078E-03
1.434726E-03
3.070931E-01
2.846673E-01
4.910563E-03
3.930862E-03
3.165094E-03
2.787065E-03
2.162600E-03
2.885269E-03
3.825197E-03
4.402936E-03
4.079294E-03
3.887829E-03
4.713865E-03
5.571014E-03
7.266014E-03
9.023094E-03
9.807601E-03
1.172050E-02
1.289905E-02
1.490689E-02
1.699180E-02
1.902252E-02
2.325033E-02
2.747300E-02
3.223520E-02
3.708961E-02
4.208183E-02
5.025581E-02
5.558693E-02
6.611284E-02
7.622639E-02
8.740674E-02
9.853305E-02
1.118010E-01
1.274999E-01
1.414873E-01
1.563717E-01
1.737318E-01
1.853823E-01
2.024533E-01
2.177867E-01
2.291318E-01
2.455625E-01
2.614671E-01
2.745561E-01
2.877663E-01
3.010521E-01
3.118396E-01
3.255495E-01
3.355855E-01
3.455338E-01
3.568556E-01
3.648538E-01
3.728014E-01
3.836388E-01
3.918135E-01
3.976849E-01
4.061187E-01
4.138973E-01
4.178960E-01
4.232526E-01
4.271209E-01
4.316272E-01
4.351137E-01
4.392450E-01
4.436954E-01
4.463042E-01
4.497270E-01
4.530235E-01
4.538505E-01
4.552953E-01
4.572141E-01
4.575198E-01
4.582357E-01
4.579576E-01
4.594821E-01
4.619000E-01
4.619017E-01
4.630437E-01
4.639215E-01
4.650870E-01
4.663566E-01
4.669492E-01
4.655488E-01
4.645823E-01
4.666400E-01
4.678534E-01
4.674286E-01
4.671000E-01
4.621629E-01
4.634478E-01
4.663205E-01
4.657186E-01
4.641558E-01
4.651884E-01
4.641852E-01
4.639589E-01
4.639605E-01
4.618444E-01
4.587351E-01
4.576066E-01
4.530241E-01
4.503302E-01
4.511238E-01
4.511861E-01
4.426835E-01
4.368320E-01
4.329878E-01
4.302668E-01
4.269617E-01
4.225290E-01
4.160809E-01
4.103834E-01
4.048486E-01
3.960341E-01
3.887232E-01
3.843966E-01
3.759533E-01
3.667642E-01
3.563737E-01
3.462596E-01
3.360947E-01
3.252328E-01
3.138060E-01
3.030058E-01
2.895850E-01
2.770462E-01
2.641323E-01
2.508727E-01
2.356924E-01
2.196072E-01
2.068545E-01
1.919763E-01
1.806516E-01
1.623398E-01
1.485415E-01
1.356466E-01
1.154549E-01
1.014889E-01
9.056379E-02
7.826453E-02
6.816162E-02
5.771634E-02
4.852156E-02
4.104829E-02
3.577504E-02
3.029824E-02
2.437997E-02
2.178486E-02
1.894920E-02
1.474765E-02
1.274193E-02
1.124297E-02
9.505555E-03
8.969889E-03
7.855544E-03
6.518293E-03
5.659328E-03
5.306051E-03
4.549019E-03
3.744731E-03
3.195578E-03
2.991561E-03
2.827447E-03
2.129731E-03
9.321318E-04
1.259086E-03
1.152546E-03
3.925684E-04
5.064310E-04
1.119638E-03
2.354471E-04
1.786496E-04
2.183875E-04
2.239978E-04
6.142659E-04
3.538982E-04
1.294585E-04
3.106342E-05
3.875570E-04
1.891142E-04
5.669319E-05
-3.358630E-05
1.245885E-04
1.513870E-04
4.009223E-04
1.240891E-03
2.425293E-03
3.420496E-03
4.322906E-03
5.365304E-03
6.306204E-03
5.277146E-04
2.759362E-04
7.446762E-04
1.384522E-03
3.225356E-03
-7.369585E-02
-6.732345E-02
4.948166E-02
1.572560E-02
2.071168E-01
2.751737E-01
4.303009E-03
2.995260E-03
2.434646E-03
2.505565E-03
2.333351E-03
2.763439E-03
3.275668E-03
3.935300E-03
4.381865E-03
4.852593E-03
5.281969E-03
6.062150E-03
6.842129E-03
8.491579E-03
9.238690E-03
1.103031E-02
1.279848E-02
1.400082E-02
1.685634E-02
1.940262E-02
2.283570E-02
2.616444E-02
3.176373E-02
3.780153E-02
4.179665E-02
4.954788E-02
5.691004E-02
6.598023E-02
7.521796E-02
8.798213E-02
1.001384E-01
1.133255E-01
1.288786E-01
1.423135E-01
1.582796E-01
1.746580E-01
1.867440E-01
2.021377E-01
2.185835E-01
2.318629E-01
2.477571E-01
2.617165E-01
2.746553E-01
2.864721E-01
3.011714E-01
3.117953E-01
3.256823E-01
3.365470E-01
3.439642E-01
3.548872E-01
3.653238E-01
3.746344E-01
3.833743E-01
3.912210E-01
3.995557E-01
4.076151E-01
4.132383E-01
4.177475E-01
4.223971E-01
4.264656E-01
4.307469E-01
4.351898E-01
4.388401E-01
4.431345E-01
4.458567E-01
4.484504E-01
4.508927E-01
4.535875E-01
4.561906E-01
4.576471E-01
4.567819E-01
4.568340E-01
4.576800E-01
4.596059E-01
4.617050E-01
4.619272E-01
4.625557E-01
4.630584E-01
4.642414E-01
4.660303E-01
4.657812E-01
4.653193E-01
4.639095E-01
4.645828E-01
4.676831E-01
4.687377E-01
4.682352E-01
4.646930E-01
4.634517E-01
4.645269E-01
4.666390E-01
4.645852E-01
4.649233E-01
4.624293E-01
4.635998E-01
4.636517E-01
4.617641E-01
4.590107E-01
4.576769E-01
4.543022E-01
4.507006E-01
4.506704E-01
4.506290E-01
4.436902E-01
4.385621E-01
4.351074E-01
4.310402E-01
4.259656E-01
4.220182E-01
4.167372E-01
4.102468E-01
4.045796E-01
3.966098E-01
3.900229E-01
3.839479E-01
3.754722E-01
3.675888E-01
3.560763E-01
3.463738E-01
3.366293E-01
3.269381E-01
3.146379E-01
3.029966E-01
2.898988E-01
2.769389E-01
2.652692E-01
2.510576E-01
2.355225E-01
2.208346E-01
2.072619E-01
1.935092E-01
1.783452E-01
1.620783E-01
1.474960E-01
1.333033E-01
1.153014E-01
1.018574E-01
8.953578E-02
7.910145E-02
6.758006E-02
5.689245E-02
4.799825E-02
4.159529E-02
3.675775E-02
3.015917E-02
2.529482E-02
2.268104E-02
1.931916E-02
1.598942E-02
1.347010E-02
1.086123E-02
9.991046E-03
8.668308E-03
7.622000E-03
6.473044E-03
5.758216E-03
4.923972E-03
5.029695E-03
3.719159E-03
3.077094E-03
2.982727E-03
2.954173E-03
2.389602E-03
1.890643E-03
1.488893E-03
9.056765E-04
4.525653E-04
5.981324E-05
8.360754E-04
5.088320E-04
4.159640E-04
2.901276E-04
2.973731E-04
3.576916E-04
1.528316E-04
1.415632E-04
5.145449E-04
1.610206E-04
3.425285E-04
2.138974E-04
2.038374E-04
1.175726E-04
7.167640E-06
2.095123E-04
1.154345E-03
1.986140E-03
2.838132E-03
3.706807E-03
4.646519E-03
5.255934E-03
Z
0.000000E+00
1.000000E+00
2.000000E+00
3.000000E+00
4.000000E+00
5.000000E+00
6.000000E+00
7.000000E+00
8.000000E+00
9.000000E+00
1.000000E+01
1.100000E+01
1.200000E+01
1.300000E+01
1.400000E+01
1.500000E+01
1.600000E+01
1.700000E+01
1.800000E+01
1.900000E+01
2.000000E+01
2.100000E+01
2.200000E+01
2.300000E+01
2.400000E+01
2.500000E+01
2.600000E+01
2.700000E+01
2.800000E+01
2.900000E+01
3.000000E+01
3.100000E+01
3.200000E+01
3.300000E+01
3.400000E+01
3.500000E+01
3.600000E+01
3.700000E+01
3.800000E+01
3.900000E+01
4.000000E+01
4.100000E+01
4.200000E+01
4.300000E+01
4.400000E+01
4.500000E+01
4.600000E+01
4.700000E+01
4.800000E+01
4.900000E+01
5.000000E+01
5.100000E+01
5.200000E+01
5.300000E+01
5.400000E+01
5.500000E+01
5.600000E+01
5.700000E+01
5.800000E+01
5.900000E+01
6.000000E+01
6.100000E+01
6.200000E+01
6.300000E+01
6.400000E+01
6.500000E+01
6.600000E+01
6.700000E+01
6.800000E+01
6.900000E+01
7.000000E+01
7.100000E+01
7.200000E+01
7.300000E+01
7.400000E+01
7.500000E+01
7.600000E+01
7.700000E+01
7.800000E+01
7.900000E+01
8.000000E+01
8.100000E+01
8.200000E+01
8.300000E+01
8.400000E+01
8.500000E+01
8.600000E+01
8.700000E+01
8.800000E+01
8.900000E+01
9.000000E+01
9.100000E+01
9.200000E+01
9.300000E+01
9.400000E+01
9.500000E+01
9.600000E+01
9.700000E+01
9.800000E+01
9.900000E+01
1.000000E+02
1.010000E+02
1.020000E+02
1.030000E+02
1.040000E+02
1.050000E+02
1.060000E+02
1.070000E+02
1.080000E+02
1.090000E+02
1.100000E+02
1.110000E+02
1.120000E+02
1.130000E+02
1.140000E+02
1.150000E+02
1.160000E+02
1.170000E+02
1.180000E+02
1.190000E+02
1.200000E+02
1.210000E+02
1.220000E+02
1.230000E+02
1.240000E+02
1.250000E+02
1.260000E+02
1.270000E+02
1.280000E+02
1.290000E+02
1.300000E+02
1.310000E+02
1.320000E+02
1.330000E+02
1.340000E+02
1.350000E+02
1.360000E+02
1.370000E+02
1.380000E+02
1.390000E+02
1.400000E+02
1.410000E+02
1.420000E+02
1.430000E+02
1.440000E+02
1.450000E+02
1.460000E+02
1.470000E+02
1.480000E+02
1.490000E+02
1.500000E+02
1.510000E+02
1.520000E+02
1.530000E+02
1.540000E+02
1.550000E+02
1.560000E+02
1.570000E+02
1.580000E+02
1.590000E+02
1.600000E+02
1.610000E+02
1.620000E+02
1.630000E+02
1.640000E+02
1.650000E+02
1.660000E+02
1.670000E+02
1.680000E+02
1.690000E+02
1.700000E+02
1.710000E+02
1.720000E+02
1.730000E+02
1.740000E+02
1.750000E+02
1.760000E+02
1.770000E+02
1.780000E+02
1.790000E+02
1.800000E+02
1.810000E+02
1.820000E+02
1.830000E+02
1.840000E+02
1.850000E+02
1.860000E+02
1.870000E+02
1.880000E+02
1.890000E+02
1.900000E+02
1.910000E+02
1.920000E+02
1.930000E+02
1.940000E+02
1.950000E+02
1.960000E+02
1.970000E+02
1.980000E+02
1.990000E+02
2.000000E+02
0.000000E+00
1.000000E+00
2.000000E+00
3.000000E+00
4.000000E+00
5.000000E+00
6.000000E+00
7.000000E+00
8.000000E+00
9.000000E+00
1.000000E+01
1.100000E+01
1.200000E+01
1.300000E+01
1.400000E+01
1.500000E+01
1.600000E+01
1.700000E+01
1.800000E+01
1.900000E+01
2.000000E+01
2.100000E+01
2.200000E+01
2.300000E+01
2.400000E+01
2.500000E+01
2.600000E+01
2.700000E+01
2.800000E+01
2.900000E+01
3.000000E+01
3.100000E+01
3.200000E+01
3.300000E+01
3.400000E+01
3.500000E+01
3.600000E+01
3.700000E+01
3.800000E+01
3.900000E+01
4.000000E+01
4.100000E+01
4.200000E+01
4.300000E+01
4.400000E+01
4.500000E+01
4.600000E+01
4.700000E+01
4.800000E+01
4.900000E+01
5.000000E+01
5.100000E+01
5.200000E+01
5.300000E+01
5.400000E+01
5.500000E+01
5.600000E+01
5.700000E+01
5.800000E+01
5.900000E+01
6.000000E+01
6.100000E+01
6.200000E+01
6.300000E+01
6.400000E+01
6.500000E+01
6.600000E+01
6.700000E+01
6.800000E+01
6.900000E+01
7.000000E+01
7.100000E+01
7.200000E+01
7.300000E+01
7.400000E+01
7.500000E+01
7.600000E+01
7.700000E+01
7.800000E+01
7.900000E+01
8.000000E+01
8.100000E+01
8.200000E+01
8.300000E+01
8.400000E+01
8.500000E+01
8.600000E+01
8.700000E+01
8.800000E+01
8.900000E+01
9.000000E+01
9.100000E+01
9.200000E+01
9.300000E+01
9.400000E+01
9.500000E+01
9.600000E+01
9.700000E+01
9.800000E+01
9.900000E+01
1.000000E+02
1.010000E+02
1.020000E+02
1.030000E+02
1.040000E+02
1.050000E+02
1.060000E+02
1.070000E+02
1.080000E+02
1.090000E+02
1.100000E+02
1.110000E+02
1.120000E+02
1.130000E+02
1.140000E+02
1.150000E+02
1.160000E+02
1.170000E+02
1.180000E+02
1.190000E+02
1.200000E+02
1.210000E+02
1.220000E+02
1.230000E+02
1.240000E+02
1.250000E+02
1.260000E+02
1.270000E+02
1.280000E+02
1.290000E+02
1.300000E+02
1.310000E+02
1.320000E+02
1.330000E+02
1.340000E+02
1.350000E+02
1.360000E+02
1.370000E+02
1.380000E+02
1.390000E+02
1.400000E+02
1.410000E+02
1.420000E+02
1.430000E+02
1.440000E+02
1.450000E+02
1.460000E+02
1.470000E+02
1.480000E+02
1.490000E+02
1.500000E+02
1.510000E+02
1.520000E+02
1.530000E+02
1.540000E+02
1.550000E+02
1.560000E+02
1.570000E+02
1.580000E+02
1.590000E+02
1.600000E+02
1.610000E+02
1.620000E+02
1.630000E+02
1.640000E+02
1.650000E+02
1.660000E+02
1.670000E+02
1.680000E+02
1.690000E+02
1.700000E+02
1.710000E+02
1.720000E+02
1.730000E+02
1.740000E+02
1.750000E+02
1.760000E+02
1.770000E+02
1.780000E+02
1.790000E+02
1.800000E+02
1.810000E+02
1.820000E+02
1.830000E+02
1.840000E+02
1.850000E+02
1.860000E+02
1.870000E+02
1.880000E+02
1.890000E+02
1.900000E+02
1.910000E+02
1.920000E+02
1.930000E+02
1.940000E+02
1.950000E+02
1.960000E+02
1.970000E+02
1.980000E+02
1.990000E+02
2.000000E+02
0.000000E+00
1.000000E+00
2.000000E+00
3.000000E+00
4.000000E+00
5.000000E+00
6.000000E+00
7.000000E+00
8.000000E+00
9.000000E+00
1.000000E+01
1.100000E+01
1.200000E+01
1.300000E+01
1.400000E+01
1.500000E+01
1.600000E+01
1.700000E+01
1.800000E+01
1.900000E+01
2.000000E+01
2.100000E+01
2.200000E+01
2.300000E+01
2.400000E+01
2.500000E+01
2.600000E+01
2.700000E+01
2.800000E+01
2.900000E+01
3.000000E+01
3.100000E+01
3.200000E+01
3.300000E+01
3.400000E+01
3.500000E+01
3.600000E+01
3.700000E+01
3.800000E+01
3.900000E+01
4.000000E+01
4.100000E+01
4.200000E+01
4.300000E+01
4.400000E+01
4.500000E+01
4.600000E+01
4.700000E+01
4.800000E+01
4.900000E+01
5.000000E+01
5.100000E+01
5.200000E+01
5.300000E+01
5.400000E+01
5.500000E+01
5.600000E+01
5.700000E+01
5.800000E+01
5.900000E+01
6.000000E+01
6.100000E+01
6.200000E+01
6.300000E+01
6.400000E+01
6.500000E+01
6.600000E+01
6.700000E+01
6.800000E+01
6.900000E+01
7.000000E+01
7.100000E+01
7.200000E+01
7.300000E+01
7.400000E+01
7.500000E+01
7.600000E+01
7.700000E+01
7.800000E+01
7.900000E+01
8.000000E+01
8.100000E+01
8.200000E+01
8.300000E+01
8.400000E+01
8.500000E+01
8.600000E+01
8.700000E+01
8.800000E+01
8.900000E+01
9.000000E+01
9.100000E+01
9.200000E+01
9.300000E+01
9.400000E+01
9.500000E+01
9.600000E+01
9.700000E+01
9.800000E+01
9.900000E+01
1.000000E+02
1.010000E+02
1.020000E+02
1.030000E+02
1.040000E+02
1.050000E+02
1.060000E+02
1.070000E+02
1.080000E+02
1.090000E+02
1.100000E+02
1.110000E+02
1.120000E+02
1.130000E+02
1.140000E+02
1.150000E+02
1.160000E+02
1.170000E+02
1.180000E+02
1.190000E+02
1.200000E+02
1.210000E+02
1.220000E+02
1.230000E+02
1.240000E+02
1.250000E+02
1.260000E+02
1.270000E+02
1.280000E+02
1.290000E+02
1.300000E+02
1.310000E+02
1.320000E+02
1.330000E+02
1.340000E+02
1.350000E+02
1.360000E+02
1.370000E+02
1.380000E+02
1.390000E+02
1.400000E+02
1.410000E+02
1.420000E+02
1.430000E+02
1.440000E+02
1.450000E+02
1.460000E+02
1.470000E+02
1.480000E+02
1.490000E+02
1.500000E+02
1.510000E+02
1.520000E+02
1.530000E+02
1.540000E+02
1.550000E+02
1.560000E+02
1.570000E+02
1.580000E+02
1.590000E+02
1.600000E+02
1.610000E+02
1.620000E+02
1.630000E+02
1.640000E+02
1.650000E+02
1.660000E+02
1.670000E+02
1.680000E+02
1.690000E+02
1.700000E+02
1.710000E+02
1.720000E+02
1.730000E+02
1.740000E+02
1.750000E+02
1.760000E+02
1.770000E+02
1.780000E+02
1.790000E+02
1.800000E+02
1.810000E+02
1.820000E+02
1.830000E+02
1.840000E+02
1.850000E+02
1.860000E+02
1.870000E+02
1.880000E+02
1.890000E+02
1.900000E+02
1.910000E+02
1.920000E+02
1.930000E+02
1.940000E+02
1.950000E+02
1.960000E+02
1.970000E+02
1.980000E+02
1.990000E+02
2.000000E+02
0.000000E+00
1.000000E+00
2.000000E+00
3.000000E+00
4.000000E+00
5.000000E+00
6.000000E+00
7.000000E+00
8.000000E+00
9.000000E+00
1.000000E+01
1.100000E+01
1.200000E+01
1.300000E+01
1.400000E+01
1.500000E+01
1.600000E+01
1.700000E+01
1.800000E+01
1.900000E+01
2.000000E+01
2.100000E+01
2.200000E+01
2.300000E+01
2.400000E+01
2.500000E+01
2.600000E+01
2.700000E+01
2.800000E+01
2.900000E+01
3.000000E+01
3.100000E+01
3.200000E+01
3.300000E+01
3.400000E+01
3.500000E+01
3.600000E+01
3.700000E+01
3.800000E+01
3.900000E+01
4.000000E+01
4.100000E+01
4.200000E+01
4.300000E+01
4.400000E+01
4.500000E+01
4.600000E+01
4.700000E+01
4.800000E+01
4.900000E+01
5.000000E+01
5.100000E+01
5.200000E+01
5.300000E+01
5.400000E+01
5.500000E+01
5.600000E+01
5.700000E+01
5.800000E+01
5.900000E+01
6.000000E+01
6.100000E+01
6.200000E+01
6.300000E+01
6.400000E+01
6.500000E+01
6.600000E+01
6.700000E+01
6.800000E+01
6.900000E+01
7.000000E+01
7.100000E+01
7.200000E+01
7.300000E+01
7.400000E+01
7.500000E+01
7.600000E+01
7.700000E+01
7.800000E+01
7.900000E+01
8.000000E+01
8.100000E+01
8.200000E+01
8.300000E+01
8.400000E+01
8.500000E+01
8.600000E+01
8.700000E+01
8.800000E+01
8.900000E+01
9.000000E+01
9.100000E+01
9.200000E+01
9.300000E+01
9.400000E+01
9.500000E+01
9.600000E+01
9.700000E+01
9.800000E+01
9.900000E+01
1.000000E+02
1.010000E+02
1.020000E+02
1.030000E+02
1.040000E+02
1.050000E+02
1.060000E+02
1.070000E+02
1.080000E+02
1.090000E+02
1.100000E+02
1.110000E+02
1.120000E+02
1.130000E+02
1.140000E+02
1.150000E+02
1.160000E+02
1.170000E+02
1.180000E+02
1.190000E+02
1.200000E+02
1.210000E+02
1.220000E+02
1.230000E+02
1.240000E+02
1.250000E+02
1.260000E+02
1.270000E+02
1.280000E+02
1.290000E+02
1.300000E+02
1.310000E+02
1.320000E+02
1.330000E+02
1.340000E+02
1.350000E+02
1.360000E+02
1.370000E+02
1.380000E+02
1.390000E+02
1.400000E+02
1.410000E+02
1.420000E+02
1.430000E+02
1.440000E+02
1.450000E+02
1.460000E+02
1.470000E+02
1.480000E+02
1.490000E+02
1.500000E+02
1.510000E+02
1.520000E+02
1.530000E+02
1.540000E+02
1.550000E+02
1.560000E+02
1.570000E+02
1.580000E+02
1.590000E+02
1.600000E+02
1.610000E+02
1.620000E+02
1.630000E+02
1.640000E+02
1.650000E+02
1.660000E+02
1.670000E+02
1.680000E+02
1.690000E+02
1.700000E+02
1.710000E+02
1.720000E+02
1.730000E+02
1.740000E+02
1.750000E+02
1.760000E+02
1.770000E+02
1.780000E+02
1.790000E+02
1.800000E+02
1.810000E+02
1.820000E+02
1.830000E+02
1.840000E+02
1.850000E+02
1.860000E+02
1.870000E+02
1.880000E+02
1.890000E+02
1.900000E+02
1.910000E+02
1.920000E+02
1.930000E+02
1.940000E+02
1.950000E+02
1.960000E+02
1.970000E+02
1.980000E+02
1.990000E+02
2.000000E+02
0.000000E+00
1.000000E+00
2.000000E+00
3.000000E+00
4.000000E+00
5.000000E+00
6.000000E+00
7.000000E+00
8.000000E+00
9.000000E+00
1.000000E+01
1.100000E+01
1.200000E+01
1.300000E+01
1.400000E+01
1.500000E+01
1.600000E+01
1.700000E+01
1.800000E+01
1.900000E+01
2.000000E+01
2.100000E+01
2.200000E+01
2.300000E+01
2.400000E+01
2.500000E+01
2.600000E+01
2.700000E+01
2.800000E+01
2.900000E+01
3.000000E+01
3.100000E+01
3.200000E+01
3.300000E+01
3.400000E+01
3.500000E+01
3.600000E+01
3.700000E+01
3.800000E+01
3.900000E+01
4.000000E+01
4.100000E+01
4.200000E+01
4.300000E+01
4.400000E+01
4.500000E+01
4.600000E+01
4.700000E+01
4.800000E+01
4.900000E+01
5.000000E+01
5.100000E+01
5.200000E+01
5.300000E+01
5.400000E+01
5.500000E+01
5.600000E+01
5.700000E+01
5.800000E+01
5.900000E+01
6.000000E+01
6.100000E+01
6.200000E+01
6.300000E+01
6.400000E+01
6.500000E+01
6.600000E+01
6.700000E+01
6.800000E+01
6.900000E+01
7.000000E+01
7.100000E+01
7.200000E+01
7.300000E+01
7.400000E+01
7.500000E+01
7.600000E+01
7.700000E+01
7.800000E+01
7.900000E+01
8.000000E+01
8.100000E+01
8.200000E+01
8.300000E+01
8.400000E+01
8.500000E+01
8.600000E+01
8.700000E+01
8.800000E+01
8.900000E+01
9.000000E+01
9.100000E+01
9.200000E+01
9.300000E+01
9.400000E+01
9.500000E+01
9.600000E+01
9.700000E+01
9.800000E+01
9.900000E+01
1.000000E+02
1.010000E+02
1.020000E+02
1.030000E+02
1.040000E+02
1.050000E+02
1.060000E+02
1.070000E+02
1.080000E+02
1.090000E+02
1.100000E+02
1.110000E+02
1.120000E+02
1.130000E+02
1.140000E+02
1.150000E+02
1.160000E+02
1.170000E+02
1.180000E+02
1.190000E+02
1.200000E+02
1.210000E+02
1.220000E+02
1.230000E+02
1.240000E+02
1.250000E+02
1.260000E+02
1.270000E+02
1.280000E+02
1.290000E+02
1.300000E+02
1.310000E+02
1.320000E+02
1.330000E+02
1.340000E+02
1.350000E+02
1.360000E+02
1.370000E+02
1.380000E+02
1.390000E+02
1.400000E+02
1.410000E+02
1.420000E+02
1.430000E+02
1.440000E+02
1.450000E+02
1.460000E+02
1.470000E+02
1.480000E+02
1.490000E+02
1.500000E+02
1.510000E+02
1.520000E+02
1.530000E+02
1.540000E+02
1.550000E+02
1.560000E+02
1.570000E+02
1.580000E+02
1.590000E+02
1.600000E+02
1.610000E+02
1.620000E+02
1.630000E+02
1.640000E+02
1.650000E+02
1.660000E+02
1.670000E+02
1.680000E+02
1.690000E+02
1.700000E+02
1.710000E+02
1.720000E+02
1.730000E+02
1.740000E+02
1.750000E+02
1.760000E+02
1.770000E+02
1.780000E+02
1.790000E+02
1.800000E+02
1.810000E+02
1.820000E+02
1.830000E+02
1.840000E+02
1.850000E+02
1.860000E+02
1.870000E+02
1.880000E+02
1.890000E+02
1.900000E+02
1.910000E+02
1.920000E+02
1.930000E+02
1.940000E+02
1.950000E+02
1.960000E+02
1.970000E+02
1.980000E+02
1.990000E+02
2.000000E+02
0.000000E+00
1.000000E+00
2.000000E+00
3.000000E+00
4.000000E+00
5.000000E+00
6.000000E+00
7.000000E+00
8.000000E+00
9.000000E+00
1.000000E+01
1.100000E+01
1.200000E+01
1.300000E+01
1.400000E+01
1.500000E+01
1.600000E+01
1.700000E+01
1.800000E+01
1.900000E+01
2.000000E+01
2.100000E+01
2.200000E+01
2.300000E+01
2.400000E+01
2.500000E+01
2.600000E+01
2.700000E+01
2.800000E+01
2.900000E+01
3.000000E+01
3.100000E+01
3.200000E+01
3.300000E+01
3.400000E+01
3.500000E+01
3.600000E+01
3.700000E+01
3.800000E+01
3.900000E+01
4.000000E+01
4.100000E+01
4.200000E+01
4.300000E+01
4.400000E+01
4.500000E+01
4.600000E+01
4.700000E+01
4.800000E+01
4.900000E+01
5.000000E+01
5.100000E+01
5.200000E+01
5.300000E+01
5.400000E+01
5.500000E+01
5.600000E+01
5.700000E+01
5.800000E+01
5.900000E+01
6.000000E+01
6.100000E+01
6.200000E+01
6.300000E+01
6.400000E+01
6.500000E+01
6.600000E+01
6.700000E+01
6.800000E+01
6.900000E+01
7.000000E+01
7.100000E+01
7.200000E+01
7.300000E+01
7.400000E+01
7.500000E+01
7.600000E+01
7.700000E+01
7.800000E+01
7.900000E+01
8.000000E+01
8.100000E+01
8.200000E+01
8.300000E+01
8.400000E+01
8.500000E+01
8.600000E+01
8.700000E+01
8.800000E+01
8.900000E+01
9.000000E+01
9.100000E+01
9.200000E+01
9.300000E+01
9.400000E+01
9.500000E+01
9.600000E+01
9.700000E+01
9.800000E+01
9.900000E+01
1.000000E+02
1.010000E+02
1.020000E+02
1.030000E+02
1.040000E+02
1.050000E+02
1.060000E+02
1.070000E+02
1.080000E+02
1.090000E+02
1.100000E+02
1.110000E+02
1.120000E+02
1.130000E+02
1.140000E+02
1.150000E+02
1.160000E+02
1.170000E+02
1.180000E+02
1.190000E+02
1.200000E+02
1.210000E+02
1.220000E+02
1.230000E+02
1.240000E+02
1.250000E+02
1.260000E+02
1.270000E+02
1.280000E+02
1.290000E+02
1.300000E+02
1.310000E+02
1.320000E+02
1.330000E+02
1.340000E+02
1.350000E+02
1.360000E+02
1.370000E+02
1.380000E+02
1.390000E+02
1.400000E+02
1.410000E+02
1.420000E+02
1.430000E+02
1.440000E+02
1.450000E+02
1.460000E+02
1.470000E+02
1.480000E+02
1.490000E+02
1.500000E+02
1.510000E+02
1.520000E+02
1.530000E+02
1.540000E+02
1.550000E+02
1.560000E+02
1.570000E+02
1.580000E+02
1.590000E+02
1.600000E+02
1.610000E+02
1.620000E+02
1.630000E+02
1.640000E+02
1.650000E+02
1.660000E+02
1.670000E+02
1.680000E+02
1.690000E+02
1.700000E+02
1.710000E+02
1.720000E+02
1.730000E+02
1.740000E+02
1.750000E+02
1.760000E+02
1.770000E+02
1.780000E+02
1.790000E+02
1.800000E+02
1.810000E+02
1.820000E+02
1.830000E+02
1.840000E+02
1.850000E+02
1.860000E+02
1.870000E+02
1.880000E+02
1.890000E+02
1.900000E+02
1.910000E+02
1.920000E+02
1.930000E+02
1.940000E+02
1.950000E+02
1.960000E+02
1.970000E+02
1.980000E+02
1.990000E+02
2.000000E+02
0.000000E+00
1.000000E+00
2.000000E+00
3.000000E+00
4.000000E+00
5.000000E+00
6.000000E+00
7.000000E+00
8.000000E+00
9.000000E+00
1.000000E+01
1.100000E+01
1.200000E+01
1.300000E+01
1.400000E+01
1.500000E+01
1.600000E+01
1.700000E+01
1.800000E+01
1.900000E+01
2.000000E+01
2.100000E+01
2.200000E+01
2.300000E+01
2.400000E+01
2.500000E+01
2.600000E+01
2.700000E+01
2.800000E+01
2.900000E+01
3.000000E+01
3.100000E+01
3.200000E+01
3.300000E+01
3.400000E+01
3.500000E+01
3.600000E+01
3.700000E+01
3.800000E+01
3.900000E+01
4.000000E+01
4.100000E+01
4.200000E+01
4.300000E+01
4.400000E+01
4.500000E+01
4.600000E+01
4.700000E+01
4.800000E+01
4.900000E+01
5.000000E+01
5.100000E+01
5.200000E+01
5.300000E+01
5.400000E+01
5.500000E+01
5.600000E+01
5.700000E+01
5.800000E+01
5.900000E+01
6.000000E+01
6.100000E+01
6.200000E+01
6.300000E+01
6.400000E+01
6.500000E+01
6.600000E+01
6.700000E+01
6.800000E+01
6.900000E+01
7.000000E+01
7.100000E+01
7.200000E+01
7.300000E+01
7.400000E+01
7.500000E+01
7.600000E+01
7.700000E+01
7.800000E+01
7.900000E+01
8.000000E+01
8.100000E+01
8.200000E+01
8.300000E+01
8.400000E+01
8.500000E+01
8.600000E+01
8.700000E+01
8.800000E+01
8.900000E+01
9.000000E+01
9.100000E+01
9.200000E+01
9.300000E+01
9.400000E+01
9.500000E+01
9.600000E+01
9.700000E+01
9.800000E+01
9.900000E+01
1.000000E+02
1.010000E+02
1.020000E+02
1.030000E+02
1.040000E+02
1.050000E+02
1.060000E+02
1.070000E+02
1.080000E+02
1.090000E+02
1.100000E+02
1.110000E+02
1.120000E+02
1.130000E+02
1.140000E+02
1.150000E+02
1.160000E+02
1.170000E+02
1.180000E+02
1.190000E+02
1.200000E+02
1.210000E+02
1.220000E+02
1.230000E+02
1.240000E+02
1.250000E+02
1.260000E+02
1.270000E+02
1.280000E+02
1.290000E+02
1.300000E+02
1.310000E+02
1.320000E+02
1.330000E+02
1.340000E+02
1.350000E+02
1.360000E+02
1.370000E+02
1.380000E+02
1.390000E+02
1.400000E+02
1.410000E+02
1.420000E+02
1.430000E+02
1.440000E+02
1.450000E+02
1.460000E+02
1.470000E+02
1.480000E+02
1.490000E+02
1.500000E+02
1.510000E+02
1.520000E+02
1.530000E+02
1.540000E+02
1.550000E+02
1.560000E+02
1.570000E+02
1.580000E+02
1.590000E+02
1.600000E+02
1.610000E+02
1.620000E+02
1.630000E+02
1.640000E+02
1.650000E+02
1.660000E+02
1.670000E+02
1.680000E+02
1.690000E+02
1.700000E+02
1.710000E+02
1.720000E+02
1.730000E+02
1.740000E+02
1.750000E+02
1.760000E+02
1.770000E+02
1.780000E+02
1.790000E+02
1.800000E+02
1.810000E+02
1.820000E+02
1.830000E+02
1.840000E+02
1.850000E+02
1.860000E+02
1.870000E+02
1.880000E+02
1.890000E+02
1.900000E+02
1.910000E+02
1.920000E+02
1.930000E+02
1.940000E+02
1.950000E+02
1.960000E+02
1.970000E+02
1.980000E+02
1.990000E+02
2.000000E+02
0.000000E+00
1.000000E+00
2.000000E+00
3.000000E+00
4.000000E+00
5.000000E+00
6.000000E+00
7.000000E+00
8.000000E+00
9.000000E+00
1.000000E+01
1.100000E+01
1.200000E+01
1.300000E+01
1.400000E+01
1.500000E+01
1.600000E+01
1.700000E+01
1.800000E+01
1.900000E+01
2.000000E+01
2.100000E+01
2.200000E+01
2.300000E+01
2.400000E+01
2.500000E+01
2.600000E+01
2.700000E+01
2.800000E+01
2.900000E+01
3.000000E+01
3.100000E+01
3.200000E+01
3.300000E+01
3.400000E+01
3.500000E+01
3.600000E+01
3.700000E+01
3.800000E+01
3.900000E+01
4.000000E+01
4.100000E+01
4.200000E+01
4.300000E+01
4.400000E+01
4.500000E+01
4.600000E+01
4.700000E+01
4.800000E+01
4.900000E+01
5.000000E+01
5.100000E+01
5.200000E+01
5.300000E+01
5.400000E+01
5.500000E+01
5.600000E+01
5.700000E+01
5.800000E+01
5.900000E+01
6.000000E+01
6.100000E+01
6.200000E+01
6.300000E+01
6.400000E+01
6.500000E+01
6.600000E+01
6.700000E+01
6.800000E+01
6.900000E+01
7.000000E+01
7.100000E+01
7.200000E+01
7.300000E+01
7.400000E+01
7.500000E+01
7.600000E+01
7.700000E+01
7.800000E+01
7.900000E+01
8.000000E+01
8.100000E+01
8.200000E+01
8.300000E+01
8.400000E+01
8.500000E+01
8.600000E+01
8.700000E+01
8.800000E+01
8.900000E+01
9.000000E+01
9.100000E+01
9.200000E+01
9.300000E+01
9.400000E+01
9.500000E+01
9.600000E+01
9.700000E+01
9.800000E+01
9.900000E+01
1.000000E+02
1.010000E+02
1.020000E+02
1.030000E+02
1.040000E+02
1.050000E+02
1.060000E+02
1.070000E+02
1.080000E+02
1.090000E+02
1.100000E+02
1.110000E+02
1.120000E+02
1.130000E+02
1.140000E+02
1.150000E+02
1.160000E+02
1.170000E+02
1.180000E+02
1.190000E+02
1.200000E+02
1.210000E+02
1.220000E+02
1.230000E+02
1.240000E+02
1.250000E+02
1.260000E+02
1.270000E+02
1.280000E+02
1.290000E+02
1.300000E+02
1.310000E+02
1.320000E+02
1.330000E+02
1.340000E+02
1.350000E+02
1.360000E+02
1.370000E+02
1.380000E+02
1.390000E+02
1.400000E+02
1.410000E+02
1.420000E+02
1.430000E+02
1.440000E+02
1.450000E+02
1.460000E+02
1.470000E+02
1.480000E+02
1.490000E+02
1.500000E+02
1.510000E+02
1.520000E+02
1.530000E+02
1.540000E+02
1.550000E+02
1.560000E+02
1.570000E+02
1.580000E+02
1.590000E+02
1.600000E+02
1.610000E+02
1.620000E+02
1.630000E+02
1.640000E+02
1.650000E+02
1.660000E+02
1.670000E+02
1.680000E+02
1.690000E+02
1.700000E+02
1.710000E+02
1.720000E+02
1.730000E+02
1.740000E+02
1.750000E+02
1.760000E+02
1.770000E+02
1.780000E+02
1.790000E+02
1.800000E+02
1.810000E+02
1.820000E+02
1.830000E+02
1.840000E+02
1.850000E+02
1.860000E+02
1.870000E+02
1.880000E+02
1.890000E+02
1.900000E+02
1.910000E+02
1.920000E+02
1.930000E+02
1.940000E+02
1.950000E+02
1.960000E+02
1.970000E+02
1.980000E+02
1.990000E+02
2.000000E+02
0.000000E+00
1.000000E+00
2.000000E+00
3.000000E+00
4.000000E+00
5.000000E+00
6.000000E+00
7.000000E+00
8.000000E+00
9.000000E+00
1.000000E+01
1.100000E+01
1.200000E+01
1.300000E+01
1.400000E+01
1.500000E+01
1.600000E+01
1.700000E+01
1.800000E+01
1.900000E+01
2.000000E+01
2.100000E+01
2.200000E+01
2.300000E+01
2.400000E+01
2.500000E+01
2.600000E+01
2.700000E+01
2.800000E+01
2.900000E+01
3.000000E+01
3.100000E+01
3.200000E+01
3.300000E+01
3.400000E+01
3.500000E+01
3.600000E+01
3.700000E+01
3.800000E+01
3.900000E+01
4.000000E+01
4.100000E+01
4.200000E+01
4.300000E+01
4.400000E+01
4.500000E+01
4.600000E+01
4.700000E+01
4.800000E+01
4.900000E+01
5.000000E+01
5.100000E+01
5.200000E+01
5.300000E+01
5.400000E+01
5.500000E+01
5.600000E+01
5.700000E+01
5.800000E+01
5.900000E+01
6.000000E+01
6.100000E+01
6.200000E+01
6.300000E+01
6.400000E+01
6.500000E+01
6.600000E+01
6.700000E+01
6.800000E+01
6.900000E+01
7.000000E+01
7.100000E+01
7.200000E+01
7.300000E+01
7.400000E+01
7.500000E+01
7.600000E+01
7.700000E+01
7.800000E+01
7.900000E+01
8.000000E+01
8.100000E+01
8.200000E+01
8.300000E+01
8.400000E+01
8.500000E+01
8.600000E+01
8.700000E+01
8.800000E+01
8.900000E+01
9.000000E+01
9.100000E+01
9.200000E+01
9.300000E+01
9.400000E+01
9.500000E+01
9.600000E+01
9.700000E+01
9.800000E+01
9.900000E+01
1.000000E+02
1.010000E+02
1.020000E+02
1.030000E+02
1.040000E+02
1.050000E+02
1.060000E+02
1.070000E+02
1.080000E+02
1.090000E+02
1.100000E+02
1.110000E+02
1.120000E+02
1.130000E+02
1.140000E+02
1.150000E+02
1.160000E+02
1.170000E+02
1.180000E+02
1.190000E+02
1.200000E+02
1.210000E+02
1.220000E+02
1.230000E+02
1.240000E+02
1.250000E+02
1.260000E+02
1.270000E+02
1.280000E+02
1.290000E+02
1.300000E+02
1.310000E+02
1.320000E+02
1.330000E+02
1.340000E+02
1.350000E+02
1.360000E+02
1.370000E+02
1.380000E+02
1.390000E+02
1.400000E+02
1.410000E+02
1.420000E+02
1.430000E+02
1.440000E+02
1.450000E+02
1.460000E+02
1.470000E+02
1.480000E+02
1.490000E+02
1.500000E+02
1.510000E+02
1.520000E+02
1.530000E+02
1.540000E+02
1.550000E+02
1.560000E+02
1.570000E+02
1.580000E+02
1.590000E+02
1.600000E+02
1.610000E+02
1.620000E+02
1.630000E+02
1.640000E+02
1.650000E+02
1.660000E+02
1.670000E+02
1.680000E+02
1.690000E+02
1.700000E+02
1.710000E+02
1.720000E+02
1.730000E+02
1.740000E+02
1.750000E+02
1.760000E+02
1.770000E+02
1.780000E+02
1.790000E+02
1.800000E+02
1.810000E+02
1.820000E+02
1.830000E+02
1.840000E+02
1.850000E+02
1.860000E+02
[truncated: 164,802 more chars]
