# Supplementary material for: Visualization of porosity and pore size gradients in electrospun scaffolds using laser metrology
Source: PLoS One. 2023 Mar 9;18(3):e0282903. doi: 10.1371/journal.pone.0282903 (PMC9997878; doi:10.1371/journal.pone.0282903)
Supplement: S1 Data — (GZ) [file pone.0282903.s002.gz › data/Thickness&Porosity/170.Porosity.txt]

Porosity
-1.679809E+02
5.497437E+01
4.778936E+01
8.352059E+01
9.975239E+01
1.441080E+02
1.787911E+02
7.416069E+01
-2.079730E+01
1.056835E+02
2.237299E+02
8.810107E+01
8.257608E+01
7.995051E+01
8.129708E+01
8.516303E+01
5.868756E+01
8.635720E+01
7.099892E+01
7.162431E+01
7.386729E+01
7.113562E+01
7.020408E+01
6.763055E+01
6.852132E+01
7.060431E+01
7.092877E+01
7.583509E+01
7.875763E+01
8.120797E+01
8.206476E+01
8.571381E+01
8.754261E+01
8.878902E+01
8.904809E+01
8.850091E+01
8.853163E+01
8.852601E+01
8.822177E+01
8.867558E+01
8.844159E+01
8.865321E+01
8.831823E+01
8.827950E+01
8.817929E+01
8.802458E+01
8.798137E+01
8.838173E+01
8.800528E+01
8.808946E+01
8.807591E+01
8.801122E+01
8.815166E+01
8.802359E+01
8.777816E+01
8.780281E+01
8.769676E+01
8.777547E+01
8.780385E+01
8.773862E+01
8.763743E+01
8.737996E+01
8.745478E+01
8.748832E+01
8.747447E+01
8.743405E+01
8.732423E+01
8.730808E+01
8.735120E+01
8.725305E+01
8.723314E+01
8.730679E+01
8.723727E+01
8.715544E+01
8.716792E+01
8.710602E+01
8.722739E+01
8.728131E+01
8.711808E+01
8.716260E+01
8.709954E+01
8.753949E+01
8.741165E+01
8.711337E+01
8.700472E+01
8.690474E+01
8.702664E+01
8.695751E+01
8.711794E+01
8.694733E+01
8.686270E+01
8.694325E+01
8.698813E+01
8.691753E+01
8.697694E+01
8.688945E+01
8.683803E+01
8.693044E+01
8.697154E+01
8.714490E+01
8.716869E+01
8.707469E+01
8.699897E+01
8.727481E+01
8.730006E+01
8.720860E+01
8.718373E+01
8.714334E+01
8.727642E+01
8.729280E+01
8.735068E+01
8.731964E+01
8.743177E+01
8.743175E+01
8.751867E+01
8.746554E+01
8.759167E+01
8.758504E+01
8.764972E+01
8.760362E+01
8.767031E+01
8.768960E+01
8.765426E+01
8.783527E+01
8.787159E+01
8.790900E+01
8.793248E+01
8.799379E+01
8.784353E+01
8.810564E+01
8.798909E+01
8.819528E+01
8.826068E+01
8.801695E+01
8.807919E+01
8.841274E+01
8.829977E+01
8.859478E+01
8.849171E+01
8.836376E+01
8.856693E+01
8.864060E+01
8.863948E+01
8.881345E+01
8.883869E+01
8.924269E+01
8.899834E+01
8.895684E+01
8.938408E+01
8.898699E+01
8.878355E+01
8.885257E+01
8.921506E+01
8.909890E+01
8.882537E+01
8.818968E+01
8.724044E+01
8.645229E+01
8.409802E+01
8.273400E+01
8.031475E+01
7.770494E+01
7.584558E+01
7.464553E+01
7.576954E+01
7.449941E+01
7.723848E+01
7.351210E+01
7.755497E+01
7.439849E+01
6.977404E+01
7.240607E+01
7.606640E+01
6.895810E+01
7.620478E+01
6.819083E+01
3.449624E+01
-1.217801E+01
-5.510763E+00
4.992012E+01
5.330256E+01
1.017129E+02
-2.987911E+01
3.904706E+01
-3.180984E+01
4.886975E+01
-4.405161E+01
-5.518686E+01
-4.083677E+03
-6.071068E+02
-8.774853E+01
-3.448099E+01
4.042404E+01
-1.546505E+02
-6.334049E+02
-1.625934E+01
4.321202E+01
9.175594E+01
1.425828E+02
1.753111E+02
2.339216E+02
7.980705E+01
8.205495E+01
6.507891E+01
7.776593E+01
6.655558E+01
3.554307E+02
9.772614E+01
-4.215828E+02
-2.268519E+01
-2.322141E+01
-4.977259E+01
5.729196E+01
7.792577E+01
6.241692E+01
7.801442E+01
8.221042E+01
9.402821E+01
1.550866E+02
7.948541E+01
7.265653E+01
7.565765E+01
6.965081E+01
6.969418E+01
7.043993E+01
7.259115E+01
7.313240E+01
7.476714E+01
7.590142E+01
7.937465E+01
8.275891E+01
8.401846E+01
8.586823E+01
8.830796E+01
8.872997E+01
8.872537E+01
8.873064E+01
8.945236E+01
8.859194E+01
8.783923E+01
8.829466E+01
8.848224E+01
8.843073E+01
8.818983E+01
8.834993E+01
8.843831E+01
8.801963E+01
8.803793E+01
8.846775E+01
8.787692E+01
8.827926E+01
8.785132E+01
8.787751E+01
8.791968E+01
8.782015E+01
8.791949E+01
8.780954E+01
8.789015E+01
8.770110E+01
8.778950E+01
8.773169E+01
8.748411E+01
8.755024E+01
8.742729E+01
8.745937E+01
8.758022E+01
8.746627E+01
8.746815E+01
8.726546E+01
8.734200E+01
8.728673E+01
8.724993E+01
8.721925E+01
8.714891E+01
8.717010E+01
8.709940E+01
8.717157E+01
8.709966E+01
8.712298E+01
8.723371E+01
8.698683E+01
8.693118E+01
8.715733E+01
8.713110E+01
8.698332E+01
8.702406E+01
8.699218E+01
8.703937E+01
8.693921E+01
8.695971E+01
8.700592E+01
8.695898E+01
8.694282E+01
8.705218E+01
8.688496E+01
8.691022E+01
8.695189E+01
8.690400E+01
8.701671E+01
8.707807E+01
8.707764E+01
8.711011E+01
8.699599E+01
8.709116E+01
8.715418E+01
8.721935E+01
8.718865E+01
8.720033E+01
8.711956E+01
8.721004E+01
8.733127E+01
8.737198E+01
8.739417E+01
8.746871E+01
8.744358E+01
8.751433E+01
8.746707E+01
8.747696E+01
8.764517E+01
8.766875E+01
8.758053E+01
8.765149E+01
8.772282E+01
8.784619E+01
8.776893E+01
8.770886E+01
8.790390E+01
8.785421E+01
8.797318E+01
8.780597E+01
8.803056E+01
8.800468E+01
8.816660E+01
8.823723E+01
8.809836E+01
8.804107E+01
8.833456E+01
8.828892E+01
8.852007E+01
8.864654E+01
8.836146E+01
8.858730E+01
8.845531E+01
8.871699E+01
8.882985E+01
8.849184E+01
8.890444E+01
8.899618E+01
8.890014E+01
8.915120E+01
8.901828E+01
8.933800E+01
8.885126E+01
8.916343E+01
8.883171E+01
8.873722E+01
8.851330E+01
8.761777E+01
8.600943E+01
8.350563E+01
8.047311E+01
7.810698E+01
7.601425E+01
7.452881E+01
7.408789E+01
7.299502E+01
7.242512E+01
7.263913E+01
6.836846E+01
7.056574E+01
7.277575E+01
7.397262E+01
6.689467E+01
7.394172E+01
7.243161E+01
7.683478E+01
5.418950E+01
5.870576E+01
5.353955E+01
3.691335E+01
3.785227E+01
6.114916E+01
6.575491E+01
3.541226E+01
6.220801E+01
1.063024E+01
3.546154E+01
4.575090E+01
4.361282E+01
-2.055461E+02
-1.974868E+02
-8.582285E+01
-2.480776E+02
2.182238E+01
-1.628803E+01
-7.322185E+03
2.115024E+02
1.518386E+02
1.056533E+02
1.917559E+01
-2.855963E+01
-5.625642E+01
7.771441E+01
9.478802E+01
6.049372E+01
7.357494E+01
5.092091E+01
-7.138265E+01
-1.510046E+03
2.313144E+02
1.402140E+04
5.935570E+01
7.987731E+02
6.352212E+01
7.218394E+01
7.245864E+01
7.338505E+01
7.458046E+01
7.372731E+01
7.939868E+01
8.050726E+01
7.617510E+01
7.101245E+01
6.867064E+01
6.899494E+01
7.145230E+01
7.166631E+01
7.242339E+01
7.324625E+01
7.552821E+01
7.817456E+01
8.134267E+01
8.388747E+01
8.682803E+01
8.805434E+01
8.845390E+01
8.860139E+01
8.917407E+01
8.889709E+01
8.870876E+01
8.843987E+01
8.882861E+01
8.853812E+01
8.846343E+01
8.810422E+01
8.822465E+01
8.838821E+01
8.815598E+01
8.825752E+01
8.841112E+01
8.800379E+01
8.832033E+01
8.783627E+01
8.788898E+01
8.787222E+01
8.789569E+01
8.798603E+01
8.769560E+01
8.776837E+01
8.776065E+01
8.773561E+01
8.774012E+01
8.742352E+01
8.748644E+01
8.755255E+01
8.750916E+01
8.760146E+01
8.728997E+01
8.746718E+01
8.731678E+01
8.731017E+01
8.731420E+01
8.727070E+01
8.717159E+01
8.703817E+01
8.706525E+01
8.706330E+01
8.705832E+01
8.697767E+01
8.700840E+01
8.715836E+01
8.697959E+01
8.704610E+01
8.700841E+01
8.703629E+01
8.690251E+01
8.695446E+01
8.701838E+01
8.696172E+01
8.691712E+01
8.692274E+01
8.702938E+01
8.695785E+01
8.699237E+01
8.701888E+01
8.690485E+01
8.689422E+01
8.701594E+01
8.703757E+01
8.715454E+01
8.708746E+01
8.700208E+01
8.699831E+01
8.702603E+01
8.706562E+01
8.709284E+01
8.710823E+01
8.729296E+01
8.716062E+01
8.714332E+01
8.718106E+01
8.734834E+01
8.737931E+01
8.741709E+01
8.750585E+01
8.750906E+01
8.748922E+01
8.744223E+01
8.740543E+01
8.756369E+01
8.778438E+01
8.771085E+01
8.768296E+01
8.770381E+01
8.764895E+01
8.766157E+01
8.764994E+01
8.774436E+01
8.788486E+01
8.813821E+01
8.810552E+01
8.796479E+01
8.816146E+01
8.809187E+01
8.834793E+01
8.821076E+01
8.820651E+01
8.839181E+01
8.847205E+01
8.843935E+01
8.847646E+01
8.828367E+01
8.846893E+01
8.875238E+01
8.893216E+01
8.884751E+01
8.887418E+01
8.842909E+01
8.896607E+01
8.889480E+01
8.892991E+01
8.881719E+01
8.910037E+01
8.915324E+01
8.896805E+01
8.897153E+01
8.905720E+01
8.906788E+01
8.783777E+01
8.658899E+01
8.416807E+01
8.134429E+01
7.888108E+01
7.581458E+01
7.547168E+01
7.486263E+01
7.332932E+01
7.136199E+01
7.170212E+01
7.328643E+01
6.748554E+01
7.778155E+01
7.478393E+01
7.511017E+01
7.413313E+01
6.900813E+01
6.648734E+01
6.226728E+01
5.867077E+01
5.583257E+01
4.216376E+01
3.676901E+01
7.200159E+01
1.581810E+02
4.714775E+01
2.669873E+01
4.811904E+01
6.041060E+01
4.394819E+01
2.202075E+01
-4.159716E+00
-3.576726E+01
-1.447787E+02
-1.158581E+03
-3.841173E+01
-7.335846E+01
-1.570697E+02
-3.179336E+02
-3.653971E+01
4.605370E+01
2.841064E+02
3.343218E+02
6.339215E+02
6.384500E+01
7.143979E+01
7.225226E+01
8.539148E+01
6.995807E+01
-4.284528E+01
3.055683E+01
-1.725016E+03
-6.359354E+01
-1.573605E+02
6.892091E+01
7.957668E+01
6.975167E+01
7.426043E+01
5.356988E+01
6.914230E+01
7.963396E+01
7.623215E+01
7.428021E+01
7.968061E+01
7.669047E+01
6.728915E+01
6.697251E+01
7.169885E+01
7.034785E+01
7.293522E+01
7.320728E+01
7.483301E+01
7.917048E+01
8.165409E+01
8.308524E+01
8.618628E+01
8.859567E+01
8.953961E+01
8.872181E+01
8.902837E+01
8.864057E+01
8.824310E+01
8.870689E+01
8.794763E+01
8.872151E+01
8.841917E+01
8.797219E+01
8.817665E+01
8.841717E+01
8.838940E+01
8.813995E+01
8.831659E+01
8.811461E+01
8.822280E+01
8.807722E+01
8.793961E+01
8.798714E+01
8.813849E+01
8.784604E+01
8.766329E+01
8.758301E+01
8.760690E+01
8.769784E+01
8.759516E+01
8.756644E+01
8.754433E+01
8.764250E+01
8.752908E+01
8.750952E+01
8.746156E+01
8.754524E+01
8.739120E+01
8.726465E+01
8.726173E+01
8.722349E+01
8.720077E+01
8.724900E+01
8.707744E+01
8.714134E+01
8.703969E+01
8.710784E+01
8.710217E+01
8.713119E+01
8.707791E+01
8.703187E+01
8.696843E+01
8.690929E+01
8.702060E+01
8.689657E+01
8.691572E+01
8.692624E+01
8.690370E+01
8.704853E+01
8.697513E+01
8.708958E+01
8.691211E+01
8.701647E+01
8.691366E+01
8.699130E+01
8.698113E+01
8.697474E+01
8.705530E+01
8.693309E+01
8.683628E+01
8.707570E+01
8.707065E+01
8.703566E+01
8.716510E+01
8.710010E+01
8.728713E+01
8.725994E+01
8.738837E+01
8.721276E+01
8.720180E+01
8.737229E+01
8.734656E+01
8.753809E+01
8.756801E+01
8.755566E+01
8.742912E+01
8.751845E+01
8.758847E+01
8.756795E+01
8.765910E+01
8.765607E+01
8.774933E+01
8.780306E+01
8.776014E+01
8.770199E+01
8.767298E+01
8.783426E+01
8.786994E+01
8.801975E+01
8.807276E+01
8.815443E+01
8.818514E+01
8.822596E+01
8.828862E+01
8.830605E+01
8.844252E+01
8.842842E+01
8.844745E+01
8.862777E+01
8.844978E+01
8.858620E+01
8.855290E+01
8.878197E+01
8.871057E+01
8.890410E+01
8.897876E+01
8.872756E+01
8.893960E+01
8.890718E+01
8.892617E+01
8.914628E+01
8.862976E+01
8.896429E+01
8.894827E+01
8.915380E+01
8.831674E+01
8.731320E+01
8.593985E+01
8.415582E+01
8.174562E+01
7.895523E+01
7.647195E+01
7.399036E+01
7.479957E+01
7.217957E+01
7.207716E+01
6.980624E+01
7.312950E+01
7.258951E+01
7.348326E+01
7.163373E+01
7.505207E+01
7.147582E+01
5.638160E+01
6.322876E+01
5.037236E+01
5.304281E+01
5.203354E+01
4.039296E+01
3.504454E+01
4.491910E+01
3.680710E+01
3.965408E+01
6.516439E+01
4.405544E+01
6.022434E+01
3.564026E+01
-7.965656E+01
2.852873E+01
2.609140E+01
2.303204E+01
-1.384374E+02
-5.831806E+01
-2.005115E+02
-2.618991E+02
1.935206E+02
3.236816E+02
2.000519E+02
2.233597E+02
1.989523E+02
1.471339E+02
3.654390E+01
6.376805E+01
8.157283E+01
7.888758E+01
8.750554E+01
2.482621E+01
-2.663903E+02
-8.005904E+01
1.571158E+02
6.862758E+02
2.130337E+03
8.675696E+01
8.042684E+01
8.687289E+01
3.680528E+01
6.312438E+01
7.146114E+01
7.457431E+01
7.234948E+01
7.593382E+01
7.752371E+01
7.220623E+01
6.751405E+01
6.983358E+01
7.215463E+01
7.316719E+01
7.475076E+01
7.895559E+01
9.052421E+01
8.058748E+01
8.314150E+01
8.655942E+01
8.860135E+01
8.957025E+01
8.864335E+01
8.862650E+01
8.843613E+01
8.858787E+01
8.859064E+01
8.814325E+01
8.865362E+01
8.864503E+01
8.821137E+01
8.813100E+01
8.816051E+01
8.843327E+01
8.803267E+01
8.809018E+01
8.796602E+01
8.814458E+01
8.807901E+01
8.780719E+01
8.794333E+01
8.800943E+01
8.770399E+01
8.752623E+01
8.758817E+01
8.769889E+01
8.763445E+01
8.764855E+01
8.788454E+01
8.763246E+01
8.767178E+01
8.761346E+01
8.746380E+01
8.754328E+01
8.745931E+01
8.750391E+01
8.737370E+01
8.725378E+01
8.728618E+01
8.726293E+01
8.729730E+01
8.727187E+01
8.714895E+01
8.705418E+01
8.717484E+01
8.723255E+01
8.710935E+01
8.708262E+01
8.694940E+01
8.685471E+01
8.683003E+01
8.693253E+01
8.702309E+01
8.693115E+01
8.685693E+01
8.687613E+01
8.692143E+01
8.696386E+01
8.706525E+01
8.695908E+01
8.691715E+01
8.704141E+01
8.693975E+01
8.704811E+01
8.693339E+01
8.702602E+01
8.705026E+01
8.693056E+01
8.716316E+01
8.716876E+01
8.715840E+01
8.727580E+01
8.725048E+01
8.721228E+01
8.718958E+01
8.730594E+01
8.728204E+01
8.729676E+01
8.728407E+01
8.726830E+01
8.736782E+01
8.749771E+01
8.745078E+01
8.741797E+01
8.753062E+01
8.754970E+01
8.760480E+01
8.763186E+01
8.760671E+01
8.771816E+01
8.784147E+01
8.783550E+01
8.778852E+01
8.773557E+01
8.779750E+01
8.790462E+01
8.795973E+01
8.815522E+01
8.803454E+01
8.823113E+01
8.803083E+01
8.817093E+01
8.829243E+01
8.839136E+01
8.848698E+01
8.839048E+01
8.839723E+01
8.841506E+01
8.863134E+01
8.861935E+01
8.879230E+01
8.864270E+01
8.878450E+01
8.891713E+01
8.871963E+01
8.880087E+01
8.907124E+01
8.878894E+01
8.924728E+01
8.884836E+01
8.930730E+01
8.857131E+01
8.905504E+01
8.794164E+01
8.714058E+01
8.417066E+01
8.294620E+01
8.121516E+01
7.803166E+01
7.496638E+01
7.558108E+01
7.488845E+01
7.175973E+01
7.190760E+01
6.875774E+01
6.556806E+01
6.845543E+01
7.054161E+01
6.945845E+01
7.153606E+01
7.182472E+01
6.745174E+01
7.065104E+01
7.379407E+01
7.298451E+01
6.844667E+01
7.083113E+01
4.427181E+01
6.323635E+01
6.235600E+01
4.877724E+01
6.092113E+01
5.529171E+01
1.581212E+01
-2.397893E+00
-8.563165E+01
4.954664E+00
-3.613352E+02
-3.680562E+02
4.606493E+02
-9.699854E+01
-1.976423E+02
-4.976102E+01
1.558832E+02
1.236599E+02
1.321776E+02
1.543517E+02
1.433642E+02
1.858915E+02
2.777373E+02
6.717306E+01
7.989840E+01
8.151766E+01
9.348273E+01
8.018078E+01
-1.777608E+01
-4.358075E+01
1.067817E+02
1.130769E+02
-5.372849E+01
8.383226E+01
8.694951E+01
1.208729E+02
6.731848E+01
7.081880E+01
7.529608E+01
7.677650E+01
8.281951E+01
8.244547E+01
7.594083E+01
7.368415E+01
7.190755E+01
7.596223E+01
7.397678E+01
7.424074E+01
7.435108E+01
7.994880E+01
8.502764E+01
8.020182E+01
8.508338E+01
8.661789E+01
8.851017E+01
8.880282E+01
8.897186E+01
8.887700E+01
8.808284E+01
8.862093E+01
8.850514E+01
8.791948E+01
8.858895E+01
8.829871E+01
8.845466E+01
8.833882E+01
8.828463E+01
8.829060E+01
8.801092E+01
8.788969E+01
8.784527E+01
8.803758E+01
8.804956E+01
8.783414E+01
8.785192E+01
8.784828E+01
8.768545E+01
8.763704E+01
8.780061E+01
8.762976E+01
8.764332E+01
8.770856E+01
8.763488E+01
8.753862E+01
8.746566E+01
8.750014E+01
8.762559E+01
8.751317E+01
8.745044E+01
8.739098E+01
8.730904E+01
8.735363E+01
8.743061E+01
8.732819E+01
8.727286E+01
8.724488E+01
8.724302E+01
8.735410E+01
8.717374E+01
8.725573E+01
8.710772E+01
8.723316E+01
8.701213E+01
8.699499E+01
8.690045E+01
8.700750E+01
8.691900E+01
8.703180E+01
8.675001E+01
8.679314E+01
8.683088E+01
8.696592E+01
8.692571E+01
8.694407E+01
8.698517E+01
8.706162E+01
8.692564E+01
8.700720E+01
8.704703E+01
8.698069E+01
8.708575E+01
8.706311E+01
8.704816E+01
8.711044E+01
8.716063E+01
8.702784E+01
8.716904E+01
8.718288E+01
8.714901E+01
8.718893E+01
8.721905E+01
8.738642E+01
8.740527E+01
8.733150E+01
8.738374E+01
8.754388E+01
8.733290E+01
8.747460E+01
8.755748E+01
8.761582E+01
8.759750E+01
8.766061E+01
8.767780E+01
8.770373E+01
8.777488E+01
8.768802E+01
8.775545E+01
8.781125E+01
8.789691E+01
8.806065E+01
8.804331E+01
8.820026E+01
8.812368E+01
8.826131E+01
8.809127E+01
8.813079E+01
8.830126E+01
8.831600E+01
8.849230E+01
8.847139E+01
8.836295E+01
8.848498E+01
8.867887E+01
8.864708E+01
8.891315E+01
8.873071E+01
8.882561E+01
8.892569E+01
8.896564E+01
8.868970E+01
8.904051E+01
8.898241E+01
8.845869E+01
8.841871E+01
8.897172E+01
8.870403E+01
8.864516E+01
8.831367E+01
8.715173E+01
8.454588E+01
8.335245E+01
8.193966E+01
7.793036E+01
7.373151E+01
7.264842E+01
7.010652E+01
7.128133E+01
6.710809E+01
6.867310E+01
6.611200E+01
6.913087E+01
7.248165E+01
7.125242E+01
7.203861E+01
6.348389E+01
6.619060E+01
7.275354E+01
7.084152E+01
6.336438E+01
7.015233E+01
7.580467E+01
6.475287E+01
3.286538E+01
5.853186E+01
6.668527E+01
5.361513E+01
6.900313E+01
3.887374E+01
-3.386371E+01
-1.697222E+02
5.566205E+02
-3.565815E+02
5.072032E+02
-2.462134E+01
-8.775991E+01
-9.568471E+01
-1.110313E+02
1.140585E+02
1.059701E+02
1.057232E+02
1.107788E+02
1.144655E+02
1.164523E+02
3.451047E+01
6.152016E+01
7.923740E+01
6.061196E+01
7.243310E+01
1.465382E+02
-3.457693E+01
-8.120039E+01
6.536375E+01
2.358780E+02
-1.693508E+01
8.194875E+01
6.205196E+01
6.812622E+01
7.666330E+01
7.365660E+01
7.598056E+01
7.762780E+01
7.527238E+01
7.701505E+01
7.408270E+01
7.526385E+01
7.651687E+01
7.292247E+01
6.971018E+01
7.310348E+01
7.590793E+01
7.837336E+01
8.522049E+01
8.149590E+01
8.523460E+01
8.660832E+01
8.924609E+01
8.867283E+01
8.884115E+01
8.873560E+01
8.845554E+01
8.846765E+01
8.862486E+01
8.852207E+01
8.821975E+01
8.823653E+01
8.849888E+01
8.812353E+01
8.859878E+01
8.813501E+01
8.801481E+01
8.811732E+01
8.792885E+01
8.800878E+01
8.812688E+01
8.807252E+01
8.778267E+01
8.783189E+01
8.771565E+01
8.773537E+01
8.780513E+01
8.766993E+01
8.764355E+01
8.764348E+01
8.743451E+01
8.742047E+01
8.747663E+01
8.745775E+01
8.748666E+01
8.747340E+01
8.730133E+01
8.734554E+01
8.734685E+01
8.730689E+01
8.727302E+01
8.719790E+01
8.719299E+01
8.716277E+01
8.721565E+01
8.709272E+01
8.700911E+01
8.716554E+01
8.704495E+01
8.716488E+01
8.707460E+01
8.705859E+01
8.714209E+01
8.706632E+01
8.701693E+01
8.707233E+01
8.700861E+01
8.693592E+01
8.685743E+01
8.692236E+01
8.697803E+01
8.691614E+01
8.706364E+01
8.698079E+01
8.694378E+01
8.686572E+01
8.709714E+01
8.702097E+01
8.695112E+01
8.709555E+01
8.706268E+01
8.709920E+01
8.703200E+01
8.701083E+01
8.702803E+01
8.709765E+01
8.724365E+01
8.734946E+01
8.729397E+01
8.722393E+01
8.731784E+01
8.735870E+01
8.737795E+01
8.740803E+01
8.748460E+01
8.753652E+01
8.754998E+01
8.761529E+01
8.746613E+01
8.764983E+01
8.768808E+01
8.771347E+01
8.764483E+01
8.766837E+01
8.774434E+01
8.786586E+01
8.793801E+01
8.797971E+01
8.793683E+01
8.809943E+01
8.821573E+01
8.799592E+01
8.830208E+01
8.818550E+01
8.818665E+01
8.844897E+01
8.861740E+01
8.861595E+01
8.851396E+01
8.842713E+01
8.860968E+01
8.876703E+01
8.860061E+01
8.870692E+01
8.867809E+01
8.900889E+01
8.882971E+01
8.884478E+01
8.894063E+01
8.935476E+01
8.829302E+01
8.846639E+01
8.903143E+01
8.849432E+01
8.866209E+01
8.911560E+01
8.744388E+01
8.509439E+01
8.371250E+01
8.024293E+01
7.855741E+01
7.450643E+01
7.207568E+01
7.056520E+01
6.807689E+01
6.931543E+01
6.699216E+01
6.746531E+01
7.076284E+01
7.029603E+01
6.901209E+01
7.601707E+01
7.482463E+01
7.541497E+01
7.079948E+01
6.483766E+01
6.542297E+01
6.408683E+01
7.908858E+01
5.553590E+01
-2.895304E+01
4.061275E+01
6.311495E+01
4.240689E+01
4.216578E+01
4.122050E+01
1.443620E+01
5.617619E+00
1.978128E+00
-5.580606E+01
-1.946744E+02
3.218307E+02
-4.348863E+01
-7.671202E+01
-8.261142E+01
1.071540E+02
1.056267E+02
1.065756E+02
1.129519E+02
1.158652E+02
1.177515E+02
1.708555E+00
5.412168E+01
7.914682E+01
8.383527E+01
8.311453E+01
7.742170E+01
2.519987E+02
-3.153695E+02
1.543474E+02
1.245801E+02
2.050899E+02
7.855510E+01
8.074058E+01
1.935513E+02
6.620931E+01
6.578961E+01
6.233691E+01
7.381866E+01
6.836014E+01
7.276980E+01
7.364270E+01
7.184424E+01
7.384533E+01
6.963421E+01
7.355140E+01
7.354739E+01
7.548642E+01
7.689276E+01
8.040894E+01
8.204329E+01
8.471891E+01
8.571397E+01
8.815164E+01
8.832809E+01
8.878034E+01
8.866641E+01
8.831770E+01
8.841400E+01
8.868584E+01
8.824264E+01
8.829918E+01
8.842566E+01
8.816038E+01
8.823614E+01
8.853381E+01
8.822118E+01
8.829987E+01
8.817289E+01
8.829847E+01
8.799377E+01
8.814206E+01
8.808468E+01
8.765807E+01
8.797195E+01
8.786981E+01
8.778073E+01
8.768965E+01
8.772514E+01
8.763795E+01
8.748497E+01
8.756354E+01
8.749835E+01
8.756005E+01
8.762473E+01
8.739874E+01
8.738042E+01
8.728926E+01
8.742071E+01
8.730910E+01
8.721846E+01
8.723813E+01
8.717942E+01
8.712215E+01
8.714362E+01
8.721436E+01
8.721359E+01
8.708350E+01
8.716473E+01
8.702292E+01
8.710291E+01
8.697601E+01
8.702755E+01
8.713782E+01
8.707352E+01
8.704928E+01
8.697779E+01
8.699662E+01
8.700117E+01
8.694112E+01
8.687424E+01
8.684008E+01
8.688167E+01
8.700067E+01
8.690887E+01
8.698814E+01
8.693622E+01
8.704828E+01
8.706196E+01
8.695401E+01
8.699035E+01
8.709609E+01
8.711347E+01
8.708843E+01
8.701238E+01
8.699913E+01
8.705633E+01
8.727159E+01
8.724999E+01
8.724450E+01
8.723999E+01
8.733900E+01
8.727217E+01
8.740962E+01
8.729530E+01
8.751745E+01
8.759706E+01
8.754552E+01
8.749938E+01
8.753480E+01
8.769896E+01
8.757306E+01
8.765692E+01
8.782897E+01
8.771866E+01
8.778307E+01
8.793073E+01
8.800481E+01
8.791696E+01
8.791871E+01
8.798869E+01
8.805736E+01
8.800727E+01
8.831312E+01
8.816219E+01
8.820964E+01
8.840655E+01
8.851336E+01
8.853294E+01
8.848919E+01
8.856480E+01
8.853897E+01
8.866657E+01
8.857553E+01
8.867466E+01
8.869502E+01
8.882416E+01
8.892402E+01
8.901812E+01
8.896194E+01
8.897082E+01
8.842506E+01
8.856936E+01
8.878132E+01
8.842093E+01
8.843537E+01
8.888546E+01
8.782451E+01
8.526837E+01
8.326143E+01
8.126871E+01
7.759955E+01
7.342394E+01
7.280291E+01
7.319392E+01
6.997516E+01
7.212764E+01
6.703253E+01
7.262729E+01
7.183515E+01
7.160021E+01
7.065608E+01
7.556905E+01
7.172288E+01
6.689439E+01
6.633594E+01
6.654632E+01
6.434224E+01
6.453034E+01
6.475687E+01
7.000680E+01
5.646576E+01
3.633277E+01
1.996712E+01
4.291943E+01
4.899793E+01
5.877471E+01
2.863261E+01
-2.497755E+01
-1.976439E+02
-1.214214E+03
2.142259E+00
-2.478639E+02
2.224836E+01
-6.165090E+02
-2.677437E+02
1.488076E+02
1.108323E+02
1.179156E+02
1.212073E+02
1.273124E+02
1.341026E+02
2.471694E+01
5.962128E+01
6.590641E+01
8.982272E+01
9.432524E+01
6.543964E+02
-1.964923E+02
-7.668143E+01
7.316139E+01
3.933505E+02
-6.334522E+01
6.911716E+01
6.901244E+01
7.355534E+01
7.816803E+01
7.919103E+01
6.895017E+01
7.558445E+01
6.829745E+01
7.424705E+01
7.063444E+01
6.203739E+01
6.857543E+01
7.110324E+01
7.254912E+01
7.065151E+01
7.412702E+01
7.705048E+01
7.963006E+01
8.172666E+01
8.528810E+01
8.628487E+01
8.803746E+01
8.856976E+01
8.878389E+01
8.874959E+01
8.851501E+01
8.873525E+01
8.842585E+01
8.830926E+01
8.870777E+01
8.834663E+01
8.807604E+01
8.836506E+01
8.866606E+01
8.817131E+01
8.829991E+01
8.807647E+01
8.806617E+01
8.800548E+01
8.810339E+01
8.798648E+01
8.786460E+01
8.782905E+01
8.791905E+01
8.776274E+01
8.770217E+01
8.788589E+01
8.763491E+01
8.756067E+01
8.767268E+01
8.754519E+01
8.736043E+01
8.744143E+01
8.722968E+01
8.737911E+01
8.727706E+01
8.734622E+01
8.718007E+01
8.722064E+01
8.723547E+01
8.707935E+01
8.708460E+01
8.701634E+01
8.701550E+01
8.707371E+01
8.708347E+01
8.704475E+01
8.702084E+01
8.703221E+01
8.699726E+01
8.692731E+01
8.692111E+01
8.689548E+01
8.695516E+01
8.696099E+01
8.694539E+01
8.691165E+01
8.697968E+01
8.687421E+01
8.685977E+01
8.705501E+01
8.689570E+01
8.689265E+01
8.691053E+01
8.698606E+01
8.692592E+01
8.689985E+01
8.706451E+01
8.710955E+01
8.700101E+01
8.719087E+01
8.713462E+01
8.698488E+01
8.709388E+01
8.703874E+01
8.704504E+01
8.722645E+01
8.714259E+01
8.732475E+01
8.731301E+01
8.735652E+01
8.740504E+01
8.725966E+01
8.734276E+01
8.758774E+01
8.741255E+01
8.745448E+01
8.761460E+01
8.758251E+01
8.747506E+01
8.763883E+01
8.794684E+01
8.776898E+01
8.786771E+01
8.791117E+01
8.789486E+01
8.795480E+01
8.800238E+01
8.809658E+01
8.794943E+01
8.811969E+01
8.808053E+01
8.816171E+01
8.818127E+01
8.813343E+01
8.837708E+01
8.849980E+01
8.844241E+01
8.846654E+01
8.838235E+01
8.861813E+01
8.883177E+01
8.872483E+01
8.889705E+01
8.890408E+01
8.916215E+01
8.875432E+01
8.876603E+01
8.892761E+01
8.916653E+01
8.883818E+01
8.854150E+01
8.853849E+01
8.916336E+01
8.914669E+01
8.802390E+01
8.643495E+01
8.378188E+01
8.104112E+01
7.737137E+01
7.392470E+01
7.214797E+01
7.135836E+01
7.204960E+01
7.059233E+01
6.642284E+01
7.020641E+01
6.675801E+01
7.119612E+01
7.214656E+01
7.145469E+01
7.235048E+01
7.129730E+01
7.316999E+01
5.484633E+01
6.949730E+01
6.032016E+01
4.252745E+01
5.347929E+01
2.739351E+01
3.067459E+01
5.945863E+01
5.338185E+01
1.735231E+01
1.069280E+01
-8.433846E+00
-4.183454E+03
-1.747749E+02
-2.453405E+03
-1.201609E+02
-1.433507E+01
2.421723E+01
-1.267664E+01
4.221007E+01
7.719771E+01
7.505986E+01
7.703059E+01
5.689492E+01
3.914806E+01
2.297034E+01
5.179262E+01
7.655807E+01
8.147821E+01
8.269884E+01
8.703731E+01
3.488416E+00
-7.248618E+01
-6.572690E+01
4.034520E+01
1.027171E+02
1.370059E+02
7.133259E+01
7.953322E+01
7.665824E+01
6.900374E+01
7.616407E+01
7.659220E+01
7.448094E+01
7.173851E+01
7.390366E+01
7.273991E+01
6.137334E+01
6.718233E+01
6.929804E+01
6.705864E+01
6.801183E+01
7.143002E+01
7.680046E+01
7.893888E+01
8.219112E+01
8.482498E+01
8.660420E+01
8.804232E+01
8.905741E+01
8.854814E+01
8.850483E+01
8.846519E+01
8.813857E+01
8.860320E+01
8.833327E+01
8.875345E+01
8.852530E+01
8.854007E+01
8.818726E+01
8.864188E+01
8.818946E+01
8.814792E+01
8.846251E+01
8.790422E+01
8.821441E+01
8.793377E+01
8.802569E+01
8.772965E+01
8.789985E+01
8.781753E+01
8.775004E+01
8.782933E+01
8.772613E+01
8.771248E+01
8.770676E+01
8.773223E+01
8.746984E+01
8.736173E+01
8.739414E+01
8.740386E+01
8.735117E+01
8.729937E+01
8.735232E+01
8.730386E+01
8.727672E+01
8.719009E+01
8.698532E+01
8.716715E+01
8.691061E+01
8.704287E+01
8.696439E+01
8.713687E+01
8.705163E+01
8.707593E+01
8.700074E+01
8.695488E+01
8.704928E+01
8.697261E+01
8.692186E+01
8.688561E+01
8.690193E+01
8.684540E+01
8.689898E+01
8.698059E+01
8.695736E+01
8.686874E+01
8.701362E+01
8.684527E+01
8.691498E+01
8.699336E+01
8.678677E+01
8.693759E+01
8.691173E+01
8.700143E+01
8.713060E+01
8.698084E+01
8.715223E+01
8.708932E+01
8.701846E+01
8.708437E+01
8.716258E+01
8.703707E+01
8.726639E+01
8.718586E+01
8.739996E+01
8.727512E+01
8.741931E+01
8.741759E+01
8.739901E+01
8.735949E+01
8.751168E+01
8.744912E+01
8.757328E+01
8.757326E+01
8.753256E+01
8.752248E+01
8.766562E+01
8.787560E+01
8.781857E+01
8.782516E+01
8.777363E+01
8.787669E+01
8.798032E+01
8.808335E+01
8.809038E+01
8.805819E+01
8.818500E+01
8.820148E+01
8.827599E+01
8.832176E+01
8.829510E+01
8.840258E+01
8.835179E+01
8.832979E+01
8.842521E+01
8.840766E+01
8.875370E+01
8.895481E+01
8.867957E+01
8.873891E+01
8.895395E+01
8.889522E+01
8.867536E+01
8.846150E+01
8.844447E+01
8.889091E+01
8.900360E+01
8.812069E+01
8.876929E+01
8.866857E+01
8.834364E+01
8.780756E+01
8.546033E+01
8.325691E+01
8.090845E+01
7.725949E+01
7.417984E+01
7.501397E+01
7.326030E+01
7.073912E+01
7.086118E+01
7.115637E+01
7.382953E+01
7.233475E+01
7.012431E+01
7.687069E+01
6.847714E+01
7.331386E+01
7.473826E+01
8.091992E+01
7.814510E+01
6.984417E+01
5.092212E+01
4.129589E+01
6.479299E+01
5.996227E+01
6.387702E+01
6.228996E+01
6.179367E+01
4.504079E+01
4.395524E+01
2.458620E+01
5.627629E+01
4.172339E+01
-1.674464E+01
3.426116E+01
2.928499E+01
-5.106072E+01
-7.149828E+01
-1.218689E+01
6.531715E+01
8.108449E+01
8.159493E+01
6.424612E+01
5.746796E+01
5.262148E+01
4.361738E+01
8.207865E+01
1.163108E+02
1.184925E+02
8.527513E+01
-1.844942E+01
9.756637E+02
-4.399316E+01
1.706526E+02
-1.912389E+01
9.415520E+01
7.179141E+01
8.532126E+01
7.410967E+01
7.334522E+01
6.613900E+01
6.788475E+01
7.523105E+01
7.092145E+01
6.942654E+01
6.850132E+01
6.745608E+01
6.479676E+01
6.748697E+01
6.637372E+01
7.024580E+01
7.463922E+01
7.847843E+01
8.017357E+01
8.338840E+01
8.513933E+01
8.688158E+01
8.825092E+01
8.844196E+01
8.864500E+01
8.861874E+01
8.846751E+01
8.783198E+01
8.848971E+01
8.836866E+01
8.844906E+01
8.848615E+01
8.855929E+01
8.828207E+01
8.852451E+01
8.817659E+01
8.812728E+01
8.825039E+01
8.814176E+01
8.821563E+01
8.781780E+01
8.796224E+01
8.752570E+01
8.769273E+01
8.774008E+01
8.776840E+01
8.770703E+01
8.769058E+01
8.790494E+01
8.764307E+01
8.766654E+01
8.743292E+01
8.739237E+01
8.745204E+01
8.743817E+01
8.744643E+01
8.735759E+01
8.739116E+01
8.727796E+01
8.717177E+01
8.720068E+01
8.712237E+01
8.719995E+01
8.705562E+01
8.719745E+01
8.697287E+01
8.711526E+01
8.711013E+01
8.703607E+01
8.700158E+01
8.691862E+01
8.702148E+01
8.700592E+01
8.698634E+01
8.689342E+01
8.697228E+01
8.679285E+01
8.696055E+01
8.691063E+01
8.679807E+01
8.699068E+01
8.689643E+01
8.694829E+01
8.697111E+01
8.697014E+01
8.687681E+01
8.693970E+01
8.710099E+01
8.701284E+01
8.711419E+01
8.704026E+01
8.698592E+01
8.704597E+01
8.703369E+01
8.720289E+01
8.716601E+01
8.718398E+01
8.713607E+01
8.722346E+01
8.731297E+01
8.730114E+01
8.726799E+01
8.744558E+01
8.748231E+01
8.747560E+01
8.745229E+01
8.758501E+01
8.756776E+01
8.748296E+01
8.754169E+01
8.761725E+01
8.764814E+01
8.781601E+01
8.785988E+01
8.780488E+01
8.780902E+01
8.796006E+01
8.804616E+01
8.799358E+01
8.801534E+01
8.810981E+01
8.821491E+01
8.838802E+01
8.824722E+01
8.834488E+01
8.867384E+01
8.836931E+01
8.847182E+01
8.833522E+01
8.851718E+01
8.853696E+01
8.860428E+01
8.854234E+01
8.872974E+01
8.889612E+01
8.852959E+01
8.859812E+01
8.865606E+01
8.859276E+01
8.857232E+01
8.848909E+01
8.868563E+01
8.826903E+01
8.907707E+01
8.869922E+01
8.872396E+01
8.768519E+01
8.516364E+01
8.227185E+01
8.108637E+01
7.815567E+01
7.524805E+01
7.497002E+01
7.238573E+01
7.333503E+01
6.952704E+01
6.839611E+01
6.995618E+01
7.023896E+01
6.757628E+01
7.068903E+01
6.921197E+01
7.082145E+01
7.067832E+01
6.972086E+01
7.433822E+01
7.416678E+01
5.560675E+01
3.987246E+01
5.846627E+01
6.972659E+01
6.799286E+01
6.292551E+01
5.798054E+01
4.800853E+01
3.674909E+01
3.435082E+01
2.935229E+01
3.707254E+01
-2.028100E+01
2.965915E+01
3.783939E+01
3.071188E+01
1.941832E+00
-9.949416E+01
-7.588825E+00
2.828363E+01
-1.400168E+01
-1.232201E+02
-1.808841E+02
-3.237755E+02
5.651090E+01
5.919253E+01
6.479955E+01
8.923652E+01
8.595170E+01
5.673137E+01
5.981549E+02
-1.041774E+02
8.387926E+01
6.580331E+01
9.151195E+01
6.999811E+01
8.461591E+01
7.232323E+01
7.875651E+01
7.778676E+01
6.785530E+01
7.854103E+01
7.454441E+01
7.160748E+01
6.711396E+01
6.911844E+01
6.949948E+01
6.967980E+01
7.057197E+01
6.882248E+01
7.540097E+01
7.822574E+01
8.125258E+01
8.506453E+01
8.543958E+01
8.683676E+01
8.808869E+01
8.869631E+01
8.816952E+01
8.847540E+01
8.843326E+01
8.787468E+01
8.828638E+01
8.825901E+01
8.862443E+01
8.828078E+01
8.854044E+01
8.823231E+01
8.865975E+01
8.818393E+01
8.802623E+01
8.810120E+01
8.823702E+01
8.821355E+01
8.808139E+01
8.797200E+01
8.775257E+01
8.790854E+01
8.780521E+01
8.776554E+01
8.768951E+01
8.764915E+01
8.768085E+01
8.745842E+01
8.755178E+01
8.737464E+01
8.748413E+01
8.749347E+01
8.745685E+01
8.744900E+01
8.730957E+01
8.743493E+01
8.716166E+01
8.714839E+01
8.714458E+01
8.723521E+01
8.721028E+01
8.717436E+01
8.711589E+01
8.699424E+01
8.689152E+01
8.707063E+01
8.700246E+01
8.691380E+01
8.695479E+01
8.688662E+01
8.692586E+01
8.706132E+01
8.689752E+01
8.689977E+01
8.687660E+01
8.690227E+01
8.676239E+01
8.680890E+01
8.694079E+01
8.688192E+01
8.681728E+01
8.692025E+01
8.685734E+01
8.706625E+01
8.708980E+01
8.717109E+01
8.696076E+01
8.698696E+01
8.700615E+01
8.703226E+01
8.709483E+01
8.707210E+01
8.729505E+01
8.717046E+01
8.725988E+01
8.709718E+01
8.714959E+01
8.725022E+01
8.727392E+01
8.725620E+01
8.735574E+01
8.741808E+01
8.753724E+01
8.756148E+01
8.759338E+01
8.749812E+01
8.753995E+01
8.760135E+01
8.763949E+01
8.765950E+01
8.776042E+01
8.781580E+01
8.775614E+01
8.774171E+01
8.790334E+01
8.805862E+01
8.808591E+01
8.800726E+01
8.800214E+01
8.820377E+01
8.828668E+01
8.820624E+01
8.798838E+01
8.842794E+01
8.838345E+01
8.846661E+01
8.834740E+01
8.837867E+01
8.856104E+01
8.855606E+01
8.876030E+01
8.873754E+01
8.872998E+01
8.863166E+01
8.871329E+01
8.852171E+01
8.895551E+01
8.861095E+01
8.859273E+01
8.888693E+01
8.863479E+01
8.922262E+01
8.863788E+01
8.926644E+01
8.835916E+01
8.634127E+01
8.284103E+01
8.056660E+01
7.853919E+01
7.644715E+01
7.847010E+01
7.250155E+01
7.119404E+01
6.879902E+01
6.553071E+01
6.696659E+01
6.808728E+01
7.145192E+01
6.748792E+01
7.068634E+01
7.503693E+01
7.868538E+01
7.018388E+01
7.038876E+01
7.040836E+01
6.274821E+01
6.453684E+01
6.640011E+01
6.081684E+01
4.942918E+01
3.317385E+01
4.944540E+01
4.762582E+01
4.330631E+01
6.846745E+01
7.719935E+01
3.416543E+01
-2.471405E+01
-3.462058E+02
-4.938309E+02
-2.264218E+02
1.889370E+01
-2.588380E+01
2.195424E+01
8.647515E+01
5.625723E+01
8.417294E+00
-1.840565E+01
-4.245048E+01
3.911720E+01
7.590953E+01
5.947475E+01
8.699098E+01
8.752866E+01
9.364365E+01
7.711490E+01
-4.155911E+01
4.876384E+01
6.167013E+01
9.015826E+01
7.508395E+01
8.614217E+01
8.360607E+01
7.804496E+01
7.462490E+01
6.823072E+01
8.291409E+01
7.791436E+01
7.427168E+01
6.772469E+01
7.026407E+01
7.223426E+01
6.790771E+01
7.169563E+01
7.191157E+01
7.410597E+01
7.618472E+01
7.979418E+01
8.262995E+01
8.446580E+01
8.543805E+01
8.699688E+01
8.843451E+01
8.837176E+01
8.856496E+01
8.898217E+01
8.837208E+01
8.864425E+01
8.832367E+01
8.850002E+01
8.832710E+01
8.826572E+01
8.800077E+01
8.845947E+01
8.809798E+01
8.807295E+01
8.811548E+01
8.812584E+01
8.804244E+01
8.801539E+01
8.793515E+01
8.786453E+01
8.801910E+01
8.783762E+01
8.774053E+01
8.779878E+01
8.770838E+01
8.763726E+01
8.764438E+01
8.764570E+01
8.747939E+01
8.750357E+01
8.746815E+01
8.737052E+01
8.735613E+01
8.730047E+01
8.730384E+01
8.720570E+01
8.727010E+01
8.716297E+01
8.714241E+01
8.722498E+01
8.720660E+01
8.708910E+01
8.713796E+01
8.696497E+01
8.704346E+01
8.693979E+01
8.696139E+01
8.705782E+01
8.691716E+01
8.688309E+01
8.698371E+01
8.685249E+01
8.685973E+01
8.691013E+01
8.688323E+01
8.682657E+01
8.688208E+01
8.684801E+01
8.693246E+01
8.690471E+01
8.692320E+01
8.705502E+01
8.698840E+01
8.699038E+01
8.701413E+01
8.699300E+01
8.700739E+01
8.704817E+01
8.703315E+01
8.707200E+01
8.705728E+01
8.726049E+01
8.721577E+01
8.716942E+01
8.715352E+01
8.724122E+01
8.734519E+01
8.730593E+01
8.728949E+01
8.721519E+01
8.737650E+01
8.754205E+01
8.758209E+01
8.753133E+01
8.744863E+01
8.753638E+01
8.763067E+01
8.775839E+01
8.783686E+01
8.781487E+01
8.783664E+01
8.780228E+01
8.767705E+01
8.794743E+01
8.795787E+01
8.807138E+01
8.794528E+01
8.791714E+01
8.806345E+01
8.812183E+01
8.814971E+01
8.816502E+01
8.844919E+01
8.831134E+01
8.835323E+01
8.841869E+01
8.850732E+01
8.864242E+01
8.862358E+01
8.881274E+01
8.898370E+01
8.886349E+01
8.866089E+01
8.866825E+01
8.847502E+01
8.880359E+01
8.885990E+01
8.880192E+01
8.907209E+01
8.870708E+01
8.916771E+01
8.901521E+01
8.894318E+01
8.746285E+01
8.555292E+01
8.277933E+01
7.951300E+01
7.758107E+01
7.605003E+01
7.535101E+01
7.478037E+01
7.146757E+01
7.171920E+01
6.650239E+01
7.214194E+01
7.028486E+01
7.306084E+01
7.292077E+01
7.425876E+01
7.349942E+01
7.468383E+01
6.984519E+01
7.656052E+01
7.426438E+01
5.333890E+01
6.904870E+01
5.409655E+01
4.843777E+01
4.478183E+01
-6.143582E+01
-5.799857E+01
2.729243E+01
3.146289E+01
-6.798370E+01
3.268843E+01
-2.977500E+01
2.425304E+02
-1.748985E+02
5.539153E+02
-2.185783E+02
-5.553800E+02
-1.283640E+02
-3.337293E+01
4.181067E+01
-1.118497E+01
-7.574894E+01
-1.641817E+02
-2.304754E+02
1.549450E+01
7.564931E+01
8.169298E+01
9.507738E+01
8.251380E+01
1.232624E+02
9.293227E+01
3.947803E+02
5.018708E+02
1.363097E+02
8.841527E+01
6.004138E+01
8.314889E+01
7.399887E+01
7.350550E+01
7.249389E+01
6.963445E+01
8.153641E+01
7.387007E+01
7.006847E+01
7.021718E+01
7.278591E+01
7.299918E+01
7.053920E+01
7.259324E+01
7.427549E+01
7.425477E+01
7.917566E+01
8.078287E+01
8.328659E+01
8.494864E+01
8.578907E+01
8.744792E+01
8.816080E+01
8.881604E+01
8.756469E+01
8.869657E+01
8.866503E+01
8.860527E+01
8.832754E+01
8.808585E+01
8.814667E+01
8.806459E+01
8.815961E+01
8.788638E+01
8.816770E+01
8.813562E+01
8.833275E+01
8.802991E+01
8.803368E+01
8.800243E+01
8.791373E+01
8.777245E+01
8.780518E+01
8.790211E+01
8.776351E+01
8.766233E+01
8.759916E+01
8.762584E+01
8.765844E+01
8.755854E+01
8.756406E+01
8.754346E+01
8.752049E+01
8.733472E+01
8.748792E+01
8.732435E+01
8.712689E+01
8.726241E+01
8.724197E+01
8.713525E+01
8.718013E+01
8.725164E+01
8.713326E+01
8.716776E+01
8.715501E+01
8.714178E+01
8.707043E+01
8.698461E+01
8.706289E+01
8.704522E+01
8.698625E+01
8.692676E+01
8.697102E+01
8.688057E+01
8.700145E+01
8.694772E+01
8.696384E+01
8.685653E+01
8.689656E+01
8.687672E+01
8.685829E+01
8.687161E+01
8.688873E+01
8.700489E+01
8.691635E+01
8.700770E+01
8.694851E+01
8.703469E+01
8.705476E+01
8.694692E+01
8.697600E+01
8.711087E+01
8.709116E+01
8.712287E+01
8.722357E+01
8.726317E+01
8.720758E+01
8.732449E+01
8.722070E+01
8.732784E+01
8.732244E+01
8.720964E+01
8.737275E+01
8.741160E+01
8.754307E+01
8.769329E+01
8.759429E+01
8.753005E+01
8.769722E+01
8.777130E+01
8.776859E+01
8.789782E+01
8.764090E+01
8.766321E+01
8.770056E+01
8.787486E+01
8.803197E+01
8.802526E+01
8.800133E+01
8.814721E+01
8.816320E+01
8.822162E+01
8.820929E+01
8.820662E+01
8.835464E+01
8.842999E+01
8.855172E+01
8.852910E+01
8.852126E+01
8.855008E+01
8.867392E+01
8.895041E+01
8.900730E+01
8.882053E+01
8.887629E+01
8.902037E+01
8.894971E+01
8.879247E+01
8.923971E+01
8.875633E+01
8.916956E+01
8.866072E+01
8.860664E+01
8.918385E+01
8.874275E+01
8.786545E+01
8.506932E+01
8.339986E+01
8.018523E+01
7.929035E+01
7.638327E+01
7.445664E+01
7.350335E+01
7.179198E+01
7.175217E+01
7.389692E+01
7.976727E+01
7.476833E+01
7.050395E+01
7.312548E+01
6.767572E+01
7.401860E+01
7.185190E+01
6.356463E+01
7.186127E+01
7.462240E+01
7.748210E+01
7.030436E+01
6.439767E+01
4.797601E+01
5.753479E+01
3.241117E+01
2.529977E+01
1.349663E+01
-7.364626E+01
-7.005955E+01
6.362579E+00
7.758983E+00
-5.998662E+01
-2.853605E+01
6.399139E+01
3.840798E+01
4.566312E+01
-1.488248E+01
1.645483E+02
1.274134E+02
1.594119E+02
1.769380E+02
1.840270E+02
1.595166E+02
6.516501E+01
8.400493E+01
7.416650E+01
4.364512E+01
8.879353E+01
1.076170E+02
1.376127E+02
9.024149E+01
7.816451E+02
8.976363E+01
7.879168E+01
4.569012E+01
7.954339E+01
7.495469E+01
7.934676E+01
7.971528E+01
6.937741E+01
8.189366E+01
7.453779E+01
7.616171E+01
7.648240E+01
7.388392E+01
6.965144E+01
7.284132E+01
7.466307E+01
7.740197E+01
7.661084E+01
7.872887E+01
8.087022E+01
8.340035E+01
8.472819E+01
8.665408E+01
8.818504E+01
8.785423E+01
8.829560E+01
8.791159E+01
8.863408E+01
8.859572E+01
8.845579E+01
8.832393E+01
8.827703E+01
8.836225E+01
8.829471E+01
8.829508E+01
8.793952E+01
8.836290E+01
8.824000E+01
8.820867E+01
8.811899E+01
8.809612E+01
8.800686E+01
8.798390E+01
8.783734E+01
8.778375E+01
8.780629E+01
8.776165E+01
8.766296E+01
8.748055E+01
8.753074E+01
8.766642E+01
8.757880E+01
8.755848E+01
8.749451E+01
8.744801E+01
8.734316E+01
8.747046E+01
8.736511E+01
8.732621E+01
8.741098E+01
8.730356E+01
8.712159E+01
8.729939E+01
8.716417E+01
8.711172E+01
8.710933E+01
8.699373E+01
8.707410E+01
8.709980E+01
8.708381E+01
8.721018E+01
8.705266E+01
8.701814E+01
8.704526E+01
8.706643E+01
8.700793E+01
8.687960E+01
8.695559E+01
8.695651E+01
8.682055E+01
8.689941E+01
8.713692E+01
8.688964E+01
8.694550E+01
8.701505E+01
8.693126E+01
8.700087E+01
8.701276E+01
8.696509E+01
8.701055E+01
8.708531E+01
8.704004E+01
8.712457E+01
8.709745E+01
8.707059E+01
8.705487E+01
8.714971E+01
8.737162E+01
8.724048E+01
8.726745E+01
8.726060E+01
8.733696E+01
8.737453E+01
8.744103E+01
8.739570E+01
8.737996E+01
8.747252E+01
8.764287E+01
8.764196E+01
8.750745E+01
8.772792E+01
8.767840E+01
8.762061E+01
8.789013E+01
8.761554E+01
8.769662E+01
8.768487E+01
8.782438E+01
8.801193E+01
8.796275E+01
8.808245E+01
8.807379E+01
8.825990E+01
8.821384E+01
8.830082E+01
8.823398E+01
8.835950E+01
8.839436E+01
8.845025E+01
8.854460E+01
8.841771E+01
8.853153E+01
8.867698E+01
8.865105E+01
8.871430E+01
8.895277E+01
8.884482E+01
8.895348E+01
8.898971E+01
8.897795E+01
8.906984E+01
8.861347E+01
8.924901E+01
8.890474E+01
8.893184E+01
8.870594E+01
8.881904E+01
8.744642E+01
8.537072E+01
8.309362E+01
8.124548E+01
7.887163E+01
7.528659E+01
7.398695E+01
7.344693E+01
7.151886E+01
7.154165E+01
6.978533E+01
7.616331E+01
7.695928E+01
6.928610E+01
7.351004E+01
7.363589E+01
7.499878E+01
6.530478E+01
7.230565E+01
6.784466E+01
7.176405E+01
6.430803E+01
5.015955E+01
6.818610E+01
6.255191E+01
5.670165E+01
3.812855E+01
4.250038E+01
-8.690061E+00
-6.565908E-01
5.529624E+01
3.177798E+01
2.856872E+01
-1.324995E+01
-3.000446E+01
-1.647456E+02
6.164574E+01
7.473968E+01
7.759419E+01
1.173964E+02
1.203841E+02
1.199269E+02
1.300833E+02
1.337625E+02
1.321486E+02
1.168318E+02
8.408768E+01
7.873529E+01
5.773226E+01
9.479688E+01
9.830345E+01
7.946843E+01
8.262149E+01
7.283108E+01
9.228788E+01
8.159391E+01
7.403034E+01
7.541078E+01
7.759941E+01
7.597161E+01
7.652697E+01
7.271821E+01
7.626381E+01
8.042809E+01
7.409285E+01
7.446560E+01
7.420995E+01
7.330832E+01
7.400443E+01
7.478650E+01
7.720674E+01
7.758439E+01
7.844464E+01
8.139013E+01
8.402252E+01
8.500527E+01
8.613328E+01
8.781432E+01
8.795868E+01
8.837791E+01
8.874498E+01
8.889236E+01
8.860566E+01
8.835244E+01
8.847076E+01
8.843575E+01
8.839117E+01
8.834257E+01
8.798825E+01
8.827752E+01
8.826376E+01
8.721825E+01
8.756145E+01
8.801163E+01
8.792743E+01
8.791850E+01
8.800266E+01
8.776582E+01
8.786450E+01
8.773412E+01
8.771762E+01
8.772363E+01
8.782276E+01
8.758134E+01
8.768612E+01
8.756335E+01
8.747380E+01
8.747854E+01
8.756368E+01
8.755956E+01
8.742233E+01
8.738659E+01
8.739746E+01
8.728877E+01
8.738486E+01
8.715919E+01
8.717318E+01
8.718445E+01
8.714665E+01
8.716395E+01
8.700093E+01
8.703911E+01
8.704896E+01
8.699949E+01
8.704042E+01
8.683374E+01
8.694620E+01
8.702321E+01
8.703657E+01
8.712798E+01
8.692418E+01
8.698663E+01
8.693929E+01
8.669489E+01
8.686905E+01
8.697678E+01
8.696638E+01
8.696439E+01
8.690565E+01
8.697212E+01
8.696065E+01
8.702322E+01
8.692640E+01
8.702554E+01
8.699878E+01
8.706226E+01
8.722722E+01
8.713133E+01
8.711212E+01
8.712179E+01
8.707611E+01
8.713731E+01
8.713669E+01
8.729471E+01
8.734196E+01
8.736355E+01
8.742580E+01
8.748906E+01
8.736619E+01
8.743336E+01
8.734630E+01
8.749797E+01
8.751221E+01
8.744051E+01
8.760417E+01
8.760991E+01
8.764360E+01
8.780362E+01
8.780474E+01
8.777990E+01
8.790177E+01
8.788870E+01
8.800842E+01
8.791354E+01
8.818693E+01
8.808546E+01
8.816162E+01
8.819259E+01
8.827891E+01
8.832304E+01
8.830696E+01
8.827561E+01
8.844342E+01
8.839546E+01
8.837012E+01
8.838192E+01
8.880666E+01
8.866992E+01
8.875214E+01
8.885221E+01
8.869008E+01
8.903835E+01
8.894031E+01
8.880446E+01
8.891877E+01
8.912994E+01
8.923308E+01
8.905040E+01
8.877534E+01
8.856776E+01
8.862699E+01
8.808642E+01
8.634267E+01
8.398205E+01
8.151804E+01
7.961801E+01
7.767388E+01
7.516113E+01
7.475179E+01
7.208170E+01
7.203514E+01
6.826634E+01
6.891371E+01
7.542372E+01
7.053199E+01
7.474639E+01
7.651329E+01
7.178983E+01
7.393511E+01
7.000945E+01
7.415742E+01
7.441775E+01
6.990068E+01
6.351775E+01
6.446874E+01
6.648238E+01
6.296478E+01
6.749364E+01
5.310759E+00
6.081053E+01
4.913943E+01
8.200866E+01
-5.439603E+01
-1.578881E+00
-4.883632E+02
-6.558820E+01
-1.149702E+02
8.319916E+02
4.522274E+01
7.723565E+01
1.186007E+02
1.161537E+02
1.164505E+02
1.231332E+02
1.243592E+02
1.275932E+02
-2.086824E+02
1.065053E+02
9.458529E+01
8.679656E+01
9.502653E+01
9.129518E+01
6.942231E+01
8.110015E+01
4.420374E+01
9.442887E+01
8.400945E+01
9.084591E+01
8.345468E+01
7.884958E+01
8.255474E+01
8.207857E+01
8.223931E+01
7.567871E+01
8.170993E+01
8.087321E+01
7.455572E+01
7.767838E+01
7.544867E+01
7.359590E+01
7.343670E+01
7.676419E+01
7.554809E+01
7.841231E+01
7.995374E+01
8.471084E+01
8.547563E+01
8.758148E+01
8.822175E+01
8.870835E+01
8.846278E+01
8.933132E+01
8.981246E+01
8.849368E+01
8.845697E+01
8.825923E+01
8.821246E+01
8.833020E+01
8.834540E+01
8.811819E+01
8.832161E+01
8.832729E+01
8.565725E+01
8.710663E+01
8.800465E+01
8.806539E+01
8.798042E+01
8.805009E+01
8.778631E+01
8.778450E+01
8.780644E+01
8.763658E+01
8.757949E+01
8.772726E+01
8.761833E+01
8.762317E+01
8.757013E+01
8.753887E+01
8.745546E+01
8.750850E+01
8.746028E+01
8.751362E+01
8.736543E+01
8.730583E+01
8.724987E+01
8.730212E+01
8.723571E+01
8.722876E+01
8.712523E+01
8.715790E+01
8.721041E+01
8.702589E+01
8.694991E+01
8.705288E+01
8.704950E+01
8.697071E+01
8.687299E+01
8.699726E+01
8.695687E+01
8.691498E+01
8.686371E+01
8.698268E+01
8.696279E+01
8.704659E+01
8.677971E+01
8.695514E+01
8.687484E+01
8.694690E+01
8.690195E+01
8.698406E+01
8.700100E+01
8.688767E+01
8.708919E+01
8.695053E+01
8.706180E+01
8.697462E+01
8.703668E+01
8.720950E+01
8.714545E+01
8.715235E+01
8.708899E+01
8.722872E+01
8.707767E+01
8.711017E+01
8.731856E+01
8.736519E+01
8.722073E+01
8.738953E+01
8.739201E+01
8.742881E+01
8.753941E+01
8.744779E+01
8.761803E+01
8.743120E+01
8.758123E+01
8.754221E+01
8.764389E+01
8.763922E+01
8.771707E+01
8.783095E+01
8.789155E+01
8.795320E+01
8.796649E+01
8.803785E+01
8.783662E+01
8.812201E+01
8.812011E+01
8.816192E+01
8.827973E+01
8.822376E+01
8.829893E+01
8.820379E+01
8.846139E+01
8.841319E+01
8.839527E+01
8.857032E+01
8.863863E+01
8.840575E+01
8.879977E+01
8.876454E+01
8.896738E+01
8.871630E+01
8.904899E+01
8.912503E+01
8.856468E+01
8.881447E+01
8.925179E+01
8.906892E+01
8.904798E+01
8.898002E+01
8.882887E+01
8.863408E+01
8.803916E+01
8.623225E+01
8.335684E+01
8.092228E+01
7.927748E+01
7.671985E+01
7.484103E+01
7.397843E+01
7.576577E+01
7.314156E+01
7.139618E+01
7.425582E+01
7.444866E+01
7.538822E+01
7.090863E+01
7.496230E+01
6.856129E+01
7.087938E+01
6.680467E+01
7.181927E+01
6.548193E+01
6.985258E+01
3.282740E+01
4.824386E+01
4.931514E+01
1.398825E+01
5.198996E+01
-3.273590E+01
1.276087E+01
3.664257E+01
1.487679E+01
-2.292115E+03
4.418844E+00
-2.085334E+04
-7.884766E+01
-5.331696E+02
-1.326619E+02
1.719078E+02
3.016500E+02
1.046463E+03
3.001998E+02
2.498262E+03
-3.338091E+02
-8.427118E+02
1.196929E+04
2.230388E+02
1.245003E+02
9.976196E+01
8.132423E+01
9.205981E+01
8.897702E+01
7.623786E+01
9.472550E+01
2.282873E+02
1.035675E+02
7.634002E+01
7.235921E+01
8.102205E+01
8.113254E+01
8.789146E+01
7.964683E+01
7.491319E+01
9.438133E+01
8.020716E+01
7.372429E+01
7.150227E+01
7.289008E+01
7.261622E+01
7.366578E+01
7.661269E+01
7.494008E+01
7.724987E+01
7.915253E+01
8.165763E+01
8.504483E+01
8.657490E+01
8.779119E+01
8.813722E+01
8.848262E+01
8.830853E+01
8.906983E+01
8.945419E+01
8.852038E+01
8.857909E+01
8.852818E+01
8.837767E+01
8.832615E+01
8.830864E+01
8.826950E+01
8.821724E+01
8.841529E+01
8.651479E+01
8.657894E+01
8.808089E+01
8.812458E+01
8.791141E+01
8.782566E+01
8.784433E+01
8.783985E+01
8.779791E+01
8.771840E+01
8.772414E+01
8.757048E+01
8.744600E+01
8.752569E+01
8.757457E+01
8.758751E+01
8.745570E+01
8.746714E+01
8.749332E+01
8.748348E+01
8.739720E+01
8.726619E+01
8.731825E+01
8.730877E+01
8.737718E+01
8.711209E+01
8.724993E+01
8.716209E+01
8.710971E+01
8.706824E+01
8.696434E+01
8.701474E+01
8.704306E+01
8.699892E+01
8.693101E+01
8.697212E+01
8.705040E+01
8.704562E+01
8.698610E+01
8.708337E+01
8.691750E+01
8.705201E+01
8.698525E+01
8.700773E+01
8.681076E+01
8.687489E+01
8.687145E+01
8.699470E+01
8.695903E+01
8.697607E+01
8.703145E+01
8.700555E+01
8.708447E+01
8.706570E+01
8.703871E+01
8.712686E+01
8.718788E+01
8.711882E+01
8.714588E+01
8.721869E+01
8.721415E+01
8.723045E+01
8.730688E+01
8.734807E+01
8.727032E+01
8.726528E+01
8.741403E+01
8.738186E+01
8.745561E+01
8.737239E+01
8.758689E+01
8.751921E+01
8.760560E+01
8.769129E+01
8.774360E+01
8.763186E+01
8.780267E+01
8.780405E+01
8.782712E+01
8.796450E+01
8.806389E+01
8.804308E+01
8.803375E+01
8.795249E+01
8.810445E+01
8.826467E+01
8.822094E+01
8.825180E+01
8.826323E+01
8.841584E+01
8.833580E+01
8.834633E+01
8.858284E+01
8.843626E+01
8.853261E+01
8.811323E+01
8.871371E+01
8.855036E+01
8.875061E+01
8.883942E+01
8.876719E+01
8.868994E+01
8.887255E+01
8.863730E+01
8.854508E+01
8.903638E+01
8.889018E+01
8.848353E+01
8.959083E+01
8.929230E+01
8.789252E+01
8.612823E+01
8.302788E+01
7.954772E+01
7.985121E+01
7.729343E+01
7.681587E+01
7.585639E+01
7.392279E+01
7.335311E+01
7.285380E+01
7.463316E+01
7.283728E+01
7.710914E+01
7.294655E+01
7.546101E+01
7.181751E+01
6.507916E+01
6.878141E+01
7.737512E+01
6.949479E+01
5.626421E+01
3.285441E+01
5.291235E+01
6.395904E+01
4.112444E+01
4.831343E+01
5.235502E+01
5.343974E+01
-4.547468E+01
2.715863E+02
5.978135E+01
2.309390E+03
1.170587E+03
7.922746E+02
2.396042E+01
5.473833E+02
2.026336E+02
2.300662E+02
3.336207E+02
1.414615E+01
9.065067E+01
6.593054E+01
6.195647E+01
8.018153E+01
4.641838E+01
9.255958E+01
8.839505E+01
8.320110E+01
8.351544E+01
7.892991E+01
7.991958E+01
6.997997E+01
7.010038E+01
2.544137E+02
5.202683E+01
7.823797E+01
7.607302E+01
7.618532E+01
8.440657E+01
8.218127E+01
7.310363E+01
7.542144E+01
7.919956E+01
6.944314E+01
7.368778E+01
7.390091E+01
7.139337E+01
7.321860E+01
7.786785E+01
7.441388E+01
7.606025E+01
7.994751E+01
8.296821E+01
8.467104E+01
8.749685E+01
8.710961E+01
8.841833E+01
8.772664E+01
8.843171E+01
8.865136E+01
8.843391E+01
8.803006E+01
8.804323E+01
8.854342E+01
8.830042E+01
8.829934E+01
8.825426E+01
8.830509E+01
8.829904E+01
8.858114E+01
8.631207E+01
8.660702E+01
8.815524E+01
8.810991E+01
8.790439E+01
8.787536E+01
8.804944E+01
8.779012E+01
8.795255E+01
8.770392E+01
8.784946E+01
8.771091E+01
8.758779E+01
8.759907E+01
8.758274E+01
8.766916E+01
8.749003E+01
8.736258E+01
8.737048E+01
8.731785E+01
8.740497E+01
8.727177E+01
8.727123E+01
8.728529E+01
8.733707E+01
8.703774E+01
8.731388E+01
8.713579E+01
8.709500E+01
8.718552E+01
8.713110E+01
8.695590E+01
8.692675E+01
8.692880E+01
8.699817E+01
8.696968E+01
8.700666E+01
8.710016E+01
8.697784E+01
8.709631E+01
8.698638E+01
8.701671E+01
8.697054E+01
8.691524E+01
8.689589E+01
8.673574E+01
8.681934E+01
8.696806E+01
8.701601E+01
8.713068E+01
8.706990E+01
8.696493E+01
8.695472E+01
8.696673E+01
8.701221E+01
8.716418E+01
8.712738E+01
8.709610E+01
8.711870E+01
8.715591E+01
8.718005E+01
8.721771E+01
8.729801E+01
8.730203E+01
8.721859E+01
8.746605E+01
8.746028E+01
8.739824E+01
8.733320E+01
8.744049E+01
8.749915E+01
8.755155E+01
8.772506E+01
8.764600E+01
8.764739E+01
8.780010E+01
8.793215E+01
8.775088E+01
8.762275E+01
8.769507E+01
8.772438E+01
8.793899E+01
8.791317E+01
8.813845E+01
8.814277E+01
8.803510E+01
8.812789E+01
8.812331E+01
8.823364E+01
8.841669E+01
8.840412E+01
8.824062E+01
8.861126E+01
8.848943E+01
8.853382E+01
8.858985E+01
8.860543E+01
8.852964E+01
8.862179E+01
8.868656E+01
8.866781E+01
8.895966E+01
8.903666E+01
8.899299E+01
8.873965E+01
8.934018E+01
8.911589E+01
8.885516E+01
8.883124E+01
8.887612E+01
8.760856E+01
8.620797E+01
8.598423E+01
8.149512E+01
8.018147E+01
7.863857E+01
7.844398E+01
7.608624E+01
7.519241E+01
7.070014E+01
7.000497E+01
7.526854E+01
7.050436E+01
7.292305E+01
7.210722E+01
7.499442E+01
7.312126E+01
7.765893E+01
7.144645E+01
6.948868E+01
6.276269E+01
6.812849E+01
6.310799E+01
4.693211E+01
6.132208E+01
4.222042E+01
6.253918E+01
4.030257E+01
4.897033E+01
1.527730E+01
-3.862403E+01
3.168275E+01
-3.097770E+02
-1.546155E+02
-7.839845E+02
-1.741483E+02
1.376526E+02
3.141549E+02
4.067844E+02
1.069290E+02
2.847175E+02
6.482697E+01
2.571149E+01
-5.861747E+00
-2.140705E+01
4.819269E+01
6.292893E+01
7.825147E+01
7.945222E+01
7.387464E+01
8.120957E+01
8.208091E+01
8.176850E+01
8.824738E+01
6.628118E+01
4.341785E+01
6.585365E+01
7.852581E+01
7.270449E+01
7.693993E+01
8.108866E+01
7.843353E+01
7.945959E+01
8.085801E+01
7.428559E+01
7.939325E+01
7.211097E+01
7.267288E+01
7.551272E+01
7.463286E+01
7.598546E+01
7.443316E+01
7.885743E+01
8.103561E+01
8.342501E+01
8.585117E+01
8.771591E+01
8.818521E+01
8.850804E+01
8.884473E+01
8.853554E+01
8.852245E+01
8.857908E+01
8.825878E+01
8.844813E+01
8.821649E+01
8.843345E+01
8.823751E+01
8.815837E+01
8.822467E+01
8.839393E+01
8.536433E+01
8.729903E+01
8.817409E+01
8.804981E+01
8.799664E+01
8.798115E+01
8.783322E+01
8.799297E+01
8.791031E+01
8.776894E+01
8.769431E+01
8.767746E+01
8.772271E+01
8.763169E+01
8.758857E+01
8.775100E+01
8.752888E+01
8.740086E+01
8.737634E+01
8.736137E+01
8.743873E+01
8.735558E+01
8.724963E+01
8.723150E+01
8.722184E+01
8.722424E+01
8.709390E+01
8.713706E+01
8.706029E+01
8.715170E+01
8.714108E+01
8.700802E+01
8.699072E+01
8.696575E+01
8.693850E+01
8.701430E+01
8.698982E+01
8.689373E+01
8.692608E+01
8.686961E+01
8.691173E+01
8.694324E+01
8.685799E+01
8.689738E+01
8.695343E+01
8.684799E+01
8.684590E+01
8.705091E+01
8.700503E+01
8.706215E+01
8.719198E+01
8.708068E+01
8.706196E+01
8.698482E+01
8.699790E+01
8.714676E+01
8.710482E+01
8.706659E+01
8.713620E+01
8.725800E+01
8.721179E+01
8.725653E+01
8.730233E+01
8.722148E+01
8.725941E+01
8.740715E+01
8.740331E+01
8.752726E+01
8.746059E+01
8.754201E+01
8.757614E+01
8.765858E+01
8.761422E+01
8.757991E+01
8.746708E+01
8.763135E+01
8.759906E+01
8.768015E+01
8.769972E+01
8.781874E+01
8.792452E+01
8.795711E+01
8.786445E+01
8.799493E+01
8.801611E+01
8.814215E+01
8.814722E+01
8.820792E+01
8.832209E+01
8.829242E+01
8.832929E+01
8.834139E+01
8.852473E+01
8.853072E+01
8.839292E+01
8.850788E+01
8.857468E+01
8.885735E+01
8.868468E+01
8.851397E+01
8.855575E+01
8.880176E+01
8.872393E+01
8.902760E+01
8.881509E+01
8.896465E+01
8.868531E+01
8.906358E+01
8.867127E+01
8.830412E+01
8.745835E+01
8.643092E+01
8.489492E+01
8.160167E+01
7.961482E+01
7.833498E+01
7.619278E+01
7.666065E+01
7.664463E+01
7.276449E+01
7.233829E+01
7.646957E+01
7.454202E+01
7.637982E+01
6.966701E+01
7.362158E+01
6.352784E+01
6.675921E+01
7.612320E+01
6.184367E+01
4.206140E+01
6.648667E+01
5.338855E+01
4.191628E+01
6.603521E+01
6.957586E+01
4.574991E+01
-2.642739E+01
5.075714E+01
5.387366E+01
-1.134014E+02
5.330786E+01
-4.962378E+02
-3.410645E+02
3.840693E+02
5.020858E+02
1.347018E+03
1.047904E+03
2.587160E+02
7.105450E+01
8.069609E+01
1.046436E+02
1.217811E+02
1.280416E+02
1.298655E+02
6.587431E+01
5.726089E+01
8.636269E+01
8.819492E+01
7.667039E+01
8.675657E+01
8.939996E+01
8.428948E+01
8.896209E+01
8.271916E+01
6.979550E+01
7.671564E+01
7.721111E+01
7.405702E+01
8.315370E+01
8.358070E+01
7.933869E+01
8.084954E+01
7.777369E+01
7.880734E+01
7.817459E+01
7.673503E+01
7.744716E+01
7.945182E+01
7.594953E+01
7.839951E+01
7.761432E+01
7.940288E+01
8.156948E+01
8.377906E+01
8.513101E+01
8.706809E+01
8.887617E+01
8.891113E+01
8.845197E+01
8.804495E+01
8.873699E+01
8.876297E+01
8.815257E+01
8.825673E+01
8.785369E+01
8.848368E+01
8.814423E+01
8.837934E+01
8.831840E+01
8.800664E+01
8.778553E+01
8.742071E+01
8.815033E+01
8.810116E+01
8.786637E+01
8.813792E+01
8.782133E+01
8.803733E+01
8.785666E+01
8.774423E+01
8.772581E+01
8.761426E+01
8.758221E+01
8.767080E+01
8.743156E+01
8.759446E+01
8.748216E+01
8.745253E+01
8.743793E+01
8.747013E+01
8.741484E+01
8.734643E+01
8.734981E+01
8.730013E+01
8.729600E+01
8.721220E+01
8.712677E+01
8.717202E+01
8.714278E+01
8.718042E+01
8.709646E+01
8.704781E+01
8.712320E+01
8.706079E+01
8.691387E+01
8.702242E+01
8.696564E+01
8.692324E+01
8.701091E+01
8.697525E+01
8.692008E+01
8.680851E+01
8.694132E+01
8.699062E+01
8.685743E+01
8.698684E+01
8.692682E+01
8.702081E+01
8.692965E+01
8.692529E+01
8.700756E+01
8.708542E+01
8.704424E+01
8.702317E+01
8.695077E+01
8.712853E+01
8.704216E+01
8.697738E+01
8.712121E+01
8.723420E+01
8.723390E+01
8.733448E+01
8.734627E+01
8.722841E+01
8.728407E+01
8.733551E+01
8.735459E+01
8.764890E+01
8.740554E+01
8.752266E+01
8.755479E+01
8.759143E+01
8.754726E+01
8.768050E+01
8.774369E+01
8.772224E+01
8.772426E+01
8.780055E+01
8.788226E+01
8.797267E+01
8.798623E+01
8.783749E+01
8.789266E+01
8.806654E+01
8.810590E+01
8.812084E+01
8.821433E+01
8.823508E+01
8.824542E+01
8.817659E+01
8.848685E+01
8.850843E+01
8.859526E+01
8.851494E+01
8.821203E+01
8.855109E+01
8.881865E+01
8.868608E+01
8.858177E+01
8.877584E+01
8.885106E+01
8.904301E+01
8.873748E+01
8.886498E+01
8.871579E+01
8.874206E+01
8.864894E+01
8.901529E+01
8.889245E+01
8.878709E+01
8.763902E+01
8.563321E+01
8.375827E+01
8.302225E+01
7.751582E+01
7.689100E+01
7.461946E+01
7.542162E+01
7.568441E+01
7.577510E+01
6.992401E+01
7.975115E+01
7.519420E+01
7.599914E+01
7.330440E+01
7.717441E+01
7.032317E+01
7.516400E+01
8.026322E+01
7.639548E+01
4.852920E+01
3.055222E+01
6.898117E+01
7.741382E+01
7.198901E+01
5.340642E+01
4.687397E+01
1.054569E+01
6.712598E+01
3.546487E+01
6.240539E+01
6.938298E+01
5.469079E+01
2.601849E+01
-1.806187E+00
-4.926324E+01
2.315613E+01
4.063892E+01
-4.388388E+01
4.266623E+01
9.271373E+01
1.037092E+02
1.156613E+02
1.179074E+02
1.283428E+02
6.238448E+01
7.479345E+01
9.094649E+01
8.068764E+01
7.296933E+01
7.336784E+01
8.652313E+01
1.029965E+02
9.302038E+01
9.004380E+01
7.281258E+01
6.993949E+01
6.475640E+01
7.985082E+01
7.745669E+01
7.802659E+01
8.295457E+01
7.905061E+01
8.047624E+01
7.750281E+01
7.897509E+01
7.747832E+01
7.591561E+01
7.340919E+01
7.447112E+01
7.684711E+01
7.619055E+01
8.031281E+01
8.245072E+01
8.376365E+01
8.659081E+01
8.727285E+01
8.843962E+01
8.898507E+01
8.848344E+01
8.842274E+01
8.874322E+01
8.846831E+01
8.817671E+01
8.862343E+01
8.835766E+01
8.855723E+01
8.827939E+01
8.829294E+01
8.794349E+01
8.797359E+01
8.812665E+01
8.825142E+01
8.803148E+01
8.824899E+01
8.792730E+01
8.815940E+01
8.783550E+01
8.791845E+01
8.787729E+01
8.778371E+01
8.775059E+01
8.755228E+01
8.745460E+01
8.760405E+01
8.750180E+01
8.762701E+01
8.751061E+01
8.747670E+01
8.748729E+01
8.751600E+01
8.734744E+01
8.732482E+01
8.735397E+01
8.728323E+01
8.728810E+01
8.726587E+01
8.719006E+01
8.718127E+01
8.716425E+01
8.716269E+01
8.717031E+01
8.699936E+01
8.702072E+01
8.710390E+01
8.697715E+01
8.710450E+01
8.693679E+01
8.696748E+01
8.694239E+01
8.708839E+01
8.696927E+01
8.680717E+01
8.701194E+01
8.725541E+01
8.694786E+01
8.702979E+01
8.708341E+01
8.707028E+01
8.694273E+01
8.690371E+01
8.705778E+01
8.686425E+01
8.695109E+01
8.714216E+01
8.704842E+01
8.718032E+01
8.723022E+01
8.703745E+01
8.711798E+01
8.720270E+01
8.707118E+01
8.722171E+01
8.743806E+01
8.711846E+01
8.722950E+01
8.732726E+01
8.736242E+01
8.747345E+01
8.755346E+01
8.739766E+01
8.749153E+01
8.752094E+01
8.769973E+01
8.772273E+01
8.777653E+01
8.771016E+01
8.771953E+01
8.772816E+01
8.786351E+01
8.798382E+01
8.790672E+01
8.787091E+01
8.787071E+01
8.816725E+01
8.805815E+01
8.809168E+01
8.831389E+01
8.805375E+01
8.825155E+01
8.836822E+01
8.860131E+01
8.866561E+01
8.863586E+01
8.859489E+01
8.837461E+01
8.846486E+01
8.886364E+01
8.856663E+01
8.868337E+01
8.868483E+01
8.894691E+01
8.891925E+01
8.864602E+01
8.900552E+01
8.905225E+01
8.896669E+01
8.890765E+01
8.875830E+01
8.917048E+01
8.846256E+01
8.732320E+01
8.443737E+01
8.299761E+01
8.205606E+01
7.773585E+01
7.616534E+01
7.503661E+01
7.388066E+01
7.310125E+01
7.311022E+01
6.933910E+01
7.518075E+01
7.682241E+01
7.478916E+01
7.649277E+01
7.607053E+01
7.649760E+01
6.625343E+01
6.808485E+01
5.920269E+01
5.223279E+01
4.844174E+01
4.970485E+01
6.324512E+01
6.554631E+01
6.497993E+01
5.846333E+01
7.355034E+01
5.715608E+01
5.431463E+01
3.108282E+01
4.249668E+01
-1.746204E+01
5.852433E+01
5.168826E+01
-1.508844E+00
-3.054777E+01
-6.440479E+01
-3.476883E+01
-1.295449E+03
6.393383E+01
3.269780E+01
5.882187E+01
1.033490E+02
1.570095E+02
4.189709E+01
6.962495E+01
7.923716E+01
8.353154E+01
7.509391E+01
1.323634E+02
1.142646E+02
5.090212E+01
7.878897E+01
8.017089E+01
6.954164E+01
7.431152E+01
7.606481E+01
7.899371E+01
7.782579E+01
7.398731E+01
7.931005E+01
7.352408E+01
7.457462E+01
7.557410E+01
7.462771E+01
7.287646E+01
7.232348E+01
7.474629E+01
7.636621E+01
7.699683E+01
8.088458E+01
7.963159E+01
8.342663E+01
8.534446E+01
8.675307E+01
8.706061E+01
8.859532E+01
8.907253E+01
8.826555E+01
8.863250E+01
8.873801E+01
8.794132E+01
8.839444E+01
8.858680E+01
8.839640E+01
8.866087E+01
8.817021E+01
8.803003E+01
8.808192E+01
8.823062E+01
8.819380E+01
8.809375E+01
8.813410E+01
8.818932E+01
8.818108E+01
8.787944E+01
8.779402E+01
8.793558E+01
8.785060E+01
8.782705E+01
8.782821E+01
8.768375E+01
8.742994E+01
8.756156E+01
8.766896E+01
8.753068E+01
8.747719E+01
8.758134E+01
8.742575E+01
8.746523E+01
8.719645E+01
8.723754E+01
8.733102E+01
8.730242E+01
8.706016E+01
8.721063E+01
8.718226E+01
8.711557E+01
8.711173E+01
8.716412E+01
8.715690E+01
8.711794E+01
8.705009E+01
8.709746E+01
8.709717E+01
8.697531E+01
8.698549E+01
8.710834E+01
8.691612E+01
8.706138E+01
8.698331E+01
8.685193E+01
8.704060E+01
8.702529E+01
8.695319E+01
8.695391E+01
8.710677E+01
8.699852E+01
8.699970E+01
8.699385E+01
8.710475E+01
8.694960E+01
8.704046E+01
8.708999E+01
8.709783E+01
8.713781E+01
8.723350E+01
8.711154E+01
8.712325E+01
8.721583E+01
8.701824E+01
8.721389E+01
8.740215E+01
8.712038E+01
8.733430E+01
8.734075E+01
8.734072E+01
8.736186E+01
8.754497E+01
8.741864E+01
8.749892E+01
8.755866E+01
8.764263E+01
8.768246E+01
8.776412E+01
8.774140E+01
8.772864E+01
8.768721E+01
8.776245E+01
8.787640E+01
8.796531E+01
8.804927E+01
8.789376E+01
8.802986E+01
8.799735E+01
8.822030E+01
8.836902E+01
8.808929E+01
8.828946E+01
8.843870E+01
8.840628E+01
8.843196E+01
8.848613E+01
8.857224E+01
8.843593E+01
8.851131E+01
8.877219E+01
8.877257E+01
8.859631E+01
8.879364E+01
8.890166E+01
8.864552E+01
8.856534E+01
8.894436E+01
8.908294E+01
8.906650E+01
8.862874E+01
8.801686E+01
8.904032E+01
8.768269E+01
8.761345E+01
8.450116E+01
8.262517E+01
8.133945E+01
7.605954E+01
7.607276E+01
7.218407E+01
6.990105E+01
7.088472E+01
7.043031E+01
7.330365E+01
7.372584E+01
7.009847E+01
7.378118E+01
7.805455E+01
7.798285E+01
6.518852E+01
7.379071E+01
6.414248E+01
6.434755E+01
6.660440E+01
6.533388E+01
5.697214E+01
4.931787E+01
5.696341E+01
5.130527E+01
3.082396E+01
3.553336E+01
-6.045235E+01
1.351140E-01
6.770693E+00
-2.935599E+02
-2.477640E+01
4.109630E+03
3.147373E+01
5.564571E+01
-1.182379E+02
-1.832277E+01
-7.571987E+02
1.585155E+02
1.292045E+02
1.366165E+02
1.348368E+02
1.553835E+02
1.355256E+02
4.608512E+01
8.549722E+01
5.141037E+01
6.389775E+01
7.301655E+01
-3.142655E+02
8.636939E+01
3.381072E+01
-4.684034E+01
9.062702E+01
6.770102E+01
7.209173E+01
7.903047E+01
7.563197E+01
7.943099E+01
7.597398E+01
7.744427E+01
7.884749E+01
7.383922E+01
7.386906E+01
7.408792E+01
7.342571E+01
7.362971E+01
7.583806E+01
7.442877E+01
7.550776E+01
7.941948E+01
8.017165E+01
8.144949E+01
8.401613E+01
8.607632E+01
8.789207E+01
8.880233E+01
8.875462E+01
8.856479E+01
8.847719E+01
8.816791E+01
8.809200E+01
8.799813E+01
8.822440E+01
8.828523E+01
8.845638E+01
8.819660E+01
8.791505E+01
8.839688E+01
8.825244E+01
8.823209E+01
8.803329E+01
8.795752E+01
8.797465E+01
8.818442E+01
8.794974E+01
8.804028E+01
8.801231E+01
8.780930E+01
8.774145E+01
8.778256E+01
8.776520E+01
8.758070E+01
8.766696E+01
8.767100E+01
8.761351E+01
8.756065E+01
8.758758E+01
8.753603E+01
8.740325E+01
8.736643E+01
8.737991E+01
8.736296E+01
8.728131E+01
8.703917E+01
8.719600E+01
8.716054E+01
8.710137E+01
8.708526E+01
8.711849E+01
8.707634E+01
8.707350E+01
8.704673E+01
8.710117E+01
8.710245E+01
8.702922E+01
8.717611E+01
8.700093E+01
8.702825E+01
8.708102E+01
8.700035E+01
8.692894E+01
8.716860E+01
8.693447E+01
8.691209E+01
8.691847E+01
8.700530E+01
8.694086E+01
8.692128E+01
8.698108E+01
8.697743E+01
8.700964E+01
8.707216E+01
8.700171E+01
8.712871E+01
8.714376E+01
8.711750E+01
8.714162E+01
8.705604E+01
8.730008E+01
8.727874E+01
8.723725E+01
8.727361E+01
8.734822E+01
8.735191E+01
8.740945E+01
8.742406E+01
8.740206E+01
8.739133E+01
8.739852E+01
8.744848E+01
8.756266E+01
8.761201E+01
8.768024E+01
8.769435E+01
8.766172E+01
8.770831E+01
8.778709E+01
8.770432E+01
8.790285E+01
8.790758E+01
8.801637E+01
8.796103E+01
8.805887E+01
8.804451E+01
8.813917E+01
8.831987E+01
8.827378E+01
8.828474E+01
8.844406E+01
8.839065E+01
8.844442E+01
8.867317E+01
8.838471E+01
8.853244E+01
8.851827E+01
8.844443E+01
8.867457E+01
8.873778E+01
8.857096E+01
8.891635E+01
8.876719E+01
8.908740E+01
8.929110E+01
8.931323E+01
8.919923E+01
8.858071E+01
8.875370E+01
8.912091E+01
8.843382E+01
8.734683E+01
8.413757E+01
8.105539E+01
7.903901E+01
7.433438E+01
7.477573E+01
7.012982E+01
6.927048E+01
7.106572E+01
6.895549E+01
7.131810E+01
7.006360E+01
6.657001E+01
7.357201E+01
7.239598E+01
6.861882E+01
5.346137E+01
7.226311E+01
6.834472E+01
6.990614E+01
7.246537E+01
6.531576E+01
8.211444E+01
6.075394E+01
5.344947E+01
4.018386E+01
1.889953E+01
5.443349E+01
-1.392554E+01
-3.439007E+01
8.118229E+01
-7.627523E+01
2.815870E+01
-1.102747E+02
-4.610039E+01
-7.399988E+00
-1.713961E+03
1.323918E+01
2.005162E+01
1.546146E+02
1.216367E+02
1.258127E+02
1.438749E+02
1.430498E+02
1.479882E+02
5.395213E+01
6.831298E+01
5.287606E+01
1.882429E+01
3.475720E+01
3.686352E+01
-2.086993E+02
5.844064E+01
-9.187328E+01
1.097110E+02
9.994252E+01
6.756132E+01
7.900566E+01
7.590808E+01
7.807837E+01
7.594726E+01
7.380643E+01
7.440486E+01
7.743650E+01
7.507116E+01
7.825635E+01
7.528405E+01
7.436401E+01
7.542246E+01
7.566965E+01
7.802262E+01
7.617946E+01
8.047964E+01
8.151704E+01
8.309944E+01
8.518728E+01
8.705637E+01
8.730370E+01
8.825218E+01
8.834800E+01
8.865956E+01
8.851633E+01
8.918817E+01
8.835365E+01
8.826631E+01
8.820151E+01
8.851466E+01
8.848331E+01
8.814400E+01
8.834866E+01
8.816377E+01
8.849570E+01
8.817285E+01
8.797046E+01
8.800184E+01
8.798270E+01
8.802113E+01
8.803526E+01
8.777279E+01
8.777242E+01
8.778017E+01
8.769452E+01
8.772293E+01
8.759808E+01
8.786158E+01
8.759031E+01
8.757397E+01
8.758102E+01
8.739340E+01
8.746313E+01
8.742999E+01
8.742854E+01
8.751314E+01
8.742796E+01
8.730650E+01
8.728890E+01
8.722035E+01
8.718045E+01
8.717753E+01
8.712929E+01
8.702751E+01
8.697268E+01
8.703929E+01
8.694642E+01
8.719283E+01
8.710336E+01
8.693737E+01
8.708984E+01
8.693413E+01
8.695308E+01
8.694203E+01
8.702069E+01
8.730954E+01
8.714740E+01
8.678916E+01
8.693820E+01
8.690536E+01
8.697647E+01
8.701383E+01
8.701323E+01
8.702885E+01
8.691953E+01
8.708067E+01
8.701502E+01
8.697512E+01
8.703367E+01
8.710519E+01
8.701333E+01
8.709343E+01
8.706429E+01
8.708593E+01
8.718128E+01
8.712045E+01
8.732734E+01
8.741578E+01
8.730341E+01
8.744654E+01
8.745595E+01
8.743642E+01
8.745090E+01
8.748771E+01
8.760540E+01
8.746479E+01
8.755884E+01
8.762453E+01
8.744258E+01
8.765385E+01
8.780488E+01
8.790888E+01
8.779538E+01
8.790273E+01
8.778320E+01
8.772576E+01
8.792758E+01
8.805037E+01
8.793564E+01
8.813341E+01
8.840855E+01
8.818253E+01
8.821394E+01
8.834143E+01
8.838722E+01
8.826286E+01
8.884118E+01
8.847681E+01
8.863731E+01
8.865575E+01
8.902120E+01
8.888358E+01
8.889079E+01
8.844792E+01
8.846092E+01
8.855850E+01
8.900762E+01
8.889749E+01
8.885620E+01
8.883020E+01
8.911000E+01
8.925937E+01
8.934366E+01
8.855714E+01
8.732468E+01
8.491361E+01
8.170483E+01
7.858015E+01
7.665568E+01
7.604805E+01
7.348884E+01
7.177410E+01
7.433479E+01
7.205630E+01
7.233325E+01
6.782285E+01
6.742065E+01
7.200921E+01
6.600845E+01
6.640325E+01
6.746276E+01
6.448660E+01
6.739910E+01
6.515014E+01
7.264571E+01
6.072867E+01
7.120388E+01
4.296033E+01
5.292797E+01
5.716002E+01
3.827838E+01
5.101818E+01
-5.849477E-01
2.392531E+01
3.456843E+01
4.525011E+01
7.774571E+01
-8.224015E+00
-2.154726E+01
1.859658E+00
-8.940720E+01
1.986070E+01
6.605011E+01
1.541029E+01
-1.255414E+01
-1.204316E+02
-5.604426E+02
-5.993614E+02
4.372399E+04
4.078689E+00
6.230468E+01
5.157426E+01
2.482927E+01
5.099305E+01
-4.304948E+02
-8.129972E+00
8.870809E+01
-1.157793E+02
3.189773E+02
1.348900E+02
6.247568E+01
6.154861E+01
7.105065E+01
7.730054E+01
7.895167E+01
7.622004E+01
7.014828E+01
7.624406E+01
7.557997E+01
7.801048E+01
7.580009E+01
7.506028E+01
7.656035E+01
7.474796E+01
7.755971E+01
7.701084E+01
8.097061E+01
8.288318E+01
8.395169E+01
8.595586E+01
8.692686E+01
8.730188E+01
8.826735E+01
8.829882E+01
8.876711E+01
8.852329E+01
8.813947E+01
8.797646E+01
8.823221E+01
8.840817E+01
8.831741E+01
8.860048E+01
8.824367E+01
8.846547E+01
8.815196E+01
8.850513E+01
8.833706E+01
8.811144E+01
8.815413E+01
8.798145E+01
8.809017E+01
8.799724E+01
8.792219E+01
8.794768E+01
8.779503E+01
8.760332E+01
8.757448E+01
8.760048E+01
8.781768E+01
8.757745E+01
8.747250E+01
8.751807E+01
8.743058E+01
8.742679E+01
8.746737E+01
8.726803E+01
8.731131E+01
8.731977E+01
8.734203E+01
8.729638E+01
8.716851E+01
8.709716E+01
8.728541E+01
8.716155E+01
8.705140E+01
8.709792E+01
8.708597E+01
8.702630E+01
8.706381E+01
8.710595E+01
8.691467E+01
8.699510E+01
8.703145E+01
8.688390E+01
8.702964E+01
8.705078E+01
8.706031E+01
8.696576E+01
8.686191E+01
8.695741E+01
8.698588E+01
8.698968E+01
8.708086E+01
8.693756E+01
8.706995E+01
8.698221E+01
8.711101E+01
8.695044E+01
8.700026E+01
8.698722E+01
8.706013E+01
8.709053E+01
8.704123E+01
8.711169E+01
8.710529E+01
8.716338E+01
8.720093E+01
8.733572E+01
8.737466E+01
8.727009E+01
8.737792E+01
8.742081E+01
8.742312E+01
8.748313E+01
8.763488E+01
8.763397E+01
8.757688E+01
8.753085E+01
8.756660E+01
8.749717E+01
8.763102E+01
8.778425E+01
8.779468E+01
8.780018E+01
8.767252E+01
8.773928E+01
8.785069E+01
8.800905E+01
8.815383E+01
8.803574E+01
8.810319E+01
8.822955E+01
8.822319E+01
8.820364E+01
8.828821E+01
8.838593E+01
8.840907E+01
8.877474E+01
8.847256E+01
8.868196E+01
8.859047E+01
8.880982E+01
8.893401E+01
8.893306E+01
8.873818E+01
8.868645E+01
8.882193E+01
8.903292E+01
8.875168E+01
8.883933E+01
8.879384E+01
8.920708E+01
8.902094E+01
8.883982E+01
8.838588E+01
8.683597E+01
8.589000E+01
8.265640E+01
7.946635E+01
7.726295E+01
7.496712E+01
7.143141E+01
7.053586E+01
6.953159E+01
6.993678E+01
6.976499E+01
7.197150E+01
7.214911E+01
7.473996E+01
7.307048E+01
7.002543E+01
7.791300E+01
7.164359E+01
7.626458E+01
6.777136E+01
8.126064E+01
7.180248E+01
6.776102E+01
6.205161E+01
6.278134E+01
5.931723E+01
5.939496E+01
6.221243E+01
3.998055E+01
6.360707E+00
-2.673168E+01
-6.753022E+01
-2.149482E+02
2.122049E+01
-1.335039E+01
2.340285E+01
8.946873E+00
2.995912E+01
4.579663E+01
7.391545E+01
7.475275E+01
7.462939E+01
6.075075E+01
5.518387E+01
4.998623E+01
1.852760E+02
4.954471E+02
1.735884E+02
7.344970E+01
5.266386E+01
-2.082754E+02
9.527920E+01
1.262546E+02
-1.098025E+02
-4.049190E+03
8.349718E+01
5.124952E+01
7.199639E+01
7.828340E+01
8.029702E+01
7.929111E+01
7.583897E+01
7.037502E+01
7.587168E+01
8.095541E+01
7.834403E+01
7.346224E+01
7.248630E+01
7.185214E+01
7.469192E+01
7.565234E+01
7.498667E+01
7.838769E+01
8.194510E+01
8.278166E+01
8.417309E+01
8.645351E+01
8.730653E+01
8.847865E+01
8.820411E+01
8.882503E+01
8.845068E+01
8.869291E+01
8.897877E+01
8.847152E+01
8.881019E+01
8.893140E+01
8.832678E+01
8.859879E+01
8.862452E+01
8.845995E+01
8.833609E+01
8.808420E+01
8.825880E+01
8.817563E+01
8.805413E+01
8.793671E+01
8.786078E+01
8.788600E+01
8.785104E+01
8.794776E+01
8.773562E+01
8.768098E+01
8.759292E+01
8.760413E+01
8.758837E+01
8.747098E+01
8.746946E+01
8.740642E+01
8.728463E+01
8.750028E+01
8.730967E+01
8.729140E+01
8.734455E+01
8.734422E+01
8.720686E+01
8.722259E+01
8.714057E+01
8.724115E+01
8.703677E+01
8.698764E+01
8.711813E+01
8.714858E+01
8.710902E+01
8.703686E+01
8.699195E+01
8.702168E+01
8.706680E+01
8.718928E+01
8.709000E+01
8.700631E+01
8.686053E+01
8.691335E+01
8.694914E+01
8.702326E+01
8.706353E+01
8.689272E+01
8.692727E+01
8.697473E+01
8.695995E+01
8.698418E+01
8.687207E+01
8.706045E+01
8.702072E+01
8.703547E+01
8.702449E+01
8.710988E+01
8.719014E+01
8.708979E+01
8.717254E+01
8.717351E+01
8.724668E+01
8.735704E+01
8.727798E+01
8.730873E+01
8.738053E+01
8.741446E+01
8.745004E+01
8.740890E+01
8.740007E+01
8.741024E+01
8.760069E+01
8.755440E+01
8.756575E+01
8.772180E+01
8.777316E+01
8.770466E+01
8.776267E+01
8.774299E+01
8.783522E+01
8.785906E+01
8.776164E+01
8.803581E+01
8.807991E+01
8.811642E+01
8.805320E+01
8.808609E+01
8.818589E+01
8.818920E+01
8.819479E+01
8.838351E+01
8.835612E+01
8.848604E+01
8.861466E+01
8.868112E+01
8.843879E+01
8.875273E+01
8.901762E+01
8.884235E+01
8.887370E+01
8.875299E+01
8.872044E+01
8.866954E+01
8.907363E+01
8.884909E+01
8.903382E+01
8.913191E+01
8.854040E+01
8.886641E+01
8.891780E+01
8.901763E+01
8.638412E+01
8.470492E+01
8.190515E+01
7.860915E+01
7.715814E+01
7.409582E+01
6.985584E+01
7.232990E+01
6.838659E+01
7.041725E+01
6.856016E+01
6.991699E+01
7.176035E+01
6.992730E+01
7.217702E+01
7.758300E+01
7.220185E+01
6.448304E+01
6.757406E+01
6.787138E+01
7.710664E+01
6.858106E+01
1.973605E+01
1.310789E+01
3.267126E+01
4.717601E+01
5.789083E+01
2.377806E+01
2.294950E+01
-3.916492E+01
-6.920877E+01
3.714064E+01
-7.100428E+01
-5.390187E+01
7.882805E+00
3.837583E+01
2.689771E+01
-5.223242E+00
3.894324E+01
4.722078E+01
6.623592E+01
4.261700E+01
1.089210E+01
-1.329938E+01
-3.145627E+01
4.035788E+01
-1.970618E+01
2.966149E+01
-2.810011E+01
6.428166E+01
2.214005E+01
1.846933E+02
1.528598E+02
-7.133691E+01
1.324765E+02
1.259051E+02
7.448626E+01
5.108290E+01
7.341470E+01
7.295832E+01
7.395310E+01
7.635624E+01
6.903612E+01
7.102759E+01
7.256053E+01
7.321974E+01
7.090283E+01
6.917440E+01
7.191864E+01
7.390608E+01
7.254441E+01
7.150583E+01
7.573346E+01
7.750598E+01
8.113002E+01
8.375503E+01
8.539043E+01
8.717349E+01
8.852189E+01
8.835087E+01
8.858765E+01
8.840303E+01
8.879358E+01
8.911412E+01
8.871710E+01
8.856471E+01
8.855871E+01
8.824718E+01
8.854534E+01
8.860115E+01
8.831976E+01
8.822634E+01
8.818251E+01
8.832577E+01
8.809735E+01
8.789201E+01
8.787510E+01
8.786754E+01
8.789360E+01
8.783825E+01
8.779833E+01
8.777507E+01
8.766799E+01
8.751692E+01
8.762618E+01
8.761737E+01
8.756224E+01
8.746189E+01
8.726341E+01
8.730922E+01
8.735540E+01
8.746745E+01
8.739906E+01
8.740310E+01
8.732126E+01
8.721219E+01
8.713166E+01
8.719704E+01
8.713729E+01
8.721288E+01
8.708889E+01
8.697942E+01
8.713621E+01
8.702170E+01
8.698314E+01
8.700056E+01
8.718594E+01
8.711310E+01
8.711313E+01
8.715202E+01
8.705664E+01
8.703204E+01
8.691818E+01
8.695828E+01
8.705122E+01
8.680529E+01
8.685576E+01
8.696164E+01
8.692158E+01
8.702153E+01
8.697338E+01
8.681503E+01
8.696216E+01
8.698410E+01
8.706318E+01
8.707784E+01
8.714768E+01
8.709532E+01
8.719175E+01
8.703471E+01
8.712920E+01
8.708944E+01
8.716198E+01
8.725191E+01
8.729469E+01
8.730768E+01
8.741193E+01
8.738427E+01
8.737504E+01
8.739812E+01
8.732732E+01
8.758605E+01
8.755044E+01
8.767190E+01
8.762689E+01
8.757113E+01
8.769863E+01
8.780904E+01
8.784503E+01
8.798549E+01
8.788783E+01
8.794109E+01
8.799955E+01
8.827241E+01
8.817893E+01
8.795048E+01
8.807384E+01
8.815381E+01
8.831807E+01
8.836093E+01
8.837411E+01
8.850511E+01
8.836834E+01
8.844212E+01
8.883552E+01
8.844805E+01
8.871982E+01
8.895062E+01
8.890084E+01
8.879747E+01
8.872021E+01
8.884693E+01
8.856666E+01
8.880237E+01
8.879028E+01
8.909408E+01
8.924340E+01
8.849539E+01
8.868595E+01
8.874148E+01
8.851625E+01
8.708644E+01
8.431567E+01
8.227206E+01
7.913676E+01
7.764540E+01
7.652242E+01
7.467734E+01
7.491213E+01
7.147817E+01
6.749379E+01
6.592357E+01
7.027760E+01
7.214526E+01
7.125810E+01
8.854926E+01
1.024218E+02
7.682462E+01
6.581625E+01
6.812357E+01
6.824758E+01
5.083356E+01
3.543587E+01
-3.195281E+01
-8.163504E+00
3.868906E+01
4.415323E+01
7.292383E+01
-3.867758E+01
1.292328E+01
3.234568E+01
3.435439E+00
1.254457E+02
-5.931953E+02
1.202152E+02
-7.163501E+01
-4.343119E+00
2.908576E+01
3.599799E+00
1.541929E+01
1.334389E+02
8.828661E+01
1.136099E+02
1.243500E+02
1.317817E+02
1.323863E+02
2.315822E+02
-1.231239E+02
7.163057E+01
4.762348E+01
5.701422E+01
-1.202486E+02
2.033641E+02
1.817996E+02
-2.172791E+01
-5.885940E+02
1.244408E+02
8.718074E+01
6.095925E+01
7.292127E+01
7.396845E+01
7.341556E+01
7.733960E+01
7.153896E+01
6.996458E+01
6.989288E+01
8.030569E+01
7.469865E+01
7.537697E+01
7.096630E+01
7.147021E+01
6.943651E+01
7.349106E+01
7.522355E+01
7.585365E+01
7.904576E+01
8.262854E+01
8.595898E+01
8.718729E+01
8.807010E+01
8.847206E+01
8.836319E+01
8.857745E+01
8.872094E+01
8.818285E+01
8.851693E+01
8.863257E+01
8.852237E+01
8.867154E+01
8.847555E+01
8.847038E+01
8.841716E+01
8.845639E+01
8.816493E+01
8.833229E+01
8.801097E+01
8.795683E+01
8.818535E+01
8.789341E+01
8.794694E+01
8.797660E+01
8.766546E+01
8.777138E+01
8.765132E+01
8.760962E+01
8.764028E+01
8.760507E+01
8.748376E+01
8.756231E+01
8.739308E+01
8.766897E+01
8.731423E+01
8.749770E+01
8.745798E+01
8.753425E+01
8.723114E+01
8.731596E+01
8.719070E+01
8.724896E+01
8.717409E+01
8.736099E+01
8.725502E+01
8.704205E+01
8.702355E+01
8.708143E+01
8.700629E+01
8.699572E+01
8.710732E+01
8.708253E+01
8.697201E+01
8.701152E+01
8.698467E+01
8.704445E+01
8.684410E+01
8.693400E+01
8.695304E+01
8.679624E+01
8.691678E+01
8.691562E+01
8.695488E+01
8.702662E+01
8.710080E+01
8.691716E+01
8.698200E+01
8.697940E+01
8.707961E+01
8.698861E+01
8.709548E+01
8.715468E+01
8.709470E+01
8.693593E+01
8.716073E+01
8.705254E+01
8.718375E+01
8.735131E+01
8.732399E+01
8.724325E+01
8.740896E+01
8.733766E+01
8.745972E+01
8.755214E+01
8.753708E+01
8.750496E+01
8.749416E+01
8.765059E+01
8.754791E+01
8.752423E+01
8.769226E+01
8.787928E+01
8.780106E+01
8.781892E+01
8.795959E+01
8.803745E+01
8.807498E+01
8.796997E+01
8.807125E+01
8.808753E+01
8.802990E+01
8.810594E+01
8.817086E+01
8.826470E+01
8.838760E+01
8.853679E+01
8.850585E+01
8.835461E+01
8.840544E+01
8.860882E+01
8.867769E+01
8.884989E+01
8.875189E+01
8.872458E+01
8.918613E+01
8.887713E+01
8.896636E+01
8.907486E+01
8.890334E+01
8.920753E+01
9.005130E+01
8.929648E+01
8.984285E+01
8.862027E+01
8.863022E+01
8.717376E+01
8.517660E+01
8.338263E+01
8.130371E+01
7.823040E+01
7.730224E+01
7.571180E+01
7.374586E+01
7.387234E+01
7.793057E+01
7.615217E+01
7.964321E+01
7.455951E+01
6.280505E+01
4.899841E+01
7.017359E+01
7.001937E+01
6.420044E+01
6.882162E+01
6.827032E+01
6.291453E+01
6.560564E+01
5.947205E+01
5.041878E+01
4.891076E+01
4.188750E+01
5.011372E+01
-7.607893E+00
2.902208E+00
5.881123E+01
2.347408E+01
5.276301E+01
7.263285E+01
1.430216E+01
-1.747630E+02
-5.356506E+01
2.914517E+01
-1.555697E+01
2.123213E+01
6.567635E+01
9.122114E+01
8.226079E+01
9.958522E+01
9.330863E+01
8.867670E+01
-7.588345E+01
4.026881E+01
8.597086E+01
3.755304E+01
6.835324E+01
1.908992E+02
-3.323974E+01
4.723728E+03
4.355103E+02
1.990782E+02
-2.064863E+01
8.804970E+01
7.356881E+01
8.167925E+01
1.242888E+02
7.563176E+01
7.312164E+01
7.231270E+01
7.063472E+01
7.535073E+01
7.589978E+01
7.800951E+01
7.125188E+01
7.116425E+01
7.168055E+01
6.965359E+01
7.253214E+01
7.453688E+01
7.772999E+01
8.094047E+01
8.371047E+01
8.619024E+01
8.752651E+01
8.850621E+01
8.831758E+01
8.817849E+01
8.869438E+01
8.874868E+01
8.835318E+01
8.828724E+01
8.868877E+01
8.869677E+01
8.856462E+01
8.837323E+01
8.839483E+01
8.817136E+01
8.855678E+01
8.832577E+01
8.810556E+01
8.813157E+01
8.807648E+01
8.793861E+01
8.779774E+01
8.801564E+01
8.790168E+01
8.792945E+01
8.789501E+01
8.776149E+01
8.766880E+01
8.752203E+01
8.765764E+01
8.757660E+01
8.750462E+01
8.776471E+01
8.751671E+01
8.756190E+01
8.738474E+01
8.737127E+01
8.734662E+01
8.727517E+01
8.729541E+01
8.722358E+01
8.728217E+01
8.724106E+01
8.716468E+01
8.710466E+01
8.701179E+01
8.705534E+01
8.708270E+01
8.697104E+01
8.702051E+01
8.716758E+01
8.709516E+01
8.702362E+01
8.696675E+01
8.692216E+01
8.696333E+01
8.693745E+01
8.694992E+01
8.693638E+01
8.706569E+01
8.692610E+01
8.690025E+01
8.708401E+01
8.706835E+01
8.716616E+01
8.704538E+01
8.694833E+01
8.702802E+01
8.715699E+01
8.707254E+01
8.707303E+01
8.708341E+01
8.701546E+01
8.703376E+01
8.720654E+01
8.713754E+01
8.727605E+01
8.728209E+01
8.731824E+01
8.732289E+01
8.730928E+01
8.729808E+01
8.734465E+01
8.758349E+01
8.755408E+01
8.744280E+01
8.753181E+01
8.762655E+01
8.758771E+01
8.769132E+01
8.771371E+01
8.784126E+01
8.782139E+01
8.768319E+01
8.785929E+01
8.788174E+01
8.808304E+01
8.796008E+01
8.806077E+01
8.811295E+01
8.817830E+01
8.813875E+01
8.821736E+01
8.828913E+01
8.841600E+01
8.839741E+01
8.846379E+01
8.839218E+01
8.852873E+01
8.862060E+01
8.885021E+01
8.946794E+01
8.898946E+01
8.877638E+01
8.892584E+01
8.858564E+01
8.911881E+01
8.882998E+01
8.870103E+01
8.907674E+01
8.920189E+01
8.913086E+01
8.823351E+01
8.825135E+01
8.823512E+01
8.720641E+01
8.737433E+01
8.434254E+01
8.133713E+01
7.832673E+01
7.565830E+01
7.422247E+01
7.535939E+01
7.355722E+01
7.669258E+01
7.768262E+01
7.738645E+01
7.545533E+01
7.833416E+01
7.829488E+01
7.724882E+01
7.416416E+01
7.642080E+01
8.418237E+01
7.003520E+01
6.443896E+01
6.381928E+01
4.326173E+01
5.383206E+01
4.837120E+01
3.284890E+01
4.554134E+01
1.683960E+01
-3.621439E+02
-7.365575E+00
1.629256E+01
3.993791E+01
1.636353E+01
-2.230683E+01
-8.557349E+02
-2.702406E+02
3.059171E+01
-2.239006E+01
-4.586124E+01
6.739860E+01
8.035192E+01
8.509778E+01
7.969091E+01
7.951529E+01
7.265966E+01
8.997885E+01
7.751972E+01
4.948552E+01
1.910285E+01
7.813127E+01
4.306966E+01
-5.091885E+01
2.263283E+02
-5.911644E+01
-1.804922E+01
8.231351E+01
8.437274E+01
8.815526E+01
7.051359E+01
-5.774054E+01
7.094171E+01
7.118916E+01
6.983926E+01
7.465331E+01
7.760610E+01
7.334364E+01
7.702816E+01
7.299677E+01
7.100822E+01
7.148077E+01
7.124929E+01
7.267003E+01
7.453424E+01
7.661941E+01
8.046435E+01
8.383654E+01
8.584468E+01
8.754926E+01
8.847932E+01
8.836346E+01
8.836415E+01
8.903256E+01
8.853576E+01
8.822274E+01
8.812212E+01
8.829800E+01
8.848266E+01
8.854322E+01
8.845981E+01
8.833724E+01
8.811500E+01
8.823550E+01
8.819817E+01
8.816474E+01
8.812905E+01
8.793315E+01
8.778224E+01
8.794248E+01
8.798644E+01
8.786501E+01
8.781084E+01
8.771790E+01
8.780555E+01
8.763196E+01
8.750529E+01
8.767017E+01
8.755368E+01
8.749818E+01
8.764933E+01
8.749802E+01
8.746422E+01
8.728410E+01
8.729610E+01
8.737492E+01
8.726181E+01
8.725669E+01
8.722403E+01
8.720459E+01
8.717650E+01
8.708721E+01
8.704025E+01
8.710981E+01
8.711061E+01
8.700417E+01
8.690319E+01
8.702283E+01
8.714552E+01
8.705721E+01
8.701242E+01
8.695776E+01
8.703689E+01
8.690767E+01
8.700207E+01
8.700160E+01
8.688862E+01
8.708142E+01
8.698437E+01
8.708081E+01
8.699346E+01
8.697554E+01
8.698547E+01
8.703290E+01
8.704167E+01
8.711254E+01
8.713106E+01
8.709318E+01
8.696388E+01
8.707063E+01
8.711088E+01
8.714865E+01
8.729910E+01
8.723089E+01
8.724319E+01
8.732838E+01
8.731881E+01
8.728568E+01
8.729236E+01
8.736830E+01
8.732088E+01
8.738767E+01
8.738239E+01
8.752659E+01
8.752396E+01
8.749240E+01
8.769798E+01
8.760720E+01
8.772058E+01
8.781143E+01
8.788425E+01
8.778611E+01
8.784183E+01
8.798577E+01
8.803181E+01
8.812916E+01
8.809519E+01
8.806220E+01
8.825008E+01
8.806208E+01
8.822455E+01
8.831670E+01
8.841338E+01
8.827515E+01
8.834689E+01
8.838256E+01
8.856350E+01
8.849526E+01
8.843494E+01
8.907501E+01
8.881743E+01
8.893918E+01
8.885346E+01
8.858446E+01
8.919175E+01
8.894679E+01
8.912710E+01
8.891931E+01
8.867157E+01
8.903953E+01
8.877851E+01
8.896098E+01
8.819588E+01
8.787081E+01
8.696922E+01
8.483472E+01
8.106485E+01
7.828472E+01
7.695729E+01
7.540013E+01
7.500756E+01
7.330501E+01
7.435664E+01
7.412353E+01
7.773377E+01
7.796299E+01
7.535957E+01
7.728235E+01
7.072105E+01
7.223247E+01
7.821228E+01
7.546878E+01
7.565358E+01
5.560025E+01
6.424633E+01
3.512494E+01
4.662734E+01
5.978648E+01
1.693741E+01
-4.152957E+00
-4.144920E+01
-6.870364E+01
-6.499811E+01
2.612418E+01
2.711458E+00
-1.006475E+02
-1.073213E+02
-5.563301E+01
-1.231867E+01
5.524408E+04
3.215855E+01
6.528654E+00
8.132603E+01
8.918728E+01
8.740041E+01
7.990136E+01
7.845238E+01
7.118587E+01
7.891615E+01
8.053520E+01
9.316804E+01
1.201766E+01
8.801446E+01
7.611598E+01
3.916164E+00
-2.386196E+03
1.966550E+02
6.692298E+01
-1.799279E+02
6.303304E+01
8.359340E+01
7.184050E+01
7.651261E+01
7.576088E+01
7.574452E+01
7.314178E+01
7.433295E+01
7.589659E+01
7.196238E+01
7.214616E+01
7.142078E+01
7.167151E+01
7.020691E+01
6.989034E+01
7.489537E+01
7.640152E+01
7.633345E+01
7.861596E+01
8.212362E+01
8.520476E+01
8.727396E+01
8.835764E+01
8.831840E+01
8.867693E+01
8.874328E+01
8.835451E+01
8.830176E+01
8.853887E+01
8.826225E+01
8.835122E+01
8.856470E+01
8.851110E+01
8.814217E+01
8.820012E+01
8.811092E+01
8.817148E+01
8.814989E+01
8.807159E+01
8.799231E+01
8.788155E+01
8.791000E+01
8.796005E+01
8.783365E+01
8.779444E+01
8.775525E+01
8.770619E+01
8.761367E+01
8.762187E+01
8.760740E+01
8.751814E+01
8.759457E+01
8.752202E+01
8.737803E+01
8.733927E+01
8.734509E+01
8.725932E+01
8.728780E+01
8.725692E+01
8.725376E+01
8.711889E+01
8.723163E+01
8.721679E+01
8.711957E+01
8.713380E+01
8.707320E+01
8.711945E+01
8.695596E+01
8.693484E+01
8.699969E+01
8.697918E+01
8.709064E+01
8.700008E+01
8.696600E+01
8.693902E+01
8.690575E+01
8.703526E+01
8.695820E+01
8.691977E+01
8.706536E+01
8.703198E+01
8.700693E+01
8.696948E+01
8.694599E+01
8.700503E+01
8.710451E+01
8.710523E+01
8.709633E+01
8.699124E+01
8.705722E+01
8.695101E+01
8.705609E+01
8.710992E+01
8.713547E+01
8.716568E+01
8.720374E+01
8.725340E+01
8.722754E+01
8.727991E+01
8.741327E+01
8.738560E+01
8.748751E+01
8.728345E+01
8.740552E+01
8.746564E+01
8.756100E+01
8.752728E+01
8.747469E+01
8.773044E+01
8.761363E+01
8.766110E+01
8.778963E+01
8.788043E+01
8.781734E+01
8.778993E+01
8.806592E+01
8.795449E+01
8.801392E+01
8.806121E+01
8.817607E+01
8.822197E+01
8.821110E+01
8.827695E+01
8.824999E+01
8.839788E+01
8.827702E+01
8.828702E+01
8.858931E+01
8.851699E+01
8.865929E+01
8.849046E+01
8.890386E+01
8.873102E+01
8.876358E+01
8.902947E+01
8.875407E+01
8.898088E+01
8.886598E+01
8.898810E+01
8.859404E+01
8.912132E+01
8.903094E+01
8.946159E+01
8.893761E+01
8.844684E+01
8.809457E+01
8.662189E+01
8.552697E+01
8.277993E+01
7.954995E+01
7.786109E+01
7.573900E+01
7.351824E+01
7.076648E+01
6.947324E+01
7.242760E+01
7.529978E+01
7.672358E+01
8.093280E+01
7.361169E+01
7.618521E+01
7.501796E+01
7.364799E+01
7.644042E+01
6.718582E+01
5.456814E+01
6.877804E+01
5.219130E+01
6.774342E+01
6.034428E+01
5.766690E+01
3.402610E+01
3.225831E+01
2.168095E+01
9.386779E+00
2.374803E+01
4.492409E+01
-9.706441E+01
-1.220166E+02
2.487474E+03
-6.028459E+01
1.934839E+01
1.040087E+03
1.082369E+01
-6.999924E+01
-1.045736E+03
2.456285E+02
2.177200E+02
2.268338E+02
3.283427E+02
8.818085E+01
3.903358E+01
6.576530E+01
7.011830E+00
8.712156E+01
1.646959E+02
-2.959676E+02
-2.372824E+02
3.453673E+02
1.797920E+02
3.796409E+02
4.496685E+01
8.016306E+01
8.361953E+01
1.264779E+02
9.360266E+01
7.721967E+01
7.680005E+01
9.636828E+01
7.914572E+01
7.442322E+01
7.126827E+01
7.134007E+01
6.738415E+01
6.829737E+01
6.860067E+01
7.338424E+01
7.469883E+01
7.571870E+01
7.834810E+01
8.160539E+01
8.445296E+01
8.710127E+01
8.813015E+01
8.847026E+01
8.934074E+01
8.832009E+01
8.825887E+01
8.816844E+01
8.839537E+01
8.832837E+01
8.826062E+01
8.814857E+01
8.827501E+01
8.819830E+01
8.820256E+01
8.826971E+01
8.835740E+01
8.829870E+01
8.798116E+01
8.801185E+01
8.802305E+01
8.787349E+01
8.800275E+01
8.775293E+01
8.776418E+01
8.774764E+01
8.772370E+01
8.778261E+01
8.769333E+01
8.764249E+01
8.752655E+01
8.752881E+01
8.749389E+01
8.734280E+01
8.725623E+01
8.732063E+01
8.729187E+01
8.732193E+01
8.725509E+01
8.716550E+01
8.704796E+01
8.716075E+01
8.720331E+01
8.710135E+01
8.700439E+01
8.701125E+01
8.708645E+01
8.707175E+01
8.690193E+01
8.702115E+01
8.696058E+01
8.704206E+01
8.699008E+01
8.700139E+01
8.698926E+01
8.706203E+01
8.706728E+01
8.693928E+01
8.689236E+01
8.700952E+01
8.710961E+01
8.690338E+01
8.698387E+01
8.697103E+01
8.703723E+01
8.697609E+01
8.710198E+01
8.716497E+01
8.701622E+01
8.702340E+01
8.701554E+01
8.704049E+01
8.717097E+01
8.712592E+01
8.699629E+01
8.699947E+01
8.713256E+01
8.714200E+01
8.726208E+01
8.733368E+01
8.738699E+01
8.752137E+01
8.738857E+01
8.744902E+01
8.746480E+01
8.746225E+01
8.751539E+01
8.758699E+01
8.753507E+01
8.765615E+01
8.775241E+01
8.766825E+01
8.789602E+01
8.775701E+01
8.777159E+01
8.797671E+01
8.794967E+01
8.779593E+01
8.797174E+01
8.813541E+01
8.816026E+01
8.826297E+01
8.827242E+01
8.839248E+01
8.851627E+01
8.834379E+01
8.837267E+01
8.853085E+01
8.861219E+01
8.864943E+01
8.863152E+01
8.900671E+01
8.860576E+01
8.875008E+01
8.855662E+01
8.884932E+01
8.889222E+01
8.863942E+01
8.904799E+01
8.888818E+01
8.937761E+01
8.888586E+01
8.886128E+01
8.846928E+01
8.874085E+01
8.788108E+01
8.653394E+01
8.525888E+01
8.179566E+01
7.735330E+01
7.908052E+01
7.879130E+01
7.774005E+01
7.322261E+01
7.180736E+01
6.896522E+01
6.894727E+01
7.218216E+01
7.341722E+01
7.098603E+01
6.571513E+01
6.977539E+01
6.305352E+01
7.150623E+01
6.956031E+01
5.784300E+01
6.116956E+01
7.198416E+01
6.781198E+01
5.109796E+01
5.599267E+01
5.816377E+01
4.884046E+01
1.714224E+01
-1.427548E+02
-1.450668E+01
-1.059502E+01
-3.141916E+00
-6.174142E+01
8.613163E+02
-1.082289E+03
-1.134234E+02
-2.730149E+02
-9.727087E+00
4.242123E+01
7.419686E+01
6.837803E+01
6.426804E+01
5.745377E+01
4.665200E+01
7.201962E+01
5.325378E+01
1.057374E+02
4.584477E+01
8.479827E+01
2.572654E+02
9.198895E+01
1.922544E+01
-1.497550E+02
-1.192401E+03
8.200913E+01
6.191706E+01
8.696961E+01
1.006037E+02
1.032120E+02
7.853601E+01
7.826850E+01
7.712760E+01
5.023669E+01
7.121911E+01
7.731372E+01
6.834275E+01
7.074522E+01
6.585973E+01
6.603606E+01
6.898109E+01
7.378661E+01
7.498084E+01
7.797821E+01
7.973241E+01
8.343157E+01
8.458796E+01
8.745531E+01
8.825599E+01
8.797001E+01
8.873549E+01
8.856439E+01
8.850923E+01
8.812597E+01
8.819626E+01
8.838452E+01
8.842833E+01
8.799911E+01
8.818746E+01
8.828579E+01
8.832180E+01
8.821316E+01
8.825371E+01
8.848008E+01
8.811419E+01
8.804809E+01
8.800002E+01
8.796697E+01
8.788388E+01
8.771433E+01
8.763107E+01
8.768772E+01
8.785080E+01
8.766952E+01
8.752118E+01
8.751889E+01
8.761158E+01
8.753161E+01
8.755305E+01
8.736921E+01
8.722323E+01
8.734212E+01
8.729521E+01
8.728616E+01
8.713772E+01
8.719529E+01
8.711989E+01
8.718886E+01
8.724202E+01
8.705948E+01
8.702594E+01
8.700719E+01
8.706880E+01
8.711777E+01
8.694080E+01
8.697572E+01
8.692970E+01
8.711822E+01
8.708341E+01
8.698716E+01
8.694225E+01
8.694164E+01
8.708632E+01
8.696262E+01
8.679050E+01
8.698375E+01
8.702890E+01
8.692441E+01
8.692851E+01
8.699679E+01
8.691303E+01
8.698229E+01
8.700007E+01
8.721103E+01
8.705608E+01
8.709304E+01
8.705293E+01
8.709719E+01
8.710283E+01
8.716885E+01
8.702905E+01
8.713023E+01
8.715321E+01
8.728216E+01
8.735425E+01
8.728507E+01
8.735254E+01
8.732600E+01
8.728164E+01
8.744469E+01
8.746302E+01
8.746173E+01
8.747172E+01
8.758712E+01
8.759781E+01
8.767154E+01
8.767026E+01
8.767134E+01
8.791124E+01
8.785730E+01
8.783663E+01
8.791646E+01
8.802373E+01
8.785157E+01
8.798059E+01
8.808510E+01
8.810957E+01
8.819628E+01
8.830308E+01
8.843676E+01
8.849102E+01
8.833214E+01
8.849444E+01
8.849230E+01
8.860881E+01
8.870539E+01
8.863852E+01
8.893488E+01
8.874968E+01
8.862129E+01
8.864926E+01
8.875036E+01
8.884037E+01
8.844808E+01
8.898254E+01
8.868896E+01
8.910032E+01
8.873183E+01
8.865947E+01
8.868750E+01
8.853632E+01
8.751883E+01
8.646919E+01
8.562477E+01
8.162560E+01
7.963205E+01
7.806148E+01
7.726635E+01
7.819943E+01
7.542816E+01
7.622864E+01
6.834504E+01
7.479487E+01
7.533551E+01
7.672529E+01
6.889774E+01
7.001046E+01
7.260225E+01
6.880296E+01
6.434659E+01
6.180675E+01
6.696552E+01
4.532117E+01
5.331093E+01
5.205998E+01
5.738882E+01
6.823377E+01
5.156494E+01
-2.376228E+01
-1.548265E+00
-7.791418E+01
-7.084429E+01
-1.211896E+01
-2.077628E+00
-8.981428E+01
-4.257924E+02
-1.775456E+02
-7.528485E+01
-3.795213E+01
4.970978E+00
7.666146E+01
9.558783E+01
8.527453E+01
8.654614E+01
8.420340E+01
8.301900E+01
2.144385E+02
4.121165E+01
3.852851E+01
5.911832E+01
7.916381E+01
2.950513E+01
7.015541E+01
-4.354066E+01
3.158064E+02
1.174603E+01
2.097592E+01
8.087181E+01
8.679892E+01
8.521560E+01
7.972003E+01
7.817910E+01
7.314216E+01
7.382811E+01
6.765460E+01
7.609680E+01
7.574286E+01
7.235427E+01
6.882701E+01
6.880897E+01
6.729715E+01
6.836460E+01
7.269562E+01
7.383639E+01
7.760480E+01
8.022898E+01
8.169217E+01
8.460015E+01
8.753657E+01
8.817930E+01
8.874049E+01
8.871228E+01
8.887040E+01
8.858093E+01
8.886978E+01
8.837323E+01
8.808414E+01
8.780359E+01
8.798138E+01
8.826042E+01
8.787976E+01
8.820126E+01
8.816763E+01
8.823635E+01
8.823825E+01
8.810587E+01
8.784306E+01
8.786605E+01
8.794995E+01
8.792875E+01
8.794193E+01
8.774082E+01
8.776767E+01
8.775172E+01
8.766898E+01
8.748306E+01
8.749748E+01
8.768363E+01
8.752529E+01
8.756024E+01
8.747132E+01
8.720896E+01
8.738815E+01
8.723655E+01
8.732651E+01
8.722209E+01
8.719507E+01
8.719389E+01
8.723861E+01
8.714890E+01
8.709636E+01
8.708056E+01
8.717434E+01
8.714521E+01
8.712130E+01
8.704844E+01
8.703508E+01
8.696957E+01
8.728840E+01
8.703512E+01
8.705676E+01
8.694491E+01
8.696452E+01
8.690432E+01
8.677930E+01
8.692311E+01
8.691970E+01
8.689140E+01
8.706953E+01
8.705413E+01
8.694560E+01
8.693483E+01
8.698519E+01
8.701906E+01
8.748125E+01
8.712242E+01
8.708501E+01
8.702954E+01
8.724319E+01
8.703501E+01
8.727413E+01
8.711424E+01
8.718718E+01
8.717821E+01
8.730658E+01
8.736497E+01
8.741931E+01
8.735474E+01
8.709955E+01
8.713587E+01
8.754914E+01
8.751447E+01
8.747887E+01
8.751337E+01
8.750450E+01
8.759416E+01
8.752363E+01
8.764554E+01
8.772370E+01
8.775743E+01
8.777460E+01
8.785890E+01
8.792840E+01
8.792307E+01
8.789733E+01
8.798385E+01
8.804616E+01
8.817553E+01
8.825450E+01
8.820342E+01
8.833899E+01
8.849186E+01
8.838344E+01
8.838851E+01
8.826905E+01
8.852800E+01
8.862105E+01
8.856990E+01
8.894714E+01
8.874037E+01
8.877220E+01
8.926469E+01
8.871946E+01
8.893987E+01
8.885627E+01
8.865712E+01
8.868184E+01
8.887727E+01
8.873440E+01
8.899386E+01
8.899634E+01
8.883071E+01
8.803528E+01
8.721349E+01
8.503356E+01
8.193755E+01
7.990287E+01
7.709617E+01
7.454649E+01
7.510775E+01
7.391305E+01
7.313925E+01
7.159979E+01
7.336970E+01
7.188914E+01
7.668643E+01
7.268116E+01
7.136959E+01
7.239353E+01
7.418781E+01
5.735093E+01
5.791280E+01
5.993841E+01
3.692742E+01
3.176144E+01
7.612949E+01
2.472990E+01
-3.204882E+01
2.288468E+01
-4.418225E+01
3.560890E+01
1.902249E+01
-1.793842E+01
-3.251042E+02
4.468944E+01
1.258919E+01
-2.216724E+02
9.263805E+02
-1.165038E+02
-5.290789E+01
5.010894E+01
8.570887E+01
8.743998E+01
8.729737E+01
9.138371E+01
9.160565E+01
9.323142E+01
2.449302E+01
2.852100E+01
5.754797E+01
5.149786E+01
6.114929E+01
1.240956E+02
2.232197E+02
-2.657079E+01
-6.730152E+01
5.215370E+01
9.163865E+01
9.254847E+01
1.015749E+02
8.780855E+01
8.422451E+01
8.098256E+01
7.477482E+01
6.984246E+01
7.628089E+01
7.913331E+01
7.798135E+01
6.994312E+01
7.098469E+01
6.798503E+01
6.781382E+01
6.776979E+01
7.196915E+01
7.418187E+01
7.667235E+01
8.051435E+01
8.201412E+01
8.614983E+01
8.737934E+01
8.856541E+01
8.909076E+01
8.865672E+01
8.906640E+01
8.864552E+01
8.851614E+01
8.837647E+01
8.839609E+01
8.829941E+01
8.831554E+01
8.823928E+01
8.798458E+01
8.836502E+01
8.824708E+01
8.820358E+01
8.811385E+01
8.804482E+01
8.797287E+01
8.798751E+01
8.811336E+01
8.799078E+01
8.777919E+01
8.775896E+01
8.776533E+01
8.767169E+01
8.770565E+01
8.758321E+01
8.748347E+01
8.750815E+01
8.757712E+01
8.755127E+01
8.743808E+01
8.726166E+01
8.724536E+01
8.740926E+01
8.732822E+01
8.721700E+01
8.722062E+01
8.726248E+01
8.723010E+01
8.711587E+01
8.708075E+01
8.701761E+01
8.723330E+01
8.717959E+01
8.703390E+01
8.708580E+01
8.713202E+01
8.734350E+01
8.734168E+01
8.698717E+01
8.706594E+01
8.699269E+01
8.699613E+01
8.704598E+01
8.690282E+01
8.694059E+01
8.685878E+01
8.707200E+01
8.697808E+01
8.701598E+01
8.689791E+01
8.702134E+01
8.709103E+01
8.704580E+01
8.709692E+01
8.706878E+01
8.703843E+01
8.713022E+01
8.709669E+01
8.724680E+01
8.751797E+01
8.714234E+01
8.700202E+01
8.713973E+01
8.729826E+01
8.728433E+01
8.742709E+01
8.729332E+01
8.728117E+01
8.728920E+01
8.756514E+01
8.747879E+01
8.753848E+01
8.763712E+01
8.763382E+01
8.760363E+01
8.757602E+01
8.761080E+01
8.757291E+01
8.776537E+01
8.790027E+01
8.785530E+01
8.795596E+01
8.790782E+01
8.800326E+01
8.802185E+01
8.809292E+01
8.815759E+01
8.821030E+01
8.814572E+01
8.825688E+01
8.845710E+01
8.837575E+01
8.848588E+01
8.824611E+01
8.863397E+01
8.860336E+01
8.880513E+01
8.873737E+01
8.855165E+01
8.868587E+01
8.911308E+01
8.875662E+01
8.892572E+01
8.894201E+01
8.855242E+01
8.858224E+01
8.884565E+01
8.887234E+01
8.881919E+01
8.867411E+01
8.851187E+01
8.772427E+01
8.712271E+01
8.524426E+01
8.281743E+01
8.118077E+01
7.759938E+01
7.553760E+01
7.246652E+01
7.425936E+01
7.437512E+01
7.283624E+01
7.125293E+01
7.598938E+01
7.185037E+01
7.243169E+01
7.159776E+01
7.770497E+01
7.810574E+01
7.812452E+01
7.564140E+01
6.992895E+01
4.466422E+01
-5.563029E+02
6.171228E+01
5.645506E+01
2.608649E+01
-9.455541E+00
-2.913629E+01
-7.880766E-01
-1.150390E+02
-1.806835E+02
1.715179E+01
-7.486241E+01
-2.167233E+01
1.551782E+01
-6.765675E+01
-5.721461E+01
-1.814942E+03
6.038853E+01
7.667884E+01
8.479107E+01
9.510315E+01
1.049994E+02
1.094380E+02
1.194403E+02
-1.679809E+02
5.497437E+01
4.778936E+01
8.352059E+01
9.975239E+01
1.441080E+02
1.787911E+02
7.416069E+01
-2.079730E+01
1.056835E+02
2.237299E+02
8.810107E+01
8.257608E+01
7.995051E+01
8.129708E+01
8.516303E+01
5.868756E+01
8.635720E+01
7.099892E+01
7.162431E+01
7.386729E+01
7.113562E+01
7.020408E+01
6.763055E+01
6.852132E+01
7.060431E+01
7.092877E+01
7.583509E+01
7.875763E+01
8.120797E+01
8.206476E+01
8.571381E+01
8.754261E+01
8.878902E+01
8.904809E+01
8.850091E+01
8.853163E+01
8.852601E+01
8.822177E+01
8.867558E+01
8.844159E+01
8.865321E+01
8.831823E+01
8.827950E+01
8.817929E+01
8.802458E+01
8.798137E+01
8.838173E+01
8.800528E+01
8.808946E+01
8.807591E+01
8.801122E+01
8.815166E+01
8.802359E+01
8.777816E+01
8.780281E+01
8.769676E+01
8.777547E+01
8.780385E+01
8.773862E+01
8.763743E+01
8.737996E+01
8.745478E+01
8.748832E+01
8.747447E+01
8.743405E+01
8.732423E+01
8.730808E+01
8.735120E+01
8.725305E+01
8.723314E+01
8.730679E+01
8.723727E+01
8.715544E+01
8.716792E+01
8.710602E+01
8.722739E+01
8.728131E+01
8.711808E+01
8.716260E+01
8.709954E+01
8.753949E+01
8.741165E+01
8.711337E+01
8.700472E+01
8.690474E+01
8.702664E+01
8.695751E+01
8.711794E+01
8.694733E+01
8.686270E+01
8.694325E+01
8.698813E+01
8.691753E+01
8.697694E+01
8.688945E+01
8.683803E+01
8.693044E+01
8.697154E+01
8.714490E+01
8.716869E+01
8.707469E+01
8.699897E+01
8.727481E+01
8.730006E+01
8.720860E+01
8.718373E+01
8.714334E+01
8.727642E+01
8.729280E+01
8.735068E+01
8.731964E+01
8.743177E+01
8.743175E+01
8.751867E+01
8.746554E+01
8.759167E+01
8.758504E+01
8.764972E+01
8.760362E+01
8.767031E+01
8.768960E+01
8.765426E+01
8.783527E+01
8.787159E+01
8.790900E+01
8.793248E+01
8.799379E+01
8.784353E+01
8.810564E+01
8.798909E+01
8.819528E+01
8.826068E+01
8.801695E+01
8.807919E+01
8.841274E+01
8.829977E+01
8.859478E+01
8.849171E+01
8.836376E+01
8.856693E+01
8.864060E+01
8.863948E+01
8.881345E+01
8.883869E+01
8.924269E+01
8.899834E+01
8.895684E+01
8.938408E+01
8.898699E+01
8.878355E+01
8.885257E+01
8.921506E+01
8.909890E+01
8.882537E+01
8.818968E+01
8.724044E+01
8.645229E+01
8.409802E+01
8.273400E+01
8.031475E+01
7.770494E+01
7.584558E+01
7.464553E+01
7.576954E+01
7.449941E+01
7.723848E+01
7.351210E+01
7.755497E+01
7.439849E+01
6.977404E+01
7.240607E+01
7.606640E+01
6.895810E+01
7.620478E+01
6.819083E+01
3.449624E+01
-1.217801E+01
-5.510763E+00
4.992012E+01
5.330256E+01
1.017129E+02
-2.987911E+01
3.904706E+01
-3.180984E+01
4.886975E+01
-4.405161E+01
-5.518686E+01
-4.083677E+03
-6.071068E+02
-8.774853E+01
-3.448099E+01
4.042404E+01
-1.546505E+02
-6.334049E+02
-1.625934E+01
4.321202E+01
9.175594E+01
1.425828E+02
1.753111E+02
2.339216E+02
7.980705E+01
8.205495E+01
6.507891E+01
7.776593E+01
6.655558E+01
3.554307E+02
9.772614E+01
-4.215828E+02
-2.268519E+01
-2.322141E+01
-4.977259E+01
5.729196E+01
7.792577E+01
6.241692E+01
7.801442E+01
8.221042E+01
9.402821E+01
1.550866E+02
7.948541E+01
7.265653E+01
7.565765E+01
6.965081E+01
6.969418E+01
7.043993E+01
7.259115E+01
7.313240E+01
7.476714E+01
7.590142E+01
7.937465E+01
8.275891E+01
8.401846E+01
8.586823E+01
8.830796E+01
8.872997E+01
8.872537E+01
8.873064E+01
8.945236E+01
8.859194E+01
8.783923E+01
8.829466E+01
8.848224E+01
8.843073E+01
8.818983E+01
8.834993E+01
8.843831E+01
8.801963E+01
8.803793E+01
8.846775E+01
8.787692E+01
8.827926E+01
8.785132E+01
8.787751E+01
8.791968E+01
8.782015E+01
8.791949E+01
8.780954E+01
8.789015E+01
8.770110E+01
8.778950E+01
8.773169E+01
8.748411E+01
8.755024E+01
8.742729E+01
8.745937E+01
8.758022E+01
8.746627E+01
8.746815E+01
8.726546E+01
8.734200E+01
8.728673E+01
8.724993E+01
8.721925E+01
8.714891E+01
8.717010E+01
8.709940E+01
8.717157E+01
8.709966E+01
8.712298E+01
8.723371E+01
8.698683E+01
8.693118E+01
8.715733E+01
8.713110E+01
8.698332E+01
8.702406E+01
8.699218E+01
8.703937E+01
8.693921E+01
8.695971E+01
8.700592E+01
8.695898E+01
8.694282E+01
8.705218E+01
8.688496E+01
8.691022E+01
8.695189E+01
8.690400E+01
8.701671E+01
8.707807E+01
8.707764E+01
8.711011E+01
8.699599E+01
8.709116E+01
8.715418E+01
8.721935E+01
8.718865E+01
8.720033E+01
8.711956E+01
8.721004E+01
8.733127E+01
8.737198E+01
8.739417E+01
8.746871E+01
8.744358E+01
8.751433E+01
8.746707E+01
8.747696E+01
8.764517E+01
8.766875E+01
8.758053E+01
8.765149E+01
8.772282E+01
8.784619E+01
8.776893E+01
8.770886E+01
8.790390E+01
8.785421E+01
8.797318E+01
8.780597E+01
8.803056E+01
8.800468E+01
8.816660E+01
8.823723E+01
8.809836E+01
8.804107E+01
8.833456E+01
8.828892E+01
8.852007E+01
8.864654E+01
8.836146E+01
8.858730E+01
8.845531E+01
8.871699E+01
8.882985E+01
8.849184E+01
8.890444E+01
8.899618E+01
8.890014E+01
8.915120E+01
8.901828E+01
8.933800E+01
8.885126E+01
8.916343E+01
8.883171E+01
8.873722E+01
8.851330E+01
8.761777E+01
8.600943E+01
8.350563E+01
8.047311E+01
7.810698E+01
7.601425E+01
7.452881E+01
7.408789E+01
7.299502E+01
7.242512E+01
7.263913E+01
6.836846E+01
7.056574E+01
7.277575E+01
7.397262E+01
6.689467E+01
7.394172E+01
7.243161E+01
7.683478E+01
5.418950E+01
5.870576E+01
5.353955E+01
3.691335E+01
3.785227E+01
6.114916E+01
6.575491E+01
3.541226E+01
6.220801E+01
1.063024E+01
3.546154E+01
4.575090E+01
4.361282E+01
-2.055461E+02
-1.974868E+02
-8.582285E+01
-2.480776E+02
2.182238E+01
-1.628803E+01
-7.322185E+03
2.115024E+02
1.518386E+02
1.056533E+02
1.917559E+01
-2.855963E+01
-5.625642E+01
7.771441E+01
9.478802E+01
6.049372E+01
7.357494E+01
5.092091E+01
-7.138265E+01
-1.510046E+03
2.313144E+02
1.402140E+04
5.935570E+01
7.987731E+02
6.352212E+01
7.218394E+01
7.245864E+01
7.338505E+01
7.458046E+01
7.372731E+01
7.939868E+01
8.050726E+01
7.617510E+01
7.101245E+01
6.867064E+01
6.899494E+01
7.145230E+01
7.166631E+01
7.242339E+01
7.324625E+01
7.552821E+01
7.817456E+01
8.134267E+01
8.388747E+01
8.682803E+01
8.805434E+01
8.845390E+01
8.860139E+01
8.917407E+01
8.889709E+01
8.870876E+01
8.843987E+01
8.882861E+01
8.853812E+01
8.846343E+01
8.810422E+01
8.822465E+01
8.838821E+01
8.815598E+01
8.825752E+01
8.841112E+01
8.800379E+01
8.832033E+01
8.783627E+01
8.788898E+01
8.787222E+01
8.789569E+01
8.798603E+01
8.769560E+01
8.776837E+01
8.776065E+01
8.773561E+01
8.774012E+01
8.742352E+01
8.748644E+01
8.755255E+01
8.750916E+01
8.760146E+01
8.728997E+01
8.746718E+01
8.731678E+01
8.731017E+01
8.731420E+01
8.727070E+01
8.717159E+01
8.703817E+01
8.706525E+01
8.706330E+01
8.705832E+01
8.697767E+01
8.700840E+01
8.715836E+01
8.697959E+01
8.704610E+01
8.700841E+01
8.703629E+01
8.690251E+01
8.695446E+01
8.701838E+01
8.696172E+01
8.691712E+01
8.692274E+01
8.702938E+01
8.695785E+01
8.699237E+01
8.701888E+01
8.690485E+01
8.689422E+01
8.701594E+01
8.703757E+01
8.715454E+01
8.708746E+01
8.700208E+01
8.699831E+01
8.702603E+01
8.706562E+01
8.709284E+01
8.710823E+01
8.729296E+01
8.716062E+01
8.714332E+01
8.718106E+01
8.734834E+01
8.737931E+01
8.741709E+01
8.750585E+01
8.750906E+01
8.748922E+01
8.744223E+01
8.740543E+01
8.756369E+01
8.778438E+01
8.771085E+01
8.768296E+01
8.770381E+01
8.764895E+01
8.766157E+01
8.764994E+01
8.774436E+01
8.788486E+01
8.813821E+01
8.810552E+01
8.796479E+01
8.816146E+01
8.809187E+01
8.834793E+01
8.821076E+01
8.820651E+01
8.839181E+01
8.847205E+01
8.843935E+01
8.847646E+01
8.828367E+01
8.846893E+01
8.875238E+01
8.893216E+01
8.884751E+01
8.887418E+01
8.842909E+01
8.896607E+01
8.889480E+01
8.892991E+01
8.881719E+01
8.910037E+01
8.915324E+01
8.896805E+01
8.897153E+01
8.905720E+01
8.906788E+01
8.783777E+01
8.658899E+01
8.416807E+01
8.134429E+01
7.888108E+01
7.581458E+01
7.547168E+01
7.486263E+01
7.332932E+01
7.136199E+01
7.170212E+01
7.328643E+01
6.748554E+01
7.778155E+01
7.478393E+01
7.511017E+01
7.413313E+01
6.900813E+01
6.648734E+01
6.226728E+01
5.867077E+01
5.583257E+01
4.216376E+01
3.676901E+01
7.200159E+01
1.581810E+02
4.714775E+01
2.669873E+01
4.811904E+01
6.041060E+01
4.394819E+01
2.202075E+01
-4.159716E+00
-3.576726E+01
-1.447787E+02
-1.158581E+03
-3.841173E+01
-7.335846E+01
-1.570697E+02
-3.179336E+02
-3.653971E+01
4.605370E+01
2.841064E+02
3.343218E+02
6.339215E+02
6.384500E+01
7.143979E+01
7.225226E+01
8.539148E+01
6.995807E+01
-4.284528E+01
3.055683E+01
-1.725016E+03
-6.359354E+01
-1.573605E+02
6.892091E+01
7.957668E+01
6.975167E+01
7.426043E+01
5.356988E+01
6.914230E+01
7.963396E+01
7.623215E+01
7.428021E+01
7.968061E+01
7.669047E+01
6.728915E+01
6.697251E+01
7.169885E+01
7.034785E+01
7.293522E+01
7.320728E+01
7.483301E+01
7.917048E+01
8.165409E+01
8.308524E+01
8.618628E+01
8.859567E+01
8.953961E+01
8.872181E+01
8.902837E+01
8.864057E+01
8.824310E+01
8.870689E+01
8.794763E+01
8.872151E+01
8.841917E+01
8.797219E+01
8.817665E+01
8.841717E+01
8.838940E+01
8.813995E+01
8.831659E+01
8.811461E+01
8.822280E+01
8.807722E+01
8.793961E+01
8.798714E+01
8.813849E+01
8.784604E+01
8.766329E+01
8.758301E+01
8.760690E+01
8.769784E+01
8.759516E+01
8.756644E+01
8.754433E+01
8.764250E+01
8.752908E+01
8.750952E+01
8.746156E+01
8.754524E+01
8.739120E+01
8.726465E+01
8.726173E+01
8.722349E+01
8.720077E+01
8.724900E+01
8.707744E+01
8.714134E+01
8.703969E+01
8.710784E+01
8.710217E+01
8.713119E+01
8.707791E+01
8.703187E+01
8.696843E+01
8.690929E+01
8.702060E+01
8.689657E+01
8.691572E+01
8.692624E+01
8.690370E+01
8.704853E+01
8.697513E+01
8.708958E+01
8.691211E+01
8.701647E+01
8.691366E+01
8.699130E+01
8.698113E+01
8.697474E+01
8.705530E+01
8.693309E+01
8.683628E+01
8.707570E+01
8.707065E+01
8.703566E+01
8.716510E+01
8.710010E+01
8.728713E+01
8.725994E+01
8.738837E+01
8.721276E+01
8.720180E+01
8.737229E+01
8.734656E+01
8.753809E+01
8.756801E+01
8.755566E+01
8.742912E+01
8.751845E+01
8.758847E+01
8.756795E+01
8.765910E+01
8.765607E+01
8.774933E+01
8.780306E+01
8.776014E+01
8.770199E+01
8.767298E+01
8.783426E+01
8.786994E+01
8.801975E+01
8.807276E+01
8.815443E+01
8.818514E+01
8.822596E+01
8.828862E+01
8.830605E+01
8.844252E+01
8.842842E+01
8.844745E+01
8.862777E+01
8.844978E+01
8.858620E+01
8.855290E+01
8.878197E+01
8.871057E+01
8.890410E+01
8.897876E+01
8.872756E+01
8.893960E+01
8.890718E+01
8.892617E+01
8.914628E+01
8.862976E+01
8.896429E+01
8.894827E+01
8.915380E+01
8.831674E+01
8.731320E+01
8.593985E+01
8.415582E+01
8.174562E+01
7.895523E+01
7.647195E+01
7.399036E+01
7.479957E+01
7.217957E+01
7.207716E+01
6.980624E+01
7.312950E+01
7.258951E+01
7.348326E+01
7.163373E+01
7.505207E+01
7.147582E+01
5.638160E+01
6.322876E+01
5.037236E+01
5.304281E+01
5.203354E+01
4.039296E+01
3.504454E+01
4.491910E+01
3.680710E+01
3.965408E+01
6.516439E+01
4.405544E+01
6.022434E+01
3.564026E+01
-7.965656E+01
2.852873E+01
2.609140E+01
2.303204E+01
-1.384374E+02
-5.831806E+01
-2.005115E+02
-2.618991E+02
1.935206E+02
3.236816E+02
2.000519E+02
2.233597E+02
1.989523E+02
1.471339E+02
3.654390E+01
6.376805E+01
8.157283E+01
7.888758E+01
8.750554E+01
2.482621E+01
-2.663903E+02
-8.005904E+01
1.571158E+02
6.862758E+02
2.130337E+03
8.675696E+01
8.042684E+01
8.687289E+01
3.680528E+01
6.312438E+01
7.146114E+01
7.457431E+01
7.234948E+01
7.593382E+01
7.752371E+01
7.220623E+01
6.751405E+01
6.983358E+01
7.215463E+01
7.316719E+01
7.475076E+01
7.895559E+01
9.052421E+01
8.058748E+01
8.314150E+01
8.655942E+01
8.860135E+01
8.957025E+01
8.864335E+01
8.862650E+01
8.843613E+01
8.858787E+01
8.859064E+01
8.814325E+01
8.865362E+01
8.864503E+01
8.821137E+01
8.813100E+01
8.816051E+01
8.843327E+01
8.803267E+01
8.809018E+01
8.796602E+01
8.814458E+01
8.807901E+01
8.780719E+01
8.794333E+01
8.800943E+01
8.770399E+01
8.752623E+01
8.758817E+01
8.769889E+01
8.763445E+01
8.764855E+01
8.788454E+01
8.763246E+01
8.767178E+01
8.761346E+01
8.746380E+01
8.754328E+01
8.745931E+01
8.750391E+01
8.737370E+01
8.725378E+01
8.728618E+01
8.726293E+01
8.729730E+01
8.727187E+01
8.714895E+01
8.705418E+01
8.717484E+01
8.723255E+01
8.710935E+01
8.708262E+01
8.694940E+01
8.685471E+01
8.683003E+01
8.693253E+01
8.702309E+01
8.693115E+01
8.685693E+01
8.687613E+01
8.692143E+01
8.696386E+01
8.706525E+01
8.695908E+01
8.691715E+01
8.704141E+01
8.693975E+01
8.704811E+01
8.693339E+01
8.702602E+01
8.705026E+01
8.693056E+01
8.716316E+01
8.716876E+01
8.715840E+01
8.727580E+01
8.725048E+01
8.721228E+01
8.718958E+01
8.730594E+01
8.728204E+01
8.729676E+01
8.728407E+01
8.726830E+01
8.736782E+01
8.749771E+01
8.745078E+01
8.741797E+01
8.753062E+01
8.754970E+01
8.760480E+01
8.763186E+01
8.760671E+01
8.771816E+01
8.784147E+01
8.783550E+01
8.778852E+01
8.773557E+01
8.779750E+01
8.790462E+01
8.795973E+01
8.815522E+01
8.803454E+01
8.823113E+01
8.803083E+01
8.817093E+01
8.829243E+01
8.839136E+01
8.848698E+01
8.839048E+01
8.839723E+01
8.841506E+01
8.863134E+01
8.861935E+01
8.879230E+01
8.864270E+01
8.878450E+01
8.891713E+01
8.871963E+01
8.880087E+01
8.907124E+01
8.878894E+01
8.924728E+01
8.884836E+01
8.930730E+01
8.857131E+01
8.905504E+01
8.794164E+01
8.714058E+01
8.417066E+01
8.294620E+01
8.121516E+01
7.803166E+01
7.496638E+01
7.558108E+01
7.488845E+01
7.175973E+01
7.190760E+01
6.875774E+01
6.556806E+01
6.845543E+01
7.054161E+01
6.945845E+01
7.153606E+01
7.182472E+01
6.745174E+01
7.065104E+01
7.379407E+01
7.298451E+01
6.844667E+01
7.083113E+01
4.427181E+01
6.323635E+01
6.235600E+01
4.877724E+01
6.092113E+01
5.529171E+01
1.581212E+01
-2.397893E+00
-8.563165E+01
4.954664E+00
-3.613352E+02
-3.680562E+02
4.606493E+02
-9.699854E+01
-1.976423E+02
-4.976102E+01
1.558832E+02
1.236599E+02
1.321776E+02
1.543517E+02
1.433642E+02
1.858915E+02
2.777373E+02
6.717306E+01
7.989840E+01
8.151766E+01
9.348273E+01
8.018078E+01
-1.777608E+01
-4.358075E+01
1.067817E+02
1.130769E+02
-5.372849E+01
8.383226E+01
8.694951E+01
1.208729E+02
6.731848E+01
7.081880E+01
7.529608E+01
7.677650E+01
8.281951E+01
8.244547E+01
7.594083E+01
7.368415E+01
7.190755E+01
7.596223E+01
7.397678E+01
7.424074E+01
7.435108E+01
7.994880E+01
8.502764E+01
8.020182E+01
8.508338E+01
8.661789E+01
8.851017E+01
8.880282E+01
8.897186E+01
8.887700E+01
8.808284E+01
8.862093E+01
8.850514E+01
8.791948E+01
8.858895E+01
8.829871E+01
8.845466E+01
8.833882E+01
8.828463E+01
8.829060E+01
8.801092E+01
8.788969E+01
8.784527E+01
8.803758E+01
8.804956E+01
8.783414E+01
8.785192E+01
8.784828E+01
8.768545E+01
8.763704E+01
8.780061E+01
8.762976E+01
8.764332E+01
8.770856E+01
8.763488E+01
8.753862E+01
8.746566E+01
8.750014E+01
8.762559E+01
8.751317E+01
8.745044E+01
8.739098E+01
8.730904E+01
8.735363E+01
8.743061E+01
8.732819E+01
8.727286E+01
8.724488E+01
8.724302E+01
8.735410E+01
8.717374E+01
8.725573E+01
8.710772E+01
8.723316E+01
8.701213E+01
8.699499E+01
8.690045E+01
8.700750E+01
8.691900E+01
8.703180E+01
8.675001E+01
8.679314E+01
8.683088E+01
8.696592E+01
8.692571E+01
8.694407E+01
8.698517E+01
8.706162E+01
8.692564E+01
8.700720E+01
8.704703E+01
8.698069E+01
8.708575E+01
8.706311E+01
8.704816E+01
8.711044E+01
8.716063E+01
8.702784E+01
8.716904E+01
8.718288E+01
8.714901E+01
8.718893E+01
8.721905E+01
8.738642E+01
8.740527E+01
8.733150E+01
8.738374E+01
8.754388E+01
8.733290E+01
8.747460E+01
8.755748E+01
8.761582E+01
8.759750E+01
8.766061E+01
8.767780E+01
8.770373E+01
8.777488E+01
8.768802E+01
8.775545E+01
8.781125E+01
8.789691E+01
8.806065E+01
8.804331E+01
8.820026E+01
8.812368E+01
8.826131E+01
8.809127E+01
8.813079E+01
8.830126E+01
8.831600E+01
8.849230E+01
8.847139E+01
8.836295E+01
8.848498E+01
8.867887E+01
8.864708E+01
8.891315E+01
8.873071E+01
8.882561E+01
8.892569E+01
8.896564E+01
8.868970E+01
8.904051E+01
8.898241E+01
8.845869E+01
8.841871E+01
8.897172E+01
8.870403E+01
8.864516E+01
8.831367E+01
8.715173E+01
8.454588E+01
8.335245E+01
8.193966E+01
7.793036E+01
7.373151E+01
7.264842E+01
7.010652E+01
7.128133E+01
6.710809E+01
6.867310E+01
6.611200E+01
6.913087E+01
7.248165E+01
7.125242E+01
7.203861E+01
6.348389E+01
6.619060E+01
7.275354E+01
7.084152E+01
6.336438E+01
7.015233E+01
7.580467E+01
6.475287E+01
3.286538E+01
5.853186E+01
6.668527E+01
5.361513E+01
6.900313E+01
3.887374E+01
-3.386371E+01
-1.697222E+02
5.566205E+02
-3.565815E+02
5.072032E+02
-2.462134E+01
-8.775991E+01
-9.568471E+01
-1.110313E+02
1.140585E+02
1.059701E+02
1.057232E+02
1.107788E+02
1.144655E+02
1.164523E+02
3.451047E+01
6.152016E+01
7.923740E+01
6.061196E+01
7.243310E+01
1.465382E+02
-3.457693E+01
-8.120039E+01
6.536375E+01
2.358780E+02
-1.693508E+01
8.194875E+01
6.205196E+01
6.812622E+01
7.666330E+01
7.365660E+01
7.598056E+01
7.762780E+01
7.527238E+01
7.701505E+01
7.408270E+01
7.526385E+01
7.651687E+01
7.292247E+01
6.971018E+01
7.310348E+01
7.590793E+01
7.837336E+01
8.522049E+01
8.149590E+01
8.523460E+01
8.660832E+01
8.924609E+01
8.867283E+01
8.884115E+01
8.873560E+01
8.845554E+01
8.846765E+01
8.862486E+01
8.852207E+01
8.821975E+01
8.823653E+01
8.849888E+01
8.812353E+01
8.859878E+01
8.813501E+01
8.801481E+01
8.811732E+01
8.792885E+01
8.800878E+01
8.812688E+01
8.807252E+01
8.778267E+01
8.783189E+01
8.771565E+01
8.773537E+01
8.780513E+01
8.766993E+01
8.764355E+01
8.764348E+01
8.743451E+01
8.742047E+01
8.747663E+01
8.745775E+01
8.748666E+01
8.747340E+01
8.730133E+01
8.734554E+01
8.734685E+01
8.730689E+01
8.727302E+01
8.719790E+01
8.719299E+01
8.716277E+01
8.721565E+01
8.709272E+01
8.700911E+01
8.716554E+01
8.704495E+01
8.716488E+01
8.707460E+01
8.705859E+01
8.714209E+01
8.706632E+01
8.701693E+01
8.707233E+01
8.700861E+01
8.693592E+01
8.685743E+01
8.692236E+01
8.697803E+01
8.691614E+01
8.706364E+01
8.698079E+01
8.694378E+01
8.686572E+01
8.709714E+01
8.702097E+01
8.695112E+01
8.709555E+01
8.706268E+01
8.709920E+01
8.703200E+01
8.701083E+01
8.702803E+01
8.709765E+01
8.724365E+01
8.734946E+01
8.729397E+01
8.722393E+01
8.731784E+01
8.735870E+01
8.737795E+01
8.740803E+01
8.748460E+01
8.753652E+01
8.754998E+01
8.761529E+01
8.746613E+01
8.764983E+01
8.768808E+01
8.771347E+01
8.764483E+01
8.766837E+01
8.774434E+01
8.786586E+01
8.793801E+01
8.797971E+01
8.793683E+01
8.809943E+01
8.821573E+01
8.799592E+01
8.830208E+01
8.818550E+01
8.818665E+01
8.844897E+01
8.861740E+01
8.861595E+01
8.851396E+01
8.842713E+01
8.860968E+01
8.876703E+01
8.860061E+01
8.870692E+01
8.867809E+01
8.900889E+01
8.882971E+01
8.884478E+01
8.894063E+01
8.935476E+01
8.829302E+01
8.846639E+01
8.903143E+01
8.849432E+01
8.866209E+01
8.911560E+01
8.744388E+01
8.509439E+01
8.371250E+01
8.024293E+01
7.855741E+01
7.450643E+01
7.207568E+01
7.056520E+01
6.807689E+01
6.931543E+01
6.699216E+01
6.746531E+01
7.076284E+01
7.029603E+01
6.901209E+01
7.601707E+01
7.482463E+01
7.541497E+01
7.079948E+01
6.483766E+01
6.542297E+01
6.408683E+01
7.908858E+01
5.553590E+01
-2.895304E+01
4.061275E+01
6.311495E+01
4.240689E+01
4.216578E+01
4.122050E+01
1.443620E+01
5.617619E+00
1.978128E+00
-5.580606E+01
-1.946744E+02
3.218307E+02
-4.348863E+01
-7.671202E+01
-8.261142E+01
1.071540E+02
1.056267E+02
1.065756E+02
1.129519E+02
1.158652E+02
1.177515E+02
1.708555E+00
5.412168E+01
7.914682E+01
8.383527E+01
8.311453E+01
7.742170E+01
2.519987E+02
-3.153695E+02
1.543474E+02
1.245801E+02
2.050899E+02
7.855510E+01
8.074058E+01
1.935513E+02
6.620931E+01
6.578961E+01
6.233691E+01
7.381866E+01
6.836014E+01
7.276980E+01
7.364270E+01
7.184424E+01
7.384533E+01
6.963421E+01
7.355140E+01
7.354739E+01
7.548642E+01
7.689276E+01
8.040894E+01
8.204329E+01
8.471891E+01
8.571397E+01
8.815164E+01
8.832809E+01
8.878034E+01
8.866641E+01
8.831770E+01
8.841400E+01
8.868584E+01
8.824264E+01
8.829918E+01
8.842566E+01
8.816038E+01
8.823614E+01
8.853381E+01
8.822118E+01
8.829987E+01
8.817289E+01
8.829847E+01
8.799377E+01
8.814206E+01
8.808468E+01
8.765807E+01
8.797195E+01
8.786981E+01
8.778073E+01
8.768965E+01
8.772514E+01
8.763795E+01
8.748497E+01
8.756354E+01
8.749835E+01
8.756005E+01
8.762473E+01
8.739874E+01
8.738042E+01
8.728926E+01
8.742071E+01
8.730910E+01
8.721846E+01
8.723813E+01
8.717942E+01
8.712215E+01
8.714362E+01
8.721436E+01
8.721359E+01
8.708350E+01
8.716473E+01
8.702292E+01
8.710291E+01
8.697601E+01
8.702755E+01
8.713782E+01
8.707352E+01
8.704928E+01
8.697779E+01
8.699662E+01
8.700117E+01
8.694112E+01
8.687424E+01
8.684008E+01
8.688167E+01
8.700067E+01
8.690887E+01
8.698814E+01
8.693622E+01
8.704828E+01
8.706196E+01
8.695401E+01
8.699035E+01
8.709609E+01
8.711347E+01
8.708843E+01
8.701238E+01
8.699913E+01
8.705633E+01
8.727159E+01
8.724999E+01
8.724450E+01
8.723999E+01
8.733900E+01
8.727217E+01
8.740962E+01
8.729530E+01
8.751745E+01
8.759706E+01
8.754552E+01
8.749938E+01
8.753480E+01
8.769896E+01
8.757306E+01
8.765692E+01
8.782897E+01
8.771866E+01
8.778307E+01
8.793073E+01
8.800481E+01
8.791696E+01
8.791871E+01
8.798869E+01
8.805736E+01
8.800727E+01
8.831312E+01
8.816219E+01
8.820964E+01
8.840655E+01
8.851336E+01
8.853294E+01
8.848919E+01
8.856480E+01
8.853897E+01
8.866657E+01
8.857553E+01
8.867466E+01
8.869502E+01
8.882416E+01
8.892402E+01
8.901812E+01
8.896194E+01
8.897082E+01
8.842506E+01
8.856936E+01
8.878132E+01
8.842093E+01
8.843537E+01
8.888546E+01
8.782451E+01
8.526837E+01
8.326143E+01
8.126871E+01
7.759955E+01
7.342394E+01
7.280291E+01
7.319392E+01
6.997516E+01
7.212764E+01
6.703253E+01
7.262729E+01
7.183515E+01
7.160021E+01
7.065608E+01
7.556905E+01
7.172288E+01
6.689439E+01
6.633594E+01
6.654632E+01
6.434224E+01
6.453034E+01
6.475687E+01
7.000680E+01
5.646576E+01
3.633277E+01
1.996712E+01
4.291943E+01
4.899793E+01
5.877471E+01
2.863261E+01
-2.497755E+01
-1.976439E+02
-1.214214E+03
2.142259E+00
-2.478639E+02
2.224836E+01
-6.165090E+02
-2.677437E+02
1.488076E+02
1.108323E+02
1.179156E+02
1.212073E+02
1.273124E+02
1.341026E+02
2.471694E+01
5.962128E+01
6.590641E+01
8.982272E+01
9.432524E+01
6.543964E+02
-1.964923E+02
-7.668143E+01
7.316139E+01
3.933505E+02
-6.334522E+01
6.911716E+01
6.901244E+01
7.355534E+01
7.816803E+01
7.919103E+01
6.895017E+01
7.558445E+01
6.829745E+01
7.424705E+01
7.063444E+01
6.203739E+01
6.857543E+01
7.110324E+01
7.254912E+01
7.065151E+01
7.412702E+01
7.705048E+01
7.963006E+01
8.172666E+01
8.528810E+01
8.628487E+01
8.803746E+01
8.856976E+01
8.878389E+01
8.874959E+01
8.851501E+01
8.873525E+01
8.842585E+01
8.830926E+01
8.870777E+01
8.834663E+01
8.807604E+01
8.836506E+01
8.866606E+01
8.817131E+01
8.829991E+01
8.807647E+01
8.806617E+01
8.800548E+01
8.810339E+01
8.798648E+01
8.786460E+01
8.782905E+01
8.791905E+01
8.776274E+01
8.770217E+01
8.788589E+01
8.763491E+01
8.756067E+01
8.767268E+01
8.754519E+01
8.736043E+01
8.744143E+01
8.722968E+01
8.737911E+01
8.727706E+01
8.734622E+01
8.718007E+01
8.722064E+01
8.723547E+01
8.707935E+01
8.708460E+01
8.701634E+01
8.701550E+01
8.707371E+01
8.708347E+01
8.704475E+01
8.702084E+01
8.703221E+01
8.699726E+01
8.692731E+01
8.692111E+01
8.689548E+01
8.695516E+01
8.696099E+01
8.694539E+01
8.691165E+01
8.697968E+01
8.687421E+01
8.685977E+01
8.705501E+01
8.689570E+01
8.689265E+01
8.691053E+01
8.698606E+01
8.692592E+01
8.689985E+01
8.706451E+01
8.710955E+01
8.700101E+01
8.719087E+01
8.713462E+01
8.698488E+01
8.709388E+01
8.703874E+01
8.704504E+01
8.722645E+01
8.714259E+01
8.732475E+01
8.731301E+01
8.735652E+01
8.740504E+01
8.725966E+01
8.734276E+01
8.758774E+01
8.741255E+01
8.745448E+01
8.761460E+01
8.758251E+01
8.747506E+01
8.763883E+01
8.794684E+01
8.776898E+01
8.786771E+01
8.791117E+01
8.789486E+01
8.795480E+01
8.800238E+01
8.809658E+01
8.794943E+01
8.811969E+01
8.808053E+01
8.816171E+01
8.818127E+01
8.813343E+01
8.837708E+01
8.849980E+01
8.844241E+01
8.846654E+01
8.838235E+01
8.861813E+01
8.883177E+01
8.872483E+01
8.889705E+01
8.890408E+01
8.916215E+01
8.875432E+01
8.876603E+01
8.892761E+01
8.916653E+01
8.883818E+01
8.854150E+01
8.853849E+01
8.916336E+01
8.914669E+01
8.802390E+01
8.643495E+01
8.378188E+01
8.104112E+01
7.737137E+01
7.392470E+01
7.214797E+01
7.135836E+01
7.204960E+01
7.059233E+01
6.642284E+01
7.020641E+01
6.675801E+01
7.119612E+01
7.214656E+01
7.145469E+01
7.235048E+01
7.129730E+01
7.316999E+01
5.484633E+01
6.949730E+01
6.032016E+01
4.252745E+01
5.347929E+01
2.739351E+01
3.067459E+01
5.945863E+01
5.338185E+01
1.735231E+01
1.069280E+01
-8.433846E+00
-4.183454E+03
-1.747749E+02
-2.453405E+03
-1.201609E+02
-1.433507E+01
2.421723E+01
-1.267664E+01
4.221007E+01
7.719771E+01
7.505986E+01
7.703059E+01
5.689492E+01
3.914806E+01
2.297034E+01
5.179262E+01
7.655807E+01
8.147821E+01
8.269884E+01
8.703731E+01
3.488416E+00
-7.248618E+01
-6.572690E+01
4.034520E+01
1.027171E+02
1.370059E+02
7.133259E+01
7.953322E+01
7.665824E+01
6.900374E+01
7.616407E+01
7.659220E+01
7.448094E+01
7.173851E+01
7.390366E+01
7.273991E+01
6.137334E+01
6.718233E+01
6.929804E+01
6.705864E+01
6.801183E+01
7.143002E+01
7.680046E+01
7.893888E+01
8.219112E+01
8.482498E+01
8.660420E+01
8.804232E+01
8.905741E+01
8.854814E+01
8.850483E+01
8.846519E+01
8.813857E+01
8.860320E+01
8.833327E+01
8.875345E+01
8.852530E+01
8.854007E+01
8.818726E+01
8.864188E+01
8.818946E+01
8.814792E+01
8.846251E+01
8.790422E+01
8.821441E+01
8.793377E+01
8.802569E+01
8.772965E+01
8.789985E+01
8.781753E+01
8.775004E+01
8.782933E+01
8.772613E+01
8.771248E+01
8.770676E+01
8.773223E+01
8.746984E+01
8.736173E+01
8.739414E+01
8.740386E+01
8.735117E+01
8.729937E+01
8.735232E+01
8.730386E+01
8.727672E+01
8.719009E+01
8.698532E+01
8.716715E+01
8.691061E+01
8.704287E+01
8.696439E+01
8.713687E+01
8.705163E+01
8.707593E+01
8.700074E+01
8.695488E+01
8.704928E+01
8.697261E+01
8.692186E+01
8.688561E+01
8.690193E+01
8.684540E+01
8.689898E+01
8.698059E+01
8.695736E+01
8.686874E+01
8.701362E+01
8.684527E+01
8.691498E+01
8.699336E+01
8.678677E+01
8.693759E+01
8.691173E+01
8.700143E+01
8.713060E+01
8.698084E+01
8.715223E+01
8.708932E+01
8.701846E+01
8.708437E+01
8.716258E+01
8.703707E+01
8.726639E+01
8.718586E+01
8.739996E+01
8.727512E+01
8.741931E+01
8.741759E+01
8.739901E+01
8.735949E+01
8.751168E+01
8.744912E+01
8.757328E+01
8.757326E+01
8.753256E+01
8.752248E+01
8.766562E+01
8.787560E+01
8.781857E+01
8.782516E+01
8.777363E+01
8.787669E+01
8.798032E+01
8.808335E+01
8.809038E+01
8.805819E+01
8.818500E+01
8.820148E+01
8.827599E+01
8.832176E+01
8.829510E+01
8.840258E+01
8.835179E+01
8.832979E+01
8.842521E+01
8.840766E+01
8.875370E+01
8.895481E+01
8.867957E+01
8.873891E+01
8.895395E+01
8.889522E+01
8.867536E+01
8.846150E+01
8.844447E+01
8.889091E+01
8.900360E+01
8.812069E+01
8.876929E+01
8.866857E+01
8.834364E+01
8.780756E+01
8.546033E+01
8.325691E+01
8.090845E+01
7.725949E+01
7.417984E+01
7.501397E+01
7.326030E+01
7.073912E+01
7.086118E+01
7.115637E+01
7.382953E+01
7.233475E+01
7.012431E+01
7.687069E+01
6.847714E+01
7.331386E+01
7.473826E+01
8.091992E+01
7.814510E+01
6.984417E+01
5.092212E+01
4.129589E+01
6.479299E+01
5.996227E+01
6.387702E+01
6.228996E+01
6.179367E+01
4.504079E+01
4.395524E+01
2.458620E+01
5.627629E+01
4.172339E+01
-1.674464E+01
3.426116E+01
2.928499E+01
-5.106072E+01
-7.149828E+01
-1.218689E+01
6.531715E+01
8.108449E+01
8.159493E+01
6.424612E+01
5.746796E+01
5.262148E+01
4.361738E+01
8.207865E+01
1.163108E+02
1.184925E+02
8.527513E+01
-1.844942E+01
9.756637E+02
-4.399316E+01
1.706526E+02
-1.912389E+01
9.415520E+01
7.179141E+01
8.532126E+01
7.410967E+01
7.334522E+01
6.613900E+01
6.788475E+01
7.523105E+01
7.092145E+01
6.942654E+01
6.850132E+01
6.745608E+01
6.479676E+01
6.748697E+01
6.637372E+01
7.024580E+01
7.463922E+01
7.847843E+01
8.017357E+01
8.338840E+01
8.513933E+01
8.688158E+01
8.825092E+01
8.844196E+01
8.864500E+01
8.861874E+01
8.846751E+01
8.783198E+01
8.848971E+01
8.836866E+01
8.844906E+01
8.848615E+01
8.855929E+01
8.828207E+01
8.852451E+01
8.817659E+01
8.812728E+01
8.825039E+01
8.814176E+01
8.821563E+01
8.781780E+01
8.796224E+01
8.752570E+01
8.769273E+01
8.774008E+01
8.776840E+01
8.770703E+01
8.769058E+01
8.790494E+01
8.764307E+01
8.766654E+01
8.743292E+01
8.739237E+01
8.745204E+01
8.743817E+01
8.744643E+01
8.735759E+01
8.739116E+01
8.727796E+01
8.717177E+01
8.720068E+01
8.712237E+01
8.719995E+01
8.705562E+01
8.719745E+01
8.697287E+01
8.711526E+01
8.711013E+01
8.703607E+01
8.700158E+01
8.691862E+01
8.702148E+01
8.700592E+01
8.698634E+01
8.689342E+01
8.697228E+01
8.679285E+01
8.696055E+01
8.691063E+01
8.679807E+01
8.699068E+01
8.689643E+01
8.694829E+01
8.697111E+01
8.697014E+01
8.687681E+01
8.693970E+01
8.710099E+01
8.701284E+01
8.711419E+01
8.704026E+01
8.698592E+01
8.704597E+01
8.703369E+01
8.720289E+01
8.716601E+01
8.718398E+01
8.713607E+01
8.722346E+01
8.731297E+01
8.730114E+01
8.726799E+01
8.744558E+01
8.748231E+01
8.747560E+01
8.745229E+01
8.758501E+01
8.756776E+01
8.748296E+01
8.754169E+01
8.761725E+01
8.764814E+01
8.781601E+01
8.785988E+01
8.780488E+01
8.780902E+01
8.796006E+01
8.804616E+01
8.799358E+01
8.801534E+01
8.810981E+01
8.821491E+01
8.838802E+01
8.824722E+01
8.834488E+01
8.867384E+01
8.836931E+01
8.847182E+01
8.833522E+01
8.851718E+01
8.853696E+01
8.860428E+01
8.854234E+01
8.872974E+01
8.889612E+01
8.852959E+01
8.859812E+01
8.865606E+01
8.859276E+01
8.857232E+01
8.848909E+01
8.868563E+01
8.826903E+01
8.907707E+01
8.869922E+01
8.872396E+01
8.768519E+01
8.516364E+01
8.227185E+01
8.108637E+01
7.815567E+01
7.524805E+01
7.497002E+01
7.238573E+01
7.333503E+01
6.952704E+01
6.839611E+01
6.995618E+01
7.023896E+01
6.757628E+01
7.068903E+01
6.921197E+01
7.082145E+01
7.067832E+01
6.972086E+01
7.433822E+01
7.416678E+01
5.560675E+01
3.987246E+01
5.846627E+01
6.972659E+01
6.799286E+01
6.292551E+01
5.798054E+01
4.800853E+01
3.674909E+01
3.435082E+01
2.935229E+01
3.707254E+01
-2.028100E+01
2.965915E+01
3.783939E+01
3.071188E+01
1.941832E+00
-9.949416E+01
-7.588825E+00
2.828363E+01
-1.400168E+01
-1.232201E+02
-1.808841E+02
-3.237755E+02
5.651090E+01
5.919253E+01
6.479955E+01
8.923652E+01
8.595170E+01
5.673137E+01
5.981549E+02
-1.041774E+02
8.387926E+01
6.580331E+01
9.151195E+01
6.999811E+01
8.461591E+01
7.232323E+01
7.875651E+01
7.778676E+01
6.785530E+01
7.854103E+01
7.454441E+01
7.160748E+01
6.711396E+01
6.911844E+01
6.949948E+01
6.967980E+01
7.057197E+01
6.882248E+01
7.540097E+01
7.822574E+01
8.125258E+01
8.506453E+01
8.543958E+01
8.683676E+01
8.808869E+01
8.869631E+01
8.816952E+01
8.847540E+01
8.843326E+01
8.787468E+01
8.828638E+01
8.825901E+01
8.862443E+01
8.828078E+01
8.854044E+01
8.823231E+01
8.865975E+01
8.818393E+01
8.802623E+01
8.810120E+01
8.823702E+01
8.821355E+01
8.808139E+01
8.797200E+01
8.775257E+01
8.790854E+01
8.780521E+01
8.776554E+01
8.768951E+01
8.764915E+01
8.768085E+01
8.745842E+01
8.755178E+01
8.737464E+01
8.748413E+01
8.749347E+01
8.745685E+01
8.744900E+01
8.730957E+01
8.743493E+01
8.716166E+01
8.714839E+01
8.714458E+01
8.723521E+01
8.721028E+01
8.717436E+01
8.711589E+01
8.699424E+01
8.689152E+01
8.707063E+01
8.700246E+01
8.691380E+01
8.695479E+01
8.688662E+01
8.692586E+01
8.706132E+01
8.689752E+01
8.689977E+01
8.687660E+01
8.690227E+01
8.676239E+01
8.680890E+01
8.694079E+01
8.688192E+01
8.681728E+01
8.692025E+01
8.685734E+01
8.706625E+01
8.708980E+01
8.717109E+01
8.696076E+01
8.698696E+01
8.700615E+01
8.703226E+01
8.709483E+01
8.707210E+01
8.729505E+01
8.717046E+01
8.725988E+01
8.709718E+01
8.714959E+01
8.725022E+01
8.727392E+01
8.725620E+01
8.735574E+01
8.741808E+01
8.753724E+01
8.756148E+01
8.759338E+01
8.749812E+01
8.753995E+01
8.760135E+01
8.763949E+01
8.765950E+01
8.776042E+01
8.781580E+01
8.775614E+01
8.774171E+01
8.790334E+01
8.805862E+01
8.808591E+01
8.800726E+01
8.800214E+01
8.820377E+01
8.828668E+01
8.820624E+01
8.798838E+01
8.842794E+01
8.838345E+01
8.846661E+01
8.834740E+01
8.837867E+01
8.856104E+01
8.855606E+01
8.876030E+01
8.873754E+01
8.872998E+01
8.863166E+01
8.871329E+01
8.852171E+01
8.895551E+01
8.861095E+01
8.859273E+01
8.888693E+01
8.863479E+01
8.922262E+01
8.863788E+01
8.926644E+01
8.835916E+01
8.634127E+01
8.284103E+01
8.056660E+01
7.853919E+01
7.644715E+01
7.847010E+01
7.250155E+01
7.119404E+01
6.879902E+01
6.553071E+01
6.696659E+01
6.808728E+01
7.145192E+01
6.748792E+01
7.068634E+01
7.503693E+01
7.868538E+01
7.018388E+01
7.038876E+01
7.040836E+01
6.274821E+01
6.453684E+01
6.640011E+01
6.081684E+01
4.942918E+01
3.317385E+01
4.944540E+01
4.762582E+01
4.330631E+01
6.846745E+01
7.719935E+01
3.416543E+01
-2.471405E+01
-3.462058E+02
-4.938309E+02
-2.264218E+02
1.889370E+01
-2.588380E+01
2.195424E+01
8.647515E+01
5.625723E+01
8.417294E+00
-1.840565E+01
-4.245048E+01
3.911720E+01
7.590953E+01
5.947475E+01
8.699098E+01
8.752866E+01
9.364365E+01
7.711490E+01
-4.155911E+01
4.876384E+01
6.167013E+01
9.015826E+01
7.508395E+01
8.614217E+01
8.360607E+01
7.804496E+01
7.462490E+01
6.823072E+01
8.291409E+01
7.791436E+01
7.427168E+01
6.772469E+01
7.026407E+01
7.223426E+01
6.790771E+01
7.169563E+01
7.191157E+01
7.410597E+01
7.618472E+01
7.979418E+01
8.262995E+01
8.446580E+01
8.543805E+01
8.699688E+01
8.843451E+01
8.837176E+01
8.856496E+01
8.898217E+01
8.837208E+01
8.864425E+01
8.832367E+01
8.850002E+01
8.832710E+01
8.826572E+01
8.800077E+01
8.845947E+01
8.809798E+01
8.807295E+01
8.811548E+01
8.812584E+01
8.804244E+01
8.801539E+01
8.793515E+01
8.786453E+01
8.801910E+01
8.783762E+01
8.774053E+01
8.779878E+01
8.770838E+01
8.763726E+01
8.764438E+01
8.764570E+01
8.747939E+01
8.750357E+01
8.746815E+01
8.737052E+01
8.735613E+01
8.730047E+01
8.730384E+01
8.720570E+01
8.727010E+01
8.716297E+01
8.714241E+01
8.722498E+01
8.720660E+01
8.708910E+01
8.713796E+01
8.696497E+01
8.704346E+01
8.693979E+01
8.696139E+01
8.705782E+01
8.691716E+01
8.688309E+01
8.698371E+01
8.685249E+01
8.685973E+01
8.691013E+01
8.688323E+01
8.682657E+01
8.688208E+01
8.684801E+01
8.693246E+01
8.690471E+01
8.692320E+01
8.705502E+01
8.698840E+01
8.699038E+01
8.701413E+01
8.699300E+01
8.700739E+01
8.704817E+01
8.703315E+01
8.707200E+01
8.705728E+01
8.726049E+01
8.721577E+01
8.716942E+01
8.715352E+01
8.724122E+01
8.734519E+01
8.730593E+01
8.728949E+01
8.721519E+01
8.737650E+01
8.754205E+01
8.758209E+01
8.753133E+01
8.744863E+01
8.753638E+01
8.763067E+01
8.775839E+01
8.783686E+01
8.781487E+01
8.783664E+01
8.780228E+01
8.767705E+01
8.794743E+01
8.795787E+01
8.807138E+01
8.794528E+01
8.791714E+01
8.806345E+01
8.812183E+01
8.814971E+01
8.816502E+01
8.844919E+01
8.831134E+01
8.835323E+01
8.841869E+01
8.850732E+01
8.864242E+01
8.862358E+01
8.881274E+01
8.898370E+01
8.886349E+01
8.866089E+01
8.866825E+01
8.847502E+01
8.880359E+01
8.885990E+01
8.880192E+01
8.907209E+01
8.870708E+01
8.916771E+01
8.901521E+01
8.894318E+01
8.746285E+01
8.555292E+01
8.277933E+01
7.951300E+01
7.758107E+01
7.605003E+01
7.535101E+01
7.478037E+01
7.146757E+01
7.171920E+01
6.650239E+01
7.214194E+01
7.028486E+01
7.306084E+01
7.292077E+01
7.425876E+01
7.349942E+01
7.468383E+01
6.984519E+01
7.656052E+01
7.426438E+01
5.333890E+01
6.904870E+01
5.409655E+01
4.843777E+01
4.478183E+01
-6.143582E+01
-5.799857E+01
2.729243E+01
3.146289E+01
-6.798370E+01
3.268843E+01
-2.977500E+01
2.425304E+02
-1.748985E+02
5.539153E+02
-2.185783E+02
-5.553800E+02
-1.283640E+02
-3.337293E+01
4.181067E+01
-1.118497E+01
-7.574894E+01
-1.641817E+02
-2.304754E+02
1.549450E+01
7.564931E+01
8.169298E+01
9.507738E+01
8.251380E+01
1.232624E+02
9.293227E+01
3.947803E+02
5.018708E+02
1.363097E+02
8.841527E+01
6.004138E+01
8.314889E+01
7.399887E+01
7.350550E+01
7.249389E+01
6.963445E+01
8.153641E+01
7.387007E+01
7.006847E+01
7.021718E+01
7.278591E+01
7.299918E+01
7.053920E+01
7.259324E+01
7.427549E+01
7.425477E+01
7.917566E+01
8.078287E+01
8.328659E+01
8.494864E+01
8.578907E+01
8.744792E+01
8.816080E+01
8.881604E+01
8.756469E+01
8.869657E+01
8.866503E+01
8.860527E+01
8.832754E+01
8.808585E+01
8.814667E+01
8.806459E+01
8.815961E+01
8.788638E+01
8.816770E+01
8.813562E+01
8.833275E+01
8.802991E+01
8.803368E+01
8.800243E+01
8.791373E+01
8.777245E+01
8.780518E+01
8.790211E+01
8.776351E+01
8.766233E+01
8.759916E+01
8.762584E+01
8.765844E+01
8.755854E+01
8.756406E+01
8.754346E+01
8.752049E+01
8.733472E+01
8.748792E+01
8.732435E+01
8.712689E+01
8.726241E+01
8.724197E+01
8.713525E+01
8.718013E+01
8.725164E+01
8.713326E+01
8.716776E+01
8.715501E+01
8.714178E+01
8.707043E+01
8.698461E+01
8.706289E+01
8.704522E+01
8.698625E+01
8.692676E+01
8.697102E+01
8.688057E+01
8.700145E+01
8.694772E+01
8.696384E+01
8.685653E+01
8.689656E+01
8.687672E+01
8.685829E+01
8.687161E+01
8.688873E+01
8.700489E+01
8.691635E+01
8.700770E+01
8.694851E+01
8.703469E+01
8.705476E+01
8.694692E+01
8.697600E+01
8.711087E+01
8.709116E+01
8.712287E+01
8.722357E+01
8.726317E+01
8.720758E+01
8.732449E+01
8.722070E+01
8.732784E+01
8.732244E+01
8.720964E+01
8.737275E+01
8.741160E+01
8.754307E+01
8.769329E+01
8.759429E+01
8.753005E+01
8.769722E+01
8.777130E+01
8.776859E+01
8.789782E+01
8.764090E+01
8.766321E+01
8.770056E+01
8.787486E+01
8.803197E+01
8.802526E+01
8.800133E+01
8.814721E+01
8.816320E+01
8.822162E+01
8.820929E+01
8.820662E+01
8.835464E+01
8.842999E+01
8.855172E+01
8.852910E+01
8.852126E+01
8.855008E+01
8.867392E+01
8.895041E+01
8.900730E+01
8.882053E+01
8.887629E+01
8.902037E+01
8.894971E+01
8.879247E+01
8.923971E+01
8.875633E+01
8.916956E+01
8.866072E+01
8.860664E+01
8.918385E+01
8.874275E+01
8.786545E+01
8.506932E+01
8.339986E+01
8.018523E+01
7.929035E+01
7.638327E+01
7.445664E+01
7.350335E+01
7.179198E+01
7.175217E+01
7.389692E+01
7.976727E+01
7.476833E+01
7.050395E+01
7.312548E+01
6.767572E+01
7.401860E+01
7.185190E+01
6.356463E+01
7.186127E+01
7.462240E+01
7.748210E+01
7.030436E+01
6.439767E+01
4.797601E+01
5.753479E+01
3.241117E+01
2.529977E+01
1.349663E+01
-7.364626E+01
-7.005955E+01
6.362579E+00
7.758983E+00
-5.998662E+01
-2.853605E+01
6.399139E+01
3.840798E+01
4.566312E+01
-1.488248E+01
1.645483E+02
1.274134E+02
1.594119E+02
1.769380E+02
1.840270E+02
1.595166E+02
6.516501E+01
8.400493E+01
7.416650E+01
4.364512E+01
8.879353E+01
1.076170E+02
1.376127E+02
9.024149E+01
7.816451E+02
8.976363E+01
7.879168E+01
4.569012E+01
7.954339E+01
7.495469E+01
7.934676E+01
7.971528E+01
6.937741E+01
8.189366E+01
7.453779E+01
7.616171E+01
7.648240E+01
7.388392E+01
6.965144E+01
7.284132E+01
7.466307E+01
7.740197E+01
7.661084E+01
7.872887E+01
8.087022E+01
8.340035E+01
8.472819E+01
8.665408E+01
8.818504E+01
8.785423E+01
8.829560E+01
8.791159E+01
8.863408E+01
8.859572E+01
8.845579E+01
8.832393E+01
8.827703E+01
8.836225E+01
8.829471E+01
8.829508E+01
8.793952E+01
8.836290E+01
8.824000E+01
8.820867E+01
8.811899E+01
8.809612E+01
8.800686E+01
8.798390E+01
8.783734E+01
8.778375E+01
8.780629E+01
8.776165E+01
8.766296E+01
8.748055E+01
8.753074E+01
8.766642E+01
8.757880E+01
8.755848E+01
8.749451E+01
8.744801E+01
8.734316E+01
8.747046E+01
8.736511E+01
8.732621E+01
8.741098E+01
8.730356E+01
8.712159E+01
8.729939E+01
8.716417E+01
8.711172E+01
8.710933E+01
8.699373E+01
8.707410E+01
8.709980E+01
8.708381E+01
8.721018E+01
8.705266E+01
8.701814E+01
8.704526E+01
8.706643E+01
8.700793E+01
8.687960E+01
8.695559E+01
8.695651E+01
8.682055E+01
8.689941E+01
8.713692E+01
8.688964E+01
8.694550E+01
8.701505E+01
8.693126E+01
8.700087E+01
8.701276E+01
8.696509E+01
8.701055E+01
8.708531E+01
8.704004E+01
8.712457E+01
8.709745E+01
8.707059E+01
8.705487E+01
8.714971E+01
8.737162E+01
8.724048E+01
8.726745E+01
8.726060E+01
8.733696E+01
8.737453E+01
8.744103E+01
8.739570E+01
8.737996E+01
8.747252E+01
8.764287E+01
8.764196E+01
8.750745E+01
8.772792E+01
8.767840E+01
8.762061E+01
8.789013E+01
8.761554E+01
8.769662E+01
8.768487E+01
8.782438E+01
8.801193E+01
8.796275E+01
8.808245E+01
8.807379E+01
8.825990E+01
8.821384E+01
8.830082E+01
8.823398E+01
8.835950E+01
8.839436E+01
8.845025E+01
8.854460E+01
8.841771E+01
8.853153E+01
8.867698E+01
8.865105E+01
8.871430E+01
8.895277E+01
8.884482E+01
8.895348E+01
8.898971E+01
8.897795E+01
8.906984E+01
8.861347E+01
8.924901E+01
8.890474E+01
8.893184E+01
8.870594E+01
8.881904E+01
8.744642E+01
8.537072E+01
8.309362E+01
8.124548E+01
7.887163E+01
7.528659E+01
7.398695E+01
7.344693E+01
7.151886E+01
7.154165E+01
6.978533E+01
7.616331E+01
7.695928E+01
6.928610E+01
7.351004E+01
7.363589E+01
7.499878E+01
6.530478E+01
7.230565E+01
6.784466E+01
7.176405E+01
6.430803E+01
5.015955E+01
6.818610E+01
6.255191E+01
5.670165E+01
3.812855E+01
4.250038E+01
-8.690061E+00
-6.565908E-01
5.529624E+01
3.177798E+01
2.856872E+01
-1.324995E+01
-3.000446E+01
-1.647456E+02
6.164574E+01
7.473968E+01
7.759419E+01
1.173964E+02
1.203841E+02
1.199269E+02
1.300833E+02
1.337625E+02
1.321486E+02
1.168318E+02
8.408768E+01
7.873529E+01
5.773226E+01
9.479688E+01
9.830345E+01
7.946843E+01
8.262149E+01
7.283108E+01
9.228788E+01
8.159391E+01
7.403034E+01
7.541078E+01
7.759941E+01
7.597161E+01
7.652697E+01
7.271821E+01
7.626381E+01
8.042809E+01
7.409285E+01
7.446560E+01
7.420995E+01
7.330832E+01
7.400443E+01
7.478650E+01
7.720674E+01
7.758439E+01
7.844464E+01
8.139013E+01
8.402252E+01
8.500527E+01
8.613328E+01
8.781432E+01
8.795868E+01
8.837791E+01
8.874498E+01
8.889236E+01
8.860566E+01
8.835244E+01
8.847076E+01
8.843575E+01
8.839117E+01
8.834257E+01
8.798825E+01
8.827752E+01
8.826376E+01
8.721825E+01
8.756145E+01
8.801163E+01
8.792743E+01
8.791850E+01
8.800266E+01
8.776582E+01
8.786450E+01
8.773412E+01
8.771762E+01
8.772363E+01
8.782276E+01
8.758134E+01
8.768612E+01
8.756335E+01
8.747380E+01
8.747854E+01
8.756368E+01
8.755956E+01
8.742233E+01
8.738659E+01
8.739746E+01
8.728877E+01
8.738486E+01
8.715919E+01
8.717318E+01
8.718445E+01
8.714665E+01
8.716395E+01
8.700093E+01
8.703911E+01
8.704896E+01
8.699949E+01
8.704042E+01
8.683374E+01
8.694620E+01
8.702321E+01
8.703657E+01
8.712798E+01
8.692418E+01
8.698663E+01
8.693929E+01
8.669489E+01
8.686905E+01
8.697678E+01
8.696638E+01
8.696439E+01
8.690565E+01
8.697212E+01
8.696065E+01
8.702322E+01
8.692640E+01
8.702554E+01
8.699878E+01
8.706226E+01
8.722722E+01
8.713133E+01
8.711212E+01
8.712179E+01
8.707611E+01
8.713731E+01
8.713669E+01
8.729471E+01
8.734196E+01
8.736355E+01
8.742580E+01
8.748906E+01
8.736619E+01
8.743336E+01
8.734630E+01
8.749797E+01
8.751221E+01
8.744051E+01
8.760417E+01
8.760991E+01
8.764360E+01
8.780362E+01
8.780474E+01
8.777990E+01
8.790177E+01
8.788870E+01
8.800842E+01
8.791354E+01
8.818693E+01
8.808546E+01
8.816162E+01
8.819259E+01
8.827891E+01
8.832304E+01
8.830696E+01
8.827561E+01
8.844342E+01
8.839546E+01
8.837012E+01
8.838192E+01
8.880666E+01
8.866992E+01
8.875214E+01
8.885221E+01
8.869008E+01
8.903835E+01
8.894031E+01
8.880446E+01
8.891877E+01
8.912994E+01
8.923308E+01
8.905040E+01
8.877534E+01
8.856776E+01
8.862699E+01
8.808642E+01
8.634267E+01
8.398205E+01
8.151804E+01
7.961801E+01
7.767388E+01
7.516113E+01
7.475179E+01
7.208170E+01
7.203514E+01
6.826634E+01
6.891371E+01
7.542372E+01
7.053199E+01
7.474639E+01
7.651329E+01
7.178983E+01
7.393511E+01
7.000945E+01
7.415742E+01
7.441775E+01
6.990068E+01
6.351775E+01
6.446874E+01
6.648238E+01
6.296478E+01
6.749364E+01
5.310759E+00
6.081053E+01
4.913943E+01
8.200866E+01
-5.439603E+01
-1.578881E+00
-4.883632E+02
-6.558820E+01
-1.149702E+02
8.319916E+02
4.522274E+01
7.723565E+01
1.186007E+02
1.161537E+02
1.164505E+02
1.231332E+02
1.243592E+02
1.275932E+02
-2.086824E+02
1.065053E+02
9.458529E+01
8.679656E+01
9.502653E+01
9.129518E+01
6.942231E+01
8.110015E+01
4.420374E+01
9.442887E+01
8.400945E+01
9.084591E+01
8.345468E+01
7.884958E+01
8.255474E+01
8.207857E+01
8.223931E+01
7.567871E+01
8.170993E+01
8.087321E+01
7.455572E+01
7.767838E+01
7.544867E+01
7.359590E+01
7.343670E+01
7.676419E+01
7.554809E+01
7.841231E+01
7.995374E+01
8.471084E+01
8.547563E+01
8.758148E+01
8.822175E+01
8.870835E+01
8.846278E+01
8.933132E+01
8.981246E+01
8.849368E+01
8.845697E+01
8.825923E+01
8.821246E+01
8.833020E+01
8.834540E+01
8.811819E+01
8.832161E+01
8.832729E+01
8.565725E+01
8.710663E+01
8.800465E+01
8.806539E+01
8.798042E+01
8.805009E+01
8.778631E+01
8.778450E+01
8.780644E+01
8.763658E+01
8.757949E+01
8.772726E+01
8.761833E+01
8.762317E+01
8.757013E+01
8.753887E+01
8.745546E+01
8.750850E+01
8.746028E+01
8.751362E+01
8.736543E+01
8.730583E+01
8.724987E+01
8.730212E+01
8.723571E+01
8.722876E+01
8.712523E+01
8.715790E+01
8.721041E+01
8.702589E+01
8.694991E+01
8.705288E+01
8.704950E+01
8.697071E+01
8.687299E+01
8.699726E+01
8.695687E+01
8.691498E+01
8.686371E+01
8.698268E+01
8.696279E+01
8.704659E+01
8.677971E+01
8.695514E+01
8.687484E+01
8.694690E+01
8.690195E+01
8.698406E+01
8.700100E+01
8.688767E+01
8.708919E+01
8.695053E+01
8.706180E+01
8.697462E+01
8.703668E+01
8.720950E+01
8.714545E+01
8.715235E+01
8.708899E+01
8.722872E+01
8.707767E+01
8.711017E+01
8.731856E+01
8.736519E+01
8.722073E+01
8.738953E+01
8.739201E+01
8.742881E+01
8.753941E+01
8.744779E+01
8.761803E+01
8.743120E+01
8.758123E+01
8.754221E+01
8.764389E+01
8.763922E+01
8.771707E+01
8.783095E+01
8.789155E+01
8.795320E+01
8.796649E+01
8.803785E+01
8.783662E+01
8.812201E+01
8.812011E+01
8.816192E+01
8.827973E+01
8.822376E+01
8.829893E+01
8.820379E+01
8.846139E+01
8.841319E+01
8.839527E+01
8.857032E+01
8.863863E+01
8.840575E+01
8.879977E+01
8.876454E+01
8.896738E+01
8.871630E+01
8.904899E+01
8.912503E+01
8.856468E+01
8.881447E+01
8.925179E+01
8.906892E+01
8.904798E+01
8.898002E+01
8.882887E+01
8.863408E+01
8.803916E+01
8.623225E+01
8.335684E+01
8.092228E+01
7.927748E+01
7.671985E+01
7.484103E+01
7.397843E+01
7.576577E+01
7.314156E+01
7.139618E+01
7.425582E+01
7.444866E+01
7.538822E+01
7.090863E+01
7.496230E+01
6.856129E+01
7.087938E+01
6.680467E+01
7.181927E+01
6.548193E+01
6.985258E+01
3.282740E+01
4.824386E+01
4.931514E+01
1.398825E+01
5.198996E+01
-3.273590E+01
1.276087E+01
3.664257E+01
1.487679E+01
-2.292115E+03
4.418844E+00
-2.085334E+04
-7.884766E+01
-5.331696E+02
-1.326619E+02
1.719078E+02
3.016500E+02
1.046463E+03
3.001998E+02
2.498262E+03
-3.338091E+02
-8.427118E+02
1.196929E+04
2.230388E+02
1.245003E+02
9.976196E+01
8.132423E+01
9.205981E+01
8.897702E+01
7.623786E+01
9.472550E+01
2.282873E+02
1.035675E+02
7.634002E+01
7.235921E+01
8.102205E+01
8.113254E+01
8.789146E+01
7.964683E+01
7.491319E+01
9.438133E+01
8.020716E+01
7.372429E+01
7.150227E+01
7.289008E+01
7.261622E+01
7.366578E+01
7.661269E+01
7.494008E+01
7.724987E+01
7.915253E+01
8.165763E+01
8.504483E+01
8.657490E+01
8.779119E+01
8.813722E+01
8.848262E+01
8.830853E+01
8.906983E+01
8.945419E+01
8.852038E+01
8.857909E+01
8.852818E+01
8.837767E+01
8.832615E+01
8.830864E+01
8.826950E+01
8.821724E+01
8.841529E+01
8.651479E+01
8.657894E+01
8.808089E+01
8.812458E+01
8.791141E+01
8.782566E+01
8.784433E+01
8.783985E+01
8.779791E+01
8.771840E+01
8.772414E+01
8.757048E+01
8.744600E+01
8.752569E+01
8.757457E+01
8.758751E+01
8.745570E+01
8.746714E+01
8.749332E+01
8.748348E+01
8.739720E+01
8.726619E+01
8.731825E+01
8.730877E+01
8.737718E+01
8.711209E+01
8.724993E+01
8.716209E+01
8.710971E+01
8.706824E+01
8.696434E+01
8.701474E+01
8.704306E+01
8.699892E+01
8.693101E+01
8.697212E+01
8.705040E+01
8.704562E+01
8.698610E+01
8.708337E+01
8.691750E+01
8.705201E+01
8.698525E+01
8.700773E+01
8.681076E+01
8.687489E+01
8.687145E+01
8.699470E+01
8.695903E+01
8.697607E+01
8.703145E+01
8.700555E+01
8.708447E+01
8.706570E+01
8.703871E+01
8.712686E+01
8.718788E+01
8.711882E+01
8.714588E+01
8.721869E+01
8.721415E+01
8.723045E+01
8.730688E+01
8.734807E+01
8.727032E+01
8.726528E+01
8.741403E+01
8.738186E+01
8.745561E+01
8.737239E+01
8.758689E+01
8.751921E+01
8.760560E+01
8.769129E+01
8.774360E+01
8.763186E+01
8.780267E+01
8.780405E+01
8.782712E+01
8.796450E+01
8.806389E+01
8.804308E+01
8.803375E+01
8.795249E+01
8.810445E+01
8.826467E+01
8.822094E+01
8.825180E+01
8.826323E+01
8.841584E+01
8.833580E+01
8.834633E+01
8.858284E+01
8.843626E+01
8.853261E+01
8.811323E+01
8.871371E+01
8.855036E+01
8.875061E+01
8.883942E+01
8.876719E+01
8.868994E+01
8.887255E+01
8.863730E+01
8.854508E+01
8.903638E+01
8.889018E+01
8.848353E+01
8.959083E+01
8.929230E+01
8.789252E+01
8.612823E+01
8.302788E+01
7.954772E+01
7.985121E+01
7.729343E+01
7.681587E+01
7.585639E+01
7.392279E+01
7.335311E+01
7.285380E+01
7.463316E+01
7.283728E+01
7.710914E+01
7.294655E+01
7.546101E+01
7.181751E+01
6.507916E+01
6.878141E+01
7.737512E+01
6.949479E+01
5.626421E+01
3.285441E+01
5.291235E+01
6.395904E+01
4.112444E+01
4.831343E+01
5.235502E+01
5.343974E+01
-4.547468E+01
2.715863E+02
5.978135E+01
2.309390E+03
1.170587E+03
7.922746E+02
2.396042E+01
5.473833E+02
2.026336E+02
2.300662E+02
3.336207E+02
1.414615E+01
9.065067E+01
6.593054E+01
6.195647E+01
8.018153E+01
4.641838E+01
9.255958E+01
8.839505E+01
8.320110E+01
8.351544E+01
7.892991E+01
7.991958E+01
6.997997E+01
7.010038E+01
2.544137E+02
5.202683E+01
7.823797E+01
7.607302E+01
7.618532E+01
8.440657E+01
8.218127E+01
7.310363E+01
7.542144E+01
7.919956E+01
6.944314E+01
7.368778E+01
7.390091E+01
7.139337E+01
7.321860E+01
7.786785E+01
7.441388E+01
7.606025E+01
7.994751E+01
8.296821E+01
8.467104E+01
8.749685E+01
8.710961E+01
8.841833E+01
8.772664E+01
8.843171E+01
8.865136E+01
8.843391E+01
8.803006E+01
8.804323E+01
8.854342E+01
8.830042E+01
8.829934E+01
8.825426E+01
8.830509E+01
8.829904E+01
8.858114E+01
8.631207E+01
8.660702E+01
8.815524E+01
8.810991E+01
8.790439E+01
8.787536E+01
8.804944E+01
8.779012E+01
8.795255E+01
8.770392E+01
8.784946E+01
8.771091E+01
8.758779E+01
8.759907E+01
8.758274E+01
8.766916E+01
8.749003E+01
8.736258E+01
8.737048E+01
8.731785E+01
8.740497E+01
8.727177E+01
8.727123E+01
8.728529E+01
8.733707E+01
8.703774E+01
8.731388E+01
8.713579E+01
8.709500E+01
8.718552E+01
8.713110E+01
8.695590E+01
8.692675E+01
8.692880E+01
8.699817E+01
8.696968E+01
8.700666E+01
8.710016E+01
8.697784E+01
8.709631E+01
8.698638E+01
8.701671E+01
8.697054E+01
8.691524E+01
8.689589E+01
8.673574E+01
8.681934E+01
8.696806E+01
8.701601E+01
8.713068E+01
8.706990E+01
8.696493E+01
8.695472E+01
8.696673E+01
8.701221E+01
8.716418E+01
8.712738E+01
8.709610E+01
8.711870E+01
8.715591E+01
8.718005E+01
8.721771E+01
8.729801E+01
8.730203E+01
8.721859E+01
8.746605E+01
8.746028E+01
8.739824E+01
8.733320E+01
8.744049E+01
8.749915E+01
8.755155E+01
8.772506E+01
8.764600E+01
8.764739E+01
8.780010E+01
8.793215E+01
8.775088E+01
8.762275E+01
8.769507E+01
8.772438E+01
8.793899E+01
8.791317E+01
8.813845E+01
8.814277E+01
8.803510E+01
8.812789E+01
8.812331E+01
8.823364E+01
8.841669E+01
8.840412E+01
8.824062E+01
8.861126E+01
8.848943E+01
8.853382E+01
8.858985E+01
8.860543E+01
8.852964E+01
8.862179E+01
8.868656E+01
8.866781E+01
8.895966E+01
8.903666E+01
8.899299E+01
8.873965E+01
8.934018E+01
8.911589E+01
8.885516E+01
8.883124E+01
8.887612E+01
8.760856E+01
8.620797E+01
8.598423E+01
8.149512E+01
8.018147E+01
7.863857E+01
7.844398E+01
7.608624E+01
7.519241E+01
7.070014E+01
7.000497E+01
7.526854E+01
7.050436E+01
7.292305E+01
7.210722E+01
7.499442E+01
7.312126E+01
7.765893E+01
7.144645E+01
6.948868E+01
6.276269E+01
6.812849E+01
6.310799E+01
4.693211E+01
6.132208E+01
4.222042E+01
6.253918E+01
4.030257E+01
4.897033E+01
1.527730E+01
-3.862403E+01
3.168275E+01
-3.097770E+02
-1.546155E+02
-7.839845E+02
-1.741483E+02
1.376526E+02
3.141549E+02
4.067844E+02
1.069290E+02
2.847175E+02
6.482697E+01
2.571149E+01
-5.861747E+00
-2.140705E+01
4.819269E+01
6.292893E+01
7.825147E+01
7.945222E+01
7.387464E+01
8.120957E+01
8.208091E+01
8.176850E+01
8.824738E+01
6.628118E+01
4.341785E+01
6.585365E+01
7.852581E+01
7.270449E+01
7.693993E+01
8.108866E+01
7.843353E+01
7.945959E+01
8.085801E+01
7.428559E+01
7.939325E+01
7.211097E+01
7.267288E+01
7.551272E+01
7.463286E+01
7.598546E+01
7.443316E+01
7.885743E+01
8.103561E+01
8.342501E+01
8.585117E+01
8.771591E+01
8.818521E+01
8.850804E+01
8.884473E+01
8.853554E+01
8.852245E+01
8.857908E+01
8.825878E+01
8.844813E+01
8.821649E+01
8.843345E+01
8.823751E+01
8.815837E+01
8.822467E+01
8.839393E+01
8.536433E+01
8.729903E+01
8.817409E+01
8.804981E+01
8.799664E+01
8.798115E+01
8.783322E+01
8.799297E+01
8.791031E+01
8.776894E+01
8.769431E+01
8.767746E+01
8.772271E+01
8.763169E+01
8.758857E+01
8.775100E+01
8.752888E+01
8.740086E+01
8.737634E+01
8.736137E+01
8.743873E+01
8.735558E+01
8.724963E+01
8.723150E+01
8.722184E+01
8.722424E+01
8.709390E+01
8.713706E+01
8.706029E+01
8.715170E+01
8.714108E+01
8.700802E+01
8.699072E+01
8.696575E+01
8.693850E+01
8.701430E+01
8.698982E+01
8.689373E+01
8.692608E+01
8.686961E+01
8.691173E+01
8.694324E+01
8.685799E+01
8.689738E+01
8.695343E+01
8.684799E+01
8.684590E+01
8.705091E+01
8.700503E+01
8.706215E+01
8.719198E+01
8.708068E+01
8.706196E+01
8.698482E+01
8.699790E+01
8.714676E+01
8.710482E+01
8.706659E+01
8.713620E+01
8.725800E+01
8.721179E+01
8.725653E+01
8.730233E+01
8.722148E+01
8.725941E+01
8.740715E+01
8.740331E+01
8.752726E+01
8.746059E+01
8.754201E+01
8.757614E+01
8.765858E+01
8.761422E+01
8.757991E+01
8.746708E+01
8.763135E+01
8.759906E+01
8.768015E+01
8.769972E+01
8.781874E+01
8.792452E+01
8.795711E+01
8.786445E+01
8.799493E+01
8.801611E+01
8.814215E+01
8.814722E+01
8.820792E+01
8.832209E+01
8.829242E+01
8.832929E+01
8.834139E+01
8.852473E+01
8.853072E+01
8.839292E+01
8.850788E+01
8.857468E+01
8.885735E+01
8.868468E+01
8.851397E+01
8.855575E+01
8.880176E+01
8.872393E+01
8.902760E+01
8.881509E+01
8.896465E+01
8.868531E+01
8.906358E+01
8.867127E+01
8.830412E+01
8.745835E+01
8.643092E+01
8.489492E+01
8.160167E+01
7.961482E+01
7.833498E+01
7.619278E+01
7.666065E+01
7.664463E+01
7.276449E+01
7.233829E+01
7.646957E+01
7.454202E+01
7.637982E+01
6.966701E+01
7.362158E+01
6.352784E+01
6.675921E+01
7.612320E+01
6.184367E+01
4.206140E+01
6.648667E+01
5.338855E+01
4.191628E+01
6.603521E+01
6.957586E+01
4.574991E+01
-2.642739E+01
5.075714E+01
5.387366E+01
-1.134014E+02
5.330786E+01
-4.962378E+02
-3.410645E+02
3.840693E+02
5.020858E+02
1.347018E+03
1.047904E+03
2.587160E+02
7.105450E+01
8.069609E+01
1.046436E+02
1.217811E+02
1.280416E+02
1.298655E+02
6.587431E+01
5.726089E+01
8.636269E+01
8.819492E+01
7.667039E+01
8.675657E+01
8.939996E+01
8.428948E+01
8.896209E+01
8.271916E+01
6.979550E+01
7.671564E+01
7.721111E+01
7.405702E+01
8.315370E+01
8.358070E+01
7.933869E+01
8.084954E+01
7.777369E+01
7.880734E+01
7.817459E+01
7.673503E+01
7.744716E+01
7.945182E+01
7.594953E+01
7.839951E+01
7.761432E+01
7.940288E+01
8.156948E+01
8.377906E+01
8.513101E+01
8.706809E+01
8.887617E+01
8.891113E+01
8.845197E+01
8.804495E+01
8.873699E+01
8.876297E+01
8.815257E+01
8.825673E+01
8.785369E+01
8.848368E+01
8.814423E+01
8.837934E+01
8.831840E+01
8.800664E+01
8.778553E+01
8.742071E+01
8.815033E+01
8.810116E+01
8.786637E+01
8.813792E+01
8.782133E+01
8.803733E+01
8.785666E+01
8.774423E+01
8.772581E+01
8.761426E+01
8.758221E+01
8.767080E+01
8.743156E+01
8.759446E+01
8.748216E+01
8.745253E+01
8.743793E+01
8.747013E+01
8.741484E+01
8.734643E+01
8.734981E+01
8.730013E+01
8.729600E+01
8.721220E+01
8.712677E+01
8.717202E+01
8.714278E+01
8.718042E+01
8.709646E+01
8.704781E+01
8.712320E+01
8.706079E+01
8.691387E+01
8.702242E+01
8.696564E+01
8.692324E+01
8.701091E+01
8.697525E+01
8.692008E+01
8.680851E+01
8.694132E+01
8.699062E+01
8.685743E+01
8.698684E+01
8.692682E+01
8.702081E+01
8.692965E+01
8.692529E+01
8.700756E+01
8.708542E+01
8.704424E+01
8.702317E+01
8.695077E+01
8.712853E+01
8.704216E+01
8.697738E+01
8.712121E+01
8.723420E+01
8.723390E+01
8.733448E+01
8.734627E+01
8.722841E+01
8.728407E+01
8.733551E+01
8.735459E+01
8.764890E+01
8.740554E+01
8.752266E+01
8.755479E+01
8.759143E+01
8.754726E+01
8.768050E+01
8.774369E+01
8.772224E+01
8.772426E+01
8.780055E+01
8.788226E+01
8.797267E+01
8.798623E+01
8.783749E+01
8.789266E+01
8.806654E+01
8.810590E+01
8.812084E+01
8.821433E+01
8.823508E+01
8.824542E+01
8.817659E+01
8.848685E+01
8.850843E+01
8.859526E+01
8.851494E+01
8.821203E+01
8.855109E+01
8.881865E+01
8.868608E+01
8.858177E+01
8.877584E+01
8.885106E+01
8.904301E+01
8.873748E+01
8.886498E+01
8.871579E+01
8.874206E+01
8.864894E+01
8.901529E+01
8.889245E+01
8.878709E+01
8.763902E+01
8.563321E+01
8.375827E+01
8.302225E+01
7.751582E+01
7.689100E+01
7.461946E+01
7.542162E+01
7.568441E+01
7.577510E+01
6.992401E+01
7.975115E+01
7.519420E+01
7.599914E+01
7.330440E+01
7.717441E+01
7.032317E+01
7.516400E+01
8.026322E+01
7.639548E+01
4.852920E+01
3.055222E+01
6.898117E+01
7.741382E+01
7.198901E+01
5.340642E+01
4.687397E+01
1.054569E+01
6.712598E+01
3.546487E+01
6.240539E+01
6.938298E+01
5.469079E+01
2.601849E+01
-1.806187E+00
-4.926324E+01
2.315613E+01
4.063892E+01
-4.388388E+01
4.266623E+01
9.271373E+01
1.037092E+02
1.156613E+02
1.179074E+02
1.283428E+02
6.238448E+01
7.479345E+01
9.094649E+01
8.068764E+01
7.296933E+01
7.336784E+01
8.652313E+01
1.029965E+02
9.302038E+01
9.004380E+01
7.281258E+01
6.993949E+01
6.475640E+01
7.985082E+01
7.745669E+01
7.802659E+01
8.295457E+01
7.905061E+01
8.047624E+01
7.750281E+01
7.897509E+01
7.747832E+01
7.591561E+01
7.340919E+01
7.447112E+01
7.684711E+01
7.619055E+01
8.031281E+01
8.245072E+01
8.376365E+01
8.659081E+01
8.727285E+01
8.843962E+01
8.898507E+01
8.848344E+01
8.842274E+01
8.874322E+01
8.846831E+01
8.817671E+01
8.862343E+01
8.835766E+01
8.855723E+01
8.827939E+01
8.829294E+01
8.794349E+01
8.797359E+01
8.812665E+01
8.825142E+01
8.803148E+01
8.824899E+01
8.792730E+01
8.815940E+01
8.783550E+01
8.791845E+01
8.787729E+01
8.778371E+01
8.775059E+01
8.755228E+01
8.745460E+01
8.760405E+01
8.750180E+01
8.762701E+01
8.751061E+01
8.747670E+01
8.748729E+01
8.751600E+01
8.734744E+01
8.732482E+01
8.735397E+01
8.728323E+01
8.728810E+01
8.726587E+01
8.719006E+01
8.718127E+01
8.716425E+01
8.716269E+01
8.717031E+01
8.699936E+01
8.702072E+01
8.710390E+01
8.697715E+01
8.710450E+01
8.693679E+01
8.696748E+01
8.694239E+01
8.708839E+01
8.696927E+01
8.680717E+01
8.701194E+01
8.725541E+01
8.694786E+01
8.702979E+01
8.708341E+01
8.707028E+01
8.694273E+01
8.690371E+01
8.705778E+01
8.686425E+01
8.695109E+01
8.714216E+01
8.704842E+01
8.718032E+01
8.723022E+01
8.703745E+01
8.711798E+01
8.720270E+01
8.707118E+01
8.722171E+01
8.743806E+01
8.711846E+01
8.722950E+01
8.732726E+01
8.736242E+01
8.747345E+01
8.755346E+01
8.739766E+01
8.749153E+01
8.752094E+01
8.769973E+01
8.772273E+01
8.777653E+01
8.771016E+01
8.771953E+01
8.772816E+01
8.786351E+01
8.798382E+01
8.790672E+01
8.787091E+01
8.787071E+01
8.816725E+01
8.805815E+01
8.809168E+01
8.831389E+01
8.805375E+01
8.825155E+01
8.836822E+01
8.860131E+01
8.866561E+01
8.863586E+01
8.859489E+01
8.837461E+01
8.846486E+01
8.886364E+01
8.856663E+01
8.868337E+01
8.868483E+01
8.894691E+01
8.891925E+01
8.864602E+01
8.900552E+01
8.905225E+01
8.896669E+01
8.890765E+01
8.875830E+01
8.917048E+01
8.846256E+01
8.732320E+01
8.443737E+01
8.299761E+01
8.205606E+01
7.773585E+01
7.616534E+01
7.503661E+01
7.388066E+01
7.310125E+01
7.311022E+01
6.933910E+01
7.518075E+01
7.682241E+01
7.478916E+01
7.649277E+01
7.607053E+01
7.649760E+01
6.625343E+01
6.808485E+01
5.920269E+01
5.223279E+01
4.844174E+01
4.970485E+01
6.324512E+01
6.554631E+01
6.497993E+01
5.846333E+01
7.355034E+01
5.715608E+01
5.431463E+01
3.108282E+01
4.249668E+01
-1.746204E+01
5.852433E+01
5.168826E+01
-1.508844E+00
-3.054777E+01
-6.440479E+01
-3.476883E+01
-1.295449E+03
6.393383E+01
3.269780E+01
5.882187E+01
1.033490E+02
1.570095E+02
4.189709E+01
6.962495E+01
7.923716E+01
8.353154E+01
7.509391E+01
1.323634E+02
1.142646E+02
5.090212E+01
7.878897E+01
8.017089E+01
6.954164E+01
7.431152E+01
7.606481E+01
7.899371E+01
7.782579E+01
7.398731E+01
7.931005E+01
7.352408E+01
7.457462E+01
7.557410E+01
7.462771E+01
7.287646E+01
7.232348E+01
7.474629E+01
7.636621E+01
7.699683E+01
8.088458E+01
7.963159E+01
8.342663E+01
8.534446E+01
8.675307E+01
8.706061E+01
8.859532E+01
8.907253E+01
8.826555E+01
8.863250E+01
8.873801E+01
8.794132E+01
8.839444E+01
8.858680E+01
8.839640E+01
8.866087E+01
8.817021E+01
8.803003E+01
8.808192E+01
8.823062E+01
8.819380E+01
8.809375E+01
8.813410E+01
8.818932E+01
8.818108E+01
8.787944E+01
8.779402E+01
8.793558E+01
8.785060E+01
8.782705E+01
8.782821E+01
8.768375E+01
8.742994E+01
8.756156E+01
8.766896E+01
8.753068E+01
8.747719E+01
8.758134E+01
8.742575E+01
8.746523E+01
8.719645E+01
8.723754E+01
8.733102E+01
8.730242E+01
8.706016E+01
8.721063E+01
8.718226E+01
8.711557E+01
8.711173E+01
8.716412E+01
8.715690E+01
8.711794E+01
8.705009E+01
8.709746E+01
8.709717E+01
8.697531E+01
8.698549E+01
8.710834E+01
8.691612E+01
8.706138E+01
8.698331E+01
8.685193E+01
8.704060E+01
8.702529E+01
8.695319E+01
8.695391E+01
8.710677E+01
8.699852E+01
8.699970E+01
8.699385E+01
8.710475E+01
8.694960E+01
8.704046E+01
8.708999E+01
8.709783E+01
8.713781E+01
8.723350E+01
8.711154E+01
8.712325E+01
8.721583E+01
8.701824E+01
8.721389E+01
8.740215E+01
8.712038E+01
8.733430E+01
8.734075E+01
8.734072E+01
8.736186E+01
8.754497E+01
8.741864E+01
8.749892E+01
8.755866E+01
8.764263E+01
8.768246E+01
8.776412E+01
8.774140E+01
8.772864E+01
8.768721E+01
8.776245E+01
8.787640E+01
8.796531E+01
8.804927E+01
8.789376E+01
8.802986E+01
8.799735E+01
8.822030E+01
8.836902E+01
8.808929E+01
8.828946E+01
8.843870E+01
8.840628E+01
8.843196E+01
8.848613E+01
8.857224E+01
8.843593E+01
8.851131E+01
8.877219E+01
8.877257E+01
8.859631E+01
8.879364E+01
8.890166E+01
8.864552E+01
8.856534E+01
8.894436E+01
8.908294E+01
8.906650E+01
8.862874E+01
8.801686E+01
8.904032E+01
8.768269E+01
8.761345E+01
8.450116E+01
8.262517E+01
8.133945E+01
7.605954E+01
7.607276E+01
7.218407E+01
6.990105E+01
7.088472E+01
7.043031E+01
7.330365E+01
7.372584E+01
7.009847E+01
7.378118E+01
7.805455E+01
7.798285E+01
6.518852E+01
7.379071E+01
6.414248E+01
6.434755E+01
6.660440E+01
6.533388E+01
5.697214E+01
4.931787E+01
5.696341E+01
5.130527E+01
3.082396E+01
3.553336E+01
-6.045235E+01
1.351140E-01
6.770693E+00
-2.935599E+02
-2.477640E+01
4.109630E+03
3.147373E+01
5.564571E+01
-1.182379E+02
-1.832277E+01
-7.571987E+02
1.585155E+02
1.292045E+02
1.366165E+02
1.348368E+02
1.553835E+02
1.355256E+02
4.608512E+01
8.549722E+01
5.141037E+01
6.389775E+01
7.301655E+01
-3.142655E+02
8.636939E+01
3.381072E+01
-4.684034E+01
9.062702E+01
6.770102E+01
7.209173E+01
7.903047E+01
7.563197E+01
7.943099E+01
7.597398E+01
7.744427E+01
7.884749E+01
7.383922E+01
7.386906E+01
7.408792E+01
7.342571E+01
7.362971E+01
7.583806E+01
7.442877E+01
7.550776E+01
7.941948E+01
8.017165E+01
8.144949E+01
8.401613E+01
8.607632E+01
8.789207E+01
8.880233E+01
8.875462E+01
8.856479E+01
8.847719E+01
8.816791E+01
8.809200E+01
8.799813E+01
8.822440E+01
8.828523E+01
8.845638E+01
8.819660E+01
8.791505E+01
8.839688E+01
8.825244E+01
8.823209E+01
8.803329E+01
8.795752E+01
8.797465E+01
8.818442E+01
8.794974E+01
8.804028E+01
8.801231E+01
8.780930E+01
8.774145E+01
8.778256E+01
8.776520E+01
8.758070E+01
8.766696E+01
8.767100E+01
8.761351E+01
8.756065E+01
8.758758E+01
8.753603E+01
8.740325E+01
8.736643E+01
8.737991E+01
8.736296E+01
8.728131E+01
8.703917E+01
8.719600E+01
8.716054E+01
8.710137E+01
8.708526E+01
8.711849E+01
8.707634E+01
8.707350E+01
8.704673E+01
8.710117E+01
8.710245E+01
8.702922E+01
8.717611E+01
8.700093E+01
8.702825E+01
8.708102E+01
8.700035E+01
8.692894E+01
8.716860E+01
8.693447E+01
8.691209E+01
8.691847E+01
8.700530E+01
8.694086E+01
8.692128E+01
8.698108E+01
8.697743E+01
8.700964E+01
8.707216E+01
8.700171E+01
8.712871E+01
8.714376E+01
8.711750E+01
8.714162E+01
8.705604E+01
8.730008E+01
8.727874E+01
8.723725E+01
8.727361E+01
8.734822E+01
8.735191E+01
8.740945E+01
8.742406E+01
8.740206E+01
8.739133E+01
8.739852E+01
8.744848E+01
8.756266E+01
8.761201E+01
8.768024E+01
8.769435E+01
8.766172E+01
8.770831E+01
8.778709E+01
8.770432E+01
8.790285E+01
8.790758E+01
8.801637E+01
8.796103E+01
8.805887E+01
8.804451E+01
8.813917E+01
8.831987E+01
8.827378E+01
8.828474E+01
8.844406E+01
8.839065E+01
8.844442E+01
8.867317E+01
8.838471E+01
8.853244E+01
8.851827E+01
8.844443E+01
8.867457E+01
8.873778E+01
8.857096E+01
8.891635E+01
8.876719E+01
8.908740E+01
8.929110E+01
8.931323E+01
8.919923E+01
8.858071E+01
8.875370E+01
8.912091E+01
8.843382E+01
8.734683E+01
8.413757E+01
8.105539E+01
7.903901E+01
7.433438E+01
7.477573E+01
7.012982E+01
6.927048E+01
7.106572E+01
6.895549E+01
7.131810E+01
7.006360E+01
6.657001E+01
7.357201E+01
7.239598E+01
6.861882E+01
5.346137E+01
7.226311E+01
6.834472E+01
6.990614E+01
7.246537E+01
6.531576E+01
8.211444E+01
6.075394E+01
5.344947E+01
4.018386E+01
1.889953E+01
5.443349E+01
-1.392554E+01
-3.439007E+01
8.118229E+01
-7.627523E+01
2.815870E+01
-1.102747E+02
-4.610039E+01
-7.399988E+00
-1.713961E+03
1.323918E+01
2.005162E+01
1.546146E+02
1.216367E+02
1.258127E+02
1.438749E+02
1.430498E+02
1.479882E+02
5.395213E+01
6.831298E+01
5.287606E+01
1.882429E+01
3.475720E+01
3.686352E+01
-2.086993E+02
5.844064E+01
-9.187328E+01
1.097110E+02
9.994252E+01
6.756132E+01
7.900566E+01
7.590808E+01
7.807837E+01
7.594726E+01
7.380643E+01
7.440486E+01
7.743650E+01
7.507116E+01
7.825635E+01
7.528405E+01
7.436401E+01
7.542246E+01
7.566965E+01
7.802262E+01
7.617946E+01
8.047964E+01
8.151704E+01
8.309944E+01
8.518728E+01
8.705637E+01
8.730370E+01
8.825218E+01
8.834800E+01
8.865956E+01
8.851633E+01
8.918817E+01
8.835365E+01
8.826631E+01
8.820151E+01
8.851466E+01
8.848331E+01
8.814400E+01
8.834866E+01
8.816377E+01
8.849570E+01
8.817285E+01
8.797046E+01
8.800184E+01
8.798270E+01
8.802113E+01
8.803526E+01
8.777279E+01
8.777242E+01
8.778017E+01
8.769452E+01
8.772293E+01
8.759808E+01
8.786158E+01
8.759031E+01
8.757397E+01
8.758102E+01
8.739340E+01
8.746313E+01
8.742999E+01
8.742854E+01
8.751314E+01
8.742796E+01
8.730650E+01
8.728890E+01
8.722035E+01
8.718045E+01
8.717753E+01
8.712929E+01
8.702751E+01
8.697268E+01
8.703929E+01
8.694642E+01
8.719283E+01
8.710336E+01
8.693737E+01
8.708984E+01
8.693413E+01
8.695308E+01
8.694203E+01
8.702069E+01
8.730954E+01
8.714740E+01
8.678916E+01
8.693820E+01
8.690536E+01
8.697647E+01
8.701383E+01
8.701323E+01
8.702885E+01
8.691953E+01
8.708067E+01
8.701502E+01
8.697512E+01
8.703367E+01
8.710519E+01
8.701333E+01
8.709343E+01
8.706429E+01
8.708593E+01
8.718128E+01
8.712045E+01
8.732734E+01
8.741578E+01
8.730341E+01
8.744654E+01
8.745595E+01
8.743642E+01
8.745090E+01
8.748771E+01
8.760540E+01
8.746479E+01
8.755884E+01
8.762453E+01
8.744258E+01
8.765385E+01
8.780488E+01
8.790888E+01
8.779538E+01
8.790273E+01
8.778320E+01
8.772576E+01
8.792758E+01
8.805037E+01
8.793564E+01
8.813341E+01
8.840855E+01
8.818253E+01
8.821394E+01
8.834143E+01
8.838722E+01
8.826286E+01
8.884118E+01
8.847681E+01
8.863731E+01
8.865575E+01
8.902120E+01
8.888358E+01
8.889079E+01
8.844792E+01
8.846092E+01
8.855850E+01
8.900762E+01
8.889749E+01
8.885620E+01
8.883020E+01
8.911000E+01
8.925937E+01
8.934366E+01
8.855714E+01
8.732468E+01
8.491361E+01
8.170483E+01
7.858015E+01
7.665568E+01
7.604805E+01
7.348884E+01
7.177410E+01
7.433479E+01
7.205630E+01
7.233325E+01
6.782285E+01
6.742065E+01
7.200921E+01
6.600845E+01
6.640325E+01
6.746276E+01
6.448660E+01
6.739910E+01
6.515014E+01
7.264571E+01
6.072867E+01
7.120388E+01
4.296033E+01
5.292797E+01
5.716002E+01
3.827838E+01
5.101818E+01
-5.849477E-01
2.392531E+01
3.456843E+01
4.525011E+01
7.774571E+01
-8.224015E+00
-2.154726E+01
1.859658E+00
-8.940720E+01
1.986070E+01
6.605011E+01
1.541029E+01
-1.255414E+01
-1.204316E+02
-5.604426E+02
-5.993614E+02
4.372399E+04
4.078689E+00
6.230468E+01
5.157426E+01
2.482927E+01
5.099305E+01
-4.304948E+02
-8.129972E+00
8.870809E+01
-1.157793E+02
3.189773E+02
1.348900E+02
6.247568E+01
6.154861E+01
7.105065E+01
7.730054E+01
7.895167E+01
7.622004E+01
7.014828E+01
7.624406E+01
7.557997E+01
7.801048E+01
7.580009E+01
7.506028E+01
7.656035E+01
7.474796E+01
7.755971E+01
7.701084E+01
8.097061E+01
8.288318E+01
8.395169E+01
8.595586E+01
8.692686E+01
8.730188E+01
8.826735E+01
8.829882E+01
8.876711E+01
8.852329E+01
8.813947E+01
8.797646E+01
8.823221E+01
8.840817E+01
8.831741E+01
8.860048E+01
8.824367E+01
8.846547E+01
8.815196E+01
8.850513E+01
8.833706E+01
8.811144E+01
8.815413E+01
8.798145E+01
8.809017E+01
8.799724E+01
8.792219E+01
8.794768E+01
8.779503E+01
8.760332E+01
8.757448E+01
8.760048E+01
8.781768E+01
8.757745E+01
8.747250E+01
8.751807E+01
8.743058E+01
8.742679E+01
8.746737E+01
8.726803E+01
8.731131E+01
8.731977E+01
8.734203E+01
8.729638E+01
8.716851E+01
8.709716E+01
8.728541E+01
8.716155E+01
8.705140E+01
8.709792E+01
8.708597E+01
8.702630E+01
8.706381E+01
8.710595E+01
8.691467E+01
8.699510E+01
8.703145E+01
8.688390E+01
8.702964E+01
8.705078E+01
8.706031E+01
8.696576E+01
8.686191E+01
8.695741E+01
8.698588E+01
8.698968E+01
8.708086E+01
8.693756E+01
8.706995E+01
8.698221E+01
8.711101E+01
8.695044E+01
8.700026E+01
8.698722E+01
8.706013E+01
8.709053E+01
8.704123E+01
8.711169E+01
8.710529E+01
8.716338E+01
8.720093E+01
8.733572E+01
8.737466E+01
8.727009E+01
8.737792E+01
8.742081E+01
8.742312E+01
8.748313E+01
8.763488E+01
8.763397E+01
8.757688E+01
8.753085E+01
8.756660E+01
8.749717E+01
8.763102E+01
8.778425E+01
8.779468E+01
8.780018E+01
8.767252E+01
8.773928E+01
8.785069E+01
8.800905E+01
8.815383E+01
8.803574E+01
8.810319E+01
8.822955E+01
8.822319E+01
8.820364E+01
8.828821E+01
8.838593E+01
8.840907E+01
8.877474E+01
8.847256E+01
8.868196E+01
8.859047E+01
8.880982E+01
8.893401E+01
8.893306E+01
8.873818E+01
8.868645E+01
8.882193E+01
8.903292E+01
8.875168E+01
8.883933E+01
8.879384E+01
8.920708E+01
8.902094E+01
8.883982E+01
8.838588E+01
8.683597E+01
8.589000E+01
8.265640E+01
7.946635E+01
7.726295E+01
7.496712E+01
7.143141E+01
7.053586E+01
6.953159E+01
6.993678E+01
6.976499E+01
7.197150E+01
7.214911E+01
7.473996E+01
7.307048E+01
7.002543E+01
7.791300E+01
7.164359E+01
7.626458E+01
6.777136E+01
8.126064E+01
7.180248E+01
6.776102E+01
6.205161E+01
6.278134E+01
5.931723E+01
5.939496E+01
6.221243E+01
3.998055E+01
6.360707E+00
-2.673168E+01
-6.753022E+01
-2.149482E+02
2.122049E+01
-1.335039E+01
2.340285E+01
8.946873E+00
2.995912E+01
4.579663E+01
7.391545E+01
7.475275E+01
7.462939E+01
6.075075E+01
5.518387E+01
4.998623E+01
1.852760E+02
4.954471E+02
1.735884E+02
7.344970E+01
5.266386E+01
-2.082754E+02
9.527920E+01
1.262546E+02
-1.098025E+02
-4.049190E+03
8.349718E+01
5.124952E+01
7.199639E+01
7.828340E+01
8.029702E+01
7.929111E+01
7.583897E+01
7.037502E+01
7.587168E+01
8.095541E+01
7.834403E+01
7.346224E+01
7.248630E+01
7.185214E+01
7.469192E+01
7.565234E+01
7.498667E+01
7.838769E+01
8.194510E+01
8.278166E+01
8.417309E+01
8.645351E+01
8.730653E+01
8.847865E+01
8.820411E+01
8.882503E+01
8.845068E+01
8.869291E+01
8.897877E+01
8.847152E+01
8.881019E+01
8.893140E+01
8.832678E+01
8.859879E+01
8.862452E+01
8.845995E+01
8.833609E+01
8.808420E+01
8.825880E+01
8.817563E+01
8.805413E+01
8.793671E+01
8.786078E+01
8.788600E+01
8.785104E+01
8.794776E+01
8.773562E+01
8.768098E+01
8.759292E+01
8.760413E+01
8.758837E+01
8.747098E+01
8.746946E+01
8.740642E+01
8.728463E+01
8.750028E+01
8.730967E+01
8.729140E+01
8.734455E+01
8.734422E+01
8.720686E+01
8.722259E+01
8.714057E+01
8.724115E+01
8.703677E+01
8.698764E+01
8.711813E+01
8.714858E+01
8.710902E+01
8.703686E+01
8.699195E+01
8.702168E+01
8.706680E+01
8.718928E+01
8.709000E+01
8.700631E+01
8.686053E+01
8.691335E+01
8.694914E+01
8.702326E+01
8.706353E+01
8.689272E+01
8.692727E+01
8.697473E+01
8.695995E+01
8.698418E+01
8.687207E+01
8.706045E+01
8.702072E+01
8.703547E+01
8.702449E+01
8.710988E+01
8.719014E+01
8.708979E+01
8.717254E+01
8.717351E+01
8.724668E+01
8.735704E+01
8.727798E+01
8.730873E+01
8.738053E+01
8.741446E+01
8.745004E+01
8.740890E+01
8.740007E+01
8.741024E+01
8.760069E+01
8.755440E+01
8.756575E+01
8.772180E+01
8.777316E+01
8.770466E+01
8.776267E+01
8.774299E+01
8.783522E+01
8.785906E+01
8.776164E+01
8.803581E+01
8.807991E+01
8.811642E+01
8.805320E+01
8.808609E+01
8.818589E+01
8.818920E+01
8.819479E+01
8.838351E+01
8.835612E+01
8.848604E+01
8.861466E+01
8.868112E+01
8.843879E+01
8.875273E+01
8.901762E+01
8.884235E+01
8.887370E+01
8.875299E+01
8.872044E+01
8.866954E+01
8.907363E+01
8.884909E+01
8.903382E+01
8.913191E+01
8.854040E+01
8.886641E+01
8.891780E+01
8.901763E+01
8.638412E+01
8.470492E+01
8.190515E+01
7.860915E+01
7.715814E+01
7.409582E+01
6.985584E+01
7.232990E+01
6.838659E+01
7.041725E+01
6.856016E+01
6.991699E+01
7.176035E+01
6.992730E+01
7.217702E+01
7.758300E+01
7.220185E+01
6.448304E+01
6.757406E+01
6.787138E+01
7.710664E+01
6.858106E+01
1.973605E+01
1.310789E+01
3.267126E+01
4.717601E+01
5.789083E+01
2.377806E+01
2.294950E+01
-3.916492E+01
-6.920877E+01
3.714064E+01
-7.100428E+01
-5.390187E+01
7.882805E+00
3.837583E+01
2.689771E+01
-5.223242E+00
3.894324E+01
4.722078E+01
6.623592E+01
4.261700E+01
1.089210E+01
-1.329938E+01
-3.145627E+01
4.035788E+01
-1.970618E+01
2.966149E+01
-2.810011E+01
6.428166E+01
2.214005E+01
1.846933E+02
1.528598E+02
-7.133691E+01
1.324765E+02
1.259051E+02
7.448626E+01
5.108290E+01
7.341470E+01
7.295832E+01
7.395310E+01
7.635624E+01
6.903612E+01
7.102759E+01
7.256053E+01
7.321974E+01
7.090283E+01
6.917440E+01
7.191864E+01
7.390608E+01
7.254441E+01
7.150583E+01
7.573346E+01
7.750598E+01
8.113002E+01
8.375503E+01
8.539043E+01
8.717349E+01
8.852189E+01
8.835087E+01
8.858765E+01
8.840303E+01
8.879358E+01
8.911412E+01
8.871710E+01
8.856471E+01
8.855871E+01
8.824718E+01
8.854534E+01
8.860115E+01
8.831976E+01
8.822634E+01
8.818251E+01
8.832577E+01
8.809735E+01
8.789201E+01
8.787510E+01
8.786754E+01
8.789360E+01
8.783825E+01
8.779833E+01
8.777507E+01
8.766799E+01
8.751692E+01
8.762618E+01
8.761737E+01
8.756224E+01
8.746189E+01
8.726341E+01
8.730922E+01
8.735540E+01
8.746745E+01
8.739906E+01
8.740310E+01
8.732126E+01
8.721219E+01
8.713166E+01
8.719704E+01
8.713729E+01
8.721288E+01
8.708889E+01
8.697942E+01
8.713621E+01
8.702170E+01
8.698314E+01
8.700056E+01
8.718594E+01
8.711310E+01
8.711313E+01
8.715202E+01
8.705664E+01
8.703204E+01
8.691818E+01
8.695828E+01
8.705122E+01
8.680529E+01
8.685576E+01
8.696164E+01
8.692158E+01
8.702153E+01
8.697338E+01
8.681503E+01
8.696216E+01
8.698410E+01
8.706318E+01
8.707784E+01
8.714768E+01
8.709532E+01
8.719175E+01
8.703471E+01
8.712920E+01
8.708944E+01
8.716198E+01
8.725191E+01
8.729469E+01
8.730768E+01
8.741193E+01
8.738427E+01
8.737504E+01
8.739812E+01
8.732732E+01
8.758605E+01
8.755044E+01
8.767190E+01
8.762689E+01
8.757113E+01
8.769863E+01
8.780904E+01
8.784503E+01
8.798549E+01
8.788783E+01
8.794109E+01
8.799955E+01
8.827241E+01
8.817893E+01
8.795048E+01
8.807384E+01
8.815381E+01
8.831807E+01
8.836093E+01
8.837411E+01
8.850511E+01
8.836834E+01
8.844212E+01
8.883552E+01
8.844805E+01
8.871982E+01
8.895062E+01
8.890084E+01
8.879747E+01
8.872021E+01
8.884693E+01
8.856666E+01
8.880237E+01
8.879028E+01
8.909408E+01
8.924340E+01
8.849539E+01
8.868595E+01
8.874148E+01
8.851625E+01
8.708644E+01
8.431567E+01
8.227206E+01
7.913676E+01
7.764540E+01
7.652242E+01
7.467734E+01
7.491213E+01
7.147817E+01
6.749379E+01
6.592357E+01
7.027760E+01
7.214526E+01
7.125810E+01
8.854926E+01
1.024218E+02
7.682462E+01
6.581625E+01
6.812357E+01
6.824758E+01
5.083356E+01
3.543587E+01
-3.195281E+01
-8.163504E+00
3.868906E+01
4.415323E+01
7.292383E+01
-3.867758E+01
1.292328E+01
3.234568E+01
3.435439E+00
1.254457E+02
-5.931953E+02
1.202152E+02
-7.163501E+01
-4.343119E+00
2.908576E+01
3.599799E+00
1.541929E+01
1.334389E+02
8.828661E+01
1.136099E+02
1.243500E+02
1.317817E+02
1.323863E+02
2.315822E+02
-1.231239E+02
7.163057E+01
4.762348E+01
5.701422E+01
-1.202486E+02
2.033641E+02
1.817996E+02
-2.172791E+01
-5.885940E+02
1.244408E+02
8.718074E+01
6.095925E+01
7.292127E+01
7.396845E+01
7.341556E+01
7.733960E+01
7.153896E+01
6.996458E+01
6.989288E+01
8.030569E+01
7.469865E+01
7.537697E+01
7.096630E+01
7.147021E+01
6.943651E+01
7.349106E+01
7.522355E+01
7.585365E+01
7.904576E+01
8.262854E+01
8.595898E+01
8.718729E+01
8.807010E+01
8.847206E+01
8.836319E+01
8.857745E+01
8.872094E+01
8.818285E+01
8.851693E+01
8.863257E+01
8.852237E+01
8.867154E+01
8.847555E+01
8.847038E+01
8.841716E+01
8.845639E+01
8.816493E+01
8.833229E+01
8.801097E+01
8.795683E+01
8.818535E+01
8.789341E+01
8.794694E+01
8.797660E+01
8.766546E+01
8.777138E+01
8.765132E+01
8.760962E+01
8.764028E+01
8.760507E+01
8.748376E+01
8.756231E+01
8.739308E+01
8.766897E+01
8.731423E+01
8.749770E+01
8.745798E+01
8.753425E+01
8.723114E+01
8.731596E+01
8.719070E+01
8.724896E+01
8.717409E+01
8.736099E+01
8.725502E+01
8.704205E+01
8.702355E+01
8.708143E+01
8.700629E+01
8.699572E+01
8.710732E+01
8.708253E+01
8.697201E+01
8.701152E+01
8.698467E+01
8.704445E+01
8.684410E+01
8.693400E+01
8.695304E+01
8.679624E+01
8.691678E+01
8.691562E+01
8.695488E+01
8.702662E+01
8.710080E+01
8.691716E+01
8.698200E+01
8.697940E+01
8.707961E+01
8.698861E+01
8.709548E+01
8.715468E+01
8.709470E+01
8.693593E+01
8.716073E+01
8.705254E+01
8.718375E+01
8.735131E+01
8.732399E+01
8.724325E+01
8.740896E+01
8.733766E+01
8.745972E+01
8.755214E+01
8.753708E+01
8.750496E+01
8.749416E+01
8.765059E+01
8.754791E+01
8.752423E+01
8.769226E+01
8.787928E+01
8.780106E+01
8.781892E+01
8.795959E+01
8.803745E+01
8.807498E+01
8.796997E+01
8.807125E+01
8.808753E+01
8.802990E+01
8.810594E+01
8.817086E+01
8.826470E+01
8.838760E+01
8.853679E+01
8.850585E+01
8.835461E+01
8.840544E+01
8.860882E+01
8.867769E+01
8.884989E+01
8.875189E+01
8.872458E+01
8.918613E+01
8.887713E+01
8.896636E+01
8.907486E+01
8.890334E+01
8.920753E+01
9.005130E+01
8.929648E+01
8.984285E+01
8.862027E+01
8.863022E+01
8.717376E+01
8.517660E+01
8.338263E+01
8.130371E+01
7.823040E+01
7.730224E+01
7.571180E+01
7.374586E+01
7.387234E+01
7.793057E+01
7.615217E+01
7.964321E+01
7.455951E+01
6.280505E+01
4.899841E+01
7.017359E+01
7.001937E+01
6.420044E+01
6.882162E+01
6.827032E+01
6.291453E+01
6.560564E+01
5.947205E+01
5.041878E+01
4.891076E+01
4.188750E+01
5.011372E+01
-7.607893E+00
2.902208E+00
5.881123E+01
2.347408E+01
5.276301E+01
7.263285E+01
1.430216E+01
-1.747630E+02
-5.356506E+01
2.914517E+01
-1.555697E+01
2.123213E+01
6.567635E+01
9.122114E+01
8.226079E+01
9.958522E+01
9.330863E+01
8.867670E+01
-7.588345E+01
4.026881E+01
8.597086E+01
3.755304E+01
6.835324E+01
1.908992E+02
-3.323974E+01
4.723728E+03
4.355103E+02
1.990782E+02
-2.064863E+01
8.804970E+01
7.356881E+01
8.167925E+01
1.242888E+02
7.563176E+01
7.312164E+01
7.231270E+01
7.063472E+01
7.535073E+01
7.589978E+01
7.800951E+01
7.125188E+01
7.116425E+01
7.168055E+01
6.965359E+01
7.253214E+01
7.453688E+01
7.772999E+01
8.094047E+01
8.371047E+01
8.619024E+01
8.752651E+01
8.850621E+01
8.831758E+01
8.817849E+01
8.869438E+01
8.874868E+01
8.835318E+01
8.828724E+01
8.868877E+01
8.869677E+01
8.856462E+01
8.837323E+01
8.839483E+01
8.817136E+01
8.855678E+01
8.832577E+01
8.810556E+01
8.813157E+01
8.807648E+01
8.793861E+01
8.779774E+01
8.801564E+01
8.790168E+01
8.792945E+01
8.789501E+01
8.776149E+01
8.766880E+01
8.752203E+01
8.765764E+01
8.757660E+01
8.750462E+01
8.776471E+01
8.751671E+01
8.756190E+01
8.738474E+01
8.737127E+01
8.734662E+01
8.727517E+01
8.729541E+01
8.722358E+01
8.728217E+01
8.724106E+01
8.716468E+01
8.710466E+01
8.701179E+01
8.705534E+01
8.708270E+01
8.697104E+01
8.702051E+01
8.716758E+01
8.709516E+01
8.702362E+01
8.696675E+01
8.692216E+01
8.696333E+01
8.693745E+01
8.694992E+01
8.693638E+01
8.706569E+01
8.692610E+01
8.690025E+01
8.708401E+01
8.706835E+01
8.716616E+01
8.704538E+01
8.694833E+01
8.702802E+01
8.715699E+01
8.707254E+01
8.707303E+01
8.708341E+01
8.701546E+01
8.703376E+01
8.720654E+01
8.713754E+01
8.727605E+01
8.728209E+01
8.731824E+01
8.732289E+01
8.730928E+01
8.729808E+01
8.734465E+01
8.758349E+01
8.755408E+01
8.744280E+01
8.753181E+01
8.762655E+01
8.758771E+01
8.769132E+01
8.771371E+01
8.784126E+01
8.782139E+01
8.768319E+01
8.785929E+01
8.788174E+01
8.808304E+01
8.796008E+01
8.806077E+01
8.811295E+01
8.817830E+01
8.813875E+01
8.821736E+01
8.828913E+01
8.841600E+01
8.839741E+01
8.846379E+01
8.839218E+01
8.852873E+01
8.862060E+01
8.885021E+01
8.946794E+01
8.898946E+01
8.877638E+01
8.892584E+01
8.858564E+01
8.911881E+01
8.882998E+01
8.870103E+01
8.907674E+01
8.920189E+01
8.913086E+01
8.823351E+01
8.825135E+01
8.823512E+01
8.720641E+01
8.737433E+01
8.434254E+01
8.133713E+01
7.832673E+01
7.565830E+01
7.422247E+01
7.535939E+01
7.355722E+01
7.669258E+01
7.768262E+01
7.738645E+01
7.545533E+01
7.833416E+01
7.829488E+01
7.724882E+01
7.416416E+01
7.642080E+01
8.418237E+01
7.003520E+01
6.443896E+01
6.381928E+01
4.326173E+01
5.383206E+01
4.837120E+01
3.284890E+01
4.554134E+01
1.683960E+01
-3.621439E+02
-7.365575E+00
1.629256E+01
3.993791E+01
1.636353E+01
-2.230683E+01
-8.557349E+02
-2.702406E+02
3.059171E+01
-2.239006E+01
-4.586124E+01
6.739860E+01
8.035192E+01
8.509778E+01
7.969091E+01
7.951529E+01
7.265966E+01
8.997885E+01
7.751972E+01
4.948552E+01
1.910285E+01
7.813127E+01
4.306966E+01
-5.091885E+01
2.263283E+02
-5.911644E+01
-1.804922E+01
8.231351E+01
8.437274E+01
8.815526E+01
7.051359E+01
-5.774054E+01
7.094171E+01
7.118916E+01
6.983926E+01
7.465331E+01
7.760610E+01
7.334364E+01
7.702816E+01
7.299677E+01
7.100822E+01
7.148077E+01
7.124929E+01
7.267003E+01
7.453424E+01
7.661941E+01
8.046435E+01
8.383654E+01
8.584468E+01
8.754926E+01
8.847932E+01
8.836346E+01
8.836415E+01
8.903256E+01
8.853576E+01
8.822274E+01
8.812212E+01
8.829800E+01
8.848266E+01
8.854322E+01
8.845981E+01
8.833724E+01
8.811500E+01
8.823550E+01
8.819817E+01
8.816474E+01
8.812905E+01
8.793315E+01
8.778224E+01
8.794248E+01
8.798644E+01
8.786501E+01
8.781084E+01
8.771790E+01
8.780555E+01
8.763196E+01
8.750529E+01
8.767017E+01
8.755368E+01
8.749818E+01
8.764933E+01
8.749802E+01
8.746422E+01
8.728410E+01
8.729610E+01
8.737492E+01
8.726181E+01
8.725669E+01
8.722403E+01
8.720459E+01
8.717650E+01
8.708721E+01
8.704025E+01
8.710981E+01
8.711061E+01
8.700417E+01
8.690319E+01
8.702283E+01
8.714552E+01
8.705721E+01
8.701242E+01
8.695776E+01
8.703689E+01
8.690767E+01
8.700207E+01
8.700160E+01
8.688862E+01
8.708142E+01
8.698437E+01
8.708081E+01
8.699346E+01
8.697554E+01
8.698547E+01
8.703290E+01
8.704167E+01
8.711254E+01
8.713106E+01
8.709318E+01
8.696388E+01
8.707063E+01
8.711088E+01
8.714865E+01
8.729910E+01
8.723089E+01
8.724319E+01
8.732838E+01
8.731881E+01
8.728568E+01
8.729236E+01
8.736830E+01
8.732088E+01
8.738767E+01
8.738239E+01
8.752659E+01
8.752396E+01
8.749240E+01
8.769798E+01
8.760720E+01
8.772058E+01
8.781143E+01
8.788425E+01
8.778611E+01
8.784183E+01
8.798577E+01
8.803181E+01
8.812916E+01
8.809519E+01
8.806220E+01
8.825008E+01
8.806208E+01
8.822455E+01
8.831670E+01
8.841338E+01
8.827515E+01
8.834689E+01
8.838256E+01
8.856350E+01
8.849526E+01
8.843494E+01
8.907501E+01
8.881743E+01
8.893918E+01
8.885346E+01
8.858446E+01
8.919175E+01
8.894679E+01
8.912710E+01
8.891931E+01
8.867157E+01
8.903953E+01
8.877851E+01
8.896098E+01
8.819588E+01
8.787081E+01
8.696922E+01
8.483472E+01
8.106485E+01
7.828472E+01
7.695729E+01
7.540013E+01
7.500756E+01
7.330501E+01
7.435664E+01
7.412353E+01
7.773377E+01
7.796299E+01
7.535957E+01
7.728235E+01
7.072105E+01
7.223247E+01
7.821228E+01
7.546878E+01
7.565358E+01
5.560025E+01
6.424633E+01
3.512494E+01
4.662734E+01
5.978648E+01
1.693741E+01
-4.152957E+00
-4.144920E+01
-6.870364E+01
-6.499811E+01
2.612418E+01
2.711458E+00
-1.006475E+02
-1.073213E+02
-5.563301E+01
-1.231867E+01
5.524408E+04
3.215855E+01
6.528654E+00
8.132603E+01
8.918728E+01
8.740041E+01
7.990136E+01
7.845238E+01
7.118587E+01
7.891615E+01
8.053520E+01
9.316804E+01
1.201766E+01
8.801446E+01
7.611598E+01
3.916164E+00
-2.386196E+03
1.966550E+02
6.692298E+01
-1.799279E+02
6.303304E+01
8.359340E+01
7.184050E+01
7.651261E+01
7.576088E+01
7.574452E+01
7.314178E+01
7.433295E+01
7.589659E+01
7.196238E+01
7.214616E+01
7.142078E+01
7.167151E+01
7.020691E+01
6.989034E+01
7.489537E+01
7.640152E+01
7.633345E+01
7.861596E+01
8.212362E+01
8.520476E+01
8.727396E+01
8.835764E+01
8.831840E+01
8.867693E+01
8.874328E+01
8.835451E+01
8.830176E+01
8.853887E+01
8.826225E+01
8.835122E+01
8.856470E+01
8.851110E+01
8.814217E+01
8.820012E+01
8.811092E+01
8.817148E+01
8.814989E+01
8.807159E+01
8.799231E+01
8.788155E+01
8.791000E+01
8.796005E+01
8.783365E+01
8.779444E+01
8.775525E+01
8.770619E+01
8.761367E+01
8.762187E+01
8.760740E+01
8.751814E+01
8.759457E+01
8.752202E+01
8.737803E+01
8.733927E+01
8.734509E+01
8.725932E+01
8.728780E+01
8.725692E+01
8.725376E+01
8.711889E+01
8.723163E+01
8.721679E+01
8.711957E+01
8.713380E+01
8.707320E+01
8.711945E+01
8.695596E+01
8.693484E+01
8.699969E+01
8.697918E+01
8.709064E+01
8.700008E+01
8.696600E+01
8.693902E+01
8.690575E+01
8.703526E+01
8.695820E+01
8.691977E+01
8.706536E+01
8.703198E+01
8.700693E+01
8.696948E+01
8.694599E+01
8.700503E+01
8.710451E+01
8.710523E+01
8.709633E+01
8.699124E+01
8.705722E+01
8.695101E+01
8.705609E+01
8.710992E+01
8.713547E+01
8.716568E+01
8.720374E+01
8.725340E+01
8.722754E+01
8.727991E+01
8.741327E+01
8.738560E+01
8.748751E+01
8.728345E+01
8.740552E+01
8.746564E+01
8.756100E+01
8.752728E+01
8.747469E+01
8.773044E+01
8.761363E+01
8.766110E+01
8.778963E+01
8.788043E+01
8.781734E+01
8.778993E+01
8.806592E+01
8.795449E+01
8.801392E+01
8.806121E+01
8.817607E+01
8.822197E+01
8.821110E+01
8.827695E+01
8.824999E+01
8.839788E+01
8.827702E+01
8.828702E+01
8.858931E+01
8.851699E+01
8.865929E+01
8.849046E+01
8.890386E+01
8.873102E+01
8.876358E+01
8.902947E+01
8.875407E+01
8.898088E+01
8.886598E+01
8.898810E+01
8.859404E+01
8.912132E+01
8.903094E+01
8.946159E+01
8.893761E+01
8.844684E+01
8.809457E+01
8.662189E+01
8.552697E+01
8.277993E+01
7.954995E+01
7.786109E+01
7.573900E+01
7.351824E+01
7.076648E+01
6.947324E+01
7.242760E+01
7.529978E+01
7.672358E+01
8.093280E+01
7.361169E+01
7.618521E+01
7.501796E+01
7.364799E+01
7.644042E+01
6.718582E+01
5.456814E+01
6.877804E+01
5.219130E+01
6.774342E+01
6.034428E+01
5.766690E+01
3.402610E+01
3.225831E+01
2.168095E+01
9.386779E+00
2.374803E+01
4.492409E+01
-9.706441E+01
-1.220166E+02
2.487474E+03
-6.028459E+01
1.934839E+01
1.040087E+03
1.082369E+01
-6.999924E+01
-1.045736E+03
2.456285E+02
2.177200E+02
2.268338E+02
3.283427E+02
8.818085E+01
3.903358E+01
6.576530E+01
7.011830E+00
8.712156E+01
1.646959E+02
-2.959676E+02
-2.372824E+02
3.453673E+02
1.797920E+02
3.796409E+02
4.496685E+01
8.016306E+01
8.361953E+01
1.264779E+02
9.360266E+01
7.721967E+01
7.680005E+01
9.636828E+01
7.914572E+01
7.442322E+01
7.126827E+01
7.134007E+01
6.738415E+01
6.829737E+01
6.860067E+01
7.338424E+01
7.469883E+01
7.571870E+01
7.834810E+01
8.160539E+01
8.445296E+01
8.710127E+01
8.813015E+01
8.847026E+01
8.934074E+01
8.832009E+01
8.825887E+01
8.816844E+01
8.839537E+01
8.832837E+01
8.826062E+01
8.814857E+01
8.827501E+01
8.819830E+01
8.820256E+01
8.826971E+01
8.835740E+01
8.829870E+01
8.798116E+01
8.801185E+01
8.802305E+01
8.787349E+01
8.800275E+01
8.775293E+01
8.776418E+01
8.774764E+01
8.772370E+01
8.778261E+01
8.769333E+01
8.764249E+01
8.752655E+01
8.752881E+01
8.749389E+01
8.734280E+01
8.725623E+01
8.732063E+01
8.729187E+01
8.732193E+01
8.725509E+01
8.716550E+01
8.704796E+01
8.716075E+01
8.720331E+01
8.710135E+01
8.700439E+01
8.701125E+01
8.708645E+01
8.707175E+01
8.690193E+01
8.702115E+01
8.696058E+01
8.704206E+01
8.699008E+01
8.700139E+01
8.698926E+01
8.706203E+01
8.706728E+01
8.693928E+01
8.689236E+01
8.700952E+01
8.710961E+01
8.690338E+01
8.698387E+01
8.697103E+01
8.703723E+01
8.697609E+01
8.710198E+01
8.716497E+01
8.701622E+01
8.702340E+01
8.701554E+01
8.704049E+01
8.717097E+01
8.712592E+01
8.699629E+01
8.699947E+01
8.713256E+01
8.714200E+01
8.726208E+01
8.733368E+01
8.738699E+01
8.752137E+01
8.738857E+01
8.744902E+01
8.746480E+01
8.746225E+01
8.751539E+01
8.758699E+01
8.753507E+01
8.765615E+01
8.775241E+01
8.766825E+01
8.789602E+01
8.775701E+01
8.777159E+01
8.797671E+01
8.794967E+01
8.779593E+01
8.797174E+01
8.813541E+01
8.816026E+01
8.826297E+01
8.827242E+01
8.839248E+01
8.851627E+01
8.834379E+01
8.837267E+01
8.853085E+01
8.861219E+01
8.864943E+01
8.863152E+01
8.900671E+01
8.860576E+01
8.875008E+01
8.855662E+01
8.884932E+01
8.889222E+01
8.863942E+01
8.904799E+01
8.888818E+01
8.937761E+01
8.888586E+01
8.886128E+01
8.846928E+01
8.874085E+01
8.788108E+01
8.653394E+01
8.525888E+01
8.179566E+01
7.735330E+01
7.908052E+01
7.879130E+01
7.774005E+01
7.322261E+01
7.180736E+01
6.896522E+01
6.894727E+01
7.218216E+01
7.341722E+01
7.098603E+01
6.571513E+01
6.977539E+01
6.305352E+01
7.150623E+01
6.956031E+01
5.784300E+01
6.116956E+01
7.198416E+01
6.781198E+01
5.109796E+01
5.599267E+01
5.816377E+01
4.884046E+01
1.714224E+01
-1.427548E+02
-1.450668E+01
-1.059502E+01
-3.141916E+00
-6.174142E+01
8.613163E+02
-1.082289E+03
-1.134234E+02
-2.730149E+02
-9.727087E+00
4.242123E+01
7.419686E+01
6.837803E+01
6.426804E+01
5.745377E+01
4.665200E+01
7.201962E+01
5.325378E+01
1.057374E+02
4.584477E+01
8.479827E+01
2.572654E+02
9.198895E+01
1.922544E+01
-1.497550E+02
-1.192401E+03
8.200913E+01
6.191706E+01
8.696961E+01
1.006037E+02
1.032120E+02
7.853601E+01
7.826850E+01
7.712760E+01
5.023669E+01
7.121911E+01
7.731372E+01
6.834275E+01
7.074522E+01
6.585973E+01
6.603606E+01
6.898109E+01
7.378661E+01
7.498084E+01
7.797821E+01
7.973241E+01
8.343157E+01
8.458796E+01
8.745531E+01
8.825599E+01
8.797001E+01
8.873549E+01
8.856439E+01
8.850923E+01
8.812597E+01
8.819626E+01
8.838452E+01
8.842833E+01
8.799911E+01
8.818746E+01
8.828579E+01
8.832180E+01
8.821316E+01
8.825371E+01
8.848008E+01
8.811419E+01
8.804809E+01
8.800002E+01
8.796697E+01
8.788388E+01
8.771433E+01
8.763107E+01
8.768772E+01
8.785080E+01
8.766952E+01
8.752118E+01
8.751889E+01
8.761158E+01
8.753161E+01
8.755305E+01
8.736921E+01
8.722323E+01
8.734212E+01
8.729521E+01
8.728616E+01
8.713772E+01
8.719529E+01
8.711989E+01
8.718886E+01
8.724202E+01
8.705948E+01
8.702594E+01
8.700719E+01
8.706880E+01
8.711777E+01
8.694080E+01
8.697572E+01
8.692970E+01
8.711822E+01
8.708341E+01
8.698716E+01
8.694225E+01
8.694164E+01
8.708632E+01
8.696262E+01
8.679050E+01
8.698375E+01
8.702890E+01
8.692441E+01
8.692851E+01
8.699679E+01
8.691303E+01
8.698229E+01
8.700007E+01
8.721103E+01
8.705608E+01
8.709304E+01
8.705293E+01
8.709719E+01
8.710283E+01
8.716885E+01
8.702905E+01
8.713023E+01
8.715321E+01
8.728216E+01
8.735425E+01
8.728507E+01
8.735254E+01
8.732600E+01
8.728164E+01
8.744469E+01
8.746302E+01
8.746173E+01
8.747172E+01
8.758712E+01
8.759781E+01
8.767154E+01
8.767026E+01
8.767134E+01
8.791124E+01
8.785730E+01
8.783663E+01
8.791646E+01
8.802373E+01
8.785157E+01
8.798059E+01
8.808510E+01
8.810957E+01
8.819628E+01
8.830308E+01
8.843676E+01
8.849102E+01
8.833214E+01
8.849444E+01
8.849230E+01
8.860881E+01
8.870539E+01
8.863852E+01
8.893488E+01
8.874968E+01
8.862129E+01
8.864926E+01
8.875036E+01
8.884037E+01
8.844808E+01
8.898254E+01
8.868896E+01
8.910032E+01
8.873183E+01
8.865947E+01
8.868750E+01
8.853632E+01
8.751883E+01
8.646919E+01
8.562477E+01
8.162560E+01
7.963205E+01
7.806148E+01
7.726635E+01
7.819943E+01
7.542816E+01
7.622864E+01
6.834504E+01
7.479487E+01
7.533551E+01
7.672529E+01
6.889774E+01
7.001046E+01
7.260225E+01
6.880296E+01
6.434659E+01
6.180675E+01
6.696552E+01
4.532117E+01
5.331093E+01
5.205998E+01
5.738882E+01
6.823377E+01
5.156494E+01
-2.376228E+01
-1.548265E+00
-7.791418E+01
-7.084429E+01
-1.211896E+01
-2.077628E+00
-8.981428E+01
-4.257924E+02
-1.775456E+02
-7.528485E+01
-3.795213E+01
4.970978E+00
7.666146E+01
9.558783E+01
8.527453E+01
8.654614E+01
8.420340E+01
8.301900E+01
2.144385E+02
4.121165E+01
3.852851E+01
5.911832E+01
7.916381E+01
2.950513E+01
7.015541E+01
-4.354066E+01
3.158064E+02
1.174603E+01
2.097592E+01
8.087181E+01
8.679892E+01
8.521560E+01
7.972003E+01
7.817910E+01
7.314216E+01
7.382811E+01
6.765460E+01
7.609680E+01
7.574286E+01
7.235427E+01
6.882701E+01
6.880897E+01
6.729715E+01
6.836460E+01
7.269562E+01
7.383639E+01
7.760480E+01
8.022898E+01
8.169217E+01
8.460015E+01
8.753657E+01
8.817930E+01
8.874049E+01
8.871228E+01
8.887040E+01
8.858093E+01
8.886978E+01
8.837323E+01
8.808414E+01
8.780359E+01
8.798138E+01
8.826042E+01
8.787976E+01
8.820126E+01
8.816763E+01
8.823635E+01
8.823825E+01
8.810587E+01
8.784306E+01
8.786605E+01
8.794995E+01
8.792875E+01
8.794193E+01
8.774082E+01
8.776767E+01
8.775172E+01
8.766898E+01
8.748306E+01
8.749748E+01
8.768363E+01
8.752529E+01
8.756024E+01
8.747132E+01
8.720896E+01
8.738815E+01
8.723655E+01
8.732651E+01
8.722209E+01
8.719507E+01
8.719389E+01
8.723861E+01
8.714890E+01
8.709636E+01
8.708056E+01
8.717434E+01
8.714521E+01
8.712130E+01
8.704844E+01
8.703508E+01
8.696957E+01
8.728840E+01
8.703512E+01
8.705676E+01
8.694491E+01
8.696452E+01
8.690432E+01
8.677930E+01
8.692311E+01
8.691970E+01
8.689140E+01
8.706953E+01
8.705413E+01
8.694560E+01
8.693483E+01
8.698519E+01
8.701906E+01
8.748125E+01
8.712242E+01
8.708501E+01
8.702954E+01
8.724319E+01
8.703501E+01
8.727413E+01
8.711424E+01
8.718718E+01
8.717821E+01
8.730658E+01
8.736497E+01
8.741931E+01
8.735474E+01
8.709955E+01
8.713587E+01
8.754914E+01
8.751447E+01
8.747887E+01
8.751337E+01
8.750450E+01
8.759416E+01
8.752363E+01
8.764554E+01
8.772370E+01
8.775743E+01
8.777460E+01
8.785890E+01
8.792840E+01
8.792307E+01
8.789733E+01
8.798385E+01
8.804616E+01
8.817553E+01
8.825450E+01
8.820342E+01
8.833899E+01
8.849186E+01
8.838344E+01
8.838851E+01
8.826905E+01
8.852800E+01
8.862105E+01
8.856990E+01
8.894714E+01
8.874037E+01
8.877220E+01
8.926469E+01
8.871946E+01
8.893987E+01
8.885627E+01
8.865712E+01
8.868184E+01
8.887727E+01
8.873440E+01
8.899386E+01
8.899634E+01
8.883071E+01
8.803528E+01
8.721349E+01
8.503356E+01
8.193755E+01
7.990287E+01
7.709617E+01
7.454649E+01
7.510775E+01
7.391305E+01
7.313925E+01
7.159979E+01
7.336970E+01
7.188914E+01
7.668643E+01
7.268116E+01
7.136959E+01
7.239353E+01
7.418781E+01
5.735093E+01
5.791280E+01
5.993841E+01
3.692742E+01
3.176144E+01
7.612949E+01
2.472990E+01
-3.204882E+01
2.288468E+01
-4.418225E+01
3.560890E+01
1.902249E+01
-1.793842E+01
-3.251042E+02
4.468944E+01
1.258919E+01
-2.216724E+02
9.263805E+02
-1.165038E+02
-5.290789E+01
5.010894E+01
8.570887E+01
8.743998E+01
8.729737E+01
9.138371E+01
9.160565E+01
9.323142E+01
2.449302E+01
2.852100E+01
5.754797E+01
5.149786E+01
6.114929E+01
1.240956E+02
2.232197E+02
-2.657079E+01
-6.730152E+01
5.215370E+01
9.163865E+01
9.254847E+01
1.015749E+02
8.780855E+01
8.422451E+01
8.098256E+01
7.477482E+01
6.984246E+01
7.628089E+01
7.913331E+01
7.798135E+01
6.994312E+01
7.098469E+01
6.798503E+01
6.781382E+01
6.776979E+01
7.196915E+01
7.418187E+01
7.667235E+01
8.051435E+01
8.201412E+01
8.614983E+01
8.737934E+01
8.856541E+01
8.909076E+01
8.865672E+01
8.906640E+01
8.864552E+01
8.851614E+01
8.837647E+01
8.839609E+01
8.829941E+01
8.831554E+01
8.823928E+01
8.798458E+01
8.836502E+01
8.824708E+01
8.820358E+01
8.811385E+01
8.804482E+01
8.797287E+01
8.798751E+01
8.811336E+01
8.799078E+01
8.777919E+01
8.775896E+01
8.776533E+01
8.767169E+01
8.770565E+01
8.758321E+01
8.748347E+01
8.750815E+01
8.757712E+01
8.755127E+01
8.743808E+01
8.726166E+01
8.724536E+01
8.740926E+01
8.732822E+01
8.721700E+01
8.722062E+01
8.726248E+01
8.723010E+01
8.711587E+01
8.708075E+01
8.701761E+01
8.723330E+01
8.717959E+01
8.703390E+01
8.708580E+01
8.713202E+01
8.734350E+01
8.734168E+01
8.698717E+01
8.706594E+01
8.699269E+01
8.699613E+01
8.704598E+01
8.690282E+01
8.694059E+01
8.685878E+01
8.707200E+01
8.697808E+01
8.701598E+01
8.689791E+01
8.702134E+01
8.709103E+01
8.704580E+01
8.709692E+01
8.706878E+01
8.703843E+01
8.713022E+01
8.709669E+01
8.724680E+01
8.751797E+01
8.714234E+01
8.700202E+01
8.713973E+01
8.729826E+01
8.728433E+01
8.742709E+01
8.729332E+01
8.728117E+01
8.728920E+01
8.756514E+01
8.747879E+01
8.753848E+01
8.763712E+01
8.763382E+01
8.760363E+01
8.757602E+01
8.761080E+01
8.757291E+01
8.776537E+01
8.790027E+01
8.785530E+01
8.795596E+01
8.790782E+01
8.800326E+01
8.802185E+01
8.809292E+01
8.815759E+01
8.821030E+01
8.814572E+01
8.825688E+01
8.845710E+01
8.837575E+01
8.848588E+01
8.824611E+01
8.863397E+01
8.860336E+01
8.880513E+01
8.873737E+01
8.855165E+01
8.868587E+01
8.911308E+01
8.875662E+01
8.892572E+01
8.894201E+01
8.855242E+01
8.858224E+01
8.884565E+01
8.887234E+01
8.881919E+01
8.867411E+01
8.851187E+01
8.772427E+01
8.712271E+01
8.524426E+01
8.281743E+01
8.118077E+01
7.759938E+01
7.553760E+01
7.246652E+01
7.425936E+01
7.437512E+01
7.283624E+01
7.125293E+01
7.598938E+01
7.185037E+01
7.243169E+01
7.159776E+01
7.770497E+01
7.810574E+01
7.812452E+01
7.564140E+01
6.992895E+01
4.466422E+01
-5.563029E+02
6.171228E+01
5.645506E+01
2.608649E+01
-9.455541E+00
-2.913629E+01
-7.880766E-01
-1.150390E+02
-1.806835E+02
1.715179E+01
-7.486241E+01
-2.167233E+01
1.551782E+01
-6.765675E+01
-5.721461E+01
-1.814942E+03
6.038853E+01
7.667884E+01
8.479107E+01
9.510315E+01
1.049994E+02
1.094380E+02
1.194403E+02
THETA
0.000000E+00
0.000000E+00
0.000000E+00
0.000000E+00
0.000000E+00
0.000000E+00
0.000000E+00
0.000000E+00
0.000000E+00
0.000000E+00
0.000000E+00
0.000000E+00
0.000000E+00
0.000000E+00
0.000000E+00
0.000000E+00
0.000000E+00
0.000000E+00
0.000000E+00
0.000000E+00
0.000000E+00
0.000000E+00
0.000000E+00
0.000000E+00
0.000000E+00
0.000000E+00
0.000000E+00
0.000000E+00
0.000000E+00
0.000000E+00
0.000000E+00
0.000000E+00
0.000000E+00
0.000000E+00
0.000000E+00
0.000000E+00
0.000000E+00
0.000000E+00
0.000000E+00
0.000000E+00
0.000000E+00
0.000000E+00
0.000000E+00
0.000000E+00
0.000000E+00
0.000000E+00
0.000000E+00
0.000000E+00
0.000000E+00
0.000000E+00
0.000000E+00
0.000000E+00
0.000000E+00
0.000000E+00
0.000000E+00
0.000000E+00
0.000000E+00
0.000000E+00
0.000000E+00
0.000000E+00
0.000000E+00
0.000000E+00
0.000000E+00
0.000000E+00
0.000000E+00
0.000000E+00
0.000000E+00
0.000000E+00
0.000000E+00
0.000000E+00
0.000000E+00
0.000000E+00
0.000000E+00
0.000000E+00
0.000000E+00
0.000000E+00
0.000000E+00
0.000000E+00
0.000000E+00
0.000000E+00
0.000000E+00
0.000000E+00
0.000000E+00
0.000000E+00
0.000000E+00
0.000000E+00
0.000000E+00
0.000000E+00
0.000000E+00
0.000000E+00
0.000000E+00
0.000000E+00
0.000000E+00
0.000000E+00
0.000000E+00
0.000000E+00
0.000000E+00
0.000000E+00
0.000000E+00
0.000000E+00
0.000000E+00
0.000000E+00
0.000000E+00
0.000000E+00
0.000000E+00
0.000000E+00
0.000000E+00
0.000000E+00
0.000000E+00
0.000000E+00
0.000000E+00
0.000000E+00
0.000000E+00
0.000000E+00
0.000000E+00
0.000000E+00
0.000000E+00
0.000000E+00
0.000000E+00
0.000000E+00
0.000000E+00
0.000000E+00
0.000000E+00
0.000000E+00
0.000000E+00
0.000000E+00
0.000000E+00
0.000000E+00
0.000000E+00
0.000000E+00
0.000000E+00
0.000000E+00
0.000000E+00
0.000000E+00
0.000000E+00
0.000000E+00
0.000000E+00
0.000000E+00
0.000000E+00
0.000000E+00
0.000000E+00
0.000000E+00
0.000000E+00
0.000000E+00
0.000000E+00
0.000000E+00
0.000000E+00
0.000000E+00
0.000000E+00
0.000000E+00
0.000000E+00
0.000000E+00
0.000000E+00
0.000000E+00
0.000000E+00
0.000000E+00
0.000000E+00
0.000000E+00
0.000000E+00
0.000000E+00
0.000000E+00
0.000000E+00
0.000000E+00
0.000000E+00
0.000000E+00
0.000000E+00
0.000000E+00
0.000000E+00
0.000000E+00
0.000000E+00
0.000000E+00
0.000000E+00
0.000000E+00
0.000000E+00
0.000000E+00
0.000000E+00
0.000000E+00
0.000000E+00
0.000000E+00
0.000000E+00
0.000000E+00
0.000000E+00
0.000000E+00
0.000000E+00
0.000000E+00
0.000000E+00
0.000000E+00
0.000000E+00
0.000000E+00
0.000000E+00
0.000000E+00
0.000000E+00
0.000000E+00
0.000000E+00
0.000000E+00
0.000000E+00
0.000000E+00
0.000000E+00
0.000000E+00
0.000000E+00
0.000000E+00
5.000000E+00
5.000000E+00
5.000000E+00
5.000000E+00
5.000000E+00
5.000000E+00
5.000000E+00
5.000000E+00
5.000000E+00
5.000000E+00
5.000000E+00
5.000000E+00
5.000000E+00
5.000000E+00
5.000000E+00
5.000000E+00
5.000000E+00
5.000000E+00
5.000000E+00
5.000000E+00
5.000000E+00
5.000000E+00
5.000000E+00
5.000000E+00
5.000000E+00
5.000000E+00
5.000000E+00
5.000000E+00
5.000000E+00
5.000000E+00
5.000000E+00
5.000000E+00
5.000000E+00
5.000000E+00
5.000000E+00
5.000000E+00
5.000000E+00
5.000000E+00
5.000000E+00
5.000000E+00
5.000000E+00
5.000000E+00
5.000000E+00
5.000000E+00
5.000000E+00
5.000000E+00
5.000000E+00
5.000000E+00
5.000000E+00
5.000000E+00
5.000000E+00
5.000000E+00
5.000000E+00
5.000000E+00
5.000000E+00
5.000000E+00
5.000000E+00
5.000000E+00
5.000000E+00
5.000000E+00
5.000000E+00
5.000000E+00
5.000000E+00
5.000000E+00
5.000000E+00
5.000000E+00
5.000000E+00
5.000000E+00
5.000000E+00
5.000000E+00
5.000000E+00
5.000000E+00
5.000000E+00
5.000000E+00
5.000000E+00
5.000000E+00
5.000000E+00
5.000000E+00
5.000000E+00
5.000000E+00
5.000000E+00
5.000000E+00
5.000000E+00
5.000000E+00
5.000000E+00
5.000000E+00
5.000000E+00
5.000000E+00
5.000000E+00
5.000000E+00
5.000000E+00
5.000000E+00
5.000000E+00
5.000000E+00
5.000000E+00
5.000000E+00
5.000000E+00
5.000000E+00
5.000000E+00
5.000000E+00
5.000000E+00
5.000000E+00
5.000000E+00
5.000000E+00
5.000000E+00
5.000000E+00
5.000000E+00
5.000000E+00
5.000000E+00
5.000000E+00
5.000000E+00
5.000000E+00
5.000000E+00
5.000000E+00
5.000000E+00
5.000000E+00
5.000000E+00
5.000000E+00
5.000000E+00
5.000000E+00
5.000000E+00
5.000000E+00
5.000000E+00
5.000000E+00
5.000000E+00
5.000000E+00
5.000000E+00
5.000000E+00
5.000000E+00
5.000000E+00
5.000000E+00
5.000000E+00
5.000000E+00
5.000000E+00
5.000000E+00
5.000000E+00
5.000000E+00
5.000000E+00
5.000000E+00
5.000000E+00
5.000000E+00
5.000000E+00
5.000000E+00
5.000000E+00
5.000000E+00
5.000000E+00
5.000000E+00
5.000000E+00
5.000000E+00
5.000000E+00
5.000000E+00
5.000000E+00
5.000000E+00
5.000000E+00
5.000000E+00
5.000000E+00
5.000000E+00
5.000000E+00
5.000000E+00
5.000000E+00
5.000000E+00
5.000000E+00
5.000000E+00
5.000000E+00
5.000000E+00
5.000000E+00
5.000000E+00
5.000000E+00
5.000000E+00
5.000000E+00
5.000000E+00
5.000000E+00
5.000000E+00
5.000000E+00
5.000000E+00
5.000000E+00
5.000000E+00
5.000000E+00
5.000000E+00
5.000000E+00
5.000000E+00
5.000000E+00
5.000000E+00
5.000000E+00
5.000000E+00
5.000000E+00
5.000000E+00
5.000000E+00
5.000000E+00
5.000000E+00
5.000000E+00
5.000000E+00
5.000000E+00
5.000000E+00
5.000000E+00
5.000000E+00
5.000000E+00
5.000000E+00
5.000000E+00
5.000000E+00
5.000000E+00
1.000000E+01
1.000000E+01
1.000000E+01
1.000000E+01
1.000000E+01
1.000000E+01
1.000000E+01
1.000000E+01
1.000000E+01
1.000000E+01
1.000000E+01
1.000000E+01
1.000000E+01
1.000000E+01
1.000000E+01
1.000000E+01
1.000000E+01
1.000000E+01
1.000000E+01
1.000000E+01
1.000000E+01
1.000000E+01
1.000000E+01
1.000000E+01
1.000000E+01
1.000000E+01
1.000000E+01
1.000000E+01
1.000000E+01
1.000000E+01
1.000000E+01
1.000000E+01
1.000000E+01
1.000000E+01
1.000000E+01
1.000000E+01
1.000000E+01
1.000000E+01
1.000000E+01
1.000000E+01
1.000000E+01
1.000000E+01
1.000000E+01
1.000000E+01
1.000000E+01
1.000000E+01
1.000000E+01
1.000000E+01
1.000000E+01
1.000000E+01
1.000000E+01
1.000000E+01
1.000000E+01
1.000000E+01
1.000000E+01
1.000000E+01
1.000000E+01
1.000000E+01
1.000000E+01
1.000000E+01
1.000000E+01
1.000000E+01
1.000000E+01
1.000000E+01
1.000000E+01
1.000000E+01
1.000000E+01
1.000000E+01
1.000000E+01
1.000000E+01
1.000000E+01
1.000000E+01
1.000000E+01
1.000000E+01
1.000000E+01
1.000000E+01
1.000000E+01
1.000000E+01
1.000000E+01
1.000000E+01
1.000000E+01
1.000000E+01
1.000000E+01
1.000000E+01
1.000000E+01
1.000000E+01
1.000000E+01
1.000000E+01
1.000000E+01
1.000000E+01
1.000000E+01
1.000000E+01
1.000000E+01
1.000000E+01
1.000000E+01
1.000000E+01
1.000000E+01
1.000000E+01
1.000000E+01
1.000000E+01
1.000000E+01
1.000000E+01
1.000000E+01
1.000000E+01
1.000000E+01
1.000000E+01
1.000000E+01
1.000000E+01
1.000000E+01
1.000000E+01
1.000000E+01
1.000000E+01
1.000000E+01
1.000000E+01
1.000000E+01
1.000000E+01
1.000000E+01
1.000000E+01
1.000000E+01
1.000000E+01
1.000000E+01
1.000000E+01
1.000000E+01
1.000000E+01
1.000000E+01
1.000000E+01
1.000000E+01
1.000000E+01
1.000000E+01
1.000000E+01
1.000000E+01
1.000000E+01
1.000000E+01
1.000000E+01
1.000000E+01
1.000000E+01
1.000000E+01
1.000000E+01
1.000000E+01
1.000000E+01
1.000000E+01
1.000000E+01
1.000000E+01
1.000000E+01
1.000000E+01
1.000000E+01
1.000000E+01
1.000000E+01
1.000000E+01
1.000000E+01
1.000000E+01
1.000000E+01
1.000000E+01
1.000000E+01
1.000000E+01
1.000000E+01
1.000000E+01
1.000000E+01
1.000000E+01
1.000000E+01
1.000000E+01
1.000000E+01
1.000000E+01
1.000000E+01
1.000000E+01
1.000000E+01
1.000000E+01
1.000000E+01
1.000000E+01
1.000000E+01
1.000000E+01
1.000000E+01
1.000000E+01
1.000000E+01
1.000000E+01
1.000000E+01
1.000000E+01
1.000000E+01
1.000000E+01
1.000000E+01
1.000000E+01
1.000000E+01
1.000000E+01
1.000000E+01
1.000000E+01
1.000000E+01
1.000000E+01
1.000000E+01
1.000000E+01
1.000000E+01
1.000000E+01
1.000000E+01
1.000000E+01
1.000000E+01
1.000000E+01
1.000000E+01
1.000000E+01
1.000000E+01
1.000000E+01
1.000000E+01
1.000000E+01
1.500000E+01
1.500000E+01
1.500000E+01
1.500000E+01
1.500000E+01
1.500000E+01
1.500000E+01
1.500000E+01
1.500000E+01
1.500000E+01
1.500000E+01
1.500000E+01
1.500000E+01
1.500000E+01
1.500000E+01
1.500000E+01
1.500000E+01
1.500000E+01
1.500000E+01
1.500000E+01
1.500000E+01
1.500000E+01
1.500000E+01
1.500000E+01
1.500000E+01
1.500000E+01
1.500000E+01
1.500000E+01
1.500000E+01
1.500000E+01
1.500000E+01
1.500000E+01
1.500000E+01
1.500000E+01
1.500000E+01
1.500000E+01
1.500000E+01
1.500000E+01
1.500000E+01
1.500000E+01
1.500000E+01
1.500000E+01
1.500000E+01
1.500000E+01
1.500000E+01
1.500000E+01
1.500000E+01
1.500000E+01
1.500000E+01
1.500000E+01
1.500000E+01
1.500000E+01
1.500000E+01
1.500000E+01
1.500000E+01
1.500000E+01
1.500000E+01
1.500000E+01
1.500000E+01
1.500000E+01
1.500000E+01
1.500000E+01
1.500000E+01
1.500000E+01
1.500000E+01
1.500000E+01
1.500000E+01
1.500000E+01
1.500000E+01
1.500000E+01
1.500000E+01
1.500000E+01
1.500000E+01
1.500000E+01
1.500000E+01
1.500000E+01
1.500000E+01
1.500000E+01
1.500000E+01
1.500000E+01
1.500000E+01
1.500000E+01
1.500000E+01
1.500000E+01
1.500000E+01
1.500000E+01
1.500000E+01
1.500000E+01
1.500000E+01
1.500000E+01
1.500000E+01
1.500000E+01
1.500000E+01
1.500000E+01
1.500000E+01
1.500000E+01
1.500000E+01
1.500000E+01
1.500000E+01
1.500000E+01
1.500000E+01
1.500000E+01
1.500000E+01
1.500000E+01
1.500000E+01
1.500000E+01
1.500000E+01
1.500000E+01
1.500000E+01
1.500000E+01
1.500000E+01
1.500000E+01
1.500000E+01
1.500000E+01
1.500000E+01
1.500000E+01
1.500000E+01
1.500000E+01
1.500000E+01
1.500000E+01
1.500000E+01
1.500000E+01
1.500000E+01
1.500000E+01
1.500000E+01
1.500000E+01
1.500000E+01
1.500000E+01
1.500000E+01
1.500000E+01
1.500000E+01
1.500000E+01
1.500000E+01
1.500000E+01
1.500000E+01
1.500000E+01
1.500000E+01
1.500000E+01
1.500000E+01
1.500000E+01
1.500000E+01
1.500000E+01
1.500000E+01
1.500000E+01
1.500000E+01
1.500000E+01
1.500000E+01
1.500000E+01
1.500000E+01
1.500000E+01
1.500000E+01
1.500000E+01
1.500000E+01
1.500000E+01
1.500000E+01
1.500000E+01
1.500000E+01
1.500000E+01
1.500000E+01
1.500000E+01
1.500000E+01
1.500000E+01
1.500000E+01
1.500000E+01
1.500000E+01
1.500000E+01
1.500000E+01
1.500000E+01
1.500000E+01
1.500000E+01
1.500000E+01
1.500000E+01
1.500000E+01
1.500000E+01
1.500000E+01
1.500000E+01
1.500000E+01
1.500000E+01
1.500000E+01
1.500000E+01
1.500000E+01
1.500000E+01
1.500000E+01
1.500000E+01
1.500000E+01
1.500000E+01
1.500000E+01
1.500000E+01
1.500000E+01
1.500000E+01
1.500000E+01
1.500000E+01
1.500000E+01
1.500000E+01
1.500000E+01
1.500000E+01
1.500000E+01
1.500000E+01
1.500000E+01
1.500000E+01
1.500000E+01
2.000000E+01
2.000000E+01
2.000000E+01
2.000000E+01
2.000000E+01
2.000000E+01
2.000000E+01
2.000000E+01
2.000000E+01
2.000000E+01
2.000000E+01
2.000000E+01
2.000000E+01
2.000000E+01
2.000000E+01
2.000000E+01
2.000000E+01
2.000000E+01
2.000000E+01
2.000000E+01
2.000000E+01
2.000000E+01
2.000000E+01
2.000000E+01
2.000000E+01
2.000000E+01
2.000000E+01
2.000000E+01
2.000000E+01
2.000000E+01
2.000000E+01
2.000000E+01
2.000000E+01
2.000000E+01
2.000000E+01
2.000000E+01
2.000000E+01
2.000000E+01
2.000000E+01
2.000000E+01
2.000000E+01
2.000000E+01
2.000000E+01
2.000000E+01
2.000000E+01
2.000000E+01
2.000000E+01
2.000000E+01
2.000000E+01
2.000000E+01
2.000000E+01
2.000000E+01
2.000000E+01
2.000000E+01
2.000000E+01
2.000000E+01
2.000000E+01
2.000000E+01
2.000000E+01
2.000000E+01
2.000000E+01
2.000000E+01
2.000000E+01
2.000000E+01
2.000000E+01
2.000000E+01
2.000000E+01
2.000000E+01
2.000000E+01
2.000000E+01
2.000000E+01
2.000000E+01
2.000000E+01
2.000000E+01
2.000000E+01
2.000000E+01
2.000000E+01
2.000000E+01
2.000000E+01
2.000000E+01
2.000000E+01
2.000000E+01
2.000000E+01
2.000000E+01
2.000000E+01
2.000000E+01
2.000000E+01
2.000000E+01
2.000000E+01
2.000000E+01
2.000000E+01
2.000000E+01
2.000000E+01
2.000000E+01
2.000000E+01
2.000000E+01
2.000000E+01
2.000000E+01
2.000000E+01
2.000000E+01
2.000000E+01
2.000000E+01
2.000000E+01
2.000000E+01
2.000000E+01
2.000000E+01
2.000000E+01
2.000000E+01
2.000000E+01
2.000000E+01
2.000000E+01
2.000000E+01
2.000000E+01
2.000000E+01
2.000000E+01
2.000000E+01
2.000000E+01
2.000000E+01
2.000000E+01
2.000000E+01
2.000000E+01
2.000000E+01
2.000000E+01
2.000000E+01
2.000000E+01
2.000000E+01
2.000000E+01
2.000000E+01
2.000000E+01
2.000000E+01
2.000000E+01
2.000000E+01
2.000000E+01
2.000000E+01
2.000000E+01
2.000000E+01
2.000000E+01
2.000000E+01
2.000000E+01
2.000000E+01
2.000000E+01
2.000000E+01
2.000000E+01
2.000000E+01
2.000000E+01
2.000000E+01
2.000000E+01
2.000000E+01
2.000000E+01
2.000000E+01
2.000000E+01
2.000000E+01
2.000000E+01
2.000000E+01
2.000000E+01
2.000000E+01
2.000000E+01
2.000000E+01
2.000000E+01
2.000000E+01
2.000000E+01
2.000000E+01
2.000000E+01
2.000000E+01
2.000000E+01
2.000000E+01
2.000000E+01
2.000000E+01
2.000000E+01
2.000000E+01
2.000000E+01
2.000000E+01
2.000000E+01
2.000000E+01
2.000000E+01
2.000000E+01
2.000000E+01
2.000000E+01
2.000000E+01
2.000000E+01
2.000000E+01
2.000000E+01
2.000000E+01
2.000000E+01
2.000000E+01
2.000000E+01
2.000000E+01
2.000000E+01
2.000000E+01
2.000000E+01
2.000000E+01
2.000000E+01
2.000000E+01
2.000000E+01
2.000000E+01
2.000000E+01
2.000000E+01
2.000000E+01
2.000000E+01
2.000000E+01
2.000000E+01
2.500000E+01
2.500000E+01
2.500000E+01
2.500000E+01
2.500000E+01
2.500000E+01
2.500000E+01
2.500000E+01
2.500000E+01
2.500000E+01
2.500000E+01
2.500000E+01
2.500000E+01
2.500000E+01
2.500000E+01
2.500000E+01
2.500000E+01
2.500000E+01
2.500000E+01
2.500000E+01
2.500000E+01
2.500000E+01
2.500000E+01
2.500000E+01
2.500000E+01
2.500000E+01
2.500000E+01
2.500000E+01
2.500000E+01
2.500000E+01
2.500000E+01
2.500000E+01
2.500000E+01
2.500000E+01
2.500000E+01
2.500000E+01
2.500000E+01
2.500000E+01
2.500000E+01
2.500000E+01
2.500000E+01
2.500000E+01
2.500000E+01
2.500000E+01
2.500000E+01
2.500000E+01
2.500000E+01
2.500000E+01
2.500000E+01
2.500000E+01
2.500000E+01
2.500000E+01
2.500000E+01
2.500000E+01
2.500000E+01
2.500000E+01
2.500000E+01
2.500000E+01
2.500000E+01
2.500000E+01
2.500000E+01
2.500000E+01
2.500000E+01
2.500000E+01
2.500000E+01
2.500000E+01
2.500000E+01
2.500000E+01
2.500000E+01
2.500000E+01
2.500000E+01
2.500000E+01
2.500000E+01
2.500000E+01
2.500000E+01
2.500000E+01
2.500000E+01
2.500000E+01
2.500000E+01
2.500000E+01
2.500000E+01
2.500000E+01
2.500000E+01
2.500000E+01
2.500000E+01
2.500000E+01
2.500000E+01
2.500000E+01
2.500000E+01
2.500000E+01
2.500000E+01
2.500000E+01
2.500000E+01
2.500000E+01
2.500000E+01
2.500000E+01
2.500000E+01
2.500000E+01
2.500000E+01
2.500000E+01
2.500000E+01
2.500000E+01
2.500000E+01
2.500000E+01
2.500000E+01
2.500000E+01
2.500000E+01
2.500000E+01
2.500000E+01
2.500000E+01
2.500000E+01
2.500000E+01
2.500000E+01
2.500000E+01
2.500000E+01
2.500000E+01
2.500000E+01
2.500000E+01
2.500000E+01
2.500000E+01
2.500000E+01
2.500000E+01
2.500000E+01
2.500000E+01
2.500000E+01
2.500000E+01
2.500000E+01
2.500000E+01
2.500000E+01
2.500000E+01
2.500000E+01
2.500000E+01
2.500000E+01
2.500000E+01
2.500000E+01
2.500000E+01
2.500000E+01
2.500000E+01
2.500000E+01
2.500000E+01
2.500000E+01
2.500000E+01
2.500000E+01
2.500000E+01
2.500000E+01
2.500000E+01
2.500000E+01
2.500000E+01
2.500000E+01
2.500000E+01
2.500000E+01
2.500000E+01
2.500000E+01
2.500000E+01
2.500000E+01
2.500000E+01
2.500000E+01
2.500000E+01
2.500000E+01
2.500000E+01
2.500000E+01
2.500000E+01
2.500000E+01
2.500000E+01
2.500000E+01
2.500000E+01
2.500000E+01
2.500000E+01
2.500000E+01
2.500000E+01
2.500000E+01
2.500000E+01
2.500000E+01
2.500000E+01
2.500000E+01
2.500000E+01
2.500000E+01
2.500000E+01
2.500000E+01
2.500000E+01
2.500000E+01
2.500000E+01
2.500000E+01
2.500000E+01
2.500000E+01
2.500000E+01
2.500000E+01
2.500000E+01
2.500000E+01
2.500000E+01
2.500000E+01
2.500000E+01
2.500000E+01
2.500000E+01
2.500000E+01
2.500000E+01
2.500000E+01
2.500000E+01
2.500000E+01
2.500000E+01
2.500000E+01
3.000000E+01
3.000000E+01
3.000000E+01
3.000000E+01
3.000000E+01
3.000000E+01
3.000000E+01
3.000000E+01
3.000000E+01
3.000000E+01
3.000000E+01
3.000000E+01
3.000000E+01
3.000000E+01
3.000000E+01
3.000000E+01
3.000000E+01
3.000000E+01
3.000000E+01
3.000000E+01
3.000000E+01
3.000000E+01
3.000000E+01
3.000000E+01
3.000000E+01
3.000000E+01
3.000000E+01
3.000000E+01
3.000000E+01
3.000000E+01
3.000000E+01
3.000000E+01
3.000000E+01
3.000000E+01
3.000000E+01
3.000000E+01
3.000000E+01
3.000000E+01
3.000000E+01
3.000000E+01
3.000000E+01
3.000000E+01
3.000000E+01
3.000000E+01
3.000000E+01
3.000000E+01
3.000000E+01
3.000000E+01
3.000000E+01
3.000000E+01
3.000000E+01
3.000000E+01
3.000000E+01
3.000000E+01
3.000000E+01
3.000000E+01
3.000000E+01
3.000000E+01
3.000000E+01
3.000000E+01
3.000000E+01
3.000000E+01
3.000000E+01
3.000000E+01
3.000000E+01
3.000000E+01
3.000000E+01
3.000000E+01
3.000000E+01
3.000000E+01
3.000000E+01
3.000000E+01
3.000000E+01
3.000000E+01
3.000000E+01
3.000000E+01
3.000000E+01
3.000000E+01
3.000000E+01
3.000000E+01
3.000000E+01
3.000000E+01
3.000000E+01
3.000000E+01
3.000000E+01
3.000000E+01
3.000000E+01
3.000000E+01
3.000000E+01
3.000000E+01
3.000000E+01
3.000000E+01
3.000000E+01
3.000000E+01
3.000000E+01
3.000000E+01
3.000000E+01
3.000000E+01
3.000000E+01
3.000000E+01
3.000000E+01
3.000000E+01
3.000000E+01
3.000000E+01
3.000000E+01
3.000000E+01
3.000000E+01
3.000000E+01
3.000000E+01
3.000000E+01
3.000000E+01
3.000000E+01
3.000000E+01
3.000000E+01
3.000000E+01
3.000000E+01
3.000000E+01
3.000000E+01
3.000000E+01
3.000000E+01
3.000000E+01
3.000000E+01
3.000000E+01
3.000000E+01
3.000000E+01
3.000000E+01
3.000000E+01
3.000000E+01
3.000000E+01
3.000000E+01
3.000000E+01
3.000000E+01
3.000000E+01
3.000000E+01
3.000000E+01
3.000000E+01
3.000000E+01
3.000000E+01
3.000000E+01
3.000000E+01
3.000000E+01
3.000000E+01
3.000000E+01
3.000000E+01
3.000000E+01
3.000000E+01
3.000000E+01
3.000000E+01
3.000000E+01
3.000000E+01
3.000000E+01
3.000000E+01
3.000000E+01
3.000000E+01
3.000000E+01
3.000000E+01
3.000000E+01
3.000000E+01
3.000000E+01
3.000000E+01
3.000000E+01
3.000000E+01
3.000000E+01
3.000000E+01
3.000000E+01
3.000000E+01
3.000000E+01
3.000000E+01
3.000000E+01
3.000000E+01
3.000000E+01
3.000000E+01
3.000000E+01
3.000000E+01
3.000000E+01
3.000000E+01
3.000000E+01
3.000000E+01
3.000000E+01
3.000000E+01
3.000000E+01
3.000000E+01
3.000000E+01
3.000000E+01
3.000000E+01
3.000000E+01
3.000000E+01
3.000000E+01
3.000000E+01
3.000000E+01
3.000000E+01
3.000000E+01
3.000000E+01
3.000000E+01
3.000000E+01
3.000000E+01
3.000000E+01
3.000000E+01
3.000000E+01
3.000000E+01
3.000000E+01
3.500000E+01
3.500000E+01
3.500000E+01
3.500000E+01
3.500000E+01
3.500000E+01
3.500000E+01
3.500000E+01
3.500000E+01
3.500000E+01
3.500000E+01
3.500000E+01
3.500000E+01
3.500000E+01
3.500000E+01
3.500000E+01
3.500000E+01
3.500000E+01
3.500000E+01
3.500000E+01
3.500000E+01
3.500000E+01
3.500000E+01
3.500000E+01
3.500000E+01
3.500000E+01
3.500000E+01
3.500000E+01
3.500000E+01
3.500000E+01
3.500000E+01
3.500000E+01
3.500000E+01
3.500000E+01
3.500000E+01
3.500000E+01
3.500000E+01
3.500000E+01
3.500000E+01
3.500000E+01
3.500000E+01
3.500000E+01
3.500000E+01
3.500000E+01
3.500000E+01
3.500000E+01
3.500000E+01
3.500000E+01
3.500000E+01
3.500000E+01
3.500000E+01
3.500000E+01
3.500000E+01
3.500000E+01
3.500000E+01
3.500000E+01
3.500000E+01
3.500000E+01
3.500000E+01
3.500000E+01
3.500000E+01
3.500000E+01
3.500000E+01
3.500000E+01
3.500000E+01
3.500000E+01
3.500000E+01
3.500000E+01
3.500000E+01
3.500000E+01
3.500000E+01
3.500000E+01
3.500000E+01
3.500000E+01
3.500000E+01
3.500000E+01
3.500000E+01
3.500000E+01
3.500000E+01
3.500000E+01
3.500000E+01
3.500000E+01
3.500000E+01
3.500000E+01
3.500000E+01
3.500000E+01
3.500000E+01
3.500000E+01
3.500000E+01
3.500000E+01
3.500000E+01
3.500000E+01
3.500000E+01
3.500000E+01
3.500000E+01
3.500000E+01
3.500000E+01
3.500000E+01
3.500000E+01
3.500000E+01
3.500000E+01
3.500000E+01
3.500000E+01
3.500000E+01
3.500000E+01
3.500000E+01
3.500000E+01
3.500000E+01
3.500000E+01
3.500000E+01
3.500000E+01
3.500000E+01
3.500000E+01
3.500000E+01
3.500000E+01
3.500000E+01
3.500000E+01
3.500000E+01
3.500000E+01
3.500000E+01
3.500000E+01
3.500000E+01
3.500000E+01
3.500000E+01
3.500000E+01
3.500000E+01
3.500000E+01
3.500000E+01
3.500000E+01
3.500000E+01
3.500000E+01
3.500000E+01
3.500000E+01
3.500000E+01
3.500000E+01
3.500000E+01
3.500000E+01
3.500000E+01
3.500000E+01
3.500000E+01
3.500000E+01
3.500000E+01
3.500000E+01
3.500000E+01
3.500000E+01
3.500000E+01
3.500000E+01
3.500000E+01
3.500000E+01
3.500000E+01
3.500000E+01
3.500000E+01
3.500000E+01
3.500000E+01
3.500000E+01
3.500000E+01
3.500000E+01
3.500000E+01
3.500000E+01
3.500000E+01
3.500000E+01
3.500000E+01
3.500000E+01
3.500000E+01
3.500000E+01
3.500000E+01
3.500000E+01
3.500000E+01
3.500000E+01
3.500000E+01
3.500000E+01
3.500000E+01
3.500000E+01
3.500000E+01
3.500000E+01
3.500000E+01
3.500000E+01
3.500000E+01
3.500000E+01
3.500000E+01
3.500000E+01
3.500000E+01
3.500000E+01
3.500000E+01
3.500000E+01
3.500000E+01
3.500000E+01
3.500000E+01
3.500000E+01
3.500000E+01
3.500000E+01
3.500000E+01
3.500000E+01
3.500000E+01
3.500000E+01
3.500000E+01
3.500000E+01
3.500000E+01
3.500000E+01
3.500000E+01
3.500000E+01
4.000000E+01
4.000000E+01
4.000000E+01
4.000000E+01
4.000000E+01
4.000000E+01
4.000000E+01
4.000000E+01
4.000000E+01
4.000000E+01
4.000000E+01
4.000000E+01
4.000000E+01
4.000000E+01
4.000000E+01
4.000000E+01
4.000000E+01
4.000000E+01
4.000000E+01
4.000000E+01
4.000000E+01
4.000000E+01
4.000000E+01
4.000000E+01
4.000000E+01
4.000000E+01
4.000000E+01
4.000000E+01
4.000000E+01
4.000000E+01
4.000000E+01
4.000000E+01
4.000000E+01
4.000000E+01
4.000000E+01
4.000000E+01
4.000000E+01
4.000000E+01
4.000000E+01
4.000000E+01
4.000000E+01
4.000000E+01
4.000000E+01
4.000000E+01
4.000000E+01
4.000000E+01
4.000000E+01
4.000000E+01
4.000000E+01
4.000000E+01
4.000000E+01
4.000000E+01
4.000000E+01
4.000000E+01
4.000000E+01
4.000000E+01
4.000000E+01
4.000000E+01
4.000000E+01
4.000000E+01
4.000000E+01
4.000000E+01
4.000000E+01
4.000000E+01
4.000000E+01
4.000000E+01
4.000000E+01
4.000000E+01
4.000000E+01
4.000000E+01
4.000000E+01
4.000000E+01
4.000000E+01
4.000000E+01
4.000000E+01
4.000000E+01
4.000000E+01
4.000000E+01
4.000000E+01
4.000000E+01
4.000000E+01
4.000000E+01
4.000000E+01
4.000000E+01
4.000000E+01
4.000000E+01
4.000000E+01
4.000000E+01
4.000000E+01
4.000000E+01
4.000000E+01
4.000000E+01
4.000000E+01
4.000000E+01
4.000000E+01
4.000000E+01
4.000000E+01
4.000000E+01
4.000000E+01
4.000000E+01
4.000000E+01
4.000000E+01
4.000000E+01
4.000000E+01
4.000000E+01
4.000000E+01
4.000000E+01
4.000000E+01
4.000000E+01
4.000000E+01
4.000000E+01
4.000000E+01
4.000000E+01
4.000000E+01
4.000000E+01
4.000000E+01
4.000000E+01
4.000000E+01
4.000000E+01
4.000000E+01
4.000000E+01
4.000000E+01
4.000000E+01
4.000000E+01
4.000000E+01
4.000000E+01
4.000000E+01
4.000000E+01
4.000000E+01
4.000000E+01
4.000000E+01
4.000000E+01
4.000000E+01
4.000000E+01
4.000000E+01
4.000000E+01
4.000000E+01
4.000000E+01
4.000000E+01
4.000000E+01
4.000000E+01
4.000000E+01
4.000000E+01
4.000000E+01
4.000000E+01
4.000000E+01
4.000000E+01
4.000000E+01
4.000000E+01
4.000000E+01
4.000000E+01
4.000000E+01
4.000000E+01
4.000000E+01
4.000000E+01
4.000000E+01
4.000000E+01
4.000000E+01
4.000000E+01
4.000000E+01
4.000000E+01
4.000000E+01
4.000000E+01
4.000000E+01
4.000000E+01
4.000000E+01
4.000000E+01
4.000000E+01
4.000000E+01
4.000000E+01
4.000000E+01
4.000000E+01
4.000000E+01
4.000000E+01
4.000000E+01
4.000000E+01
4.000000E+01
4.000000E+01
4.000000E+01
4.000000E+01
4.000000E+01
4.000000E+01
4.000000E+01
4.000000E+01
4.000000E+01
4.000000E+01
4.000000E+01
4.000000E+01
4.000000E+01
4.000000E+01
4.000000E+01
4.000000E+01
4.000000E+01
4.000000E+01
4.000000E+01
4.000000E+01
4.000000E+01
4.000000E+01
4.000000E+01
4.000000E+01
4.000000E+01
4.500000E+01
4.500000E+01
4.500000E+01
4.500000E+01
4.500000E+01
4.500000E+01
4.500000E+01
4.500000E+01
4.500000E+01
4.500000E+01
4.500000E+01
4.500000E+01
4.500000E+01
4.500000E+01
4.500000E+01
4.500000E+01
4.500000E+01
4.500000E+01
4.500000E+01
4.500000E+01
4.500000E+01
4.500000E+01
4.500000E+01
4.500000E+01
4.500000E+01
4.500000E+01
4.500000E+01
4.500000E+01
4.500000E+01
4.500000E+01
4.500000E+01
4.500000E+01
4.500000E+01
4.500000E+01
4.500000E+01
4.500000E+01
4.500000E+01
4.500000E+01
4.500000E+01
4.500000E+01
4.500000E+01
4.500000E+01
4.500000E+01
4.500000E+01
4.500000E+01
4.500000E+01
4.500000E+01
4.500000E+01
4.500000E+01
4.500000E+01
4.500000E+01
4.500000E+01
4.500000E+01
4.500000E+01
4.500000E+01
4.500000E+01
4.500000E+01
4.500000E+01
4.500000E+01
4.500000E+01
4.500000E+01
4.500000E+01
4.500000E+01
4.500000E+01
4.500000E+01
4.500000E+01
4.500000E+01
4.500000E+01
4.500000E+01
4.500000E+01
4.500000E+01
4.500000E+01
4.500000E+01
4.500000E+01
4.500000E+01
4.500000E+01
4.500000E+01
4.500000E+01
4.500000E+01
4.500000E+01
4.500000E+01
4.500000E+01
4.500000E+01
4.500000E+01
4.500000E+01
4.500000E+01
4.500000E+01
4.500000E+01
4.500000E+01
4.500000E+01
4.500000E+01
4.500000E+01
4.500000E+01
4.500000E+01
4.500000E+01
4.500000E+01
4.500000E+01
4.500000E+01
4.500000E+01
4.500000E+01
4.500000E+01
4.500000E+01
4.500000E+01
4.500000E+01
4.500000E+01
4.500000E+01
4.500000E+01
4.500000E+01
4.500000E+01
4.500000E+01
4.500000E+01
4.500000E+01
4.500000E+01
4.500000E+01
4.500000E+01
4.500000E+01
4.500000E+01
4.500000E+01
4.500000E+01
4.500000E+01
4.500000E+01
4.500000E+01
4.500000E+01
4.500000E+01
4.500000E+01
4.500000E+01
4.500000E+01
4.500000E+01
4.500000E+01
4.500000E+01
4.500000E+01
4.500000E+01
4.500000E+01
4.500000E+01
4.500000E+01
4.500000E+01
4.500000E+01
4.500000E+01
4.500000E+01
4.500000E+01
4.500000E+01
4.500000E+01
4.500000E+01
4.500000E+01
4.500000E+01
4.500000E+01
4.500000E+01
4.500000E+01
4.500000E+01
4.500000E+01
4.500000E+01
4.500000E+01
4.500000E+01
4.500000E+01
4.500000E+01
4.500000E+01
4.500000E+01
4.500000E+01
4.500000E+01
4.500000E+01
4.500000E+01
4.500000E+01
4.500000E+01
4.500000E+01
4.500000E+01
4.500000E+01
4.500000E+01
4.500000E+01
4.500000E+01
4.500000E+01
4.500000E+01
4.500000E+01
4.500000E+01
4.500000E+01
4.500000E+01
4.500000E+01
4.500000E+01
4.500000E+01
4.500000E+01
4.500000E+01
4.500000E+01
4.500000E+01
4.500000E+01
4.500000E+01
4.500000E+01
4.500000E+01
4.500000E+01
4.500000E+01
4.500000E+01
4.500000E+01
4.500000E+01
4.500000E+01
4.500000E+01
4.500000E+01
4.500000E+01
4.500000E+01
4.500000E+01
4.500000E+01
4.500000E+01
4.500000E+01
4.500000E+01
5.000000E+01
5.000000E+01
5.000000E+01
5.000000E+01
5.000000E+01
5.000000E+01
5.000000E+01
5.000000E+01
5.000000E+01
5.000000E+01
5.000000E+01
5.000000E+01
5.000000E+01
5.000000E+01
5.000000E+01
5.000000E+01
5.000000E+01
5.000000E+01
5.000000E+01
5.000000E+01
5.000000E+01
5.000000E+01
5.000000E+01
5.000000E+01
5.000000E+01
5.000000E+01
5.000000E+01
5.000000E+01
5.000000E+01
5.000000E+01
5.000000E+01
5.000000E+01
5.000000E+01
5.000000E+01
5.000000E+01
5.000000E+01
5.000000E+01
5.000000E+01
5.000000E+01
5.000000E+01
5.000000E+01
5.000000E+01
5.000000E+01
5.000000E+01
5.000000E+01
5.000000E+01
5.000000E+01
5.000000E+01
5.000000E+01
5.000000E+01
5.000000E+01
5.000000E+01
5.000000E+01
5.000000E+01
5.000000E+01
5.000000E+01
5.000000E+01
5.000000E+01
5.000000E+01
5.000000E+01
5.000000E+01
5.000000E+01
5.000000E+01
5.000000E+01
5.000000E+01
5.000000E+01
5.000000E+01
5.000000E+01
5.000000E+01
5.000000E+01
5.000000E+01
5.000000E+01
5.000000E+01
5.000000E+01
5.000000E+01
5.000000E+01
5.000000E+01
5.000000E+01
5.000000E+01
5.000000E+01
5.000000E+01
5.000000E+01
5.000000E+01
5.000000E+01
5.000000E+01
5.000000E+01
5.000000E+01
5.000000E+01
5.000000E+01
5.000000E+01
5.000000E+01
5.000000E+01
5.000000E+01
5.000000E+01
5.000000E+01
5.000000E+01
5.000000E+01
5.000000E+01
5.000000E+01
5.000000E+01
5.000000E+01
5.000000E+01
5.000000E+01
5.000000E+01
5.000000E+01
5.000000E+01
5.000000E+01
5.000000E+01
5.000000E+01
5.000000E+01
5.000000E+01
5.000000E+01
5.000000E+01
5.000000E+01
5.000000E+01
5.000000E+01
5.000000E+01
5.000000E+01
5.000000E+01
5.000000E+01
5.000000E+01
5.000000E+01
5.000000E+01
5.000000E+01
5.000000E+01
5.000000E+01
5.000000E+01
5.000000E+01
5.000000E+01
5.000000E+01
5.000000E+01
5.000000E+01
5.000000E+01
5.000000E+01
5.000000E+01
5.000000E+01
5.000000E+01
5.000000E+01
5.000000E+01
5.000000E+01
5.000000E+01
5.000000E+01
5.000000E+01
5.000000E+01
5.000000E+01
5.000000E+01
5.000000E+01
5.000000E+01
5.000000E+01
5.000000E+01
5.000000E+01
5.000000E+01
5.000000E+01
5.000000E+01
5.000000E+01
5.000000E+01
5.000000E+01
5.000000E+01
5.000000E+01
5.000000E+01
5.000000E+01
5.000000E+01
5.000000E+01
5.000000E+01
5.000000E+01
5.000000E+01
5.000000E+01
5.000000E+01
5.000000E+01
5.000000E+01
5.000000E+01
5.000000E+01
5.000000E+01
5.000000E+01
5.000000E+01
5.000000E+01
5.000000E+01
5.000000E+01
5.000000E+01
5.000000E+01
5.000000E+01
5.000000E+01
5.000000E+01
5.000000E+01
5.000000E+01
5.000000E+01
5.000000E+01
5.000000E+01
5.000000E+01
5.000000E+01
5.000000E+01
5.000000E+01
5.000000E+01
5.000000E+01
5.000000E+01
5.000000E+01
5.000000E+01
5.000000E+01
5.000000E+01
5.000000E+01
5.000000E+01
5.500000E+01
5.500000E+01
5.500000E+01
5.500000E+01
5.500000E+01
5.500000E+01
5.500000E+01
5.500000E+01
5.500000E+01
5.500000E+01
5.500000E+01
5.500000E+01
5.500000E+01
5.500000E+01
5.500000E+01
5.500000E+01
5.500000E+01
5.500000E+01
5.500000E+01
5.500000E+01
5.500000E+01
5.500000E+01
5.500000E+01
5.500000E+01
5.500000E+01
5.500000E+01
5.500000E+01
5.500000E+01
5.500000E+01
5.500000E+01
5.500000E+01
5.500000E+01
5.500000E+01
5.500000E+01
5.500000E+01
5.500000E+01
5.500000E+01
5.500000E+01
5.500000E+01
5.500000E+01
5.500000E+01
5.500000E+01
5.500000E+01
5.500000E+01
5.500000E+01
5.500000E+01
5.500000E+01
5.500000E+01
5.500000E+01
5.500000E+01
5.500000E+01
5.500000E+01
5.500000E+01
5.500000E+01
5.500000E+01
5.500000E+01
5.500000E+01
5.500000E+01
5.500000E+01
5.500000E+01
5.500000E+01
5.500000E+01
5.500000E+01
5.500000E+01
5.500000E+01
5.500000E+01
5.500000E+01
5.500000E+01
5.500000E+01
5.500000E+01
5.500000E+01
5.500000E+01
5.500000E+01
5.500000E+01
5.500000E+01
5.500000E+01
5.500000E+01
5.500000E+01
5.500000E+01
5.500000E+01
5.500000E+01
5.500000E+01
5.500000E+01
5.500000E+01
5.500000E+01
5.500000E+01
5.500000E+01
5.500000E+01
5.500000E+01
5.500000E+01
5.500000E+01
5.500000E+01
5.500000E+01
5.500000E+01
5.500000E+01
5.500000E+01
5.500000E+01
5.500000E+01
5.500000E+01
5.500000E+01
5.500000E+01
5.500000E+01
5.500000E+01
5.500000E+01
5.500000E+01
5.500000E+01
5.500000E+01
5.500000E+01
5.500000E+01
5.500000E+01
5.500000E+01
5.500000E+01
5.500000E+01
5.500000E+01
5.500000E+01
5.500000E+01
5.500000E+01
5.500000E+01
5.500000E+01
5.500000E+01
5.500000E+01
5.500000E+01
5.500000E+01
5.500000E+01
5.500000E+01
5.500000E+01
5.500000E+01
5.500000E+01
5.500000E+01
5.500000E+01
5.500000E+01
5.500000E+01
5.500000E+01
5.500000E+01
5.500000E+01
5.500000E+01
5.500000E+01
5.500000E+01
5.500000E+01
5.500000E+01
5.500000E+01
5.500000E+01
5.500000E+01
5.500000E+01
5.500000E+01
5.500000E+01
5.500000E+01
5.500000E+01
5.500000E+01
5.500000E+01
5.500000E+01
5.500000E+01
5.500000E+01
5.500000E+01
5.500000E+01
5.500000E+01
5.500000E+01
5.500000E+01
5.500000E+01
5.500000E+01
5.500000E+01
5.500000E+01
5.500000E+01
5.500000E+01
5.500000E+01
5.500000E+01
5.500000E+01
5.500000E+01
5.500000E+01
5.500000E+01
5.500000E+01
5.500000E+01
5.500000E+01
5.500000E+01
5.500000E+01
5.500000E+01
5.500000E+01
5.500000E+01
5.500000E+01
5.500000E+01
5.500000E+01
5.500000E+01
5.500000E+01
5.500000E+01
5.500000E+01
5.500000E+01
5.500000E+01
5.500000E+01
5.500000E+01
5.500000E+01
5.500000E+01
5.500000E+01
5.500000E+01
5.500000E+01
5.500000E+01
5.500000E+01
5.500000E+01
5.500000E+01
5.500000E+01
5.500000E+01
5.500000E+01
6.000000E+01
6.000000E+01
6.000000E+01
6.000000E+01
6.000000E+01
6.000000E+01
6.000000E+01
6.000000E+01
6.000000E+01
6.000000E+01
6.000000E+01
6.000000E+01
6.000000E+01
6.000000E+01
6.000000E+01
6.000000E+01
6.000000E+01
6.000000E+01
6.000000E+01
6.000000E+01
6.000000E+01
6.000000E+01
6.000000E+01
6.000000E+01
6.000000E+01
6.000000E+01
6.000000E+01
6.000000E+01
6.000000E+01
6.000000E+01
6.000000E+01
6.000000E+01
6.000000E+01
6.000000E+01
6.000000E+01
6.000000E+01
6.000000E+01
6.000000E+01
6.000000E+01
6.000000E+01
6.000000E+01
6.000000E+01
6.000000E+01
6.000000E+01
6.000000E+01
6.000000E+01
6.000000E+01
6.000000E+01
6.000000E+01
6.000000E+01
6.000000E+01
6.000000E+01
6.000000E+01
6.000000E+01
6.000000E+01
6.000000E+01
6.000000E+01
6.000000E+01
6.000000E+01
6.000000E+01
6.000000E+01
6.000000E+01
6.000000E+01
6.000000E+01
6.000000E+01
6.000000E+01
6.000000E+01
6.000000E+01
6.000000E+01
6.000000E+01
6.000000E+01
6.000000E+01
6.000000E+01
6.000000E+01
6.000000E+01
6.000000E+01
6.000000E+01
6.000000E+01
6.000000E+01
6.000000E+01
6.000000E+01
6.000000E+01
6.000000E+01
6.000000E+01
6.000000E+01
6.000000E+01
6.000000E+01
6.000000E+01
6.000000E+01
6.000000E+01
6.000000E+01
6.000000E+01
6.000000E+01
6.000000E+01
6.000000E+01
6.000000E+01
6.000000E+01
6.000000E+01
6.000000E+01
6.000000E+01
6.000000E+01
6.000000E+01
6.000000E+01
6.000000E+01
6.000000E+01
6.000000E+01
6.000000E+01
6.000000E+01
6.000000E+01
6.000000E+01
6.000000E+01
6.000000E+01
6.000000E+01
6.000000E+01
6.000000E+01
6.000000E+01
6.000000E+01
6.000000E+01
6.000000E+01
6.000000E+01
6.000000E+01
6.000000E+01
6.000000E+01
6.000000E+01
6.000000E+01
6.000000E+01
6.000000E+01
6.000000E+01
6.000000E+01
6.000000E+01
6.000000E+01
6.000000E+01
6.000000E+01
6.000000E+01
6.000000E+01
6.000000E+01
6.000000E+01
6.000000E+01
6.000000E+01
6.000000E+01
6.000000E+01
6.000000E+01
6.000000E+01
6.000000E+01
6.000000E+01
6.000000E+01
6.000000E+01
6.000000E+01
6.000000E+01
6.000000E+01
6.000000E+01
6.000000E+01
6.000000E+01
6.000000E+01
6.000000E+01
6.000000E+01
6.000000E+01
6.000000E+01
6.000000E+01
6.000000E+01
6.000000E+01
6.000000E+01
6.000000E+01
6.000000E+01
6.000000E+01
6.000000E+01
6.000000E+01
6.000000E+01
6.000000E+01
6.000000E+01
6.000000E+01
6.000000E+01
6.000000E+01
6.000000E+01
6.000000E+01
6.000000E+01
6.000000E+01
6.000000E+01
6.000000E+01
6.000000E+01
6.000000E+01
6.000000E+01
6.000000E+01
6.000000E+01
6.000000E+01
6.000000E+01
6.000000E+01
6.000000E+01
6.000000E+01
6.000000E+01
6.000000E+01
6.000000E+01
6.000000E+01
6.000000E+01
6.000000E+01
6.000000E+01
6.000000E+01
6.000000E+01
6.000000E+01
6.000000E+01
6.000000E+01
6.500000E+01
6.500000E+01
6.500000E+01
6.500000E+01
6.500000E+01
6.500000E+01
6.500000E+01
6.500000E+01
6.500000E+01
6.500000E+01
6.500000E+01
6.500000E+01
6.500000E+01
6.500000E+01
6.500000E+01
6.500000E+01
6.500000E+01
6.500000E+01
6.500000E+01
6.500000E+01
6.500000E+01
6.500000E+01
6.500000E+01
6.500000E+01
6.500000E+01
6.500000E+01
6.500000E+01
6.500000E+01
6.500000E+01
6.500000E+01
6.500000E+01
6.500000E+01
6.500000E+01
6.500000E+01
6.500000E+01
6.500000E+01
6.500000E+01
6.500000E+01
6.500000E+01
6.500000E+01
6.500000E+01
6.500000E+01
6.500000E+01
6.500000E+01
6.500000E+01
6.500000E+01
6.500000E+01
6.500000E+01
6.500000E+01
6.500000E+01
6.500000E+01
6.500000E+01
6.500000E+01
6.500000E+01
6.500000E+01
6.500000E+01
6.500000E+01
6.500000E+01
6.500000E+01
6.500000E+01
6.500000E+01
6.500000E+01
6.500000E+01
6.500000E+01
6.500000E+01
6.500000E+01
6.500000E+01
6.500000E+01
6.500000E+01
6.500000E+01
6.500000E+01
6.500000E+01
6.500000E+01
6.500000E+01
6.500000E+01
6.500000E+01
6.500000E+01
6.500000E+01
6.500000E+01
6.500000E+01
6.500000E+01
6.500000E+01
6.500000E+01
6.500000E+01
6.500000E+01
6.500000E+01
6.500000E+01
6.500000E+01
6.500000E+01
6.500000E+01
6.500000E+01
6.500000E+01
6.500000E+01
6.500000E+01
6.500000E+01
6.500000E+01
6.500000E+01
6.500000E+01
6.500000E+01
6.500000E+01
6.500000E+01
6.500000E+01
6.500000E+01
6.500000E+01
6.500000E+01
6.500000E+01
6.500000E+01
6.500000E+01
6.500000E+01
6.500000E+01
6.500000E+01
6.500000E+01
6.500000E+01
6.500000E+01
6.500000E+01
6.500000E+01
6.500000E+01
6.500000E+01
6.500000E+01
6.500000E+01
6.500000E+01
6.500000E+01
6.500000E+01
6.500000E+01
6.500000E+01
6.500000E+01
6.500000E+01
6.500000E+01
6.500000E+01
6.500000E+01
6.500000E+01
6.500000E+01
6.500000E+01
6.500000E+01
6.500000E+01
6.500000E+01
6.500000E+01
6.500000E+01
6.500000E+01
6.500000E+01
6.500000E+01
6.500000E+01
6.500000E+01
6.500000E+01
6.500000E+01
6.500000E+01
6.500000E+01
6.500000E+01
6.500000E+01
6.500000E+01
6.500000E+01
6.500000E+01
6.500000E+01
6.500000E+01
6.500000E+01
6.500000E+01
6.500000E+01
6.500000E+01
6.500000E+01
6.500000E+01
6.500000E+01
6.500000E+01
6.500000E+01
6.500000E+01
6.500000E+01
6.500000E+01
6.500000E+01
6.500000E+01
6.500000E+01
6.500000E+01
6.500000E+01
6.500000E+01
6.500000E+01
6.500000E+01
6.500000E+01
6.500000E+01
6.500000E+01
6.500000E+01
6.500000E+01
6.500000E+01
6.500000E+01
6.500000E+01
6.500000E+01
6.500000E+01
6.500000E+01
6.500000E+01
6.500000E+01
6.500000E+01
6.500000E+01
6.500000E+01
6.500000E+01
6.500000E+01
6.500000E+01
6.500000E+01
6.500000E+01
6.500000E+01
6.500000E+01
6.500000E+01
6.500000E+01
6.500000E+01
6.500000E+01
7.000000E+01
7.000000E+01
7.000000E+01
7.000000E+01
7.000000E+01
7.000000E+01
7.000000E+01
7.000000E+01
7.000000E+01
7.000000E+01
7.000000E+01
7.000000E+01
7.000000E+01
7.000000E+01
7.000000E+01
7.000000E+01
7.000000E+01
7.000000E+01
7.000000E+01
7.000000E+01
7.000000E+01
7.000000E+01
7.000000E+01
7.000000E+01
7.000000E+01
7.000000E+01
7.000000E+01
7.000000E+01
7.000000E+01
7.000000E+01
7.000000E+01
7.000000E+01
7.000000E+01
7.000000E+01
7.000000E+01
7.000000E+01
7.000000E+01
7.000000E+01
7.000000E+01
7.000000E+01
7.000000E+01
7.000000E+01
7.000000E+01
7.000000E+01
7.000000E+01
7.000000E+01
7.000000E+01
7.000000E+01
7.000000E+01
7.000000E+01
7.000000E+01
7.000000E+01
7.000000E+01
7.000000E+01
7.000000E+01
7.000000E+01
7.000000E+01
7.000000E+01
7.000000E+01
7.000000E+01
7.000000E+01
7.000000E+01
7.000000E+01
7.000000E+01
7.000000E+01
7.000000E+01
7.000000E+01
7.000000E+01
7.000000E+01
7.000000E+01
7.000000E+01
7.000000E+01
7.000000E+01
7.000000E+01
7.000000E+01
7.000000E+01
7.000000E+01
7.000000E+01
7.000000E+01
7.000000E+01
7.000000E+01
7.000000E+01
7.000000E+01
7.000000E+01
7.000000E+01
7.000000E+01
7.000000E+01
7.000000E+01
7.000000E+01
7.000000E+01
7.000000E+01
7.000000E+01
7.000000E+01
7.000000E+01
7.000000E+01
7.000000E+01
7.000000E+01
7.000000E+01
7.000000E+01
7.000000E+01
7.000000E+01
7.000000E+01
7.000000E+01
7.000000E+01
7.000000E+01
7.000000E+01
7.000000E+01
7.000000E+01
7.000000E+01
7.000000E+01
7.000000E+01
7.000000E+01
7.000000E+01
7.000000E+01
7.000000E+01
7.000000E+01
7.000000E+01
7.000000E+01
7.000000E+01
7.000000E+01
7.000000E+01
7.000000E+01
7.000000E+01
7.000000E+01
7.000000E+01
7.000000E+01
7.000000E+01
7.000000E+01
7.000000E+01
7.000000E+01
7.000000E+01
7.000000E+01
7.000000E+01
7.000000E+01
7.000000E+01
7.000000E+01
7.000000E+01
7.000000E+01
7.000000E+01
7.000000E+01
7.000000E+01
7.000000E+01
7.000000E+01
7.000000E+01
7.000000E+01
7.000000E+01
7.000000E+01
7.000000E+01
7.000000E+01
7.000000E+01
7.000000E+01
7.000000E+01
7.000000E+01
7.000000E+01
7.000000E+01
7.000000E+01
7.000000E+01
7.000000E+01
7.000000E+01
7.000000E+01
7.000000E+01
7.000000E+01
7.000000E+01
7.000000E+01
7.000000E+01
7.000000E+01
7.000000E+01
7.000000E+01
7.000000E+01
7.000000E+01
7.000000E+01
7.000000E+01
7.000000E+01
7.000000E+01
7.000000E+01
7.000000E+01
7.000000E+01
7.000000E+01
7.000000E+01
7.000000E+01
7.000000E+01
7.000000E+01
7.000000E+01
7.000000E+01
7.000000E+01
7.000000E+01
7.000000E+01
7.000000E+01
7.000000E+01
7.000000E+01
7.000000E+01
7.000000E+01
7.000000E+01
7.000000E+01
7.000000E+01
7.000000E+01
7.000000E+01
7.000000E+01
7.000000E+01
7.000000E+01
7.000000E+01
7.500000E+01
7.500000E+01
7.500000E+01
7.500000E+01
7.500000E+01
7.500000E+01
7.500000E+01
7.500000E+01
7.500000E+01
7.500000E+01
7.500000E+01
7.500000E+01
7.500000E+01
7.500000E+01
7.500000E+01
7.500000E+01
7.500000E+01
7.500000E+01
7.500000E+01
7.500000E+01
7.500000E+01
7.500000E+01
7.500000E+01
7.500000E+01
7.500000E+01
7.500000E+01
7.500000E+01
7.500000E+01
7.500000E+01
7.500000E+01
7.500000E+01
7.500000E+01
7.500000E+01
7.500000E+01
7.500000E+01
7.500000E+01
7.500000E+01
7.500000E+01
7.500000E+01
7.500000E+01
7.500000E+01
7.500000E+01
7.500000E+01
7.500000E+01
7.500000E+01
7.500000E+01
7.500000E+01
7.500000E+01
7.500000E+01
7.500000E+01
7.500000E+01
7.500000E+01
7.500000E+01
7.500000E+01
7.500000E+01
7.500000E+01
7.500000E+01
7.500000E+01
7.500000E+01
7.500000E+01
7.500000E+01
7.500000E+01
7.500000E+01
7.500000E+01
7.500000E+01
7.500000E+01
7.500000E+01
7.500000E+01
7.500000E+01
7.500000E+01
7.500000E+01
7.500000E+01
7.500000E+01
7.500000E+01
7.500000E+01
7.500000E+01
7.500000E+01
7.500000E+01
7.500000E+01
7.500000E+01
7.500000E+01
7.500000E+01
7.500000E+01
7.500000E+01
7.500000E+01
7.500000E+01
7.500000E+01
7.500000E+01
7.500000E+01
7.500000E+01
7.500000E+01
7.500000E+01
7.500000E+01
7.500000E+01
7.500000E+01
7.500000E+01
7.500000E+01
7.500000E+01
7.500000E+01
7.500000E+01
7.500000E+01
7.500000E+01
7.500000E+01
7.500000E+01
7.500000E+01
7.500000E+01
7.500000E+01
7.500000E+01
7.500000E+01
7.500000E+01
7.500000E+01
7.500000E+01
7.500000E+01
7.500000E+01
7.500000E+01
7.500000E+01
7.500000E+01
7.500000E+01
7.500000E+01
7.500000E+01
7.500000E+01
7.500000E+01
7.500000E+01
7.500000E+01
7.500000E+01
7.500000E+01
7.500000E+01
7.500000E+01
7.500000E+01
7.500000E+01
7.500000E+01
7.500000E+01
7.500000E+01
7.500000E+01
7.500000E+01
7.500000E+01
7.500000E+01
7.500000E+01
7.500000E+01
7.500000E+01
7.500000E+01
7.500000E+01
7.500000E+01
7.500000E+01
7.500000E+01
7.500000E+01
7.500000E+01
7.500000E+01
7.500000E+01
7.500000E+01
7.500000E+01
7.500000E+01
7.500000E+01
7.500000E+01
7.500000E+01
7.500000E+01
7.500000E+01
7.500000E+01
7.500000E+01
7.500000E+01
7.500000E+01
7.500000E+01
7.500000E+01
7.500000E+01
7.500000E+01
7.500000E+01
7.500000E+01
7.500000E+01
7.500000E+01
7.500000E+01
7.500000E+01
7.500000E+01
7.500000E+01
7.500000E+01
7.500000E+01
7.500000E+01
7.500000E+01
7.500000E+01
7.500000E+01
7.500000E+01
7.500000E+01
7.500000E+01
7.500000E+01
7.500000E+01
7.500000E+01
7.500000E+01
7.500000E+01
7.500000E+01
7.500000E+01
7.500000E+01
7.500000E+01
7.500000E+01
7.500000E+01
7.500000E+01
7.500000E+01
7.500000E+01
7.500000E+01
7.500000E+01
7.500000E+01
7.500000E+01
7.500000E+01
8.000000E+01
8.000000E+01
8.000000E+01
8.000000E+01
8.000000E+01
8.000000E+01
8.000000E+01
8.000000E+01
8.000000E+01
8.000000E+01
8.000000E+01
8.000000E+01
8.000000E+01
8.000000E+01
8.000000E+01
8.000000E+01
8.000000E+01
8.000000E+01
8.000000E+01
8.000000E+01
8.000000E+01
8.000000E+01
8.000000E+01
8.000000E+01
8.000000E+01
8.000000E+01
8.000000E+01
8.000000E+01
8.000000E+01
8.000000E+01
8.000000E+01
8.000000E+01
8.000000E+01
8.000000E+01
8.000000E+01
8.000000E+01
8.000000E+01
8.000000E+01
8.000000E+01
8.000000E+01
8.000000E+01
8.000000E+01
8.000000E+01
8.000000E+01
8.000000E+01
8.000000E+01
8.000000E+01
8.000000E+01
8.000000E+01
8.000000E+01
8.000000E+01
8.000000E+01
8.000000E+01
8.000000E+01
8.000000E+01
8.000000E+01
8.000000E+01
8.000000E+01
8.000000E+01
8.000000E+01
8.000000E+01
8.000000E+01
8.000000E+01
8.000000E+01
8.000000E+01
8.000000E+01
8.000000E+01
8.000000E+01
8.000000E+01
8.000000E+01
8.000000E+01
8.000000E+01
8.000000E+01
8.000000E+01
8.000000E+01
8.000000E+01
8.000000E+01
8.000000E+01
8.000000E+01
8.000000E+01
8.000000E+01
8.000000E+01
8.000000E+01
8.000000E+01
8.000000E+01
8.000000E+01
8.000000E+01
8.000000E+01
8.000000E+01
8.000000E+01
8.000000E+01
8.000000E+01
8.000000E+01
8.000000E+01
8.000000E+01
8.000000E+01
8.000000E+01
8.000000E+01
8.000000E+01
8.000000E+01
8.000000E+01
8.000000E+01
8.000000E+01
8.000000E+01
8.000000E+01
8.000000E+01
8.000000E+01
8.000000E+01
8.000000E+01
8.000000E+01
8.000000E+01
8.000000E+01
8.000000E+01
8.000000E+01
8.000000E+01
8.000000E+01
8.000000E+01
8.000000E+01
8.000000E+01
8.000000E+01
8.000000E+01
8.000000E+01
8.000000E+01
8.000000E+01
8.000000E+01
8.000000E+01
8.000000E+01
8.000000E+01
8.000000E+01
8.000000E+01
8.000000E+01
8.000000E+01
8.000000E+01
8.000000E+01
8.000000E+01
8.000000E+01
8.000000E+01
8.000000E+01
8.000000E+01
8.000000E+01
8.000000E+01
8.000000E+01
8.000000E+01
8.000000E+01
8.000000E+01
8.000000E+01
8.000000E+01
8.000000E+01
8.000000E+01
8.000000E+01
8.000000E+01
8.000000E+01
8.000000E+01
8.000000E+01
8.000000E+01
8.000000E+01
8.000000E+01
8.000000E+01
8.000000E+01
8.000000E+01
8.000000E+01
8.000000E+01
8.000000E+01
8.000000E+01
8.000000E+01
8.000000E+01
8.000000E+01
8.000000E+01
8.000000E+01
8.000000E+01
8.000000E+01
8.000000E+01
8.000000E+01
8.000000E+01
8.000000E+01
8.000000E+01
8.000000E+01
8.000000E+01
8.000000E+01
8.000000E+01
8.000000E+01
8.000000E+01
8.000000E+01
8.000000E+01
8.000000E+01
8.000000E+01
8.000000E+01
8.000000E+01
8.000000E+01
8.000000E+01
8.000000E+01
8.000000E+01
8.000000E+01
8.000000E+01
8.000000E+01
8.000000E+01
8.000000E+01
8.000000E+01
8.000000E+01
8.000000E+01
8.000000E+01
8.500000E+01
8.500000E+01
8.500000E+01
8.500000E+01
8.500000E+01
8.500000E+01
8.500000E+01
8.500000E+01
8.500000E+01
8.500000E+01
8.500000E+01
8.500000E+01
8.500000E+01
8.500000E+01
8.500000E+01
8.500000E+01
8.500000E+01
8.500000E+01
8.500000E+01
8.500000E+01
8.500000E+01
8.500000E+01
8.500000E+01
8.500000E+01
8.500000E+01
8.500000E+01
8.500000E+01
8.500000E+01
8.500000E+01
8.500000E+01
8.500000E+01
8.500000E+01
8.500000E+01
8.500000E+01
8.500000E+01
8.500000E+01
8.500000E+01
8.500000E+01
8.500000E+01
8.500000E+01
8.500000E+01
8.500000E+01
8.500000E+01
8.500000E+01
8.500000E+01
8.500000E+01
8.500000E+01
8.500000E+01
8.500000E+01
8.500000E+01
8.500000E+01
8.500000E+01
8.500000E+01
8.500000E+01
8.500000E+01
8.500000E+01
8.500000E+01
8.500000E+01
8.500000E+01
8.500000E+01
8.500000E+01
8.500000E+01
8.500000E+01
8.500000E+01
8.500000E+01
8.500000E+01
8.500000E+01
8.500000E+01
8.500000E+01
8.500000E+01
8.500000E+01
8.500000E+01
8.500000E+01
8.500000E+01
8.500000E+01
8.500000E+01
8.500000E+01
8.500000E+01
8.500000E+01
8.500000E+01
8.500000E+01
8.500000E+01
8.500000E+01
8.500000E+01
8.500000E+01
8.500000E+01
8.500000E+01
8.500000E+01
8.500000E+01
8.500000E+01
8.500000E+01
8.500000E+01
8.500000E+01
8.500000E+01
8.500000E+01
8.500000E+01
8.500000E+01
8.500000E+01
8.500000E+01
8.500000E+01
8.500000E+01
8.500000E+01
8.500000E+01
8.500000E+01
8.500000E+01
8.500000E+01
8.500000E+01
8.500000E+01
8.500000E+01
8.500000E+01
8.500000E+01
8.500000E+01
8.500000E+01
8.500000E+01
8.500000E+01
8.500000E+01
8.500000E+01
8.500000E+01
8.500000E+01
8.500000E+01
8.500000E+01
8.500000E+01
8.500000E+01
8.500000E+01
8.500000E+01
8.500000E+01
8.500000E+01
8.500000E+01
8.500000E+01
8.500000E+01
8.500000E+01
8.500000E+01
8.500000E+01
8.500000E+01
8.500000E+01
8.500000E+01
8.500000E+01
8.500000E+01
8.500000E+01
8.500000E+01
8.500000E+01
8.500000E+01
8.500000E+01
8.500000E+01
8.500000E+01
8.500000E+01
8.500000E+01
8.500000E+01
8.500000E+01
8.500000E+01
8.500000E+01
8.500000E+01
8.500000E+01
8.500000E+01
8.500000E+01
8.500000E+01
8.500000E+01
8.500000E+01
8.500000E+01
8.500000E+01
8.500000E+01
8.500000E+01
8.500000E+01
8.500000E+01
8.500000E+01
8.500000E+01
8.500000E+01
8.500000E+01
8.500000E+01
8.500000E+01
8.500000E+01
8.500000E+01
8.500000E+01
8.500000E+01
8.500000E+01
8.500000E+01
8.500000E+01
8.500000E+01
8.500000E+01
8.500000E+01
8.500000E+01
8.500000E+01
8.500000E+01
8.500000E+01
8.500000E+01
8.500000E+01
8.500000E+01
8.500000E+01
8.500000E+01
8.500000E+01
8.500000E+01
8.500000E+01
8.500000E+01
8.500000E+01
8.500000E+01
8.500000E+01
8.500000E+01
8.500000E+01
8.500000E+01
8.500000E+01
8.500000E+01
9.000000E+01
9.000000E+01
9.000000E+01
9.000000E+01
9.000000E+01
9.000000E+01
9.000000E+01
9.000000E+01
9.000000E+01
9.000000E+01
9.000000E+01
9.000000E+01
9.000000E+01
9.000000E+01
9.000000E+01
9.000000E+01
9.000000E+01
9.000000E+01
9.000000E+01
9.000000E+01
9.000000E+01
9.000000E+01
9.000000E+01
9.000000E+01
9.000000E+01
9.000000E+01
9.000000E+01
9.000000E+01
9.000000E+01
9.000000E+01
9.000000E+01
9.000000E+01
9.000000E+01
9.000000E+01
9.000000E+01
9.000000E+01
9.000000E+01
9.000000E+01
9.000000E+01
9.000000E+01
9.000000E+01
9.000000E+01
9.000000E+01
9.000000E+01
9.000000E+01
9.000000E+01
9.000000E+01
9.000000E+01
9.000000E+01
9.000000E+01
9.000000E+01
9.000000E+01
9.000000E+01
9.000000E+01
9.000000E+01
9.000000E+01
9.000000E+01
9.000000E+01
9.000000E+01
9.000000E+01
9.000000E+01
9.000000E+01
9.000000E+01
9.000000E+01
9.000000E+01
9.000000E+01
9.000000E+01
9.000000E+01
9.000000E+01
9.000000E+01
9.000000E+01
9.000000E+01
9.000000E+01
9.000000E+01
9.000000E+01
9.000000E+01
9.000000E+01
9.000000E+01
9.000000E+01
9.000000E+01
9.000000E+01
9.000000E+01
9.000000E+01
9.000000E+01
9.000000E+01
9.000000E+01
9.000000E+01
9.000000E+01
9.000000E+01
9.000000E+01
9.000000E+01
9.000000E+01
9.000000E+01
9.000000E+01
9.000000E+01
9.000000E+01
9.000000E+01
9.000000E+01
9.000000E+01
9.000000E+01
9.000000E+01
9.000000E+01
9.000000E+01
9.000000E+01
9.000000E+01
9.000000E+01
9.000000E+01
9.000000E+01
9.000000E+01
9.000000E+01
9.000000E+01
9.000000E+01
9.000000E+01
9.000000E+01
9.000000E+01
9.000000E+01
9.000000E+01
9.000000E+01
9.000000E+01
9.000000E+01
9.000000E+01
9.000000E+01
9.000000E+01
9.000000E+01
9.000000E+01
9.000000E+01
9.000000E+01
9.000000E+01
9.000000E+01
9.000000E+01
9.000000E+01
9.000000E+01
9.000000E+01
9.000000E+01
9.000000E+01
9.000000E+01
9.000000E+01
9.000000E+01
9.000000E+01
9.000000E+01
9.000000E+01
9.000000E+01
9.000000E+01
9.000000E+01
9.000000E+01
9.000000E+01
9.000000E+01
9.000000E+01
9.000000E+01
9.000000E+01
9.000000E+01
9.000000E+01
9.000000E+01
9.000000E+01
9.000000E+01
9.000000E+01
9.000000E+01
9.000000E+01
9.000000E+01
9.000000E+01
9.000000E+01
9.000000E+01
9.000000E+01
9.000000E+01
9.000000E+01
9.000000E+01
9.000000E+01
9.000000E+01
9.000000E+01
9.000000E+01
9.000000E+01
9.000000E+01
9.000000E+01
9.000000E+01
9.000000E+01
9.000000E+01
9.000000E+01
9.000000E+01
9.000000E+01
9.000000E+01
9.000000E+01
9.000000E+01
9.000000E+01
9.000000E+01
9.000000E+01
9.000000E+01
9.000000E+01
9.000000E+01
9.000000E+01
9.000000E+01
9.000000E+01
9.000000E+01
9.000000E+01
9.000000E+01
9.000000E+01
9.000000E+01
9.000000E+01
9.000000E+01
9.000000E+01
9.000000E+01
9.000000E+01
9.500000E+01
9.500000E+01
9.500000E+01
9.500000E+01
9.500000E+01
9.500000E+01
9.500000E+01
9.500000E+01
9.500000E+01
9.500000E+01
9.500000E+01
9.500000E+01
9.500000E+01
9.500000E+01
9.500000E+01
9.500000E+01
9.500000E+01
9.500000E+01
9.500000E+01
9.500000E+01
9.500000E+01
9.500000E+01
9.500000E+01
9.500000E+01
9.500000E+01
9.500000E+01
9.500000E+01
9.500000E+01
9.500000E+01
9.500000E+01
9.500000E+01
9.500000E+01
9.500000E+01
9.500000E+01
9.500000E+01
9.500000E+01
9.500000E+01
9.500000E+01
9.500000E+01
9.500000E+01
9.500000E+01
9.500000E+01
9.500000E+01
9.500000E+01
9.500000E+01
9.500000E+01
9.500000E+01
9.500000E+01
9.500000E+01
9.500000E+01
9.500000E+01
9.500000E+01
9.500000E+01
9.500000E+01
9.500000E+01
9.500000E+01
9.500000E+01
9.500000E+01
9.500000E+01
9.500000E+01
9.500000E+01
9.500000E+01
9.500000E+01
9.500000E+01
9.500000E+01
9.500000E+01
9.500000E+01
9.500000E+01
9.500000E+01
9.500000E+01
9.500000E+01
9.500000E+01
9.500000E+01
9.500000E+01
9.500000E+01
9.500000E+01
9.500000E+01
9.500000E+01
9.500000E+01
9.500000E+01
9.500000E+01
9.500000E+01
9.500000E+01
9.500000E+01
9.500000E+01
9.500000E+01
9.500000E+01
9.500000E+01
9.500000E+01
9.500000E+01
9.500000E+01
9.500000E+01
9.500000E+01
9.500000E+01
9.500000E+01
9.500000E+01
9.500000E+01
9.500000E+01
9.500000E+01
9.500000E+01
9.500000E+01
9.500000E+01
9.500000E+01
9.500000E+01
9.500000E+01
9.500000E+01
9.500000E+01
9.500000E+01
9.500000E+01
9.500000E+01
9.500000E+01
9.500000E+01
9.500000E+01
9.500000E+01
9.500000E+01
9.500000E+01
9.500000E+01
9.500000E+01
9.500000E+01
9.500000E+01
9.500000E+01
9.500000E+01
9.500000E+01
9.500000E+01
9.500000E+01
9.500000E+01
9.500000E+01
9.500000E+01
9.500000E+01
9.500000E+01
9.500000E+01
9.500000E+01
9.500000E+01
9.500000E+01
9.500000E+01
9.500000E+01
9.500000E+01
9.500000E+01
9.500000E+01
9.500000E+01
9.500000E+01
9.500000E+01
9.500000E+01
9.500000E+01
9.500000E+01
9.500000E+01
9.500000E+01
9.500000E+01
9.500000E+01
9.500000E+01
9.500000E+01
9.500000E+01
9.500000E+01
9.500000E+01
9.500000E+01
9.500000E+01
9.500000E+01
9.500000E+01
9.500000E+01
9.500000E+01
9.500000E+01
9.500000E+01
9.500000E+01
9.500000E+01
9.500000E+01
9.500000E+01
9.500000E+01
9.500000E+01
9.500000E+01
9.500000E+01
9.500000E+01
9.500000E+01
9.500000E+01
9.500000E+01
9.500000E+01
9.500000E+01
9.500000E+01
9.500000E+01
9.500000E+01
9.500000E+01
9.500000E+01
9.500000E+01
9.500000E+01
9.500000E+01
9.500000E+01
9.500000E+01
9.500000E+01
9.500000E+01
9.500000E+01
9.500000E+01
9.500000E+01
9.500000E+01
9.500000E+01
9.500000E+01
9.500000E+01
9.500000E+01
9.500000E+01
9.500000E+01
9.500000E+01
9.500000E+01
9.500000E+01
1.000000E+02
1.000000E+02
1.000000E+02
1.000000E+02
1.000000E+02
1.000000E+02
1.000000E+02
1.000000E+02
1.000000E+02
1.000000E+02
1.000000E+02
1.000000E+02
1.000000E+02
1.000000E+02
1.000000E+02
1.000000E+02
1.000000E+02
1.000000E+02
1.000000E+02
1.000000E+02
1.000000E+02
1.000000E+02
1.000000E+02
1.000000E+02
1.000000E+02
1.000000E+02
1.000000E+02
1.000000E+02
1.000000E+02
1.000000E+02
1.000000E+02
1.000000E+02
1.000000E+02
1.000000E+02
1.000000E+02
1.000000E+02
1.000000E+02
1.000000E+02
1.000000E+02
1.000000E+02
1.000000E+02
1.000000E+02
1.000000E+02
1.000000E+02
1.000000E+02
1.000000E+02
1.000000E+02
1.000000E+02
1.000000E+02
1.000000E+02
1.000000E+02
1.000000E+02
1.000000E+02
1.000000E+02
1.000000E+02
1.000000E+02
1.000000E+02
1.000000E+02
1.000000E+02
1.000000E+02
1.000000E+02
1.000000E+02
1.000000E+02
1.000000E+02
1.000000E+02
1.000000E+02
1.000000E+02
1.000000E+02
1.000000E+02
1.000000E+02
1.000000E+02
1.000000E+02
1.000000E+02
1.000000E+02
1.000000E+02
1.000000E+02
1.000000E+02
1.000000E+02
1.000000E+02
1.000000E+02
1.000000E+02
1.000000E+02
1.000000E+02
1.000000E+02
1.000000E+02
1.000000E+02
1.000000E+02
1.000000E+02
1.000000E+02
1.000000E+02
1.000000E+02
1.000000E+02
1.000000E+02
1.000000E+02
1.000000E+02
1.000000E+02
1.000000E+02
1.000000E+02
1.000000E+02
1.000000E+02
1.000000E+02
1.000000E+02
1.000000E+02
1.000000E+02
1.000000E+02
1.000000E+02
1.000000E+02
1.000000E+02
1.000000E+02
1.000000E+02
1.000000E+02
1.000000E+02
1.000000E+02
1.000000E+02
1.000000E+02
1.000000E+02
1.000000E+02
1.000000E+02
1.000000E+02
1.000000E+02
1.000000E+02
1.000000E+02
1.000000E+02
1.000000E+02
1.000000E+02
1.000000E+02
1.000000E+02
1.000000E+02
1.000000E+02
1.000000E+02
1.000000E+02
1.000000E+02
1.000000E+02
1.000000E+02
1.000000E+02
1.000000E+02
1.000000E+02
1.000000E+02
1.000000E+02
1.000000E+02
1.000000E+02
1.000000E+02
1.000000E+02
1.000000E+02
1.000000E+02
1.000000E+02
1.000000E+02
1.000000E+02
1.000000E+02
1.000000E+02
1.000000E+02
1.000000E+02
1.000000E+02
1.000000E+02
1.000000E+02
1.000000E+02
1.000000E+02
1.000000E+02
1.000000E+02
1.000000E+02
1.000000E+02
1.000000E+02
1.000000E+02
1.000000E+02
1.000000E+02
1.000000E+02
1.000000E+02
1.000000E+02
1.000000E+02
1.000000E+02
1.000000E+02
1.000000E+02
1.000000E+02
1.000000E+02
1.000000E+02
1.000000E+02
1.000000E+02
1.000000E+02
1.000000E+02
1.000000E+02
1.000000E+02
1.000000E+02
1.000000E+02
1.000000E+02
1.000000E+02
1.000000E+02
1.000000E+02
1.000000E+02
1.000000E+02
1.000000E+02
1.000000E+02
1.000000E+02
1.000000E+02
1.000000E+02
1.000000E+02
1.000000E+02
1.000000E+02
1.000000E+02
1.000000E+02
1.000000E+02
1.000000E+02
1.050000E+02
1.050000E+02
1.050000E+02
1.050000E+02
1.050000E+02
1.050000E+02
1.050000E+02
1.050000E+02
1.050000E+02
1.050000E+02
1.050000E+02
1.050000E+02
1.050000E+02
1.050000E+02
1.050000E+02
1.050000E+02
1.050000E+02
1.050000E+02
1.050000E+02
1.050000E+02
1.050000E+02
1.050000E+02
1.050000E+02
1.050000E+02
1.050000E+02
1.050000E+02
1.050000E+02
1.050000E+02
1.050000E+02
1.050000E+02
1.050000E+02
1.050000E+02
1.050000E+02
1.050000E+02
1.050000E+02
1.050000E+02
1.050000E+02
1.050000E+02
1.050000E+02
1.050000E+02
1.050000E+02
1.050000E+02
1.050000E+02
1.050000E+02
1.050000E+02
1.050000E+02
1.050000E+02
1.050000E+02
1.050000E+02
1.050000E+02
1.050000E+02
1.050000E+02
1.050000E+02
1.050000E+02
1.050000E+02
1.050000E+02
1.050000E+02
1.050000E+02
1.050000E+02
1.050000E+02
1.050000E+02
1.050000E+02
1.050000E+02
1.050000E+02
1.050000E+02
1.050000E+02
1.050000E+02
1.050000E+02
1.050000E+02
1.050000E+02
1.050000E+02
1.050000E+02
1.050000E+02
1.050000E+02
1.050000E+02
1.050000E+02
1.050000E+02
1.050000E+02
1.050000E+02
1.050000E+02
1.050000E+02
1.050000E+02
1.050000E+02
1.050000E+02
1.050000E+02
1.050000E+02
1.050000E+02
1.050000E+02
1.050000E+02
1.050000E+02
1.050000E+02
1.050000E+02
1.050000E+02
1.050000E+02
1.050000E+02
1.050000E+02
1.050000E+02
1.050000E+02
1.050000E+02
1.050000E+02
1.050000E+02
1.050000E+02
1.050000E+02
1.050000E+02
1.050000E+02
1.050000E+02
1.050000E+02
1.050000E+02
1.050000E+02
1.050000E+02
1.050000E+02
1.050000E+02
1.050000E+02
1.050000E+02
1.050000E+02
1.050000E+02
1.050000E+02
1.050000E+02
1.050000E+02
1.050000E+02
1.050000E+02
1.050000E+02
1.050000E+02
1.050000E+02
1.050000E+02
1.050000E+02
1.050000E+02
1.050000E+02
1.050000E+02
1.050000E+02
1.050000E+02
1.050000E+02
1.050000E+02
1.050000E+02
1.050000E+02
1.050000E+02
1.050000E+02
1.050000E+02
1.050000E+02
1.050000E+02
1.050000E+02
1.050000E+02
1.050000E+02
1.050000E+02
1.050000E+02
1.050000E+02
1.050000E+02
1.050000E+02
1.050000E+02
1.050000E+02
1.050000E+02
1.050000E+02
1.050000E+02
1.050000E+02
1.050000E+02
1.050000E+02
1.050000E+02
1.050000E+02
1.050000E+02
1.050000E+02
1.050000E+02
1.050000E+02
1.050000E+02
1.050000E+02
1.050000E+02
1.050000E+02
1.050000E+02
1.050000E+02
1.050000E+02
1.050000E+02
1.050000E+02
1.050000E+02
1.050000E+02
1.050000E+02
1.050000E+02
1.050000E+02
1.050000E+02
1.050000E+02
1.050000E+02
1.050000E+02
1.050000E+02
1.050000E+02
1.050000E+02
1.050000E+02
1.050000E+02
1.050000E+02
1.050000E+02
1.050000E+02
1.050000E+02
1.050000E+02
1.050000E+02
1.050000E+02
1.050000E+02
1.050000E+02
1.050000E+02
1.050000E+02
1.050000E+02
1.050000E+02
1.050000E+02
1.050000E+02
1.050000E+02
1.100000E+02
1.100000E+02
1.100000E+02
1.100000E+02
1.100000E+02
1.100000E+02
1.100000E+02
1.100000E+02
1.100000E+02
1.100000E+02
1.100000E+02
1.100000E+02
1.100000E+02
1.100000E+02
1.100000E+02
1.100000E+02
1.100000E+02
1.100000E+02
1.100000E+02
1.100000E+02
1.100000E+02
1.100000E+02
1.100000E+02
1.100000E+02
1.100000E+02
1.100000E+02
1.100000E+02
1.100000E+02
1.100000E+02
1.100000E+02
1.100000E+02
1.100000E+02
1.100000E+02
1.100000E+02
1.100000E+02
1.100000E+02
1.100000E+02
1.100000E+02
1.100000E+02
1.100000E+02
1.100000E+02
1.100000E+02
1.100000E+02
1.100000E+02
1.100000E+02
1.100000E+02
1.100000E+02
1.100000E+02
1.100000E+02
1.100000E+02
1.100000E+02
1.100000E+02
1.100000E+02
1.100000E+02
1.100000E+02
1.100000E+02
1.100000E+02
1.100000E+02
1.100000E+02
1.100000E+02
1.100000E+02
1.100000E+02
1.100000E+02
1.100000E+02
1.100000E+02
1.100000E+02
1.100000E+02
1.100000E+02
1.100000E+02
1.100000E+02
1.100000E+02
1.100000E+02
1.100000E+02
1.100000E+02
1.100000E+02
1.100000E+02
1.100000E+02
1.100000E+02
1.100000E+02
1.100000E+02
1.100000E+02
1.100000E+02
1.100000E+02
1.100000E+02
1.100000E+02
1.100000E+02
1.100000E+02
1.100000E+02
1.100000E+02
1.100000E+02
1.100000E+02
1.100000E+02
1.100000E+02
1.100000E+02
1.100000E+02
1.100000E+02
1.100000E+02
1.100000E+02
1.100000E+02
1.100000E+02
1.100000E+02
1.100000E+02
1.100000E+02
1.100000E+02
1.100000E+02
1.100000E+02
1.100000E+02
1.100000E+02
1.100000E+02
1.100000E+02
1.100000E+02
1.100000E+02
1.100000E+02
1.100000E+02
1.100000E+02
1.100000E+02
1.100000E+02
1.100000E+02
1.100000E+02
1.100000E+02
1.100000E+02
1.100000E+02
1.100000E+02
1.100000E+02
1.100000E+02
1.100000E+02
1.100000E+02
1.100000E+02
1.100000E+02
1.100000E+02
1.100000E+02
1.100000E+02
1.100000E+02
1.100000E+02
1.100000E+02
1.100000E+02
1.100000E+02
1.100000E+02
1.100000E+02
1.100000E+02
1.100000E+02
1.100000E+02
1.100000E+02
1.100000E+02
1.100000E+02
1.100000E+02
1.100000E+02
1.100000E+02
1.100000E+02
1.100000E+02
1.100000E+02
1.100000E+02
1.100000E+02
1.100000E+02
1.100000E+02
1.100000E+02
1.100000E+02
1.100000E+02
1.100000E+02
1.100000E+02
1.100000E+02
1.100000E+02
1.100000E+02
1.100000E+02
1.100000E+02
1.100000E+02
1.100000E+02
1.100000E+02
1.100000E+02
1.100000E+02
1.100000E+02
1.100000E+02
1.100000E+02
1.100000E+02
1.100000E+02
1.100000E+02
1.100000E+02
1.100000E+02
1.100000E+02
1.100000E+02
1.100000E+02
1.100000E+02
1.100000E+02
1.100000E+02
1.100000E+02
1.100000E+02
1.100000E+02
1.100000E+02
1.100000E+02
1.100000E+02
1.100000E+02
1.100000E+02
1.100000E+02
1.100000E+02
1.100000E+02
1.100000E+02
1.100000E+02
1.100000E+02
1.100000E+02
1.100000E+02
1.100000E+02
1.150000E+02
1.150000E+02
1.150000E+02
1.150000E+02
1.150000E+02
1.150000E+02
1.150000E+02
1.150000E+02
1.150000E+02
1.150000E+02
1.150000E+02
1.150000E+02
1.150000E+02
1.150000E+02
1.150000E+02
1.150000E+02
1.150000E+02
1.150000E+02
1.150000E+02
1.150000E+02
1.150000E+02
1.150000E+02
1.150000E+02
1.150000E+02
1.150000E+02
1.150000E+02
1.150000E+02
1.150000E+02
1.150000E+02
1.150000E+02
1.150000E+02
1.150000E+02
1.150000E+02
1.150000E+02
1.150000E+02
1.150000E+02
1.150000E+02
1.150000E+02
1.150000E+02
1.150000E+02
1.150000E+02
1.150000E+02
1.150000E+02
1.150000E+02
1.150000E+02
1.150000E+02
1.150000E+02
1.150000E+02
1.150000E+02
1.150000E+02
1.150000E+02
1.150000E+02
1.150000E+02
1.150000E+02
1.150000E+02
1.150000E+02
1.150000E+02
1.150000E+02
1.150000E+02
1.150000E+02
1.150000E+02
1.150000E+02
1.150000E+02
1.150000E+02
1.150000E+02
1.150000E+02
1.150000E+02
1.150000E+02
1.150000E+02
1.150000E+02
1.150000E+02
1.150000E+02
1.150000E+02
1.150000E+02
1.150000E+02
1.150000E+02
1.150000E+02
1.150000E+02
1.150000E+02
1.150000E+02
1.150000E+02
1.150000E+02
1.150000E+02
1.150000E+02
1.150000E+02
1.150000E+02
1.150000E+02
1.150000E+02
1.150000E+02
1.150000E+02
1.150000E+02
1.150000E+02
1.150000E+02
1.150000E+02
1.150000E+02
1.150000E+02
1.150000E+02
1.150000E+02
1.150000E+02
1.150000E+02
1.150000E+02
1.150000E+02
1.150000E+02
1.150000E+02
1.150000E+02
1.150000E+02
1.150000E+02
1.150000E+02
1.150000E+02
1.150000E+02
1.150000E+02
1.150000E+02
1.150000E+02
1.150000E+02
1.150000E+02
1.150000E+02
1.150000E+02
1.150000E+02
1.150000E+02
1.150000E+02
1.150000E+02
1.150000E+02
1.150000E+02
1.150000E+02
1.150000E+02
1.150000E+02
1.150000E+02
1.150000E+02
1.150000E+02
1.150000E+02
1.150000E+02
1.150000E+02
1.150000E+02
1.150000E+02
1.150000E+02
1.150000E+02
1.150000E+02
1.150000E+02
1.150000E+02
1.150000E+02
1.150000E+02
1.150000E+02
1.150000E+02
1.150000E+02
1.150000E+02
1.150000E+02
1.150000E+02
1.150000E+02
1.150000E+02
1.150000E+02
1.150000E+02
1.150000E+02
1.150000E+02
1.150000E+02
1.150000E+02
1.150000E+02
1.150000E+02
1.150000E+02
1.150000E+02
1.150000E+02
1.150000E+02
1.150000E+02
1.150000E+02
1.150000E+02
1.150000E+02
1.150000E+02
1.150000E+02
1.150000E+02
1.150000E+02
1.150000E+02
1.150000E+02
1.150000E+02
1.150000E+02
1.150000E+02
1.150000E+02
1.150000E+02
1.150000E+02
1.150000E+02
1.150000E+02
1.150000E+02
1.150000E+02
1.150000E+02
1.150000E+02
1.150000E+02
1.150000E+02
1.150000E+02
1.150000E+02
1.150000E+02
1.150000E+02
1.150000E+02
1.150000E+02
1.150000E+02
1.150000E+02
1.150000E+02
1.150000E+02
1.150000E+02
1.150000E+02
1.150000E+02
1.150000E+02
1.150000E+02
1.150000E+02
1.200000E+02
1.200000E+02
1.200000E+02
1.200000E+02
1.200000E+02
1.200000E+02
1.200000E+02
1.200000E+02
1.200000E+02
1.200000E+02
1.200000E+02
1.200000E+02
1.200000E+02
1.200000E+02
1.200000E+02
1.200000E+02
1.200000E+02
1.200000E+02
1.200000E+02
1.200000E+02
1.200000E+02
1.200000E+02
1.200000E+02
1.200000E+02
1.200000E+02
1.200000E+02
1.200000E+02
1.200000E+02
1.200000E+02
1.200000E+02
1.200000E+02
1.200000E+02
1.200000E+02
1.200000E+02
1.200000E+02
1.200000E+02
1.200000E+02
1.200000E+02
1.200000E+02
1.200000E+02
1.200000E+02
1.200000E+02
1.200000E+02
1.200000E+02
1.200000E+02
1.200000E+02
1.200000E+02
1.200000E+02
1.200000E+02
1.200000E+02
1.200000E+02
1.200000E+02
1.200000E+02
1.200000E+02
1.200000E+02
1.200000E+02
1.200000E+02
1.200000E+02
1.200000E+02
1.200000E+02
1.200000E+02
1.200000E+02
1.200000E+02
1.200000E+02
1.200000E+02
1.200000E+02
1.200000E+02
1.200000E+02
1.200000E+02
1.200000E+02
1.200000E+02
1.200000E+02
1.200000E+02
1.200000E+02
1.200000E+02
1.200000E+02
1.200000E+02
1.200000E+02
1.200000E+02
1.200000E+02
1.200000E+02
1.200000E+02
1.200000E+02
1.200000E+02
1.200000E+02
1.200000E+02
1.200000E+02
1.200000E+02
1.200000E+02
1.200000E+02
1.200000E+02
1.200000E+02
1.200000E+02
1.200000E+02
1.200000E+02
1.200000E+02
1.200000E+02
1.200000E+02
1.200000E+02
1.200000E+02
1.200000E+02
1.200000E+02
1.200000E+02
1.200000E+02
1.200000E+02
1.200000E+02
1.200000E+02
1.200000E+02
1.200000E+02
1.200000E+02
1.200000E+02
1.200000E+02
1.200000E+02
1.200000E+02
1.200000E+02
1.200000E+02
1.200000E+02
1.200000E+02
1.200000E+02
1.200000E+02
1.200000E+02
1.200000E+02
1.200000E+02
1.200000E+02
1.200000E+02
1.200000E+02
1.200000E+02
1.200000E+02
1.200000E+02
1.200000E+02
1.200000E+02
1.200000E+02
1.200000E+02
1.200000E+02
1.200000E+02
1.200000E+02
1.200000E+02
1.200000E+02
1.200000E+02
1.200000E+02
1.200000E+02
1.200000E+02
1.200000E+02
1.200000E+02
1.200000E+02
1.200000E+02
1.200000E+02
1.200000E+02
1.200000E+02
1.200000E+02
1.200000E+02
1.200000E+02
1.200000E+02
1.200000E+02
1.200000E+02
1.200000E+02
1.200000E+02
1.200000E+02
1.200000E+02
1.200000E+02
1.200000E+02
1.200000E+02
1.200000E+02
1.200000E+02
1.200000E+02
1.200000E+02
1.200000E+02
1.200000E+02
1.200000E+02
1.200000E+02
1.200000E+02
1.200000E+02
1.200000E+02
1.200000E+02
1.200000E+02
1.200000E+02
1.200000E+02
1.200000E+02
1.200000E+02
1.200000E+02
1.200000E+02
1.200000E+02
1.200000E+02
1.200000E+02
1.200000E+02
1.200000E+02
1.200000E+02
1.200000E+02
1.200000E+02
1.200000E+02
1.200000E+02
1.200000E+02
1.200000E+02
1.200000E+02
1.200000E+02
1.200000E+02
1.200000E+02
1.200000E+02
1.200000E+02
1.200000E+02
1.200000E+02
1.250000E+02
1.250000E+02
1.250000E+02
1.250000E+02
1.250000E+02
1.250000E+02
1.250000E+02
1.250000E+02
1.250000E+02
1.250000E+02
1.250000E+02
1.250000E+02
1.250000E+02
1.250000E+02
1.250000E+02
1.250000E+02
1.250000E+02
1.250000E+02
1.250000E+02
1.250000E+02
1.250000E+02
1.250000E+02
1.250000E+02
1.250000E+02
1.250000E+02
1.250000E+02
1.250000E+02
1.250000E+02
1.250000E+02
1.250000E+02
1.250000E+02
1.250000E+02
1.250000E+02
1.250000E+02
1.250000E+02
1.250000E+02
1.250000E+02
1.250000E+02
1.250000E+02
1.250000E+02
1.250000E+02
1.250000E+02
1.250000E+02
1.250000E+02
1.250000E+02
1.250000E+02
1.250000E+02
1.250000E+02
1.250000E+02
1.250000E+02
1.250000E+02
1.250000E+02
1.250000E+02
1.250000E+02
1.250000E+02
1.250000E+02
1.250000E+02
1.250000E+02
1.250000E+02
1.250000E+02
1.250000E+02
1.250000E+02
1.250000E+02
1.250000E+02
1.250000E+02
1.250000E+02
1.250000E+02
1.250000E+02
1.250000E+02
1.250000E+02
1.250000E+02
1.250000E+02
1.250000E+02
1.250000E+02
1.250000E+02
1.250000E+02
1.250000E+02
1.250000E+02
1.250000E+02
1.250000E+02
1.250000E+02
1.250000E+02
1.250000E+02
1.250000E+02
1.250000E+02
1.250000E+02
1.250000E+02
1.250000E+02
1.250000E+02
1.250000E+02
1.250000E+02
1.250000E+02
1.250000E+02
1.250000E+02
1.250000E+02
1.250000E+02
1.250000E+02
1.250000E+02
1.250000E+02
1.250000E+02
1.250000E+02
1.250000E+02
1.250000E+02
1.250000E+02
1.250000E+02
1.250000E+02
1.250000E+02
1.250000E+02
1.250000E+02
1.250000E+02
1.250000E+02
1.250000E+02
1.250000E+02
1.250000E+02
1.250000E+02
1.250000E+02
1.250000E+02
1.250000E+02
1.250000E+02
1.250000E+02
1.250000E+02
1.250000E+02
1.250000E+02
1.250000E+02
1.250000E+02
1.250000E+02
1.250000E+02
1.250000E+02
1.250000E+02
1.250000E+02
1.250000E+02
1.250000E+02
1.250000E+02
1.250000E+02
1.250000E+02
1.250000E+02
1.250000E+02
1.250000E+02
1.250000E+02
1.250000E+02
1.250000E+02
1.250000E+02
1.250000E+02
1.250000E+02
1.250000E+02
1.250000E+02
1.250000E+02
1.250000E+02
1.250000E+02
1.250000E+02
1.250000E+02
1.250000E+02
1.250000E+02
1.250000E+02
1.250000E+02
1.250000E+02
1.250000E+02
1.250000E+02
1.250000E+02
1.250000E+02
1.250000E+02
1.250000E+02
1.250000E+02
1.250000E+02
1.250000E+02
1.250000E+02
1.250000E+02
1.250000E+02
1.250000E+02
1.250000E+02
1.250000E+02
1.250000E+02
1.250000E+02
1.250000E+02
1.250000E+02
1.250000E+02
1.250000E+02
1.250000E+02
1.250000E+02
1.250000E+02
1.250000E+02
1.250000E+02
1.250000E+02
1.250000E+02
1.250000E+02
1.250000E+02
1.250000E+02
1.250000E+02
1.250000E+02
1.250000E+02
1.250000E+02
1.250000E+02
1.250000E+02
1.250000E+02
1.250000E+02
1.250000E+02
1.250000E+02
1.250000E+02
1.250000E+02
1.250000E+02
1.250000E+02
1.300000E+02
1.300000E+02
1.300000E+02
1.300000E+02
1.300000E+02
1.300000E+02
1.300000E+02
1.300000E+02
1.300000E+02
1.300000E+02
1.300000E+02
1.300000E+02
1.300000E+02
1.300000E+02
1.300000E+02
1.300000E+02
1.300000E+02
1.300000E+02
1.300000E+02
1.300000E+02
1.300000E+02
1.300000E+02
1.300000E+02
1.300000E+02
1.300000E+02
1.300000E+02
1.300000E+02
1.300000E+02
1.300000E+02
1.300000E+02
1.300000E+02
1.300000E+02
1.300000E+02
1.300000E+02
1.300000E+02
1.300000E+02
1.300000E+02
1.300000E+02
1.300000E+02
1.300000E+02
1.300000E+02
1.300000E+02
1.300000E+02
1.300000E+02
1.300000E+02
1.300000E+02
1.300000E+02
1.300000E+02
1.300000E+02
1.300000E+02
1.300000E+02
1.300000E+02
1.300000E+02
1.300000E+02
1.300000E+02
1.300000E+02
1.300000E+02
1.300000E+02
1.300000E+02
1.300000E+02
1.300000E+02
1.300000E+02
1.300000E+02
1.300000E+02
1.300000E+02
1.300000E+02
1.300000E+02
1.300000E+02
1.300000E+02
1.300000E+02
1.300000E+02
1.300000E+02
1.300000E+02
1.300000E+02
1.300000E+02
1.300000E+02
1.300000E+02
1.300000E+02
1.300000E+02
1.300000E+02
1.300000E+02
1.300000E+02
1.300000E+02
1.300000E+02
1.300000E+02
1.300000E+02
1.300000E+02
1.300000E+02
1.300000E+02
1.300000E+02
1.300000E+02
1.300000E+02
1.300000E+02
1.300000E+02
1.300000E+02
1.300000E+02
1.300000E+02
1.300000E+02
1.300000E+02
1.300000E+02
1.300000E+02
1.300000E+02
1.300000E+02
1.300000E+02
1.300000E+02
1.300000E+02
1.300000E+02
1.300000E+02
1.300000E+02
1.300000E+02
1.300000E+02
1.300000E+02
1.300000E+02
1.300000E+02
1.300000E+02
1.300000E+02
1.300000E+02
1.300000E+02
1.300000E+02
1.300000E+02
1.300000E+02
1.300000E+02
1.300000E+02
1.300000E+02
1.300000E+02
1.300000E+02
1.300000E+02
1.300000E+02
1.300000E+02
1.300000E+02
1.300000E+02
1.300000E+02
1.300000E+02
1.300000E+02
1.300000E+02
1.300000E+02
1.300000E+02
1.300000E+02
1.300000E+02
1.300000E+02
1.300000E+02
1.300000E+02
1.300000E+02
1.300000E+02
1.300000E+02
1.300000E+02
1.300000E+02
1.300000E+02
1.300000E+02
1.300000E+02
1.300000E+02
1.300000E+02
1.300000E+02
1.300000E+02
1.300000E+02
1.300000E+02
1.300000E+02
1.300000E+02
1.300000E+02
1.300000E+02
1.300000E+02
1.300000E+02
1.300000E+02
1.300000E+02
1.300000E+02
1.300000E+02
1.300000E+02
1.300000E+02
1.300000E+02
1.300000E+02
1.300000E+02
1.300000E+02
1.300000E+02
1.300000E+02
1.300000E+02
1.300000E+02
1.300000E+02
1.300000E+02
1.300000E+02
1.300000E+02
1.300000E+02
1.300000E+02
1.300000E+02
1.300000E+02
1.300000E+02
1.300000E+02
1.300000E+02
1.300000E+02
1.300000E+02
1.300000E+02
1.300000E+02
1.300000E+02
1.300000E+02
1.300000E+02
1.300000E+02
1.300000E+02
1.300000E+02
1.300000E+02
1.300000E+02
1.300000E+02
1.300000E+02
1.350000E+02
1.350000E+02
1.350000E+02
1.350000E+02
1.350000E+02
1.350000E+02
1.350000E+02
1.350000E+02
1.350000E+02
1.350000E+02
1.350000E+02
1.350000E+02
1.350000E+02
1.350000E+02
1.350000E+02
1.350000E+02
1.350000E+02
1.350000E+02
1.350000E+02
1.350000E+02
1.350000E+02
1.350000E+02
1.350000E+02
1.350000E+02
1.350000E+02
1.350000E+02
1.350000E+02
1.350000E+02
1.350000E+02
1.350000E+02
1.350000E+02
1.350000E+02
1.350000E+02
1.350000E+02
1.350000E+02
1.350000E+02
1.350000E+02
1.350000E+02
1.350000E+02
1.350000E+02
1.350000E+02
1.350000E+02
1.350000E+02
1.350000E+02
1.350000E+02
1.350000E+02
1.350000E+02
1.350000E+02
1.350000E+02
1.350000E+02
1.350000E+02
1.350000E+02
1.350000E+02
1.350000E+02
1.350000E+02
1.350000E+02
1.350000E+02
1.350000E+02
1.350000E+02
1.350000E+02
1.350000E+02
1.350000E+02
1.350000E+02
1.350000E+02
1.350000E+02
1.350000E+02
1.350000E+02
1.350000E+02
1.350000E+02
1.350000E+02
1.350000E+02
1.350000E+02
1.350000E+02
1.350000E+02
1.350000E+02
1.350000E+02
1.350000E+02
1.350000E+02
1.350000E+02
1.350000E+02
1.350000E+02
1.350000E+02
1.350000E+02
1.350000E+02
1.350000E+02
1.350000E+02
1.350000E+02
1.350000E+02
1.350000E+02
1.350000E+02
1.350000E+02
1.350000E+02
1.350000E+02
1.350000E+02
1.350000E+02
1.350000E+02
1.350000E+02
1.350000E+02
1.350000E+02
1.350000E+02
1.350000E+02
1.350000E+02
1.350000E+02
1.350000E+02
1.350000E+02
1.350000E+02
1.350000E+02
1.350000E+02
1.350000E+02
1.350000E+02
1.350000E+02
1.350000E+02
1.350000E+02
1.350000E+02
1.350000E+02
1.350000E+02
1.350000E+02
1.350000E+02
1.350000E+02
1.350000E+02
1.350000E+02
1.350000E+02
1.350000E+02
1.350000E+02
1.350000E+02
1.350000E+02
1.350000E+02
1.350000E+02
1.350000E+02
1.350000E+02
1.350000E+02
1.350000E+02
1.350000E+02
1.350000E+02
1.350000E+02
1.350000E+02
1.350000E+02
1.350000E+02
1.350000E+02
1.350000E+02
1.350000E+02
1.350000E+02
1.350000E+02
1.350000E+02
1.350000E+02
1.350000E+02
1.350000E+02
1.350000E+02
1.350000E+02
1.350000E+02
1.350000E+02
1.350000E+02
1.350000E+02
1.350000E+02
1.350000E+02
1.350000E+02
1.350000E+02
1.350000E+02
1.350000E+02
1.350000E+02
1.350000E+02
1.350000E+02
1.350000E+02
1.350000E+02
1.350000E+02
1.350000E+02
1.350000E+02
1.350000E+02
1.350000E+02
1.350000E+02
1.350000E+02
1.350000E+02
1.350000E+02
1.350000E+02
1.350000E+02
1.350000E+02
1.350000E+02
1.350000E+02
1.350000E+02
1.350000E+02
1.350000E+02
1.350000E+02
1.350000E+02
1.350000E+02
1.350000E+02
1.350000E+02
1.350000E+02
1.350000E+02
1.350000E+02
1.350000E+02
1.350000E+02
1.350000E+02
1.350000E+02
1.350000E+02
1.350000E+02
1.350000E+02
1.350000E+02
1.350000E+02
1.350000E+02
1.350000E+02
1.350000E+02
1.400000E+02
1.400000E+02
1.400000E+02
1.400000E+02
1.400000E+02
1.400000E+02
1.400000E+02
1.400000E+02
1.400000E+02
1.400000E+02
1.400000E+02
1.400000E+02
1.400000E+02
1.400000E+02
1.400000E+02
1.400000E+02
1.400000E+02
1.400000E+02
1.400000E+02
1.400000E+02
1.400000E+02
1.400000E+02
1.400000E+02
1.400000E+02
1.400000E+02
1.400000E+02
1.400000E+02
1.400000E+02
1.400000E+02
1.400000E+02
1.400000E+02
1.400000E+02
1.400000E+02
1.400000E+02
1.400000E+02
1.400000E+02
1.400000E+02
1.400000E+02
1.400000E+02
1.400000E+02
1.400000E+02
1.400000E+02
1.400000E+02
1.400000E+02
1.400000E+02
1.400000E+02
1.400000E+02
1.400000E+02
1.400000E+02
1.400000E+02
1.400000E+02
1.400000E+02
1.400000E+02
1.400000E+02
1.400000E+02
1.400000E+02
1.400000E+02
1.400000E+02
1.400000E+02
1.400000E+02
1.400000E+02
1.400000E+02
1.400000E+02
1.400000E+02
1.400000E+02
1.400000E+02
1.400000E+02
1.400000E+02
1.400000E+02
1.400000E+02
1.400000E+02
1.400000E+02
1.400000E+02
1.400000E+02
1.400000E+02
1.400000E+02
1.400000E+02
1.400000E+02
1.400000E+02
1.400000E+02
1.400000E+02
1.400000E+02
1.400000E+02
1.400000E+02
1.400000E+02
1.400000E+02
1.400000E+02
1.400000E+02
1.400000E+02
1.400000E+02
1.400000E+02
1.400000E+02
1.400000E+02
1.400000E+02
1.400000E+02
1.400000E+02
1.400000E+02
1.400000E+02
1.400000E+02
1.400000E+02
1.400000E+02
1.400000E+02
1.400000E+02
1.400000E+02
1.400000E+02
1.400000E+02
1.400000E+02
1.400000E+02
1.400000E+02
1.400000E+02
1.400000E+02
1.400000E+02
1.400000E+02
1.400000E+02
1.400000E+02
1.400000E+02
1.400000E+02
1.400000E+02
1.400000E+02
1.400000E+02
1.400000E+02
1.400000E+02
1.400000E+02
1.400000E+02
1.400000E+02
1.400000E+02
1.400000E+02
1.400000E+02
1.400000E+02
1.400000E+02
1.400000E+02
1.400000E+02
1.400000E+02
1.400000E+02
1.400000E+02
1.400000E+02
1.400000E+02
1.400000E+02
1.400000E+02
1.400000E+02
1.400000E+02
1.400000E+02
1.400000E+02
1.400000E+02
1.400000E+02
1.400000E+02
1.400000E+02
1.400000E+02
1.400000E+02
1.400000E+02
1.400000E+02
1.400000E+02
1.400000E+02
1.400000E+02
1.400000E+02
1.400000E+02
1.400000E+02
1.400000E+02
1.400000E+02
1.400000E+02
1.400000E+02
1.400000E+02
1.400000E+02
1.400000E+02
1.400000E+02
1.400000E+02
1.400000E+02
1.400000E+02
1.400000E+02
1.400000E+02
1.400000E+02
1.400000E+02
1.400000E+02
1.400000E+02
1.400000E+02
1.400000E+02
1.400000E+02
1.400000E+02
1.400000E+02
1.400000E+02
1.400000E+02
1.400000E+02
1.400000E+02
1.400000E+02
1.400000E+02
1.400000E+02
1.400000E+02
1.400000E+02
1.400000E+02
1.400000E+02
1.400000E+02
1.400000E+02
1.400000E+02
1.400000E+02
1.400000E+02
1.400000E+02
1.400000E+02
1.400000E+02
1.400000E+02
1.400000E+02
1.400000E+02
1.450000E+02
1.450000E+02
1.450000E+02
1.450000E+02
1.450000E+02
1.450000E+02
1.450000E+02
1.450000E+02
1.450000E+02
1.450000E+02
1.450000E+02
1.450000E+02
1.450000E+02
1.450000E+02
1.450000E+02
1.450000E+02
1.450000E+02
1.450000E+02
1.450000E+02
1.450000E+02
1.450000E+02
1.450000E+02
1.450000E+02
1.450000E+02
1.450000E+02
1.450000E+02
1.450000E+02
1.450000E+02
1.450000E+02
1.450000E+02
1.450000E+02
1.450000E+02
1.450000E+02
1.450000E+02
1.450000E+02
1.450000E+02
1.450000E+02
1.450000E+02
1.450000E+02
1.450000E+02
1.450000E+02
1.450000E+02
1.450000E+02
1.450000E+02
1.450000E+02
1.450000E+02
1.450000E+02
1.450000E+02
1.450000E+02
1.450000E+02
1.450000E+02
1.450000E+02
1.450000E+02
1.450000E+02
1.450000E+02
1.450000E+02
1.450000E+02
1.450000E+02
1.450000E+02
1.450000E+02
1.450000E+02
1.450000E+02
1.450000E+02
1.450000E+02
1.450000E+02
1.450000E+02
1.450000E+02
1.450000E+02
1.450000E+02
1.450000E+02
1.450000E+02
1.450000E+02
1.450000E+02
1.450000E+02
1.450000E+02
1.450000E+02
1.450000E+02
1.450000E+02
1.450000E+02
1.450000E+02
1.450000E+02
1.450000E+02
1.450000E+02
1.450000E+02
1.450000E+02
1.450000E+02
1.450000E+02
1.450000E+02
1.450000E+02
1.450000E+02
1.450000E+02
1.450000E+02
1.450000E+02
1.450000E+02
1.450000E+02
1.450000E+02
1.450000E+02
1.450000E+02
1.450000E+02
1.450000E+02
1.450000E+02
1.450000E+02
1.450000E+02
1.450000E+02
1.450000E+02
1.450000E+02
1.450000E+02
1.450000E+02
1.450000E+02
1.450000E+02
1.450000E+02
1.450000E+02
1.450000E+02
1.450000E+02
1.450000E+02
1.450000E+02
1.450000E+02
1.450000E+02
1.450000E+02
1.450000E+02
1.450000E+02
1.450000E+02
1.450000E+02
1.450000E+02
1.450000E+02
1.450000E+02
1.450000E+02
1.450000E+02
1.450000E+02
1.450000E+02
1.450000E+02
1.450000E+02
1.450000E+02
1.450000E+02
1.450000E+02
1.450000E+02
1.450000E+02
1.450000E+02
1.450000E+02
1.450000E+02
1.450000E+02
1.450000E+02
1.450000E+02
1.450000E+02
1.450000E+02
1.450000E+02
1.450000E+02
1.450000E+02
1.450000E+02
1.450000E+02
1.450000E+02
1.450000E+02
1.450000E+02
1.450000E+02
1.450000E+02
1.450000E+02
1.450000E+02
1.450000E+02
1.450000E+02
1.450000E+02
1.450000E+02
1.450000E+02
1.450000E+02
1.450000E+02
1.450000E+02
1.450000E+02
1.450000E+02
1.450000E+02
1.450000E+02
1.450000E+02
1.450000E+02
1.450000E+02
1.450000E+02
1.450000E+02
1.450000E+02
1.450000E+02
1.450000E+02
1.450000E+02
1.450000E+02
1.450000E+02
1.450000E+02
1.450000E+02
1.450000E+02
1.450000E+02
1.450000E+02
1.450000E+02
1.450000E+02
1.450000E+02
1.450000E+02
1.450000E+02
1.450000E+02
1.450000E+02
1.450000E+02
1.450000E+02
1.450000E+02
1.450000E+02
1.450000E+02
1.450000E+02
1.450000E+02
1.450000E+02
1.450000E+02
1.500000E+02
1.500000E+02
1.500000E+02
1.500000E+02
1.500000E+02
1.500000E+02
1.500000E+02
1.500000E+02
1.500000E+02
1.500000E+02
1.500000E+02
1.500000E+02
1.500000E+02
1.500000E+02
1.500000E+02
1.500000E+02
1.500000E+02
1.500000E+02
1.500000E+02
1.500000E+02
1.500000E+02
1.500000E+02
1.500000E+02
1.500000E+02
1.500000E+02
1.500000E+02
1.500000E+02
1.500000E+02
1.500000E+02
1.500000E+02
1.500000E+02
1.500000E+02
1.500000E+02
1.500000E+02
1.500000E+02
1.500000E+02
1.500000E+02
1.500000E+02
1.500000E+02
1.500000E+02
1.500000E+02
1.500000E+02
1.500000E+02
1.500000E+02
1.500000E+02
1.500000E+02
1.500000E+02
1.500000E+02
1.500000E+02
1.500000E+02
1.500000E+02
1.500000E+02
1.500000E+02
1.500000E+02
1.500000E+02
1.500000E+02
1.500000E+02
1.500000E+02
1.500000E+02
1.500000E+02
1.500000E+02
1.500000E+02
1.500000E+02
1.500000E+02
1.500000E+02
1.500000E+02
1.500000E+02
1.500000E+02
1.500000E+02
1.500000E+02
1.500000E+02
1.500000E+02
1.500000E+02
1.500000E+02
1.500000E+02
1.500000E+02
1.500000E+02
1.500000E+02
1.500000E+02
1.500000E+02
1.500000E+02
1.500000E+02
1.500000E+02
1.500000E+02
1.500000E+02
1.500000E+02
1.500000E+02
1.500000E+02
1.500000E+02
1.500000E+02
1.500000E+02
1.500000E+02
1.500000E+02
1.500000E+02
1.500000E+02
1.500000E+02
1.500000E+02
1.500000E+02
1.500000E+02
1.500000E+02
1.500000E+02
1.500000E+02
1.500000E+02
1.500000E+02
1.500000E+02
1.500000E+02
1.500000E+02
1.500000E+02
1.500000E+02
1.500000E+02
1.500000E+02
1.500000E+02
1.500000E+02
1.500000E+02
1.500000E+02
1.500000E+02
1.500000E+02
1.500000E+02
1.500000E+02
1.500000E+02
1.500000E+02
1.500000E+02
1.500000E+02
1.500000E+02
1.500000E+02
1.500000E+02
1.500000E+02
1.500000E+02
1.500000E+02
1.500000E+02
1.500000E+02
1.500000E+02
1.500000E+02
1.500000E+02
1.500000E+02
1.500000E+02
1.500000E+02
1.500000E+02
1.500000E+02
1.500000E+02
1.500000E+02
1.500000E+02
1.500000E+02
1.500000E+02
1.500000E+02
1.500000E+02
1.500000E+02
1.500000E+02
1.500000E+02
1.500000E+02
1.500000E+02
1.500000E+02
1.500000E+02
1.500000E+02
1.500000E+02
1.500000E+02
1.500000E+02
1.500000E+02
1.500000E+02
1.500000E+02
1.500000E+02
1.500000E+02
1.500000E+02
1.500000E+02
1.500000E+02
1.500000E+02
1.500000E+02
1.500000E+02
1.500000E+02
1.500000E+02
1.500000E+02
1.500000E+02
1.500000E+02
1.500000E+02
1.500000E+02
1.500000E+02
1.500000E+02
1.500000E+02
1.500000E+02
1.500000E+02
1.500000E+02
1.500000E+02
1.500000E+02
1.500000E+02
1.500000E+02
1.500000E+02
1.500000E+02
1.500000E+02
1.500000E+02
1.500000E+02
1.500000E+02
1.500000E+02
1.500000E+02
1.500000E+02
1.500000E+02
1.500000E+02
1.500000E+02
1.500000E+02
1.500000E+02
1.500000E+02
1.500000E+02
1.550000E+02
1.550000E+02
1.550000E+02
1.550000E+02
1.550000E+02
1.550000E+02
1.550000E+02
1.550000E+02
1.550000E+02
1.550000E+02
1.550000E+02
1.550000E+02
1.550000E+02
1.550000E+02
1.550000E+02
1.550000E+02
1.550000E+02
1.550000E+02
1.550000E+02
1.550000E+02
1.550000E+02
1.550000E+02
1.550000E+02
1.550000E+02
1.550000E+02
1.550000E+02
1.550000E+02
1.550000E+02
1.550000E+02
1.550000E+02
1.550000E+02
1.550000E+02
1.550000E+02
1.550000E+02
1.550000E+02
1.550000E+02
1.550000E+02
1.550000E+02
1.550000E+02
1.550000E+02
1.550000E+02
1.550000E+02
1.550000E+02
1.550000E+02
1.550000E+02
1.550000E+02
1.550000E+02
1.550000E+02
1.550000E+02
1.550000E+02
1.550000E+02
1.550000E+02
1.550000E+02
1.550000E+02
1.550000E+02
1.550000E+02
1.550000E+02
1.550000E+02
1.550000E+02
1.550000E+02
1.550000E+02
1.550000E+02
1.550000E+02
1.550000E+02
1.550000E+02
1.550000E+02
1.550000E+02
1.550000E+02
1.550000E+02
1.550000E+02
1.550000E+02
1.550000E+02
1.550000E+02
1.550000E+02
1.550000E+02
1.550000E+02
1.550000E+02
1.550000E+02
1.550000E+02
1.550000E+02
1.550000E+02
1.550000E+02
1.550000E+02
1.550000E+02
1.550000E+02
1.550000E+02
1.550000E+02
1.550000E+02
1.550000E+02
1.550000E+02
1.550000E+02
1.550000E+02
1.550000E+02
1.550000E+02
1.550000E+02
1.550000E+02
1.550000E+02
1.550000E+02
1.550000E+02
1.550000E+02
1.550000E+02
1.550000E+02
1.550000E+02
1.550000E+02
1.550000E+02
1.550000E+02
1.550000E+02
1.550000E+02
1.550000E+02
1.550000E+02
1.550000E+02
1.550000E+02
1.550000E+02
1.550000E+02
1.550000E+02
1.550000E+02
1.550000E+02
1.550000E+02
1.550000E+02
1.550000E+02
1.550000E+02
1.550000E+02
1.550000E+02
1.550000E+02
1.550000E+02
1.550000E+02
1.550000E+02
1.550000E+02
1.550000E+02
1.550000E+02
1.550000E+02
1.550000E+02
1.550000E+02
1.550000E+02
1.550000E+02
1.550000E+02
1.550000E+02
1.550000E+02
1.550000E+02
1.550000E+02
1.550000E+02
1.550000E+02
1.550000E+02
1.550000E+02
1.550000E+02
1.550000E+02
1.550000E+02
1.550000E+02
1.550000E+02
1.550000E+02
1.550000E+02
1.550000E+02
1.550000E+02
1.550000E+02
1.550000E+02
1.550000E+02
1.550000E+02
1.550000E+02
1.550000E+02
1.550000E+02
1.550000E+02
1.550000E+02
1.550000E+02
1.550000E+02
1.550000E+02
1.550000E+02
1.550000E+02
1.550000E+02
1.550000E+02
1.550000E+02
1.550000E+02
1.550000E+02
1.550000E+02
1.550000E+02
1.550000E+02
1.550000E+02
1.550000E+02
1.550000E+02
1.550000E+02
1.550000E+02
1.550000E+02
1.550000E+02
1.550000E+02
1.550000E+02
1.550000E+02
1.550000E+02
1.550000E+02
1.550000E+02
1.550000E+02
1.550000E+02
1.550000E+02
1.550000E+02
1.550000E+02
1.550000E+02
1.550000E+02
1.550000E+02
1.550000E+02
1.550000E+02
1.550000E+02
1.550000E+02
1.550000E+02
1.600000E+02
1.600000E+02
1.600000E+02
1.600000E+02
1.600000E+02
1.600000E+02
1.600000E+02
1.600000E+02
1.600000E+02
1.600000E+02
1.600000E+02
1.600000E+02
1.600000E+02
1.600000E+02
1.600000E+02
1.600000E+02
1.600000E+02
1.600000E+02
1.600000E+02
1.600000E+02
1.600000E+02
1.600000E+02
1.600000E+02
1.600000E+02
1.600000E+02
1.600000E+02
1.600000E+02
1.600000E+02
1.600000E+02
1.600000E+02
1.600000E+02
1.600000E+02
1.600000E+02
1.600000E+02
1.600000E+02
1.600000E+02
1.600000E+02
1.600000E+02
1.600000E+02
1.600000E+02
1.600000E+02
1.600000E+02
1.600000E+02
1.600000E+02
1.600000E+02
1.600000E+02
1.600000E+02
1.600000E+02
1.600000E+02
1.600000E+02
1.600000E+02
1.600000E+02
1.600000E+02
1.600000E+02
1.600000E+02
1.600000E+02
1.600000E+02
1.600000E+02
1.600000E+02
1.600000E+02
1.600000E+02
1.600000E+02
1.600000E+02
1.600000E+02
1.600000E+02
1.600000E+02
1.600000E+02
1.600000E+02
1.600000E+02
1.600000E+02
1.600000E+02
1.600000E+02
1.600000E+02
1.600000E+02
1.600000E+02
1.600000E+02
1.600000E+02
1.600000E+02
1.600000E+02
1.600000E+02
1.600000E+02
1.600000E+02
1.600000E+02
1.600000E+02
1.600000E+02
1.600000E+02
1.600000E+02
1.600000E+02
1.600000E+02
1.600000E+02
1.600000E+02
1.600000E+02
1.600000E+02
1.600000E+02
1.600000E+02
1.600000E+02
1.600000E+02
1.600000E+02
1.600000E+02
1.600000E+02
1.600000E+02
1.600000E+02
1.600000E+02
1.600000E+02
1.600000E+02
1.600000E+02
1.600000E+02
1.600000E+02
1.600000E+02
1.600000E+02
1.600000E+02
1.600000E+02
1.600000E+02
1.600000E+02
1.600000E+02
1.600000E+02
1.600000E+02
1.600000E+02
1.600000E+02
1.600000E+02
1.600000E+02
1.600000E+02
1.600000E+02
1.600000E+02
1.600000E+02
1.600000E+02
1.600000E+02
1.600000E+02
1.600000E+02
1.600000E+02
1.600000E+02
1.600000E+02
1.600000E+02
1.600000E+02
1.600000E+02
1.600000E+02
1.600000E+02
1.600000E+02
1.600000E+02
1.600000E+02
1.600000E+02
1.600000E+02
1.600000E+02
1.600000E+02
1.600000E+02
1.600000E+02
1.600000E+02
1.600000E+02
1.600000E+02
1.600000E+02
1.600000E+02
1.600000E+02
1.600000E+02
1.600000E+02
1.600000E+02
1.600000E+02
1.600000E+02
1.600000E+02
1.600000E+02
1.600000E+02
1.600000E+02
1.600000E+02
1.600000E+02
1.600000E+02
1.600000E+02
1.600000E+02
1.600000E+02
1.600000E+02
1.600000E+02
1.600000E+02
1.600000E+02
1.600000E+02
1.600000E+02
1.600000E+02
1.600000E+02
1.600000E+02
1.600000E+02
1.600000E+02
1.600000E+02
1.600000E+02
1.600000E+02
1.600000E+02
1.600000E+02
1.600000E+02
1.600000E+02
1.600000E+02
1.600000E+02
1.600000E+02
1.600000E+02
1.600000E+02
1.600000E+02
1.600000E+02
1.600000E+02
1.600000E+02
1.600000E+02
1.600000E+02
1.600000E+02
1.600000E+02
1.600000E+02
1.600000E+02
1.600000E+02
1.650000E+02
1.650000E+02
1.650000E+02
1.650000E+02
1.650000E+02
1.650000E+02
1.650000E+02
1.650000E+02
1.650000E+02
1.650000E+02
1.650000E+02
1.650000E+02
1.650000E+02
1.650000E+02
1.650000E+02
1.650000E+02
1.650000E+02
1.650000E+02
1.650000E+02
1.650000E+02
1.650000E+02
1.650000E+02
1.650000E+02
1.650000E+02
1.650000E+02
1.650000E+02
1.650000E+02
1.650000E+02
1.650000E+02
1.650000E+02
1.650000E+02
1.650000E+02
1.650000E+02
1.650000E+02
1.650000E+02
1.650000E+02
1.650000E+02
1.650000E+02
1.650000E+02
1.650000E+02
1.650000E+02
1.650000E+02
1.650000E+02
1.650000E+02
1.650000E+02
1.650000E+02
1.650000E+02
1.650000E+02
1.650000E+02
1.650000E+02
1.650000E+02
1.650000E+02
1.650000E+02
1.650000E+02
1.650000E+02
1.650000E+02
1.650000E+02
1.650000E+02
1.650000E+02
1.650000E+02
1.650000E+02
1.650000E+02
1.650000E+02
1.650000E+02
1.650000E+02
1.650000E+02
1.650000E+02
1.650000E+02
1.650000E+02
1.650000E+02
1.650000E+02
1.650000E+02
1.650000E+02
1.650000E+02
1.650000E+02
1.650000E+02
1.650000E+02
1.650000E+02
1.650000E+02
1.650000E+02
1.650000E+02
1.650000E+02
1.650000E+02
1.650000E+02
1.650000E+02
1.650000E+02
1.650000E+02
1.650000E+02
1.650000E+02
1.650000E+02
1.650000E+02
1.650000E+02
1.650000E+02
1.650000E+02
1.650000E+02
1.650000E+02
1.650000E+02
1.650000E+02
1.650000E+02
1.650000E+02
1.650000E+02
1.650000E+02
1.650000E+02
1.650000E+02
1.650000E+02
1.650000E+02
1.650000E+02
1.650000E+02
1.650000E+02
1.650000E+02
1.650000E+02
1.650000E+02
1.650000E+02
1.650000E+02
1.650000E+02
1.650000E+02
1.650000E+02
1.650000E+02
1.650000E+02
1.650000E+02
1.650000E+02
1.650000E+02
1.650000E+02
1.650000E+02
1.650000E+02
1.650000E+02
1.650000E+02
1.650000E+02
1.650000E+02
1.650000E+02
1.650000E+02
1.650000E+02
1.650000E+02
1.650000E+02
1.650000E+02
1.650000E+02
1.650000E+02
1.650000E+02
1.650000E+02
1.650000E+02
1.650000E+02
1.650000E+02
1.650000E+02
1.650000E+02
1.650000E+02
1.650000E+02
1.650000E+02
1.650000E+02
1.650000E+02
1.650000E+02
1.650000E+02
1.650000E+02
1.650000E+02
1.650000E+02
1.650000E+02
1.650000E+02
1.650000E+02
1.650000E+02
1.650000E+02
1.650000E+02
1.650000E+02
1.650000E+02
1.650000E+02
1.650000E+02
1.650000E+02
1.650000E+02
1.650000E+02
1.650000E+02
1.650000E+02
1.650000E+02
1.650000E+02
1.650000E+02
1.650000E+02
1.650000E+02
1.650000E+02
1.650000E+02
1.650000E+02
1.650000E+02
1.650000E+02
1.650000E+02
1.650000E+02
1.650000E+02
1.650000E+02
1.650000E+02
1.650000E+02
1.650000E+02
1.650000E+02
1.650000E+02
1.650000E+02
1.650000E+02
1.650000E+02
1.650000E+02
1.650000E+02
1.650000E+02
1.650000E+02
1.650000E+02
1.650000E+02
1.650000E+02
1.650000E+02
1.650000E+02
1.650000E+02
1.700000E+02
1.700000E+02
1.700000E+02
1.700000E+02
1.700000E+02
1.700000E+02
1.700000E+02
1.700000E+02
1.700000E+02
1.700000E+02
1.700000E+02
1.700000E+02
1.700000E+02
1.700000E+02
1.700000E+02
1.700000E+02
1.700000E+02
1.700000E+02
1.700000E+02
1.700000E+02
1.700000E+02
1.700000E+02
1.700000E+02
1.700000E+02
1.700000E+02
1.700000E+02
1.700000E+02
1.700000E+02
1.700000E+02
1.700000E+02
1.700000E+02
1.700000E+02
1.700000E+02
1.700000E+02
1.700000E+02
1.700000E+02
1.700000E+02
1.700000E+02
1.700000E+02
1.700000E+02
1.700000E+02
1.700000E+02
1.700000E+02
1.700000E+02
1.700000E+02
1.700000E+02
1.700000E+02
1.700000E+02
1.700000E+02
1.700000E+02
1.700000E+02
1.700000E+02
1.700000E+02
1.700000E+02
1.700000E+02
1.700000E+02
1.700000E+02
1.700000E+02
1.700000E+02
1.700000E+02
1.700000E+02
1.700000E+02
1.700000E+02
1.700000E+02
1.700000E+02
1.700000E+02
1.700000E+02
1.700000E+02
1.700000E+02
1.700000E+02
1.700000E+02
1.700000E+02
1.700000E+02
1.700000E+02
1.700000E+02
1.700000E+02
1.700000E+02
1.700000E+02
1.700000E+02
1.700000E+02
1.700000E+02
1.700000E+02
1.700000E+02
1.700000E+02
1.700000E+02
1.700000E+02
1.700000E+02
1.700000E+02
1.700000E+02
1.700000E+02
1.700000E+02
1.700000E+02
1.700000E+02
1.700000E+02
1.700000E+02
1.700000E+02
1.700000E+02
1.700000E+02
1.700000E+02
1.700000E+02
1.700000E+02
1.700000E+02
1.700000E+02
1.700000E+02
1.700000E+02
1.700000E+02
1.700000E+02
1.700000E+02
1.700000E+02
1.700000E+02
1.700000E+02
1.700000E+02
1.700000E+02
1.700000E+02
1.700000E+02
1.700000E+02
1.700000E+02
1.700000E+02
1.700000E+02
1.700000E+02
1.700000E+02
1.700000E+02
1.700000E+02
1.700000E+02
1.700000E+02
1.700000E+02
1.700000E+02
1.700000E+02
1.700000E+02
1.700000E+02
1.700000E+02
1.700000E+02
1.700000E+02
1.700000E+02
1.700000E+02
1.700000E+02
1.700000E+02
1.700000E+02
1.700000E+02
1.700000E+02
1.700000E+02
1.700000E+02
1.700000E+02
1.700000E+02
1.700000E+02
1.700000E+02
1.700000E+02
1.700000E+02
1.700000E+02
1.700000E+02
1.700000E+02
1.700000E+02
1.700000E+02
1.700000E+02
1.700000E+02
1.700000E+02
1.700000E+02
1.700000E+02
1.700000E+02
1.700000E+02
1.700000E+02
1.700000E+02
1.700000E+02
1.700000E+02
1.700000E+02
1.700000E+02
1.700000E+02
1.700000E+02
1.700000E+02
1.700000E+02
1.700000E+02
1.700000E+02
1.700000E+02
1.700000E+02
1.700000E+02
1.700000E+02
1.700000E+02
1.700000E+02
1.700000E+02
1.700000E+02
1.700000E+02
1.700000E+02
1.700000E+02
1.700000E+02
1.700000E+02
1.700000E+02
1.700000E+02
1.700000E+02
1.700000E+02
1.700000E+02
1.700000E+02
1.700000E+02
1.700000E+02
1.700000E+02
1.700000E+02
1.700000E+02
1.700000E+02
1.700000E+02
1.700000E+02
1.700000E+02
1.700000E+02
1.750000E+02
1.750000E+02
1.750000E+02
1.750000E+02
1.750000E+02
1.750000E+02
1.750000E+02
1.750000E+02
1.750000E+02
1.750000E+02
1.750000E+02
1.750000E+02
1.750000E+02
1.750000E+02
1.750000E+02
1.750000E+02
1.750000E+02
1.750000E+02
1.750000E+02
1.750000E+02
1.750000E+02
1.750000E+02
1.750000E+02
1.750000E+02
1.750000E+02
1.750000E+02
1.750000E+02
1.750000E+02
1.750000E+02
1.750000E+02
1.750000E+02
1.750000E+02
1.750000E+02
1.750000E+02
1.750000E+02
1.750000E+02
1.750000E+02
1.750000E+02
1.750000E+02
1.750000E+02
1.750000E+02
1.750000E+02
1.750000E+02
1.750000E+02
1.750000E+02
1.750000E+02
1.750000E+02
1.750000E+02
1.750000E+02
1.750000E+02
1.750000E+02
1.750000E+02
1.750000E+02
1.750000E+02
1.750000E+02
1.750000E+02
1.750000E+02
1.750000E+02
1.750000E+02
1.750000E+02
1.750000E+02
1.750000E+02
1.750000E+02
1.750000E+02
1.750000E+02
1.750000E+02
1.750000E+02
1.750000E+02
1.750000E+02
1.750000E+02
1.750000E+02
1.750000E+02
1.750000E+02
1.750000E+02
1.750000E+02
1.750000E+02
1.750000E+02
1.750000E+02
1.750000E+02
1.750000E+02
1.750000E+02
1.750000E+02
1.750000E+02
1.750000E+02
1.750000E+02
1.750000E+02
1.750000E+02
1.750000E+02
1.750000E+02
1.750000E+02
1.750000E+02
1.750000E+02
1.750000E+02
1.750000E+02
1.750000E+02
1.750000E+02
1.750000E+02
1.750000E+02
1.750000E+02
1.750000E+02
1.750000E+02
1.750000E+02
1.750000E+02
1.750000E+02
1.750000E+02
1.750000E+02
1.750000E+02
1.750000E+02
1.750000E+02
1.750000E+02
1.750000E+02
1.750000E+02
1.750000E+02
1.750000E+02
1.750000E+02
1.750000E+02
1.750000E+02
1.750000E+02
1.750000E+02
1.750000E+02
1.750000E+02
1.750000E+02
1.750000E+02
1.750000E+02
1.750000E+02
1.750000E+02
1.750000E+02
1.750000E+02
1.750000E+02
1.750000E+02
1.750000E+02
1.750000E+02
1.750000E+02
1.750000E+02
1.750000E+02
1.750000E+02
1.750000E+02
1.750000E+02
1.750000E+02
1.750000E+02
1.750000E+02
1.750000E+02
1.750000E+02
1.750000E+02
1.750000E+02
1.750000E+02
1.750000E+02
1.750000E+02
1.750000E+02
1.750000E+02
1.750000E+02
1.750000E+02
1.750000E+02
1.750000E+02
1.750000E+02
1.750000E+02
1.750000E+02
1.750000E+02
1.750000E+02
1.750000E+02
1.750000E+02
1.750000E+02
1.750000E+02
1.750000E+02
1.750000E+02
1.750000E+02
1.750000E+02
1.750000E+02
1.750000E+02
1.750000E+02
1.750000E+02
1.750000E+02
1.750000E+02
1.750000E+02
1.750000E+02
1.750000E+02
1.750000E+02
1.750000E+02
1.750000E+02
1.750000E+02
1.750000E+02
1.750000E+02
1.750000E+02
1.750000E+02
1.750000E+02
1.750000E+02
1.750000E+02
1.750000E+02
1.750000E+02
1.750000E+02
1.750000E+02
1.750000E+02
1.750000E+02
1.750000E+02
1.750000E+02
1.750000E+02
1.750000E+02
1.750000E+02
1.750000E+02
1.750000E+02
1.750000E+02
1.800000E+02
1.800000E+02
1.800000E+02
1.800000E+02
1.800000E+02
1.800000E+02
1.800000E+02
1.800000E+02
1.800000E+02
1.800000E+02
1.800000E+02
1.800000E+02
1.800000E+02
1.800000E+02
1.800000E+02
1.800000E+02
1.800000E+02
1.800000E+02
1.800000E+02
1.800000E+02
1.800000E+02
1.800000E+02
1.800000E+02
1.800000E+02
1.800000E+02
1.800000E+02
1.800000E+02
1.800000E+02
1.800000E+02
1.800000E+02
1.800000E+02
1.800000E+02
1.800000E+02
1.800000E+02
1.800000E+02
1.800000E+02
1.800000E+02
1.800000E+02
1.800000E+02
1.800000E+02
1.800000E+02
1.800000E+02
1.800000E+02
1.800000E+02
1.800000E+02
1.800000E+02
1.800000E+02
1.800000E+02
1.800000E+02
1.800000E+02
1.800000E+02
1.800000E+02
1.800000E+02
1.800000E+02
1.800000E+02
1.800000E+02
1.800000E+02
1.800000E+02
1.800000E+02
1.800000E+02
1.800000E+02
1.800000E+02
1.800000E+02
1.800000E+02
1.800000E+02
1.800000E+02
1.800000E+02
1.800000E+02
1.800000E+02
1.800000E+02
1.800000E+02
1.800000E+02
1.800000E+02
1.800000E+02
1.800000E+02
1.800000E+02
1.800000E+02
1.800000E+02
1.800000E+02
1.800000E+02
1.800000E+02
1.800000E+02
1.800000E+02
1.800000E+02
1.800000E+02
1.800000E+02
1.800000E+02
1.800000E+02
1.800000E+02
1.800000E+02
1.800000E+02
1.800000E+02
1.800000E+02
1.800000E+02
1.800000E+02
1.800000E+02
1.800000E+02
1.800000E+02
1.800000E+02
1.800000E+02
1.800000E+02
1.800000E+02
1.800000E+02
1.800000E+02
1.800000E+02
1.800000E+02
1.800000E+02
1.800000E+02
1.800000E+02
1.800000E+02
1.800000E+02
1.800000E+02
1.800000E+02
1.800000E+02
1.800000E+02
1.800000E+02
1.800000E+02
1.800000E+02
1.800000E+02
1.800000E+02
1.800000E+02
1.800000E+02
1.800000E+02
1.800000E+02
1.800000E+02
1.800000E+02
1.800000E+02
1.800000E+02
1.800000E+02
1.800000E+02
1.800000E+02
1.800000E+02
1.800000E+02
1.800000E+02
1.800000E+02
1.800000E+02
1.800000E+02
1.800000E+02
1.800000E+02
1.800000E+02
1.800000E+02
1.800000E+02
1.800000E+02
1.800000E+02
1.800000E+02
1.800000E+02
1.800000E+02
1.800000E+02
1.800000E+02
1.800000E+02
1.800000E+02
1.800000E+02
1.800000E+02
1.800000E+02
1.800000E+02
1.800000E+02
1.800000E+02
1.800000E+02
1.800000E+02
1.800000E+02
1.800000E+02
1.800000E+02
1.800000E+02
1.800000E+02
1.800000E+02
1.800000E+02
1.800000E+02
1.800000E+02
1.800000E+02
1.800000E+02
1.800000E+02
1.800000E+02
1.800000E+02
1.800000E+02
1.800000E+02
1.800000E+02
1.800000E+02
1.800000E+02
1.800000E+02
1.800000E+02
1.800000E+02
1.800000E+02
1.800000E+02
1.800000E+02
1.800000E+02
1.800000E+02
1.800000E+02
1.800000E+02
1.800000E+02
1.800000E+02
1.800000E+02
1.800000E+02
1.800000E+02
1.800000E+02
1.800000E+02
1.800000E+02
1.800000E+02
1.800000E+02
1.800000E+02
1.800000E+02
1.800000E+02
1.850000E+02
1.850000E+02
1.850000E+02
1.850000E+02
1.850000E+02
1.850000E+02
1.850000E+02
1.850000E+02
1.850000E+02
1.850000E+02
1.850000E+02
1.850000E+02
1.850000E+02
1.850000E+02
1.850000E+02
1.850000E+02
1.850000E+02
1.850000E+02
1.850000E+02
1.850000E+02
1.850000E+02
1.850000E+02
1.850000E+02
1.850000E+02
1.850000E+02
1.850000E+02
1.850000E+02
1.850000E+02
1.850000E+02
1.850000E+02
1.850000E+02
1.850000E+02
1.850000E+02
1.850000E+02
1.850000E+02
1.850000E+02
1.850000E+02
1.850000E+02
1.850000E+02
1.850000E+02
1.850000E+02
1.850000E+02
1.850000E+02
1.850000E+02
1.850000E+02
1.850000E+02
1.850000E+02
1.850000E+02
1.850000E+02
1.850000E+02
1.850000E+02
1.850000E+02
1.850000E+02
1.850000E+02
1.850000E+02
1.850000E+02
1.850000E+02
1.850000E+02
1.850000E+02
1.850000E+02
1.850000E+02
1.850000E+02
1.850000E+02
1.850000E+02
1.850000E+02
1.850000E+02
1.850000E+02
1.850000E+02
1.850000E+02
1.850000E+02
1.850000E+02
1.850000E+02
1.850000E+02
1.850000E+02
1.850000E+02
1.850000E+02
1.850000E+02
1.850000E+02
1.850000E+02
1.850000E+02
1.850000E+02
1.850000E+02
1.850000E+02
1.850000E+02
1.850000E+02
1.850000E+02
1.850000E+02
1.850000E+02
1.850000E+02
1.850000E+02
1.850000E+02
1.850000E+02
1.850000E+02
1.850000E+02
1.850000E+02
1.850000E+02
1.850000E+02
1.850000E+02
1.850000E+02
1.850000E+02
1.850000E+02
1.850000E+02
1.850000E+02
1.850000E+02
1.850000E+02
1.850000E+02
1.850000E+02
1.850000E+02
1.850000E+02
1.850000E+02
1.850000E+02
1.850000E+02
1.850000E+02
1.850000E+02
1.850000E+02
1.850000E+02
1.850000E+02
1.850000E+02
1.850000E+02
1.850000E+02
1.850000E+02
1.850000E+02
1.850000E+02
1.850000E+02
1.850000E+02
1.850000E+02
1.850000E+02
1.850000E+02
1.850000E+02
1.850000E+02
1.850000E+02
1.850000E+02
1.850000E+02
1.850000E+02
1.850000E+02
1.850000E+02
1.850000E+02
1.850000E+02
1.850000E+02
1.850000E+02
1.850000E+02
1.850000E+02
1.850000E+02
1.850000E+02
1.850000E+02
1.850000E+02
1.850000E+02
1.850000E+02
1.850000E+02
1.850000E+02
1.850000E+02
1.850000E+02
1.850000E+02
1.850000E+02
1.850000E+02
1.850000E+02
1.850000E+02
1.850000E+02
1.850000E+02
1.850000E+02
1.850000E+02
1.850000E+02
1.850000E+02
1.850000E+02
1.850000E+02
1.850000E+02
1.850000E+02
1.850000E+02
1.850000E+02
1.850000E+02
1.850000E+02
1.850000E+02
1.850000E+02
1.850000E+02
1.850000E+02
1.850000E+02
1.850000E+02
1.850000E+02
1.850000E+02
1.850000E+02
1.850000E+02
1.850000E+02
1.850000E+02
1.850000E+02
1.850000E+02
1.850000E+02
1.850000E+02
1.850000E+02
1.850000E+02
1.850000E+02
1.850000E+02
1.850000E+02
1.850000E+02
1.850000E+02
1.850000E+02
1.850000E+02
1.850000E+02
1.850000E+02
1.850000E+02
1.850000E+02
1.850000E+02
1.900000E+02
1.900000E+02
1.900000E+02
1.900000E+02
1.900000E+02
1.900000E+02
1.900000E+02
1.900000E+02
1.900000E+02
1.900000E+02
1.900000E+02
1.900000E+02
1.900000E+02
1.900000E+02
1.900000E+02
1.900000E+02
1.900000E+02
1.900000E+02
1.900000E+02
1.900000E+02
1.900000E+02
1.900000E+02
1.900000E+02
1.900000E+02
1.900000E+02
1.900000E+02
1.900000E+02
1.900000E+02
1.900000E+02
1.900000E+02
1.900000E+02
1.900000E+02
1.900000E+02
1.900000E+02
1.900000E+02
1.900000E+02
1.900000E+02
1.900000E+02
1.900000E+02
1.900000E+02
1.900000E+02
1.900000E+02
1.900000E+02
1.900000E+02
1.900000E+02
1.900000E+02
1.900000E+02
1.900000E+02
1.900000E+02
1.900000E+02
1.900000E+02
1.900000E+02
1.900000E+02
1.900000E+02
1.900000E+02
1.900000E+02
1.900000E+02
1.900000E+02
1.900000E+02
1.900000E+02
1.900000E+02
1.900000E+02
1.900000E+02
1.900000E+02
1.900000E+02
1.900000E+02
1.900000E+02
1.900000E+02
1.900000E+02
1.900000E+02
1.900000E+02
1.900000E+02
1.900000E+02
1.900000E+02
1.900000E+02
1.900000E+02
1.900000E+02
1.900000E+02
1.900000E+02
1.900000E+02
1.900000E+02
1.900000E+02
1.900000E+02
1.900000E+02
1.900000E+02
1.900000E+02
1.900000E+02
1.900000E+02
1.900000E+02
1.900000E+02
1.900000E+02
1.900000E+02
1.900000E+02
1.900000E+02
1.900000E+02
1.900000E+02
1.900000E+02
1.900000E+02
1.900000E+02
1.900000E+02
1.900000E+02
1.900000E+02
1.900000E+02
1.900000E+02
1.900000E+02
1.900000E+02
1.900000E+02
1.900000E+02
1.900000E+02
1.900000E+02
1.900000E+02
1.900000E+02
1.900000E+02
1.900000E+02
1.900000E+02
1.900000E+02
1.900000E+02
1.900000E+02
1.900000E+02
1.900000E+02
1.900000E+02
1.900000E+02
1.900000E+02
1.900000E+02
1.900000E+02
1.900000E+02
1.900000E+02
1.900000E+02
1.900000E+02
1.900000E+02
1.900000E+02
1.900000E+02
1.900000E+02
1.900000E+02
1.900000E+02
1.900000E+02
1.900000E+02
1.900000E+02
1.900000E+02
1.900000E+02
1.900000E+02
1.900000E+02
1.900000E+02
1.900000E+02
1.900000E+02
1.900000E+02
1.900000E+02
1.900000E+02
1.900000E+02
1.900000E+02
1.900000E+02
1.900000E+02
1.900000E+02
1.900000E+02
1.900000E+02
1.900000E+02
1.900000E+02
1.900000E+02
1.900000E+02
1.900000E+02
1.900000E+02
1.900000E+02
1.900000E+02
1.900000E+02
1.900000E+02
1.900000E+02
1.900000E+02
1.900000E+02
1.900000E+02
1.900000E+02
1.900000E+02
1.900000E+02
1.900000E+02
1.900000E+02
1.900000E+02
1.900000E+02
1.900000E+02
1.900000E+02
1.900000E+02
1.900000E+02
1.900000E+02
1.900000E+02
1.900000E+02
1.900000E+02
1.900000E+02
1.900000E+02
1.900000E+02
1.900000E+02
1.900000E+02
1.900000E+02
1.900000E+02
1.900000E+02
1.900000E+02
1.900000E+02
1.900000E+02
1.900000E+02
1.900000E+02
1.900000E+02
1.900000E+02
1.900000E+02
1.900000E+02
1.950000E+02
1.950000E+02
1.950000E+02
1.950000E+02
1.950000E+02
1.950000E+02
1.950000E+02
1.950000E+02
1.950000E+02
1.950000E+02
1.950000E+02
1.950000E+02
1.950000E+02
1.950000E+02
1.950000E+02
1.950000E+02
1.950000E+02
1.950000E+02
1.950000E+02
1.950000E+02
1.950000E+02
1.950000E+02
1.950000E+02
1.950000E+02
1.950000E+02
1.950000E+02
1.950000E+02
1.950000E+02
1.950000E+02
1.950000E+02
1.950000E+02
1.950000E+02
1.950000E+02
1.950000E+02
1.950000E+02
1.950000E+02
1.950000E+02
1.950000E+02
1.950000E+02
1.950000E+02
1.950000E+02
1.950000E+02
1.950000E+02
1.950000E+02
1.950000E+02
1.950000E+02
1.950000E+02
1.950000E+02
1.950000E+02
1.950000E+02
1.950000E+02
1.950000E+02
1.950000E+02
1.950000E+02
1.950000E+02
1.950000E+02
1.950000E+02
1.950000E+02
1.950000E+02
1.950000E+02
1.950000E+02
1.950000E+02
1.950000E+02
1.950000E+02
1.950000E+02
1.950000E+02
1.950000E+02
1.950000E+02
1.950000E+02
1.950000E+02
1.950000E+02
1.950000E+02
1.950000E+02
1.950000E+02
1.950000E+02
1.950000E+02
1.950000E+02
1.950000E+02
1.950000E+02
1.950000E+02
1.950000E+02
1.950000E+02
1.950000E+02
1.950000E+02
1.950000E+02
1.950000E+02
1.950000E+02
1.950000E+02
1.950000E+02
1.950000E+02
1.950000E+02
1.950000E+02
1.950000E+02
1.950000E+02
1.950000E+02
1.950000E+02
1.950000E+02
1.950000E+02
1.950000E+02
1.950000E+02
1.950000E+02
1.950000E+02
1.950000E+02
1.950000E+02
1.950000E+02
1.950000E+02
1.950000E+02
1.950000E+02
1.950000E+02
1.950000E+02
1.950000E+02
1.950000E+02
1.950000E+02
1.950000E+02
1.950000E+02
1.950000E+02
1.950000E+02
1.950000E+02
1.950000E+02
1.950000E+02
1.950000E+02
1.950000E+02
1.950000E+02
1.950000E+02
1.950000E+02
1.950000E+02
1.950000E+02
1.950000E+02
1.950000E+02
1.950000E+02
1.950000E+02
1.950000E+02
1.950000E+02
1.950000E+02
1.950000E+02
1.950000E+02
1.950000E+02
1.950000E+02
1.950000E+02
1.950000E+02
1.950000E+02
1.950000E+02
1.950000E+02
1.950000E+02
1.950000E+02
1.950000E+02
1.950000E+02
1.950000E+02
1.950000E+02
1.950000E+02
1.950000E+02
1.950000E+02
1.950000E+02
1.950000E+02
1.950000E+02
1.950000E+02
1.950000E+02
1.950000E+02
1.950000E+02
1.950000E+02
1.950000E+02
1.950000E+02
1.950000E+02
1.950000E+02
1.950000E+02
1.950000E+02
1.950000E+02
1.950000E+02
1.950000E+02
1.950000E+02
1.950000E+02
1.950000E+02
1.950000E+02
1.950000E+02
1.950000E+02
1.950000E+02
1.950000E+02
1.950000E+02
1.950000E+02
1.950000E+02
1.950000E+02
1.950000E+02
1.950000E+02
1.950000E+02
1.950000E+02
1.950000E+02
1.950000E+02
1.950000E+02
1.950000E+02
1.950000E+02
1.950000E+02
1.950000E+02
1.950000E+02
1.950000E+02
1.950000E+02
1.950000E+02
1.950000E+02
1.950000E+02
1.950000E+02
1.950000E+02
1.950000E+02
2.000000E+02
2.000000E+02
2.000000E+02
2.000000E+02
2.000000E+02
2.000000E+02
2.000000E+02
2.000000E+02
2.000000E+02
2.000000E+02
2.000000E+02
2.000000E+02
2.000000E+02
2.000000E+02
2.000000E+02
2.000000E+02
2.000000E+02
2.000000E+02
2.000000E+02
2.000000E+02
2.000000E+02
2.000000E+02
2.000000E+02
2.000000E+02
2.000000E+02
2.000000E+02
2.000000E+02
2.000000E+02
2.000000E+02
2.000000E+02
2.000000E+02
2.000000E+02
2.000000E+02
2.000000E+02
2.000000E+02
2.000000E+02
2.000000E+02
2.000000E+02
2.000000E+02
2.000000E+02
2.000000E+02
2.000000E+02
2.000000E+02
2.000000E+02
2.000000E+02
2.000000E+02
2.000000E+02
2.000000E+02
2.000000E+02
2.000000E+02
2.000000E+02
2.000000E+02
2.000000E+02
2.000000E+02
2.000000E+02
2.000000E+02
2.000000E+02
2.000000E+02
2.000000E+02
2.000000E+02
2.000000E+02
2.000000E+02
2.000000E+02
2.000000E+02
2.000000E+02
2.000000E+02
2.000000E+02
2.000000E+02
2.000000E+02
2.000000E+02
2.000000E+02
2.000000E+02
2.000000E+02
2.000000E+02
2.000000E+02
2.000000E+02
2.000000E+02
2.000000E+02
2.000000E+02
2.000000E+02
2.000000E+02
2.000000E+02
2.000000E+02
2.000000E+02
2.000000E+02
2.000000E+02
2.000000E+02
2.000000E+02
2.000000E+02
2.000000E+02
2.000000E+02
2.000000E+02
2.000000E+02
2.000000E+02
2.000000E+02
2.000000E+02
2.000000E+02
2.000000E+02
2.000000E+02
2.000000E+02
2.000000E+02
2.000000E+02
2.000000E+02
2.000000E+02
2.000000E+02
2.000000E+02
2.000000E+02
2.000000E+02
2.000000E+02
2.000000E+02
2.000000E+02
2.000000E+02
2.000000E+02
2.000000E+02
2.000000E+02
2.000000E+02
2.000000E+02
2.000000E+02
2.000000E+02
2.000000E+02
2.000000E+02
2.000000E+02
2.000000E+02
2.000000E+02
2.000000E+02
2.000000E+02
2.000000E+02
2.000000E+02
2.000000E+02
2.000000E+02
2.000000E+02
2.000000E+02
2.000000E+02
2.000000E+02
2.000000E+02
2.000000E+02
2.000000E+02
2.000000E+02
2.000000E+02
2.000000E+02
2.000000E+02
2.000000E+02
2.000000E+02
2.000000E+02
2.000000E+02
2.000000E+02
2.000000E+02
2.000000E+02
2.000000E+02
2.000000E+02
2.000000E+02
2.000000E+02
2.000000E+02
2.000000E+02
2.000000E+02
2.000000E+02
2.000000E+02
2.000000E+02
2.000000E+02
2.000000E+02
2.000000E+02
2.000000E+02
2.000000E+02
2.000000E+02
2.000000E+02
2.000000E+02
2.000000E+02
2.000000E+02
2.000000E+02
2.000000E+02
2.000000E+02
2.000000E+02
2.000000E+02
2.000000E+02
2.000000E+02
2.000000E+02
2.000000E+02
2.000000E+02
2.000000E+02
2.000000E+02
2.000000E+02
2.000000E+02
2.000000E+02
2.000000E+02
2.000000E+02
2.000000E+02
2.000000E+02
2.000000E+02
2.000000E+02
2.000000E+02
2.000000E+02
2.000000E+02
2.000000E+02
2.000000E+02
2.000000E+02
2.000000E+02
2.000000E+02
2.000000E+02
2.000000E+02
2.000000E+02
2.000000E+02
2.050000E+02
2.050000E+02
2.050000E+02
2.050000E+02
2.050000E+02
2.050000E+02
2.050000E+02
2.050000E+02
2.050000E+02
2.050000E+02
2.050000E+02
2.050000E+02
2.050000E+02
2.050000E+02
2.050000E+02
2.050000E+02
2.050000E+02
2.050000E+02
2.050000E+02
2.050000E+02
2.050000E+02
2.050000E+02
2.050000E+02
2.050000E+02
2.050000E+02
2.050000E+02
2.050000E+02
2.050000E+02
2.050000E+02
2.050000E+02
2.050000E+02
2.050000E+02
2.050000E+02
2.050000E+02
2.050000E+02
2.050000E+02
2.050000E+02
2.050000E+02
2.050000E+02
2.050000E+02
2.050000E+02
2.050000E+02
2.050000E+02
2.050000E+02
2.050000E+02
2.050000E+02
2.050000E+02
2.050000E+02
2.050000E+02
2.050000E+02
2.050000E+02
2.050000E+02
2.050000E+02
2.050000E+02
2.050000E+02
2.050000E+02
2.050000E+02
2.050000E+02
2.050000E+02
2.050000E+02
2.050000E+02
2.050000E+02
2.050000E+02
2.050000E+02
2.050000E+02
2.050000E+02
2.050000E+02
2.050000E+02
2.050000E+02
2.050000E+02
2.050000E+02
2.050000E+02
2.050000E+02
2.050000E+02
2.050000E+02
2.050000E+02
2.050000E+02
2.050000E+02
2.050000E+02
2.050000E+02
2.050000E+02
2.050000E+02
2.050000E+02
2.050000E+02
2.050000E+02
2.050000E+02
2.050000E+02
2.050000E+02
2.050000E+02
2.050000E+02
2.050000E+02
2.050000E+02
2.050000E+02
2.050000E+02
2.050000E+02
2.050000E+02
2.050000E+02
2.050000E+02
2.050000E+02
2.050000E+02
2.050000E+02
2.050000E+02
2.050000E+02
2.050000E+02
2.050000E+02
2.050000E+02
2.050000E+02
2.050000E+02
2.050000E+02
2.050000E+02
2.050000E+02
2.050000E+02
2.050000E+02
2.050000E+02
2.050000E+02
2.050000E+02
2.050000E+02
2.050000E+02
2.050000E+02
2.050000E+02
2.050000E+02
2.050000E+02
2.050000E+02
2.050000E+02
2.050000E+02
2.050000E+02
2.050000E+02
2.050000E+02
2.050000E+02
2.050000E+02
2.050000E+02
2.050000E+02
2.050000E+02
2.050000E+02
2.050000E+02
2.050000E+02
2.050000E+02
2.050000E+02
2.050000E+02
2.050000E+02
2.050000E+02
2.050000E+02
2.050000E+02
2.050000E+02
2.050000E+02
2.050000E+02
2.050000E+02
2.050000E+02
2.050000E+02
2.050000E+02
2.050000E+02
2.050000E+02
2.050000E+02
2.050000E+02
2.050000E+02
2.050000E+02
2.050000E+02
2.050000E+02
2.050000E+02
2.050000E+02
2.050000E+02
2.050000E+02
2.050000E+02
2.050000E+02
2.050000E+02
2.050000E+02
2.050000E+02
2.050000E+02
2.050000E+02
2.050000E+02
2.050000E+02
2.050000E+02
2.050000E+02
2.050000E+02
2.050000E+02
2.050000E+02
2.050000E+02
2.050000E+02
2.050000E+02
2.050000E+02
2.050000E+02
2.050000E+02
2.050000E+02
2.050000E+02
2.050000E+02
2.050000E+02
2.050000E+02
2.050000E+02
2.050000E+02
2.050000E+02
2.050000E+02
2.050000E+02
2.050000E+02
2.050000E+02
2.050000E+02
2.050000E+02
2.050000E+02
2.050000E+02
2.050000E+02
2.050000E+02
2.050000E+02
2.100000E+02
2.100000E+02
2.100000E+02
2.100000E+02
2.100000E+02
2.100000E+02
2.100000E+02
2.100000E+02
2.100000E+02
2.100000E+02
2.100000E+02
2.100000E+02
2.100000E+02
2.100000E+02
2.100000E+02
2.100000E+02
2.100000E+02
2.100000E+02
2.100000E+02
2.100000E+02
2.100000E+02
2.100000E+02
2.100000E+02
2.100000E+02
2.100000E+02
2.100000E+02
2.100000E+02
2.100000E+02
2.100000E+02
2.100000E+02
2.100000E+02
2.100000E+02
2.100000E+02
2.100000E+02
2.100000E+02
2.100000E+02
2.100000E+02
2.100000E+02
2.100000E+02
2.100000E+02
2.100000E+02
2.100000E+02
2.100000E+02
2.100000E+02
2.100000E+02
2.100000E+02
2.100000E+02
2.100000E+02
2.100000E+02
2.100000E+02
2.100000E+02
2.100000E+02
2.100000E+02
2.100000E+02
2.100000E+02
2.100000E+02
2.100000E+02
2.100000E+02
2.100000E+02
2.100000E+02
2.100000E+02
2.100000E+02
2.100000E+02
2.100000E+02
2.100000E+02
2.100000E+02
2.100000E+02
2.100000E+02
2.100000E+02
2.100000E+02
2.100000E+02
2.100000E+02
2.100000E+02
2.100000E+02
2.100000E+02
2.100000E+02
2.100000E+02
2.100000E+02
2.100000E+02
2.100000E+02
2.100000E+02
2.100000E+02
2.100000E+02
2.100000E+02
2.100000E+02
2.100000E+02
2.100000E+02
2.100000E+02
2.100000E+02
2.100000E+02
2.100000E+02
2.100000E+02
2.100000E+02
2.100000E+02
2.100000E+02
2.100000E+02
2.100000E+02
2.100000E+02
2.100000E+02
2.100000E+02
2.100000E+02
2.100000E+02
2.100000E+02
2.100000E+02
2.100000E+02
2.100000E+02
2.100000E+02
2.100000E+02
2.100000E+02
2.100000E+02
2.100000E+02
2.100000E+02
2.100000E+02
2.100000E+02
2.100000E+02
2.100000E+02
2.100000E+02
2.100000E+02
2.100000E+02
2.100000E+02
2.100000E+02
2.100000E+02
2.100000E+02
2.100000E+02
2.100000E+02
2.100000E+02
2.100000E+02
2.100000E+02
2.100000E+02
2.100000E+02
2.100000E+02
2.100000E+02
2.100000E+02
2.100000E+02
2.100000E+02
2.100000E+02
2.100000E+02
2.100000E+02
2.100000E+02
2.100000E+02
2.100000E+02
2.100000E+02
2.100000E+02
2.100000E+02
2.100000E+02
2.100000E+02
2.100000E+02
2.100000E+02
2.100000E+02
2.100000E+02
2.100000E+02
2.100000E+02
2.100000E+02
2.100000E+02
2.100000E+02
2.100000E+02
2.100000E+02
2.100000E+02
2.100000E+02
2.100000E+02
2.100000E+02
2.100000E+02
2.100000E+02
2.100000E+02
2.100000E+02
2.100000E+02
2.100000E+02
2.100000E+02
2.100000E+02
2.100000E+02
2.100000E+02
2.100000E+02
2.100000E+02
2.100000E+02
2.100000E+02
2.100000E+02
2.100000E+02
2.100000E+02
2.100000E+02
2.100000E+02
2.100000E+02
2.100000E+02
2.100000E+02
2.100000E+02
2.100000E+02
2.100000E+02
2.100000E+02
2.100000E+02
2.100000E+02
2.100000E+02
2.100000E+02
2.100000E+02
2.100000E+02
2.100000E+02
2.100000E+02
2.100000E+02
2.100000E+02
2.100000E+02
2.100000E+02
2.100000E+02
2.100000E+02
2.150000E+02
2.150000E+02
2.150000E+02
2.150000E+02
2.150000E+02
2.150000E+02
2.150000E+02
2.150000E+02
2.150000E+02
2.150000E+02
2.150000E+02
2.150000E+02
2.150000E+02
2.150000E+02
2.150000E+02
2.150000E+02
2.150000E+02
2.150000E+02
2.150000E+02
2.150000E+02
2.150000E+02
2.150000E+02
2.150000E+02
2.150000E+02
2.150000E+02
2.150000E+02
2.150000E+02
2.150000E+02
2.150000E+02
2.150000E+02
2.150000E+02
2.150000E+02
2.150000E+02
2.150000E+02
2.150000E+02
2.150000E+02
2.150000E+02
2.150000E+02
2.150000E+02
2.150000E+02
2.150000E+02
2.150000E+02
2.150000E+02
2.150000E+02
2.150000E+02
2.150000E+02
2.150000E+02
2.150000E+02
2.150000E+02
2.150000E+02
2.150000E+02
2.150000E+02
2.150000E+02
2.150000E+02
2.150000E+02
2.150000E+02
2.150000E+02
2.150000E+02
2.150000E+02
2.150000E+02
2.150000E+02
2.150000E+02
2.150000E+02
2.150000E+02
2.150000E+02
2.150000E+02
2.150000E+02
2.150000E+02
2.150000E+02
2.150000E+02
2.150000E+02
2.150000E+02
2.150000E+02
2.150000E+02
2.150000E+02
2.150000E+02
2.150000E+02
2.150000E+02
2.150000E+02
2.150000E+02
2.150000E+02
2.150000E+02
2.150000E+02
2.150000E+02
2.150000E+02
2.150000E+02
2.150000E+02
2.150000E+02
2.150000E+02
2.150000E+02
2.150000E+02
2.150000E+02
2.150000E+02
2.150000E+02
2.150000E+02
2.150000E+02
2.150000E+02
2.150000E+02
2.150000E+02
2.150000E+02
2.150000E+02
2.150000E+02
2.150000E+02
2.150000E+02
2.150000E+02
2.150000E+02
2.150000E+02
2.150000E+02
2.150000E+02
2.150000E+02
2.150000E+02
2.150000E+02
2.150000E+02
2.150000E+02
2.150000E+02
2.150000E+02
2.150000E+02
2.150000E+02
2.150000E+02
2.150000E+02
2.150000E+02
2.150000E+02
2.150000E+02
2.150000E+02
2.150000E+02
2.150000E+02
2.150000E+02
2.150000E+02
2.150000E+02
2.150000E+02
2.150000E+02
2.150000E+02
2.150000E+02
2.150000E+02
2.150000E+02
2.150000E+02
2.150000E+02
2.150000E+02
2.150000E+02
2.150000E+02
2.150000E+02
2.150000E+02
2.150000E+02
2.150000E+02
2.150000E+02
2.150000E+02
2.150000E+02
2.150000E+02
2.150000E+02
2.150000E+02
2.150000E+02
2.150000E+02
2.150000E+02
2.150000E+02
2.150000E+02
2.150000E+02
2.150000E+02
2.150000E+02
2.150000E+02
2.150000E+02
2.150000E+02
2.150000E+02
2.150000E+02
2.150000E+02
2.150000E+02
2.150000E+02
2.150000E+02
2.150000E+02
2.150000E+02
2.150000E+02
2.150000E+02
2.150000E+02
2.150000E+02
2.150000E+02
2.150000E+02
2.150000E+02
2.150000E+02
2.150000E+02
2.150000E+02
2.150000E+02
2.150000E+02
2.150000E+02
2.150000E+02
2.150000E+02
2.150000E+02
2.150000E+02
2.150000E+02
2.150000E+02
2.150000E+02
2.150000E+02
2.150000E+02
2.150000E+02
2.150000E+02
2.150000E+02
2.150000E+02
2.150000E+02
2.150000E+02
2.150000E+02
2.150000E+02
2.150000E+02
2.150000E+02
2.200000E+02
2.200000E+02
2.200000E+02
2.200000E+02
2.200000E+02
2.200000E+02
2.200000E+02
2.200000E+02
2.200000E+02
2.200000E+02
2.200000E+02
2.200000E+02
2.200000E+02
2.200000E+02
2.200000E+02
2.200000E+02
2.200000E+02
2.200000E+02
2.200000E+02
2.200000E+02
2.200000E+02
2.200000E+02
2.200000E+02
2.200000E+02
2.200000E+02
2.200000E+02
2.200000E+02
2.200000E+02
2.200000E+02
2.200000E+02
2.200000E+02
2.200000E+02
2.200000E+02
2.200000E+02
2.200000E+02
2.200000E+02
2.200000E+02
2.200000E+02
2.200000E+02
2.200000E+02
2.200000E+02
2.200000E+02
2.200000E+02
2.200000E+02
2.200000E+02
2.200000E+02
2.200000E+02
2.200000E+02
2.200000E+02
2.200000E+02
2.200000E+02
2.200000E+02
2.200000E+02
2.200000E+02
2.200000E+02
2.200000E+02
2.200000E+02
2.200000E+02
2.200000E+02
2.200000E+02
2.200000E+02
2.200000E+02
2.200000E+02
2.200000E+02
2.200000E+02
2.200000E+02
2.200000E+02
2.200000E+02
2.200000E+02
2.200000E+02
2.200000E+02
2.200000E+02
2.200000E+02
2.200000E+02
2.200000E+02
2.200000E+02
2.200000E+02
2.200000E+02
2.200000E+02
2.200000E+02
2.200000E+02
2.200000E+02
2.200000E+02
2.200000E+02
2.200000E+02
2.200000E+02
2.200000E+02
2.200000E+02
2.200000E+02
2.200000E+02
2.200000E+02
2.200000E+02
2.200000E+02
2.200000E+02
2.200000E+02
2.200000E+02
2.200000E+02
2.200000E+02
2.200000E+02
2.200000E+02
2.200000E+02
2.200000E+02
2.200000E+02
2.200000E+02
2.200000E+02
2.200000E+02
2.200000E+02
2.200000E+02
2.200000E+02
2.200000E+02
2.200000E+02
2.200000E+02
2.200000E+02
2.200000E+02
2.200000E+02
2.200000E+02
2.200000E+02
2.200000E+02
2.200000E+02
2.200000E+02
2.200000E+02
2.200000E+02
2.200000E+02
2.200000E+02
2.200000E+02
2.200000E+02
2.200000E+02
2.200000E+02
2.200000E+02
2.200000E+02
2.200000E+02
2.200000E+02
2.200000E+02
2.200000E+02
2.200000E+02
2.200000E+02
2.200000E+02
2.200000E+02
2.200000E+02
2.200000E+02
2.200000E+02
2.200000E+02
2.200000E+02
2.200000E+02
2.200000E+02
2.200000E+02
2.200000E+02
2.200000E+02
2.200000E+02
2.200000E+02
2.200000E+02
2.200000E+02
2.200000E+02
2.200000E+02
2.200000E+02
2.200000E+02
2.200000E+02
2.200000E+02
2.200000E+02
2.200000E+02
2.200000E+02
2.200000E+02
2.200000E+02
2.200000E+02
2.200000E+02
2.200000E+02
2.200000E+02
2.200000E+02
2.200000E+02
2.200000E+02
2.200000E+02
2.200000E+02
2.200000E+02
2.200000E+02
2.200000E+02
2.200000E+02
2.200000E+02
2.200000E+02
2.200000E+02
2.200000E+02
2.200000E+02
2.200000E+02
2.200000E+02
2.200000E+02
2.200000E+02
2.200000E+02
2.200000E+02
2.200000E+02
2.200000E+02
2.200000E+02
2.200000E+02
2.200000E+02
2.200000E+02
2.200000E+02
2.200000E+02
2.200000E+02
2.200000E+02
2.200000E+02
2.200000E+02
2.200000E+02
2.200000E+02
2.250000E+02
2.250000E+02
2.250000E+02
2.250000E+02
2.250000E+02
2.250000E+02
2.250000E+02
2.250000E+02
2.250000E+02
2.250000E+02
2.250000E+02
2.250000E+02
2.250000E+02
2.250000E+02
2.250000E+02
2.250000E+02
2.250000E+02
2.250000E+02
2.250000E+02
2.250000E+02
2.250000E+02
2.250000E+02
2.250000E+02
2.250000E+02
2.250000E+02
2.250000E+02
2.250000E+02
2.250000E+02
2.250000E+02
2.250000E+02
2.250000E+02
2.250000E+02
2.250000E+02
2.250000E+02
2.250000E+02
2.250000E+02
2.250000E+02
2.250000E+02
2.250000E+02
2.250000E+02
2.250000E+02
2.250000E+02
2.250000E+02
2.250000E+02
2.250000E+02
2.250000E+02
2.250000E+02
2.250000E+02
2.250000E+02
2.250000E+02
2.250000E+02
2.250000E+02
2.250000E+02
2.250000E+02
2.250000E+02
2.250000E+02
2.250000E+02
2.250000E+02
2.250000E+02
2.250000E+02
2.250000E+02
2.250000E+02
2.250000E+02
2.250000E+02
2.250000E+02
2.250000E+02
2.250000E+02
2.250000E+02
2.250000E+02
2.250000E+02
2.250000E+02
2.250000E+02
2.250000E+02
2.250000E+02
2.250000E+02
2.250000E+02
2.250000E+02
2.250000E+02
2.250000E+02
2.250000E+02
2.250000E+02
2.250000E+02
2.250000E+02
2.250000E+02
2.250000E+02
2.250000E+02
2.250000E+02
2.250000E+02
2.250000E+02
2.250000E+02
2.250000E+02
2.250000E+02
2.250000E+02
2.250000E+02
2.250000E+02
2.250000E+02
2.250000E+02
2.250000E+02
2.250000E+02
2.250000E+02
2.250000E+02
2.250000E+02
2.250000E+02
2.250000E+02
2.250000E+02
2.250000E+02
2.250000E+02
2.250000E+02
2.250000E+02
2.250000E+02
2.250000E+02
2.250000E+02
2.250000E+02
2.250000E+02
2.250000E+02
2.250000E+02
2.250000E+02
2.250000E+02
2.250000E+02
2.250000E+02
2.250000E+02
2.250000E+02
2.250000E+02
2.250000E+02
2.250000E+02
2.250000E+02
2.250000E+02
2.250000E+02
2.250000E+02
2.250000E+02
2.250000E+02
2.250000E+02
2.250000E+02
2.250000E+02
2.250000E+02
2.250000E+02
2.250000E+02
2.250000E+02
2.250000E+02
2.250000E+02
2.250000E+02
2.250000E+02
2.250000E+02
2.250000E+02
2.250000E+02
2.250000E+02
2.250000E+02
2.250000E+02
2.250000E+02
2.250000E+02
2.250000E+02
2.250000E+02
2.250000E+02
2.250000E+02
2.250000E+02
2.250000E+02
2.250000E+02
2.250000E+02
2.250000E+02
2.250000E+02
2.250000E+02
2.250000E+02
2.250000E+02
2.250000E+02
2.250000E+02
2.250000E+02
2.250000E+02
2.250000E+02
2.250000E+02
2.250000E+02
2.250000E+02
2.250000E+02
2.250000E+02
2.250000E+02
2.250000E+02
2.250000E+02
2.250000E+02
2.250000E+02
2.250000E+02
2.250000E+02
2.250000E+02
2.250000E+02
2.250000E+02
2.250000E+02
2.250000E+02
2.250000E+02
2.250000E+02
2.250000E+02
2.250000E+02
2.250000E+02
2.250000E+02
2.250000E+02
2.250000E+02
2.250000E+02
2.250000E+02
2.250000E+02
2.250000E+02
2.250000E+02
2.250000E+02
2.250000E+02
2.250000E+02
2.300000E+02
2.300000E+02
2.300000E+02
2.300000E+02
2.300000E+02
2.300000E+02
2.300000E+02
2.300000E+02
2.300000E+02
2.300000E+02
2.300000E+02
2.300000E+02
2.300000E+02
2.300000E+02
2.300000E+02
2.300000E+02
2.300000E+02
2.300000E+02
2.300000E+02
2.300000E+02
2.300000E+02
2.300000E+02
2.300000E+02
2.300000E+02
2.300000E+02
2.300000E+02
2.300000E+02
2.300000E+02
2.300000E+02
2.300000E+02
2.300000E+02
2.300000E+02
2.300000E+02
2.300000E+02
2.300000E+02
2.300000E+02
2.300000E+02
2.300000E+02
2.300000E+02
2.300000E+02
2.300000E+02
2.300000E+02
2.300000E+02
2.300000E+02
2.300000E+02
2.300000E+02
2.300000E+02
2.300000E+02
2.300000E+02
2.300000E+02
2.300000E+02
2.300000E+02
2.300000E+02
2.300000E+02
2.300000E+02
2.300000E+02
2.300000E+02
2.300000E+02
2.300000E+02
2.300000E+02
2.300000E+02
2.300000E+02
2.300000E+02
2.300000E+02
2.300000E+02
2.300000E+02
2.300000E+02
2.300000E+02
2.300000E+02
2.300000E+02
2.300000E+02
2.300000E+02
2.300000E+02
2.300000E+02
2.300000E+02
2.300000E+02
2.300000E+02
2.300000E+02
2.300000E+02
2.300000E+02
2.300000E+02
2.300000E+02
2.300000E+02
2.300000E+02
2.300000E+02
2.300000E+02
2.300000E+02
2.300000E+02
2.300000E+02
2.300000E+02
2.300000E+02
2.300000E+02
2.300000E+02
2.300000E+02
2.300000E+02
2.300000E+02
2.300000E+02
2.300000E+02
2.300000E+02
2.300000E+02
2.300000E+02
2.300000E+02
2.300000E+02
2.300000E+02
2.300000E+02
2.300000E+02
2.300000E+02
2.300000E+02
2.300000E+02
2.300000E+02
2.300000E+02
2.300000E+02
2.300000E+02
2.300000E+02
2.300000E+02
2.300000E+02
2.300000E+02
2.300000E+02
2.300000E+02
2.300000E+02
2.300000E+02
2.300000E+02
2.300000E+02
2.300000E+02
2.300000E+02
2.300000E+02
2.300000E+02
2.300000E+02
2.300000E+02
2.300000E+02
2.300000E+02
2.300000E+02
2.300000E+02
2.300000E+02
2.300000E+02
2.300000E+02
2.300000E+02
2.300000E+02
2.300000E+02
2.300000E+02
2.300000E+02
2.300000E+02
2.300000E+02
2.300000E+02
2.300000E+02
2.300000E+02
2.300000E+02
2.300000E+02
2.300000E+02
2.300000E+02
2.300000E+02
2.300000E+02
2.300000E+02
2.300000E+02
2.300000E+02
2.300000E+02
2.300000E+02
2.300000E+02
2.300000E+02
2.300000E+02
2.300000E+02
2.300000E+02
2.300000E+02
2.300000E+02
2.300000E+02
2.300000E+02
2.300000E+02
2.300000E+02
2.300000E+02
2.300000E+02
2.300000E+02
2.300000E+02
2.300000E+02
2.300000E+02
2.300000E+02
2.300000E+02
2.300000E+02
2.300000E+02
2.300000E+02
2.300000E+02
2.300000E+02
2.300000E+02
2.300000E+02
2.300000E+02
2.300000E+02
2.300000E+02
2.300000E+02
2.300000E+02
2.300000E+02
2.300000E+02
2.300000E+02
2.300000E+02
2.300000E+02
2.300000E+02
2.300000E+02
2.300000E+02
2.300000E+02
2.300000E+02
2.300000E+02
2.300000E+02
2.300000E+02
2.350000E+02
2.350000E+02
2.350000E+02
2.350000E+02
2.350000E+02
2.350000E+02
2.350000E+02
2.350000E+02
2.350000E+02
2.350000E+02
2.350000E+02
2.350000E+02
2.350000E+02
2.350000E+02
2.350000E+02
2.350000E+02
2.350000E+02
2.350000E+02
2.350000E+02
2.350000E+02
2.350000E+02
2.350000E+02
2.350000E+02
2.350000E+02
2.350000E+02
2.350000E+02
2.350000E+02
2.350000E+02
2.350000E+02
2.350000E+02
2.350000E+02
2.350000E+02
2.350000E+02
2.350000E+02
2.350000E+02
2.350000E+02
2.350000E+02
2.350000E+02
2.350000E+02
2.350000E+02
2.350000E+02
2.350000E+02
2.350000E+02
2.350000E+02
2.350000E+02
2.350000E+02
2.350000E+02
2.350000E+02
2.350000E+02
2.350000E+02
2.350000E+02
2.350000E+02
2.350000E+02
2.350000E+02
2.350000E+02
2.350000E+02
2.350000E+02
2.350000E+02
2.350000E+02
2.350000E+02
2.350000E+02
2.350000E+02
2.350000E+02
2.350000E+02
2.350000E+02
2.350000E+02
2.350000E+02
2.350000E+02
2.350000E+02
2.350000E+02
2.350000E+02
2.350000E+02
2.350000E+02
2.350000E+02
2.350000E+02
2.350000E+02
2.350000E+02
2.350000E+02
2.350000E+02
2.350000E+02
2.350000E+02
2.350000E+02
2.350000E+02
2.350000E+02
2.350000E+02
2.350000E+02
2.350000E+02
2.350000E+02
2.350000E+02
2.350000E+02
2.350000E+02
2.350000E+02
2.350000E+02
2.350000E+02
2.350000E+02
2.350000E+02
2.350000E+02
2.350000E+02
2.350000E+02
2.350000E+02
2.350000E+02
2.350000E+02
2.350000E+02
2.350000E+02
2.350000E+02
2.350000E+02
2.350000E+02
2.350000E+02
2.350000E+02
2.350000E+02
2.350000E+02
2.350000E+02
2.350000E+02
2.350000E+02
2.350000E+02
2.350000E+02
2.350000E+02
2.350000E+02
2.350000E+02
2.350000E+02
2.350000E+02
2.350000E+02
2.350000E+02
2.350000E+02
2.350000E+02
2.350000E+02
2.350000E+02
2.350000E+02
2.350000E+02
2.350000E+02
2.350000E+02
2.350000E+02
2.350000E+02
2.350000E+02
2.350000E+02
2.350000E+02
2.350000E+02
2.350000E+02
2.350000E+02
2.350000E+02
2.350000E+02
2.350000E+02
2.350000E+02
2.350000E+02
2.350000E+02
2.350000E+02
2.350000E+02
2.350000E+02
2.350000E+02
2.350000E+02
2.350000E+02
2.350000E+02
2.350000E+02
2.350000E+02
2.350000E+02
2.350000E+02
2.350000E+02
2.350000E+02
2.350000E+02
2.350000E+02
2.350000E+02
2.350000E+02
2.350000E+02
2.350000E+02
2.350000E+02
2.350000E+02
2.350000E+02
2.350000E+02
2.350000E+02
2.350000E+02
2.350000E+02
2.350000E+02
2.350000E+02
2.350000E+02
2.350000E+02
2.350000E+02
2.350000E+02
2.350000E+02
2.350000E+02
2.350000E+02
2.350000E+02
2.350000E+02
2.350000E+02
2.350000E+02
2.350000E+02
2.350000E+02
2.350000E+02
2.350000E+02
2.350000E+02
2.350000E+02
2.350000E+02
2.350000E+02
2.350000E+02
2.350000E+02
2.350000E+02
2.350000E+02
2.350000E+02
2.350000E+02
2.350000E+02
2.350000E+02
2.350000E+02
2.400000E+02
2.400000E+02
2.400000E+02
2.400000E+02
2.400000E+02
2.400000E+02
2.400000E+02
2.400000E+02
2.400000E+02
2.400000E+02
2.400000E+02
2.400000E+02
2.400000E+02
2.400000E+02
2.400000E+02
2.400000E+02
2.400000E+02
2.400000E+02
2.400000E+02
2.400000E+02
2.400000E+02
2.400000E+02
2.400000E+02
2.400000E+02
2.400000E+02
2.400000E+02
2.400000E+02
2.400000E+02
2.400000E+02
2.400000E+02
2.400000E+02
2.400000E+02
2.400000E+02
2.400000E+02
2.400000E+02
2.400000E+02
2.400000E+02
2.400000E+02
2.400000E+02
2.400000E+02
2.400000E+02
2.400000E+02
2.400000E+02
2.400000E+02
2.400000E+02
2.400000E+02
2.400000E+02
2.400000E+02
2.400000E+02
2.400000E+02
2.400000E+02
2.400000E+02
2.400000E+02
2.400000E+02
2.400000E+02
2.400000E+02
2.400000E+02
2.400000E+02
2.400000E+02
2.400000E+02
2.400000E+02
2.400000E+02
2.400000E+02
2.400000E+02
2.400000E+02
2.400000E+02
2.400000E+02
2.400000E+02
2.400000E+02
2.400000E+02
2.400000E+02
2.400000E+02
2.400000E+02
2.400000E+02
2.400000E+02
2.400000E+02
2.400000E+02
2.400000E+02
2.400000E+02
2.400000E+02
2.400000E+02
2.400000E+02
2.400000E+02
2.400000E+02
2.400000E+02
2.400000E+02
2.400000E+02
2.400000E+02
2.400000E+02
2.400000E+02
2.400000E+02
2.400000E+02
2.400000E+02
2.400000E+02
2.400000E+02
2.400000E+02
2.400000E+02
2.400000E+02
2.400000E+02
2.400000E+02
2.400000E+02
2.400000E+02
2.400000E+02
2.400000E+02
2.400000E+02
2.400000E+02
2.400000E+02
2.400000E+02
2.400000E+02
2.400000E+02
2.400000E+02
2.400000E+02
2.400000E+02
2.400000E+02
2.400000E+02
2.400000E+02
2.400000E+02
2.400000E+02
2.400000E+02
2.400000E+02
2.400000E+02
2.400000E+02
2.400000E+02
2.400000E+02
2.400000E+02
2.400000E+02
2.400000E+02
2.400000E+02
2.400000E+02
2.400000E+02
2.400000E+02
2.400000E+02
2.400000E+02
2.400000E+02
2.400000E+02
2.400000E+02
2.400000E+02
2.400000E+02
2.400000E+02
2.400000E+02
2.400000E+02
2.400000E+02
2.400000E+02
2.400000E+02
2.400000E+02
2.400000E+02
2.400000E+02
2.400000E+02
2.400000E+02
2.400000E+02
2.400000E+02
2.400000E+02
2.400000E+02
2.400000E+02
2.400000E+02
2.400000E+02
2.400000E+02
2.400000E+02
2.400000E+02
2.400000E+02
2.400000E+02
2.400000E+02
2.400000E+02
2.400000E+02
2.400000E+02
2.400000E+02
2.400000E+02
2.400000E+02
2.400000E+02
2.400000E+02
2.400000E+02
2.400000E+02
2.400000E+02
2.400000E+02
2.400000E+02
2.400000E+02
2.400000E+02
2.400000E+02
2.400000E+02
2.400000E+02
2.400000E+02
2.400000E+02
2.400000E+02
2.400000E+02
2.400000E+02
2.400000E+02
2.400000E+02
2.400000E+02
2.400000E+02
2.400000E+02
2.400000E+02
2.400000E+02
2.400000E+02
2.400000E+02
2.400000E+02
2.400000E+02
2.400000E+02
2.400000E+02
2.400000E+02
2.400000E+02
2.400000E+02
2.450000E+02
2.450000E+02
2.450000E+02
2.450000E+02
2.450000E+02
2.450000E+02
2.450000E+02
2.450000E+02
2.450000E+02
2.450000E+02
2.450000E+02
2.450000E+02
2.450000E+02
2.450000E+02
2.450000E+02
2.450000E+02
2.450000E+02
2.450000E+02
2.450000E+02
2.450000E+02
2.450000E+02
2.450000E+02
2.450000E+02
2.450000E+02
2.450000E+02
2.450000E+02
2.450000E+02
2.450000E+02
2.450000E+02
2.450000E+02
2.450000E+02
2.450000E+02
2.450000E+02
2.450000E+02
2.450000E+02
2.450000E+02
2.450000E+02
2.450000E+02
2.450000E+02
2.450000E+02
2.450000E+02
2.450000E+02
2.450000E+02
2.450000E+02
2.450000E+02
2.450000E+02
2.450000E+02
2.450000E+02
2.450000E+02
2.450000E+02
2.450000E+02
2.450000E+02
2.450000E+02
2.450000E+02
2.450000E+02
2.450000E+02
2.450000E+02
2.450000E+02
2.450000E+02
2.450000E+02
2.450000E+02
2.450000E+02
2.450000E+02
2.450000E+02
2.450000E+02
2.450000E+02
2.450000E+02
2.450000E+02
2.450000E+02
2.450000E+02
2.450000E+02
2.450000E+02
2.450000E+02
2.450000E+02
2.450000E+02
2.450000E+02
2.450000E+02
2.450000E+02
2.450000E+02
2.450000E+02
2.450000E+02
2.450000E+02
2.450000E+02
2.450000E+02
2.450000E+02
2.450000E+02
2.450000E+02
2.450000E+02
2.450000E+02
2.450000E+02
2.450000E+02
2.450000E+02
2.450000E+02
2.450000E+02
2.450000E+02
2.450000E+02
2.450000E+02
2.450000E+02
2.450000E+02
2.450000E+02
2.450000E+02
2.450000E+02
2.450000E+02
2.450000E+02
2.450000E+02
2.450000E+02
2.450000E+02
2.450000E+02
2.450000E+02
2.450000E+02
2.450000E+02
2.450000E+02
2.450000E+02
2.450000E+02
2.450000E+02
2.450000E+02
2.450000E+02
2.450000E+02
2.450000E+02
2.450000E+02
2.450000E+02
2.450000E+02
2.450000E+02
2.450000E+02
2.450000E+02
2.450000E+02
2.450000E+02
2.450000E+02
2.450000E+02
2.450000E+02
2.450000E+02
2.450000E+02
2.450000E+02
2.450000E+02
2.450000E+02
2.450000E+02
2.450000E+02
2.450000E+02
2.450000E+02
2.450000E+02
2.450000E+02
2.450000E+02
2.450000E+02
2.450000E+02
2.450000E+02
2.450000E+02
2.450000E+02
2.450000E+02
2.450000E+02
2.450000E+02
2.450000E+02
2.450000E+02
2.450000E+02
2.450000E+02
2.450000E+02
2.450000E+02
2.450000E+02
2.450000E+02
2.450000E+02
2.450000E+02
2.450000E+02
2.450000E+02
2.450000E+02
2.450000E+02
2.450000E+02
2.450000E+02
2.450000E+02
2.450000E+02
2.450000E+02
2.450000E+02
2.450000E+02
2.450000E+02
2.450000E+02
2.450000E+02
2.450000E+02
2.450000E+02
2.450000E+02
2.450000E+02
2.450000E+02
2.450000E+02
2.450000E+02
2.450000E+02
2.450000E+02
2.450000E+02
2.450000E+02
2.450000E+02
2.450000E+02
2.450000E+02
2.450000E+02
2.450000E+02
2.450000E+02
2.450000E+02
2.450000E+02
2.450000E+02
2.450000E+02
2.450000E+02
2.450000E+02
2.450000E+02
2.450000E+02
2.450000E+02
2.450000E+02
2.500000E+02
2.500000E+02
2.500000E+02
2.500000E+02
2.500000E+02
2.500000E+02
2.500000E+02
2.500000E+02
2.500000E+02
2.500000E+02
2.500000E+02
2.500000E+02
2.500000E+02
2.500000E+02
2.500000E+02
2.500000E+02
2.500000E+02
2.500000E+02
2.500000E+02
2.500000E+02
2.500000E+02
2.500000E+02
2.500000E+02
2.500000E+02
2.500000E+02
2.500000E+02
2.500000E+02
2.500000E+02
2.500000E+02
2.500000E+02
2.500000E+02
2.500000E+02
2.500000E+02
2.500000E+02
2.500000E+02
2.500000E+02
2.500000E+02
2.500000E+02
2.500000E+02
2.500000E+02
2.500000E+02
2.500000E+02
2.500000E+02
2.500000E+02
2.500000E+02
2.500000E+02
2.500000E+02
2.500000E+02
2.500000E+02
2.500000E+02
2.500000E+02
2.500000E+02
2.500000E+02
2.500000E+02
2.500000E+02
2.500000E+02
2.500000E+02
2.500000E+02
2.500000E+02
2.500000E+02
2.500000E+02
2.500000E+02
2.500000E+02
2.500000E+02
2.500000E+02
2.500000E+02
2.500000E+02
2.500000E+02
2.500000E+02
2.500000E+02
2.500000E+02
2.500000E+02
2.500000E+02
2.500000E+02
2.500000E+02
2.500000E+02
2.500000E+02
2.500000E+02
2.500000E+02
2.500000E+02
2.500000E+02
2.500000E+02
2.500000E+02
2.500000E+02
2.500000E+02
2.500000E+02
2.500000E+02
2.500000E+02
2.500000E+02
2.500000E+02
2.500000E+02
2.500000E+02
2.500000E+02
2.500000E+02
2.500000E+02
2.500000E+02
2.500000E+02
2.500000E+02
2.500000E+02
2.500000E+02
2.500000E+02
2.500000E+02
2.500000E+02
2.500000E+02
2.500000E+02
2.500000E+02
2.500000E+02
2.500000E+02
2.500000E+02
2.500000E+02
2.500000E+02
2.500000E+02
2.500000E+02
2.500000E+02
2.500000E+02
2.500000E+02
2.500000E+02
2.500000E+02
2.500000E+02
2.500000E+02
2.500000E+02
2.500000E+02
2.500000E+02
2.500000E+02
2.500000E+02
2.500000E+02
2.500000E+02
2.500000E+02
2.500000E+02
2.500000E+02
2.500000E+02
2.500000E+02
2.500000E+02
2.500000E+02
2.500000E+02
2.500000E+02
2.500000E+02
2.500000E+02
2.500000E+02
2.500000E+02
2.500000E+02
2.500000E+02
2.500000E+02
2.500000E+02
2.500000E+02
2.500000E+02
2.500000E+02
2.500000E+02
2.500000E+02
2.500000E+02
2.500000E+02
2.500000E+02
2.500000E+02
2.500000E+02
2.500000E+02
2.500000E+02
2.500000E+02
2.500000E+02
2.500000E+02
2.500000E+02
2.500000E+02
2.500000E+02
2.500000E+02
2.500000E+02
2.500000E+02
2.500000E+02
2.500000E+02
2.500000E+02
2.500000E+02
2.500000E+02
2.500000E+02
2.500000E+02
2.500000E+02
2.500000E+02
2.500000E+02
2.500000E+02
2.500000E+02
2.500000E+02
2.500000E+02
2.500000E+02
2.500000E+02
2.500000E+02
2.500000E+02
2.500000E+02
2.500000E+02
2.500000E+02
2.500000E+02
2.500000E+02
2.500000E+02
2.500000E+02
2.500000E+02
2.500000E+02
2.500000E+02
2.500000E+02
2.500000E+02
2.500000E+02
2.500000E+02
2.500000E+02
2.500000E+02
2.500000E+02
2.500000E+02
2.550000E+02
2.550000E+02
2.550000E+02
2.550000E+02
2.550000E+02
2.550000E+02
2.550000E+02
2.550000E+02
2.550000E+02
2.550000E+02
2.550000E+02
2.550000E+02
2.550000E+02
2.550000E+02
2.550000E+02
2.550000E+02
2.550000E+02
2.550000E+02
2.550000E+02
2.550000E+02
2.550000E+02
2.550000E+02
2.550000E+02
2.550000E+02
2.550000E+02
2.550000E+02
2.550000E+02
2.550000E+02
2.550000E+02
2.550000E+02
2.550000E+02
2.550000E+02
2.550000E+02
2.550000E+02
2.550000E+02
2.550000E+02
2.550000E+02
2.550000E+02
2.550000E+02
2.550000E+02
2.550000E+02
2.550000E+02
2.550000E+02
2.550000E+02
2.550000E+02
2.550000E+02
2.550000E+02
2.550000E+02
2.550000E+02
2.550000E+02
2.550000E+02
2.550000E+02
2.550000E+02
2.550000E+02
2.550000E+02
2.550000E+02
2.550000E+02
2.550000E+02
2.550000E+02
2.550000E+02
2.550000E+02
2.550000E+02
2.550000E+02
2.550000E+02
2.550000E+02
2.550000E+02
2.550000E+02
2.550000E+02
2.550000E+02
2.550000E+02
2.550000E+02
2.550000E+02
2.550000E+02
2.550000E+02
2.550000E+02
2.550000E+02
2.550000E+02
2.550000E+02
2.550000E+02
2.550000E+02
2.550000E+02
2.550000E+02
2.550000E+02
2.550000E+02
2.550000E+02
2.550000E+02
2.550000E+02
2.550000E+02
2.550000E+02
2.550000E+02
2.550000E+02
2.550000E+02
2.550000E+02
2.550000E+02
2.550000E+02
2.550000E+02
2.550000E+02
2.550000E+02
2.550000E+02
2.550000E+02
2.550000E+02
2.550000E+02
2.550000E+02
2.550000E+02
2.550000E+02
2.550000E+02
2.550000E+02
2.550000E+02
2.550000E+02
2.550000E+02
2.550000E+02
2.550000E+02
2.550000E+02
2.550000E+02
2.550000E+02
2.550000E+02
2.550000E+02
2.550000E+02
2.550000E+02
2.550000E+02
2.550000E+02
2.550000E+02
2.550000E+02
2.550000E+02
2.550000E+02
2.550000E+02
2.550000E+02
2.550000E+02
2.550000E+02
2.550000E+02
2.550000E+02
2.550000E+02
2.550000E+02
2.550000E+02
2.550000E+02
2.550000E+02
2.550000E+02
2.550000E+02
2.550000E+02
2.550000E+02
2.550000E+02
2.550000E+02
2.550000E+02
2.550000E+02
2.550000E+02
2.550000E+02
2.550000E+02
2.550000E+02
2.550000E+02
2.550000E+02
2.550000E+02
2.550000E+02
2.550000E+02
2.550000E+02
2.550000E+02
2.550000E+02
2.550000E+02
2.550000E+02
2.550000E+02
2.550000E+02
2.550000E+02
2.550000E+02
2.550000E+02
2.550000E+02
2.550000E+02
2.550000E+02
2.550000E+02
2.550000E+02
2.550000E+02
2.550000E+02
2.550000E+02
2.550000E+02
2.550000E+02
2.550000E+02
2.550000E+02
2.550000E+02
2.550000E+02
2.550000E+02
2.550000E+02
2.550000E+02
2.550000E+02
2.550000E+02
2.550000E+02
2.550000E+02
2.550000E+02
2.550000E+02
2.550000E+02
2.550000E+02
2.550000E+02
2.550000E+02
2.550000E+02
2.550000E+02
2.550000E+02
2.550000E+02
2.550000E+02
2.550000E+02
2.550000E+02
2.550000E+02
2.550000E+02
2.550000E+02
2.550000E+02
2.600000E+02
2.600000E+02
2.600000E+02
2.600000E+02
2.600000E+02
2.600000E+02
2.600000E+02
2.600000E+02
2.600000E+02
2.600000E+02
2.600000E+02
2.600000E+02
2.600000E+02
2.600000E+02
2.600000E+02
2.600000E+02
2.600000E+02
2.600000E+02
2.600000E+02
2.600000E+02
2.600000E+02
2.600000E+02
2.600000E+02
2.600000E+02
2.600000E+02
2.600000E+02
2.600000E+02
2.600000E+02
2.600000E+02
2.600000E+02
2.600000E+02
2.600000E+02
2.600000E+02
2.600000E+02
2.600000E+02
2.600000E+02
2.600000E+02
2.600000E+02
2.600000E+02
2.600000E+02
2.600000E+02
2.600000E+02
2.600000E+02
2.600000E+02
2.600000E+02
2.600000E+02
2.600000E+02
2.600000E+02
2.600000E+02
2.600000E+02
2.600000E+02
2.600000E+02
2.600000E+02
2.600000E+02
2.600000E+02
2.600000E+02
2.600000E+02
2.600000E+02
2.600000E+02
2.600000E+02
2.600000E+02
2.600000E+02
2.600000E+02
2.600000E+02
2.600000E+02
2.600000E+02
2.600000E+02
2.600000E+02
2.600000E+02
2.600000E+02
2.600000E+02
2.600000E+02
2.600000E+02
2.600000E+02
2.600000E+02
2.600000E+02
2.600000E+02
2.600000E+02
2.600000E+02
2.600000E+02
2.600000E+02
2.600000E+02
2.600000E+02
2.600000E+02
2.600000E+02
2.600000E+02
2.600000E+02
2.600000E+02
2.600000E+02
2.600000E+02
2.600000E+02
2.600000E+02
2.600000E+02
2.600000E+02
2.600000E+02
2.600000E+02
2.600000E+02
2.600000E+02
2.600000E+02
2.600000E+02
2.600000E+02
2.600000E+02
2.600000E+02
2.600000E+02
2.600000E+02
2.600000E+02
2.600000E+02
2.600000E+02
2.600000E+02
2.600000E+02
2.600000E+02
2.600000E+02
2.600000E+02
2.600000E+02
2.600000E+02
2.600000E+02
2.600000E+02
2.600000E+02
2.600000E+02
2.600000E+02
2.600000E+02
2.600000E+02
2.600000E+02
2.600000E+02
2.600000E+02
2.600000E+02
2.600000E+02
2.600000E+02
2.600000E+02
2.600000E+02
2.600000E+02
2.600000E+02
2.600000E+02
2.600000E+02
2.600000E+02
2.600000E+02
2.600000E+02
2.600000E+02
2.600000E+02
2.600000E+02
2.600000E+02
2.600000E+02
2.600000E+02
2.600000E+02
2.600000E+02
2.600000E+02
2.600000E+02
2.600000E+02
2.600000E+02
2.600000E+02
2.600000E+02
2.600000E+02
2.600000E+02
2.600000E+02
2.600000E+02
2.600000E+02
2.600000E+02
2.600000E+02
2.600000E+02
2.600000E+02
2.600000E+02
2.600000E+02
2.600000E+02
2.600000E+02
2.600000E+02
2.600000E+02
2.600000E+02
2.600000E+02
2.600000E+02
2.600000E+02
2.600000E+02
2.600000E+02
2.600000E+02
2.600000E+02
2.600000E+02
2.600000E+02
2.600000E+02
2.600000E+02
2.600000E+02
2.600000E+02
2.600000E+02
2.600000E+02
2.600000E+02
2.600000E+02
2.600000E+02
2.600000E+02
2.600000E+02
2.600000E+02
2.600000E+02
2.600000E+02
2.600000E+02
2.600000E+02
2.600000E+02
2.600000E+02
2.600000E+02
2.600000E+02
2.600000E+02
2.600000E+02
2.600000E+02
2.600000E+02
2.600000E+02
2.650000E+02
2.650000E+02
2.650000E+02
2.650000E+02
2.650000E+02
2.650000E+02
2.650000E+02
2.650000E+02
2.650000E+02
2.650000E+02
2.650000E+02
2.650000E+02
2.650000E+02
2.650000E+02
2.650000E+02
2.650000E+02
2.650000E+02
2.650000E+02
2.650000E+02
2.650000E+02
2.650000E+02
2.650000E+02
2.650000E+02
2.650000E+02
2.650000E+02
2.650000E+02
2.650000E+02
2.650000E+02
2.650000E+02
2.650000E+02
2.650000E+02
2.650000E+02
2.650000E+02
2.650000E+02
2.650000E+02
2.650000E+02
2.650000E+02
2.650000E+02
2.650000E+02
2.650000E+02
2.650000E+02
2.650000E+02
2.650000E+02
2.650000E+02
2.650000E+02
2.650000E+02
2.650000E+02
2.650000E+02
2.650000E+02
2.650000E+02
2.650000E+02
2.650000E+02
2.650000E+02
2.650000E+02
2.650000E+02
2.650000E+02
2.650000E+02
2.650000E+02
2.650000E+02
2.650000E+02
2.650000E+02
2.650000E+02
2.650000E+02
2.650000E+02
2.650000E+02
2.650000E+02
2.650000E+02
2.650000E+02
2.650000E+02
2.650000E+02
2.650000E+02
2.650000E+02
2.650000E+02
2.650000E+02
2.650000E+02
2.650000E+02
2.650000E+02
2.650000E+02
2.650000E+02
2.650000E+02
2.650000E+02
2.650000E+02
2.650000E+02
2.650000E+02
2.650000E+02
2.650000E+02
2.650000E+02
2.650000E+02
2.650000E+02
2.650000E+02
2.650000E+02
2.650000E+02
2.650000E+02
2.650000E+02
2.650000E+02
2.650000E+02
2.650000E+02
2.650000E+02
2.650000E+02
2.650000E+02
2.650000E+02
2.650000E+02
2.650000E+02
2.650000E+02
2.650000E+02
2.650000E+02
2.650000E+02
2.650000E+02
2.650000E+02
2.650000E+02
2.650000E+02
2.650000E+02
2.650000E+02
2.650000E+02
2.650000E+02
2.650000E+02
2.650000E+02
2.650000E+02
2.650000E+02
2.650000E+02
2.650000E+02
2.650000E+02
2.650000E+02
2.650000E+02
2.650000E+02
2.650000E+02
2.650000E+02
2.650000E+02
2.650000E+02
2.650000E+02
2.650000E+02
2.650000E+02
2.650000E+02
2.650000E+02
2.650000E+02
2.650000E+02
2.650000E+02
2.650000E+02
2.650000E+02
2.650000E+02
2.650000E+02
2.650000E+02
2.650000E+02
2.650000E+02
2.650000E+02
2.650000E+02
2.650000E+02
2.650000E+02
2.650000E+02
2.650000E+02
2.650000E+02
2.650000E+02
2.650000E+02
2.650000E+02
2.650000E+02
2.650000E+02
2.650000E+02
2.650000E+02
2.650000E+02
2.650000E+02
2.650000E+02
2.650000E+02
2.650000E+02
2.650000E+02
2.650000E+02
2.650000E+02
2.650000E+02
2.650000E+02
2.650000E+02
2.650000E+02
2.650000E+02
2.650000E+02
2.650000E+02
2.650000E+02
2.650000E+02
2.650000E+02
2.650000E+02
2.650000E+02
2.650000E+02
2.650000E+02
2.650000E+02
2.650000E+02
2.650000E+02
2.650000E+02
2.650000E+02
2.650000E+02
2.650000E+02
2.650000E+02
2.650000E+02
2.650000E+02
2.650000E+02
2.650000E+02
2.650000E+02
2.650000E+02
2.650000E+02
2.650000E+02
2.650000E+02
2.650000E+02
2.650000E+02
2.650000E+02
2.650000E+02
2.700000E+02
2.700000E+02
2.700000E+02
2.700000E+02
2.700000E+02
2.700000E+02
2.700000E+02
2.700000E+02
2.700000E+02
2.700000E+02
2.700000E+02
2.700000E+02
2.700000E+02
2.700000E+02
2.700000E+02
2.700000E+02
2.700000E+02
2.700000E+02
2.700000E+02
2.700000E+02
2.700000E+02
2.700000E+02
2.700000E+02
2.700000E+02
2.700000E+02
2.700000E+02
2.700000E+02
2.700000E+02
2.700000E+02
2.700000E+02
2.700000E+02
2.700000E+02
2.700000E+02
2.700000E+02
2.700000E+02
2.700000E+02
2.700000E+02
2.700000E+02
2.700000E+02
2.700000E+02
2.700000E+02
2.700000E+02
2.700000E+02
2.700000E+02
2.700000E+02
2.700000E+02
2.700000E+02
2.700000E+02
2.700000E+02
2.700000E+02
2.700000E+02
2.700000E+02
2.700000E+02
2.700000E+02
2.700000E+02
2.700000E+02
2.700000E+02
2.700000E+02
2.700000E+02
2.700000E+02
2.700000E+02
2.700000E+02
2.700000E+02
2.700000E+02
2.700000E+02
2.700000E+02
2.700000E+02
2.700000E+02
2.700000E+02
2.700000E+02
2.700000E+02
2.700000E+02
2.700000E+02
2.700000E+02
2.700000E+02
2.700000E+02
2.700000E+02
2.700000E+02
2.700000E+02
2.700000E+02
2.700000E+02
2.700000E+02
2.700000E+02
2.700000E+02
2.700000E+02
2.700000E+02
2.700000E+02
2.700000E+02
2.700000E+02
2.700000E+02
2.700000E+02
2.700000E+02
2.700000E+02
2.700000E+02
2.700000E+02
2.700000E+02
2.700000E+02
2.700000E+02
2.700000E+02
2.700000E+02
2.700000E+02
2.700000E+02
2.700000E+02
2.700000E+02
2.700000E+02
2.700000E+02
2.700000E+02
2.700000E+02
2.700000E+02
2.700000E+02
2.700000E+02
2.700000E+02
2.700000E+02
2.700000E+02
2.700000E+02
2.700000E+02
2.700000E+02
2.700000E+02
2.700000E+02
2.700000E+02
2.700000E+02
2.700000E+02
2.700000E+02
2.700000E+02
2.700000E+02
2.700000E+02
2.700000E+02
2.700000E+02
2.700000E+02
2.700000E+02
2.700000E+02
2.700000E+02
2.700000E+02
2.700000E+02
2.700000E+02
2.700000E+02
2.700000E+02
2.700000E+02
2.700000E+02
2.700000E+02
2.700000E+02
2.700000E+02
2.700000E+02
2.700000E+02
2.700000E+02
2.700000E+02
2.700000E+02
2.700000E+02
2.700000E+02
2.700000E+02
2.700000E+02
2.700000E+02
2.700000E+02
2.700000E+02
2.700000E+02
2.700000E+02
2.700000E+02
2.700000E+02
2.700000E+02
2.700000E+02
2.700000E+02
2.700000E+02
2.700000E+02
2.700000E+02
2.700000E+02
2.700000E+02
2.700000E+02
2.700000E+02
2.700000E+02
2.700000E+02
2.700000E+02
2.700000E+02
2.700000E+02
2.700000E+02
2.700000E+02
2.700000E+02
2.700000E+02
2.700000E+02
2.700000E+02
2.700000E+02
2.700000E+02
2.700000E+02
2.700000E+02
2.700000E+02
2.700000E+02
2.700000E+02
2.700000E+02
2.700000E+02
2.700000E+02
2.700000E+02
2.700000E+02
2.700000E+02
2.700000E+02
2.700000E+02
2.700000E+02
2.700000E+02
2.700000E+02
2.700000E+02
2.700000E+02
2.700000E+02
2.700000E+02
2.750000E+02
2.750000E+02
2.750000E+02
2.750000E+02
2.750000E+02
2.750000E+02
2.750000E+02
2.750000E+02
2.750000E+02
2.750000E+02
2.750000E+02
2.750000E+02
2.750000E+02
2.750000E+02
2.750000E+02
2.750000E+02
2.750000E+02
2.750000E+02
2.750000E+02
2.750000E+02
2.750000E+02
2.750000E+02
2.750000E+02
2.750000E+02
2.750000E+02
2.750000E+02
2.750000E+02
2.750000E+02
2.750000E+02
2.750000E+02
2.750000E+02
2.750000E+02
2.750000E+02
2.750000E+02
2.750000E+02
2.750000E+02
2.750000E+02
2.750000E+02
2.750000E+02
2.750000E+02
2.750000E+02
2.750000E+02
2.750000E+02
2.750000E+02
2.750000E+02
2.750000E+02
2.750000E+02
2.750000E+02
2.750000E+02
2.750000E+02
2.750000E+02
2.750000E+02
2.750000E+02
2.750000E+02
2.750000E+02
2.750000E+02
2.750000E+02
2.750000E+02
2.750000E+02
2.750000E+02
2.750000E+02
2.750000E+02
2.750000E+02
2.750000E+02
2.750000E+02
2.750000E+02
2.750000E+02
2.750000E+02
2.750000E+02
2.750000E+02
2.750000E+02
2.750000E+02
2.750000E+02
2.750000E+02
2.750000E+02
2.750000E+02
2.750000E+02
2.750000E+02
2.750000E+02
2.750000E+02
2.750000E+02
2.750000E+02
2.750000E+02
2.750000E+02
2.750000E+02
2.750000E+02
2.750000E+02
2.750000E+02
2.750000E+02
2.750000E+02
2.750000E+02
2.750000E+02
2.750000E+02
2.750000E+02
2.750000E+02
2.750000E+02
2.750000E+02
2.750000E+02
2.750000E+02
2.750000E+02
2.750000E+02
2.750000E+02
2.750000E+02
2.750000E+02
2.750000E+02
2.750000E+02
2.750000E+02
2.750000E+02
2.750000E+02
2.750000E+02
2.750000E+02
2.750000E+02
2.750000E+02
2.750000E+02
2.750000E+02
2.750000E+02
2.750000E+02
2.750000E+02
2.750000E+02
2.750000E+02
2.750000E+02
2.750000E+02
2.750000E+02
2.750000E+02
2.750000E+02
2.750000E+02
2.750000E+02
2.750000E+02
2.750000E+02
2.750000E+02
2.750000E+02
2.750000E+02
2.750000E+02
2.750000E+02
2.750000E+02
2.750000E+02
2.750000E+02
2.750000E+02
2.750000E+02
2.750000E+02
2.750000E+02
2.750000E+02
2.750000E+02
2.750000E+02
2.750000E+02
2.750000E+02
2.750000E+02
2.750000E+02
2.750000E+02
2.750000E+02
2.750000E+02
2.750000E+02
2.750000E+02
2.750000E+02
2.750000E+02
2.750000E+02
2.750000E+02
2.750000E+02
2.750000E+02
2.750000E+02
2.750000E+02
2.750000E+02
2.750000E+02
2.750000E+02
2.750000E+02
2.750000E+02
2.750000E+02
2.750000E+02
2.750000E+02
2.750000E+02
2.750000E+02
2.750000E+02
2.750000E+02
2.750000E+02
2.750000E+02
2.750000E+02
2.750000E+02
2.750000E+02
2.750000E+02
2.750000E+02
2.750000E+02
2.750000E+02
2.750000E+02
2.750000E+02
2.750000E+02
2.750000E+02
2.750000E+02
2.750000E+02
2.750000E+02
2.750000E+02
2.750000E+02
2.750000E+02
2.750000E+02
2.750000E+02
2.750000E+02
2.750000E+02
2.750000E+02
2.750000E+02
2.750000E+02
2.750000E+02
2.750000E+02
2.800000E+02
2.800000E+02
2.800000E+02
2.800000E+02
2.800000E+02
2.800000E+02
2.800000E+02
2.800000E+02
2.800000E+02
2.800000E+02
2.800000E+02
2.800000E+02
2.800000E+02
2.800000E+02
2.800000E+02
2.800000E+02
2.800000E+02
2.800000E+02
2.800000E+02
2.800000E+02
2.800000E+02
2.800000E+02
2.800000E+02
2.800000E+02
2.800000E+02
2.800000E+02
2.800000E+02
2.800000E+02
2.800000E+02
2.800000E+02
2.800000E+02
2.800000E+02
2.800000E+02
2.800000E+02
2.800000E+02
2.800000E+02
2.800000E+02
2.800000E+02
2.800000E+02
2.800000E+02
2.800000E+02
2.800000E+02
2.800000E+02
2.800000E+02
2.800000E+02
2.800000E+02
2.800000E+02
2.800000E+02
2.800000E+02
2.800000E+02
2.800000E+02
2.800000E+02
2.800000E+02
2.800000E+02
2.800000E+02
2.800000E+02
2.800000E+02
2.800000E+02
2.800000E+02
2.800000E+02
2.800000E+02
2.800000E+02
2.800000E+02
2.800000E+02
2.800000E+02
2.800000E+02
2.800000E+02
2.800000E+02
2.800000E+02
2.800000E+02
2.800000E+02
2.800000E+02
2.800000E+02
2.800000E+02
2.800000E+02
2.800000E+02
2.800000E+02
2.800000E+02
2.800000E+02
2.800000E+02
2.800000E+02
2.800000E+02
2.800000E+02
2.800000E+02
2.800000E+02
2.800000E+02
2.800000E+02
2.800000E+02
2.800000E+02
2.800000E+02
2.800000E+02
2.800000E+02
2.800000E+02
2.800000E+02
2.800000E+02
2.800000E+02
2.800000E+02
2.800000E+02
2.800000E+02
2.800000E+02
2.800000E+02
2.800000E+02
2.800000E+02
2.800000E+02
2.800000E+02
2.800000E+02
2.800000E+02
2.800000E+02
2.800000E+02
2.800000E+02
2.800000E+02
2.800000E+02
2.800000E+02
2.800000E+02
2.800000E+02
2.800000E+02
2.800000E+02
2.800000E+02
2.800000E+02
2.800000E+02
2.800000E+02
2.800000E+02
2.800000E+02
2.800000E+02
2.800000E+02
2.800000E+02
2.800000E+02
2.800000E+02
2.800000E+02
2.800000E+02
2.800000E+02
2.800000E+02
2.800000E+02
2.800000E+02
2.800000E+02
2.800000E+02
2.800000E+02
2.800000E+02
2.800000E+02
2.800000E+02
2.800000E+02
2.800000E+02
2.800000E+02
2.800000E+02
2.800000E+02
2.800000E+02
2.800000E+02
2.800000E+02
2.800000E+02
2.800000E+02
2.800000E+02
2.800000E+02
2.800000E+02
2.800000E+02
2.800000E+02
2.800000E+02
2.800000E+02
2.800000E+02
2.800000E+02
2.800000E+02
2.800000E+02
2.800000E+02
2.800000E+02
2.800000E+02
2.800000E+02
2.800000E+02
2.800000E+02
2.800000E+02
2.800000E+02
2.800000E+02
2.800000E+02
2.800000E+02
2.800000E+02
2.800000E+02
2.800000E+02
2.800000E+02
2.800000E+02
2.800000E+02
2.800000E+02
2.800000E+02
2.800000E+02
2.800000E+02
2.800000E+02
2.800000E+02
2.800000E+02
2.800000E+02
2.800000E+02
2.800000E+02
2.800000E+02
2.800000E+02
2.800000E+02
2.800000E+02
2.800000E+02
2.800000E+02
2.800000E+02
2.800000E+02
2.800000E+02
2.800000E+02
2.800000E+02
2.800000E+02
2.800000E+02
2.850000E+02
2.850000E+02
2.850000E+02
2.850000E+02
2.850000E+02
2.850000E+02
2.850000E+02
2.850000E+02
2.850000E+02
2.850000E+02
2.850000E+02
2.850000E+02
2.850000E+02
2.850000E+02
2.850000E+02
2.850000E+02
2.850000E+02
2.850000E+02
2.850000E+02
2.850000E+02
2.850000E+02
2.850000E+02
2.850000E+02
2.850000E+02
2.850000E+02
2.850000E+02
2.850000E+02
2.850000E+02
2.850000E+02
2.850000E+02
2.850000E+02
2.850000E+02
2.850000E+02
2.850000E+02
2.850000E+02
2.850000E+02
2.850000E+02
2.850000E+02
2.850000E+02
2.850000E+02
2.850000E+02
2.850000E+02
2.850000E+02
2.850000E+02
2.850000E+02
2.850000E+02
2.850000E+02
2.850000E+02
2.850000E+02
2.850000E+02
2.850000E+02
2.850000E+02
2.850000E+02
2.850000E+02
2.850000E+02
2.850000E+02
2.850000E+02
2.850000E+02
2.850000E+02
2.850000E+02
2.850000E+02
2.850000E+02
2.850000E+02
2.850000E+02
2.850000E+02
2.850000E+02
2.850000E+02
2.850000E+02
2.850000E+02
2.850000E+02
2.850000E+02
2.850000E+02
2.850000E+02
2.850000E+02
2.850000E+02
2.850000E+02
2.850000E+02
2.850000E+02
2.850000E+02
2.850000E+02
2.850000E+02
2.850000E+02
2.850000E+02
2.850000E+02
2.850000E+02
2.850000E+02
2.850000E+02
2.850000E+02
2.850000E+02
2.850000E+02
2.850000E+02
2.850000E+02
2.850000E+02
2.850000E+02
2.850000E+02
2.850000E+02
2.850000E+02
2.850000E+02
2.850000E+02
2.850000E+02
2.850000E+02
2.850000E+02
2.850000E+02
2.850000E+02
2.850000E+02
2.850000E+02
2.850000E+02
2.850000E+02
2.850000E+02
2.850000E+02
2.850000E+02
2.850000E+02
2.850000E+02
2.850000E+02
2.850000E+02
2.850000E+02
2.850000E+02
2.850000E+02
2.850000E+02
2.850000E+02
2.850000E+02
2.850000E+02
2.850000E+02
2.850000E+02
2.850000E+02
2.850000E+02
2.850000E+02
2.850000E+02
2.850000E+02
2.850000E+02
2.850000E+02
2.850000E+02
2.850000E+02
2.850000E+02
2.850000E+02
2.850000E+02
2.850000E+02
2.850000E+02
2.850000E+02
2.850000E+02
2.850000E+02
2.850000E+02
2.850000E+02
2.850000E+02
2.850000E+02
2.850000E+02
2.850000E+02
2.850000E+02
2.850000E+02
2.850000E+02
2.850000E+02
2.850000E+02
2.850000E+02
2.850000E+02
2.850000E+02
2.850000E+02
2.850000E+02
2.850000E+02
2.850000E+02
2.850000E+02
2.850000E+02
2.850000E+02
2.850000E+02
2.850000E+02
2.850000E+02
2.850000E+02
2.850000E+02
2.850000E+02
2.850000E+02
2.850000E+02
2.850000E+02
2.850000E+02
2.850000E+02
2.850000E+02
2.850000E+02
2.850000E+02
2.850000E+02
2.850000E+02
2.850000E+02
2.850000E+02
2.850000E+02
2.850000E+02
2.850000E+02
2.850000E+02
2.850000E+02
2.850000E+02
2.850000E+02
2.850000E+02
2.850000E+02
2.850000E+02
2.850000E+02
2.850000E+02
2.850000E+02
2.850000E+02
2.850000E+02
2.850000E+02
2.850000E+02
2.850000E+02
2.850000E+02
2.850000E+02
2.850000E+02
2.900000E+02
2.900000E+02
2.900000E+02
2.900000E+02
2.900000E+02
2.900000E+02
2.900000E+02
2.900000E+02
2.900000E+02
2.900000E+02
2.900000E+02
2.900000E+02
2.900000E+02
2.900000E+02
2.900000E+02
2.900000E+02
2.900000E+02
2.900000E+02
2.900000E+02
2.900000E+02
2.900000E+02
2.900000E+02
2.900000E+02
2.900000E+02
2.900000E+02
2.900000E+02
2.900000E+02
2.900000E+02
2.900000E+02
2.900000E+02
2.900000E+02
2.900000E+02
2.900000E+02
2.900000E+02
2.900000E+02
2.900000E+02
2.900000E+02
2.900000E+02
2.900000E+02
2.900000E+02
2.900000E+02
2.900000E+02
2.900000E+02
2.900000E+02
2.900000E+02
2.900000E+02
2.900000E+02
2.900000E+02
2.900000E+02
2.900000E+02
2.900000E+02
2.900000E+02
2.900000E+02
2.900000E+02
2.900000E+02
2.900000E+02
2.900000E+02
2.900000E+02
2.900000E+02
2.900000E+02
2.900000E+02
2.900000E+02
2.900000E+02
2.900000E+02
2.900000E+02
2.900000E+02
2.900000E+02
2.900000E+02
2.900000E+02
2.900000E+02
2.900000E+02
2.900000E+02
2.900000E+02
2.900000E+02
2.900000E+02
2.900000E+02
2.900000E+02
2.900000E+02
2.900000E+02
2.900000E+02
2.900000E+02
2.900000E+02
2.900000E+02
2.900000E+02
2.900000E+02
2.900000E+02
2.900000E+02
2.900000E+02
2.900000E+02
2.900000E+02
2.900000E+02
2.900000E+02
2.900000E+02
2.900000E+02
2.900000E+02
2.900000E+02
2.900000E+02
2.900000E+02
2.900000E+02
2.900000E+02
2.900000E+02
2.900000E+02
2.900000E+02
2.900000E+02
2.900000E+02
2.900000E+02
2.900000E+02
2.900000E+02
2.900000E+02
2.900000E+02
2.900000E+02
2.900000E+02
2.900000E+02
2.900000E+02
2.900000E+02
2.900000E+02
2.900000E+02
2.900000E+02
2.900000E+02
2.900000E+02
2.900000E+02
2.900000E+02
2.900000E+02
2.900000E+02
2.900000E+02
2.900000E+02
2.900000E+02
2.900000E+02
2.900000E+02
2.900000E+02
2.900000E+02
2.900000E+02
2.900000E+02
2.900000E+02
2.900000E+02
2.900000E+02
2.900000E+02
2.900000E+02
2.900000E+02
2.900000E+02
2.900000E+02
2.900000E+02
2.900000E+02
2.900000E+02
2.900000E+02
2.900000E+02
2.900000E+02
2.900000E+02
2.900000E+02
2.900000E+02
2.900000E+02
2.900000E+02
2.900000E+02
2.900000E+02
2.900000E+02
2.900000E+02
2.900000E+02
2.900000E+02
2.900000E+02
2.900000E+02
2.900000E+02
2.900000E+02
2.900000E+02
2.900000E+02
2.900000E+02
2.900000E+02
2.900000E+02
2.900000E+02
2.900000E+02
2.900000E+02
2.900000E+02
2.900000E+02
2.900000E+02
2.900000E+02
2.900000E+02
2.900000E+02
2.900000E+02
2.900000E+02
2.900000E+02
2.900000E+02
2.900000E+02
2.900000E+02
2.900000E+02
2.900000E+02
2.900000E+02
2.900000E+02
2.900000E+02
2.900000E+02
2.900000E+02
2.900000E+02
2.900000E+02
2.900000E+02
2.900000E+02
2.900000E+02
2.900000E+02
2.900000E+02
2.900000E+02
2.900000E+02
2.900000E+02
2.900000E+02
2.900000E+02
2.950000E+02
2.950000E+02
2.950000E+02
2.950000E+02
2.950000E+02
2.950000E+02
2.950000E+02
2.950000E+02
2.950000E+02
2.950000E+02
2.950000E+02
2.950000E+02
2.950000E+02
2.950000E+02
2.950000E+02
2.950000E+02
2.950000E+02
2.950000E+02
2.950000E+02
2.950000E+02
2.950000E+02
2.950000E+02
2.950000E+02
2.950000E+02
2.950000E+02
2.950000E+02
2.950000E+02
2.950000E+02
2.950000E+02
2.950000E+02
2.950000E+02
2.950000E+02
2.950000E+02
2.950000E+02
2.950000E+02
2.950000E+02
2.950000E+02
2.950000E+02
2.950000E+02
2.950000E+02
2.950000E+02
2.950000E+02
2.950000E+02
2.950000E+02
2.950000E+02
2.950000E+02
2.950000E+02
2.950000E+02
2.950000E+02
2.950000E+02
2.950000E+02
2.950000E+02
2.950000E+02
2.950000E+02
2.950000E+02
2.950000E+02
2.950000E+02
2.950000E+02
2.950000E+02
2.950000E+02
2.950000E+02
2.950000E+02
2.950000E+02
2.950000E+02
2.950000E+02
2.950000E+02
2.950000E+02
2.950000E+02
2.950000E+02
2.950000E+02
2.950000E+02
2.950000E+02
2.950000E+02
2.950000E+02
2.950000E+02
2.950000E+02
2.950000E+02
2.950000E+02
2.950000E+02
2.950000E+02
2.950000E+02
2.950000E+02
2.950000E+02
2.950000E+02
2.950000E+02
2.950000E+02
2.950000E+02
2.950000E+02
2.950000E+02
2.950000E+02
2.950000E+02
2.950000E+02
2.950000E+02
2.950000E+02
2.950000E+02
2.950000E+02
2.950000E+02
2.950000E+02
2.950000E+02
2.950000E+02
2.950000E+02
2.950000E+02
2.950000E+02
2.950000E+02
2.950000E+02
2.950000E+02
2.950000E+02
2.950000E+02
2.950000E+02
2.950000E+02
2.950000E+02
2.950000E+02
2.950000E+02
2.950000E+02
2.950000E+02
2.950000E+02
2.950000E+02
2.950000E+02
2.950000E+02
2.950000E+02
2.950000E+02
2.950000E+02
2.950000E+02
2.950000E+02
2.950000E+02
2.950000E+02
2.950000E+02
2.950000E+02
2.950000E+02
2.950000E+02
2.950000E+02
2.950000E+02
2.950000E+02
2.950000E+02
2.950000E+02
2.950000E+02
2.950000E+02
2.950000E+02
2.950000E+02
2.950000E+02
2.950000E+02
2.950000E+02
2.950000E+02
2.950000E+02
2.950000E+02
2.950000E+02
2.950000E+02
2.950000E+02
2.950000E+02
2.950000E+02
2.950000E+02
2.950000E+02
2.950000E+02
2.950000E+02
2.950000E+02
2.950000E+02
2.950000E+02
2.950000E+02
2.950000E+02
2.950000E+02
2.950000E+02
2.950000E+02
2.950000E+02
2.950000E+02
2.950000E+02
2.950000E+02
2.950000E+02
2.950000E+02
2.950000E+02
2.950000E+02
2.950000E+02
2.950000E+02
2.950000E+02
2.950000E+02
2.950000E+02
2.950000E+02
2.950000E+02
2.950000E+02
2.950000E+02
2.950000E+02
2.950000E+02
2.950000E+02
2.950000E+02
2.950000E+02
2.950000E+02
2.950000E+02
2.950000E+02
2.950000E+02
2.950000E+02
2.950000E+02
2.950000E+02
2.950000E+02
2.950000E+02
2.950000E+02
2.950000E+02
2.950000E+02
2.950000E+02
2.950000E+02
2.950000E+02
2.950000E+02
2.950000E+02
3.000000E+02
3.000000E+02
3.000000E+02
3.000000E+02
3.000000E+02
3.000000E+02
3.000000E+02
3.000000E+02
3.000000E+02
3.000000E+02
3.000000E+02
3.000000E+02
3.000000E+02
3.000000E+02
3.000000E+02
3.000000E+02
3.000000E+02
3.000000E+02
3.000000E+02
3.000000E+02
3.000000E+02
3.000000E+02
3.000000E+02
3.000000E+02
3.000000E+02
3.000000E+02
3.000000E+02
3.000000E+02
3.000000E+02
3.000000E+02
3.000000E+02
3.000000E+02
3.000000E+02
3.000000E+02
3.000000E+02
3.000000E+02
3.000000E+02
3.000000E+02
3.000000E+02
3.000000E+02
3.000000E+02
3.000000E+02
3.000000E+02
3.000000E+02
3.000000E+02
3.000000E+02
3.000000E+02
3.000000E+02
3.000000E+02
3.000000E+02
3.000000E+02
3.000000E+02
3.000000E+02
3.000000E+02
3.000000E+02
3.000000E+02
3.000000E+02
3.000000E+02
3.000000E+02
3.000000E+02
3.000000E+02
3.000000E+02
3.000000E+02
3.000000E+02
3.000000E+02
3.000000E+02
3.000000E+02
3.000000E+02
3.000000E+02
3.000000E+02
3.000000E+02
3.000000E+02
3.000000E+02
3.000000E+02
3.000000E+02
3.000000E+02
3.000000E+02
3.000000E+02
3.000000E+02
3.000000E+02
3.000000E+02
3.000000E+02
3.000000E+02
3.000000E+02
3.000000E+02
3.000000E+02
3.000000E+02
3.000000E+02
3.000000E+02
3.000000E+02
3.000000E+02
3.000000E+02
3.000000E+02
3.000000E+02
3.000000E+02
3.000000E+02
3.000000E+02
3.000000E+02
3.000000E+02
3.000000E+02
3.000000E+02
3.000000E+02
3.000000E+02
3.000000E+02
3.000000E+02
3.000000E+02
3.000000E+02
3.000000E+02
3.000000E+02
3.000000E+02
3.000000E+02
3.000000E+02
3.000000E+02
3.000000E+02
3.000000E+02
3.000000E+02
3.000000E+02
3.000000E+02
3.000000E+02
3.000000E+02
3.000000E+02
3.000000E+02
3.000000E+02
3.000000E+02
3.000000E+02
3.000000E+02
3.000000E+02
3.000000E+02
3.000000E+02
3.000000E+02
3.000000E+02
3.000000E+02
3.000000E+02
3.000000E+02
3.000000E+02
3.000000E+02
3.000000E+02
3.000000E+02
3.000000E+02
3.000000E+02
3.000000E+02
3.000000E+02
3.000000E+02
3.000000E+02
3.000000E+02
3.000000E+02
3.000000E+02
3.000000E+02
3.000000E+02
3.000000E+02
3.000000E+02
3.000000E+02
3.000000E+02
3.000000E+02
3.000000E+02
3.000000E+02
3.000000E+02
3.000000E+02
3.000000E+02
3.000000E+02
3.000000E+02
3.000000E+02
3.000000E+02
3.000000E+02
3.000000E+02
3.000000E+02
3.000000E+02
3.000000E+02
3.000000E+02
3.000000E+02
3.000000E+02
3.000000E+02
3.000000E+02
3.000000E+02
3.000000E+02
3.000000E+02
3.000000E+02
3.000000E+02
3.000000E+02
3.000000E+02
3.000000E+02
3.000000E+02
3.000000E+02
3.000000E+02
3.000000E+02
3.000000E+02
3.000000E+02
3.000000E+02
3.000000E+02
3.000000E+02
3.000000E+02
3.000000E+02
3.000000E+02
3.000000E+02
3.000000E+02
3.000000E+02
3.000000E+02
3.000000E+02
3.000000E+02
3.000000E+02
3.000000E+02
3.050000E+02
3.050000E+02
3.050000E+02
3.050000E+02
3.050000E+02
3.050000E+02
3.050000E+02
3.050000E+02
3.050000E+02
3.050000E+02
3.050000E+02
3.050000E+02
3.050000E+02
3.050000E+02
3.050000E+02
3.050000E+02
3.050000E+02
3.050000E+02
3.050000E+02
3.050000E+02
3.050000E+02
3.050000E+02
3.050000E+02
3.050000E+02
3.050000E+02
3.050000E+02
3.050000E+02
3.050000E+02
3.050000E+02
3.050000E+02
3.050000E+02
3.050000E+02
3.050000E+02
3.050000E+02
3.050000E+02
3.050000E+02
3.050000E+02
3.050000E+02
3.050000E+02
3.050000E+02
3.050000E+02
3.050000E+02
3.050000E+02
3.050000E+02
3.050000E+02
3.050000E+02
3.050000E+02
3.050000E+02
3.050000E+02
3.050000E+02
3.050000E+02
3.050000E+02
3.050000E+02
3.050000E+02
3.050000E+02
3.050000E+02
3.050000E+02
3.050000E+02
3.050000E+02
3.050000E+02
3.050000E+02
3.050000E+02
3.050000E+02
3.050000E+02
3.050000E+02
3.050000E+02
3.050000E+02
3.050000E+02
3.050000E+02
3.050000E+02
3.050000E+02
3.050000E+02
3.050000E+02
3.050000E+02
3.050000E+02
3.050000E+02
3.050000E+02
3.050000E+02
3.050000E+02
3.050000E+02
3.050000E+02
3.050000E+02
3.050000E+02
3.050000E+02
3.050000E+02
3.050000E+02
3.050000E+02
3.050000E+02
3.050000E+02
3.050000E+02
3.050000E+02
3.050000E+02
3.050000E+02
3.050000E+02
3.050000E+02
3.050000E+02
3.050000E+02
3.050000E+02
3.050000E+02
3.050000E+02
3.050000E+02
3.050000E+02
3.050000E+02
3.050000E+02
3.050000E+02
3.050000E+02
3.050000E+02
3.050000E+02
3.050000E+02
3.050000E+02
3.050000E+02
3.050000E+02
3.050000E+02
3.050000E+02
3.050000E+02
3.050000E+02
3.050000E+02
3.050000E+02
3.050000E+02
3.050000E+02
3.050000E+02
3.050000E+02
3.050000E+02
3.050000E+02
3.050000E+02
3.050000E+02
3.050000E+02
3.050000E+02
3.050000E+02
3.050000E+02
3.050000E+02
3.050000E+02
3.050000E+02
3.050000E+02
3.050000E+02
3.050000E+02
3.050000E+02
3.050000E+02
3.050000E+02
3.050000E+02
3.050000E+02
3.050000E+02
3.050000E+02
3.050000E+02
3.050000E+02
3.050000E+02
3.050000E+02
3.050000E+02
3.050000E+02
3.050000E+02
3.050000E+02
3.050000E+02
3.050000E+02
3.050000E+02
3.050000E+02
3.050000E+02
3.050000E+02
3.050000E+02
3.050000E+02
3.050000E+02
3.050000E+02
3.050000E+02
3.050000E+02
3.050000E+02
3.050000E+02
3.050000E+02
3.050000E+02
3.050000E+02
3.050000E+02
3.050000E+02
3.050000E+02
3.050000E+02
3.050000E+02
3.050000E+02
3.050000E+02
3.050000E+02
3.050000E+02
3.050000E+02
3.050000E+02
3.050000E+02
3.050000E+02
3.050000E+02
3.050000E+02
3.050000E+02
3.050000E+02
3.050000E+02
3.050000E+02
3.050000E+02
3.050000E+02
3.050000E+02
3.050000E+02
3.050000E+02
3.050000E+02
3.050000E+02
3.050000E+02
3.050000E+02
3.050000E+02
3.050000E+02
3.050000E+02
3.050000E+02
3.050000E+02
3.100000E+02
3.100000E+02
3.100000E+02
3.100000E+02
3.100000E+02
3.100000E+02
3.100000E+02
3.100000E+02
3.100000E+02
3.100000E+02
3.100000E+02
3.100000E+02
3.100000E+02
3.100000E+02
3.100000E+02
3.100000E+02
3.100000E+02
3.100000E+02
3.100000E+02
3.100000E+02
3.100000E+02
3.100000E+02
3.100000E+02
3.100000E+02
3.100000E+02
3.100000E+02
3.100000E+02
3.100000E+02
3.100000E+02
3.100000E+02
3.100000E+02
3.100000E+02
3.100000E+02
3.100000E+02
3.100000E+02
3.100000E+02
3.100000E+02
3.100000E+02
3.100000E+02
3.100000E+02
3.100000E+02
3.100000E+02
3.100000E+02
3.100000E+02
3.100000E+02
3.100000E+02
3.100000E+02
3.100000E+02
3.100000E+02
3.100000E+02
3.100000E+02
3.100000E+02
3.100000E+02
3.100000E+02
3.100000E+02
3.100000E+02
3.100000E+02
3.100000E+02
3.100000E+02
3.100000E+02
3.100000E+02
3.100000E+02
3.100000E+02
3.100000E+02
3.100000E+02
3.100000E+02
3.100000E+02
3.100000E+02
3.100000E+02
3.100000E+02
3.100000E+02
3.100000E+02
3.100000E+02
3.100000E+02
3.100000E+02
3.100000E+02
3.100000E+02
3.100000E+02
3.100000E+02
3.100000E+02
3.100000E+02
3.100000E+02
3.100000E+02
3.100000E+02
3.100000E+02
3.100000E+02
3.100000E+02
3.100000E+02
3.100000E+02
3.100000E+02
3.100000E+02
3.100000E+02
3.100000E+02
3.100000E+02
3.100000E+02
3.100000E+02
3.100000E+02
3.100000E+02
3.100000E+02
3.100000E+02
3.100000E+02
3.100000E+02
3.100000E+02
3.100000E+02
3.100000E+02
3.100000E+02
3.100000E+02
3.100000E+02
3.100000E+02
3.100000E+02
3.100000E+02
3.100000E+02
3.100000E+02
3.100000E+02
3.100000E+02
3.100000E+02
3.100000E+02
3.100000E+02
3.100000E+02
3.100000E+02
3.100000E+02
3.100000E+02
3.100000E+02
3.100000E+02
3.100000E+02
3.100000E+02
3.100000E+02
3.100000E+02
3.100000E+02
3.100000E+02
3.100000E+02
3.100000E+02
3.100000E+02
3.100000E+02
3.100000E+02
3.100000E+02
3.100000E+02
3.100000E+02
3.100000E+02
3.100000E+02
3.100000E+02
3.100000E+02
3.100000E+02
3.100000E+02
3.100000E+02
3.100000E+02
3.100000E+02
3.100000E+02
3.100000E+02
3.100000E+02
3.100000E+02
3.100000E+02
3.100000E+02
3.100000E+02
3.100000E+02
3.100000E+02
3.100000E+02
3.100000E+02
3.100000E+02
3.100000E+02
3.100000E+02
3.100000E+02
3.100000E+02
3.100000E+02
3.100000E+02
3.100000E+02
3.100000E+02
3.100000E+02
3.100000E+02
3.100000E+02
3.100000E+02
3.100000E+02
3.100000E+02
3.100000E+02
3.100000E+02
3.100000E+02
3.100000E+02
3.100000E+02
3.100000E+02
3.100000E+02
3.100000E+02
3.100000E+02
3.100000E+02
3.100000E+02
3.100000E+02
3.100000E+02
3.100000E+02
3.100000E+02
3.100000E+02
3.100000E+02
3.100000E+02
3.100000E+02
3.100000E+02
3.100000E+02
3.100000E+02
3.100000E+02
3.100000E+02
3.100000E+02
3.100000E+02
3.100000E+02
3.100000E+02
3.150000E+02
3.150000E+02
3.150000E+02
3.150000E+02
3.150000E+02
3.150000E+02
3.150000E+02
3.150000E+02
3.150000E+02
3.150000E+02
3.150000E+02
3.150000E+02
3.150000E+02
3.150000E+02
3.150000E+02
3.150000E+02
3.150000E+02
3.150000E+02
3.150000E+02
3.150000E+02
3.150000E+02
3.150000E+02
3.150000E+02
3.150000E+02
3.150000E+02
3.150000E+02
3.150000E+02
3.150000E+02
3.150000E+02
3.150000E+02
3.150000E+02
3.150000E+02
3.150000E+02
3.150000E+02
3.150000E+02
3.150000E+02
3.150000E+02
3.150000E+02
3.150000E+02
3.150000E+02
3.150000E+02
3.150000E+02
3.150000E+02
3.150000E+02
3.150000E+02
3.150000E+02
3.150000E+02
3.150000E+02
3.150000E+02
3.150000E+02
3.150000E+02
3.150000E+02
3.150000E+02
3.150000E+02
3.150000E+02
3.150000E+02
3.150000E+02
3.150000E+02
3.150000E+02
3.150000E+02
3.150000E+02
3.150000E+02
3.150000E+02
3.150000E+02
3.150000E+02
3.150000E+02
3.150000E+02
3.150000E+02
3.150000E+02
3.150000E+02
3.150000E+02
3.150000E+02
3.150000E+02
3.150000E+02
3.150000E+02
3.150000E+02
3.150000E+02
3.150000E+02
3.150000E+02
3.150000E+02
3.150000E+02
3.150000E+02
3.150000E+02
3.150000E+02
3.150000E+02
3.150000E+02
3.150000E+02
3.150000E+02
3.150000E+02
3.150000E+02
3.150000E+02
3.150000E+02
3.150000E+02
3.150000E+02
3.150000E+02
3.150000E+02
3.150000E+02
3.150000E+02
3.150000E+02
3.150000E+02
3.150000E+02
3.150000E+02
3.150000E+02
3.150000E+02
3.150000E+02
3.150000E+02
3.150000E+02
3.150000E+02
3.150000E+02
3.150000E+02
3.150000E+02
3.150000E+02
3.150000E+02
3.150000E+02
3.150000E+02
3.150000E+02
3.150000E+02
3.150000E+02
3.150000E+02
3.150000E+02
3.150000E+02
3.150000E+02
3.150000E+02
3.150000E+02
3.150000E+02
3.150000E+02
3.150000E+02
3.150000E+02
3.150000E+02
3.150000E+02
3.150000E+02
3.150000E+02
3.150000E+02
3.150000E+02
3.150000E+02
3.150000E+02
3.150000E+02
3.150000E+02
3.150000E+02
3.150000E+02
3.150000E+02
3.150000E+02
3.150000E+02
3.150000E+02
3.150000E+02
3.150000E+02
3.150000E+02
3.150000E+02
3.150000E+02
3.150000E+02
3.150000E+02
3.150000E+02
3.150000E+02
3.150000E+02
3.150000E+02
3.150000E+02
3.150000E+02
3.150000E+02
3.150000E+02
3.150000E+02
3.150000E+02
3.150000E+02
3.150000E+02
3.150000E+02
3.150000E+02
3.150000E+02
3.150000E+02
3.150000E+02
3.150000E+02
3.150000E+02
3.150000E+02
3.150000E+02
3.150000E+02
3.150000E+02
3.150000E+02
3.150000E+02
3.150000E+02
3.150000E+02
3.150000E+02
3.150000E+02
3.150000E+02
3.150000E+02
3.150000E+02
3.150000E+02
3.150000E+02
3.150000E+02
3.150000E+02
3.150000E+02
3.150000E+02
3.150000E+02
3.150000E+02
3.150000E+02
3.150000E+02
3.150000E+02
3.150000E+02
3.150000E+02
3.150000E+02
3.150000E+02
3.150000E+02
3.150000E+02
3.150000E+02
3.200000E+02
3.200000E+02
3.200000E+02
3.200000E+02
3.200000E+02
3.200000E+02
3.200000E+02
3.200000E+02
3.200000E+02
3.200000E+02
3.200000E+02
3.200000E+02
3.200000E+02
3.200000E+02
3.200000E+02
3.200000E+02
3.200000E+02
3.200000E+02
3.200000E+02
3.200000E+02
3.200000E+02
3.200000E+02
3.200000E+02
3.200000E+02
3.200000E+02
3.200000E+02
3.200000E+02
3.200000E+02
3.200000E+02
3.200000E+02
3.200000E+02
3.200000E+02
3.200000E+02
3.200000E+02
3.200000E+02
3.200000E+02
3.200000E+02
3.200000E+02
3.200000E+02
3.200000E+02
3.200000E+02
3.200000E+02
3.200000E+02
3.200000E+02
3.200000E+02
3.200000E+02
3.200000E+02
3.200000E+02
3.200000E+02
3.200000E+02
3.200000E+02
3.200000E+02
3.200000E+02
3.200000E+02
3.200000E+02
3.200000E+02
3.200000E+02
3.200000E+02
3.200000E+02
3.200000E+02
3.200000E+02
3.200000E+02
3.200000E+02
3.200000E+02
3.200000E+02
3.200000E+02
3.200000E+02
3.200000E+02
3.200000E+02
3.200000E+02
3.200000E+02
3.200000E+02
3.200000E+02
3.200000E+02
3.200000E+02
3.200000E+02
3.200000E+02
3.200000E+02
3.200000E+02
3.200000E+02
3.200000E+02
3.200000E+02
3.200000E+02
3.200000E+02
3.200000E+02
3.200000E+02
3.200000E+02
3.200000E+02
3.200000E+02
3.200000E+02
3.200000E+02
3.200000E+02
3.200000E+02
3.200000E+02
3.200000E+02
3.200000E+02
3.200000E+02
3.200000E+02
3.200000E+02
3.200000E+02
3.200000E+02
3.200000E+02
3.200000E+02
3.200000E+02
3.200000E+02
3.200000E+02
3.200000E+02
3.200000E+02
3.200000E+02
3.200000E+02
3.200000E+02
3.200000E+02
3.200000E+02
3.200000E+02
3.200000E+02
3.200000E+02
3.200000E+02
3.200000E+02
3.200000E+02
3.200000E+02
3.200000E+02
3.200000E+02
3.200000E+02
3.200000E+02
3.200000E+02
3.200000E+02
3.200000E+02
3.200000E+02
3.200000E+02
3.200000E+02
3.200000E+02
3.200000E+02
3.200000E+02
3.200000E+02
3.200000E+02
3.200000E+02
3.200000E+02
3.200000E+02
3.200000E+02
3.200000E+02
3.200000E+02
3.200000E+02
3.200000E+02
3.200000E+02
3.200000E+02
3.200000E+02
3.200000E+02
3.200000E+02
3.200000E+02
3.200000E+02
3.200000E+02
3.200000E+02
3.200000E+02
3.200000E+02
3.200000E+02
3.200000E+02
3.200000E+02
3.200000E+02
3.200000E+02
3.200000E+02
3.200000E+02
3.200000E+02
3.200000E+02
3.200000E+02
3.200000E+02
3.200000E+02
3.200000E+02
3.200000E+02
3.200000E+02
3.200000E+02
3.200000E+02
3.200000E+02
3.200000E+02
3.200000E+02
3.200000E+02
3.200000E+02
3.200000E+02
3.200000E+02
3.200000E+02
3.200000E+02
3.200000E+02
3.200000E+02
3.200000E+02
3.200000E+02
3.200000E+02
3.200000E+02
3.200000E+02
3.200000E+02
3.200000E+02
3.200000E+02
3.200000E+02
3.200000E+02
3.200000E+02
3.200000E+02
3.200000E+02
3.200000E+02
3.200000E+02
3.200000E+02
3.200000E+02
3.200000E+02
3.200000E+02
3.250000E+02
3.250000E+02
3.250000E+02
3.250000E+02
3.250000E+02
3.250000E+02
3.250000E+02
3.250000E+02
3.250000E+02
3.250000E+02
3.250000E+02
3.250000E+02
3.250000E+02
3.250000E+02
3.250000E+02
3.250000E+02
3.250000E+02
3.250000E+02
3.250000E+02
3.250000E+02
3.250000E+02
3.250000E+02
3.250000E+02
3.250000E+02
3.250000E+02
3.250000E+02
3.250000E+02
3.250000E+02
3.250000E+02
3.250000E+02
3.250000E+02
3.250000E+02
3.250000E+02
3.250000E+02
3.250000E+02
3.250000E+02
3.250000E+02
3.250000E+02
3.250000E+02
3.250000E+02
3.250000E+02
3.250000E+02
3.250000E+02
3.250000E+02
3.250000E+02
3.250000E+02
3.250000E+02
3.250000E+02
3.250000E+02
3.250000E+02
3.250000E+02
3.250000E+02
3.250000E+02
3.250000E+02
3.250000E+02
3.250000E+02
3.250000E+02
3.250000E+02
3.250000E+02
3.250000E+02
3.250000E+02
3.250000E+02
3.250000E+02
3.250000E+02
3.250000E+02
3.250000E+02
3.250000E+02
3.250000E+02
3.250000E+02
3.250000E+02
3.250000E+02
3.250000E+02
3.250000E+02
3.250000E+02
3.250000E+02
3.250000E+02
3.250000E+02
3.250000E+02
3.250000E+02
3.250000E+02
3.250000E+02
3.250000E+02
3.250000E+02
3.250000E+02
3.250000E+02
3.250000E+02
3.250000E+02
3.250000E+02
3.250000E+02
3.250000E+02
3.250000E+02
3.250000E+02
3.250000E+02
3.250000E+02
3.250000E+02
3.250000E+02
3.250000E+02
3.250000E+02
3.250000E+02
3.250000E+02
3.250000E+02
3.250000E+02
3.250000E+02
3.250000E+02
3.250000E+02
3.250000E+02
3.250000E+02
3.250000E+02
3.250000E+02
3.250000E+02
3.250000E+02
3.250000E+02
3.250000E+02
3.250000E+02
3.250000E+02
3.250000E+02
3.250000E+02
3.250000E+02
3.250000E+02
3.250000E+02
3.250000E+02
3.250000E+02
3.250000E+02
3.250000E+02
3.250000E+02
3.250000E+02
3.250000E+02
3.250000E+02
3.250000E+02
3.250000E+02
3.250000E+02
3.250000E+02
3.250000E+02
3.250000E+02
3.250000E+02
3.250000E+02
3.250000E+02
3.250000E+02
3.250000E+02
3.250000E+02
3.250000E+02
3.250000E+02
3.250000E+02
3.250000E+02
3.250000E+02
3.250000E+02
3.250000E+02
3.250000E+02
3.250000E+02
3.250000E+02
3.250000E+02
3.250000E+02
3.250000E+02
3.250000E+02
3.250000E+02
3.250000E+02
3.250000E+02
3.250000E+02
3.250000E+02
3.250000E+02
3.250000E+02
3.250000E+02
3.250000E+02
3.250000E+02
3.250000E+02
3.250000E+02
3.250000E+02
3.250000E+02
3.250000E+02
3.250000E+02
3.250000E+02
3.250000E+02
3.250000E+02
3.250000E+02
3.250000E+02
3.250000E+02
3.250000E+02
3.250000E+02
3.250000E+02
3.250000E+02
3.250000E+02
3.250000E+02
3.250000E+02
3.250000E+02
3.250000E+02
3.250000E+02
3.250000E+02
3.250000E+02
3.250000E+02
3.250000E+02
3.250000E+02
3.250000E+02
3.250000E+02
3.250000E+02
3.250000E+02
3.250000E+02
3.250000E+02
3.250000E+02
3.250000E+02
3.250000E+02
3.250000E+02
3.300000E+02
3.300000E+02
3.300000E+02
3.300000E+02
3.300000E+02
3.300000E+02
3.300000E+02
3.300000E+02
3.300000E+02
3.300000E+02
3.300000E+02
3.300000E+02
3.300000E+02
3.300000E+02
3.300000E+02
3.300000E+02
3.300000E+02
3.300000E+02
3.300000E+02
3.300000E+02
3.300000E+02
3.300000E+02
3.300000E+02
3.300000E+02
3.300000E+02
3.300000E+02
3.300000E+02
3.300000E+02
3.300000E+02
3.300000E+02
3.300000E+02
3.300000E+02
3.300000E+02
3.300000E+02
3.300000E+02
3.300000E+02
3.300000E+02
3.300000E+02
3.300000E+02
3.300000E+02
3.300000E+02
3.300000E+02
3.300000E+02
3.300000E+02
3.300000E+02
3.300000E+02
3.300000E+02
3.300000E+02
3.300000E+02
3.300000E+02
3.300000E+02
3.300000E+02
3.300000E+02
3.300000E+02
3.300000E+02
3.300000E+02
3.300000E+02
3.300000E+02
3.300000E+02
3.300000E+02
3.300000E+02
3.300000E+02
3.300000E+02
3.300000E+02
3.300000E+02
3.300000E+02
3.300000E+02
3.300000E+02
3.300000E+02
3.300000E+02
3.300000E+02
3.300000E+02
3.300000E+02
3.300000E+02
3.300000E+02
3.300000E+02
3.300000E+02
3.300000E+02
3.300000E+02
3.300000E+02
3.300000E+02
3.300000E+02
3.300000E+02
3.300000E+02
3.300000E+02
3.300000E+02
3.300000E+02
3.300000E+02
3.300000E+02
3.300000E+02
3.300000E+02
3.300000E+02
3.300000E+02
3.300000E+02
3.300000E+02
3.300000E+02
3.300000E+02
3.300000E+02
3.300000E+02
3.300000E+02
3.300000E+02
3.300000E+02
3.300000E+02
3.300000E+02
3.300000E+02
3.300000E+02
3.300000E+02
3.300000E+02
3.300000E+02
3.300000E+02
3.300000E+02
3.300000E+02
3.300000E+02
3.300000E+02
3.300000E+02
3.300000E+02
3.300000E+02
3.300000E+02
3.300000E+02
3.300000E+02
3.300000E+02
3.300000E+02
3.300000E+02
3.300000E+02
3.300000E+02
3.300000E+02
3.300000E+02
3.300000E+02
3.300000E+02
3.300000E+02
3.300000E+02
3.300000E+02
3.300000E+02
3.300000E+02
3.300000E+02
3.300000E+02
3.300000E+02
3.300000E+02
3.300000E+02
3.300000E+02
3.300000E+02
3.300000E+02
3.300000E+02
3.300000E+02
3.300000E+02
3.300000E+02
3.300000E+02
3.300000E+02
3.300000E+02
3.300000E+02
3.300000E+02
3.300000E+02
3.300000E+02
3.300000E+02
3.300000E+02
3.300000E+02
3.300000E+02
3.300000E+02
3.300000E+02
3.300000E+02
3.300000E+02
3.300000E+02
3.300000E+02
3.300000E+02
3.300000E+02
3.300000E+02
3.300000E+02
3.300000E+02
3.300000E+02
3.300000E+02
3.300000E+02
3.300000E+02
3.300000E+02
3.300000E+02
3.300000E+02
3.300000E+02
3.300000E+02
3.300000E+02
3.300000E+02
3.300000E+02
3.300000E+02
3.300000E+02
3.300000E+02
3.300000E+02
3.300000E+02
3.300000E+02
3.300000E+02
3.300000E+02
3.300000E+02
3.300000E+02
3.300000E+02
3.300000E+02
3.300000E+02
3.300000E+02
3.300000E+02
3.300000E+02
3.300000E+02
3.300000E+02
3.300000E+02
3.300000E+02
3.300000E+02
3.350000E+02
3.350000E+02
3.350000E+02
3.350000E+02
3.350000E+02
3.350000E+02
3.350000E+02
3.350000E+02
3.350000E+02
3.350000E+02
3.350000E+02
3.350000E+02
3.350000E+02
3.350000E+02
3.350000E+02
3.350000E+02
3.350000E+02
3.350000E+02
3.350000E+02
3.350000E+02
3.350000E+02
3.350000E+02
3.350000E+02
3.350000E+02
3.350000E+02
3.350000E+02
3.350000E+02
3.350000E+02
3.350000E+02
3.350000E+02
3.350000E+02
3.350000E+02
3.350000E+02
3.350000E+02
3.350000E+02
3.350000E+02
3.350000E+02
3.350000E+02
3.350000E+02
3.350000E+02
3.350000E+02
3.350000E+02
3.350000E+02
3.350000E+02
3.350000E+02
3.350000E+02
3.350000E+02
3.350000E+02
3.350000E+02
3.350000E+02
3.350000E+02
3.350000E+02
3.350000E+02
3.350000E+02
3.350000E+02
3.350000E+02
3.350000E+02
3.350000E+02
3.350000E+02
3.350000E+02
3.350000E+02
3.350000E+02
3.350000E+02
3.350000E+02
3.350000E+02
3.350000E+02
3.350000E+02
3.350000E+02
3.350000E+02
3.350000E+02
3.350000E+02
3.350000E+02
3.350000E+02
3.350000E+02
3.350000E+02
3.350000E+02
3.350000E+02
3.350000E+02
3.350000E+02
3.350000E+02
3.350000E+02
3.350000E+02
3.350000E+02
3.350000E+02
3.350000E+02
3.350000E+02
3.350000E+02
3.350000E+02
3.350000E+02
3.350000E+02
3.350000E+02
3.350000E+02
3.350000E+02
3.350000E+02
3.350000E+02
3.350000E+02
3.350000E+02
3.350000E+02
3.350000E+02
3.350000E+02
3.350000E+02
3.350000E+02
3.350000E+02
3.350000E+02
3.350000E+02
3.350000E+02
3.350000E+02
3.350000E+02
3.350000E+02
3.350000E+02
3.350000E+02
3.350000E+02
3.350000E+02
3.350000E+02
3.350000E+02
3.350000E+02
3.350000E+02
3.350000E+02
3.350000E+02
3.350000E+02
3.350000E+02
3.350000E+02
3.350000E+02
3.350000E+02
3.350000E+02
3.350000E+02
3.350000E+02
3.350000E+02
3.350000E+02
3.350000E+02
3.350000E+02
3.350000E+02
3.350000E+02
3.350000E+02
3.350000E+02
3.350000E+02
3.350000E+02
3.350000E+02
3.350000E+02
3.350000E+02
3.350000E+02
3.350000E+02
3.350000E+02
3.350000E+02
3.350000E+02
3.350000E+02
3.350000E+02
3.350000E+02
3.350000E+02
3.350000E+02
3.350000E+02
3.350000E+02
3.350000E+02
3.350000E+02
3.350000E+02
3.350000E+02
3.350000E+02
3.350000E+02
3.350000E+02
3.350000E+02
3.350000E+02
3.350000E+02
3.350000E+02
3.350000E+02
3.350000E+02
3.350000E+02
3.350000E+02
3.350000E+02
3.350000E+02
3.350000E+02
3.350000E+02
3.350000E+02
3.350000E+02
3.350000E+02
3.350000E+02
3.350000E+02
3.350000E+02
3.350000E+02
3.350000E+02
3.350000E+02
3.350000E+02
3.350000E+02
3.350000E+02
3.350000E+02
3.350000E+02
3.350000E+02
3.350000E+02
3.350000E+02
3.350000E+02
3.350000E+02
3.350000E+02
3.350000E+02
3.350000E+02
3.350000E+02
3.350000E+02
3.350000E+02
3.350000E+02
3.350000E+02
3.350000E+02
3.350000E+02
3.350000E+02
3.400000E+02
3.400000E+02
3.400000E+02
3.400000E+02
3.400000E+02
3.400000E+02
3.400000E+02
3.400000E+02
3.400000E+02
3.400000E+02
3.400000E+02
3.400000E+02
3.400000E+02
3.400000E+02
3.400000E+02
3.400000E+02
3.400000E+02
3.400000E+02
3.400000E+02
3.400000E+02
3.400000E+02
3.400000E+02
3.400000E+02
3.400000E+02
3.400000E+02
3.400000E+02
3.400000E+02
3.400000E+02
3.400000E+02
3.400000E+02
3.400000E+02
3.400000E+02
3.400000E+02
3.400000E+02
3.400000E+02
3.400000E+02
3.400000E+02
3.400000E+02
3.400000E+02
3.400000E+02
3.400000E+02
3.400000E+02
3.400000E+02
3.400000E+02
3.400000E+02
3.400000E+02
3.400000E+02
3.400000E+02
3.400000E+02
3.400000E+02
3.400000E+02
3.400000E+02
3.400000E+02
3.400000E+02
3.400000E+02
3.400000E+02
3.400000E+02
3.400000E+02
3.400000E+02
3.400000E+02
3.400000E+02
3.400000E+02
3.400000E+02
3.400000E+02
3.400000E+02
3.400000E+02
3.400000E+02
3.400000E+02
3.400000E+02
3.400000E+02
3.400000E+02
3.400000E+02
3.400000E+02
3.400000E+02
3.400000E+02
3.400000E+02
3.400000E+02
3.400000E+02
3.400000E+02
3.400000E+02
3.400000E+02
3.400000E+02
3.400000E+02
3.400000E+02
3.400000E+02
3.400000E+02
3.400000E+02
3.400000E+02
3.400000E+02
3.400000E+02
3.400000E+02
3.400000E+02
3.400000E+02
3.400000E+02
3.400000E+02
3.400000E+02
3.400000E+02
3.400000E+02
3.400000E+02
3.400000E+02
3.400000E+02
3.400000E+02
3.400000E+02
3.400000E+02
3.400000E+02
3.400000E+02
3.400000E+02
3.400000E+02
3.400000E+02
3.400000E+02
3.400000E+02
3.400000E+02
3.400000E+02
3.400000E+02
3.400000E+02
3.400000E+02
3.400000E+02
3.400000E+02
3.400000E+02
3.400000E+02
3.400000E+02
3.400000E+02
3.400000E+02
3.400000E+02
3.400000E+02
3.400000E+02
3.400000E+02
3.400000E+02
3.400000E+02
3.400000E+02
3.400000E+02
3.400000E+02
3.400000E+02
3.400000E+02
3.400000E+02
3.400000E+02
3.400000E+02
3.400000E+02
3.400000E+02
3.400000E+02
3.400000E+02
3.400000E+02
3.400000E+02
3.400000E+02
3.400000E+02
3.400000E+02
3.400000E+02
3.400000E+02
3.400000E+02
3.400000E+02
3.400000E+02
3.400000E+02
3.400000E+02
3.400000E+02
3.400000E+02
3.400000E+02
3.400000E+02
3.400000E+02
3.400000E+02
3.400000E+02
3.400000E+02
3.400000E+02
3.400000E+02
3.400000E+02
3.400000E+02
3.400000E+02
3.400000E+02
3.400000E+02
3.400000E+02
3.400000E+02
3.400000E+02
3.400000E+02
3.400000E+02
3.400000E+02
3.400000E+02
3.400000E+02
3.400000E+02
3.400000E+02
3.400000E+02
3.400000E+02
3.400000E+02
3.400000E+02
3.400000E+02
3.400000E+02
3.400000E+02
3.400000E+02
3.400000E+02
3.400000E+02
3.400000E+02
3.400000E+02
3.400000E+02
3.400000E+02
3.400000E+02
3.400000E+02
3.400000E+02
3.400000E+02
3.400000E+02
3.400000E+02
3.400000E+02
3.400000E+02
3.400000E+02
3.450000E+02
3.450000E+02
3.450000E+02
3.450000E+02
3.450000E+02
3.450000E+02
3.450000E+02
3.450000E+02
3.450000E+02
3.450000E+02
3.450000E+02
3.450000E+02
3.450000E+02
3.450000E+02
3.450000E+02
3.450000E+02
3.450000E+02
3.450000E+02
3.450000E+02
3.450000E+02
3.450000E+02
3.450000E+02
3.450000E+02
3.450000E+02
3.450000E+02
3.450000E+02
3.450000E+02
3.450000E+02
3.450000E+02
3.450000E+02
3.450000E+02
3.450000E+02
3.450000E+02
3.450000E+02
3.450000E+02
3.450000E+02
3.450000E+02
3.450000E+02
3.450000E+02
3.450000E+02
3.450000E+02
3.450000E+02
3.450000E+02
3.450000E+02
3.450000E+02
3.450000E+02
3.450000E+02
3.450000E+02
3.450000E+02
3.450000E+02
3.450000E+02
3.450000E+02
3.450000E+02
3.450000E+02
3.450000E+02
3.450000E+02
3.450000E+02
3.450000E+02
3.450000E+02
3.450000E+02
3.450000E+02
3.450000E+02
3.450000E+02
3.450000E+02
3.450000E+02
3.450000E+02
3.450000E+02
3.450000E+02
3.450000E+02
3.450000E+02
3.450000E+02
3.450000E+02
3.450000E+02
3.450000E+02
3.450000E+02
3.450000E+02
3.450000E+02
3.450000E+02
3.450000E+02
3.450000E+02
3.450000E+02
3.450000E+02
3.450000E+02
3.450000E+02
3.450000E+02
3.450000E+02
3.450000E+02
3.450000E+02
3.450000E+02
3.450000E+02
3.450000E+02
3.450000E+02
3.450000E+02
3.450000E+02
3.450000E+02
3.450000E+02
3.450000E+02
3.450000E+02
3.450000E+02
3.450000E+02
3.450000E+02
3.450000E+02
3.450000E+02
3.450000E+02
3.450000E+02
3.450000E+02
3.450000E+02
3.450000E+02
3.450000E+02
3.450000E+02
3.450000E+02
3.450000E+02
3.450000E+02
3.450000E+02
3.450000E+02
3.450000E+02
3.450000E+02
3.450000E+02
3.450000E+02
3.450000E+02
3.450000E+02
3.450000E+02
3.450000E+02
3.450000E+02
3.450000E+02
3.450000E+02
3.450000E+02
3.450000E+02
3.450000E+02
3.450000E+02
3.450000E+02
3.450000E+02
3.450000E+02
3.450000E+02
3.450000E+02
3.450000E+02
3.450000E+02
3.450000E+02
3.450000E+02
3.450000E+02
3.450000E+02
3.450000E+02
3.450000E+02
3.450000E+02
3.450000E+02
3.450000E+02
3.450000E+02
3.450000E+02
3.450000E+02
3.450000E+02
3.450000E+02
3.450000E+02
3.450000E+02
3.450000E+02
3.450000E+02
3.450000E+02
3.450000E+02
3.450000E+02
3.450000E+02
3.450000E+02
3.450000E+02
3.450000E+02
3.450000E+02
3.450000E+02
3.450000E+02
3.450000E+02
3.450000E+02
3.450000E+02
3.450000E+02
3.450000E+02
3.450000E+02
3.450000E+02
3.450000E+02
3.450000E+02
3.450000E+02
3.450000E+02
3.450000E+02
3.450000E+02
3.450000E+02
3.450000E+02
3.450000E+02
3.450000E+02
3.450000E+02
3.450000E+02
3.450000E+02
3.450000E+02
3.450000E+02
3.450000E+02
3.450000E+02
3.450000E+02
3.450000E+02
3.450000E+02
3.450000E+02
3.450000E+02
3.450000E+02
3.450000E+02
3.450000E+02
3.450000E+02
3.450000E+02
3.450000E+02
3.450000E+02
3.500000E+02
3.500000E+02
3.500000E+02
3.500000E+02
3.500000E+02
3.500000E+02
3.500000E+02
3.500000E+02
3.500000E+02
3.500000E+02
3.500000E+02
3.500000E+02
3.500000E+02
3.500000E+02
3.500000E+02
3.500000E+02
3.500000E+02
3.500000E+02
3.500000E+02
3.500000E+02
3.500000E+02
3.500000E+02
3.500000E+02
3.500000E+02
3.500000E+02
3.500000E+02
3.500000E+02
3.500000E+02
3.500000E+02
3.500000E+02
3.500000E+02
3.500000E+02
3.500000E+02
3.500000E+02
3.500000E+02
3.500000E+02
3.500000E+02
3.500000E+02
3.500000E+02
3.500000E+02
3.500000E+02
3.500000E+02
3.500000E+02
3.500000E+02
3.500000E+02
3.500000E+02
3.500000E+02
3.500000E+02
3.500000E+02
3.500000E+02
3.500000E+02
3.500000E+02
3.500000E+02
3.500000E+02
3.500000E+02
3.500000E+02
3.500000E+02
3.500000E+02
3.500000E+02
3.500000E+02
3.500000E+02
3.500000E+02
3.500000E+02
3.500000E+02
3.500000E+02
3.500000E+02
3.500000E+02
3.500000E+02
3.500000E+02
3.500000E+02
3.500000E+02
3.500000E+02
3.500000E+02
3.500000E+02
3.500000E+02
3.500000E+02
3.500000E+02
3.500000E+02
3.500000E+02
3.500000E+02
3.500000E+02
3.500000E+02
3.500000E+02
3.500000E+02
3.500000E+02
3.500000E+02
3.500000E+02
3.500000E+02
3.500000E+02
3.500000E+02
3.500000E+02
3.500000E+02
3.500000E+02
3.500000E+02
3.500000E+02
3.500000E+02
3.500000E+02
3.500000E+02
3.500000E+02
3.500000E+02
3.500000E+02
3.500000E+02
3.500000E+02
3.500000E+02
3.500000E+02
3.500000E+02
3.500000E+02
3.500000E+02
3.500000E+02
3.500000E+02
3.500000E+02
3.500000E+02
3.500000E+02
3.500000E+02
3.500000E+02
3.500000E+02
3.500000E+02
3.500000E+02
3.500000E+02
3.500000E+02
3.500000E+02
3.500000E+02
3.500000E+02
3.500000E+02
3.500000E+02
3.500000E+02
3.500000E+02
3.500000E+02
3.500000E+02
3.500000E+02
3.500000E+02
3.500000E+02
3.500000E+02
3.500000E+02
3.500000E+02
3.500000E+02
3.500000E+02
3.500000E+02
3.500000E+02
3.500000E+02
3.500000E+02
3.500000E+02
3.500000E+02
3.500000E+02
3.500000E+02
3.500000E+02
3.500000E+02
3.500000E+02
3.500000E+02
3.500000E+02
3.500000E+02
3.500000E+02
3.500000E+02
3.500000E+02
3.500000E+02
3.500000E+02
3.500000E+02
3.500000E+02
3.500000E+02
3.500000E+02
3.500000E+02
3.500000E+02
3.500000E+02
3.500000E+02
3.500000E+02
3.500000E+02
3.500000E+02
3.500000E+02
3.500000E+02
3.500000E+02
3.500000E+02
3.500000E+02
3.500000E+02
3.500000E+02
3.500000E+02
3.500000E+02
3.500000E+02
3.500000E+02
3.500000E+02
3.500000E+02
3.500000E+02
3.500000E+02
3.500000E+02
3.500000E+02
3.500000E+02
3.500000E+02
3.500000E+02
3.500000E+02
3.500000E+02
3.500000E+02
3.500000E+02
3.500000E+02
3.500000E+02
3.500000E+02
3.500000E+02
3.500000E+02
3.500000E+02
3.500000E+02
3.500000E+02
3.500000E+02
3.500000E+02
3.550000E+02
3.550000E+02
3.550000E+02
3.550000E+02
3.550000E+02
3.550000E+02
3.550000E+02
3.550000E+02
3.550000E+02
3.550000E+02
3.550000E+02
3.550000E+02
3.550000E+02
3.550000E+02
3.550000E+02
3.550000E+02
3.550000E+02
3.550000E+02
3.550000E+02
3.550000E+02
3.550000E+02
3.550000E+02
3.550000E+02
3.550000E+02
3.550000E+02
3.550000E+02
3.550000E+02
3.550000E+02
3.550000E+02
3.550000E+02
3.550000E+02
3.550000E+02
3.550000E+02
3.550000E+02
3.550000E+02
3.550000E+02
3.550000E+02
3.550000E+02
3.550000E+02
3.550000E+02
3.550000E+02
3.550000E+02
3.550000E+02
3.550000E+02
3.550000E+02
3.550000E+02
3.550000E+02
3.550000E+02
3.550000E+02
3.550000E+02
3.550000E+02
3.550000E+02
3.550000E+02
3.550000E+02
3.550000E+02
3.550000E+02
3.550000E+02
3.550000E+02
3.550000E+02
3.550000E+02
3.550000E+02
3.550000E+02
3.550000E+02
3.550000E+02
3.550000E+02
3.550000E+02
3.550000E+02
3.550000E+02
3.550000E+02
3.550000E+02
3.550000E+02
3.550000E+02
3.550000E+02
3.550000E+02
3.550000E+02
3.550000E+02
3.550000E+02
3.550000E+02
3.550000E+02
3.550000E+02
3.550000E+02
3.550000E+02
3.550000E+02
3.550000E+02
3.550000E+02
3.550000E+02
3.550000E+02
3.550000E+02
3.550000E+02
3.550000E+02
3.550000E+02
3.550000E+02
3.550000E+02
3.550000E+02
3.550000E+02
3.550000E+02
3.550000E+02
3.550000E+02
3.550000E+02
3.550000E+02
3.550000E+02
3.550000E+02
3.550000E+02
3.550000E+02
3.550000E+02
3.550000E+02
3.550000E+02
3.550000E+02
3.550000E+02
3.550000E+02
3.550000E+02
3.550000E+02
3.550000E+02
3.550000E+02
3.550000E+02
3.550000E+02
3.550000E+02
3.550000E+02
3.550000E+02
3.550000E+02
3.550000E+02
3.550000E+02
3.550000E+02
3.550000E+02
3.550000E+02
3.550000E+02
3.550000E+02
3.550000E+02
3.550000E+02
3.550000E+02
3.550000E+02
3.550000E+02
3.550000E+02
3.550000E+02
3.550000E+02
3.550000E+02
3.550000E+02
3.550000E+02
3.550000E+02
3.550000E+02
3.550000E+02
3.550000E+02
3.550000E+02
3.550000E+02
3.550000E+02
3.550000E+02
3.550000E+02
3.550000E+02
3.550000E+02
3.550000E+02
3.550000E+02
3.550000E+02
3.550000E+02
3.550000E+02
3.550000E+02
3.550000E+02
3.550000E+02
3.550000E+02
3.550000E+02
3.550000E+02
3.550000E+02
3.550000E+02
3.550000E+02
3.550000E+02
3.550000E+02
3.550000E+02
3.550000E+02
3.550000E+02
3.550000E+02
3.550000E+02
3.550000E+02
3.550000E+02
3.550000E+02
3.550000E+02
3.550000E+02
3.550000E+02
3.550000E+02
3.550000E+02
3.550000E+02
3.550000E+02
3.550000E+02
3.550000E+02
3.550000E+02
3.550000E+02
3.550000E+02
3.550000E+02
3.550000E+02
3.550000E+02
3.550000E+02
3.550000E+02
3.550000E+02
3.550000E+02
3.550000E+02
3.550000E+02
3.550000E+02
3.550000E+02
3.550000E+02
3.550000E+02
3.550000E+02
3.550000E+02
3.550000E+02
Z
0.000000E+00
1.000000E+00
2.000000E+00
3.000000E+00
4.000000E+00
5.000000E+00
6.000000E+00
7.000000E+00
8.000000E+00
9.000000E+00
1.000000E+01
1.100000E+01
1.200000E+01
1.300000E+01
1.400000E+01
1.500000E+01
1.600000E+01
1.700000E+01
1.800000E+01
1.900000E+01
2.000000E+01
2.100000E+01
2.200000E+01
2.300000E+01
2.400000E+01
2.500000E+01
2.600000E+01
2.700000E+01
2.800000E+01
2.900000E+01
3.000000E+01
3.100000E+01
3.200000E+01
3.300000E+01
3.400000E+01
3.500000E+01
3.600000E+01
3.700000E+01
3.800000E+01
3.900000E+01
4.000000E+01
4.100000E+01
4.200000E+01
4.300000E+01
4.400000E+01
4.500000E+01
4.600000E+01
4.700000E+01
4.800000E+01
4.900000E+01
5.000000E+01
5.100000E+01
5.200000E+01
5.300000E+01
5.400000E+01
5.500000E+01
5.600000E+01
5.700000E+01
5.800000E+01
5.900000E+01
6.000000E+01
6.100000E+01
6.200000E+01
6.300000E+01
6.400000E+01
6.500000E+01
6.600000E+01
6.700000E+01
6.800000E+01
6.900000E+01
7.000000E+01
7.100000E+01
7.200000E+01
7.300000E+01
7.400000E+01
7.500000E+01
7.600000E+01
7.700000E+01
7.800000E+01
7.900000E+01
8.000000E+01
8.100000E+01
8.200000E+01
8.300000E+01
8.400000E+01
8.500000E+01
8.600000E+01
8.700000E+01
8.800000E+01
8.900000E+01
9.000000E+01
9.100000E+01
9.200000E+01
9.300000E+01
9.400000E+01
9.500000E+01
9.600000E+01
9.700000E+01
9.800000E+01
9.900000E+01
1.000000E+02
1.010000E+02
1.020000E+02
1.030000E+02
1.040000E+02
1.050000E+02
1.060000E+02
1.070000E+02
1.080000E+02
1.090000E+02
1.100000E+02
1.110000E+02
1.120000E+02
1.130000E+02
1.140000E+02
1.150000E+02
1.160000E+02
1.170000E+02
1.180000E+02
1.190000E+02
1.200000E+02
1.210000E+02
1.220000E+02
1.230000E+02
1.240000E+02
1.250000E+02
1.260000E+02
1.270000E+02
1.280000E+02
1.290000E+02
1.300000E+02
1.310000E+02
1.320000E+02
1.330000E+02
1.340000E+02
1.350000E+02
1.360000E+02
1.370000E+02
1.380000E+02
1.390000E+02
1.400000E+02
1.410000E+02
1.420000E+02
1.430000E+02
1.440000E+02
1.450000E+02
1.460000E+02
1.470000E+02
1.480000E+02
1.490000E+02
1.500000E+02
1.510000E+02
1.520000E+02
1.530000E+02
1.540000E+02
1.550000E+02
1.560000E+02
1.570000E+02
1.580000E+02
1.590000E+02
1.600000E+02
1.610000E+02
1.620000E+02
1.630000E+02
1.640000E+02
1.650000E+02
1.660000E+02
1.670000E+02
1.680000E+02
1.690000E+02
1.700000E+02
1.710000E+02
1.720000E+02
1.730000E+02
1.740000E+02
1.750000E+02
1.760000E+02
1.770000E+02
1.780000E+02
1.790000E+02
1.800000E+02
1.810000E+02
1.820000E+02
1.830000E+02
1.840000E+02
1.850000E+02
1.860000E+02
1.870000E+02
1.880000E+02
1.890000E+02
1.900000E+02
1.910000E+02
1.920000E+02
1.930000E+02
1.940000E+02
1.950000E+02
1.960000E+02
1.970000E+02
1.980000E+02
1.990000E+02
2.000000E+02
0.000000E+00
1.000000E+00
2.000000E+00
3.000000E+00
4.000000E+00
5.000000E+00
6.000000E+00
7.000000E+00
8.000000E+00
9.000000E+00
1.000000E+01
1.100000E+01
1.200000E+01
1.300000E+01
1.400000E+01
1.500000E+01
1.600000E+01
1.700000E+01
1.800000E+01
1.900000E+01
2.000000E+01
2.100000E+01
2.200000E+01
2.300000E+01
2.400000E+01
2.500000E+01
2.600000E+01
2.700000E+01
2.800000E+01
2.900000E+01
3.000000E+01
3.100000E+01
3.200000E+01
3.300000E+01
3.400000E+01
3.500000E+01
3.600000E+01
3.700000E+01
3.800000E+01
3.900000E+01
4.000000E+01
4.100000E+01
4.200000E+01
4.300000E+01
4.400000E+01
4.500000E+01
4.600000E+01
4.700000E+01
4.800000E+01
4.900000E+01
5.000000E+01
5.100000E+01
5.200000E+01
5.300000E+01
5.400000E+01
5.500000E+01
5.600000E+01
5.700000E+01
5.800000E+01
5.900000E+01
6.000000E+01
6.100000E+01
6.200000E+01
6.300000E+01
6.400000E+01
6.500000E+01
6.600000E+01
6.700000E+01
6.800000E+01
6.900000E+01
7.000000E+01
7.100000E+01
7.200000E+01
7.300000E+01
7.400000E+01
7.500000E+01
7.600000E+01
7.700000E+01
7.800000E+01
7.900000E+01
8.000000E+01
8.100000E+01
8.200000E+01
8.300000E+01
8.400000E+01
8.500000E+01
8.600000E+01
8.700000E+01
8.800000E+01
8.900000E+01
9.000000E+01
9.100000E+01
9.200000E+01
9.300000E+01
9.400000E+01
9.500000E+01
9.600000E+01
9.700000E+01
9.800000E+01
9.900000E+01
1.000000E+02
1.010000E+02
1.020000E+02
1.030000E+02
1.040000E+02
1.050000E+02
1.060000E+02
1.070000E+02
1.080000E+02
1.090000E+02
1.100000E+02
1.110000E+02
1.120000E+02
1.130000E+02
1.140000E+02
1.150000E+02
1.160000E+02
1.170000E+02
1.180000E+02
1.190000E+02
1.200000E+02
1.210000E+02
1.220000E+02
1.230000E+02
1.240000E+02
1.250000E+02
1.260000E+02
1.270000E+02
1.280000E+02
1.290000E+02
1.300000E+02
1.310000E+02
1.320000E+02
1.330000E+02
1.340000E+02
1.350000E+02
1.360000E+02
1.370000E+02
1.380000E+02
1.390000E+02
1.400000E+02
1.410000E+02
1.420000E+02
1.430000E+02
1.440000E+02
1.450000E+02
1.460000E+02
1.470000E+02
1.480000E+02
1.490000E+02
1.500000E+02
1.510000E+02
1.520000E+02
1.530000E+02
1.540000E+02
1.550000E+02
1.560000E+02
1.570000E+02
1.580000E+02
1.590000E+02
1.600000E+02
1.610000E+02
1.620000E+02
1.630000E+02
1.640000E+02
1.650000E+02
1.660000E+02
1.670000E+02
1.680000E+02
1.690000E+02
1.700000E+02
1.710000E+02
1.720000E+02
1.730000E+02
1.740000E+02
1.750000E+02
1.760000E+02
1.770000E+02
1.780000E+02
1.790000E+02
1.800000E+02
1.810000E+02
1.820000E+02
1.830000E+02
1.840000E+02
1.850000E+02
1.860000E+02
1.870000E+02
1.880000E+02
1.890000E+02
1.900000E+02
1.910000E+02
1.920000E+02
1.930000E+02
1.940000E+02
1.950000E+02
1.960000E+02
1.970000E+02
1.980000E+02
1.990000E+02
2.000000E+02
0.000000E+00
1.000000E+00
2.000000E+00
3.000000E+00
4.000000E+00
5.000000E+00
6.000000E+00
7.000000E+00
8.000000E+00
9.000000E+00
1.000000E+01
1.100000E+01
1.200000E+01
1.300000E+01
1.400000E+01
1.500000E+01
1.600000E+01
1.700000E+01
1.800000E+01
1.900000E+01
2.000000E+01
2.100000E+01
2.200000E+01
2.300000E+01
2.400000E+01
2.500000E+01
2.600000E+01
2.700000E+01
2.800000E+01
2.900000E+01
3.000000E+01
3.100000E+01
3.200000E+01
3.300000E+01
3.400000E+01
3.500000E+01
3.600000E+01
3.700000E+01
3.800000E+01
3.900000E+01
4.000000E+01
4.100000E+01
4.200000E+01
4.300000E+01
4.400000E+01
4.500000E+01
4.600000E+01
4.700000E+01
4.800000E+01
4.900000E+01
5.000000E+01
5.100000E+01
5.200000E+01
5.300000E+01
5.400000E+01
5.500000E+01
5.600000E+01
5.700000E+01
5.800000E+01
5.900000E+01
6.000000E+01
6.100000E+01
6.200000E+01
6.300000E+01
6.400000E+01
6.500000E+01
6.600000E+01
6.700000E+01
6.800000E+01
6.900000E+01
7.000000E+01
7.100000E+01
7.200000E+01
7.300000E+01
7.400000E+01
7.500000E+01
7.600000E+01
7.700000E+01
7.800000E+01
7.900000E+01
8.000000E+01
8.100000E+01
8.200000E+01
8.300000E+01
8.400000E+01
8.500000E+01
8.600000E+01
8.700000E+01
8.800000E+01
8.900000E+01
9.000000E+01
9.100000E+01
9.200000E+01
9.300000E+01
9.400000E+01
9.500000E+01
9.600000E+01
9.700000E+01
9.800000E+01
9.900000E+01
1.000000E+02
1.010000E+02
1.020000E+02
1.030000E+02
1.040000E+02
1.050000E+02
1.060000E+02
1.070000E+02
1.080000E+02
1.090000E+02
1.100000E+02
1.110000E+02
1.120000E+02
1.130000E+02
1.140000E+02
1.150000E+02
1.160000E+02
1.170000E+02
1.180000E+02
1.190000E+02
1.200000E+02
1.210000E+02
1.220000E+02
1.230000E+02
1.240000E+02
1.250000E+02
1.260000E+02
1.270000E+02
1.280000E+02
1.290000E+02
1.300000E+02
1.310000E+02
1.320000E+02
1.330000E+02
1.340000E+02
1.350000E+02
1.360000E+02
1.370000E+02
1.380000E+02
1.390000E+02
1.400000E+02
1.410000E+02
1.420000E+02
1.430000E+02
1.440000E+02
1.450000E+02
1.460000E+02
1.470000E+02
1.480000E+02
1.490000E+02
1.500000E+02
1.510000E+02
1.520000E+02
1.530000E+02
1.540000E+02
1.550000E+02
1.560000E+02
1.570000E+02
1.580000E+02
1.590000E+02
1.600000E+02
1.610000E+02
1.620000E+02
1.630000E+02
1.640000E+02
1.650000E+02
1.660000E+02
1.670000E+02
1.680000E+02
1.690000E+02
1.700000E+02
1.710000E+02
1.720000E+02
1.730000E+02
1.740000E+02
1.750000E+02
1.760000E+02
1.770000E+02
1.780000E+02
1.790000E+02
1.800000E+02
1.810000E+02
1.820000E+02
1.830000E+02
1.840000E+02
1.850000E+02
1.860000E+02
1.870000E+02
1.880000E+02
1.890000E+02
1.900000E+02
1.910000E+02
1.920000E+02
1.930000E+02
1.940000E+02
1.950000E+02
1.960000E+02
1.970000E+02
1.980000E+02
1.990000E+02
2.000000E+02
0.000000E+00
1.000000E+00
2.000000E+00
3.000000E+00
4.000000E+00
5.000000E+00
6.000000E+00
7.000000E+00
8.000000E+00
9.000000E+00
1.000000E+01
1.100000E+01
1.200000E+01
1.300000E+01
1.400000E+01
1.500000E+01
1.600000E+01
1.700000E+01
1.800000E+01
1.900000E+01
2.000000E+01
2.100000E+01
2.200000E+01
2.300000E+01
2.400000E+01
2.500000E+01
2.600000E+01
2.700000E+01
2.800000E+01
2.900000E+01
3.000000E+01
3.100000E+01
3.200000E+01
3.300000E+01
3.400000E+01
3.500000E+01
3.600000E+01
3.700000E+01
3.800000E+01
3.900000E+01
4.000000E+01
4.100000E+01
4.200000E+01
4.300000E+01
4.400000E+01
4.500000E+01
4.600000E+01
4.700000E+01
4.800000E+01
4.900000E+01
5.000000E+01
5.100000E+01
5.200000E+01
5.300000E+01
5.400000E+01
5.500000E+01
5.600000E+01
5.700000E+01
5.800000E+01
5.900000E+01
6.000000E+01
6.100000E+01
6.200000E+01
6.300000E+01
6.400000E+01
6.500000E+01
6.600000E+01
6.700000E+01
6.800000E+01
6.900000E+01
7.000000E+01
7.100000E+01
7.200000E+01
7.300000E+01
7.400000E+01
7.500000E+01
7.600000E+01
7.700000E+01
7.800000E+01
7.900000E+01
8.000000E+01
8.100000E+01
8.200000E+01
8.300000E+01
8.400000E+01
8.500000E+01
8.600000E+01
8.700000E+01
8.800000E+01
8.900000E+01
9.000000E+01
9.100000E+01
9.200000E+01
9.300000E+01
9.400000E+01
9.500000E+01
9.600000E+01
9.700000E+01
9.800000E+01
9.900000E+01
1.000000E+02
1.010000E+02
1.020000E+02
1.030000E+02
1.040000E+02
1.050000E+02
1.060000E+02
1.070000E+02
1.080000E+02
1.090000E+02
1.100000E+02
1.110000E+02
1.120000E+02
1.130000E+02
1.140000E+02
1.150000E+02
1.160000E+02
1.170000E+02
1.180000E+02
1.190000E+02
1.200000E+02
1.210000E+02
1.220000E+02
1.230000E+02
1.240000E+02
1.250000E+02
1.260000E+02
1.270000E+02
1.280000E+02
1.290000E+02
1.300000E+02
1.310000E+02
1.320000E+02
1.330000E+02
1.340000E+02
1.350000E+02
1.360000E+02
1.370000E+02
1.380000E+02
1.390000E+02
1.400000E+02
1.410000E+02
1.420000E+02
1.430000E+02
1.440000E+02
1.450000E+02
1.460000E+02
1.470000E+02
1.480000E+02
1.490000E+02
1.500000E+02
1.510000E+02
1.520000E+02
1.530000E+02
1.540000E+02
1.550000E+02
1.560000E+02
1.570000E+02
1.580000E+02
1.590000E+02
1.600000E+02
1.610000E+02
1.620000E+02
1.630000E+02
1.640000E+02
1.650000E+02
1.660000E+02
1.670000E+02
1.680000E+02
1.690000E+02
1.700000E+02
1.710000E+02
1.720000E+02
1.730000E+02
1.740000E+02
1.750000E+02
1.760000E+02
1.770000E+02
1.780000E+02
1.790000E+02
1.800000E+02
1.810000E+02
1.820000E+02
1.830000E+02
1.840000E+02
1.850000E+02
1.860000E+02
1.870000E+02
1.880000E+02
1.890000E+02
1.900000E+02
1.910000E+02
1.920000E+02
1.930000E+02
1.940000E+02
1.950000E+02
1.960000E+02
1.970000E+02
1.980000E+02
1.990000E+02
2.000000E+02
0.000000E+00
1.000000E+00
2.000000E+00
3.000000E+00
4.000000E+00
5.000000E+00
6.000000E+00
7.000000E+00
8.000000E+00
9.000000E+00
1.000000E+01
1.100000E+01
1.200000E+01
1.300000E+01
1.400000E+01
1.500000E+01
1.600000E+01
1.700000E+01
1.800000E+01
1.900000E+01
2.000000E+01
2.100000E+01
2.200000E+01
2.300000E+01
2.400000E+01
2.500000E+01
2.600000E+01
2.700000E+01
2.800000E+01
2.900000E+01
3.000000E+01
3.100000E+01
3.200000E+01
3.300000E+01
3.400000E+01
3.500000E+01
3.600000E+01
3.700000E+01
3.800000E+01
3.900000E+01
4.000000E+01
4.100000E+01
4.200000E+01
4.300000E+01
4.400000E+01
4.500000E+01
4.600000E+01
4.700000E+01
4.800000E+01
4.900000E+01
5.000000E+01
5.100000E+01
5.200000E+01
5.300000E+01
5.400000E+01
5.500000E+01
5.600000E+01
5.700000E+01
5.800000E+01
5.900000E+01
6.000000E+01
6.100000E+01
6.200000E+01
6.300000E+01
6.400000E+01
6.500000E+01
6.600000E+01
6.700000E+01
6.800000E+01
6.900000E+01
7.000000E+01
7.100000E+01
7.200000E+01
7.300000E+01
7.400000E+01
7.500000E+01
7.600000E+01
7.700000E+01
7.800000E+01
7.900000E+01
8.000000E+01
8.100000E+01
8.200000E+01
8.300000E+01
8.400000E+01
8.500000E+01
8.600000E+01
8.700000E+01
8.800000E+01
8.900000E+01
9.000000E+01
9.100000E+01
9.200000E+01
9.300000E+01
9.400000E+01
9.500000E+01
9.600000E+01
9.700000E+01
9.800000E+01
9.900000E+01
1.000000E+02
1.010000E+02
1.020000E+02
1.030000E+02
1.040000E+02
1.050000E+02
1.060000E+02
1.070000E+02
1.080000E+02
1.090000E+02
1.100000E+02
1.110000E+02
1.120000E+02
1.130000E+02
1.140000E+02
1.150000E+02
1.160000E+02
1.170000E+02
1.180000E+02
1.190000E+02
1.200000E+02
1.210000E+02
1.220000E+02
1.230000E+02
1.240000E+02
1.250000E+02
1.260000E+02
1.270000E+02
1.280000E+02
1.290000E+02
1.300000E+02
1.310000E+02
1.320000E+02
1.330000E+02
1.340000E+02
1.350000E+02
1.360000E+02
1.370000E+02
1.380000E+02
1.390000E+02
1.400000E+02
1.410000E+02
1.420000E+02
1.430000E+02
1.440000E+02
1.450000E+02
1.460000E+02
1.470000E+02
1.480000E+02
1.490000E+02
1.500000E+02
1.510000E+02
1.520000E+02
1.530000E+02
1.540000E+02
1.550000E+02
1.560000E+02
1.570000E+02
1.580000E+02
1.590000E+02
1.600000E+02
1.610000E+02
1.620000E+02
1.630000E+02
1.640000E+02
1.650000E+02
1.660000E+02
1.670000E+02
1.680000E+02
1.690000E+02
1.700000E+02
1.710000E+02
1.720000E+02
1.730000E+02
1.740000E+02
1.750000E+02
1.760000E+02
1.770000E+02
1.780000E+02
1.790000E+02
1.800000E+02
1.810000E+02
1.820000E+02
1.830000E+02
1.840000E+02
1.850000E+02
1.860000E+02
1.870000E+02
1.880000E+02
1.890000E+02
1.900000E+02
1.910000E+02
1.920000E+02
1.930000E+02
1.940000E+02
1.950000E+02
1.960000E+02
1.970000E+02
1.980000E+02
1.990000E+02
2.000000E+02
0.000000E+00
1.000000E+00
2.000000E+00
3.000000E+00
4.000000E+00
5.000000E+00
6.000000E+00
7.000000E+00
8.000000E+00
9.000000E+00
1.000000E+01
1.100000E+01
1.200000E+01
1.300000E+01
1.400000E+01
1.500000E+01
1.600000E+01
1.700000E+01
1.800000E+01
1.900000E+01
2.000000E+01
2.100000E+01
2.200000E+01
2.300000E+01
2.400000E+01
2.500000E+01
2.600000E+01
2.700000E+01
2.800000E+01
2.900000E+01
3.000000E+01
3.100000E+01
3.200000E+01
3.300000E+01
3.400000E+01
3.500000E+01
3.600000E+01
3.700000E+01
3.800000E+01
3.900000E+01
4.000000E+01
4.100000E+01
4.200000E+01
4.300000E+01
4.400000E+01
4.500000E+01
4.600000E+01
4.700000E+01
4.800000E+01
4.900000E+01
5.000000E+01
5.100000E+01
5.200000E+01
5.300000E+01
5.400000E+01
5.500000E+01
5.600000E+01
5.700000E+01
5.800000E+01
5.900000E+01
6.000000E+01
6.100000E+01
6.200000E+01
6.300000E+01
6.400000E+01
6.500000E+01
6.600000E+01
6.700000E+01
6.800000E+01
6.900000E+01
7.000000E+01
7.100000E+01
7.200000E+01
7.300000E+01
7.400000E+01
7.500000E+01
7.600000E+01
7.700000E+01
7.800000E+01
7.900000E+01
8.000000E+01
8.100000E+01
8.200000E+01
8.300000E+01
8.400000E+01
8.500000E+01
8.600000E+01
8.700000E+01
8.800000E+01
8.900000E+01
9.000000E+01
9.100000E+01
9.200000E+01
9.300000E+01
9.400000E+01
9.500000E+01
9.600000E+01
9.700000E+01
9.800000E+01
9.900000E+01
1.000000E+02
1.010000E+02
1.020000E+02
1.030000E+02
1.040000E+02
1.050000E+02
1.060000E+02
1.070000E+02
1.080000E+02
1.090000E+02
1.100000E+02
1.110000E+02
1.120000E+02
1.130000E+02
1.140000E+02
1.150000E+02
1.160000E+02
1.170000E+02
1.180000E+02
1.190000E+02
1.200000E+02
1.210000E+02
1.220000E+02
1.230000E+02
1.240000E+02
1.250000E+02
1.260000E+02
1.270000E+02
1.280000E+02
1.290000E+02
1.300000E+02
1.310000E+02
1.320000E+02
1.330000E+02
1.340000E+02
1.350000E+02
1.360000E+02
1.370000E+02
1.380000E+02
1.390000E+02
1.400000E+02
1.410000E+02
1.420000E+02
1.430000E+02
1.440000E+02
1.450000E+02
1.460000E+02
1.470000E+02
1.480000E+02
1.490000E+02
1.500000E+02
1.510000E+02
1.520000E+02
1.530000E+02
1.540000E+02
1.550000E+02
1.560000E+02
1.570000E+02
1.580000E+02
1.590000E+02
1.600000E+02
1.610000E+02
1.620000E+02
1.630000E+02
1.640000E+02
1.650000E+02
1.660000E+02
1.670000E+02
1.680000E+02
1.690000E+02
1.700000E+02
1.710000E+02
1.720000E+02
1.730000E+02
1.740000E+02
1.750000E+02
1.760000E+02
1.770000E+02
1.780000E+02
1.790000E+02
1.800000E+02
1.810000E+02
1.820000E+02
1.830000E+02
1.840000E+02
1.850000E+02
1.860000E+02
1.870000E+02
1.880000E+02
1.890000E+02
1.900000E+02
1.910000E+02
1.920000E+02
1.930000E+02
1.940000E+02
1.950000E+02
1.960000E+02
1.970000E+02
1.980000E+02
1.990000E+02
2.000000E+02
0.000000E+00
1.000000E+00
2.000000E+00
3.000000E+00
4.000000E+00
5.000000E+00
6.000000E+00
7.000000E+00
8.000000E+00
9.000000E+00
1.000000E+01
1.100000E+01
1.200000E+01
1.300000E+01
1.400000E+01
1.500000E+01
1.600000E+01
1.700000E+01
1.800000E+01
1.900000E+01
2.000000E+01
2.100000E+01
2.200000E+01
2.300000E+01
2.400000E+01
2.500000E+01
2.600000E+01
2.700000E+01
2.800000E+01
2.900000E+01
3.000000E+01
3.100000E+01
3.200000E+01
3.300000E+01
3.400000E+01
3.500000E+01
3.600000E+01
3.700000E+01
3.800000E+01
3.900000E+01
4.000000E+01
4.100000E+01
4.200000E+01
4.300000E+01
4.400000E+01
4.500000E+01
4.600000E+01
4.700000E+01
4.800000E+01
4.900000E+01
5.000000E+01
5.100000E+01
5.200000E+01
5.300000E+01
5.400000E+01
5.500000E+01
5.600000E+01
5.700000E+01
5.800000E+01
5.900000E+01
6.000000E+01
6.100000E+01
6.200000E+01
6.300000E+01
6.400000E+01
6.500000E+01
6.600000E+01
6.700000E+01
6.800000E+01
6.900000E+01
7.000000E+01
7.100000E+01
7.200000E+01
7.300000E+01
7.400000E+01
7.500000E+01
7.600000E+01
7.700000E+01
7.800000E+01
7.900000E+01
8.000000E+01
8.100000E+01
8.200000E+01
8.300000E+01
8.400000E+01
8.500000E+01
8.600000E+01
8.700000E+01
8.800000E+01
8.900000E+01
9.000000E+01
9.100000E+01
9.200000E+01
9.300000E+01
9.400000E+01
9.500000E+01
9.600000E+01
9.700000E+01
9.800000E+01
9.900000E+01
1.000000E+02
1.010000E+02
1.020000E+02
1.030000E+02
1.040000E+02
1.050000E+02
1.060000E+02
1.070000E+02
1.080000E+02
1.090000E+02
1.100000E+02
1.110000E+02
1.120000E+02
1.130000E+02
1.140000E+02
1.150000E+02
1.160000E+02
1.170000E+02
1.180000E+02
1.190000E+02
1.200000E+02
1.210000E+02
1.220000E+02
1.230000E+02
1.240000E+02
1.250000E+02
1.260000E+02
1.270000E+02
1.280000E+02
1.290000E+02
1.300000E+02
1.310000E+02
1.320000E+02
1.330000E+02
1.340000E+02
1.350000E+02
1.360000E+02
1.370000E+02
1.380000E+02
1.390000E+02
1.400000E+02
1.410000E+02
1.420000E+02
1.430000E+02
1.440000E+02
1.450000E+02
1.460000E+02
1.470000E+02
1.480000E+02
1.490000E+02
1.500000E+02
1.510000E+02
1.520000E+02
1.530000E+02
1.540000E+02
1.550000E+02
1.560000E+02
1.570000E+02
1.580000E+02
1.590000E+02
1.600000E+02
1.610000E+02
1.620000E+02
1.630000E+02
1.640000E+02
1.650000E+02
1.660000E+02
1.670000E+02
1.680000E+02
1.690000E+02
1.700000E+02
1.710000E+02
1.720000E+02
1.730000E+02
1.740000E+02
1.750000E+02
1.760000E+02
1.770000E+02
1.780000E+02
1.790000E+02
1.800000E+02
1.810000E+02
1.820000E+02
1.830000E+02
1.840000E+02
1.850000E+02
1.860000E+02
1.870000E+02
1.880000E+02
1.890000E+02
1.900000E+02
1.910000E+02
1.920000E+02
1.930000E+02
1.940000E+02
1.950000E+02
1.960000E+02
1.970000E+02
1.980000E+02
1.990000E+02
2.000000E+02
0.000000E+00
1.000000E+00
2.000000E+00
3.000000E+00
4.000000E+00
5.000000E+00
6.000000E+00
7.000000E+00
8.000000E+00
9.000000E+00
1.000000E+01
1.100000E+01
1.200000E+01
1.300000E+01
1.400000E+01
1.500000E+01
1.600000E+01
1.700000E+01
1.800000E+01
1.900000E+01
2.000000E+01
2.100000E+01
2.200000E+01
2.300000E+01
2.400000E+01
2.500000E+01
2.600000E+01
2.700000E+01
2.800000E+01
2.900000E+01
3.000000E+01
3.100000E+01
3.200000E+01
3.300000E+01
3.400000E+01
3.500000E+01
3.600000E+01
3.700000E+01
3.800000E+01
3.900000E+01
4.000000E+01
4.100000E+01
4.200000E+01
4.300000E+01
4.400000E+01
4.500000E+01
4.600000E+01
4.700000E+01
4.800000E+01
4.900000E+01
5.000000E+01
5.100000E+01
5.200000E+01
5.300000E+01
5.400000E+01
5.500000E+01
5.600000E+01
5.700000E+01
5.800000E+01
5.900000E+01
6.000000E+01
6.100000E+01
6.200000E+01
6.300000E+01
6.400000E+01
6.500000E+01
6.600000E+01
6.700000E+01
6.800000E+01
6.900000E+01
7.000000E+01
7.100000E+01
7.200000E+01
7.300000E+01
7.400000E+01
7.500000E+01
7.600000E+01
7.700000E+01
7.800000E+01
7.900000E+01
8.000000E+01
8.100000E+01
8.200000E+01
8.300000E+01
8.400000E+01
8.500000E+01
8.600000E+01
8.700000E+01
8.800000E+01
8.900000E+01
9.000000E+01
9.100000E+01
9.200000E+01
9.300000E+01
9.400000E+01
9.500000E+01
9.600000E+01
9.700000E+01
9.800000E+01
9.900000E+01
1.000000E+02
1.010000E+02
1.020000E+02
1.030000E+02
1.040000E+02
1.050000E+02
1.060000E+02
1.070000E+02
1.080000E+02
1.090000E+02
1.100000E+02
1.110000E+02
1.120000E+02
1.130000E+02
1.140000E+02
1.150000E+02
1.160000E+02
1.170000E+02
1.180000E+02
1.190000E+02
1.200000E+02
1.210000E+02
1.220000E+02
1.230000E+02
1.240000E+02
1.250000E+02
1.260000E+02
1.270000E+02
1.280000E+02
1.290000E+02
1.300000E+02
1.310000E+02
1.320000E+02
1.330000E+02
1.340000E+02
1.350000E+02
1.360000E+02
1.370000E+02
1.380000E+02
1.390000E+02
1.400000E+02
1.410000E+02
1.420000E+02
1.430000E+02
1.440000E+02
1.450000E+02
1.460000E+02
1.470000E+02
1.480000E+02
1.490000E+02
1.500000E+02
1.510000E+02
1.520000E+02
1.530000E+02
1.540000E+02
1.550000E+02
1.560000E+02
1.570000E+02
1.580000E+02
1.590000E+02
1.600000E+02
1.610000E+02
1.620000E+02
1.630000E+02
1.640000E+02
1.650000E+02
1.660000E+02
1.670000E+02
1.680000E+02
1.690000E+02
1.700000E+02
1.710000E+02
1.720000E+02
1.730000E+02
1.740000E+02
1.750000E+02
1.760000E+02
1.770000E+02
1.780000E+02
1.790000E+02
1.800000E+02
1.810000E+02
1.820000E+02
1.830000E+02
1.840000E+02
1.850000E+02
1.860000E+02
1.870000E+02
1.880000E+02
1.890000E+02
1.900000E+02
1.910000E+02
1.920000E+02
1.930000E+02
1.940000E+02
1.950000E+02
1.960000E+02
1.970000E+02
1.980000E+02
1.990000E+02
2.000000E+02
0.000000E+00
1.000000E+00
2.000000E+00
3.000000E+00
4.000000E+00
5.000000E+00
6.000000E+00
7.000000E+00
8.000000E+00
9.000000E+00
1.000000E+01
1.100000E+01
1.200000E+01
1.300000E+01
1.400000E+01
1.500000E+01
1.600000E+01
1.700000E+01
1.800000E+01
1.900000E+01
2.000000E+01
2.100000E+01
2.200000E+01
2.300000E+01
2.400000E+01
2.500000E+01
2.600000E+01
2.700000E+01
2.800000E+01
2.900000E+01
3.000000E+01
3.100000E+01
3.200000E+01
3.300000E+01
3.400000E+01
3.500000E+01
3.600000E+01
3.700000E+01
3.800000E+01
3.900000E+01
4.000000E+01
4.100000E+01
4.200000E+01
4.300000E+01
4.400000E+01
4.500000E+01
4.600000E+01
4.700000E+01
4.800000E+01
4.900000E+01
5.000000E+01
5.100000E+01
5.200000E+01
5.300000E+01
5.400000E+01
5.500000E+01
5.600000E+01
5.700000E+01
5.800000E+01
5.900000E+01
6.000000E+01
6.100000E+01
6.200000E+01
6.300000E+01
6.400000E+01
6.500000E+01
6.600000E+01
6.700000E+01
6.800000E+01
6.900000E+01
7.000000E+01
7.100000E+01
7.200000E+01
7.300000E+01
7.400000E+01
7.500000E+01
7.600000E+01
7.700000E+01
7.800000E+01
7.900000E+01
8.000000E+01
8.100000E+01
8.200000E+01
8.300000E+01
8.400000E+01
8.500000E+01
8.600000E+01
8.700000E+01
8.800000E+01
8.900000E+01
9.000000E+01
9.100000E+01
9.200000E+01
9.300000E+01
9.400000E+01
9.500000E+01
9.600000E+01
9.700000E+01
9.800000E+01
9.900000E+01
1.000000E+02
1.010000E+02
1.020000E+02
1.030000E+02
1.040000E+02
1.050000E+02
1.060000E+02
1.070000E+02
1.080000E+02
1.090000E+02
1.100000E+02
1.110000E+02
1.120000E+02
1.130000E+02
1.140000E+02
1.150000E+02
1.160000E+02
1.170000E+02
1.180000E+02
1.190000E+02
1.200000E+02
1.210000E+02
1.220000E+02
1.230000E+02
1.240000E+02
1.250000E+02
1.260000E+02
1.270000E+02
1.280000E+02
1.290000E+02
1.300000E+02
1.310000E+02
1.320000E+02
1.330000E+02
1.340000E+02
1.350000E+02
1.360000E+02
1.370000E+02
1.380000E+02
1.390000E+02
1.400000E+02
1.410000E+02
1.420000E+02
1.430000E+02
1.440000E+02
1.450000E+02
1.460000E+02
1.470000E+02
1.480000E+02
1.490000E+02
1.500000E+02
1.510000E+02
1.520000E+02
1.530000E+02
1.540000E+02
1.550000E+02
1.560000E+02
1.570000E+02
1.580000E+02
1.590000E+02
1.600000E+02
1.610000E+02
1.620000E+02
1.630000E+02
1.640000E+02
1.650000E+02
1.660000E+02
1.670000E+02
[truncated: 165,049 more chars]
