# Supplementary material for: Visualization of porosity and pore size gradients in electrospun scaffolds using laser metrology
Source: PLoS One. 2023 Mar 9;18(3):e0282903. doi: 10.1371/journal.pone.0282903 (PMC9997878; doi:10.1371/journal.pone.0282903)
Supplement: S1 Data — (GZ) [file pone.0282903.s002.gz › data/Thickness&Porosity/171.DensifiedThickness.txt]

THETA
0.000000E+00
0.000000E+00
0.000000E+00
0.000000E+00
0.000000E+00
0.000000E+00
0.000000E+00
0.000000E+00
0.000000E+00
0.000000E+00
0.000000E+00
0.000000E+00
0.000000E+00
0.000000E+00
0.000000E+00
0.000000E+00
0.000000E+00
0.000000E+00
0.000000E+00
0.000000E+00
0.000000E+00
0.000000E+00
0.000000E+00
0.000000E+00
0.000000E+00
0.000000E+00
0.000000E+00
0.000000E+00
0.000000E+00
0.000000E+00
0.000000E+00
0.000000E+00
0.000000E+00
0.000000E+00
0.000000E+00
0.000000E+00
0.000000E+00
0.000000E+00
0.000000E+00
0.000000E+00
0.000000E+00
0.000000E+00
0.000000E+00
0.000000E+00
0.000000E+00
0.000000E+00
0.000000E+00
0.000000E+00
0.000000E+00
0.000000E+00
0.000000E+00
0.000000E+00
0.000000E+00
0.000000E+00
0.000000E+00
0.000000E+00
0.000000E+00
0.000000E+00
0.000000E+00
0.000000E+00
0.000000E+00
0.000000E+00
0.000000E+00
0.000000E+00
0.000000E+00
0.000000E+00
0.000000E+00
0.000000E+00
0.000000E+00
0.000000E+00
0.000000E+00
0.000000E+00
0.000000E+00
0.000000E+00
0.000000E+00
0.000000E+00
0.000000E+00
0.000000E+00
0.000000E+00
0.000000E+00
0.000000E+00
0.000000E+00
0.000000E+00
0.000000E+00
0.000000E+00
0.000000E+00
0.000000E+00
0.000000E+00
0.000000E+00
0.000000E+00
0.000000E+00
0.000000E+00
0.000000E+00
0.000000E+00
0.000000E+00
0.000000E+00
0.000000E+00
0.000000E+00
0.000000E+00
0.000000E+00
0.000000E+00
0.000000E+00
0.000000E+00
0.000000E+00
0.000000E+00
0.000000E+00
0.000000E+00
0.000000E+00
0.000000E+00
0.000000E+00
0.000000E+00
0.000000E+00
0.000000E+00
0.000000E+00
0.000000E+00
0.000000E+00
0.000000E+00
0.000000E+00
0.000000E+00
0.000000E+00
0.000000E+00
0.000000E+00
0.000000E+00
0.000000E+00
0.000000E+00
0.000000E+00
0.000000E+00
0.000000E+00
0.000000E+00
0.000000E+00
0.000000E+00
0.000000E+00
0.000000E+00
0.000000E+00
0.000000E+00
0.000000E+00
0.000000E+00
0.000000E+00
0.000000E+00
0.000000E+00
0.000000E+00
0.000000E+00
0.000000E+00
0.000000E+00
0.000000E+00
0.000000E+00
0.000000E+00
0.000000E+00
0.000000E+00
0.000000E+00
0.000000E+00
0.000000E+00
0.000000E+00
0.000000E+00
0.000000E+00
0.000000E+00
0.000000E+00
0.000000E+00
0.000000E+00
0.000000E+00
0.000000E+00
0.000000E+00
0.000000E+00
0.000000E+00
0.000000E+00
0.000000E+00
0.000000E+00
0.000000E+00
0.000000E+00
0.000000E+00
0.000000E+00
0.000000E+00
0.000000E+00
0.000000E+00
0.000000E+00
0.000000E+00
0.000000E+00
0.000000E+00
0.000000E+00
0.000000E+00
0.000000E+00
0.000000E+00
0.000000E+00
0.000000E+00
0.000000E+00
0.000000E+00
0.000000E+00
0.000000E+00
0.000000E+00
0.000000E+00
0.000000E+00
0.000000E+00
0.000000E+00
0.000000E+00
0.000000E+00
0.000000E+00
0.000000E+00
0.000000E+00
0.000000E+00
0.000000E+00
0.000000E+00
5.000000E+00
5.000000E+00
5.000000E+00
5.000000E+00
5.000000E+00
5.000000E+00
5.000000E+00
5.000000E+00
5.000000E+00
5.000000E+00
5.000000E+00
5.000000E+00
5.000000E+00
5.000000E+00
5.000000E+00
5.000000E+00
5.000000E+00
5.000000E+00
5.000000E+00
5.000000E+00
5.000000E+00
5.000000E+00
5.000000E+00
5.000000E+00
5.000000E+00
5.000000E+00
5.000000E+00
5.000000E+00
5.000000E+00
5.000000E+00
5.000000E+00
5.000000E+00
5.000000E+00
5.000000E+00
5.000000E+00
5.000000E+00
5.000000E+00
5.000000E+00
5.000000E+00
5.000000E+00
5.000000E+00
5.000000E+00
5.000000E+00
5.000000E+00
5.000000E+00
5.000000E+00
5.000000E+00
5.000000E+00
5.000000E+00
5.000000E+00
5.000000E+00
5.000000E+00
5.000000E+00
5.000000E+00
5.000000E+00
5.000000E+00
5.000000E+00
5.000000E+00
5.000000E+00
5.000000E+00
5.000000E+00
5.000000E+00
5.000000E+00
5.000000E+00
5.000000E+00
5.000000E+00
5.000000E+00
5.000000E+00
5.000000E+00
5.000000E+00
5.000000E+00
5.000000E+00
5.000000E+00
5.000000E+00
5.000000E+00
5.000000E+00
5.000000E+00
5.000000E+00
5.000000E+00
5.000000E+00
5.000000E+00
5.000000E+00
5.000000E+00
5.000000E+00
5.000000E+00
5.000000E+00
5.000000E+00
5.000000E+00
5.000000E+00
5.000000E+00
5.000000E+00
5.000000E+00
5.000000E+00
5.000000E+00
5.000000E+00
5.000000E+00
5.000000E+00
5.000000E+00
5.000000E+00
5.000000E+00
5.000000E+00
5.000000E+00
5.000000E+00
5.000000E+00
5.000000E+00
5.000000E+00
5.000000E+00
5.000000E+00
5.000000E+00
5.000000E+00
5.000000E+00
5.000000E+00
5.000000E+00
5.000000E+00
5.000000E+00
5.000000E+00
5.000000E+00
5.000000E+00
5.000000E+00
5.000000E+00
5.000000E+00
5.000000E+00
5.000000E+00
5.000000E+00
5.000000E+00
5.000000E+00
5.000000E+00
5.000000E+00
5.000000E+00
5.000000E+00
5.000000E+00
5.000000E+00
5.000000E+00
5.000000E+00
5.000000E+00
5.000000E+00
5.000000E+00
5.000000E+00
5.000000E+00
5.000000E+00
5.000000E+00
5.000000E+00
5.000000E+00
5.000000E+00
5.000000E+00
5.000000E+00
5.000000E+00
5.000000E+00
5.000000E+00
5.000000E+00
5.000000E+00
5.000000E+00
5.000000E+00
5.000000E+00
5.000000E+00
5.000000E+00
5.000000E+00
5.000000E+00
5.000000E+00
5.000000E+00
5.000000E+00
5.000000E+00
5.000000E+00
5.000000E+00
5.000000E+00
5.000000E+00
5.000000E+00
5.000000E+00
5.000000E+00
5.000000E+00
5.000000E+00
5.000000E+00
5.000000E+00
5.000000E+00
5.000000E+00
5.000000E+00
5.000000E+00
5.000000E+00
5.000000E+00
5.000000E+00
5.000000E+00
5.000000E+00
5.000000E+00
5.000000E+00
5.000000E+00
5.000000E+00
5.000000E+00
5.000000E+00
5.000000E+00
5.000000E+00
5.000000E+00
5.000000E+00
5.000000E+00
5.000000E+00
5.000000E+00
5.000000E+00
5.000000E+00
5.000000E+00
5.000000E+00
5.000000E+00
5.000000E+00
1.000000E+01
1.000000E+01
1.000000E+01
1.000000E+01
1.000000E+01
1.000000E+01
1.000000E+01
1.000000E+01
1.000000E+01
1.000000E+01
1.000000E+01
1.000000E+01
1.000000E+01
1.000000E+01
1.000000E+01
1.000000E+01
1.000000E+01
1.000000E+01
1.000000E+01
1.000000E+01
1.000000E+01
1.000000E+01
1.000000E+01
1.000000E+01
1.000000E+01
1.000000E+01
1.000000E+01
1.000000E+01
1.000000E+01
1.000000E+01
1.000000E+01
1.000000E+01
1.000000E+01
1.000000E+01
1.000000E+01
1.000000E+01
1.000000E+01
1.000000E+01
1.000000E+01
1.000000E+01
1.000000E+01
1.000000E+01
1.000000E+01
1.000000E+01
1.000000E+01
1.000000E+01
1.000000E+01
1.000000E+01
1.000000E+01
1.000000E+01
1.000000E+01
1.000000E+01
1.000000E+01
1.000000E+01
1.000000E+01
1.000000E+01
1.000000E+01
1.000000E+01
1.000000E+01
1.000000E+01
1.000000E+01
1.000000E+01
1.000000E+01
1.000000E+01
1.000000E+01
1.000000E+01
1.000000E+01
1.000000E+01
1.000000E+01
1.000000E+01
1.000000E+01
1.000000E+01
1.000000E+01
1.000000E+01
1.000000E+01
1.000000E+01
1.000000E+01
1.000000E+01
1.000000E+01
1.000000E+01
1.000000E+01
1.000000E+01
1.000000E+01
1.000000E+01
1.000000E+01
1.000000E+01
1.000000E+01
1.000000E+01
1.000000E+01
1.000000E+01
1.000000E+01
1.000000E+01
1.000000E+01
1.000000E+01
1.000000E+01
1.000000E+01
1.000000E+01
1.000000E+01
1.000000E+01
1.000000E+01
1.000000E+01
1.000000E+01
1.000000E+01
1.000000E+01
1.000000E+01
1.000000E+01
1.000000E+01
1.000000E+01
1.000000E+01
1.000000E+01
1.000000E+01
1.000000E+01
1.000000E+01
1.000000E+01
1.000000E+01
1.000000E+01
1.000000E+01
1.000000E+01
1.000000E+01
1.000000E+01
1.000000E+01
1.000000E+01
1.000000E+01
1.000000E+01
1.000000E+01
1.000000E+01
1.000000E+01
1.000000E+01
1.000000E+01
1.000000E+01
1.000000E+01
1.000000E+01
1.000000E+01
1.000000E+01
1.000000E+01
1.000000E+01
1.000000E+01
1.000000E+01
1.000000E+01
1.000000E+01
1.000000E+01
1.000000E+01
1.000000E+01
1.000000E+01
1.000000E+01
1.000000E+01
1.000000E+01
1.000000E+01
1.000000E+01
1.000000E+01
1.000000E+01
1.000000E+01
1.000000E+01
1.000000E+01
1.000000E+01
1.000000E+01
1.000000E+01
1.000000E+01
1.000000E+01
1.000000E+01
1.000000E+01
1.000000E+01
1.000000E+01
1.000000E+01
1.000000E+01
1.000000E+01
1.000000E+01
1.000000E+01
1.000000E+01
1.000000E+01
1.000000E+01
1.000000E+01
1.000000E+01
1.000000E+01
1.000000E+01
1.000000E+01
1.000000E+01
1.000000E+01
1.000000E+01
1.000000E+01
1.000000E+01
1.000000E+01
1.000000E+01
1.000000E+01
1.000000E+01
1.000000E+01
1.000000E+01
1.000000E+01
1.000000E+01
1.000000E+01
1.000000E+01
1.000000E+01
1.000000E+01
1.000000E+01
1.000000E+01
1.000000E+01
1.000000E+01
1.000000E+01
1.000000E+01
1.000000E+01
1.000000E+01
1.500000E+01
1.500000E+01
1.500000E+01
1.500000E+01
1.500000E+01
1.500000E+01
1.500000E+01
1.500000E+01
1.500000E+01
1.500000E+01
1.500000E+01
1.500000E+01
1.500000E+01
1.500000E+01
1.500000E+01
1.500000E+01
1.500000E+01
1.500000E+01
1.500000E+01
1.500000E+01
1.500000E+01
1.500000E+01
1.500000E+01
1.500000E+01
1.500000E+01
1.500000E+01
1.500000E+01
1.500000E+01
1.500000E+01
1.500000E+01
1.500000E+01
1.500000E+01
1.500000E+01
1.500000E+01
1.500000E+01
1.500000E+01
1.500000E+01
1.500000E+01
1.500000E+01
1.500000E+01
1.500000E+01
1.500000E+01
1.500000E+01
1.500000E+01
1.500000E+01
1.500000E+01
1.500000E+01
1.500000E+01
1.500000E+01
1.500000E+01
1.500000E+01
1.500000E+01
1.500000E+01
1.500000E+01
1.500000E+01
1.500000E+01
1.500000E+01
1.500000E+01
1.500000E+01
1.500000E+01
1.500000E+01
1.500000E+01
1.500000E+01
1.500000E+01
1.500000E+01
1.500000E+01
1.500000E+01
1.500000E+01
1.500000E+01
1.500000E+01
1.500000E+01
1.500000E+01
1.500000E+01
1.500000E+01
1.500000E+01
1.500000E+01
1.500000E+01
1.500000E+01
1.500000E+01
1.500000E+01
1.500000E+01
1.500000E+01
1.500000E+01
1.500000E+01
1.500000E+01
1.500000E+01
1.500000E+01
1.500000E+01
1.500000E+01
1.500000E+01
1.500000E+01
1.500000E+01
1.500000E+01
1.500000E+01
1.500000E+01
1.500000E+01
1.500000E+01
1.500000E+01
1.500000E+01
1.500000E+01
1.500000E+01
1.500000E+01
1.500000E+01
1.500000E+01
1.500000E+01
1.500000E+01
1.500000E+01
1.500000E+01
1.500000E+01
1.500000E+01
1.500000E+01
1.500000E+01
1.500000E+01
1.500000E+01
1.500000E+01
1.500000E+01
1.500000E+01
1.500000E+01
1.500000E+01
1.500000E+01
1.500000E+01
1.500000E+01
1.500000E+01
1.500000E+01
1.500000E+01
1.500000E+01
1.500000E+01
1.500000E+01
1.500000E+01
1.500000E+01
1.500000E+01
1.500000E+01
1.500000E+01
1.500000E+01
1.500000E+01
1.500000E+01
1.500000E+01
1.500000E+01
1.500000E+01
1.500000E+01
1.500000E+01
1.500000E+01
1.500000E+01
1.500000E+01
1.500000E+01
1.500000E+01
1.500000E+01
1.500000E+01
1.500000E+01
1.500000E+01
1.500000E+01
1.500000E+01
1.500000E+01
1.500000E+01
1.500000E+01
1.500000E+01
1.500000E+01
1.500000E+01
1.500000E+01
1.500000E+01
1.500000E+01
1.500000E+01
1.500000E+01
1.500000E+01
1.500000E+01
1.500000E+01
1.500000E+01
1.500000E+01
1.500000E+01
1.500000E+01
1.500000E+01
1.500000E+01
1.500000E+01
1.500000E+01
1.500000E+01
1.500000E+01
1.500000E+01
1.500000E+01
1.500000E+01
1.500000E+01
1.500000E+01
1.500000E+01
1.500000E+01
1.500000E+01
1.500000E+01
1.500000E+01
1.500000E+01
1.500000E+01
1.500000E+01
1.500000E+01
1.500000E+01
1.500000E+01
1.500000E+01
1.500000E+01
1.500000E+01
1.500000E+01
1.500000E+01
1.500000E+01
1.500000E+01
1.500000E+01
1.500000E+01
2.000000E+01
2.000000E+01
2.000000E+01
2.000000E+01
2.000000E+01
2.000000E+01
2.000000E+01
2.000000E+01
2.000000E+01
2.000000E+01
2.000000E+01
2.000000E+01
2.000000E+01
2.000000E+01
2.000000E+01
2.000000E+01
2.000000E+01
2.000000E+01
2.000000E+01
2.000000E+01
2.000000E+01
2.000000E+01
2.000000E+01
2.000000E+01
2.000000E+01
2.000000E+01
2.000000E+01
2.000000E+01
2.000000E+01
2.000000E+01
2.000000E+01
2.000000E+01
2.000000E+01
2.000000E+01
2.000000E+01
2.000000E+01
2.000000E+01
2.000000E+01
2.000000E+01
2.000000E+01
2.000000E+01
2.000000E+01
2.000000E+01
2.000000E+01
2.000000E+01
2.000000E+01
2.000000E+01
2.000000E+01
2.000000E+01
2.000000E+01
2.000000E+01
2.000000E+01
2.000000E+01
2.000000E+01
2.000000E+01
2.000000E+01
2.000000E+01
2.000000E+01
2.000000E+01
2.000000E+01
2.000000E+01
2.000000E+01
2.000000E+01
2.000000E+01
2.000000E+01
2.000000E+01
2.000000E+01
2.000000E+01
2.000000E+01
2.000000E+01
2.000000E+01
2.000000E+01
2.000000E+01
2.000000E+01
2.000000E+01
2.000000E+01
2.000000E+01
2.000000E+01
2.000000E+01
2.000000E+01
2.000000E+01
2.000000E+01
2.000000E+01
2.000000E+01
2.000000E+01
2.000000E+01
2.000000E+01
2.000000E+01
2.000000E+01
2.000000E+01
2.000000E+01
2.000000E+01
2.000000E+01
2.000000E+01
2.000000E+01
2.000000E+01
2.000000E+01
2.000000E+01
2.000000E+01
2.000000E+01
2.000000E+01
2.000000E+01
2.000000E+01
2.000000E+01
2.000000E+01
2.000000E+01
2.000000E+01
2.000000E+01
2.000000E+01
2.000000E+01
2.000000E+01
2.000000E+01
2.000000E+01
2.000000E+01
2.000000E+01
2.000000E+01
2.000000E+01
2.000000E+01
2.000000E+01
2.000000E+01
2.000000E+01
2.000000E+01
2.000000E+01
2.000000E+01
2.000000E+01
2.000000E+01
2.000000E+01
2.000000E+01
2.000000E+01
2.000000E+01
2.000000E+01
2.000000E+01
2.000000E+01
2.000000E+01
2.000000E+01
2.000000E+01
2.000000E+01
2.000000E+01
2.000000E+01
2.000000E+01
2.000000E+01
2.000000E+01
2.000000E+01
2.000000E+01
2.000000E+01
2.000000E+01
2.000000E+01
2.000000E+01
2.000000E+01
2.000000E+01
2.000000E+01
2.000000E+01
2.000000E+01
2.000000E+01
2.000000E+01
2.000000E+01
2.000000E+01
2.000000E+01
2.000000E+01
2.000000E+01
2.000000E+01
2.000000E+01
2.000000E+01
2.000000E+01
2.000000E+01
2.000000E+01
2.000000E+01
2.000000E+01
2.000000E+01
2.000000E+01
2.000000E+01
2.000000E+01
2.000000E+01
2.000000E+01
2.000000E+01
2.000000E+01
2.000000E+01
2.000000E+01
2.000000E+01
2.000000E+01
2.000000E+01
2.000000E+01
2.000000E+01
2.000000E+01
2.000000E+01
2.000000E+01
2.000000E+01
2.000000E+01
2.000000E+01
2.000000E+01
2.000000E+01
2.000000E+01
2.000000E+01
2.000000E+01
2.000000E+01
2.000000E+01
2.000000E+01
2.000000E+01
2.000000E+01
2.000000E+01
2.000000E+01
2.500000E+01
2.500000E+01
2.500000E+01
2.500000E+01
2.500000E+01
2.500000E+01
2.500000E+01
2.500000E+01
2.500000E+01
2.500000E+01
2.500000E+01
2.500000E+01
2.500000E+01
2.500000E+01
2.500000E+01
2.500000E+01
2.500000E+01
2.500000E+01
2.500000E+01
2.500000E+01
2.500000E+01
2.500000E+01
2.500000E+01
2.500000E+01
2.500000E+01
2.500000E+01
2.500000E+01
2.500000E+01
2.500000E+01
2.500000E+01
2.500000E+01
2.500000E+01
2.500000E+01
2.500000E+01
2.500000E+01
2.500000E+01
2.500000E+01
2.500000E+01
2.500000E+01
2.500000E+01
2.500000E+01
2.500000E+01
2.500000E+01
2.500000E+01
2.500000E+01
2.500000E+01
2.500000E+01
2.500000E+01
2.500000E+01
2.500000E+01
2.500000E+01
2.500000E+01
2.500000E+01
2.500000E+01
2.500000E+01
2.500000E+01
2.500000E+01
2.500000E+01
2.500000E+01
2.500000E+01
2.500000E+01
2.500000E+01
2.500000E+01
2.500000E+01
2.500000E+01
2.500000E+01
2.500000E+01
2.500000E+01
2.500000E+01
2.500000E+01
2.500000E+01
2.500000E+01
2.500000E+01
2.500000E+01
2.500000E+01
2.500000E+01
2.500000E+01
2.500000E+01
2.500000E+01
2.500000E+01
2.500000E+01
2.500000E+01
2.500000E+01
2.500000E+01
2.500000E+01
2.500000E+01
2.500000E+01
2.500000E+01
2.500000E+01
2.500000E+01
2.500000E+01
2.500000E+01
2.500000E+01
2.500000E+01
2.500000E+01
2.500000E+01
2.500000E+01
2.500000E+01
2.500000E+01
2.500000E+01
2.500000E+01
2.500000E+01
2.500000E+01
2.500000E+01
2.500000E+01
2.500000E+01
2.500000E+01
2.500000E+01
2.500000E+01
2.500000E+01
2.500000E+01
2.500000E+01
2.500000E+01
2.500000E+01
2.500000E+01
2.500000E+01
2.500000E+01
2.500000E+01
2.500000E+01
2.500000E+01
2.500000E+01
2.500000E+01
2.500000E+01
2.500000E+01
2.500000E+01
2.500000E+01
2.500000E+01
2.500000E+01
2.500000E+01
2.500000E+01
2.500000E+01
2.500000E+01
2.500000E+01
2.500000E+01
2.500000E+01
2.500000E+01
2.500000E+01
2.500000E+01
2.500000E+01
2.500000E+01
2.500000E+01
2.500000E+01
2.500000E+01
2.500000E+01
2.500000E+01
2.500000E+01
2.500000E+01
2.500000E+01
2.500000E+01
2.500000E+01
2.500000E+01
2.500000E+01
2.500000E+01
2.500000E+01
2.500000E+01
2.500000E+01
2.500000E+01
2.500000E+01
2.500000E+01
2.500000E+01
2.500000E+01
2.500000E+01
2.500000E+01
2.500000E+01
2.500000E+01
2.500000E+01
2.500000E+01
2.500000E+01
2.500000E+01
2.500000E+01
2.500000E+01
2.500000E+01
2.500000E+01
2.500000E+01
2.500000E+01
2.500000E+01
2.500000E+01
2.500000E+01
2.500000E+01
2.500000E+01
2.500000E+01
2.500000E+01
2.500000E+01
2.500000E+01
2.500000E+01
2.500000E+01
2.500000E+01
2.500000E+01
2.500000E+01
2.500000E+01
2.500000E+01
2.500000E+01
2.500000E+01
2.500000E+01
2.500000E+01
2.500000E+01
2.500000E+01
2.500000E+01
2.500000E+01
2.500000E+01
2.500000E+01
3.000000E+01
3.000000E+01
3.000000E+01
3.000000E+01
3.000000E+01
3.000000E+01
3.000000E+01
3.000000E+01
3.000000E+01
3.000000E+01
3.000000E+01
3.000000E+01
3.000000E+01
3.000000E+01
3.000000E+01
3.000000E+01
3.000000E+01
3.000000E+01
3.000000E+01
3.000000E+01
3.000000E+01
3.000000E+01
3.000000E+01
3.000000E+01
3.000000E+01
3.000000E+01
3.000000E+01
3.000000E+01
3.000000E+01
3.000000E+01
3.000000E+01
3.000000E+01
3.000000E+01
3.000000E+01
3.000000E+01
3.000000E+01
3.000000E+01
3.000000E+01
3.000000E+01
3.000000E+01
3.000000E+01
3.000000E+01
3.000000E+01
3.000000E+01
3.000000E+01
3.000000E+01
3.000000E+01
3.000000E+01
3.000000E+01
3.000000E+01
3.000000E+01
3.000000E+01
3.000000E+01
3.000000E+01
3.000000E+01
3.000000E+01
3.000000E+01
3.000000E+01
3.000000E+01
3.000000E+01
3.000000E+01
3.000000E+01
3.000000E+01
3.000000E+01
3.000000E+01
3.000000E+01
3.000000E+01
3.000000E+01
3.000000E+01
3.000000E+01
3.000000E+01
3.000000E+01
3.000000E+01
3.000000E+01
3.000000E+01
3.000000E+01
3.000000E+01
3.000000E+01
3.000000E+01
3.000000E+01
3.000000E+01
3.000000E+01
3.000000E+01
3.000000E+01
3.000000E+01
3.000000E+01
3.000000E+01
3.000000E+01
3.000000E+01
3.000000E+01
3.000000E+01
3.000000E+01
3.000000E+01
3.000000E+01
3.000000E+01
3.000000E+01
3.000000E+01
3.000000E+01
3.000000E+01
3.000000E+01
3.000000E+01
3.000000E+01
3.000000E+01
3.000000E+01
3.000000E+01
3.000000E+01
3.000000E+01
3.000000E+01
3.000000E+01
3.000000E+01
3.000000E+01
3.000000E+01
3.000000E+01
3.000000E+01
3.000000E+01
3.000000E+01
3.000000E+01
3.000000E+01
3.000000E+01
3.000000E+01
3.000000E+01
3.000000E+01
3.000000E+01
3.000000E+01
3.000000E+01
3.000000E+01
3.000000E+01
3.000000E+01
3.000000E+01
3.000000E+01
3.000000E+01
3.000000E+01
3.000000E+01
3.000000E+01
3.000000E+01
3.000000E+01
3.000000E+01
3.000000E+01
3.000000E+01
3.000000E+01
3.000000E+01
3.000000E+01
3.000000E+01
3.000000E+01
3.000000E+01
3.000000E+01
3.000000E+01
3.000000E+01
3.000000E+01
3.000000E+01
3.000000E+01
3.000000E+01
3.000000E+01
3.000000E+01
3.000000E+01
3.000000E+01
3.000000E+01
3.000000E+01
3.000000E+01
3.000000E+01
3.000000E+01
3.000000E+01
3.000000E+01
3.000000E+01
3.000000E+01
3.000000E+01
3.000000E+01
3.000000E+01
3.000000E+01
3.000000E+01
3.000000E+01
3.000000E+01
3.000000E+01
3.000000E+01
3.000000E+01
3.000000E+01
3.000000E+01
3.000000E+01
3.000000E+01
3.000000E+01
3.000000E+01
3.000000E+01
3.000000E+01
3.000000E+01
3.000000E+01
3.000000E+01
3.000000E+01
3.000000E+01
3.000000E+01
3.000000E+01
3.000000E+01
3.000000E+01
3.000000E+01
3.000000E+01
3.000000E+01
3.000000E+01
3.000000E+01
3.000000E+01
3.000000E+01
3.000000E+01
3.000000E+01
3.500000E+01
3.500000E+01
3.500000E+01
3.500000E+01
3.500000E+01
3.500000E+01
3.500000E+01
3.500000E+01
3.500000E+01
3.500000E+01
3.500000E+01
3.500000E+01
3.500000E+01
3.500000E+01
3.500000E+01
3.500000E+01
3.500000E+01
3.500000E+01
3.500000E+01
3.500000E+01
3.500000E+01
3.500000E+01
3.500000E+01
3.500000E+01
3.500000E+01
3.500000E+01
3.500000E+01
3.500000E+01
3.500000E+01
3.500000E+01
3.500000E+01
3.500000E+01
3.500000E+01
3.500000E+01
3.500000E+01
3.500000E+01
3.500000E+01
3.500000E+01
3.500000E+01
3.500000E+01
3.500000E+01
3.500000E+01
3.500000E+01
3.500000E+01
3.500000E+01
3.500000E+01
3.500000E+01
3.500000E+01
3.500000E+01
3.500000E+01
3.500000E+01
3.500000E+01
3.500000E+01
3.500000E+01
3.500000E+01
3.500000E+01
3.500000E+01
3.500000E+01
3.500000E+01
3.500000E+01
3.500000E+01
3.500000E+01
3.500000E+01
3.500000E+01
3.500000E+01
3.500000E+01
3.500000E+01
3.500000E+01
3.500000E+01
3.500000E+01
3.500000E+01
3.500000E+01
3.500000E+01
3.500000E+01
3.500000E+01
3.500000E+01
3.500000E+01
3.500000E+01
3.500000E+01
3.500000E+01
3.500000E+01
3.500000E+01
3.500000E+01
3.500000E+01
3.500000E+01
3.500000E+01
3.500000E+01
3.500000E+01
3.500000E+01
3.500000E+01
3.500000E+01
3.500000E+01
3.500000E+01
3.500000E+01
3.500000E+01
3.500000E+01
3.500000E+01
3.500000E+01
3.500000E+01
3.500000E+01
3.500000E+01
3.500000E+01
3.500000E+01
3.500000E+01
3.500000E+01
3.500000E+01
3.500000E+01
3.500000E+01
3.500000E+01
3.500000E+01
3.500000E+01
3.500000E+01
3.500000E+01
3.500000E+01
3.500000E+01
3.500000E+01
3.500000E+01
3.500000E+01
3.500000E+01
3.500000E+01
3.500000E+01
3.500000E+01
3.500000E+01
3.500000E+01
3.500000E+01
3.500000E+01
3.500000E+01
3.500000E+01
3.500000E+01
3.500000E+01
3.500000E+01
3.500000E+01
3.500000E+01
3.500000E+01
3.500000E+01
3.500000E+01
3.500000E+01
3.500000E+01
3.500000E+01
3.500000E+01
3.500000E+01
3.500000E+01
3.500000E+01
3.500000E+01
3.500000E+01
3.500000E+01
3.500000E+01
3.500000E+01
3.500000E+01
3.500000E+01
3.500000E+01
3.500000E+01
3.500000E+01
3.500000E+01
3.500000E+01
3.500000E+01
3.500000E+01
3.500000E+01
3.500000E+01
3.500000E+01
3.500000E+01
3.500000E+01
3.500000E+01
3.500000E+01
3.500000E+01
3.500000E+01
3.500000E+01
3.500000E+01
3.500000E+01
3.500000E+01
3.500000E+01
3.500000E+01
3.500000E+01
3.500000E+01
3.500000E+01
3.500000E+01
3.500000E+01
3.500000E+01
3.500000E+01
3.500000E+01
3.500000E+01
3.500000E+01
3.500000E+01
3.500000E+01
3.500000E+01
3.500000E+01
3.500000E+01
3.500000E+01
3.500000E+01
3.500000E+01
3.500000E+01
3.500000E+01
3.500000E+01
3.500000E+01
3.500000E+01
3.500000E+01
3.500000E+01
3.500000E+01
3.500000E+01
3.500000E+01
3.500000E+01
4.000000E+01
4.000000E+01
4.000000E+01
4.000000E+01
4.000000E+01
4.000000E+01
4.000000E+01
4.000000E+01
4.000000E+01
4.000000E+01
4.000000E+01
4.000000E+01
4.000000E+01
4.000000E+01
4.000000E+01
4.000000E+01
4.000000E+01
4.000000E+01
4.000000E+01
4.000000E+01
4.000000E+01
4.000000E+01
4.000000E+01
4.000000E+01
4.000000E+01
4.000000E+01
4.000000E+01
4.000000E+01
4.000000E+01
4.000000E+01
4.000000E+01
4.000000E+01
4.000000E+01
4.000000E+01
4.000000E+01
4.000000E+01
4.000000E+01
4.000000E+01
4.000000E+01
4.000000E+01
4.000000E+01
4.000000E+01
4.000000E+01
4.000000E+01
4.000000E+01
4.000000E+01
4.000000E+01
4.000000E+01
4.000000E+01
4.000000E+01
4.000000E+01
4.000000E+01
4.000000E+01
4.000000E+01
4.000000E+01
4.000000E+01
4.000000E+01
4.000000E+01
4.000000E+01
4.000000E+01
4.000000E+01
4.000000E+01
4.000000E+01
4.000000E+01
4.000000E+01
4.000000E+01
4.000000E+01
4.000000E+01
4.000000E+01
4.000000E+01
4.000000E+01
4.000000E+01
4.000000E+01
4.000000E+01
4.000000E+01
4.000000E+01
4.000000E+01
4.000000E+01
4.000000E+01
4.000000E+01
4.000000E+01
4.000000E+01
4.000000E+01
4.000000E+01
4.000000E+01
4.000000E+01
4.000000E+01
4.000000E+01
4.000000E+01
4.000000E+01
4.000000E+01
4.000000E+01
4.000000E+01
4.000000E+01
4.000000E+01
4.000000E+01
4.000000E+01
4.000000E+01
4.000000E+01
4.000000E+01
4.000000E+01
4.000000E+01
4.000000E+01
4.000000E+01
4.000000E+01
4.000000E+01
4.000000E+01
4.000000E+01
4.000000E+01
4.000000E+01
4.000000E+01
4.000000E+01
4.000000E+01
4.000000E+01
4.000000E+01
4.000000E+01
4.000000E+01
4.000000E+01
4.000000E+01
4.000000E+01
4.000000E+01
4.000000E+01
4.000000E+01
4.000000E+01
4.000000E+01
4.000000E+01
4.000000E+01
4.000000E+01
4.000000E+01
4.000000E+01
4.000000E+01
4.000000E+01
4.000000E+01
4.000000E+01
4.000000E+01
4.000000E+01
4.000000E+01
4.000000E+01
4.000000E+01
4.000000E+01
4.000000E+01
4.000000E+01
4.000000E+01
4.000000E+01
4.000000E+01
4.000000E+01
4.000000E+01
4.000000E+01
4.000000E+01
4.000000E+01
4.000000E+01
4.000000E+01
4.000000E+01
4.000000E+01
4.000000E+01
4.000000E+01
4.000000E+01
4.000000E+01
4.000000E+01
4.000000E+01
4.000000E+01
4.000000E+01
4.000000E+01
4.000000E+01
4.000000E+01
4.000000E+01
4.000000E+01
4.000000E+01
4.000000E+01
4.000000E+01
4.000000E+01
4.000000E+01
4.000000E+01
4.000000E+01
4.000000E+01
4.000000E+01
4.000000E+01
4.000000E+01
4.000000E+01
4.000000E+01
4.000000E+01
4.000000E+01
4.000000E+01
4.000000E+01
4.000000E+01
4.000000E+01
4.000000E+01
4.000000E+01
4.000000E+01
4.000000E+01
4.000000E+01
4.000000E+01
4.000000E+01
4.000000E+01
4.000000E+01
4.000000E+01
4.000000E+01
4.000000E+01
4.000000E+01
4.000000E+01
4.000000E+01
4.500000E+01
4.500000E+01
4.500000E+01
4.500000E+01
4.500000E+01
4.500000E+01
4.500000E+01
4.500000E+01
4.500000E+01
4.500000E+01
4.500000E+01
4.500000E+01
4.500000E+01
4.500000E+01
4.500000E+01
4.500000E+01
4.500000E+01
4.500000E+01
4.500000E+01
4.500000E+01
4.500000E+01
4.500000E+01
4.500000E+01
4.500000E+01
4.500000E+01
4.500000E+01
4.500000E+01
4.500000E+01
4.500000E+01
4.500000E+01
4.500000E+01
4.500000E+01
4.500000E+01
4.500000E+01
4.500000E+01
4.500000E+01
4.500000E+01
4.500000E+01
4.500000E+01
4.500000E+01
4.500000E+01
4.500000E+01
4.500000E+01
4.500000E+01
4.500000E+01
4.500000E+01
4.500000E+01
4.500000E+01
4.500000E+01
4.500000E+01
4.500000E+01
4.500000E+01
4.500000E+01
4.500000E+01
4.500000E+01
4.500000E+01
4.500000E+01
4.500000E+01
4.500000E+01
4.500000E+01
4.500000E+01
4.500000E+01
4.500000E+01
4.500000E+01
4.500000E+01
4.500000E+01
4.500000E+01
4.500000E+01
4.500000E+01
4.500000E+01
4.500000E+01
4.500000E+01
4.500000E+01
4.500000E+01
4.500000E+01
4.500000E+01
4.500000E+01
4.500000E+01
4.500000E+01
4.500000E+01
4.500000E+01
4.500000E+01
4.500000E+01
4.500000E+01
4.500000E+01
4.500000E+01
4.500000E+01
4.500000E+01
4.500000E+01
4.500000E+01
4.500000E+01
4.500000E+01
4.500000E+01
4.500000E+01
4.500000E+01
4.500000E+01
4.500000E+01
4.500000E+01
4.500000E+01
4.500000E+01
4.500000E+01
4.500000E+01
4.500000E+01
4.500000E+01
4.500000E+01
4.500000E+01
4.500000E+01
4.500000E+01
4.500000E+01
4.500000E+01
4.500000E+01
4.500000E+01
4.500000E+01
4.500000E+01
4.500000E+01
4.500000E+01
4.500000E+01
4.500000E+01
4.500000E+01
4.500000E+01
4.500000E+01
4.500000E+01
4.500000E+01
4.500000E+01
4.500000E+01
4.500000E+01
4.500000E+01
4.500000E+01
4.500000E+01
4.500000E+01
4.500000E+01
4.500000E+01
4.500000E+01
4.500000E+01
4.500000E+01
4.500000E+01
4.500000E+01
4.500000E+01
4.500000E+01
4.500000E+01
4.500000E+01
4.500000E+01
4.500000E+01
4.500000E+01
4.500000E+01
4.500000E+01
4.500000E+01
4.500000E+01
4.500000E+01
4.500000E+01
4.500000E+01
4.500000E+01
4.500000E+01
4.500000E+01
4.500000E+01
4.500000E+01
4.500000E+01
4.500000E+01
4.500000E+01
4.500000E+01
4.500000E+01
4.500000E+01
4.500000E+01
4.500000E+01
4.500000E+01
4.500000E+01
4.500000E+01
4.500000E+01
4.500000E+01
4.500000E+01
4.500000E+01
4.500000E+01
4.500000E+01
4.500000E+01
4.500000E+01
4.500000E+01
4.500000E+01
4.500000E+01
4.500000E+01
4.500000E+01
4.500000E+01
4.500000E+01
4.500000E+01
4.500000E+01
4.500000E+01
4.500000E+01
4.500000E+01
4.500000E+01
4.500000E+01
4.500000E+01
4.500000E+01
4.500000E+01
4.500000E+01
4.500000E+01
4.500000E+01
4.500000E+01
4.500000E+01
4.500000E+01
4.500000E+01
4.500000E+01
4.500000E+01
5.000000E+01
5.000000E+01
5.000000E+01
5.000000E+01
5.000000E+01
5.000000E+01
5.000000E+01
5.000000E+01
5.000000E+01
5.000000E+01
5.000000E+01
5.000000E+01
5.000000E+01
5.000000E+01
5.000000E+01
5.000000E+01
5.000000E+01
5.000000E+01
5.000000E+01
5.000000E+01
5.000000E+01
5.000000E+01
5.000000E+01
5.000000E+01
5.000000E+01
5.000000E+01
5.000000E+01
5.000000E+01
5.000000E+01
5.000000E+01
5.000000E+01
5.000000E+01
5.000000E+01
5.000000E+01
5.000000E+01
5.000000E+01
5.000000E+01
5.000000E+01
5.000000E+01
5.000000E+01
5.000000E+01
5.000000E+01
5.000000E+01
5.000000E+01
5.000000E+01
5.000000E+01
5.000000E+01
5.000000E+01
5.000000E+01
5.000000E+01
5.000000E+01
5.000000E+01
5.000000E+01
5.000000E+01
5.000000E+01
5.000000E+01
5.000000E+01
5.000000E+01
5.000000E+01
5.000000E+01
5.000000E+01
5.000000E+01
5.000000E+01
5.000000E+01
5.000000E+01
5.000000E+01
5.000000E+01
5.000000E+01
5.000000E+01
5.000000E+01
5.000000E+01
5.000000E+01
5.000000E+01
5.000000E+01
5.000000E+01
5.000000E+01
5.000000E+01
5.000000E+01
5.000000E+01
5.000000E+01
5.000000E+01
5.000000E+01
5.000000E+01
5.000000E+01
5.000000E+01
5.000000E+01
5.000000E+01
5.000000E+01
5.000000E+01
5.000000E+01
5.000000E+01
5.000000E+01
5.000000E+01
5.000000E+01
5.000000E+01
5.000000E+01
5.000000E+01
5.000000E+01
5.000000E+01
5.000000E+01
5.000000E+01
5.000000E+01
5.000000E+01
5.000000E+01
5.000000E+01
5.000000E+01
5.000000E+01
5.000000E+01
5.000000E+01
5.000000E+01
5.000000E+01
5.000000E+01
5.000000E+01
5.000000E+01
5.000000E+01
5.000000E+01
5.000000E+01
5.000000E+01
5.000000E+01
5.000000E+01
5.000000E+01
5.000000E+01
5.000000E+01
5.000000E+01
5.000000E+01
5.000000E+01
5.000000E+01
5.000000E+01
5.000000E+01
5.000000E+01
5.000000E+01
5.000000E+01
5.000000E+01
5.000000E+01
5.000000E+01
5.000000E+01
5.000000E+01
5.000000E+01
5.000000E+01
5.000000E+01
5.000000E+01
5.000000E+01
5.000000E+01
5.000000E+01
5.000000E+01
5.000000E+01
5.000000E+01
5.000000E+01
5.000000E+01
5.000000E+01
5.000000E+01
5.000000E+01
5.000000E+01
5.000000E+01
5.000000E+01
5.000000E+01
5.000000E+01
5.000000E+01
5.000000E+01
5.000000E+01
5.000000E+01
5.000000E+01
5.000000E+01
5.000000E+01
5.000000E+01
5.000000E+01
5.000000E+01
5.000000E+01
5.000000E+01
5.000000E+01
5.000000E+01
5.000000E+01
5.000000E+01
5.000000E+01
5.000000E+01
5.000000E+01
5.000000E+01
5.000000E+01
5.000000E+01
5.000000E+01
5.000000E+01
5.000000E+01
5.000000E+01
5.000000E+01
5.000000E+01
5.000000E+01
5.000000E+01
5.000000E+01
5.000000E+01
5.000000E+01
5.000000E+01
5.000000E+01
5.000000E+01
5.000000E+01
5.000000E+01
5.000000E+01
5.000000E+01
5.000000E+01
5.000000E+01
5.000000E+01
5.000000E+01
5.500000E+01
5.500000E+01
5.500000E+01
5.500000E+01
5.500000E+01
5.500000E+01
5.500000E+01
5.500000E+01
5.500000E+01
5.500000E+01
5.500000E+01
5.500000E+01
5.500000E+01
5.500000E+01
5.500000E+01
5.500000E+01
5.500000E+01
5.500000E+01
5.500000E+01
5.500000E+01
5.500000E+01
5.500000E+01
5.500000E+01
5.500000E+01
5.500000E+01
5.500000E+01
5.500000E+01
5.500000E+01
5.500000E+01
5.500000E+01
5.500000E+01
5.500000E+01
5.500000E+01
5.500000E+01
5.500000E+01
5.500000E+01
5.500000E+01
5.500000E+01
5.500000E+01
5.500000E+01
5.500000E+01
5.500000E+01
5.500000E+01
5.500000E+01
5.500000E+01
5.500000E+01
5.500000E+01
5.500000E+01
5.500000E+01
5.500000E+01
5.500000E+01
5.500000E+01
5.500000E+01
5.500000E+01
5.500000E+01
5.500000E+01
5.500000E+01
5.500000E+01
5.500000E+01
5.500000E+01
5.500000E+01
5.500000E+01
5.500000E+01
5.500000E+01
5.500000E+01
5.500000E+01
5.500000E+01
5.500000E+01
5.500000E+01
5.500000E+01
5.500000E+01
5.500000E+01
5.500000E+01
5.500000E+01
5.500000E+01
5.500000E+01
5.500000E+01
5.500000E+01
5.500000E+01
5.500000E+01
5.500000E+01
5.500000E+01
5.500000E+01
5.500000E+01
5.500000E+01
5.500000E+01
5.500000E+01
5.500000E+01
5.500000E+01
5.500000E+01
5.500000E+01
5.500000E+01
5.500000E+01
5.500000E+01
5.500000E+01
5.500000E+01
5.500000E+01
5.500000E+01
5.500000E+01
5.500000E+01
5.500000E+01
5.500000E+01
5.500000E+01
5.500000E+01
5.500000E+01
5.500000E+01
5.500000E+01
5.500000E+01
5.500000E+01
5.500000E+01
5.500000E+01
5.500000E+01
5.500000E+01
5.500000E+01
5.500000E+01
5.500000E+01
5.500000E+01
5.500000E+01
5.500000E+01
5.500000E+01
5.500000E+01
5.500000E+01
5.500000E+01
5.500000E+01
5.500000E+01
5.500000E+01
5.500000E+01
5.500000E+01
5.500000E+01
5.500000E+01
5.500000E+01
5.500000E+01
5.500000E+01
5.500000E+01
5.500000E+01
5.500000E+01
5.500000E+01
5.500000E+01
5.500000E+01
5.500000E+01
5.500000E+01
5.500000E+01
5.500000E+01
5.500000E+01
5.500000E+01
5.500000E+01
5.500000E+01
5.500000E+01
5.500000E+01
5.500000E+01
5.500000E+01
5.500000E+01
5.500000E+01
5.500000E+01
5.500000E+01
5.500000E+01
5.500000E+01
5.500000E+01
5.500000E+01
5.500000E+01
5.500000E+01
5.500000E+01
5.500000E+01
5.500000E+01
5.500000E+01
5.500000E+01
5.500000E+01
5.500000E+01
5.500000E+01
5.500000E+01
5.500000E+01
5.500000E+01
5.500000E+01
5.500000E+01
5.500000E+01
5.500000E+01
5.500000E+01
5.500000E+01
5.500000E+01
5.500000E+01
5.500000E+01
5.500000E+01
5.500000E+01
5.500000E+01
5.500000E+01
5.500000E+01
5.500000E+01
5.500000E+01
5.500000E+01
5.500000E+01
5.500000E+01
5.500000E+01
5.500000E+01
5.500000E+01
5.500000E+01
5.500000E+01
5.500000E+01
5.500000E+01
5.500000E+01
5.500000E+01
5.500000E+01
6.000000E+01
6.000000E+01
6.000000E+01
6.000000E+01
6.000000E+01
6.000000E+01
6.000000E+01
6.000000E+01
6.000000E+01
6.000000E+01
6.000000E+01
6.000000E+01
6.000000E+01
6.000000E+01
6.000000E+01
6.000000E+01
6.000000E+01
6.000000E+01
6.000000E+01
6.000000E+01
6.000000E+01
6.000000E+01
6.000000E+01
6.000000E+01
6.000000E+01
6.000000E+01
6.000000E+01
6.000000E+01
6.000000E+01
6.000000E+01
6.000000E+01
6.000000E+01
6.000000E+01
6.000000E+01
6.000000E+01
6.000000E+01
6.000000E+01
6.000000E+01
6.000000E+01
6.000000E+01
6.000000E+01
6.000000E+01
6.000000E+01
6.000000E+01
6.000000E+01
6.000000E+01
6.000000E+01
6.000000E+01
6.000000E+01
6.000000E+01
6.000000E+01
6.000000E+01
6.000000E+01
6.000000E+01
6.000000E+01
6.000000E+01
6.000000E+01
6.000000E+01
6.000000E+01
6.000000E+01
6.000000E+01
6.000000E+01
6.000000E+01
6.000000E+01
6.000000E+01
6.000000E+01
6.000000E+01
6.000000E+01
6.000000E+01
6.000000E+01
6.000000E+01
6.000000E+01
6.000000E+01
6.000000E+01
6.000000E+01
6.000000E+01
6.000000E+01
6.000000E+01
6.000000E+01
6.000000E+01
6.000000E+01
6.000000E+01
6.000000E+01
6.000000E+01
6.000000E+01
6.000000E+01
6.000000E+01
6.000000E+01
6.000000E+01
6.000000E+01
6.000000E+01
6.000000E+01
6.000000E+01
6.000000E+01
6.000000E+01
6.000000E+01
6.000000E+01
6.000000E+01
6.000000E+01
6.000000E+01
6.000000E+01
6.000000E+01
6.000000E+01
6.000000E+01
6.000000E+01
6.000000E+01
6.000000E+01
6.000000E+01
6.000000E+01
6.000000E+01
6.000000E+01
6.000000E+01
6.000000E+01
6.000000E+01
6.000000E+01
6.000000E+01
6.000000E+01
6.000000E+01
6.000000E+01
6.000000E+01
6.000000E+01
6.000000E+01
6.000000E+01
6.000000E+01
6.000000E+01
6.000000E+01
6.000000E+01
6.000000E+01
6.000000E+01
6.000000E+01
6.000000E+01
6.000000E+01
6.000000E+01
6.000000E+01
6.000000E+01
6.000000E+01
6.000000E+01
6.000000E+01
6.000000E+01
6.000000E+01
6.000000E+01
6.000000E+01
6.000000E+01
6.000000E+01
6.000000E+01
6.000000E+01
6.000000E+01
6.000000E+01
6.000000E+01
6.000000E+01
6.000000E+01
6.000000E+01
6.000000E+01
6.000000E+01
6.000000E+01
6.000000E+01
6.000000E+01
6.000000E+01
6.000000E+01
6.000000E+01
6.000000E+01
6.000000E+01
6.000000E+01
6.000000E+01
6.000000E+01
6.000000E+01
6.000000E+01
6.000000E+01
6.000000E+01
6.000000E+01
6.000000E+01
6.000000E+01
6.000000E+01
6.000000E+01
6.000000E+01
6.000000E+01
6.000000E+01
6.000000E+01
6.000000E+01
6.000000E+01
6.000000E+01
6.000000E+01
6.000000E+01
6.000000E+01
6.000000E+01
6.000000E+01
6.000000E+01
6.000000E+01
6.000000E+01
6.000000E+01
6.000000E+01
6.000000E+01
6.000000E+01
6.000000E+01
6.000000E+01
6.000000E+01
6.000000E+01
6.000000E+01
6.000000E+01
6.000000E+01
6.000000E+01
6.500000E+01
6.500000E+01
6.500000E+01
6.500000E+01
6.500000E+01
6.500000E+01
6.500000E+01
6.500000E+01
6.500000E+01
6.500000E+01
6.500000E+01
6.500000E+01
6.500000E+01
6.500000E+01
6.500000E+01
6.500000E+01
6.500000E+01
6.500000E+01
6.500000E+01
6.500000E+01
6.500000E+01
6.500000E+01
6.500000E+01
6.500000E+01
6.500000E+01
6.500000E+01
6.500000E+01
6.500000E+01
6.500000E+01
6.500000E+01
6.500000E+01
6.500000E+01
6.500000E+01
6.500000E+01
6.500000E+01
6.500000E+01
6.500000E+01
6.500000E+01
6.500000E+01
6.500000E+01
6.500000E+01
6.500000E+01
6.500000E+01
6.500000E+01
6.500000E+01
6.500000E+01
6.500000E+01
6.500000E+01
6.500000E+01
6.500000E+01
6.500000E+01
6.500000E+01
6.500000E+01
6.500000E+01
6.500000E+01
6.500000E+01
6.500000E+01
6.500000E+01
6.500000E+01
6.500000E+01
6.500000E+01
6.500000E+01
6.500000E+01
6.500000E+01
6.500000E+01
6.500000E+01
6.500000E+01
6.500000E+01
6.500000E+01
6.500000E+01
6.500000E+01
6.500000E+01
6.500000E+01
6.500000E+01
6.500000E+01
6.500000E+01
6.500000E+01
6.500000E+01
6.500000E+01
6.500000E+01
6.500000E+01
6.500000E+01
6.500000E+01
6.500000E+01
6.500000E+01
6.500000E+01
6.500000E+01
6.500000E+01
6.500000E+01
6.500000E+01
6.500000E+01
6.500000E+01
6.500000E+01
6.500000E+01
6.500000E+01
6.500000E+01
6.500000E+01
6.500000E+01
6.500000E+01
6.500000E+01
6.500000E+01
6.500000E+01
6.500000E+01
6.500000E+01
6.500000E+01
6.500000E+01
6.500000E+01
6.500000E+01
6.500000E+01
6.500000E+01
6.500000E+01
6.500000E+01
6.500000E+01
6.500000E+01
6.500000E+01
6.500000E+01
6.500000E+01
6.500000E+01
6.500000E+01
6.500000E+01
6.500000E+01
6.500000E+01
6.500000E+01
6.500000E+01
6.500000E+01
6.500000E+01
6.500000E+01
6.500000E+01
6.500000E+01
6.500000E+01
6.500000E+01
6.500000E+01
6.500000E+01
6.500000E+01
6.500000E+01
6.500000E+01
6.500000E+01
6.500000E+01
6.500000E+01
6.500000E+01
6.500000E+01
6.500000E+01
6.500000E+01
6.500000E+01
6.500000E+01
6.500000E+01
6.500000E+01
6.500000E+01
6.500000E+01
6.500000E+01
6.500000E+01
6.500000E+01
6.500000E+01
6.500000E+01
6.500000E+01
6.500000E+01
6.500000E+01
6.500000E+01
6.500000E+01
6.500000E+01
6.500000E+01
6.500000E+01
6.500000E+01
6.500000E+01
6.500000E+01
6.500000E+01
6.500000E+01
6.500000E+01
6.500000E+01
6.500000E+01
6.500000E+01
6.500000E+01
6.500000E+01
6.500000E+01
6.500000E+01
6.500000E+01
6.500000E+01
6.500000E+01
6.500000E+01
6.500000E+01
6.500000E+01
6.500000E+01
6.500000E+01
6.500000E+01
6.500000E+01
6.500000E+01
6.500000E+01
6.500000E+01
6.500000E+01
6.500000E+01
6.500000E+01
6.500000E+01
6.500000E+01
6.500000E+01
6.500000E+01
6.500000E+01
6.500000E+01
6.500000E+01
6.500000E+01
6.500000E+01
6.500000E+01
7.000000E+01
7.000000E+01
7.000000E+01
7.000000E+01
7.000000E+01
7.000000E+01
7.000000E+01
7.000000E+01
7.000000E+01
7.000000E+01
7.000000E+01
7.000000E+01
7.000000E+01
7.000000E+01
7.000000E+01
7.000000E+01
7.000000E+01
7.000000E+01
7.000000E+01
7.000000E+01
7.000000E+01
7.000000E+01
7.000000E+01
7.000000E+01
7.000000E+01
7.000000E+01
7.000000E+01
7.000000E+01
7.000000E+01
7.000000E+01
7.000000E+01
7.000000E+01
7.000000E+01
7.000000E+01
7.000000E+01
7.000000E+01
7.000000E+01
7.000000E+01
7.000000E+01
7.000000E+01
7.000000E+01
7.000000E+01
7.000000E+01
7.000000E+01
7.000000E+01
7.000000E+01
7.000000E+01
7.000000E+01
7.000000E+01
7.000000E+01
7.000000E+01
7.000000E+01
7.000000E+01
7.000000E+01
7.000000E+01
7.000000E+01
7.000000E+01
7.000000E+01
7.000000E+01
7.000000E+01
7.000000E+01
7.000000E+01
7.000000E+01
7.000000E+01
7.000000E+01
7.000000E+01
7.000000E+01
7.000000E+01
7.000000E+01
7.000000E+01
7.000000E+01
7.000000E+01
7.000000E+01
7.000000E+01
7.000000E+01
7.000000E+01
7.000000E+01
7.000000E+01
7.000000E+01
7.000000E+01
7.000000E+01
7.000000E+01
7.000000E+01
7.000000E+01
7.000000E+01
7.000000E+01
7.000000E+01
7.000000E+01
7.000000E+01
7.000000E+01
7.000000E+01
7.000000E+01
7.000000E+01
7.000000E+01
7.000000E+01
7.000000E+01
7.000000E+01
7.000000E+01
7.000000E+01
7.000000E+01
7.000000E+01
7.000000E+01
7.000000E+01
7.000000E+01
7.000000E+01
7.000000E+01
7.000000E+01
7.000000E+01
7.000000E+01
7.000000E+01
7.000000E+01
7.000000E+01
7.000000E+01
7.000000E+01
7.000000E+01
7.000000E+01
7.000000E+01
7.000000E+01
7.000000E+01
7.000000E+01
7.000000E+01
7.000000E+01
7.000000E+01
7.000000E+01
7.000000E+01
7.000000E+01
7.000000E+01
7.000000E+01
7.000000E+01
7.000000E+01
7.000000E+01
7.000000E+01
7.000000E+01
7.000000E+01
7.000000E+01
7.000000E+01
7.000000E+01
7.000000E+01
7.000000E+01
7.000000E+01
7.000000E+01
7.000000E+01
7.000000E+01
7.000000E+01
7.000000E+01
7.000000E+01
7.000000E+01
7.000000E+01
7.000000E+01
7.000000E+01
7.000000E+01
7.000000E+01
7.000000E+01
7.000000E+01
7.000000E+01
7.000000E+01
7.000000E+01
7.000000E+01
7.000000E+01
7.000000E+01
7.000000E+01
7.000000E+01
7.000000E+01
7.000000E+01
7.000000E+01
7.000000E+01
7.000000E+01
7.000000E+01
7.000000E+01
7.000000E+01
7.000000E+01
7.000000E+01
7.000000E+01
7.000000E+01
7.000000E+01
7.000000E+01
7.000000E+01
7.000000E+01
7.000000E+01
7.000000E+01
7.000000E+01
7.000000E+01
7.000000E+01
7.000000E+01
7.000000E+01
7.000000E+01
7.000000E+01
7.000000E+01
7.000000E+01
7.000000E+01
7.000000E+01
7.000000E+01
7.000000E+01
7.000000E+01
7.000000E+01
7.000000E+01
7.000000E+01
7.000000E+01
7.000000E+01
7.000000E+01
7.000000E+01
7.500000E+01
7.500000E+01
7.500000E+01
7.500000E+01
7.500000E+01
7.500000E+01
7.500000E+01
7.500000E+01
7.500000E+01
7.500000E+01
7.500000E+01
7.500000E+01
7.500000E+01
7.500000E+01
7.500000E+01
7.500000E+01
7.500000E+01
7.500000E+01
7.500000E+01
7.500000E+01
7.500000E+01
7.500000E+01
7.500000E+01
7.500000E+01
7.500000E+01
7.500000E+01
7.500000E+01
7.500000E+01
7.500000E+01
7.500000E+01
7.500000E+01
7.500000E+01
7.500000E+01
7.500000E+01
7.500000E+01
7.500000E+01
7.500000E+01
7.500000E+01
7.500000E+01
7.500000E+01
7.500000E+01
7.500000E+01
7.500000E+01
7.500000E+01
7.500000E+01
7.500000E+01
7.500000E+01
7.500000E+01
7.500000E+01
7.500000E+01
7.500000E+01
7.500000E+01
7.500000E+01
7.500000E+01
7.500000E+01
7.500000E+01
7.500000E+01
7.500000E+01
7.500000E+01
7.500000E+01
7.500000E+01
7.500000E+01
7.500000E+01
7.500000E+01
7.500000E+01
7.500000E+01
7.500000E+01
7.500000E+01
7.500000E+01
7.500000E+01
7.500000E+01
7.500000E+01
7.500000E+01
7.500000E+01
7.500000E+01
7.500000E+01
7.500000E+01
7.500000E+01
7.500000E+01
7.500000E+01
7.500000E+01
7.500000E+01
7.500000E+01
7.500000E+01
7.500000E+01
7.500000E+01
7.500000E+01
7.500000E+01
7.500000E+01
7.500000E+01
7.500000E+01
7.500000E+01
7.500000E+01
7.500000E+01
7.500000E+01
7.500000E+01
7.500000E+01
7.500000E+01
7.500000E+01
7.500000E+01
7.500000E+01
7.500000E+01
7.500000E+01
7.500000E+01
7.500000E+01
7.500000E+01
7.500000E+01
7.500000E+01
7.500000E+01
7.500000E+01
7.500000E+01
7.500000E+01
7.500000E+01
7.500000E+01
7.500000E+01
7.500000E+01
7.500000E+01
7.500000E+01
7.500000E+01
7.500000E+01
7.500000E+01
7.500000E+01
7.500000E+01
7.500000E+01
7.500000E+01
7.500000E+01
7.500000E+01
7.500000E+01
7.500000E+01
7.500000E+01
7.500000E+01
7.500000E+01
7.500000E+01
7.500000E+01
7.500000E+01
7.500000E+01
7.500000E+01
7.500000E+01
7.500000E+01
7.500000E+01
7.500000E+01
7.500000E+01
7.500000E+01
7.500000E+01
7.500000E+01
7.500000E+01
7.500000E+01
7.500000E+01
7.500000E+01
7.500000E+01
7.500000E+01
7.500000E+01
7.500000E+01
7.500000E+01
7.500000E+01
7.500000E+01
7.500000E+01
7.500000E+01
7.500000E+01
7.500000E+01
7.500000E+01
7.500000E+01
7.500000E+01
7.500000E+01
7.500000E+01
7.500000E+01
7.500000E+01
7.500000E+01
7.500000E+01
7.500000E+01
7.500000E+01
7.500000E+01
7.500000E+01
7.500000E+01
7.500000E+01
7.500000E+01
7.500000E+01
7.500000E+01
7.500000E+01
7.500000E+01
7.500000E+01
7.500000E+01
7.500000E+01
7.500000E+01
7.500000E+01
7.500000E+01
7.500000E+01
7.500000E+01
7.500000E+01
7.500000E+01
7.500000E+01
7.500000E+01
7.500000E+01
7.500000E+01
7.500000E+01
7.500000E+01
7.500000E+01
7.500000E+01
7.500000E+01
7.500000E+01
7.500000E+01
8.000000E+01
8.000000E+01
8.000000E+01
8.000000E+01
8.000000E+01
8.000000E+01
8.000000E+01
8.000000E+01
8.000000E+01
8.000000E+01
8.000000E+01
8.000000E+01
8.000000E+01
8.000000E+01
8.000000E+01
8.000000E+01
8.000000E+01
8.000000E+01
8.000000E+01
8.000000E+01
8.000000E+01
8.000000E+01
8.000000E+01
8.000000E+01
8.000000E+01
8.000000E+01
8.000000E+01
8.000000E+01
8.000000E+01
8.000000E+01
8.000000E+01
8.000000E+01
8.000000E+01
8.000000E+01
8.000000E+01
8.000000E+01
8.000000E+01
8.000000E+01
8.000000E+01
8.000000E+01
8.000000E+01
8.000000E+01
8.000000E+01
8.000000E+01
8.000000E+01
8.000000E+01
8.000000E+01
8.000000E+01
8.000000E+01
8.000000E+01
8.000000E+01
8.000000E+01
8.000000E+01
8.000000E+01
8.000000E+01
8.000000E+01
8.000000E+01
8.000000E+01
8.000000E+01
8.000000E+01
8.000000E+01
8.000000E+01
8.000000E+01
8.000000E+01
8.000000E+01
8.000000E+01
8.000000E+01
8.000000E+01
8.000000E+01
8.000000E+01
8.000000E+01
8.000000E+01
8.000000E+01
8.000000E+01
8.000000E+01
8.000000E+01
8.000000E+01
8.000000E+01
8.000000E+01
8.000000E+01
8.000000E+01
8.000000E+01
8.000000E+01
8.000000E+01
8.000000E+01
8.000000E+01
8.000000E+01
8.000000E+01
8.000000E+01
8.000000E+01
8.000000E+01
8.000000E+01
8.000000E+01
8.000000E+01
8.000000E+01
8.000000E+01
8.000000E+01
8.000000E+01
8.000000E+01
8.000000E+01
8.000000E+01
8.000000E+01
8.000000E+01
8.000000E+01
8.000000E+01
8.000000E+01
8.000000E+01
8.000000E+01
8.000000E+01
8.000000E+01
8.000000E+01
8.000000E+01
8.000000E+01
8.000000E+01
8.000000E+01
8.000000E+01
8.000000E+01
8.000000E+01
8.000000E+01
8.000000E+01
8.000000E+01
8.000000E+01
8.000000E+01
8.000000E+01
8.000000E+01
8.000000E+01
8.000000E+01
8.000000E+01
8.000000E+01
8.000000E+01
8.000000E+01
8.000000E+01
8.000000E+01
8.000000E+01
8.000000E+01
8.000000E+01
8.000000E+01
8.000000E+01
8.000000E+01
8.000000E+01
8.000000E+01
8.000000E+01
8.000000E+01
8.000000E+01
8.000000E+01
8.000000E+01
8.000000E+01
8.000000E+01
8.000000E+01
8.000000E+01
8.000000E+01
8.000000E+01
8.000000E+01
8.000000E+01
8.000000E+01
8.000000E+01
8.000000E+01
8.000000E+01
8.000000E+01
8.000000E+01
8.000000E+01
8.000000E+01
8.000000E+01
8.000000E+01
8.000000E+01
8.000000E+01
8.000000E+01
8.000000E+01
8.000000E+01
8.000000E+01
8.000000E+01
8.000000E+01
8.000000E+01
8.000000E+01
8.000000E+01
8.000000E+01
8.000000E+01
8.000000E+01
8.000000E+01
8.000000E+01
8.000000E+01
8.000000E+01
8.000000E+01
8.000000E+01
8.000000E+01
8.000000E+01
8.000000E+01
8.000000E+01
8.000000E+01
8.000000E+01
8.000000E+01
8.000000E+01
8.000000E+01
8.000000E+01
8.000000E+01
8.000000E+01
8.000000E+01
8.000000E+01
8.000000E+01
8.000000E+01
8.000000E+01
8.500000E+01
8.500000E+01
8.500000E+01
8.500000E+01
8.500000E+01
8.500000E+01
8.500000E+01
8.500000E+01
8.500000E+01
8.500000E+01
8.500000E+01
8.500000E+01
8.500000E+01
8.500000E+01
8.500000E+01
8.500000E+01
8.500000E+01
8.500000E+01
8.500000E+01
8.500000E+01
8.500000E+01
8.500000E+01
8.500000E+01
8.500000E+01
8.500000E+01
8.500000E+01
8.500000E+01
8.500000E+01
8.500000E+01
8.500000E+01
8.500000E+01
8.500000E+01
8.500000E+01
8.500000E+01
8.500000E+01
8.500000E+01
8.500000E+01
8.500000E+01
8.500000E+01
8.500000E+01
8.500000E+01
8.500000E+01
8.500000E+01
8.500000E+01
8.500000E+01
8.500000E+01
8.500000E+01
8.500000E+01
8.500000E+01
8.500000E+01
8.500000E+01
8.500000E+01
8.500000E+01
8.500000E+01
8.500000E+01
8.500000E+01
8.500000E+01
8.500000E+01
8.500000E+01
8.500000E+01
8.500000E+01
8.500000E+01
8.500000E+01
8.500000E+01
8.500000E+01
8.500000E+01
8.500000E+01
8.500000E+01
8.500000E+01
8.500000E+01
8.500000E+01
8.500000E+01
8.500000E+01
8.500000E+01
8.500000E+01
8.500000E+01
8.500000E+01
8.500000E+01
8.500000E+01
8.500000E+01
8.500000E+01
8.500000E+01
8.500000E+01
8.500000E+01
8.500000E+01
8.500000E+01
8.500000E+01
8.500000E+01
8.500000E+01
8.500000E+01
8.500000E+01
8.500000E+01
8.500000E+01
8.500000E+01
8.500000E+01
8.500000E+01
8.500000E+01
8.500000E+01
8.500000E+01
8.500000E+01
8.500000E+01
8.500000E+01
8.500000E+01
8.500000E+01
8.500000E+01
8.500000E+01
8.500000E+01
8.500000E+01
8.500000E+01
8.500000E+01
8.500000E+01
8.500000E+01
8.500000E+01
8.500000E+01
8.500000E+01
8.500000E+01
8.500000E+01
8.500000E+01
8.500000E+01
8.500000E+01
8.500000E+01
8.500000E+01
8.500000E+01
8.500000E+01
8.500000E+01
8.500000E+01
8.500000E+01
8.500000E+01
8.500000E+01
8.500000E+01
8.500000E+01
8.500000E+01
8.500000E+01
8.500000E+01
8.500000E+01
8.500000E+01
8.500000E+01
8.500000E+01
8.500000E+01
8.500000E+01
8.500000E+01
8.500000E+01
8.500000E+01
8.500000E+01
8.500000E+01
8.500000E+01
8.500000E+01
8.500000E+01
8.500000E+01
8.500000E+01
8.500000E+01
8.500000E+01
8.500000E+01
8.500000E+01
8.500000E+01
8.500000E+01
8.500000E+01
8.500000E+01
8.500000E+01
8.500000E+01
8.500000E+01
8.500000E+01
8.500000E+01
8.500000E+01
8.500000E+01
8.500000E+01
8.500000E+01
8.500000E+01
8.500000E+01
8.500000E+01
8.500000E+01
8.500000E+01
8.500000E+01
8.500000E+01
8.500000E+01
8.500000E+01
8.500000E+01
8.500000E+01
8.500000E+01
8.500000E+01
8.500000E+01
8.500000E+01
8.500000E+01
8.500000E+01
8.500000E+01
8.500000E+01
8.500000E+01
8.500000E+01
8.500000E+01
8.500000E+01
8.500000E+01
8.500000E+01
8.500000E+01
8.500000E+01
8.500000E+01
8.500000E+01
8.500000E+01
8.500000E+01
8.500000E+01
8.500000E+01
8.500000E+01
9.000000E+01
9.000000E+01
9.000000E+01
9.000000E+01
9.000000E+01
9.000000E+01
9.000000E+01
9.000000E+01
9.000000E+01
9.000000E+01
9.000000E+01
9.000000E+01
9.000000E+01
9.000000E+01
9.000000E+01
9.000000E+01
9.000000E+01
9.000000E+01
9.000000E+01
9.000000E+01
9.000000E+01
9.000000E+01
9.000000E+01
9.000000E+01
9.000000E+01
9.000000E+01
9.000000E+01
9.000000E+01
9.000000E+01
9.000000E+01
9.000000E+01
9.000000E+01
9.000000E+01
9.000000E+01
9.000000E+01
9.000000E+01
9.000000E+01
9.000000E+01
9.000000E+01
9.000000E+01
9.000000E+01
9.000000E+01
9.000000E+01
9.000000E+01
9.000000E+01
9.000000E+01
9.000000E+01
9.000000E+01
9.000000E+01
9.000000E+01
9.000000E+01
9.000000E+01
9.000000E+01
9.000000E+01
9.000000E+01
9.000000E+01
9.000000E+01
9.000000E+01
9.000000E+01
9.000000E+01
9.000000E+01
9.000000E+01
9.000000E+01
9.000000E+01
9.000000E+01
9.000000E+01
9.000000E+01
9.000000E+01
9.000000E+01
9.000000E+01
9.000000E+01
9.000000E+01
9.000000E+01
9.000000E+01
9.000000E+01
9.000000E+01
9.000000E+01
9.000000E+01
9.000000E+01
9.000000E+01
9.000000E+01
9.000000E+01
9.000000E+01
9.000000E+01
9.000000E+01
9.000000E+01
9.000000E+01
9.000000E+01
9.000000E+01
9.000000E+01
9.000000E+01
9.000000E+01
9.000000E+01
9.000000E+01
9.000000E+01
9.000000E+01
9.000000E+01
9.000000E+01
9.000000E+01
9.000000E+01
9.000000E+01
9.000000E+01
9.000000E+01
9.000000E+01
9.000000E+01
9.000000E+01
9.000000E+01
9.000000E+01
9.000000E+01
9.000000E+01
9.000000E+01
9.000000E+01
9.000000E+01
9.000000E+01
9.000000E+01
9.000000E+01
9.000000E+01
9.000000E+01
9.000000E+01
9.000000E+01
9.000000E+01
9.000000E+01
9.000000E+01
9.000000E+01
9.000000E+01
9.000000E+01
9.000000E+01
9.000000E+01
9.000000E+01
9.000000E+01
9.000000E+01
9.000000E+01
9.000000E+01
9.000000E+01
9.000000E+01
9.000000E+01
9.000000E+01
9.000000E+01
9.000000E+01
9.000000E+01
9.000000E+01
9.000000E+01
9.000000E+01
9.000000E+01
9.000000E+01
9.000000E+01
9.000000E+01
9.000000E+01
9.000000E+01
9.000000E+01
9.000000E+01
9.000000E+01
9.000000E+01
9.000000E+01
9.000000E+01
9.000000E+01
9.000000E+01
9.000000E+01
9.000000E+01
9.000000E+01
9.000000E+01
9.000000E+01
9.000000E+01
9.000000E+01
9.000000E+01
9.000000E+01
9.000000E+01
9.000000E+01
9.000000E+01
9.000000E+01
9.000000E+01
9.000000E+01
9.000000E+01
9.000000E+01
9.000000E+01
9.000000E+01
9.000000E+01
9.000000E+01
9.000000E+01
9.000000E+01
9.000000E+01
9.000000E+01
9.000000E+01
9.000000E+01
9.000000E+01
9.000000E+01
9.000000E+01
9.000000E+01
9.000000E+01
9.000000E+01
9.000000E+01
9.000000E+01
9.000000E+01
9.000000E+01
9.000000E+01
9.000000E+01
9.000000E+01
9.000000E+01
9.000000E+01
9.000000E+01
9.000000E+01
9.500000E+01
9.500000E+01
9.500000E+01
9.500000E+01
9.500000E+01
9.500000E+01
9.500000E+01
9.500000E+01
9.500000E+01
9.500000E+01
9.500000E+01
9.500000E+01
9.500000E+01
9.500000E+01
9.500000E+01
9.500000E+01
9.500000E+01
9.500000E+01
9.500000E+01
9.500000E+01
9.500000E+01
9.500000E+01
9.500000E+01
9.500000E+01
9.500000E+01
9.500000E+01
9.500000E+01
9.500000E+01
9.500000E+01
9.500000E+01
9.500000E+01
9.500000E+01
9.500000E+01
9.500000E+01
9.500000E+01
9.500000E+01
9.500000E+01
9.500000E+01
9.500000E+01
9.500000E+01
9.500000E+01
9.500000E+01
9.500000E+01
9.500000E+01
9.500000E+01
9.500000E+01
9.500000E+01
9.500000E+01
9.500000E+01
9.500000E+01
9.500000E+01
9.500000E+01
9.500000E+01
9.500000E+01
9.500000E+01
9.500000E+01
9.500000E+01
9.500000E+01
9.500000E+01
9.500000E+01
9.500000E+01
9.500000E+01
9.500000E+01
9.500000E+01
9.500000E+01
9.500000E+01
9.500000E+01
9.500000E+01
9.500000E+01
9.500000E+01
9.500000E+01
9.500000E+01
9.500000E+01
9.500000E+01
9.500000E+01
9.500000E+01
9.500000E+01
9.500000E+01
9.500000E+01
9.500000E+01
9.500000E+01
9.500000E+01
9.500000E+01
9.500000E+01
9.500000E+01
9.500000E+01
9.500000E+01
9.500000E+01
9.500000E+01
9.500000E+01
9.500000E+01
9.500000E+01
9.500000E+01
9.500000E+01
9.500000E+01
9.500000E+01
9.500000E+01
9.500000E+01
9.500000E+01
9.500000E+01
9.500000E+01
9.500000E+01
9.500000E+01
9.500000E+01
9.500000E+01
9.500000E+01
9.500000E+01
9.500000E+01
9.500000E+01
9.500000E+01
9.500000E+01
9.500000E+01
9.500000E+01
9.500000E+01
9.500000E+01
9.500000E+01
9.500000E+01
9.500000E+01
9.500000E+01
9.500000E+01
9.500000E+01
9.500000E+01
9.500000E+01
9.500000E+01
9.500000E+01
9.500000E+01
9.500000E+01
9.500000E+01
9.500000E+01
9.500000E+01
9.500000E+01
9.500000E+01
9.500000E+01
9.500000E+01
9.500000E+01
9.500000E+01
9.500000E+01
9.500000E+01
9.500000E+01
9.500000E+01
9.500000E+01
9.500000E+01
9.500000E+01
9.500000E+01
9.500000E+01
9.500000E+01
9.500000E+01
9.500000E+01
9.500000E+01
9.500000E+01
9.500000E+01
9.500000E+01
9.500000E+01
9.500000E+01
9.500000E+01
9.500000E+01
9.500000E+01
9.500000E+01
9.500000E+01
9.500000E+01
9.500000E+01
9.500000E+01
9.500000E+01
9.500000E+01
9.500000E+01
9.500000E+01
9.500000E+01
9.500000E+01
9.500000E+01
9.500000E+01
9.500000E+01
9.500000E+01
9.500000E+01
9.500000E+01
9.500000E+01
9.500000E+01
9.500000E+01
9.500000E+01
9.500000E+01
9.500000E+01
9.500000E+01
9.500000E+01
9.500000E+01
9.500000E+01
9.500000E+01
9.500000E+01
9.500000E+01
9.500000E+01
9.500000E+01
9.500000E+01
9.500000E+01
9.500000E+01
9.500000E+01
9.500000E+01
9.500000E+01
9.500000E+01
9.500000E+01
9.500000E+01
9.500000E+01
9.500000E+01
9.500000E+01
1.000000E+02
1.000000E+02
1.000000E+02
1.000000E+02
1.000000E+02
1.000000E+02
1.000000E+02
1.000000E+02
1.000000E+02
1.000000E+02
1.000000E+02
1.000000E+02
1.000000E+02
1.000000E+02
1.000000E+02
1.000000E+02
1.000000E+02
1.000000E+02
1.000000E+02
1.000000E+02
1.000000E+02
1.000000E+02
1.000000E+02
1.000000E+02
1.000000E+02
1.000000E+02
1.000000E+02
1.000000E+02
1.000000E+02
1.000000E+02
1.000000E+02
1.000000E+02
1.000000E+02
1.000000E+02
1.000000E+02
1.000000E+02
1.000000E+02
1.000000E+02
1.000000E+02
1.000000E+02
1.000000E+02
1.000000E+02
1.000000E+02
1.000000E+02
1.000000E+02
1.000000E+02
1.000000E+02
1.000000E+02
1.000000E+02
1.000000E+02
1.000000E+02
1.000000E+02
1.000000E+02
1.000000E+02
1.000000E+02
1.000000E+02
1.000000E+02
1.000000E+02
1.000000E+02
1.000000E+02
1.000000E+02
1.000000E+02
1.000000E+02
1.000000E+02
1.000000E+02
1.000000E+02
1.000000E+02
1.000000E+02
1.000000E+02
1.000000E+02
1.000000E+02
1.000000E+02
1.000000E+02
1.000000E+02
1.000000E+02
1.000000E+02
1.000000E+02
1.000000E+02
1.000000E+02
1.000000E+02
1.000000E+02
1.000000E+02
1.000000E+02
1.000000E+02
1.000000E+02
1.000000E+02
1.000000E+02
1.000000E+02
1.000000E+02
1.000000E+02
1.000000E+02
1.000000E+02
1.000000E+02
1.000000E+02
1.000000E+02
1.000000E+02
1.000000E+02
1.000000E+02
1.000000E+02
1.000000E+02
1.000000E+02
1.000000E+02
1.000000E+02
1.000000E+02
1.000000E+02
1.000000E+02
1.000000E+02
1.000000E+02
1.000000E+02
1.000000E+02
1.000000E+02
1.000000E+02
1.000000E+02
1.000000E+02
1.000000E+02
1.000000E+02
1.000000E+02
1.000000E+02
1.000000E+02
1.000000E+02
1.000000E+02
1.000000E+02
1.000000E+02
1.000000E+02
1.000000E+02
1.000000E+02
1.000000E+02
1.000000E+02
1.000000E+02
1.000000E+02
1.000000E+02
1.000000E+02
1.000000E+02
1.000000E+02
1.000000E+02
1.000000E+02
1.000000E+02
1.000000E+02
1.000000E+02
1.000000E+02
1.000000E+02
1.000000E+02
1.000000E+02
1.000000E+02
1.000000E+02
1.000000E+02
1.000000E+02
1.000000E+02
1.000000E+02
1.000000E+02
1.000000E+02
1.000000E+02
1.000000E+02
1.000000E+02
1.000000E+02
1.000000E+02
1.000000E+02
1.000000E+02
1.000000E+02
1.000000E+02
1.000000E+02
1.000000E+02
1.000000E+02
1.000000E+02
1.000000E+02
1.000000E+02
1.000000E+02
1.000000E+02
1.000000E+02
1.000000E+02
1.000000E+02
1.000000E+02
1.000000E+02
1.000000E+02
1.000000E+02
1.000000E+02
1.000000E+02
1.000000E+02
1.000000E+02
1.000000E+02
1.000000E+02
1.000000E+02
1.000000E+02
1.000000E+02
1.000000E+02
1.000000E+02
1.000000E+02
1.000000E+02
1.000000E+02
1.000000E+02
1.000000E+02
1.000000E+02
1.000000E+02
1.000000E+02
1.000000E+02
1.000000E+02
1.000000E+02
1.000000E+02
1.000000E+02
1.000000E+02
1.000000E+02
1.050000E+02
1.050000E+02
1.050000E+02
1.050000E+02
1.050000E+02
1.050000E+02
1.050000E+02
1.050000E+02
1.050000E+02
1.050000E+02
1.050000E+02
1.050000E+02
1.050000E+02
1.050000E+02
1.050000E+02
1.050000E+02
1.050000E+02
1.050000E+02
1.050000E+02
1.050000E+02
1.050000E+02
1.050000E+02
1.050000E+02
1.050000E+02
1.050000E+02
1.050000E+02
1.050000E+02
1.050000E+02
1.050000E+02
1.050000E+02
1.050000E+02
1.050000E+02
1.050000E+02
1.050000E+02
1.050000E+02
1.050000E+02
1.050000E+02
1.050000E+02
1.050000E+02
1.050000E+02
1.050000E+02
1.050000E+02
1.050000E+02
1.050000E+02
1.050000E+02
1.050000E+02
1.050000E+02
1.050000E+02
1.050000E+02
1.050000E+02
1.050000E+02
1.050000E+02
1.050000E+02
1.050000E+02
1.050000E+02
1.050000E+02
1.050000E+02
1.050000E+02
1.050000E+02
1.050000E+02
1.050000E+02
1.050000E+02
1.050000E+02
1.050000E+02
1.050000E+02
1.050000E+02
1.050000E+02
1.050000E+02
1.050000E+02
1.050000E+02
1.050000E+02
1.050000E+02
1.050000E+02
1.050000E+02
1.050000E+02
1.050000E+02
1.050000E+02
1.050000E+02
1.050000E+02
1.050000E+02
1.050000E+02
1.050000E+02
1.050000E+02
1.050000E+02
1.050000E+02
1.050000E+02
1.050000E+02
1.050000E+02
1.050000E+02
1.050000E+02
1.050000E+02
1.050000E+02
1.050000E+02
1.050000E+02
1.050000E+02
1.050000E+02
1.050000E+02
1.050000E+02
1.050000E+02
1.050000E+02
1.050000E+02
1.050000E+02
1.050000E+02
1.050000E+02
1.050000E+02
1.050000E+02
1.050000E+02
1.050000E+02
1.050000E+02
1.050000E+02
1.050000E+02
1.050000E+02
1.050000E+02
1.050000E+02
1.050000E+02
1.050000E+02
1.050000E+02
1.050000E+02
1.050000E+02
1.050000E+02
1.050000E+02
1.050000E+02
1.050000E+02
1.050000E+02
1.050000E+02
1.050000E+02
1.050000E+02
1.050000E+02
1.050000E+02
1.050000E+02
1.050000E+02
1.050000E+02
1.050000E+02
1.050000E+02
1.050000E+02
1.050000E+02
1.050000E+02
1.050000E+02
1.050000E+02
1.050000E+02
1.050000E+02
1.050000E+02
1.050000E+02
1.050000E+02
1.050000E+02
1.050000E+02
1.050000E+02
1.050000E+02
1.050000E+02
1.050000E+02
1.050000E+02
1.050000E+02
1.050000E+02
1.050000E+02
1.050000E+02
1.050000E+02
1.050000E+02
1.050000E+02
1.050000E+02
1.050000E+02
1.050000E+02
1.050000E+02
1.050000E+02
1.050000E+02
1.050000E+02
1.050000E+02
1.050000E+02
1.050000E+02
1.050000E+02
1.050000E+02
1.050000E+02
1.050000E+02
1.050000E+02
1.050000E+02
1.050000E+02
1.050000E+02
1.050000E+02
1.050000E+02
1.050000E+02
1.050000E+02
1.050000E+02
1.050000E+02
1.050000E+02
1.050000E+02
1.050000E+02
1.050000E+02
1.050000E+02
1.050000E+02
1.050000E+02
1.050000E+02
1.050000E+02
1.050000E+02
1.050000E+02
1.050000E+02
1.050000E+02
1.050000E+02
1.050000E+02
1.050000E+02
1.050000E+02
1.050000E+02
1.050000E+02
1.100000E+02
1.100000E+02
1.100000E+02
1.100000E+02
1.100000E+02
1.100000E+02
1.100000E+02
1.100000E+02
1.100000E+02
1.100000E+02
1.100000E+02
1.100000E+02
1.100000E+02
1.100000E+02
1.100000E+02
1.100000E+02
1.100000E+02
1.100000E+02
1.100000E+02
1.100000E+02
1.100000E+02
1.100000E+02
1.100000E+02
1.100000E+02
1.100000E+02
1.100000E+02
1.100000E+02
1.100000E+02
1.100000E+02
1.100000E+02
1.100000E+02
1.100000E+02
1.100000E+02
1.100000E+02
1.100000E+02
1.100000E+02
1.100000E+02
1.100000E+02
1.100000E+02
1.100000E+02
1.100000E+02
1.100000E+02
1.100000E+02
1.100000E+02
1.100000E+02
1.100000E+02
1.100000E+02
1.100000E+02
1.100000E+02
1.100000E+02
1.100000E+02
1.100000E+02
1.100000E+02
1.100000E+02
1.100000E+02
1.100000E+02
1.100000E+02
1.100000E+02
1.100000E+02
1.100000E+02
1.100000E+02
1.100000E+02
1.100000E+02
1.100000E+02
1.100000E+02
1.100000E+02
1.100000E+02
1.100000E+02
1.100000E+02
1.100000E+02
1.100000E+02
1.100000E+02
1.100000E+02
1.100000E+02
1.100000E+02
1.100000E+02
1.100000E+02
1.100000E+02
1.100000E+02
1.100000E+02
1.100000E+02
1.100000E+02
1.100000E+02
1.100000E+02
1.100000E+02
1.100000E+02
1.100000E+02
1.100000E+02
1.100000E+02
1.100000E+02
1.100000E+02
1.100000E+02
1.100000E+02
1.100000E+02
1.100000E+02
1.100000E+02
1.100000E+02
1.100000E+02
1.100000E+02
1.100000E+02
1.100000E+02
1.100000E+02
1.100000E+02
1.100000E+02
1.100000E+02
1.100000E+02
1.100000E+02
1.100000E+02
1.100000E+02
1.100000E+02
1.100000E+02
1.100000E+02
1.100000E+02
1.100000E+02
1.100000E+02
1.100000E+02
1.100000E+02
1.100000E+02
1.100000E+02
1.100000E+02
1.100000E+02
1.100000E+02
1.100000E+02
1.100000E+02
1.100000E+02
1.100000E+02
1.100000E+02
1.100000E+02
1.100000E+02
1.100000E+02
1.100000E+02
1.100000E+02
1.100000E+02
1.100000E+02
1.100000E+02
1.100000E+02
1.100000E+02
1.100000E+02
1.100000E+02
1.100000E+02
1.100000E+02
1.100000E+02
1.100000E+02
1.100000E+02
1.100000E+02
1.100000E+02
1.100000E+02
1.100000E+02
1.100000E+02
1.100000E+02
1.100000E+02
1.100000E+02
1.100000E+02
1.100000E+02
1.100000E+02
1.100000E+02
1.100000E+02
1.100000E+02
1.100000E+02
1.100000E+02
1.100000E+02
1.100000E+02
1.100000E+02
1.100000E+02
1.100000E+02
1.100000E+02
1.100000E+02
1.100000E+02
1.100000E+02
1.100000E+02
1.100000E+02
1.100000E+02
1.100000E+02
1.100000E+02
1.100000E+02
1.100000E+02
1.100000E+02
1.100000E+02
1.100000E+02
1.100000E+02
1.100000E+02
1.100000E+02
1.100000E+02
1.100000E+02
1.100000E+02
1.100000E+02
1.100000E+02
1.100000E+02
1.100000E+02
1.100000E+02
1.100000E+02
1.100000E+02
1.100000E+02
1.100000E+02
1.100000E+02
1.100000E+02
1.100000E+02
1.100000E+02
1.100000E+02
1.100000E+02
1.100000E+02
1.150000E+02
1.150000E+02
1.150000E+02
1.150000E+02
1.150000E+02
1.150000E+02
1.150000E+02
1.150000E+02
1.150000E+02
1.150000E+02
1.150000E+02
1.150000E+02
1.150000E+02
1.150000E+02
1.150000E+02
1.150000E+02
1.150000E+02
1.150000E+02
1.150000E+02
1.150000E+02
1.150000E+02
1.150000E+02
1.150000E+02
1.150000E+02
1.150000E+02
1.150000E+02
1.150000E+02
1.150000E+02
1.150000E+02
1.150000E+02
1.150000E+02
1.150000E+02
1.150000E+02
1.150000E+02
1.150000E+02
1.150000E+02
1.150000E+02
1.150000E+02
1.150000E+02
1.150000E+02
1.150000E+02
1.150000E+02
1.150000E+02
1.150000E+02
1.150000E+02
1.150000E+02
1.150000E+02
1.150000E+02
1.150000E+02
1.150000E+02
1.150000E+02
1.150000E+02
1.150000E+02
1.150000E+02
1.150000E+02
1.150000E+02
1.150000E+02
1.150000E+02
1.150000E+02
1.150000E+02
1.150000E+02
1.150000E+02
1.150000E+02
1.150000E+02
1.150000E+02
1.150000E+02
1.150000E+02
1.150000E+02
1.150000E+02
1.150000E+02
1.150000E+02
1.150000E+02
1.150000E+02
1.150000E+02
1.150000E+02
1.150000E+02
1.150000E+02
1.150000E+02
1.150000E+02
1.150000E+02
1.150000E+02
1.150000E+02
1.150000E+02
1.150000E+02
1.150000E+02
1.150000E+02
1.150000E+02
1.150000E+02
1.150000E+02
1.150000E+02
1.150000E+02
1.150000E+02
1.150000E+02
1.150000E+02
1.150000E+02
1.150000E+02
1.150000E+02
1.150000E+02
1.150000E+02
1.150000E+02
1.150000E+02
1.150000E+02
1.150000E+02
1.150000E+02
1.150000E+02
1.150000E+02
1.150000E+02
1.150000E+02
1.150000E+02
1.150000E+02
1.150000E+02
1.150000E+02
1.150000E+02
1.150000E+02
1.150000E+02
1.150000E+02
1.150000E+02
1.150000E+02
1.150000E+02
1.150000E+02
1.150000E+02
1.150000E+02
1.150000E+02
1.150000E+02
1.150000E+02
1.150000E+02
1.150000E+02
1.150000E+02
1.150000E+02
1.150000E+02
1.150000E+02
1.150000E+02
1.150000E+02
1.150000E+02
1.150000E+02
1.150000E+02
1.150000E+02
1.150000E+02
1.150000E+02
1.150000E+02
1.150000E+02
1.150000E+02
1.150000E+02
1.150000E+02
1.150000E+02
1.150000E+02
1.150000E+02
1.150000E+02
1.150000E+02
1.150000E+02
1.150000E+02
1.150000E+02
1.150000E+02
1.150000E+02
1.150000E+02
1.150000E+02
1.150000E+02
1.150000E+02
1.150000E+02
1.150000E+02
1.150000E+02
1.150000E+02
1.150000E+02
1.150000E+02
1.150000E+02
1.150000E+02
1.150000E+02
1.150000E+02
1.150000E+02
1.150000E+02
1.150000E+02
1.150000E+02
1.150000E+02
1.150000E+02
1.150000E+02
1.150000E+02
1.150000E+02
1.150000E+02
1.150000E+02
1.150000E+02
1.150000E+02
1.150000E+02
1.150000E+02
1.150000E+02
1.150000E+02
1.150000E+02
1.150000E+02
1.150000E+02
1.150000E+02
1.150000E+02
1.150000E+02
1.150000E+02
1.150000E+02
1.150000E+02
1.150000E+02
1.150000E+02
1.150000E+02
1.150000E+02
1.150000E+02
1.150000E+02
1.150000E+02
1.200000E+02
1.200000E+02
1.200000E+02
1.200000E+02
1.200000E+02
1.200000E+02
1.200000E+02
1.200000E+02
1.200000E+02
1.200000E+02
1.200000E+02
1.200000E+02
1.200000E+02
1.200000E+02
1.200000E+02
1.200000E+02
1.200000E+02
1.200000E+02
1.200000E+02
1.200000E+02
1.200000E+02
1.200000E+02
1.200000E+02
1.200000E+02
1.200000E+02
1.200000E+02
1.200000E+02
1.200000E+02
1.200000E+02
1.200000E+02
1.200000E+02
1.200000E+02
1.200000E+02
1.200000E+02
1.200000E+02
1.200000E+02
1.200000E+02
1.200000E+02
1.200000E+02
1.200000E+02
1.200000E+02
1.200000E+02
1.200000E+02
1.200000E+02
1.200000E+02
1.200000E+02
1.200000E+02
1.200000E+02
1.200000E+02
1.200000E+02
1.200000E+02
1.200000E+02
1.200000E+02
1.200000E+02
1.200000E+02
1.200000E+02
1.200000E+02
1.200000E+02
1.200000E+02
1.200000E+02
1.200000E+02
1.200000E+02
1.200000E+02
1.200000E+02
1.200000E+02
1.200000E+02
1.200000E+02
1.200000E+02
1.200000E+02
1.200000E+02
1.200000E+02
1.200000E+02
1.200000E+02
1.200000E+02
1.200000E+02
1.200000E+02
1.200000E+02
1.200000E+02
1.200000E+02
1.200000E+02
1.200000E+02
1.200000E+02
1.200000E+02
1.200000E+02
1.200000E+02
1.200000E+02
1.200000E+02
1.200000E+02
1.200000E+02
1.200000E+02
1.200000E+02
1.200000E+02
1.200000E+02
1.200000E+02
1.200000E+02
1.200000E+02
1.200000E+02
1.200000E+02
1.200000E+02
1.200000E+02
1.200000E+02
1.200000E+02
1.200000E+02
1.200000E+02
1.200000E+02
1.200000E+02
1.200000E+02
1.200000E+02
1.200000E+02
1.200000E+02
1.200000E+02
1.200000E+02
1.200000E+02
1.200000E+02
1.200000E+02
1.200000E+02
1.200000E+02
1.200000E+02
1.200000E+02
1.200000E+02
1.200000E+02
1.200000E+02
1.200000E+02
1.200000E+02
1.200000E+02
1.200000E+02
1.200000E+02
1.200000E+02
1.200000E+02
1.200000E+02
1.200000E+02
1.200000E+02
1.200000E+02
1.200000E+02
1.200000E+02
1.200000E+02
1.200000E+02
1.200000E+02
1.200000E+02
1.200000E+02
1.200000E+02
1.200000E+02
1.200000E+02
1.200000E+02
1.200000E+02
1.200000E+02
1.200000E+02
1.200000E+02
1.200000E+02
1.200000E+02
1.200000E+02
1.200000E+02
1.200000E+02
1.200000E+02
1.200000E+02
1.200000E+02
1.200000E+02
1.200000E+02
1.200000E+02
1.200000E+02
1.200000E+02
1.200000E+02
1.200000E+02
1.200000E+02
1.200000E+02
1.200000E+02
1.200000E+02
1.200000E+02
1.200000E+02
1.200000E+02
1.200000E+02
1.200000E+02
1.200000E+02
1.200000E+02
1.200000E+02
1.200000E+02
1.200000E+02
1.200000E+02
1.200000E+02
1.200000E+02
1.200000E+02
1.200000E+02
1.200000E+02
1.200000E+02
1.200000E+02
1.200000E+02
1.200000E+02
1.200000E+02
1.200000E+02
1.200000E+02
1.200000E+02
1.200000E+02
1.200000E+02
1.200000E+02
1.200000E+02
1.200000E+02
1.200000E+02
1.200000E+02
1.200000E+02
1.200000E+02
1.200000E+02
1.250000E+02
1.250000E+02
1.250000E+02
1.250000E+02
1.250000E+02
1.250000E+02
1.250000E+02
1.250000E+02
1.250000E+02
1.250000E+02
1.250000E+02
1.250000E+02
1.250000E+02
1.250000E+02
1.250000E+02
1.250000E+02
1.250000E+02
1.250000E+02
1.250000E+02
1.250000E+02
1.250000E+02
1.250000E+02
1.250000E+02
1.250000E+02
1.250000E+02
1.250000E+02
1.250000E+02
1.250000E+02
1.250000E+02
1.250000E+02
1.250000E+02
1.250000E+02
1.250000E+02
1.250000E+02
1.250000E+02
1.250000E+02
1.250000E+02
1.250000E+02
1.250000E+02
1.250000E+02
1.250000E+02
1.250000E+02
1.250000E+02
1.250000E+02
1.250000E+02
1.250000E+02
1.250000E+02
1.250000E+02
1.250000E+02
1.250000E+02
1.250000E+02
1.250000E+02
1.250000E+02
1.250000E+02
1.250000E+02
1.250000E+02
1.250000E+02
1.250000E+02
1.250000E+02
1.250000E+02
1.250000E+02
1.250000E+02
1.250000E+02
1.250000E+02
1.250000E+02
1.250000E+02
1.250000E+02
1.250000E+02
1.250000E+02
1.250000E+02
1.250000E+02
1.250000E+02
1.250000E+02
1.250000E+02
1.250000E+02
1.250000E+02
1.250000E+02
1.250000E+02
1.250000E+02
1.250000E+02
1.250000E+02
1.250000E+02
1.250000E+02
1.250000E+02
1.250000E+02
1.250000E+02
1.250000E+02
1.250000E+02
1.250000E+02
1.250000E+02
1.250000E+02
1.250000E+02
1.250000E+02
1.250000E+02
1.250000E+02
1.250000E+02
1.250000E+02
1.250000E+02
1.250000E+02
1.250000E+02
1.250000E+02
1.250000E+02
1.250000E+02
1.250000E+02
1.250000E+02
1.250000E+02
1.250000E+02
1.250000E+02
1.250000E+02
1.250000E+02
1.250000E+02
1.250000E+02
1.250000E+02
1.250000E+02
1.250000E+02
1.250000E+02
1.250000E+02
1.250000E+02
1.250000E+02
1.250000E+02
1.250000E+02
1.250000E+02
1.250000E+02
1.250000E+02
1.250000E+02
1.250000E+02
1.250000E+02
1.250000E+02
1.250000E+02
1.250000E+02
1.250000E+02
1.250000E+02
1.250000E+02
1.250000E+02
1.250000E+02
1.250000E+02
1.250000E+02
1.250000E+02
1.250000E+02
1.250000E+02
1.250000E+02
1.250000E+02
1.250000E+02
1.250000E+02
1.250000E+02
1.250000E+02
1.250000E+02
1.250000E+02
1.250000E+02
1.250000E+02
1.250000E+02
1.250000E+02
1.250000E+02
1.250000E+02
1.250000E+02
1.250000E+02
1.250000E+02
1.250000E+02
1.250000E+02
1.250000E+02
1.250000E+02
1.250000E+02
1.250000E+02
1.250000E+02
1.250000E+02
1.250000E+02
1.250000E+02
1.250000E+02
1.250000E+02
1.250000E+02
1.250000E+02
1.250000E+02
1.250000E+02
1.250000E+02
1.250000E+02
1.250000E+02
1.250000E+02
1.250000E+02
1.250000E+02
1.250000E+02
1.250000E+02
1.250000E+02
1.250000E+02
1.250000E+02
1.250000E+02
1.250000E+02
1.250000E+02
1.250000E+02
1.250000E+02
1.250000E+02
1.250000E+02
1.250000E+02
1.250000E+02
1.250000E+02
1.250000E+02
1.250000E+02
1.250000E+02
1.250000E+02
1.250000E+02
1.250000E+02
1.250000E+02
1.300000E+02
1.300000E+02
1.300000E+02
1.300000E+02
1.300000E+02
1.300000E+02
1.300000E+02
1.300000E+02
1.300000E+02
1.300000E+02
1.300000E+02
1.300000E+02
1.300000E+02
1.300000E+02
1.300000E+02
1.300000E+02
1.300000E+02
1.300000E+02
1.300000E+02
1.300000E+02
1.300000E+02
1.300000E+02
1.300000E+02
1.300000E+02
1.300000E+02
1.300000E+02
1.300000E+02
1.300000E+02
1.300000E+02
1.300000E+02
1.300000E+02
1.300000E+02
1.300000E+02
1.300000E+02
1.300000E+02
1.300000E+02
1.300000E+02
1.300000E+02
1.300000E+02
1.300000E+02
1.300000E+02
1.300000E+02
1.300000E+02
1.300000E+02
1.300000E+02
1.300000E+02
1.300000E+02
1.300000E+02
1.300000E+02
1.300000E+02
1.300000E+02
1.300000E+02
1.300000E+02
1.300000E+02
1.300000E+02
1.300000E+02
1.300000E+02
1.300000E+02
1.300000E+02
1.300000E+02
1.300000E+02
1.300000E+02
1.300000E+02
1.300000E+02
1.300000E+02
1.300000E+02
1.300000E+02
1.300000E+02
1.300000E+02
1.300000E+02
1.300000E+02
1.300000E+02
1.300000E+02
1.300000E+02
1.300000E+02
1.300000E+02
1.300000E+02
1.300000E+02
1.300000E+02
1.300000E+02
1.300000E+02
1.300000E+02
1.300000E+02
1.300000E+02
1.300000E+02
1.300000E+02
1.300000E+02
1.300000E+02
1.300000E+02
1.300000E+02
1.300000E+02
1.300000E+02
1.300000E+02
1.300000E+02
1.300000E+02
1.300000E+02
1.300000E+02
1.300000E+02
1.300000E+02
1.300000E+02
1.300000E+02
1.300000E+02
1.300000E+02
1.300000E+02
1.300000E+02
1.300000E+02
1.300000E+02
1.300000E+02
1.300000E+02
1.300000E+02
1.300000E+02
1.300000E+02
1.300000E+02
1.300000E+02
1.300000E+02
1.300000E+02
1.300000E+02
1.300000E+02
1.300000E+02
1.300000E+02
1.300000E+02
1.300000E+02
1.300000E+02
1.300000E+02
1.300000E+02
1.300000E+02
1.300000E+02
1.300000E+02
1.300000E+02
1.300000E+02
1.300000E+02
1.300000E+02
1.300000E+02
1.300000E+02
1.300000E+02
1.300000E+02
1.300000E+02
1.300000E+02
1.300000E+02
1.300000E+02
1.300000E+02
1.300000E+02
1.300000E+02
1.300000E+02
1.300000E+02
1.300000E+02
1.300000E+02
1.300000E+02
1.300000E+02
1.300000E+02
1.300000E+02
1.300000E+02
1.300000E+02
1.300000E+02
1.300000E+02
1.300000E+02
1.300000E+02
1.300000E+02
1.300000E+02
1.300000E+02
1.300000E+02
1.300000E+02
1.300000E+02
1.300000E+02
1.300000E+02
1.300000E+02
1.300000E+02
1.300000E+02
1.300000E+02
1.300000E+02
1.300000E+02
1.300000E+02
1.300000E+02
1.300000E+02
1.300000E+02
1.300000E+02
1.300000E+02
1.300000E+02
1.300000E+02
1.300000E+02
1.300000E+02
1.300000E+02
1.300000E+02
1.300000E+02
1.300000E+02
1.300000E+02
1.300000E+02
1.300000E+02
1.300000E+02
1.300000E+02
1.300000E+02
1.300000E+02
1.300000E+02
1.300000E+02
1.300000E+02
1.300000E+02
1.300000E+02
1.300000E+02
1.300000E+02
1.300000E+02
1.300000E+02
1.350000E+02
1.350000E+02
1.350000E+02
1.350000E+02
1.350000E+02
1.350000E+02
1.350000E+02
1.350000E+02
1.350000E+02
1.350000E+02
1.350000E+02
1.350000E+02
1.350000E+02
1.350000E+02
1.350000E+02
1.350000E+02
1.350000E+02
1.350000E+02
1.350000E+02
1.350000E+02
1.350000E+02
1.350000E+02
1.350000E+02
1.350000E+02
1.350000E+02
1.350000E+02
1.350000E+02
1.350000E+02
1.350000E+02
1.350000E+02
1.350000E+02
1.350000E+02
1.350000E+02
1.350000E+02
1.350000E+02
1.350000E+02
1.350000E+02
1.350000E+02
1.350000E+02
1.350000E+02
1.350000E+02
1.350000E+02
1.350000E+02
1.350000E+02
1.350000E+02
1.350000E+02
1.350000E+02
1.350000E+02
1.350000E+02
1.350000E+02
1.350000E+02
1.350000E+02
1.350000E+02
1.350000E+02
1.350000E+02
1.350000E+02
1.350000E+02
1.350000E+02
1.350000E+02
1.350000E+02
1.350000E+02
1.350000E+02
1.350000E+02
1.350000E+02
1.350000E+02
1.350000E+02
1.350000E+02
1.350000E+02
1.350000E+02
1.350000E+02
1.350000E+02
1.350000E+02
1.350000E+02
1.350000E+02
1.350000E+02
1.350000E+02
1.350000E+02
1.350000E+02
1.350000E+02
1.350000E+02
1.350000E+02
1.350000E+02
1.350000E+02
1.350000E+02
1.350000E+02
1.350000E+02
1.350000E+02
1.350000E+02
1.350000E+02
1.350000E+02
1.350000E+02
1.350000E+02
1.350000E+02
1.350000E+02
1.350000E+02
1.350000E+02
1.350000E+02
1.350000E+02
1.350000E+02
1.350000E+02
1.350000E+02
1.350000E+02
1.350000E+02
1.350000E+02
1.350000E+02
1.350000E+02
1.350000E+02
1.350000E+02
1.350000E+02
1.350000E+02
1.350000E+02
1.350000E+02
1.350000E+02
1.350000E+02
1.350000E+02
1.350000E+02
1.350000E+02
1.350000E+02
1.350000E+02
1.350000E+02
1.350000E+02
1.350000E+02
1.350000E+02
1.350000E+02
1.350000E+02
1.350000E+02
1.350000E+02
1.350000E+02
1.350000E+02
1.350000E+02
1.350000E+02
1.350000E+02
1.350000E+02
1.350000E+02
1.350000E+02
1.350000E+02
1.350000E+02
1.350000E+02
1.350000E+02
1.350000E+02
1.350000E+02
1.350000E+02
1.350000E+02
1.350000E+02
1.350000E+02
1.350000E+02
1.350000E+02
1.350000E+02
1.350000E+02
1.350000E+02
1.350000E+02
1.350000E+02
1.350000E+02
1.350000E+02
1.350000E+02
1.350000E+02
1.350000E+02
1.350000E+02
1.350000E+02
1.350000E+02
1.350000E+02
1.350000E+02
1.350000E+02
1.350000E+02
1.350000E+02
1.350000E+02
1.350000E+02
1.350000E+02
1.350000E+02
1.350000E+02
1.350000E+02
1.350000E+02
1.350000E+02
1.350000E+02
1.350000E+02
1.350000E+02
1.350000E+02
1.350000E+02
1.350000E+02
1.350000E+02
1.350000E+02
1.350000E+02
1.350000E+02
1.350000E+02
1.350000E+02
1.350000E+02
1.350000E+02
1.350000E+02
1.350000E+02
1.350000E+02
1.350000E+02
1.350000E+02
1.350000E+02
1.350000E+02
1.350000E+02
1.350000E+02
1.350000E+02
1.350000E+02
1.350000E+02
1.350000E+02
1.350000E+02
1.400000E+02
1.400000E+02
1.400000E+02
1.400000E+02
1.400000E+02
1.400000E+02
1.400000E+02
1.400000E+02
1.400000E+02
1.400000E+02
1.400000E+02
1.400000E+02
1.400000E+02
1.400000E+02
1.400000E+02
1.400000E+02
1.400000E+02
1.400000E+02
1.400000E+02
1.400000E+02
1.400000E+02
1.400000E+02
1.400000E+02
1.400000E+02
1.400000E+02
1.400000E+02
1.400000E+02
1.400000E+02
1.400000E+02
1.400000E+02
1.400000E+02
1.400000E+02
1.400000E+02
1.400000E+02
1.400000E+02
1.400000E+02
1.400000E+02
1.400000E+02
1.400000E+02
1.400000E+02
1.400000E+02
1.400000E+02
1.400000E+02
1.400000E+02
1.400000E+02
1.400000E+02
1.400000E+02
1.400000E+02
1.400000E+02
1.400000E+02
1.400000E+02
1.400000E+02
1.400000E+02
1.400000E+02
1.400000E+02
1.400000E+02
1.400000E+02
1.400000E+02
1.400000E+02
1.400000E+02
1.400000E+02
1.400000E+02
1.400000E+02
1.400000E+02
1.400000E+02
1.400000E+02
1.400000E+02
1.400000E+02
1.400000E+02
1.400000E+02
1.400000E+02
1.400000E+02
1.400000E+02
1.400000E+02
1.400000E+02
1.400000E+02
1.400000E+02
1.400000E+02
1.400000E+02
1.400000E+02
1.400000E+02
1.400000E+02
1.400000E+02
1.400000E+02
1.400000E+02
1.400000E+02
1.400000E+02
1.400000E+02
1.400000E+02
1.400000E+02
1.400000E+02
1.400000E+02
1.400000E+02
1.400000E+02
1.400000E+02
1.400000E+02
1.400000E+02
1.400000E+02
1.400000E+02
1.400000E+02
1.400000E+02
1.400000E+02
1.400000E+02
1.400000E+02
1.400000E+02
1.400000E+02
1.400000E+02
1.400000E+02
1.400000E+02
1.400000E+02
1.400000E+02
1.400000E+02
1.400000E+02
1.400000E+02
1.400000E+02
1.400000E+02
1.400000E+02
1.400000E+02
1.400000E+02
1.400000E+02
1.400000E+02
1.400000E+02
1.400000E+02
1.400000E+02
1.400000E+02
1.400000E+02
1.400000E+02
1.400000E+02
1.400000E+02
1.400000E+02
1.400000E+02
1.400000E+02
1.400000E+02
1.400000E+02
1.400000E+02
1.400000E+02
1.400000E+02
1.400000E+02
1.400000E+02
1.400000E+02
1.400000E+02
1.400000E+02
1.400000E+02
1.400000E+02
1.400000E+02
1.400000E+02
1.400000E+02
1.400000E+02
1.400000E+02
1.400000E+02
1.400000E+02
1.400000E+02
1.400000E+02
1.400000E+02
1.400000E+02
1.400000E+02
1.400000E+02
1.400000E+02
1.400000E+02
1.400000E+02
1.400000E+02
1.400000E+02
1.400000E+02
1.400000E+02
1.400000E+02
1.400000E+02
1.400000E+02
1.400000E+02
1.400000E+02
1.400000E+02
1.400000E+02
1.400000E+02
1.400000E+02
1.400000E+02
1.400000E+02
1.400000E+02
1.400000E+02
1.400000E+02
1.400000E+02
1.400000E+02
1.400000E+02
1.400000E+02
1.400000E+02
1.400000E+02
1.400000E+02
1.400000E+02
1.400000E+02
1.400000E+02
1.400000E+02
1.400000E+02
1.400000E+02
1.400000E+02
1.400000E+02
1.400000E+02
1.400000E+02
1.400000E+02
1.400000E+02
1.400000E+02
1.400000E+02
1.400000E+02
1.400000E+02
1.450000E+02
1.450000E+02
1.450000E+02
1.450000E+02
1.450000E+02
1.450000E+02
1.450000E+02
1.450000E+02
1.450000E+02
1.450000E+02
1.450000E+02
1.450000E+02
1.450000E+02
1.450000E+02
1.450000E+02
1.450000E+02
1.450000E+02
1.450000E+02
1.450000E+02
1.450000E+02
1.450000E+02
1.450000E+02
1.450000E+02
1.450000E+02
1.450000E+02
1.450000E+02
1.450000E+02
1.450000E+02
1.450000E+02
1.450000E+02
1.450000E+02
1.450000E+02
1.450000E+02
1.450000E+02
1.450000E+02
1.450000E+02
1.450000E+02
1.450000E+02
1.450000E+02
1.450000E+02
1.450000E+02
1.450000E+02
1.450000E+02
1.450000E+02
1.450000E+02
1.450000E+02
1.450000E+02
1.450000E+02
1.450000E+02
1.450000E+02
1.450000E+02
1.450000E+02
1.450000E+02
1.450000E+02
1.450000E+02
1.450000E+02
1.450000E+02
1.450000E+02
1.450000E+02
1.450000E+02
1.450000E+02
1.450000E+02
1.450000E+02
1.450000E+02
1.450000E+02
1.450000E+02
1.450000E+02
1.450000E+02
1.450000E+02
1.450000E+02
1.450000E+02
1.450000E+02
1.450000E+02
1.450000E+02
1.450000E+02
1.450000E+02
1.450000E+02
1.450000E+02
1.450000E+02
1.450000E+02
1.450000E+02
1.450000E+02
1.450000E+02
1.450000E+02
1.450000E+02
1.450000E+02
1.450000E+02
1.450000E+02
1.450000E+02
1.450000E+02
1.450000E+02
1.450000E+02
1.450000E+02
1.450000E+02
1.450000E+02
1.450000E+02
1.450000E+02
1.450000E+02
1.450000E+02
1.450000E+02
1.450000E+02
1.450000E+02
1.450000E+02
1.450000E+02
1.450000E+02
1.450000E+02
1.450000E+02
1.450000E+02
1.450000E+02
1.450000E+02
1.450000E+02
1.450000E+02
1.450000E+02
1.450000E+02
1.450000E+02
1.450000E+02
1.450000E+02
1.450000E+02
1.450000E+02
1.450000E+02
1.450000E+02
1.450000E+02
1.450000E+02
1.450000E+02
1.450000E+02
1.450000E+02
1.450000E+02
1.450000E+02
1.450000E+02
1.450000E+02
1.450000E+02
1.450000E+02
1.450000E+02
1.450000E+02
1.450000E+02
1.450000E+02
1.450000E+02
1.450000E+02
1.450000E+02
1.450000E+02
1.450000E+02
1.450000E+02
1.450000E+02
1.450000E+02
1.450000E+02
1.450000E+02
1.450000E+02
1.450000E+02
1.450000E+02
1.450000E+02
1.450000E+02
1.450000E+02
1.450000E+02
1.450000E+02
1.450000E+02
1.450000E+02
1.450000E+02
1.450000E+02
1.450000E+02
1.450000E+02
1.450000E+02
1.450000E+02
1.450000E+02
1.450000E+02
1.450000E+02
1.450000E+02
1.450000E+02
1.450000E+02
1.450000E+02
1.450000E+02
1.450000E+02
1.450000E+02
1.450000E+02
1.450000E+02
1.450000E+02
1.450000E+02
1.450000E+02
1.450000E+02
1.450000E+02
1.450000E+02
1.450000E+02
1.450000E+02
1.450000E+02
1.450000E+02
1.450000E+02
1.450000E+02
1.450000E+02
1.450000E+02
1.450000E+02
1.450000E+02
1.450000E+02
1.450000E+02
1.450000E+02
1.450000E+02
1.450000E+02
1.450000E+02
1.450000E+02
1.450000E+02
1.450000E+02
1.450000E+02
1.450000E+02
1.500000E+02
1.500000E+02
1.500000E+02
1.500000E+02
1.500000E+02
1.500000E+02
1.500000E+02
1.500000E+02
1.500000E+02
1.500000E+02
1.500000E+02
1.500000E+02
1.500000E+02
1.500000E+02
1.500000E+02
1.500000E+02
1.500000E+02
1.500000E+02
1.500000E+02
1.500000E+02
1.500000E+02
1.500000E+02
1.500000E+02
1.500000E+02
1.500000E+02
1.500000E+02
1.500000E+02
1.500000E+02
1.500000E+02
1.500000E+02
1.500000E+02
1.500000E+02
1.500000E+02
1.500000E+02
1.500000E+02
1.500000E+02
1.500000E+02
1.500000E+02
1.500000E+02
1.500000E+02
1.500000E+02
1.500000E+02
1.500000E+02
1.500000E+02
1.500000E+02
1.500000E+02
1.500000E+02
1.500000E+02
1.500000E+02
1.500000E+02
1.500000E+02
1.500000E+02
1.500000E+02
1.500000E+02
1.500000E+02
1.500000E+02
1.500000E+02
1.500000E+02
1.500000E+02
1.500000E+02
1.500000E+02
1.500000E+02
1.500000E+02
1.500000E+02
1.500000E+02
1.500000E+02
1.500000E+02
1.500000E+02
1.500000E+02
1.500000E+02
1.500000E+02
1.500000E+02
1.500000E+02
1.500000E+02
1.500000E+02
1.500000E+02
1.500000E+02
1.500000E+02
1.500000E+02
1.500000E+02
1.500000E+02
1.500000E+02
1.500000E+02
1.500000E+02
1.500000E+02
1.500000E+02
1.500000E+02
1.500000E+02
1.500000E+02
1.500000E+02
1.500000E+02
1.500000E+02
1.500000E+02
1.500000E+02
1.500000E+02
1.500000E+02
1.500000E+02
1.500000E+02
1.500000E+02
1.500000E+02
1.500000E+02
1.500000E+02
1.500000E+02
1.500000E+02
1.500000E+02
1.500000E+02
1.500000E+02
1.500000E+02
1.500000E+02
1.500000E+02
1.500000E+02
1.500000E+02
1.500000E+02
1.500000E+02
1.500000E+02
1.500000E+02
1.500000E+02
1.500000E+02
1.500000E+02
1.500000E+02
1.500000E+02
1.500000E+02
1.500000E+02
1.500000E+02
1.500000E+02
1.500000E+02
1.500000E+02
1.500000E+02
1.500000E+02
1.500000E+02
1.500000E+02
1.500000E+02
1.500000E+02
1.500000E+02
1.500000E+02
1.500000E+02
1.500000E+02
1.500000E+02
1.500000E+02
1.500000E+02
1.500000E+02
1.500000E+02
1.500000E+02
1.500000E+02
1.500000E+02
1.500000E+02
1.500000E+02
1.500000E+02
1.500000E+02
1.500000E+02
1.500000E+02
1.500000E+02
1.500000E+02
1.500000E+02
1.500000E+02
1.500000E+02
1.500000E+02
1.500000E+02
1.500000E+02
1.500000E+02
1.500000E+02
1.500000E+02
1.500000E+02
1.500000E+02
1.500000E+02
1.500000E+02
1.500000E+02
1.500000E+02
1.500000E+02
1.500000E+02
1.500000E+02
1.500000E+02
1.500000E+02
1.500000E+02
1.500000E+02
1.500000E+02
1.500000E+02
1.500000E+02
1.500000E+02
1.500000E+02
1.500000E+02
1.500000E+02
1.500000E+02
1.500000E+02
1.500000E+02
1.500000E+02
1.500000E+02
1.500000E+02
1.500000E+02
1.500000E+02
1.500000E+02
1.500000E+02
1.500000E+02
1.500000E+02
1.500000E+02
1.500000E+02
1.500000E+02
1.500000E+02
1.500000E+02
1.500000E+02
1.500000E+02
1.550000E+02
1.550000E+02
1.550000E+02
1.550000E+02
1.550000E+02
1.550000E+02
1.550000E+02
1.550000E+02
1.550000E+02
1.550000E+02
1.550000E+02
1.550000E+02
1.550000E+02
1.550000E+02
1.550000E+02
1.550000E+02
1.550000E+02
1.550000E+02
1.550000E+02
1.550000E+02
1.550000E+02
1.550000E+02
1.550000E+02
1.550000E+02
1.550000E+02
1.550000E+02
1.550000E+02
1.550000E+02
1.550000E+02
1.550000E+02
1.550000E+02
1.550000E+02
1.550000E+02
1.550000E+02
1.550000E+02
1.550000E+02
1.550000E+02
1.550000E+02
1.550000E+02
1.550000E+02
1.550000E+02
1.550000E+02
1.550000E+02
1.550000E+02
1.550000E+02
1.550000E+02
1.550000E+02
1.550000E+02
1.550000E+02
1.550000E+02
1.550000E+02
1.550000E+02
1.550000E+02
1.550000E+02
1.550000E+02
1.550000E+02
1.550000E+02
1.550000E+02
1.550000E+02
1.550000E+02
1.550000E+02
1.550000E+02
1.550000E+02
1.550000E+02
1.550000E+02
1.550000E+02
1.550000E+02
1.550000E+02
1.550000E+02
1.550000E+02
1.550000E+02
1.550000E+02
1.550000E+02
1.550000E+02
1.550000E+02
1.550000E+02
1.550000E+02
1.550000E+02
1.550000E+02
1.550000E+02
1.550000E+02
1.550000E+02
1.550000E+02
1.550000E+02
1.550000E+02
1.550000E+02
1.550000E+02
1.550000E+02
1.550000E+02
1.550000E+02
1.550000E+02
1.550000E+02
1.550000E+02
1.550000E+02
1.550000E+02
1.550000E+02
1.550000E+02
1.550000E+02
1.550000E+02
1.550000E+02
1.550000E+02
1.550000E+02
1.550000E+02
1.550000E+02
1.550000E+02
1.550000E+02
1.550000E+02
1.550000E+02
1.550000E+02
1.550000E+02
1.550000E+02
1.550000E+02
1.550000E+02
1.550000E+02
1.550000E+02
1.550000E+02
1.550000E+02
1.550000E+02
1.550000E+02
1.550000E+02
1.550000E+02
1.550000E+02
1.550000E+02
1.550000E+02
1.550000E+02
1.550000E+02
1.550000E+02
1.550000E+02
1.550000E+02
1.550000E+02
1.550000E+02
1.550000E+02
1.550000E+02
1.550000E+02
1.550000E+02
1.550000E+02
1.550000E+02
1.550000E+02
1.550000E+02
1.550000E+02
1.550000E+02
1.550000E+02
1.550000E+02
1.550000E+02
1.550000E+02
1.550000E+02
1.550000E+02
1.550000E+02
1.550000E+02
1.550000E+02
1.550000E+02
1.550000E+02
1.550000E+02
1.550000E+02
1.550000E+02
1.550000E+02
1.550000E+02
1.550000E+02
1.550000E+02
1.550000E+02
1.550000E+02
1.550000E+02
1.550000E+02
1.550000E+02
1.550000E+02
1.550000E+02
1.550000E+02
1.550000E+02
1.550000E+02
1.550000E+02
1.550000E+02
1.550000E+02
1.550000E+02
1.550000E+02
1.550000E+02
1.550000E+02
1.550000E+02
1.550000E+02
1.550000E+02
1.550000E+02
1.550000E+02
1.550000E+02
1.550000E+02
1.550000E+02
1.550000E+02
1.550000E+02
1.550000E+02
1.550000E+02
1.550000E+02
1.550000E+02
1.550000E+02
1.550000E+02
1.550000E+02
1.550000E+02
1.550000E+02
1.550000E+02
1.550000E+02
1.550000E+02
1.550000E+02
1.550000E+02
1.550000E+02
1.600000E+02
1.600000E+02
1.600000E+02
1.600000E+02
1.600000E+02
1.600000E+02
1.600000E+02
1.600000E+02
1.600000E+02
1.600000E+02
1.600000E+02
1.600000E+02
1.600000E+02
1.600000E+02
1.600000E+02
1.600000E+02
1.600000E+02
1.600000E+02
1.600000E+02
1.600000E+02
1.600000E+02
1.600000E+02
1.600000E+02
1.600000E+02
1.600000E+02
1.600000E+02
1.600000E+02
1.600000E+02
1.600000E+02
1.600000E+02
1.600000E+02
1.600000E+02
1.600000E+02
1.600000E+02
1.600000E+02
1.600000E+02
1.600000E+02
1.600000E+02
1.600000E+02
1.600000E+02
1.600000E+02
1.600000E+02
1.600000E+02
1.600000E+02
1.600000E+02
1.600000E+02
1.600000E+02
1.600000E+02
1.600000E+02
1.600000E+02
1.600000E+02
1.600000E+02
1.600000E+02
1.600000E+02
1.600000E+02
1.600000E+02
1.600000E+02
1.600000E+02
1.600000E+02
1.600000E+02
1.600000E+02
1.600000E+02
1.600000E+02
1.600000E+02
1.600000E+02
1.600000E+02
1.600000E+02
1.600000E+02
1.600000E+02
1.600000E+02
1.600000E+02
1.600000E+02
1.600000E+02
1.600000E+02
1.600000E+02
1.600000E+02
1.600000E+02
1.600000E+02
1.600000E+02
1.600000E+02
1.600000E+02
1.600000E+02
1.600000E+02
1.600000E+02
1.600000E+02
1.600000E+02
1.600000E+02
1.600000E+02
1.600000E+02
1.600000E+02
1.600000E+02
1.600000E+02
1.600000E+02
1.600000E+02
1.600000E+02
1.600000E+02
1.600000E+02
1.600000E+02
1.600000E+02
1.600000E+02
1.600000E+02
1.600000E+02
1.600000E+02
1.600000E+02
1.600000E+02
1.600000E+02
1.600000E+02
1.600000E+02
1.600000E+02
1.600000E+02
1.600000E+02
1.600000E+02
1.600000E+02
1.600000E+02
1.600000E+02
1.600000E+02
1.600000E+02
1.600000E+02
1.600000E+02
1.600000E+02
1.600000E+02
1.600000E+02
1.600000E+02
1.600000E+02
1.600000E+02
1.600000E+02
1.600000E+02
1.600000E+02
1.600000E+02
1.600000E+02
1.600000E+02
1.600000E+02
1.600000E+02
1.600000E+02
1.600000E+02
1.600000E+02
1.600000E+02
1.600000E+02
1.600000E+02
1.600000E+02
1.600000E+02
1.600000E+02
1.600000E+02
1.600000E+02
1.600000E+02
1.600000E+02
1.600000E+02
1.600000E+02
1.600000E+02
1.600000E+02
1.600000E+02
1.600000E+02
1.600000E+02
1.600000E+02
1.600000E+02
1.600000E+02
1.600000E+02
1.600000E+02
1.600000E+02
1.600000E+02
1.600000E+02
1.600000E+02
1.600000E+02
1.600000E+02
1.600000E+02
1.600000E+02
1.600000E+02
1.600000E+02
1.600000E+02
1.600000E+02
1.600000E+02
1.600000E+02
1.600000E+02
1.600000E+02
1.600000E+02
1.600000E+02
1.600000E+02
1.600000E+02
1.600000E+02
1.600000E+02
1.600000E+02
1.600000E+02
1.600000E+02
1.600000E+02
1.600000E+02
1.600000E+02
1.600000E+02
1.600000E+02
1.600000E+02
1.600000E+02
1.600000E+02
1.600000E+02
1.600000E+02
1.600000E+02
1.600000E+02
1.600000E+02
1.600000E+02
1.600000E+02
1.600000E+02
1.600000E+02
1.600000E+02
1.650000E+02
1.650000E+02
1.650000E+02
1.650000E+02
1.650000E+02
1.650000E+02
1.650000E+02
1.650000E+02
1.650000E+02
1.650000E+02
1.650000E+02
1.650000E+02
1.650000E+02
1.650000E+02
1.650000E+02
1.650000E+02
1.650000E+02
1.650000E+02
1.650000E+02
1.650000E+02
1.650000E+02
1.650000E+02
1.650000E+02
1.650000E+02
1.650000E+02
1.650000E+02
1.650000E+02
1.650000E+02
1.650000E+02
1.650000E+02
1.650000E+02
1.650000E+02
1.650000E+02
1.650000E+02
1.650000E+02
1.650000E+02
1.650000E+02
1.650000E+02
1.650000E+02
1.650000E+02
1.650000E+02
1.650000E+02
1.650000E+02
1.650000E+02
1.650000E+02
1.650000E+02
1.650000E+02
1.650000E+02
1.650000E+02
1.650000E+02
1.650000E+02
1.650000E+02
1.650000E+02
1.650000E+02
1.650000E+02
1.650000E+02
1.650000E+02
1.650000E+02
1.650000E+02
1.650000E+02
1.650000E+02
1.650000E+02
1.650000E+02
1.650000E+02
1.650000E+02
1.650000E+02
1.650000E+02
1.650000E+02
1.650000E+02
1.650000E+02
1.650000E+02
1.650000E+02
1.650000E+02
1.650000E+02
1.650000E+02
1.650000E+02
1.650000E+02
1.650000E+02
1.650000E+02
1.650000E+02
1.650000E+02
1.650000E+02
1.650000E+02
1.650000E+02
1.650000E+02
1.650000E+02
1.650000E+02
1.650000E+02
1.650000E+02
1.650000E+02
1.650000E+02
1.650000E+02
1.650000E+02
1.650000E+02
1.650000E+02
1.650000E+02
1.650000E+02
1.650000E+02
1.650000E+02
1.650000E+02
1.650000E+02
1.650000E+02
1.650000E+02
1.650000E+02
1.650000E+02
1.650000E+02
1.650000E+02
1.650000E+02
1.650000E+02
1.650000E+02
1.650000E+02
1.650000E+02
1.650000E+02
1.650000E+02
1.650000E+02
1.650000E+02
1.650000E+02
1.650000E+02
1.650000E+02
1.650000E+02
1.650000E+02
1.650000E+02
1.650000E+02
1.650000E+02
1.650000E+02
1.650000E+02
1.650000E+02
1.650000E+02
1.650000E+02
1.650000E+02
1.650000E+02
1.650000E+02
1.650000E+02
1.650000E+02
1.650000E+02
1.650000E+02
1.650000E+02
1.650000E+02
1.650000E+02
1.650000E+02
1.650000E+02
1.650000E+02
1.650000E+02
1.650000E+02
1.650000E+02
1.650000E+02
1.650000E+02
1.650000E+02
1.650000E+02
1.650000E+02
1.650000E+02
1.650000E+02
1.650000E+02
1.650000E+02
1.650000E+02
1.650000E+02
1.650000E+02
1.650000E+02
1.650000E+02
1.650000E+02
1.650000E+02
1.650000E+02
1.650000E+02
1.650000E+02
1.650000E+02
1.650000E+02
1.650000E+02
1.650000E+02
1.650000E+02
1.650000E+02
1.650000E+02
1.650000E+02
1.650000E+02
1.650000E+02
1.650000E+02
1.650000E+02
1.650000E+02
1.650000E+02
1.650000E+02
1.650000E+02
1.650000E+02
1.650000E+02
1.650000E+02
1.650000E+02
1.650000E+02
1.650000E+02
1.650000E+02
1.650000E+02
1.650000E+02
1.650000E+02
1.650000E+02
1.650000E+02
1.650000E+02
1.650000E+02
1.650000E+02
1.650000E+02
1.650000E+02
1.650000E+02
1.650000E+02
1.650000E+02
1.650000E+02
1.700000E+02
1.700000E+02
1.700000E+02
1.700000E+02
1.700000E+02
1.700000E+02
1.700000E+02
1.700000E+02
1.700000E+02
1.700000E+02
1.700000E+02
1.700000E+02
1.700000E+02
1.700000E+02
1.700000E+02
1.700000E+02
1.700000E+02
1.700000E+02
1.700000E+02
1.700000E+02
1.700000E+02
1.700000E+02
1.700000E+02
1.700000E+02
1.700000E+02
1.700000E+02
1.700000E+02
1.700000E+02
1.700000E+02
1.700000E+02
1.700000E+02
1.700000E+02
1.700000E+02
1.700000E+02
1.700000E+02
1.700000E+02
1.700000E+02
1.700000E+02
1.700000E+02
1.700000E+02
1.700000E+02
1.700000E+02
1.700000E+02
1.700000E+02
1.700000E+02
1.700000E+02
1.700000E+02
1.700000E+02
1.700000E+02
1.700000E+02
1.700000E+02
1.700000E+02
1.700000E+02
1.700000E+02
1.700000E+02
1.700000E+02
1.700000E+02
1.700000E+02
1.700000E+02
1.700000E+02
1.700000E+02
1.700000E+02
1.700000E+02
1.700000E+02
1.700000E+02
1.700000E+02
1.700000E+02
1.700000E+02
1.700000E+02
1.700000E+02
1.700000E+02
1.700000E+02
1.700000E+02
1.700000E+02
1.700000E+02
1.700000E+02
1.700000E+02
1.700000E+02
1.700000E+02
1.700000E+02
1.700000E+02
1.700000E+02
1.700000E+02
1.700000E+02
1.700000E+02
1.700000E+02
1.700000E+02
1.700000E+02
1.700000E+02
1.700000E+02
1.700000E+02
1.700000E+02
1.700000E+02
1.700000E+02
1.700000E+02
1.700000E+02
1.700000E+02
1.700000E+02
1.700000E+02
1.700000E+02
1.700000E+02
1.700000E+02
1.700000E+02
1.700000E+02
1.700000E+02
1.700000E+02
1.700000E+02
1.700000E+02
1.700000E+02
1.700000E+02
1.700000E+02
1.700000E+02
1.700000E+02
1.700000E+02
1.700000E+02
1.700000E+02
1.700000E+02
1.700000E+02
1.700000E+02
1.700000E+02
1.700000E+02
1.700000E+02
1.700000E+02
1.700000E+02
1.700000E+02
1.700000E+02
1.700000E+02
1.700000E+02
1.700000E+02
1.700000E+02
1.700000E+02
1.700000E+02
1.700000E+02
1.700000E+02
1.700000E+02
1.700000E+02
1.700000E+02
1.700000E+02
1.700000E+02
1.700000E+02
1.700000E+02
1.700000E+02
1.700000E+02
1.700000E+02
1.700000E+02
1.700000E+02
1.700000E+02
1.700000E+02
1.700000E+02
1.700000E+02
1.700000E+02
1.700000E+02
1.700000E+02
1.700000E+02
1.700000E+02
1.700000E+02
1.700000E+02
1.700000E+02
1.700000E+02
1.700000E+02
1.700000E+02
1.700000E+02
1.700000E+02
1.700000E+02
1.700000E+02
1.700000E+02
1.700000E+02
1.700000E+02
1.700000E+02
1.700000E+02
1.700000E+02
1.700000E+02
1.700000E+02
1.700000E+02
1.700000E+02
1.700000E+02
1.700000E+02
1.700000E+02
1.700000E+02
1.700000E+02
1.700000E+02
1.700000E+02
1.700000E+02
1.700000E+02
1.700000E+02
1.700000E+02
1.700000E+02
1.700000E+02
1.700000E+02
1.700000E+02
1.700000E+02
1.700000E+02
1.700000E+02
1.700000E+02
1.700000E+02
1.700000E+02
1.700000E+02
1.700000E+02
1.700000E+02
1.700000E+02
1.700000E+02
1.750000E+02
1.750000E+02
1.750000E+02
1.750000E+02
1.750000E+02
1.750000E+02
1.750000E+02
1.750000E+02
1.750000E+02
1.750000E+02
1.750000E+02
1.750000E+02
1.750000E+02
1.750000E+02
1.750000E+02
1.750000E+02
1.750000E+02
1.750000E+02
1.750000E+02
1.750000E+02
1.750000E+02
1.750000E+02
1.750000E+02
1.750000E+02
1.750000E+02
1.750000E+02
1.750000E+02
1.750000E+02
1.750000E+02
1.750000E+02
1.750000E+02
1.750000E+02
1.750000E+02
1.750000E+02
1.750000E+02
1.750000E+02
1.750000E+02
1.750000E+02
1.750000E+02
1.750000E+02
1.750000E+02
1.750000E+02
1.750000E+02
1.750000E+02
1.750000E+02
1.750000E+02
1.750000E+02
1.750000E+02
1.750000E+02
1.750000E+02
1.750000E+02
1.750000E+02
1.750000E+02
1.750000E+02
1.750000E+02
1.750000E+02
1.750000E+02
1.750000E+02
1.750000E+02
1.750000E+02
1.750000E+02
1.750000E+02
1.750000E+02
1.750000E+02
1.750000E+02
1.750000E+02
1.750000E+02
1.750000E+02
1.750000E+02
1.750000E+02
1.750000E+02
1.750000E+02
1.750000E+02
1.750000E+02
1.750000E+02
1.750000E+02
1.750000E+02
1.750000E+02
1.750000E+02
1.750000E+02
1.750000E+02
1.750000E+02
1.750000E+02
1.750000E+02
1.750000E+02
1.750000E+02
1.750000E+02
1.750000E+02
1.750000E+02
1.750000E+02
1.750000E+02
1.750000E+02
1.750000E+02
1.750000E+02
1.750000E+02
1.750000E+02
1.750000E+02
1.750000E+02
1.750000E+02
1.750000E+02
1.750000E+02
1.750000E+02
1.750000E+02
1.750000E+02
1.750000E+02
1.750000E+02
1.750000E+02
1.750000E+02
1.750000E+02
1.750000E+02
1.750000E+02
1.750000E+02
1.750000E+02
1.750000E+02
1.750000E+02
1.750000E+02
1.750000E+02
1.750000E+02
1.750000E+02
1.750000E+02
1.750000E+02
1.750000E+02
1.750000E+02
1.750000E+02
1.750000E+02
1.750000E+02
1.750000E+02
1.750000E+02
1.750000E+02
1.750000E+02
1.750000E+02
1.750000E+02
1.750000E+02
1.750000E+02
1.750000E+02
1.750000E+02
1.750000E+02
1.750000E+02
1.750000E+02
1.750000E+02
1.750000E+02
1.750000E+02
1.750000E+02
1.750000E+02
1.750000E+02
1.750000E+02
1.750000E+02
1.750000E+02
1.750000E+02
1.750000E+02
1.750000E+02
1.750000E+02
1.750000E+02
1.750000E+02
1.750000E+02
1.750000E+02
1.750000E+02
1.750000E+02
1.750000E+02
1.750000E+02
1.750000E+02
1.750000E+02
1.750000E+02
1.750000E+02
1.750000E+02
1.750000E+02
1.750000E+02
1.750000E+02
1.750000E+02
1.750000E+02
1.750000E+02
1.750000E+02
1.750000E+02
1.750000E+02
1.750000E+02
1.750000E+02
1.750000E+02
1.750000E+02
1.750000E+02
1.750000E+02
1.750000E+02
1.750000E+02
1.750000E+02
1.750000E+02
1.750000E+02
1.750000E+02
1.750000E+02
1.750000E+02
1.750000E+02
1.750000E+02
1.750000E+02
1.750000E+02
1.750000E+02
1.750000E+02
1.750000E+02
1.750000E+02
1.750000E+02
1.750000E+02
1.750000E+02
1.750000E+02
1.750000E+02
1.800000E+02
1.800000E+02
1.800000E+02
1.800000E+02
1.800000E+02
1.800000E+02
1.800000E+02
1.800000E+02
1.800000E+02
1.800000E+02
1.800000E+02
1.800000E+02
1.800000E+02
1.800000E+02
1.800000E+02
1.800000E+02
1.800000E+02
1.800000E+02
1.800000E+02
1.800000E+02
1.800000E+02
1.800000E+02
1.800000E+02
1.800000E+02
1.800000E+02
1.800000E+02
1.800000E+02
1.800000E+02
1.800000E+02
1.800000E+02
1.800000E+02
1.800000E+02
1.800000E+02
1.800000E+02
1.800000E+02
1.800000E+02
1.800000E+02
1.800000E+02
1.800000E+02
1.800000E+02
1.800000E+02
1.800000E+02
1.800000E+02
1.800000E+02
1.800000E+02
1.800000E+02
1.800000E+02
1.800000E+02
1.800000E+02
1.800000E+02
1.800000E+02
1.800000E+02
1.800000E+02
1.800000E+02
1.800000E+02
1.800000E+02
1.800000E+02
1.800000E+02
1.800000E+02
1.800000E+02
1.800000E+02
1.800000E+02
1.800000E+02
1.800000E+02
1.800000E+02
1.800000E+02
1.800000E+02
1.800000E+02
1.800000E+02
1.800000E+02
1.800000E+02
1.800000E+02
1.800000E+02
1.800000E+02
1.800000E+02
1.800000E+02
1.800000E+02
1.800000E+02
1.800000E+02
1.800000E+02
1.800000E+02
1.800000E+02
1.800000E+02
1.800000E+02
1.800000E+02
1.800000E+02
1.800000E+02
1.800000E+02
1.800000E+02
1.800000E+02
1.800000E+02
1.800000E+02
1.800000E+02
1.800000E+02
1.800000E+02
1.800000E+02
1.800000E+02
1.800000E+02
1.800000E+02
1.800000E+02
1.800000E+02
1.800000E+02
1.800000E+02
1.800000E+02
1.800000E+02
1.800000E+02
1.800000E+02
1.800000E+02
1.800000E+02
1.800000E+02
1.800000E+02
1.800000E+02
1.800000E+02
1.800000E+02
1.800000E+02
1.800000E+02
1.800000E+02
1.800000E+02
1.800000E+02
1.800000E+02
1.800000E+02
1.800000E+02
1.800000E+02
1.800000E+02
1.800000E+02
1.800000E+02
1.800000E+02
1.800000E+02
1.800000E+02
1.800000E+02
1.800000E+02
1.800000E+02
1.800000E+02
1.800000E+02
1.800000E+02
1.800000E+02
1.800000E+02
1.800000E+02
1.800000E+02
1.800000E+02
1.800000E+02
1.800000E+02
1.800000E+02
1.800000E+02
1.800000E+02
1.800000E+02
1.800000E+02
1.800000E+02
1.800000E+02
1.800000E+02
1.800000E+02
1.800000E+02
1.800000E+02
1.800000E+02
1.800000E+02
1.800000E+02
1.800000E+02
1.800000E+02
1.800000E+02
1.800000E+02
1.800000E+02
1.800000E+02
1.800000E+02
1.800000E+02
1.800000E+02
1.800000E+02
1.800000E+02
1.800000E+02
1.800000E+02
1.800000E+02
1.800000E+02
1.800000E+02
1.800000E+02
1.800000E+02
1.800000E+02
1.800000E+02
1.800000E+02
1.800000E+02
1.800000E+02
1.800000E+02
1.800000E+02
1.800000E+02
1.800000E+02
1.800000E+02
1.800000E+02
1.800000E+02
1.800000E+02
1.800000E+02
1.800000E+02
1.800000E+02
1.800000E+02
1.800000E+02
1.800000E+02
1.800000E+02
1.800000E+02
1.800000E+02
1.800000E+02
1.800000E+02
1.800000E+02
1.800000E+02
1.800000E+02
1.850000E+02
1.850000E+02
1.850000E+02
1.850000E+02
1.850000E+02
1.850000E+02
1.850000E+02
1.850000E+02
1.850000E+02
1.850000E+02
1.850000E+02
1.850000E+02
1.850000E+02
1.850000E+02
1.850000E+02
1.850000E+02
1.850000E+02
1.850000E+02
1.850000E+02
1.850000E+02
1.850000E+02
1.850000E+02
1.850000E+02
1.850000E+02
1.850000E+02
1.850000E+02
1.850000E+02
1.850000E+02
1.850000E+02
1.850000E+02
1.850000E+02
1.850000E+02
1.850000E+02
1.850000E+02
1.850000E+02
1.850000E+02
1.850000E+02
1.850000E+02
1.850000E+02
1.850000E+02
1.850000E+02
1.850000E+02
1.850000E+02
1.850000E+02
1.850000E+02
1.850000E+02
1.850000E+02
1.850000E+02
1.850000E+02
1.850000E+02
1.850000E+02
1.850000E+02
1.850000E+02
1.850000E+02
1.850000E+02
1.850000E+02
1.850000E+02
1.850000E+02
1.850000E+02
1.850000E+02
1.850000E+02
1.850000E+02
1.850000E+02
1.850000E+02
1.850000E+02
1.850000E+02
1.850000E+02
1.850000E+02
1.850000E+02
1.850000E+02
1.850000E+02
1.850000E+02
1.850000E+02
1.850000E+02
1.850000E+02
1.850000E+02
1.850000E+02
1.850000E+02
1.850000E+02
1.850000E+02
1.850000E+02
1.850000E+02
1.850000E+02
1.850000E+02
1.850000E+02
1.850000E+02
1.850000E+02
1.850000E+02
1.850000E+02
1.850000E+02
1.850000E+02
1.850000E+02
1.850000E+02
1.850000E+02
1.850000E+02
1.850000E+02
1.850000E+02
1.850000E+02
1.850000E+02
1.850000E+02
1.850000E+02
1.850000E+02
1.850000E+02
1.850000E+02
1.850000E+02
1.850000E+02
1.850000E+02
1.850000E+02
1.850000E+02
1.850000E+02
1.850000E+02
1.850000E+02
1.850000E+02
1.850000E+02
1.850000E+02
1.850000E+02
1.850000E+02
1.850000E+02
1.850000E+02
1.850000E+02
1.850000E+02
1.850000E+02
1.850000E+02
1.850000E+02
1.850000E+02
1.850000E+02
1.850000E+02
1.850000E+02
1.850000E+02
1.850000E+02
1.850000E+02
1.850000E+02
1.850000E+02
1.850000E+02
1.850000E+02
1.850000E+02
1.850000E+02
1.850000E+02
1.850000E+02
1.850000E+02
1.850000E+02
1.850000E+02
1.850000E+02
1.850000E+02
1.850000E+02
1.850000E+02
1.850000E+02
1.850000E+02
1.850000E+02
1.850000E+02
1.850000E+02
1.850000E+02
1.850000E+02
1.850000E+02
1.850000E+02
1.850000E+02
1.850000E+02
1.850000E+02
1.850000E+02
1.850000E+02
1.850000E+02
1.850000E+02
1.850000E+02
1.850000E+02
1.850000E+02
1.850000E+02
1.850000E+02
1.850000E+02
1.850000E+02
1.850000E+02
1.850000E+02
1.850000E+02
1.850000E+02
1.850000E+02
1.850000E+02
1.850000E+02
1.850000E+02
1.850000E+02
1.850000E+02
1.850000E+02
1.850000E+02
1.850000E+02
1.850000E+02
1.850000E+02
1.850000E+02
1.850000E+02
1.850000E+02
1.850000E+02
1.850000E+02
1.850000E+02
1.850000E+02
1.850000E+02
1.850000E+02
1.850000E+02
1.850000E+02
1.850000E+02
1.850000E+02
1.850000E+02
1.850000E+02
1.850000E+02
1.850000E+02
1.900000E+02
1.900000E+02
1.900000E+02
1.900000E+02
1.900000E+02
1.900000E+02
1.900000E+02
1.900000E+02
1.900000E+02
1.900000E+02
1.900000E+02
1.900000E+02
1.900000E+02
1.900000E+02
1.900000E+02
1.900000E+02
1.900000E+02
1.900000E+02
1.900000E+02
1.900000E+02
1.900000E+02
1.900000E+02
1.900000E+02
1.900000E+02
1.900000E+02
1.900000E+02
1.900000E+02
1.900000E+02
1.900000E+02
1.900000E+02
1.900000E+02
1.900000E+02
1.900000E+02
1.900000E+02
1.900000E+02
1.900000E+02
1.900000E+02
1.900000E+02
1.900000E+02
1.900000E+02
1.900000E+02
1.900000E+02
1.900000E+02
1.900000E+02
1.900000E+02
1.900000E+02
1.900000E+02
1.900000E+02
1.900000E+02
1.900000E+02
1.900000E+02
1.900000E+02
1.900000E+02
1.900000E+02
1.900000E+02
1.900000E+02
1.900000E+02
1.900000E+02
1.900000E+02
1.900000E+02
1.900000E+02
1.900000E+02
1.900000E+02
1.900000E+02
1.900000E+02
1.900000E+02
1.900000E+02
1.900000E+02
1.900000E+02
1.900000E+02
1.900000E+02
1.900000E+02
1.900000E+02
1.900000E+02
1.900000E+02
1.900000E+02
1.900000E+02
1.900000E+02
1.900000E+02
1.900000E+02
1.900000E+02
1.900000E+02
1.900000E+02
1.900000E+02
1.900000E+02
1.900000E+02
1.900000E+02
1.900000E+02
1.900000E+02
1.900000E+02
1.900000E+02
1.900000E+02
1.900000E+02
1.900000E+02
1.900000E+02
1.900000E+02
1.900000E+02
1.900000E+02
1.900000E+02
1.900000E+02
1.900000E+02
1.900000E+02
1.900000E+02
1.900000E+02
1.900000E+02
1.900000E+02
1.900000E+02
1.900000E+02
1.900000E+02
1.900000E+02
1.900000E+02
1.900000E+02
1.900000E+02
1.900000E+02
1.900000E+02
1.900000E+02
1.900000E+02
1.900000E+02
1.900000E+02
1.900000E+02
1.900000E+02
1.900000E+02
1.900000E+02
1.900000E+02
1.900000E+02
1.900000E+02
1.900000E+02
1.900000E+02
1.900000E+02
1.900000E+02
1.900000E+02
1.900000E+02
1.900000E+02
1.900000E+02
1.900000E+02
1.900000E+02
1.900000E+02
1.900000E+02
1.900000E+02
1.900000E+02
1.900000E+02
1.900000E+02
1.900000E+02
1.900000E+02
1.900000E+02
1.900000E+02
1.900000E+02
1.900000E+02
1.900000E+02
1.900000E+02
1.900000E+02
1.900000E+02
1.900000E+02
1.900000E+02
1.900000E+02
1.900000E+02
1.900000E+02
1.900000E+02
1.900000E+02
1.900000E+02
1.900000E+02
1.900000E+02
1.900000E+02
1.900000E+02
1.900000E+02
1.900000E+02
1.900000E+02
1.900000E+02
1.900000E+02
1.900000E+02
1.900000E+02
1.900000E+02
1.900000E+02
1.900000E+02
1.900000E+02
1.900000E+02
1.900000E+02
1.900000E+02
1.900000E+02
1.900000E+02
1.900000E+02
1.900000E+02
1.900000E+02
1.900000E+02
1.900000E+02
1.900000E+02
1.900000E+02
1.900000E+02
1.900000E+02
1.900000E+02
1.900000E+02
1.900000E+02
1.900000E+02
1.900000E+02
1.900000E+02
1.900000E+02
1.900000E+02
1.900000E+02
1.900000E+02
1.900000E+02
1.900000E+02
1.950000E+02
1.950000E+02
1.950000E+02
1.950000E+02
1.950000E+02
1.950000E+02
1.950000E+02
1.950000E+02
1.950000E+02
1.950000E+02
1.950000E+02
1.950000E+02
1.950000E+02
1.950000E+02
1.950000E+02
1.950000E+02
1.950000E+02
1.950000E+02
1.950000E+02
1.950000E+02
1.950000E+02
1.950000E+02
1.950000E+02
1.950000E+02
1.950000E+02
1.950000E+02
1.950000E+02
1.950000E+02
1.950000E+02
1.950000E+02
1.950000E+02
1.950000E+02
1.950000E+02
1.950000E+02
1.950000E+02
1.950000E+02
1.950000E+02
1.950000E+02
1.950000E+02
1.950000E+02
1.950000E+02
1.950000E+02
1.950000E+02
1.950000E+02
1.950000E+02
1.950000E+02
1.950000E+02
1.950000E+02
1.950000E+02
1.950000E+02
1.950000E+02
1.950000E+02
1.950000E+02
1.950000E+02
1.950000E+02
1.950000E+02
1.950000E+02
1.950000E+02
1.950000E+02
1.950000E+02
1.950000E+02
1.950000E+02
1.950000E+02
1.950000E+02
1.950000E+02
1.950000E+02
1.950000E+02
1.950000E+02
1.950000E+02
1.950000E+02
1.950000E+02
1.950000E+02
1.950000E+02
1.950000E+02
1.950000E+02
1.950000E+02
1.950000E+02
1.950000E+02
1.950000E+02
1.950000E+02
1.950000E+02
1.950000E+02
1.950000E+02
1.950000E+02
1.950000E+02
1.950000E+02
1.950000E+02
1.950000E+02
1.950000E+02
1.950000E+02
1.950000E+02
1.950000E+02
1.950000E+02
1.950000E+02
1.950000E+02
1.950000E+02
1.950000E+02
1.950000E+02
1.950000E+02
1.950000E+02
1.950000E+02
1.950000E+02
1.950000E+02
1.950000E+02
1.950000E+02
1.950000E+02
1.950000E+02
1.950000E+02
1.950000E+02
1.950000E+02
1.950000E+02
1.950000E+02
1.950000E+02
1.950000E+02
1.950000E+02
1.950000E+02
1.950000E+02
1.950000E+02
1.950000E+02
1.950000E+02
1.950000E+02
1.950000E+02
1.950000E+02
1.950000E+02
1.950000E+02
1.950000E+02
1.950000E+02
1.950000E+02
1.950000E+02
1.950000E+02
1.950000E+02
1.950000E+02
1.950000E+02
1.950000E+02
1.950000E+02
1.950000E+02
1.950000E+02
1.950000E+02
1.950000E+02
1.950000E+02
1.950000E+02
1.950000E+02
1.950000E+02
1.950000E+02
1.950000E+02
1.950000E+02
1.950000E+02
1.950000E+02
1.950000E+02
1.950000E+02
1.950000E+02
1.950000E+02
1.950000E+02
1.950000E+02
1.950000E+02
1.950000E+02
1.950000E+02
1.950000E+02
1.950000E+02
1.950000E+02
1.950000E+02
1.950000E+02
1.950000E+02
1.950000E+02
1.950000E+02
1.950000E+02
1.950000E+02
1.950000E+02
1.950000E+02
1.950000E+02
1.950000E+02
1.950000E+02
1.950000E+02
1.950000E+02
1.950000E+02
1.950000E+02
1.950000E+02
1.950000E+02
1.950000E+02
1.950000E+02
1.950000E+02
1.950000E+02
1.950000E+02
1.950000E+02
1.950000E+02
1.950000E+02
1.950000E+02
1.950000E+02
1.950000E+02
1.950000E+02
1.950000E+02
1.950000E+02
1.950000E+02
1.950000E+02
1.950000E+02
1.950000E+02
1.950000E+02
1.950000E+02
1.950000E+02
1.950000E+02
1.950000E+02
2.000000E+02
2.000000E+02
2.000000E+02
2.000000E+02
2.000000E+02
2.000000E+02
2.000000E+02
2.000000E+02
2.000000E+02
2.000000E+02
2.000000E+02
2.000000E+02
2.000000E+02
2.000000E+02
2.000000E+02
2.000000E+02
2.000000E+02
2.000000E+02
2.000000E+02
2.000000E+02
2.000000E+02
2.000000E+02
2.000000E+02
2.000000E+02
2.000000E+02
2.000000E+02
2.000000E+02
2.000000E+02
2.000000E+02
2.000000E+02
2.000000E+02
2.000000E+02
2.000000E+02
2.000000E+02
2.000000E+02
2.000000E+02
2.000000E+02
2.000000E+02
2.000000E+02
2.000000E+02
2.000000E+02
2.000000E+02
2.000000E+02
2.000000E+02
2.000000E+02
2.000000E+02
2.000000E+02
2.000000E+02
2.000000E+02
2.000000E+02
2.000000E+02
2.000000E+02
2.000000E+02
2.000000E+02
2.000000E+02
2.000000E+02
2.000000E+02
2.000000E+02
2.000000E+02
2.000000E+02
2.000000E+02
2.000000E+02
2.000000E+02
2.000000E+02
2.000000E+02
2.000000E+02
2.000000E+02
2.000000E+02
2.000000E+02
2.000000E+02
2.000000E+02
2.000000E+02
2.000000E+02
2.000000E+02
2.000000E+02
2.000000E+02
2.000000E+02
2.000000E+02
2.000000E+02
2.000000E+02
2.000000E+02
2.000000E+02
2.000000E+02
2.000000E+02
2.000000E+02
2.000000E+02
2.000000E+02
2.000000E+02
2.000000E+02
2.000000E+02
2.000000E+02
2.000000E+02
2.000000E+02
2.000000E+02
2.000000E+02
2.000000E+02
2.000000E+02
2.000000E+02
2.000000E+02
2.000000E+02
2.000000E+02
2.000000E+02
2.000000E+02
2.000000E+02
2.000000E+02
2.000000E+02
2.000000E+02
2.000000E+02
2.000000E+02
2.000000E+02
2.000000E+02
2.000000E+02
2.000000E+02
2.000000E+02
2.000000E+02
2.000000E+02
2.000000E+02
2.000000E+02
2.000000E+02
2.000000E+02
2.000000E+02
2.000000E+02
2.000000E+02
2.000000E+02
2.000000E+02
2.000000E+02
2.000000E+02
2.000000E+02
2.000000E+02
2.000000E+02
2.000000E+02
2.000000E+02
2.000000E+02
2.000000E+02
2.000000E+02
2.000000E+02
2.000000E+02
2.000000E+02
2.000000E+02
2.000000E+02
2.000000E+02
2.000000E+02
2.000000E+02
2.000000E+02
2.000000E+02
2.000000E+02
2.000000E+02
2.000000E+02
2.000000E+02
2.000000E+02
2.000000E+02
2.000000E+02
2.000000E+02
2.000000E+02
2.000000E+02
2.000000E+02
2.000000E+02
2.000000E+02
2.000000E+02
2.000000E+02
2.000000E+02
2.000000E+02
2.000000E+02
2.000000E+02
2.000000E+02
2.000000E+02
2.000000E+02
2.000000E+02
2.000000E+02
2.000000E+02
2.000000E+02
2.000000E+02
2.000000E+02
2.000000E+02
2.000000E+02
2.000000E+02
2.000000E+02
2.000000E+02
2.000000E+02
2.000000E+02
2.000000E+02
2.000000E+02
2.000000E+02
2.000000E+02
2.000000E+02
2.000000E+02
2.000000E+02
2.000000E+02
2.000000E+02
2.000000E+02
2.000000E+02
2.000000E+02
2.000000E+02
2.000000E+02
2.000000E+02
2.000000E+02
2.000000E+02
2.000000E+02
2.000000E+02
2.000000E+02
2.000000E+02
2.050000E+02
2.050000E+02
2.050000E+02
2.050000E+02
2.050000E+02
2.050000E+02
2.050000E+02
2.050000E+02
2.050000E+02
2.050000E+02
2.050000E+02
2.050000E+02
2.050000E+02
2.050000E+02
2.050000E+02
2.050000E+02
2.050000E+02
2.050000E+02
2.050000E+02
2.050000E+02
2.050000E+02
2.050000E+02
2.050000E+02
2.050000E+02
2.050000E+02
2.050000E+02
2.050000E+02
2.050000E+02
2.050000E+02
2.050000E+02
2.050000E+02
2.050000E+02
2.050000E+02
2.050000E+02
2.050000E+02
2.050000E+02
2.050000E+02
2.050000E+02
2.050000E+02
2.050000E+02
2.050000E+02
2.050000E+02
2.050000E+02
2.050000E+02
2.050000E+02
2.050000E+02
2.050000E+02
2.050000E+02
2.050000E+02
2.050000E+02
2.050000E+02
2.050000E+02
2.050000E+02
2.050000E+02
2.050000E+02
2.050000E+02
2.050000E+02
2.050000E+02
2.050000E+02
2.050000E+02
2.050000E+02
2.050000E+02
2.050000E+02
2.050000E+02
2.050000E+02
2.050000E+02
2.050000E+02
2.050000E+02
2.050000E+02
2.050000E+02
2.050000E+02
2.050000E+02
2.050000E+02
2.050000E+02
2.050000E+02
2.050000E+02
2.050000E+02
2.050000E+02
2.050000E+02
2.050000E+02
2.050000E+02
2.050000E+02
2.050000E+02
2.050000E+02
2.050000E+02
2.050000E+02
2.050000E+02
2.050000E+02
2.050000E+02
2.050000E+02
2.050000E+02
2.050000E+02
2.050000E+02
2.050000E+02
2.050000E+02
2.050000E+02
2.050000E+02
2.050000E+02
2.050000E+02
2.050000E+02
2.050000E+02
2.050000E+02
2.050000E+02
2.050000E+02
2.050000E+02
2.050000E+02
2.050000E+02
2.050000E+02
2.050000E+02
2.050000E+02
2.050000E+02
2.050000E+02
2.050000E+02
2.050000E+02
2.050000E+02
2.050000E+02
2.050000E+02
2.050000E+02
2.050000E+02
2.050000E+02
2.050000E+02
2.050000E+02
2.050000E+02
2.050000E+02
2.050000E+02
2.050000E+02
2.050000E+02
2.050000E+02
2.050000E+02
2.050000E+02
2.050000E+02
2.050000E+02
2.050000E+02
2.050000E+02
2.050000E+02
2.050000E+02
2.050000E+02
2.050000E+02
2.050000E+02
2.050000E+02
2.050000E+02
2.050000E+02
2.050000E+02
2.050000E+02
2.050000E+02
2.050000E+02
2.050000E+02
2.050000E+02
2.050000E+02
2.050000E+02
2.050000E+02
2.050000E+02
2.050000E+02
2.050000E+02
2.050000E+02
2.050000E+02
2.050000E+02
2.050000E+02
2.050000E+02
2.050000E+02
2.050000E+02
2.050000E+02
2.050000E+02
2.050000E+02
2.050000E+02
2.050000E+02
2.050000E+02
2.050000E+02
2.050000E+02
2.050000E+02
2.050000E+02
2.050000E+02
2.050000E+02
2.050000E+02
2.050000E+02
2.050000E+02
2.050000E+02
2.050000E+02
2.050000E+02
2.050000E+02
2.050000E+02
2.050000E+02
2.050000E+02
2.050000E+02
2.050000E+02
2.050000E+02
2.050000E+02
2.050000E+02
2.050000E+02
2.050000E+02
2.050000E+02
2.050000E+02
2.050000E+02
2.050000E+02
2.050000E+02
2.050000E+02
2.050000E+02
2.050000E+02
2.050000E+02
2.050000E+02
2.050000E+02
2.100000E+02
2.100000E+02
2.100000E+02
2.100000E+02
2.100000E+02
2.100000E+02
2.100000E+02
2.100000E+02
2.100000E+02
2.100000E+02
2.100000E+02
2.100000E+02
2.100000E+02
2.100000E+02
2.100000E+02
2.100000E+02
2.100000E+02
2.100000E+02
2.100000E+02
2.100000E+02
2.100000E+02
2.100000E+02
2.100000E+02
2.100000E+02
2.100000E+02
2.100000E+02
2.100000E+02
2.100000E+02
2.100000E+02
2.100000E+02
2.100000E+02
2.100000E+02
2.100000E+02
2.100000E+02
2.100000E+02
2.100000E+02
2.100000E+02
2.100000E+02
2.100000E+02
2.100000E+02
2.100000E+02
2.100000E+02
2.100000E+02
2.100000E+02
2.100000E+02
2.100000E+02
2.100000E+02
2.100000E+02
2.100000E+02
2.100000E+02
2.100000E+02
2.100000E+02
2.100000E+02
2.100000E+02
2.100000E+02
2.100000E+02
2.100000E+02
2.100000E+02
2.100000E+02
2.100000E+02
2.100000E+02
2.100000E+02
2.100000E+02
2.100000E+02
2.100000E+02
2.100000E+02
2.100000E+02
2.100000E+02
2.100000E+02
2.100000E+02
2.100000E+02
2.100000E+02
2.100000E+02
2.100000E+02
2.100000E+02
2.100000E+02
2.100000E+02
2.100000E+02
2.100000E+02
2.100000E+02
2.100000E+02
2.100000E+02
2.100000E+02
2.100000E+02
2.100000E+02
2.100000E+02
2.100000E+02
2.100000E+02
2.100000E+02
2.100000E+02
2.100000E+02
2.100000E+02
2.100000E+02
2.100000E+02
2.100000E+02
2.100000E+02
2.100000E+02
2.100000E+02
2.100000E+02
2.100000E+02
2.100000E+02
2.100000E+02
2.100000E+02
2.100000E+02
2.100000E+02
2.100000E+02
2.100000E+02
2.100000E+02
2.100000E+02
2.100000E+02
2.100000E+02
2.100000E+02
2.100000E+02
2.100000E+02
2.100000E+02
2.100000E+02
2.100000E+02
2.100000E+02
2.100000E+02
2.100000E+02
2.100000E+02
2.100000E+02
2.100000E+02
2.100000E+02
2.100000E+02
2.100000E+02
2.100000E+02
2.100000E+02
2.100000E+02
2.100000E+02
2.100000E+02
2.100000E+02
2.100000E+02
2.100000E+02
2.100000E+02
2.100000E+02
2.100000E+02
2.100000E+02
2.100000E+02
2.100000E+02
2.100000E+02
2.100000E+02
2.100000E+02
2.100000E+02
2.100000E+02
2.100000E+02
2.100000E+02
2.100000E+02
2.100000E+02
2.100000E+02
2.100000E+02
2.100000E+02
2.100000E+02
2.100000E+02
2.100000E+02
2.100000E+02
2.100000E+02
2.100000E+02
2.100000E+02
2.100000E+02
2.100000E+02
2.100000E+02
2.100000E+02
2.100000E+02
2.100000E+02
2.100000E+02
2.100000E+02
2.100000E+02
2.100000E+02
2.100000E+02
2.100000E+02
2.100000E+02
2.100000E+02
2.100000E+02
2.100000E+02
2.100000E+02
2.100000E+02
2.100000E+02
2.100000E+02
2.100000E+02
2.100000E+02
2.100000E+02
2.100000E+02
2.100000E+02
2.100000E+02
2.100000E+02
2.100000E+02
2.100000E+02
2.100000E+02
2.100000E+02
2.100000E+02
2.100000E+02
2.100000E+02
2.100000E+02
2.100000E+02
2.100000E+02
2.100000E+02
2.100000E+02
2.100000E+02
2.100000E+02
2.100000E+02
2.150000E+02
2.150000E+02
2.150000E+02
2.150000E+02
2.150000E+02
2.150000E+02
2.150000E+02
2.150000E+02
2.150000E+02
2.150000E+02
2.150000E+02
2.150000E+02
2.150000E+02
2.150000E+02
2.150000E+02
2.150000E+02
2.150000E+02
2.150000E+02
2.150000E+02
2.150000E+02
2.150000E+02
2.150000E+02
2.150000E+02
2.150000E+02
2.150000E+02
2.150000E+02
2.150000E+02
2.150000E+02
2.150000E+02
2.150000E+02
2.150000E+02
2.150000E+02
2.150000E+02
2.150000E+02
2.150000E+02
2.150000E+02
2.150000E+02
2.150000E+02
2.150000E+02
2.150000E+02
2.150000E+02
2.150000E+02
2.150000E+02
2.150000E+02
2.150000E+02
2.150000E+02
2.150000E+02
2.150000E+02
2.150000E+02
2.150000E+02
2.150000E+02
2.150000E+02
2.150000E+02
2.150000E+02
2.150000E+02
2.150000E+02
2.150000E+02
2.150000E+02
2.150000E+02
2.150000E+02
2.150000E+02
2.150000E+02
2.150000E+02
2.150000E+02
2.150000E+02
2.150000E+02
2.150000E+02
2.150000E+02
2.150000E+02
2.150000E+02
2.150000E+02
2.150000E+02
2.150000E+02
2.150000E+02
2.150000E+02
2.150000E+02
2.150000E+02
2.150000E+02
2.150000E+02
2.150000E+02
2.150000E+02
2.150000E+02
2.150000E+02
2.150000E+02
2.150000E+02
2.150000E+02
2.150000E+02
2.150000E+02
2.150000E+02
2.150000E+02
2.150000E+02
2.150000E+02
2.150000E+02
2.150000E+02
2.150000E+02
2.150000E+02
2.150000E+02
2.150000E+02
2.150000E+02
2.150000E+02
2.150000E+02
2.150000E+02
2.150000E+02
2.150000E+02
2.150000E+02
2.150000E+02
2.150000E+02
2.150000E+02
2.150000E+02
2.150000E+02
2.150000E+02
2.150000E+02
2.150000E+02
2.150000E+02
2.150000E+02
2.150000E+02
2.150000E+02
2.150000E+02
2.150000E+02
2.150000E+02
2.150000E+02
2.150000E+02
2.150000E+02
2.150000E+02
2.150000E+02
2.150000E+02
2.150000E+02
2.150000E+02
2.150000E+02
2.150000E+02
2.150000E+02
2.150000E+02
2.150000E+02
2.150000E+02
2.150000E+02
2.150000E+02
2.150000E+02
2.150000E+02
2.150000E+02
2.150000E+02
2.150000E+02
2.150000E+02
2.150000E+02
2.150000E+02
2.150000E+02
2.150000E+02
2.150000E+02
2.150000E+02
2.150000E+02
2.150000E+02
2.150000E+02
2.150000E+02
2.150000E+02
2.150000E+02
2.150000E+02
2.150000E+02
2.150000E+02
2.150000E+02
2.150000E+02
2.150000E+02
2.150000E+02
2.150000E+02
2.150000E+02
2.150000E+02
2.150000E+02
2.150000E+02
2.150000E+02
2.150000E+02
2.150000E+02
2.150000E+02
2.150000E+02
2.150000E+02
2.150000E+02
2.150000E+02
2.150000E+02
2.150000E+02
2.150000E+02
2.150000E+02
2.150000E+02
2.150000E+02
2.150000E+02
2.150000E+02
2.150000E+02
2.150000E+02
2.150000E+02
2.150000E+02
2.150000E+02
2.150000E+02
2.150000E+02
2.150000E+02
2.150000E+02
2.150000E+02
2.150000E+02
2.150000E+02
2.150000E+02
2.150000E+02
2.150000E+02
2.150000E+02
2.150000E+02
2.150000E+02
2.150000E+02
2.200000E+02
2.200000E+02
2.200000E+02
2.200000E+02
2.200000E+02
2.200000E+02
2.200000E+02
2.200000E+02
2.200000E+02
2.200000E+02
2.200000E+02
2.200000E+02
2.200000E+02
2.200000E+02
2.200000E+02
2.200000E+02
2.200000E+02
2.200000E+02
2.200000E+02
2.200000E+02
2.200000E+02
2.200000E+02
2.200000E+02
2.200000E+02
2.200000E+02
2.200000E+02
2.200000E+02
2.200000E+02
2.200000E+02
2.200000E+02
2.200000E+02
2.200000E+02
2.200000E+02
2.200000E+02
2.200000E+02
2.200000E+02
2.200000E+02
2.200000E+02
2.200000E+02
2.200000E+02
2.200000E+02
2.200000E+02
2.200000E+02
2.200000E+02
2.200000E+02
2.200000E+02
2.200000E+02
2.200000E+02
2.200000E+02
2.200000E+02
2.200000E+02
2.200000E+02
2.200000E+02
2.200000E+02
2.200000E+02
2.200000E+02
2.200000E+02
2.200000E+02
2.200000E+02
2.200000E+02
2.200000E+02
2.200000E+02
2.200000E+02
2.200000E+02
2.200000E+02
2.200000E+02
2.200000E+02
2.200000E+02
2.200000E+02
2.200000E+02
2.200000E+02
2.200000E+02
2.200000E+02
2.200000E+02
2.200000E+02
2.200000E+02
2.200000E+02
2.200000E+02
2.200000E+02
2.200000E+02
2.200000E+02
2.200000E+02
2.200000E+02
2.200000E+02
2.200000E+02
2.200000E+02
2.200000E+02
2.200000E+02
2.200000E+02
2.200000E+02
2.200000E+02
2.200000E+02
2.200000E+02
2.200000E+02
2.200000E+02
2.200000E+02
2.200000E+02
2.200000E+02
2.200000E+02
2.200000E+02
2.200000E+02
2.200000E+02
2.200000E+02
2.200000E+02
2.200000E+02
2.200000E+02
2.200000E+02
2.200000E+02
2.200000E+02
2.200000E+02
2.200000E+02
2.200000E+02
2.200000E+02
2.200000E+02
2.200000E+02
2.200000E+02
2.200000E+02
2.200000E+02
2.200000E+02
2.200000E+02
2.200000E+02
2.200000E+02
2.200000E+02
2.200000E+02
2.200000E+02
2.200000E+02
2.200000E+02
2.200000E+02
2.200000E+02
2.200000E+02
2.200000E+02
2.200000E+02
2.200000E+02
2.200000E+02
2.200000E+02
2.200000E+02
2.200000E+02
2.200000E+02
2.200000E+02
2.200000E+02
2.200000E+02
2.200000E+02
2.200000E+02
2.200000E+02
2.200000E+02
2.200000E+02
2.200000E+02
2.200000E+02
2.200000E+02
2.200000E+02
2.200000E+02
2.200000E+02
2.200000E+02
2.200000E+02
2.200000E+02
2.200000E+02
2.200000E+02
2.200000E+02
2.200000E+02
2.200000E+02
2.200000E+02
2.200000E+02
2.200000E+02
2.200000E+02
2.200000E+02
2.200000E+02
2.200000E+02
2.200000E+02
2.200000E+02
2.200000E+02
2.200000E+02
2.200000E+02
2.200000E+02
2.200000E+02
2.200000E+02
2.200000E+02
2.200000E+02
2.200000E+02
2.200000E+02
2.200000E+02
2.200000E+02
2.200000E+02
2.200000E+02
2.200000E+02
2.200000E+02
2.200000E+02
2.200000E+02
2.200000E+02
2.200000E+02
2.200000E+02
2.200000E+02
2.200000E+02
2.200000E+02
2.200000E+02
2.200000E+02
2.200000E+02
2.200000E+02
2.200000E+02
2.200000E+02
2.200000E+02
2.200000E+02
2.250000E+02
2.250000E+02
2.250000E+02
2.250000E+02
2.250000E+02
2.250000E+02
2.250000E+02
2.250000E+02
2.250000E+02
2.250000E+02
2.250000E+02
2.250000E+02
2.250000E+02
2.250000E+02
2.250000E+02
2.250000E+02
2.250000E+02
2.250000E+02
2.250000E+02
2.250000E+02
2.250000E+02
2.250000E+02
2.250000E+02
2.250000E+02
2.250000E+02
2.250000E+02
2.250000E+02
2.250000E+02
2.250000E+02
2.250000E+02
2.250000E+02
2.250000E+02
2.250000E+02
2.250000E+02
2.250000E+02
2.250000E+02
2.250000E+02
2.250000E+02
2.250000E+02
2.250000E+02
2.250000E+02
2.250000E+02
2.250000E+02
2.250000E+02
2.250000E+02
2.250000E+02
2.250000E+02
2.250000E+02
2.250000E+02
2.250000E+02
2.250000E+02
2.250000E+02
2.250000E+02
2.250000E+02
2.250000E+02
2.250000E+02
2.250000E+02
2.250000E+02
2.250000E+02
2.250000E+02
2.250000E+02
2.250000E+02
2.250000E+02
2.250000E+02
2.250000E+02
2.250000E+02
2.250000E+02
2.250000E+02
2.250000E+02
2.250000E+02
2.250000E+02
2.250000E+02
2.250000E+02
2.250000E+02
2.250000E+02
2.250000E+02
2.250000E+02
2.250000E+02
2.250000E+02
2.250000E+02
2.250000E+02
2.250000E+02
2.250000E+02
2.250000E+02
2.250000E+02
2.250000E+02
2.250000E+02
2.250000E+02
2.250000E+02
2.250000E+02
2.250000E+02
2.250000E+02
2.250000E+02
2.250000E+02
2.250000E+02
2.250000E+02
2.250000E+02
2.250000E+02
2.250000E+02
2.250000E+02
2.250000E+02
2.250000E+02
2.250000E+02
2.250000E+02
2.250000E+02
2.250000E+02
2.250000E+02
2.250000E+02
2.250000E+02
2.250000E+02
2.250000E+02
2.250000E+02
2.250000E+02
2.250000E+02
2.250000E+02
2.250000E+02
2.250000E+02
2.250000E+02
2.250000E+02
2.250000E+02
2.250000E+02
2.250000E+02
2.250000E+02
2.250000E+02
2.250000E+02
2.250000E+02
2.250000E+02
2.250000E+02
2.250000E+02
2.250000E+02
2.250000E+02
2.250000E+02
2.250000E+02
2.250000E+02
2.250000E+02
2.250000E+02
2.250000E+02
2.250000E+02
2.250000E+02
2.250000E+02
2.250000E+02
2.250000E+02
2.250000E+02
2.250000E+02
2.250000E+02
2.250000E+02
2.250000E+02
2.250000E+02
2.250000E+02
2.250000E+02
2.250000E+02
2.250000E+02
2.250000E+02
2.250000E+02
2.250000E+02
2.250000E+02
2.250000E+02
2.250000E+02
2.250000E+02
2.250000E+02
2.250000E+02
2.250000E+02
2.250000E+02
2.250000E+02
2.250000E+02
2.250000E+02
2.250000E+02
2.250000E+02
2.250000E+02
2.250000E+02
2.250000E+02
2.250000E+02
2.250000E+02
2.250000E+02
2.250000E+02
2.250000E+02
2.250000E+02
2.250000E+02
2.250000E+02
2.250000E+02
2.250000E+02
2.250000E+02
2.250000E+02
2.250000E+02
2.250000E+02
2.250000E+02
2.250000E+02
2.250000E+02
2.250000E+02
2.250000E+02
2.250000E+02
2.250000E+02
2.250000E+02
2.250000E+02
2.250000E+02
2.250000E+02
2.250000E+02
2.250000E+02
2.250000E+02
2.250000E+02
2.250000E+02
2.300000E+02
2.300000E+02
2.300000E+02
2.300000E+02
2.300000E+02
2.300000E+02
2.300000E+02
2.300000E+02
2.300000E+02
2.300000E+02
2.300000E+02
2.300000E+02
2.300000E+02
2.300000E+02
2.300000E+02
2.300000E+02
2.300000E+02
2.300000E+02
2.300000E+02
2.300000E+02
2.300000E+02
2.300000E+02
2.300000E+02
2.300000E+02
2.300000E+02
2.300000E+02
2.300000E+02
2.300000E+02
2.300000E+02
2.300000E+02
2.300000E+02
2.300000E+02
2.300000E+02
2.300000E+02
2.300000E+02
2.300000E+02
2.300000E+02
2.300000E+02
2.300000E+02
2.300000E+02
2.300000E+02
2.300000E+02
2.300000E+02
2.300000E+02
2.300000E+02
2.300000E+02
2.300000E+02
2.300000E+02
2.300000E+02
2.300000E+02
2.300000E+02
2.300000E+02
2.300000E+02
2.300000E+02
2.300000E+02
2.300000E+02
2.300000E+02
2.300000E+02
2.300000E+02
2.300000E+02
2.300000E+02
2.300000E+02
2.300000E+02
2.300000E+02
2.300000E+02
2.300000E+02
2.300000E+02
2.300000E+02
2.300000E+02
2.300000E+02
2.300000E+02
2.300000E+02
2.300000E+02
2.300000E+02
2.300000E+02
2.300000E+02
2.300000E+02
2.300000E+02
2.300000E+02
2.300000E+02
2.300000E+02
2.300000E+02
2.300000E+02
2.300000E+02
2.300000E+02
2.300000E+02
2.300000E+02
2.300000E+02
2.300000E+02
2.300000E+02
2.300000E+02
2.300000E+02
2.300000E+02
2.300000E+02
2.300000E+02
2.300000E+02
2.300000E+02
2.300000E+02
2.300000E+02
2.300000E+02
2.300000E+02
2.300000E+02
2.300000E+02
2.300000E+02
2.300000E+02
2.300000E+02
2.300000E+02
2.300000E+02
2.300000E+02
2.300000E+02
2.300000E+02
2.300000E+02
2.300000E+02
2.300000E+02
2.300000E+02
2.300000E+02
2.300000E+02
2.300000E+02
2.300000E+02
2.300000E+02
2.300000E+02
2.300000E+02
2.300000E+02
2.300000E+02
2.300000E+02
2.300000E+02
2.300000E+02
2.300000E+02
2.300000E+02
2.300000E+02
2.300000E+02
2.300000E+02
2.300000E+02
2.300000E+02
2.300000E+02
2.300000E+02
2.300000E+02
2.300000E+02
2.300000E+02
2.300000E+02
2.300000E+02
2.300000E+02
2.300000E+02
2.300000E+02
2.300000E+02
2.300000E+02
2.300000E+02
2.300000E+02
2.300000E+02
2.300000E+02
2.300000E+02
2.300000E+02
2.300000E+02
2.300000E+02
2.300000E+02
2.300000E+02
2.300000E+02
2.300000E+02
2.300000E+02
2.300000E+02
2.300000E+02
2.300000E+02
2.300000E+02
2.300000E+02
2.300000E+02
2.300000E+02
2.300000E+02
2.300000E+02
2.300000E+02
2.300000E+02
2.300000E+02
2.300000E+02
2.300000E+02
2.300000E+02
2.300000E+02
2.300000E+02
2.300000E+02
2.300000E+02
2.300000E+02
2.300000E+02
2.300000E+02
2.300000E+02
2.300000E+02
2.300000E+02
2.300000E+02
2.300000E+02
2.300000E+02
2.300000E+02
2.300000E+02
2.300000E+02
2.300000E+02
2.300000E+02
2.300000E+02
2.300000E+02
2.300000E+02
2.300000E+02
2.300000E+02
2.300000E+02
2.300000E+02
2.300000E+02
2.300000E+02
2.350000E+02
2.350000E+02
2.350000E+02
2.350000E+02
2.350000E+02
2.350000E+02
2.350000E+02
2.350000E+02
2.350000E+02
2.350000E+02
2.350000E+02
2.350000E+02
2.350000E+02
2.350000E+02
2.350000E+02
2.350000E+02
2.350000E+02
2.350000E+02
2.350000E+02
2.350000E+02
2.350000E+02
2.350000E+02
2.350000E+02
2.350000E+02
2.350000E+02
2.350000E+02
2.350000E+02
2.350000E+02
2.350000E+02
2.350000E+02
2.350000E+02
2.350000E+02
2.350000E+02
2.350000E+02
2.350000E+02
2.350000E+02
2.350000E+02
2.350000E+02
2.350000E+02
2.350000E+02
2.350000E+02
2.350000E+02
2.350000E+02
2.350000E+02
2.350000E+02
2.350000E+02
2.350000E+02
2.350000E+02
2.350000E+02
2.350000E+02
2.350000E+02
2.350000E+02
2.350000E+02
2.350000E+02
2.350000E+02
2.350000E+02
2.350000E+02
2.350000E+02
2.350000E+02
2.350000E+02
2.350000E+02
2.350000E+02
2.350000E+02
2.350000E+02
2.350000E+02
2.350000E+02
2.350000E+02
2.350000E+02
2.350000E+02
2.350000E+02
2.350000E+02
2.350000E+02
2.350000E+02
2.350000E+02
2.350000E+02
2.350000E+02
2.350000E+02
2.350000E+02
2.350000E+02
2.350000E+02
2.350000E+02
2.350000E+02
2.350000E+02
2.350000E+02
2.350000E+02
2.350000E+02
2.350000E+02
2.350000E+02
2.350000E+02
2.350000E+02
2.350000E+02
2.350000E+02
2.350000E+02
2.350000E+02
2.350000E+02
2.350000E+02
2.350000E+02
2.350000E+02
2.350000E+02
2.350000E+02
2.350000E+02
2.350000E+02
2.350000E+02
2.350000E+02
2.350000E+02
2.350000E+02
2.350000E+02
2.350000E+02
2.350000E+02
2.350000E+02
2.350000E+02
2.350000E+02
2.350000E+02
2.350000E+02
2.350000E+02
2.350000E+02
2.350000E+02
2.350000E+02
2.350000E+02
2.350000E+02
2.350000E+02
2.350000E+02
2.350000E+02
2.350000E+02
2.350000E+02
2.350000E+02
2.350000E+02
2.350000E+02
2.350000E+02
2.350000E+02
2.350000E+02
2.350000E+02
2.350000E+02
2.350000E+02
2.350000E+02
2.350000E+02
2.350000E+02
2.350000E+02
2.350000E+02
2.350000E+02
2.350000E+02
2.350000E+02
2.350000E+02
2.350000E+02
2.350000E+02
2.350000E+02
2.350000E+02
2.350000E+02
2.350000E+02
2.350000E+02
2.350000E+02
2.350000E+02
2.350000E+02
2.350000E+02
2.350000E+02
2.350000E+02
2.350000E+02
2.350000E+02
2.350000E+02
2.350000E+02
2.350000E+02
2.350000E+02
2.350000E+02
2.350000E+02
2.350000E+02
2.350000E+02
2.350000E+02
2.350000E+02
2.350000E+02
2.350000E+02
2.350000E+02
2.350000E+02
2.350000E+02
2.350000E+02
2.350000E+02
2.350000E+02
2.350000E+02
2.350000E+02
2.350000E+02
2.350000E+02
2.350000E+02
2.350000E+02
2.350000E+02
2.350000E+02
2.350000E+02
2.350000E+02
2.350000E+02
2.350000E+02
2.350000E+02
2.350000E+02
2.350000E+02
2.350000E+02
2.350000E+02
2.350000E+02
2.350000E+02
2.350000E+02
2.350000E+02
2.350000E+02
2.350000E+02
2.350000E+02
2.350000E+02
2.400000E+02
2.400000E+02
2.400000E+02
2.400000E+02
2.400000E+02
2.400000E+02
2.400000E+02
2.400000E+02
2.400000E+02
2.400000E+02
2.400000E+02
2.400000E+02
2.400000E+02
2.400000E+02
2.400000E+02
2.400000E+02
2.400000E+02
2.400000E+02
2.400000E+02
2.400000E+02
2.400000E+02
2.400000E+02
2.400000E+02
2.400000E+02
2.400000E+02
2.400000E+02
2.400000E+02
2.400000E+02
2.400000E+02
2.400000E+02
2.400000E+02
2.400000E+02
2.400000E+02
2.400000E+02
2.400000E+02
2.400000E+02
2.400000E+02
2.400000E+02
2.400000E+02
2.400000E+02
2.400000E+02
2.400000E+02
2.400000E+02
2.400000E+02
2.400000E+02
2.400000E+02
2.400000E+02
2.400000E+02
2.400000E+02
2.400000E+02
2.400000E+02
2.400000E+02
2.400000E+02
2.400000E+02
2.400000E+02
2.400000E+02
2.400000E+02
2.400000E+02
2.400000E+02
2.400000E+02
2.400000E+02
2.400000E+02
2.400000E+02
2.400000E+02
2.400000E+02
2.400000E+02
2.400000E+02
2.400000E+02
2.400000E+02
2.400000E+02
2.400000E+02
2.400000E+02
2.400000E+02
2.400000E+02
2.400000E+02
2.400000E+02
2.400000E+02
2.400000E+02
2.400000E+02
2.400000E+02
2.400000E+02
2.400000E+02
2.400000E+02
2.400000E+02
2.400000E+02
2.400000E+02
2.400000E+02
2.400000E+02
2.400000E+02
2.400000E+02
2.400000E+02
2.400000E+02
2.400000E+02
2.400000E+02
2.400000E+02
2.400000E+02
2.400000E+02
2.400000E+02
2.400000E+02
2.400000E+02
2.400000E+02
2.400000E+02
2.400000E+02
2.400000E+02
2.400000E+02
2.400000E+02
2.400000E+02
2.400000E+02
2.400000E+02
2.400000E+02
2.400000E+02
2.400000E+02
2.400000E+02
2.400000E+02
2.400000E+02
2.400000E+02
2.400000E+02
2.400000E+02
2.400000E+02
2.400000E+02
2.400000E+02
2.400000E+02
2.400000E+02
2.400000E+02
2.400000E+02
2.400000E+02
2.400000E+02
2.400000E+02
2.400000E+02
2.400000E+02
2.400000E+02
2.400000E+02
2.400000E+02
2.400000E+02
2.400000E+02
2.400000E+02
2.400000E+02
2.400000E+02
2.400000E+02
2.400000E+02
2.400000E+02
2.400000E+02
2.400000E+02
2.400000E+02
2.400000E+02
2.400000E+02
2.400000E+02
2.400000E+02
2.400000E+02
2.400000E+02
2.400000E+02
2.400000E+02
2.400000E+02
2.400000E+02
2.400000E+02
2.400000E+02
2.400000E+02
2.400000E+02
2.400000E+02
2.400000E+02
2.400000E+02
2.400000E+02
2.400000E+02
2.400000E+02
2.400000E+02
2.400000E+02
2.400000E+02
2.400000E+02
2.400000E+02
2.400000E+02
2.400000E+02
2.400000E+02
2.400000E+02
2.400000E+02
2.400000E+02
2.400000E+02
2.400000E+02
2.400000E+02
2.400000E+02
2.400000E+02
2.400000E+02
2.400000E+02
2.400000E+02
2.400000E+02
2.400000E+02
2.400000E+02
2.400000E+02
2.400000E+02
2.400000E+02
2.400000E+02
2.400000E+02
2.400000E+02
2.400000E+02
2.400000E+02
2.400000E+02
2.400000E+02
2.400000E+02
2.400000E+02
2.400000E+02
2.400000E+02
2.400000E+02
2.450000E+02
2.450000E+02
2.450000E+02
2.450000E+02
2.450000E+02
2.450000E+02
2.450000E+02
2.450000E+02
2.450000E+02
2.450000E+02
2.450000E+02
2.450000E+02
2.450000E+02
2.450000E+02
2.450000E+02
2.450000E+02
2.450000E+02
2.450000E+02
2.450000E+02
2.450000E+02
2.450000E+02
2.450000E+02
2.450000E+02
2.450000E+02
2.450000E+02
2.450000E+02
2.450000E+02
2.450000E+02
2.450000E+02
2.450000E+02
2.450000E+02
2.450000E+02
2.450000E+02
2.450000E+02
2.450000E+02
2.450000E+02
2.450000E+02
2.450000E+02
2.450000E+02
2.450000E+02
2.450000E+02
2.450000E+02
2.450000E+02
2.450000E+02
2.450000E+02
2.450000E+02
2.450000E+02
2.450000E+02
2.450000E+02
2.450000E+02
2.450000E+02
2.450000E+02
2.450000E+02
2.450000E+02
2.450000E+02
2.450000E+02
2.450000E+02
2.450000E+02
2.450000E+02
2.450000E+02
2.450000E+02
2.450000E+02
2.450000E+02
2.450000E+02
2.450000E+02
2.450000E+02
2.450000E+02
2.450000E+02
2.450000E+02
2.450000E+02
2.450000E+02
2.450000E+02
2.450000E+02
2.450000E+02
2.450000E+02
2.450000E+02
2.450000E+02
2.450000E+02
2.450000E+02
2.450000E+02
2.450000E+02
2.450000E+02
2.450000E+02
2.450000E+02
2.450000E+02
2.450000E+02
2.450000E+02
2.450000E+02
2.450000E+02
2.450000E+02
2.450000E+02
2.450000E+02
2.450000E+02
2.450000E+02
2.450000E+02
2.450000E+02
2.450000E+02
2.450000E+02
2.450000E+02
2.450000E+02
2.450000E+02
2.450000E+02
2.450000E+02
2.450000E+02
2.450000E+02
2.450000E+02
2.450000E+02
2.450000E+02
2.450000E+02
2.450000E+02
2.450000E+02
2.450000E+02
2.450000E+02
2.450000E+02
2.450000E+02
2.450000E+02
2.450000E+02
2.450000E+02
2.450000E+02
2.450000E+02
2.450000E+02
2.450000E+02
2.450000E+02
2.450000E+02
2.450000E+02
2.450000E+02
2.450000E+02
2.450000E+02
2.450000E+02
2.450000E+02
2.450000E+02
2.450000E+02
2.450000E+02
2.450000E+02
2.450000E+02
2.450000E+02
2.450000E+02
2.450000E+02
2.450000E+02
2.450000E+02
2.450000E+02
2.450000E+02
2.450000E+02
2.450000E+02
2.450000E+02
2.450000E+02
2.450000E+02
2.450000E+02
2.450000E+02
2.450000E+02
2.450000E+02
2.450000E+02
2.450000E+02
2.450000E+02
2.450000E+02
2.450000E+02
2.450000E+02
2.450000E+02
2.450000E+02
2.450000E+02
2.450000E+02
2.450000E+02
2.450000E+02
2.450000E+02
2.450000E+02
2.450000E+02
2.450000E+02
2.450000E+02
2.450000E+02
2.450000E+02
2.450000E+02
2.450000E+02
2.450000E+02
2.450000E+02
2.450000E+02
2.450000E+02
2.450000E+02
2.450000E+02
2.450000E+02
2.450000E+02
2.450000E+02
2.450000E+02
2.450000E+02
2.450000E+02
2.450000E+02
2.450000E+02
2.450000E+02
2.450000E+02
2.450000E+02
2.450000E+02
2.450000E+02
2.450000E+02
2.450000E+02
2.450000E+02
2.450000E+02
2.450000E+02
2.450000E+02
2.450000E+02
2.450000E+02
2.450000E+02
2.450000E+02
2.500000E+02
2.500000E+02
2.500000E+02
2.500000E+02
2.500000E+02
2.500000E+02
2.500000E+02
2.500000E+02
2.500000E+02
2.500000E+02
2.500000E+02
2.500000E+02
2.500000E+02
2.500000E+02
2.500000E+02
2.500000E+02
2.500000E+02
2.500000E+02
2.500000E+02
2.500000E+02
2.500000E+02
2.500000E+02
2.500000E+02
2.500000E+02
2.500000E+02
2.500000E+02
2.500000E+02
2.500000E+02
2.500000E+02
2.500000E+02
2.500000E+02
2.500000E+02
2.500000E+02
2.500000E+02
2.500000E+02
2.500000E+02
2.500000E+02
2.500000E+02
2.500000E+02
2.500000E+02
2.500000E+02
2.500000E+02
2.500000E+02
2.500000E+02
2.500000E+02
2.500000E+02
2.500000E+02
2.500000E+02
2.500000E+02
2.500000E+02
2.500000E+02
2.500000E+02
2.500000E+02
2.500000E+02
2.500000E+02
2.500000E+02
2.500000E+02
2.500000E+02
2.500000E+02
2.500000E+02
2.500000E+02
2.500000E+02
2.500000E+02
2.500000E+02
2.500000E+02
2.500000E+02
2.500000E+02
2.500000E+02
2.500000E+02
2.500000E+02
2.500000E+02
2.500000E+02
2.500000E+02
2.500000E+02
2.500000E+02
2.500000E+02
2.500000E+02
2.500000E+02
2.500000E+02
2.500000E+02
2.500000E+02
2.500000E+02
2.500000E+02
2.500000E+02
2.500000E+02
2.500000E+02
2.500000E+02
2.500000E+02
2.500000E+02
2.500000E+02
2.500000E+02
2.500000E+02
2.500000E+02
2.500000E+02
2.500000E+02
2.500000E+02
2.500000E+02
2.500000E+02
2.500000E+02
2.500000E+02
2.500000E+02
2.500000E+02
2.500000E+02
2.500000E+02
2.500000E+02
2.500000E+02
2.500000E+02
2.500000E+02
2.500000E+02
2.500000E+02
2.500000E+02
2.500000E+02
2.500000E+02
2.500000E+02
2.500000E+02
2.500000E+02
2.500000E+02
2.500000E+02
2.500000E+02
2.500000E+02
2.500000E+02
2.500000E+02
2.500000E+02
2.500000E+02
2.500000E+02
2.500000E+02
2.500000E+02
2.500000E+02
2.500000E+02
2.500000E+02
2.500000E+02
2.500000E+02
2.500000E+02
2.500000E+02
2.500000E+02
2.500000E+02
2.500000E+02
2.500000E+02
2.500000E+02
2.500000E+02
2.500000E+02
2.500000E+02
2.500000E+02
2.500000E+02
2.500000E+02
2.500000E+02
2.500000E+02
2.500000E+02
2.500000E+02
2.500000E+02
2.500000E+02
2.500000E+02
2.500000E+02
2.500000E+02
2.500000E+02
2.500000E+02
2.500000E+02
2.500000E+02
2.500000E+02
2.500000E+02
2.500000E+02
2.500000E+02
2.500000E+02
2.500000E+02
2.500000E+02
2.500000E+02
2.500000E+02
2.500000E+02
2.500000E+02
2.500000E+02
2.500000E+02
2.500000E+02
2.500000E+02
2.500000E+02
2.500000E+02
2.500000E+02
2.500000E+02
2.500000E+02
2.500000E+02
2.500000E+02
2.500000E+02
2.500000E+02
2.500000E+02
2.500000E+02
2.500000E+02
2.500000E+02
2.500000E+02
2.500000E+02
2.500000E+02
2.500000E+02
2.500000E+02
2.500000E+02
2.500000E+02
2.500000E+02
2.500000E+02
2.500000E+02
2.500000E+02
2.500000E+02
2.500000E+02
2.500000E+02
2.500000E+02
2.550000E+02
2.550000E+02
2.550000E+02
2.550000E+02
2.550000E+02
2.550000E+02
2.550000E+02
2.550000E+02
2.550000E+02
2.550000E+02
2.550000E+02
2.550000E+02
2.550000E+02
2.550000E+02
2.550000E+02
2.550000E+02
2.550000E+02
2.550000E+02
2.550000E+02
2.550000E+02
2.550000E+02
2.550000E+02
2.550000E+02
2.550000E+02
2.550000E+02
2.550000E+02
2.550000E+02
2.550000E+02
2.550000E+02
2.550000E+02
2.550000E+02
2.550000E+02
2.550000E+02
2.550000E+02
2.550000E+02
2.550000E+02
2.550000E+02
2.550000E+02
2.550000E+02
2.550000E+02
2.550000E+02
2.550000E+02
2.550000E+02
2.550000E+02
2.550000E+02
2.550000E+02
2.550000E+02
2.550000E+02
2.550000E+02
2.550000E+02
2.550000E+02
2.550000E+02
2.550000E+02
2.550000E+02
2.550000E+02
2.550000E+02
2.550000E+02
2.550000E+02
2.550000E+02
2.550000E+02
2.550000E+02
2.550000E+02
2.550000E+02
2.550000E+02
2.550000E+02
2.550000E+02
2.550000E+02
2.550000E+02
2.550000E+02
2.550000E+02
2.550000E+02
2.550000E+02
2.550000E+02
2.550000E+02
2.550000E+02
2.550000E+02
2.550000E+02
2.550000E+02
2.550000E+02
2.550000E+02
2.550000E+02
2.550000E+02
2.550000E+02
2.550000E+02
2.550000E+02
2.550000E+02
2.550000E+02
2.550000E+02
2.550000E+02
2.550000E+02
2.550000E+02
2.550000E+02
2.550000E+02
2.550000E+02
2.550000E+02
2.550000E+02
2.550000E+02
2.550000E+02
2.550000E+02
2.550000E+02
2.550000E+02
2.550000E+02
2.550000E+02
2.550000E+02
2.550000E+02
2.550000E+02
2.550000E+02
2.550000E+02
2.550000E+02
2.550000E+02
2.550000E+02
2.550000E+02
2.550000E+02
2.550000E+02
2.550000E+02
2.550000E+02
2.550000E+02
2.550000E+02
2.550000E+02
2.550000E+02
2.550000E+02
2.550000E+02
2.550000E+02
2.550000E+02
2.550000E+02
2.550000E+02
2.550000E+02
2.550000E+02
2.550000E+02
2.550000E+02
2.550000E+02
2.550000E+02
2.550000E+02
2.550000E+02
2.550000E+02
2.550000E+02
2.550000E+02
2.550000E+02
2.550000E+02
2.550000E+02
2.550000E+02
2.550000E+02
2.550000E+02
2.550000E+02
2.550000E+02
2.550000E+02
2.550000E+02
2.550000E+02
2.550000E+02
2.550000E+02
2.550000E+02
2.550000E+02
2.550000E+02
2.550000E+02
2.550000E+02
2.550000E+02
2.550000E+02
2.550000E+02
2.550000E+02
2.550000E+02
2.550000E+02
2.550000E+02
2.550000E+02
2.550000E+02
2.550000E+02
2.550000E+02
2.550000E+02
2.550000E+02
2.550000E+02
2.550000E+02
2.550000E+02
2.550000E+02
2.550000E+02
2.550000E+02
2.550000E+02
2.550000E+02
2.550000E+02
2.550000E+02
2.550000E+02
2.550000E+02
2.550000E+02
2.550000E+02
2.550000E+02
2.550000E+02
2.550000E+02
2.550000E+02
2.550000E+02
2.550000E+02
2.550000E+02
2.550000E+02
2.550000E+02
2.550000E+02
2.550000E+02
2.550000E+02
2.550000E+02
2.550000E+02
2.550000E+02
2.550000E+02
2.550000E+02
2.550000E+02
2.550000E+02
2.600000E+02
2.600000E+02
2.600000E+02
2.600000E+02
2.600000E+02
2.600000E+02
2.600000E+02
2.600000E+02
2.600000E+02
2.600000E+02
2.600000E+02
2.600000E+02
2.600000E+02
2.600000E+02
2.600000E+02
2.600000E+02
2.600000E+02
2.600000E+02
2.600000E+02
2.600000E+02
2.600000E+02
2.600000E+02
2.600000E+02
2.600000E+02
2.600000E+02
2.600000E+02
2.600000E+02
2.600000E+02
2.600000E+02
2.600000E+02
2.600000E+02
2.600000E+02
2.600000E+02
2.600000E+02
2.600000E+02
2.600000E+02
2.600000E+02
2.600000E+02
2.600000E+02
2.600000E+02
2.600000E+02
2.600000E+02
2.600000E+02
2.600000E+02
2.600000E+02
2.600000E+02
2.600000E+02
2.600000E+02
2.600000E+02
2.600000E+02
2.600000E+02
2.600000E+02
2.600000E+02
2.600000E+02
2.600000E+02
2.600000E+02
2.600000E+02
2.600000E+02
2.600000E+02
2.600000E+02
2.600000E+02
2.600000E+02
2.600000E+02
2.600000E+02
2.600000E+02
2.600000E+02
2.600000E+02
2.600000E+02
2.600000E+02
2.600000E+02
2.600000E+02
2.600000E+02
2.600000E+02
2.600000E+02
2.600000E+02
2.600000E+02
2.600000E+02
2.600000E+02
2.600000E+02
2.600000E+02
2.600000E+02
2.600000E+02
2.600000E+02
2.600000E+02
2.600000E+02
2.600000E+02
2.600000E+02
2.600000E+02
2.600000E+02
2.600000E+02
2.600000E+02
2.600000E+02
2.600000E+02
2.600000E+02
2.600000E+02
2.600000E+02
2.600000E+02
2.600000E+02
2.600000E+02
2.600000E+02
2.600000E+02
2.600000E+02
2.600000E+02
2.600000E+02
2.600000E+02
2.600000E+02
2.600000E+02
2.600000E+02
2.600000E+02
2.600000E+02
2.600000E+02
2.600000E+02
2.600000E+02
2.600000E+02
2.600000E+02
2.600000E+02
2.600000E+02
2.600000E+02
2.600000E+02
2.600000E+02
2.600000E+02
2.600000E+02
2.600000E+02
2.600000E+02
2.600000E+02
2.600000E+02
2.600000E+02
2.600000E+02
2.600000E+02
2.600000E+02
2.600000E+02
2.600000E+02
2.600000E+02
2.600000E+02
2.600000E+02
2.600000E+02
2.600000E+02
2.600000E+02
2.600000E+02
2.600000E+02
2.600000E+02
2.600000E+02
2.600000E+02
2.600000E+02
2.600000E+02
2.600000E+02
2.600000E+02
2.600000E+02
2.600000E+02
2.600000E+02
2.600000E+02
2.600000E+02
2.600000E+02
2.600000E+02
2.600000E+02
2.600000E+02
2.600000E+02
2.600000E+02
2.600000E+02
2.600000E+02
2.600000E+02
2.600000E+02
2.600000E+02
2.600000E+02
2.600000E+02
2.600000E+02
2.600000E+02
2.600000E+02
2.600000E+02
2.600000E+02
2.600000E+02
2.600000E+02
2.600000E+02
2.600000E+02
2.600000E+02
2.600000E+02
2.600000E+02
2.600000E+02
2.600000E+02
2.600000E+02
2.600000E+02
2.600000E+02
2.600000E+02
2.600000E+02
2.600000E+02
2.600000E+02
2.600000E+02
2.600000E+02
2.600000E+02
2.600000E+02
2.600000E+02
2.600000E+02
2.600000E+02
2.600000E+02
2.600000E+02
2.600000E+02
2.600000E+02
2.600000E+02
2.600000E+02
2.600000E+02
2.600000E+02
2.650000E+02
2.650000E+02
2.650000E+02
2.650000E+02
2.650000E+02
2.650000E+02
2.650000E+02
2.650000E+02
2.650000E+02
2.650000E+02
2.650000E+02
2.650000E+02
2.650000E+02
2.650000E+02
2.650000E+02
2.650000E+02
2.650000E+02
2.650000E+02
2.650000E+02
2.650000E+02
2.650000E+02
2.650000E+02
2.650000E+02
2.650000E+02
2.650000E+02
2.650000E+02
2.650000E+02
2.650000E+02
2.650000E+02
2.650000E+02
2.650000E+02
2.650000E+02
2.650000E+02
2.650000E+02
2.650000E+02
2.650000E+02
2.650000E+02
2.650000E+02
2.650000E+02
2.650000E+02
2.650000E+02
2.650000E+02
2.650000E+02
2.650000E+02
2.650000E+02
2.650000E+02
2.650000E+02
2.650000E+02
2.650000E+02
2.650000E+02
2.650000E+02
2.650000E+02
2.650000E+02
2.650000E+02
2.650000E+02
2.650000E+02
2.650000E+02
2.650000E+02
2.650000E+02
2.650000E+02
2.650000E+02
2.650000E+02
2.650000E+02
2.650000E+02
2.650000E+02
2.650000E+02
2.650000E+02
2.650000E+02
2.650000E+02
2.650000E+02
2.650000E+02
2.650000E+02
2.650000E+02
2.650000E+02
2.650000E+02
2.650000E+02
2.650000E+02
2.650000E+02
2.650000E+02
2.650000E+02
2.650000E+02
2.650000E+02
2.650000E+02
2.650000E+02
2.650000E+02
2.650000E+02
2.650000E+02
2.650000E+02
2.650000E+02
2.650000E+02
2.650000E+02
2.650000E+02
2.650000E+02
2.650000E+02
2.650000E+02
2.650000E+02
2.650000E+02
2.650000E+02
2.650000E+02
2.650000E+02
2.650000E+02
2.650000E+02
2.650000E+02
2.650000E+02
2.650000E+02
2.650000E+02
2.650000E+02
2.650000E+02
2.650000E+02
2.650000E+02
2.650000E+02
2.650000E+02
2.650000E+02
2.650000E+02
2.650000E+02
2.650000E+02
2.650000E+02
2.650000E+02
2.650000E+02
2.650000E+02
2.650000E+02
2.650000E+02
2.650000E+02
2.650000E+02
2.650000E+02
2.650000E+02
2.650000E+02
2.650000E+02
2.650000E+02
2.650000E+02
2.650000E+02
2.650000E+02
2.650000E+02
2.650000E+02
2.650000E+02
2.650000E+02
2.650000E+02
2.650000E+02
2.650000E+02
2.650000E+02
2.650000E+02
2.650000E+02
2.650000E+02
2.650000E+02
2.650000E+02
2.650000E+02
2.650000E+02
2.650000E+02
2.650000E+02
2.650000E+02
2.650000E+02
2.650000E+02
2.650000E+02
2.650000E+02
2.650000E+02
2.650000E+02
2.650000E+02
2.650000E+02
2.650000E+02
2.650000E+02
2.650000E+02
2.650000E+02
2.650000E+02
2.650000E+02
2.650000E+02
2.650000E+02
2.650000E+02
2.650000E+02
2.650000E+02
2.650000E+02
2.650000E+02
2.650000E+02
2.650000E+02
2.650000E+02
2.650000E+02
2.650000E+02
2.650000E+02
2.650000E+02
2.650000E+02
2.650000E+02
2.650000E+02
2.650000E+02
2.650000E+02
2.650000E+02
2.650000E+02
2.650000E+02
2.650000E+02
2.650000E+02
2.650000E+02
2.650000E+02
2.650000E+02
2.650000E+02
2.650000E+02
2.650000E+02
2.650000E+02
2.650000E+02
2.650000E+02
2.650000E+02
2.650000E+02
2.650000E+02
2.650000E+02
2.700000E+02
2.700000E+02
2.700000E+02
2.700000E+02
2.700000E+02
2.700000E+02
2.700000E+02
2.700000E+02
2.700000E+02
2.700000E+02
2.700000E+02
2.700000E+02
2.700000E+02
2.700000E+02
2.700000E+02
2.700000E+02
2.700000E+02
2.700000E+02
2.700000E+02
2.700000E+02
2.700000E+02
2.700000E+02
2.700000E+02
2.700000E+02
2.700000E+02
2.700000E+02
2.700000E+02
2.700000E+02
2.700000E+02
2.700000E+02
2.700000E+02
2.700000E+02
2.700000E+02
2.700000E+02
2.700000E+02
2.700000E+02
2.700000E+02
2.700000E+02
2.700000E+02
2.700000E+02
2.700000E+02
2.700000E+02
2.700000E+02
2.700000E+02
2.700000E+02
2.700000E+02
2.700000E+02
2.700000E+02
2.700000E+02
2.700000E+02
2.700000E+02
2.700000E+02
2.700000E+02
2.700000E+02
2.700000E+02
2.700000E+02
2.700000E+02
2.700000E+02
2.700000E+02
2.700000E+02
2.700000E+02
2.700000E+02
2.700000E+02
2.700000E+02
2.700000E+02
2.700000E+02
2.700000E+02
2.700000E+02
2.700000E+02
2.700000E+02
2.700000E+02
2.700000E+02
2.700000E+02
2.700000E+02
2.700000E+02
2.700000E+02
2.700000E+02
2.700000E+02
2.700000E+02
2.700000E+02
2.700000E+02
2.700000E+02
2.700000E+02
2.700000E+02
2.700000E+02
2.700000E+02
2.700000E+02
2.700000E+02
2.700000E+02
2.700000E+02
2.700000E+02
2.700000E+02
2.700000E+02
2.700000E+02
2.700000E+02
2.700000E+02
2.700000E+02
2.700000E+02
2.700000E+02
2.700000E+02
2.700000E+02
2.700000E+02
2.700000E+02
2.700000E+02
2.700000E+02
2.700000E+02
2.700000E+02
2.700000E+02
2.700000E+02
2.700000E+02
2.700000E+02
2.700000E+02
2.700000E+02
2.700000E+02
2.700000E+02
2.700000E+02
2.700000E+02
2.700000E+02
2.700000E+02
2.700000E+02
2.700000E+02
2.700000E+02
2.700000E+02
2.700000E+02
2.700000E+02
2.700000E+02
2.700000E+02
2.700000E+02
2.700000E+02
2.700000E+02
2.700000E+02
2.700000E+02
2.700000E+02
2.700000E+02
2.700000E+02
2.700000E+02
2.700000E+02
2.700000E+02
2.700000E+02
2.700000E+02
2.700000E+02
2.700000E+02
2.700000E+02
2.700000E+02
2.700000E+02
2.700000E+02
2.700000E+02
2.700000E+02
2.700000E+02
2.700000E+02
2.700000E+02
2.700000E+02
2.700000E+02
2.700000E+02
2.700000E+02
2.700000E+02
2.700000E+02
2.700000E+02
2.700000E+02
2.700000E+02
2.700000E+02
2.700000E+02
2.700000E+02
2.700000E+02
2.700000E+02
2.700000E+02
2.700000E+02
2.700000E+02
2.700000E+02
2.700000E+02
2.700000E+02
2.700000E+02
2.700000E+02
2.700000E+02
2.700000E+02
2.700000E+02
2.700000E+02
2.700000E+02
2.700000E+02
2.700000E+02
2.700000E+02
2.700000E+02
2.700000E+02
2.700000E+02
2.700000E+02
2.700000E+02
2.700000E+02
2.700000E+02
2.700000E+02
2.700000E+02
2.700000E+02
2.700000E+02
2.700000E+02
2.700000E+02
2.700000E+02
2.700000E+02
2.700000E+02
2.700000E+02
2.700000E+02
2.700000E+02
2.700000E+02
2.750000E+02
2.750000E+02
2.750000E+02
2.750000E+02
2.750000E+02
2.750000E+02
2.750000E+02
2.750000E+02
2.750000E+02
2.750000E+02
2.750000E+02
2.750000E+02
2.750000E+02
2.750000E+02
2.750000E+02
2.750000E+02
2.750000E+02
2.750000E+02
2.750000E+02
2.750000E+02
2.750000E+02
2.750000E+02
2.750000E+02
2.750000E+02
2.750000E+02
2.750000E+02
2.750000E+02
2.750000E+02
2.750000E+02
2.750000E+02
2.750000E+02
2.750000E+02
2.750000E+02
2.750000E+02
2.750000E+02
2.750000E+02
2.750000E+02
2.750000E+02
2.750000E+02
2.750000E+02
2.750000E+02
2.750000E+02
2.750000E+02
2.750000E+02
2.750000E+02
2.750000E+02
2.750000E+02
2.750000E+02
2.750000E+02
2.750000E+02
2.750000E+02
2.750000E+02
2.750000E+02
2.750000E+02
2.750000E+02
2.750000E+02
2.750000E+02
2.750000E+02
2.750000E+02
2.750000E+02
2.750000E+02
2.750000E+02
2.750000E+02
2.750000E+02
2.750000E+02
2.750000E+02
2.750000E+02
2.750000E+02
2.750000E+02
2.750000E+02
2.750000E+02
2.750000E+02
2.750000E+02
2.750000E+02
2.750000E+02
2.750000E+02
2.750000E+02
2.750000E+02
2.750000E+02
2.750000E+02
2.750000E+02
2.750000E+02
2.750000E+02
2.750000E+02
2.750000E+02
2.750000E+02
2.750000E+02
2.750000E+02
2.750000E+02
2.750000E+02
2.750000E+02
2.750000E+02
2.750000E+02
2.750000E+02
2.750000E+02
2.750000E+02
2.750000E+02
2.750000E+02
2.750000E+02
2.750000E+02
2.750000E+02
2.750000E+02
2.750000E+02
2.750000E+02
2.750000E+02
2.750000E+02
2.750000E+02
2.750000E+02
2.750000E+02
2.750000E+02
2.750000E+02
2.750000E+02
2.750000E+02
2.750000E+02
2.750000E+02
2.750000E+02
2.750000E+02
2.750000E+02
2.750000E+02
2.750000E+02
2.750000E+02
2.750000E+02
2.750000E+02
2.750000E+02
2.750000E+02
2.750000E+02
2.750000E+02
2.750000E+02
2.750000E+02
2.750000E+02
2.750000E+02
2.750000E+02
2.750000E+02
2.750000E+02
2.750000E+02
2.750000E+02
2.750000E+02
2.750000E+02
2.750000E+02
2.750000E+02
2.750000E+02
2.750000E+02
2.750000E+02
2.750000E+02
2.750000E+02
2.750000E+02
2.750000E+02
2.750000E+02
2.750000E+02
2.750000E+02
2.750000E+02
2.750000E+02
2.750000E+02
2.750000E+02
2.750000E+02
2.750000E+02
2.750000E+02
2.750000E+02
2.750000E+02
2.750000E+02
2.750000E+02
2.750000E+02
2.750000E+02
2.750000E+02
2.750000E+02
2.750000E+02
2.750000E+02
2.750000E+02
2.750000E+02
2.750000E+02
2.750000E+02
2.750000E+02
2.750000E+02
2.750000E+02
2.750000E+02
2.750000E+02
2.750000E+02
2.750000E+02
2.750000E+02
2.750000E+02
2.750000E+02
2.750000E+02
2.750000E+02
2.750000E+02
2.750000E+02
2.750000E+02
2.750000E+02
2.750000E+02
2.750000E+02
2.750000E+02
2.750000E+02
2.750000E+02
2.750000E+02
2.750000E+02
2.750000E+02
2.750000E+02
2.750000E+02
2.750000E+02
2.750000E+02
2.750000E+02
2.750000E+02
2.800000E+02
2.800000E+02
2.800000E+02
2.800000E+02
2.800000E+02
2.800000E+02
2.800000E+02
2.800000E+02
2.800000E+02
2.800000E+02
2.800000E+02
2.800000E+02
2.800000E+02
2.800000E+02
2.800000E+02
2.800000E+02
2.800000E+02
2.800000E+02
2.800000E+02
2.800000E+02
2.800000E+02
2.800000E+02
2.800000E+02
2.800000E+02
2.800000E+02
2.800000E+02
2.800000E+02
2.800000E+02
2.800000E+02
2.800000E+02
2.800000E+02
2.800000E+02
2.800000E+02
2.800000E+02
2.800000E+02
2.800000E+02
2.800000E+02
2.800000E+02
2.800000E+02
2.800000E+02
2.800000E+02
2.800000E+02
2.800000E+02
2.800000E+02
2.800000E+02
2.800000E+02
2.800000E+02
2.800000E+02
2.800000E+02
2.800000E+02
2.800000E+02
2.800000E+02
2.800000E+02
2.800000E+02
2.800000E+02
2.800000E+02
2.800000E+02
2.800000E+02
2.800000E+02
2.800000E+02
2.800000E+02
2.800000E+02
2.800000E+02
2.800000E+02
2.800000E+02
2.800000E+02
2.800000E+02
2.800000E+02
2.800000E+02
2.800000E+02
2.800000E+02
2.800000E+02
2.800000E+02
2.800000E+02
2.800000E+02
2.800000E+02
2.800000E+02
2.800000E+02
2.800000E+02
2.800000E+02
2.800000E+02
2.800000E+02
2.800000E+02
2.800000E+02
2.800000E+02
2.800000E+02
2.800000E+02
2.800000E+02
2.800000E+02
2.800000E+02
2.800000E+02
2.800000E+02
2.800000E+02
2.800000E+02
2.800000E+02
2.800000E+02
2.800000E+02
2.800000E+02
2.800000E+02
2.800000E+02
2.800000E+02
2.800000E+02
2.800000E+02
2.800000E+02
2.800000E+02
2.800000E+02
2.800000E+02
2.800000E+02
2.800000E+02
2.800000E+02
2.800000E+02
2.800000E+02
2.800000E+02
2.800000E+02
2.800000E+02
2.800000E+02
2.800000E+02
2.800000E+02
2.800000E+02
2.800000E+02
2.800000E+02
2.800000E+02
2.800000E+02
2.800000E+02
2.800000E+02
2.800000E+02
2.800000E+02
2.800000E+02
2.800000E+02
2.800000E+02
2.800000E+02
2.800000E+02
2.800000E+02
2.800000E+02
2.800000E+02
2.800000E+02
2.800000E+02
2.800000E+02
2.800000E+02
2.800000E+02
2.800000E+02
2.800000E+02
2.800000E+02
2.800000E+02
2.800000E+02
2.800000E+02
2.800000E+02
2.800000E+02
2.800000E+02
2.800000E+02
2.800000E+02
2.800000E+02
2.800000E+02
2.800000E+02
2.800000E+02
2.800000E+02
2.800000E+02
2.800000E+02
2.800000E+02
2.800000E+02
2.800000E+02
2.800000E+02
2.800000E+02
2.800000E+02
2.800000E+02
2.800000E+02
2.800000E+02
2.800000E+02
2.800000E+02
2.800000E+02
2.800000E+02
2.800000E+02
2.800000E+02
2.800000E+02
2.800000E+02
2.800000E+02
2.800000E+02
2.800000E+02
2.800000E+02
2.800000E+02
2.800000E+02
2.800000E+02
2.800000E+02
2.800000E+02
2.800000E+02
2.800000E+02
2.800000E+02
2.800000E+02
2.800000E+02
2.800000E+02
2.800000E+02
2.800000E+02
2.800000E+02
2.800000E+02
2.800000E+02
2.800000E+02
2.800000E+02
2.800000E+02
2.800000E+02
2.800000E+02
2.800000E+02
2.850000E+02
2.850000E+02
2.850000E+02
2.850000E+02
2.850000E+02
2.850000E+02
2.850000E+02
2.850000E+02
2.850000E+02
2.850000E+02
2.850000E+02
2.850000E+02
2.850000E+02
2.850000E+02
2.850000E+02
2.850000E+02
2.850000E+02
2.850000E+02
2.850000E+02
2.850000E+02
2.850000E+02
2.850000E+02
2.850000E+02
2.850000E+02
2.850000E+02
2.850000E+02
2.850000E+02
2.850000E+02
2.850000E+02
2.850000E+02
2.850000E+02
2.850000E+02
2.850000E+02
2.850000E+02
2.850000E+02
2.850000E+02
2.850000E+02
2.850000E+02
2.850000E+02
2.850000E+02
2.850000E+02
2.850000E+02
2.850000E+02
2.850000E+02
2.850000E+02
2.850000E+02
2.850000E+02
2.850000E+02
2.850000E+02
2.850000E+02
2.850000E+02
2.850000E+02
2.850000E+02
2.850000E+02
2.850000E+02
2.850000E+02
2.850000E+02
2.850000E+02
2.850000E+02
2.850000E+02
2.850000E+02
2.850000E+02
2.850000E+02
2.850000E+02
2.850000E+02
2.850000E+02
2.850000E+02
2.850000E+02
2.850000E+02
2.850000E+02
2.850000E+02
2.850000E+02
2.850000E+02
2.850000E+02
2.850000E+02
2.850000E+02
2.850000E+02
2.850000E+02
2.850000E+02
2.850000E+02
2.850000E+02
2.850000E+02
2.850000E+02
2.850000E+02
2.850000E+02
2.850000E+02
2.850000E+02
2.850000E+02
2.850000E+02
2.850000E+02
2.850000E+02
2.850000E+02
2.850000E+02
2.850000E+02
2.850000E+02
2.850000E+02
2.850000E+02
2.850000E+02
2.850000E+02
2.850000E+02
2.850000E+02
2.850000E+02
2.850000E+02
2.850000E+02
2.850000E+02
2.850000E+02
2.850000E+02
2.850000E+02
2.850000E+02
2.850000E+02
2.850000E+02
2.850000E+02
2.850000E+02
2.850000E+02
2.850000E+02
2.850000E+02
2.850000E+02
2.850000E+02
2.850000E+02
2.850000E+02
2.850000E+02
2.850000E+02
2.850000E+02
2.850000E+02
2.850000E+02
2.850000E+02
2.850000E+02
2.850000E+02
2.850000E+02
2.850000E+02
2.850000E+02
2.850000E+02
2.850000E+02
2.850000E+02
2.850000E+02
2.850000E+02
2.850000E+02
2.850000E+02
2.850000E+02
2.850000E+02
2.850000E+02
2.850000E+02
2.850000E+02
2.850000E+02
2.850000E+02
2.850000E+02
2.850000E+02
2.850000E+02
2.850000E+02
2.850000E+02
2.850000E+02
2.850000E+02
2.850000E+02
2.850000E+02
2.850000E+02
2.850000E+02
2.850000E+02
2.850000E+02
2.850000E+02
2.850000E+02
2.850000E+02
2.850000E+02
2.850000E+02
2.850000E+02
2.850000E+02
2.850000E+02
2.850000E+02
2.850000E+02
2.850000E+02
2.850000E+02
2.850000E+02
2.850000E+02
2.850000E+02
2.850000E+02
2.850000E+02
2.850000E+02
2.850000E+02
2.850000E+02
2.850000E+02
2.850000E+02
2.850000E+02
2.850000E+02
2.850000E+02
2.850000E+02
2.850000E+02
2.850000E+02
2.850000E+02
2.850000E+02
2.850000E+02
2.850000E+02
2.850000E+02
2.850000E+02
2.850000E+02
2.850000E+02
2.850000E+02
2.850000E+02
2.850000E+02
2.850000E+02
2.850000E+02
2.850000E+02
2.850000E+02
2.900000E+02
2.900000E+02
2.900000E+02
2.900000E+02
2.900000E+02
2.900000E+02
2.900000E+02
2.900000E+02
2.900000E+02
2.900000E+02
2.900000E+02
2.900000E+02
2.900000E+02
2.900000E+02
2.900000E+02
2.900000E+02
2.900000E+02
2.900000E+02
2.900000E+02
2.900000E+02
2.900000E+02
2.900000E+02
2.900000E+02
2.900000E+02
2.900000E+02
2.900000E+02
2.900000E+02
2.900000E+02
2.900000E+02
2.900000E+02
2.900000E+02
2.900000E+02
2.900000E+02
2.900000E+02
2.900000E+02
2.900000E+02
2.900000E+02
2.900000E+02
2.900000E+02
2.900000E+02
2.900000E+02
2.900000E+02
2.900000E+02
2.900000E+02
2.900000E+02
2.900000E+02
2.900000E+02
2.900000E+02
2.900000E+02
2.900000E+02
2.900000E+02
2.900000E+02
2.900000E+02
2.900000E+02
2.900000E+02
2.900000E+02
2.900000E+02
2.900000E+02
2.900000E+02
2.900000E+02
2.900000E+02
2.900000E+02
2.900000E+02
2.900000E+02
2.900000E+02
2.900000E+02
2.900000E+02
2.900000E+02
2.900000E+02
2.900000E+02
2.900000E+02
2.900000E+02
2.900000E+02
2.900000E+02
2.900000E+02
2.900000E+02
2.900000E+02
2.900000E+02
2.900000E+02
2.900000E+02
2.900000E+02
2.900000E+02
2.900000E+02
2.900000E+02
2.900000E+02
2.900000E+02
2.900000E+02
2.900000E+02
2.900000E+02
2.900000E+02
2.900000E+02
2.900000E+02
2.900000E+02
2.900000E+02
2.900000E+02
2.900000E+02
2.900000E+02
2.900000E+02
2.900000E+02
2.900000E+02
2.900000E+02
2.900000E+02
2.900000E+02
2.900000E+02
2.900000E+02
2.900000E+02
2.900000E+02
2.900000E+02
2.900000E+02
2.900000E+02
2.900000E+02
2.900000E+02
2.900000E+02
2.900000E+02
2.900000E+02
2.900000E+02
2.900000E+02
2.900000E+02
2.900000E+02
2.900000E+02
2.900000E+02
2.900000E+02
2.900000E+02
2.900000E+02
2.900000E+02
2.900000E+02
2.900000E+02
2.900000E+02
2.900000E+02
2.900000E+02
2.900000E+02
2.900000E+02
2.900000E+02
2.900000E+02
2.900000E+02
2.900000E+02
2.900000E+02
2.900000E+02
2.900000E+02
2.900000E+02
2.900000E+02
2.900000E+02
2.900000E+02
2.900000E+02
2.900000E+02
2.900000E+02
2.900000E+02
2.900000E+02
2.900000E+02
2.900000E+02
2.900000E+02
2.900000E+02
2.900000E+02
2.900000E+02
2.900000E+02
2.900000E+02
2.900000E+02
2.900000E+02
2.900000E+02
2.900000E+02
2.900000E+02
2.900000E+02
2.900000E+02
2.900000E+02
2.900000E+02
2.900000E+02
2.900000E+02
2.900000E+02
2.900000E+02
2.900000E+02
2.900000E+02
2.900000E+02
2.900000E+02
2.900000E+02
2.900000E+02
2.900000E+02
2.900000E+02
2.900000E+02
2.900000E+02
2.900000E+02
2.900000E+02
2.900000E+02
2.900000E+02
2.900000E+02
2.900000E+02
2.900000E+02
2.900000E+02
2.900000E+02
2.900000E+02
2.900000E+02
2.900000E+02
2.900000E+02
2.900000E+02
2.900000E+02
2.900000E+02
2.900000E+02
2.900000E+02
2.900000E+02
2.900000E+02
2.900000E+02
2.900000E+02
2.950000E+02
2.950000E+02
2.950000E+02
2.950000E+02
2.950000E+02
2.950000E+02
2.950000E+02
2.950000E+02
2.950000E+02
2.950000E+02
2.950000E+02
2.950000E+02
2.950000E+02
2.950000E+02
2.950000E+02
2.950000E+02
2.950000E+02
2.950000E+02
2.950000E+02
2.950000E+02
2.950000E+02
2.950000E+02
2.950000E+02
2.950000E+02
2.950000E+02
2.950000E+02
2.950000E+02
2.950000E+02
2.950000E+02
2.950000E+02
2.950000E+02
2.950000E+02
2.950000E+02
2.950000E+02
2.950000E+02
2.950000E+02
2.950000E+02
2.950000E+02
2.950000E+02
2.950000E+02
2.950000E+02
2.950000E+02
2.950000E+02
2.950000E+02
2.950000E+02
2.950000E+02
2.950000E+02
2.950000E+02
2.950000E+02
2.950000E+02
2.950000E+02
2.950000E+02
2.950000E+02
2.950000E+02
2.950000E+02
2.950000E+02
2.950000E+02
2.950000E+02
2.950000E+02
2.950000E+02
2.950000E+02
2.950000E+02
2.950000E+02
2.950000E+02
2.950000E+02
2.950000E+02
2.950000E+02
2.950000E+02
2.950000E+02
2.950000E+02
2.950000E+02
2.950000E+02
2.950000E+02
2.950000E+02
2.950000E+02
2.950000E+02
2.950000E+02
2.950000E+02
2.950000E+02
2.950000E+02
2.950000E+02
2.950000E+02
2.950000E+02
2.950000E+02
2.950000E+02
2.950000E+02
2.950000E+02
2.950000E+02
2.950000E+02
2.950000E+02
2.950000E+02
2.950000E+02
2.950000E+02
2.950000E+02
2.950000E+02
2.950000E+02
2.950000E+02
2.950000E+02
2.950000E+02
2.950000E+02
2.950000E+02
2.950000E+02
2.950000E+02
2.950000E+02
2.950000E+02
2.950000E+02
2.950000E+02
2.950000E+02
2.950000E+02
2.950000E+02
2.950000E+02
2.950000E+02
2.950000E+02
2.950000E+02
2.950000E+02
2.950000E+02
2.950000E+02
2.950000E+02
2.950000E+02
2.950000E+02
2.950000E+02
2.950000E+02
2.950000E+02
2.950000E+02
2.950000E+02
2.950000E+02
2.950000E+02
2.950000E+02
2.950000E+02
2.950000E+02
2.950000E+02
2.950000E+02
2.950000E+02
2.950000E+02
2.950000E+02
2.950000E+02
2.950000E+02
2.950000E+02
2.950000E+02
2.950000E+02
2.950000E+02
2.950000E+02
2.950000E+02
2.950000E+02
2.950000E+02
2.950000E+02
2.950000E+02
2.950000E+02
2.950000E+02
2.950000E+02
2.950000E+02
2.950000E+02
2.950000E+02
2.950000E+02
2.950000E+02
2.950000E+02
2.950000E+02
2.950000E+02
2.950000E+02
2.950000E+02
2.950000E+02
2.950000E+02
2.950000E+02
2.950000E+02
2.950000E+02
2.950000E+02
2.950000E+02
2.950000E+02
2.950000E+02
2.950000E+02
2.950000E+02
2.950000E+02
2.950000E+02
2.950000E+02
2.950000E+02
2.950000E+02
2.950000E+02
2.950000E+02
2.950000E+02
2.950000E+02
2.950000E+02
2.950000E+02
2.950000E+02
2.950000E+02
2.950000E+02
2.950000E+02
2.950000E+02
2.950000E+02
2.950000E+02
2.950000E+02
2.950000E+02
2.950000E+02
2.950000E+02
2.950000E+02
2.950000E+02
2.950000E+02
2.950000E+02
2.950000E+02
2.950000E+02
2.950000E+02
2.950000E+02
3.000000E+02
3.000000E+02
3.000000E+02
3.000000E+02
3.000000E+02
3.000000E+02
3.000000E+02
3.000000E+02
3.000000E+02
3.000000E+02
3.000000E+02
3.000000E+02
3.000000E+02
3.000000E+02
3.000000E+02
3.000000E+02
3.000000E+02
3.000000E+02
3.000000E+02
3.000000E+02
3.000000E+02
3.000000E+02
3.000000E+02
3.000000E+02
3.000000E+02
3.000000E+02
3.000000E+02
3.000000E+02
3.000000E+02
3.000000E+02
3.000000E+02
3.000000E+02
3.000000E+02
3.000000E+02
3.000000E+02
3.000000E+02
3.000000E+02
3.000000E+02
3.000000E+02
3.000000E+02
3.000000E+02
3.000000E+02
3.000000E+02
3.000000E+02
3.000000E+02
3.000000E+02
3.000000E+02
3.000000E+02
3.000000E+02
3.000000E+02
3.000000E+02
3.000000E+02
3.000000E+02
3.000000E+02
3.000000E+02
3.000000E+02
3.000000E+02
3.000000E+02
3.000000E+02
3.000000E+02
3.000000E+02
3.000000E+02
3.000000E+02
3.000000E+02
3.000000E+02
3.000000E+02
3.000000E+02
3.000000E+02
3.000000E+02
3.000000E+02
3.000000E+02
3.000000E+02
3.000000E+02
3.000000E+02
3.000000E+02
3.000000E+02
3.000000E+02
3.000000E+02
3.000000E+02
3.000000E+02
3.000000E+02
3.000000E+02
3.000000E+02
3.000000E+02
3.000000E+02
3.000000E+02
3.000000E+02
3.000000E+02
3.000000E+02
3.000000E+02
3.000000E+02
3.000000E+02
3.000000E+02
3.000000E+02
3.000000E+02
3.000000E+02
3.000000E+02
3.000000E+02
3.000000E+02
3.000000E+02
3.000000E+02
3.000000E+02
3.000000E+02
3.000000E+02
3.000000E+02
3.000000E+02
3.000000E+02
3.000000E+02
3.000000E+02
3.000000E+02
3.000000E+02
3.000000E+02
3.000000E+02
3.000000E+02
3.000000E+02
3.000000E+02
3.000000E+02
3.000000E+02
3.000000E+02
3.000000E+02
3.000000E+02
3.000000E+02
3.000000E+02
3.000000E+02
3.000000E+02
3.000000E+02
3.000000E+02
3.000000E+02
3.000000E+02
3.000000E+02
3.000000E+02
3.000000E+02
3.000000E+02
3.000000E+02
3.000000E+02
3.000000E+02
3.000000E+02
3.000000E+02
3.000000E+02
3.000000E+02
3.000000E+02
3.000000E+02
3.000000E+02
3.000000E+02
3.000000E+02
3.000000E+02
3.000000E+02
3.000000E+02
3.000000E+02
3.000000E+02
3.000000E+02
3.000000E+02
3.000000E+02
3.000000E+02
3.000000E+02
3.000000E+02
3.000000E+02
3.000000E+02
3.000000E+02
3.000000E+02
3.000000E+02
3.000000E+02
3.000000E+02
3.000000E+02
3.000000E+02
3.000000E+02
3.000000E+02
3.000000E+02
3.000000E+02
3.000000E+02
3.000000E+02
3.000000E+02
3.000000E+02
3.000000E+02
3.000000E+02
3.000000E+02
3.000000E+02
3.000000E+02
3.000000E+02
3.000000E+02
3.000000E+02
3.000000E+02
3.000000E+02
3.000000E+02
3.000000E+02
3.000000E+02
3.000000E+02
3.000000E+02
3.000000E+02
3.000000E+02
3.000000E+02
3.000000E+02
3.000000E+02
3.000000E+02
3.000000E+02
3.000000E+02
3.000000E+02
3.000000E+02
3.000000E+02
3.000000E+02
3.000000E+02
3.050000E+02
3.050000E+02
3.050000E+02
3.050000E+02
3.050000E+02
3.050000E+02
3.050000E+02
3.050000E+02
3.050000E+02
3.050000E+02
3.050000E+02
3.050000E+02
3.050000E+02
3.050000E+02
3.050000E+02
3.050000E+02
3.050000E+02
3.050000E+02
3.050000E+02
3.050000E+02
3.050000E+02
3.050000E+02
3.050000E+02
3.050000E+02
3.050000E+02
3.050000E+02
3.050000E+02
3.050000E+02
3.050000E+02
3.050000E+02
3.050000E+02
3.050000E+02
3.050000E+02
3.050000E+02
3.050000E+02
3.050000E+02
3.050000E+02
3.050000E+02
3.050000E+02
3.050000E+02
3.050000E+02
3.050000E+02
3.050000E+02
3.050000E+02
3.050000E+02
3.050000E+02
3.050000E+02
3.050000E+02
3.050000E+02
3.050000E+02
3.050000E+02
3.050000E+02
3.050000E+02
3.050000E+02
3.050000E+02
3.050000E+02
3.050000E+02
3.050000E+02
3.050000E+02
3.050000E+02
3.050000E+02
3.050000E+02
3.050000E+02
3.050000E+02
3.050000E+02
3.050000E+02
3.050000E+02
3.050000E+02
3.050000E+02
3.050000E+02
3.050000E+02
3.050000E+02
3.050000E+02
3.050000E+02
3.050000E+02
3.050000E+02
3.050000E+02
3.050000E+02
3.050000E+02
3.050000E+02
3.050000E+02
3.050000E+02
3.050000E+02
3.050000E+02
3.050000E+02
3.050000E+02
3.050000E+02
3.050000E+02
3.050000E+02
3.050000E+02
3.050000E+02
3.050000E+02
3.050000E+02
3.050000E+02
3.050000E+02
3.050000E+02
3.050000E+02
3.050000E+02
3.050000E+02
3.050000E+02
3.050000E+02
3.050000E+02
3.050000E+02
3.050000E+02
3.050000E+02
3.050000E+02
3.050000E+02
3.050000E+02
3.050000E+02
3.050000E+02
3.050000E+02
3.050000E+02
3.050000E+02
3.050000E+02
3.050000E+02
3.050000E+02
3.050000E+02
3.050000E+02
3.050000E+02
3.050000E+02
3.050000E+02
3.050000E+02
3.050000E+02
3.050000E+02
3.050000E+02
3.050000E+02
3.050000E+02
3.050000E+02
3.050000E+02
3.050000E+02
3.050000E+02
3.050000E+02
3.050000E+02
3.050000E+02
3.050000E+02
3.050000E+02
3.050000E+02
3.050000E+02
3.050000E+02
3.050000E+02
3.050000E+02
3.050000E+02
3.050000E+02
3.050000E+02
3.050000E+02
3.050000E+02
3.050000E+02
3.050000E+02
3.050000E+02
3.050000E+02
3.050000E+02
3.050000E+02
3.050000E+02
3.050000E+02
3.050000E+02
3.050000E+02
3.050000E+02
3.050000E+02
3.050000E+02
3.050000E+02
3.050000E+02
3.050000E+02
3.050000E+02
3.050000E+02
3.050000E+02
3.050000E+02
3.050000E+02
3.050000E+02
3.050000E+02
3.050000E+02
3.050000E+02
3.050000E+02
3.050000E+02
3.050000E+02
3.050000E+02
3.050000E+02
3.050000E+02
3.050000E+02
3.050000E+02
3.050000E+02
3.050000E+02
3.050000E+02
3.050000E+02
3.050000E+02
3.050000E+02
3.050000E+02
3.050000E+02
3.050000E+02
3.050000E+02
3.050000E+02
3.050000E+02
3.050000E+02
3.050000E+02
3.050000E+02
3.050000E+02
3.050000E+02
3.050000E+02
3.050000E+02
3.050000E+02
3.050000E+02
3.050000E+02
3.100000E+02
3.100000E+02
3.100000E+02
3.100000E+02
3.100000E+02
3.100000E+02
3.100000E+02
3.100000E+02
3.100000E+02
3.100000E+02
3.100000E+02
3.100000E+02
3.100000E+02
3.100000E+02
3.100000E+02
3.100000E+02
3.100000E+02
3.100000E+02
3.100000E+02
3.100000E+02
3.100000E+02
3.100000E+02
3.100000E+02
3.100000E+02
3.100000E+02
3.100000E+02
3.100000E+02
3.100000E+02
3.100000E+02
3.100000E+02
3.100000E+02
3.100000E+02
3.100000E+02
3.100000E+02
3.100000E+02
3.100000E+02
3.100000E+02
3.100000E+02
3.100000E+02
3.100000E+02
3.100000E+02
3.100000E+02
3.100000E+02
3.100000E+02
3.100000E+02
3.100000E+02
3.100000E+02
3.100000E+02
3.100000E+02
3.100000E+02
3.100000E+02
3.100000E+02
3.100000E+02
3.100000E+02
3.100000E+02
3.100000E+02
3.100000E+02
3.100000E+02
3.100000E+02
3.100000E+02
3.100000E+02
3.100000E+02
3.100000E+02
3.100000E+02
3.100000E+02
3.100000E+02
3.100000E+02
3.100000E+02
3.100000E+02
3.100000E+02
3.100000E+02
3.100000E+02
3.100000E+02
3.100000E+02
3.100000E+02
3.100000E+02
3.100000E+02
3.100000E+02
3.100000E+02
3.100000E+02
3.100000E+02
3.100000E+02
3.100000E+02
3.100000E+02
3.100000E+02
3.100000E+02
3.100000E+02
3.100000E+02
3.100000E+02
3.100000E+02
3.100000E+02
3.100000E+02
3.100000E+02
3.100000E+02
3.100000E+02
3.100000E+02
3.100000E+02
3.100000E+02
3.100000E+02
3.100000E+02
3.100000E+02
3.100000E+02
3.100000E+02
3.100000E+02
3.100000E+02
3.100000E+02
3.100000E+02
3.100000E+02
3.100000E+02
3.100000E+02
3.100000E+02
3.100000E+02
3.100000E+02
3.100000E+02
3.100000E+02
3.100000E+02
3.100000E+02
3.100000E+02
3.100000E+02
3.100000E+02
3.100000E+02
3.100000E+02
3.100000E+02
3.100000E+02
3.100000E+02
3.100000E+02
3.100000E+02
3.100000E+02
3.100000E+02
3.100000E+02
3.100000E+02
3.100000E+02
3.100000E+02
3.100000E+02
3.100000E+02
3.100000E+02
3.100000E+02
3.100000E+02
3.100000E+02
3.100000E+02
3.100000E+02
3.100000E+02
3.100000E+02
3.100000E+02
3.100000E+02
3.100000E+02
3.100000E+02
3.100000E+02
3.100000E+02
3.100000E+02
3.100000E+02
3.100000E+02
3.100000E+02
3.100000E+02
3.100000E+02
3.100000E+02
3.100000E+02
3.100000E+02
3.100000E+02
3.100000E+02
3.100000E+02
3.100000E+02
3.100000E+02
3.100000E+02
3.100000E+02
3.100000E+02
3.100000E+02
3.100000E+02
3.100000E+02
3.100000E+02
3.100000E+02
3.100000E+02
3.100000E+02
3.100000E+02
3.100000E+02
3.100000E+02
3.100000E+02
3.100000E+02
3.100000E+02
3.100000E+02
3.100000E+02
3.100000E+02
3.100000E+02
3.100000E+02
3.100000E+02
3.100000E+02
3.100000E+02
3.100000E+02
3.100000E+02
3.100000E+02
3.100000E+02
3.100000E+02
3.100000E+02
3.100000E+02
3.100000E+02
3.100000E+02
3.100000E+02
3.100000E+02
3.100000E+02
3.100000E+02
3.100000E+02
3.150000E+02
3.150000E+02
3.150000E+02
3.150000E+02
3.150000E+02
3.150000E+02
3.150000E+02
3.150000E+02
3.150000E+02
3.150000E+02
3.150000E+02
3.150000E+02
3.150000E+02
3.150000E+02
3.150000E+02
3.150000E+02
3.150000E+02
3.150000E+02
3.150000E+02
3.150000E+02
3.150000E+02
3.150000E+02
3.150000E+02
3.150000E+02
3.150000E+02
3.150000E+02
3.150000E+02
3.150000E+02
3.150000E+02
3.150000E+02
3.150000E+02
3.150000E+02
3.150000E+02
3.150000E+02
3.150000E+02
3.150000E+02
3.150000E+02
3.150000E+02
3.150000E+02
3.150000E+02
3.150000E+02
3.150000E+02
3.150000E+02
3.150000E+02
3.150000E+02
3.150000E+02
3.150000E+02
3.150000E+02
3.150000E+02
3.150000E+02
3.150000E+02
3.150000E+02
3.150000E+02
3.150000E+02
3.150000E+02
3.150000E+02
3.150000E+02
3.150000E+02
3.150000E+02
3.150000E+02
3.150000E+02
3.150000E+02
3.150000E+02
3.150000E+02
3.150000E+02
3.150000E+02
3.150000E+02
3.150000E+02
3.150000E+02
3.150000E+02
3.150000E+02
3.150000E+02
3.150000E+02
3.150000E+02
3.150000E+02
3.150000E+02
3.150000E+02
3.150000E+02
3.150000E+02
3.150000E+02
3.150000E+02
3.150000E+02
3.150000E+02
3.150000E+02
3.150000E+02
3.150000E+02
3.150000E+02
3.150000E+02
3.150000E+02
3.150000E+02
3.150000E+02
3.150000E+02
3.150000E+02
3.150000E+02
3.150000E+02
3.150000E+02
3.150000E+02
3.150000E+02
3.150000E+02
3.150000E+02
3.150000E+02
3.150000E+02
3.150000E+02
3.150000E+02
3.150000E+02
3.150000E+02
3.150000E+02
3.150000E+02
3.150000E+02
3.150000E+02
3.150000E+02
3.150000E+02
3.150000E+02
3.150000E+02
3.150000E+02
3.150000E+02
3.150000E+02
3.150000E+02
3.150000E+02
3.150000E+02
3.150000E+02
3.150000E+02
3.150000E+02
3.150000E+02
3.150000E+02
3.150000E+02
3.150000E+02
3.150000E+02
3.150000E+02
3.150000E+02
3.150000E+02
3.150000E+02
3.150000E+02
3.150000E+02
3.150000E+02
3.150000E+02
3.150000E+02
3.150000E+02
3.150000E+02
3.150000E+02
3.150000E+02
3.150000E+02
3.150000E+02
3.150000E+02
3.150000E+02
3.150000E+02
3.150000E+02
3.150000E+02
3.150000E+02
3.150000E+02
3.150000E+02
3.150000E+02
3.150000E+02
3.150000E+02
3.150000E+02
3.150000E+02
3.150000E+02
3.150000E+02
3.150000E+02
3.150000E+02
3.150000E+02
3.150000E+02
3.150000E+02
3.150000E+02
3.150000E+02
3.150000E+02
3.150000E+02
3.150000E+02
3.150000E+02
3.150000E+02
3.150000E+02
3.150000E+02
3.150000E+02
3.150000E+02
3.150000E+02
3.150000E+02
3.150000E+02
3.150000E+02
3.150000E+02
3.150000E+02
3.150000E+02
3.150000E+02
3.150000E+02
3.150000E+02
3.150000E+02
3.150000E+02
3.150000E+02
3.150000E+02
3.150000E+02
3.150000E+02
3.150000E+02
3.150000E+02
3.150000E+02
3.150000E+02
3.150000E+02
3.150000E+02
3.150000E+02
3.150000E+02
3.150000E+02
3.150000E+02
3.150000E+02
3.200000E+02
3.200000E+02
3.200000E+02
3.200000E+02
3.200000E+02
3.200000E+02
3.200000E+02
3.200000E+02
3.200000E+02
3.200000E+02
3.200000E+02
3.200000E+02
3.200000E+02
3.200000E+02
3.200000E+02
3.200000E+02
3.200000E+02
3.200000E+02
3.200000E+02
3.200000E+02
3.200000E+02
3.200000E+02
3.200000E+02
3.200000E+02
3.200000E+02
3.200000E+02
3.200000E+02
3.200000E+02
3.200000E+02
3.200000E+02
3.200000E+02
3.200000E+02
3.200000E+02
3.200000E+02
3.200000E+02
3.200000E+02
3.200000E+02
3.200000E+02
3.200000E+02
3.200000E+02
3.200000E+02
3.200000E+02
3.200000E+02
3.200000E+02
3.200000E+02
3.200000E+02
3.200000E+02
3.200000E+02
3.200000E+02
3.200000E+02
3.200000E+02
3.200000E+02
3.200000E+02
3.200000E+02
3.200000E+02
3.200000E+02
3.200000E+02
3.200000E+02
3.200000E+02
3.200000E+02
3.200000E+02
3.200000E+02
3.200000E+02
3.200000E+02
3.200000E+02
3.200000E+02
3.200000E+02
3.200000E+02
3.200000E+02
3.200000E+02
3.200000E+02
3.200000E+02
3.200000E+02
3.200000E+02
3.200000E+02
3.200000E+02
3.200000E+02
3.200000E+02
3.200000E+02
3.200000E+02
3.200000E+02
3.200000E+02
3.200000E+02
3.200000E+02
3.200000E+02
3.200000E+02
3.200000E+02
3.200000E+02
3.200000E+02
3.200000E+02
3.200000E+02
3.200000E+02
3.200000E+02
3.200000E+02
3.200000E+02
3.200000E+02
3.200000E+02
3.200000E+02
3.200000E+02
3.200000E+02
3.200000E+02
3.200000E+02
3.200000E+02
3.200000E+02
3.200000E+02
3.200000E+02
3.200000E+02
3.200000E+02
3.200000E+02
3.200000E+02
3.200000E+02
3.200000E+02
3.200000E+02
3.200000E+02
3.200000E+02
3.200000E+02
3.200000E+02
3.200000E+02
3.200000E+02
3.200000E+02
3.200000E+02
3.200000E+02
3.200000E+02
3.200000E+02
3.200000E+02
3.200000E+02
3.200000E+02
3.200000E+02
3.200000E+02
3.200000E+02
3.200000E+02
3.200000E+02
3.200000E+02
3.200000E+02
3.200000E+02
3.200000E+02
3.200000E+02
3.200000E+02
3.200000E+02
3.200000E+02
3.200000E+02
3.200000E+02
3.200000E+02
3.200000E+02
3.200000E+02
3.200000E+02
3.200000E+02
3.200000E+02
3.200000E+02
3.200000E+02
3.200000E+02
3.200000E+02
3.200000E+02
3.200000E+02
3.200000E+02
3.200000E+02
3.200000E+02
3.200000E+02
3.200000E+02
3.200000E+02
3.200000E+02
3.200000E+02
3.200000E+02
3.200000E+02
3.200000E+02
3.200000E+02
3.200000E+02
3.200000E+02
3.200000E+02
3.200000E+02
3.200000E+02
3.200000E+02
3.200000E+02
3.200000E+02
3.200000E+02
3.200000E+02
3.200000E+02
3.200000E+02
3.200000E+02
3.200000E+02
3.200000E+02
3.200000E+02
3.200000E+02
3.200000E+02
3.200000E+02
3.200000E+02
3.200000E+02
3.200000E+02
3.200000E+02
3.200000E+02
3.200000E+02
3.200000E+02
3.200000E+02
3.200000E+02
3.200000E+02
3.200000E+02
3.200000E+02
3.200000E+02
3.200000E+02
3.200000E+02
3.200000E+02
3.250000E+02
3.250000E+02
3.250000E+02
3.250000E+02
3.250000E+02
3.250000E+02
3.250000E+02
3.250000E+02
3.250000E+02
3.250000E+02
3.250000E+02
3.250000E+02
3.250000E+02
3.250000E+02
3.250000E+02
3.250000E+02
3.250000E+02
3.250000E+02
3.250000E+02
3.250000E+02
3.250000E+02
3.250000E+02
3.250000E+02
3.250000E+02
3.250000E+02
3.250000E+02
3.250000E+02
3.250000E+02
3.250000E+02
3.250000E+02
3.250000E+02
3.250000E+02
3.250000E+02
3.250000E+02
3.250000E+02
3.250000E+02
3.250000E+02
3.250000E+02
3.250000E+02
3.250000E+02
3.250000E+02
3.250000E+02
3.250000E+02
3.250000E+02
3.250000E+02
3.250000E+02
3.250000E+02
3.250000E+02
3.250000E+02
3.250000E+02
3.250000E+02
3.250000E+02
3.250000E+02
3.250000E+02
3.250000E+02
3.250000E+02
3.250000E+02
3.250000E+02
3.250000E+02
3.250000E+02
3.250000E+02
3.250000E+02
3.250000E+02
3.250000E+02
3.250000E+02
3.250000E+02
3.250000E+02
3.250000E+02
3.250000E+02
3.250000E+02
3.250000E+02
3.250000E+02
3.250000E+02
3.250000E+02
3.250000E+02
3.250000E+02
3.250000E+02
3.250000E+02
3.250000E+02
3.250000E+02
3.250000E+02
3.250000E+02
3.250000E+02
3.250000E+02
3.250000E+02
3.250000E+02
3.250000E+02
3.250000E+02
3.250000E+02
3.250000E+02
3.250000E+02
3.250000E+02
3.250000E+02
3.250000E+02
3.250000E+02
3.250000E+02
3.250000E+02
3.250000E+02
3.250000E+02
3.250000E+02
3.250000E+02
3.250000E+02
3.250000E+02
3.250000E+02
3.250000E+02
3.250000E+02
3.250000E+02
3.250000E+02
3.250000E+02
3.250000E+02
3.250000E+02
3.250000E+02
3.250000E+02
3.250000E+02
3.250000E+02
3.250000E+02
3.250000E+02
3.250000E+02
3.250000E+02
3.250000E+02
3.250000E+02
3.250000E+02
3.250000E+02
3.250000E+02
3.250000E+02
3.250000E+02
3.250000E+02
3.250000E+02
3.250000E+02
3.250000E+02
3.250000E+02
3.250000E+02
3.250000E+02
3.250000E+02
3.250000E+02
3.250000E+02
3.250000E+02
3.250000E+02
3.250000E+02
3.250000E+02
3.250000E+02
3.250000E+02
3.250000E+02
3.250000E+02
3.250000E+02
3.250000E+02
3.250000E+02
3.250000E+02
3.250000E+02
3.250000E+02
3.250000E+02
3.250000E+02
3.250000E+02
3.250000E+02
3.250000E+02
3.250000E+02
3.250000E+02
3.250000E+02
3.250000E+02
3.250000E+02
3.250000E+02
3.250000E+02
3.250000E+02
3.250000E+02
3.250000E+02
3.250000E+02
3.250000E+02
3.250000E+02
3.250000E+02
3.250000E+02
3.250000E+02
3.250000E+02
3.250000E+02
3.250000E+02
3.250000E+02
3.250000E+02
3.250000E+02
3.250000E+02
3.250000E+02
3.250000E+02
3.250000E+02
3.250000E+02
3.250000E+02
3.250000E+02
3.250000E+02
3.250000E+02
3.250000E+02
3.250000E+02
3.250000E+02
3.250000E+02
3.250000E+02
3.250000E+02
3.250000E+02
3.250000E+02
3.250000E+02
3.250000E+02
3.250000E+02
3.250000E+02
3.250000E+02
3.250000E+02
3.250000E+02
3.300000E+02
3.300000E+02
3.300000E+02
3.300000E+02
3.300000E+02
3.300000E+02
3.300000E+02
3.300000E+02
3.300000E+02
3.300000E+02
3.300000E+02
3.300000E+02
3.300000E+02
3.300000E+02
3.300000E+02
3.300000E+02
3.300000E+02
3.300000E+02
3.300000E+02
3.300000E+02
3.300000E+02
3.300000E+02
3.300000E+02
3.300000E+02
3.300000E+02
3.300000E+02
3.300000E+02
3.300000E+02
3.300000E+02
3.300000E+02
3.300000E+02
3.300000E+02
3.300000E+02
3.300000E+02
3.300000E+02
3.300000E+02
3.300000E+02
3.300000E+02
3.300000E+02
3.300000E+02
3.300000E+02
3.300000E+02
3.300000E+02
3.300000E+02
3.300000E+02
3.300000E+02
3.300000E+02
3.300000E+02
3.300000E+02
3.300000E+02
3.300000E+02
3.300000E+02
3.300000E+02
3.300000E+02
3.300000E+02
3.300000E+02
3.300000E+02
3.300000E+02
3.300000E+02
3.300000E+02
3.300000E+02
3.300000E+02
3.300000E+02
3.300000E+02
3.300000E+02
3.300000E+02
3.300000E+02
3.300000E+02
3.300000E+02
3.300000E+02
3.300000E+02
3.300000E+02
3.300000E+02
3.300000E+02
3.300000E+02
3.300000E+02
3.300000E+02
3.300000E+02
3.300000E+02
3.300000E+02
3.300000E+02
3.300000E+02
3.300000E+02
3.300000E+02
3.300000E+02
3.300000E+02
3.300000E+02
3.300000E+02
3.300000E+02
3.300000E+02
3.300000E+02
3.300000E+02
3.300000E+02
3.300000E+02
3.300000E+02
3.300000E+02
3.300000E+02
3.300000E+02
3.300000E+02
3.300000E+02
3.300000E+02
3.300000E+02
3.300000E+02
3.300000E+02
3.300000E+02
3.300000E+02
3.300000E+02
3.300000E+02
3.300000E+02
3.300000E+02
3.300000E+02
3.300000E+02
3.300000E+02
3.300000E+02
3.300000E+02
3.300000E+02
3.300000E+02
3.300000E+02
3.300000E+02
3.300000E+02
3.300000E+02
3.300000E+02
3.300000E+02
3.300000E+02
3.300000E+02
3.300000E+02
3.300000E+02
3.300000E+02
3.300000E+02
3.300000E+02
3.300000E+02
3.300000E+02
3.300000E+02
3.300000E+02
3.300000E+02
3.300000E+02
3.300000E+02
3.300000E+02
3.300000E+02
3.300000E+02
3.300000E+02
3.300000E+02
3.300000E+02
3.300000E+02
3.300000E+02
3.300000E+02
3.300000E+02
3.300000E+02
3.300000E+02
3.300000E+02
3.300000E+02
3.300000E+02
3.300000E+02
3.300000E+02
3.300000E+02
3.300000E+02
3.300000E+02
3.300000E+02
3.300000E+02
3.300000E+02
3.300000E+02
3.300000E+02
3.300000E+02
3.300000E+02
3.300000E+02
3.300000E+02
3.300000E+02
3.300000E+02
3.300000E+02
3.300000E+02
3.300000E+02
3.300000E+02
3.300000E+02
3.300000E+02
3.300000E+02
3.300000E+02
3.300000E+02
3.300000E+02
3.300000E+02
3.300000E+02
3.300000E+02
3.300000E+02
3.300000E+02
3.300000E+02
3.300000E+02
3.300000E+02
3.300000E+02
3.300000E+02
3.300000E+02
3.300000E+02
3.300000E+02
3.300000E+02
3.300000E+02
3.300000E+02
3.300000E+02
3.300000E+02
3.300000E+02
3.300000E+02
3.300000E+02
3.300000E+02
3.300000E+02
3.350000E+02
3.350000E+02
3.350000E+02
3.350000E+02
3.350000E+02
3.350000E+02
3.350000E+02
3.350000E+02
3.350000E+02
3.350000E+02
3.350000E+02
3.350000E+02
3.350000E+02
3.350000E+02
3.350000E+02
3.350000E+02
3.350000E+02
3.350000E+02
3.350000E+02
3.350000E+02
3.350000E+02
3.350000E+02
3.350000E+02
3.350000E+02
3.350000E+02
3.350000E+02
3.350000E+02
3.350000E+02
3.350000E+02
3.350000E+02
3.350000E+02
3.350000E+02
3.350000E+02
3.350000E+02
3.350000E+02
3.350000E+02
3.350000E+02
3.350000E+02
3.350000E+02
3.350000E+02
3.350000E+02
3.350000E+02
3.350000E+02
3.350000E+02
3.350000E+02
3.350000E+02
3.350000E+02
3.350000E+02
3.350000E+02
3.350000E+02
3.350000E+02
3.350000E+02
3.350000E+02
3.350000E+02
3.350000E+02
3.350000E+02
3.350000E+02
3.350000E+02
3.350000E+02
3.350000E+02
3.350000E+02
3.350000E+02
3.350000E+02
3.350000E+02
3.350000E+02
3.350000E+02
3.350000E+02
3.350000E+02
3.350000E+02
3.350000E+02
3.350000E+02
3.350000E+02
3.350000E+02
3.350000E+02
3.350000E+02
3.350000E+02
3.350000E+02
3.350000E+02
3.350000E+02
3.350000E+02
3.350000E+02
3.350000E+02
3.350000E+02
3.350000E+02
3.350000E+02
3.350000E+02
3.350000E+02
3.350000E+02
3.350000E+02
3.350000E+02
3.350000E+02
3.350000E+02
3.350000E+02
3.350000E+02
3.350000E+02
3.350000E+02
3.350000E+02
3.350000E+02
3.350000E+02
3.350000E+02
3.350000E+02
3.350000E+02
3.350000E+02
3.350000E+02
3.350000E+02
3.350000E+02
3.350000E+02
3.350000E+02
3.350000E+02
3.350000E+02
3.350000E+02
3.350000E+02
3.350000E+02
3.350000E+02
3.350000E+02
3.350000E+02
3.350000E+02
3.350000E+02
3.350000E+02
3.350000E+02
3.350000E+02
3.350000E+02
3.350000E+02
3.350000E+02
3.350000E+02
3.350000E+02
3.350000E+02
3.350000E+02
3.350000E+02
3.350000E+02
3.350000E+02
3.350000E+02
3.350000E+02
3.350000E+02
3.350000E+02
3.350000E+02
3.350000E+02
3.350000E+02
3.350000E+02
3.350000E+02
3.350000E+02
3.350000E+02
3.350000E+02
3.350000E+02
3.350000E+02
3.350000E+02
3.350000E+02
3.350000E+02
3.350000E+02
3.350000E+02
3.350000E+02
3.350000E+02
3.350000E+02
3.350000E+02
3.350000E+02
3.350000E+02
3.350000E+02
3.350000E+02
3.350000E+02
3.350000E+02
3.350000E+02
3.350000E+02
3.350000E+02
3.350000E+02
3.350000E+02
3.350000E+02
3.350000E+02
3.350000E+02
3.350000E+02
3.350000E+02
3.350000E+02
3.350000E+02
3.350000E+02
3.350000E+02
3.350000E+02
3.350000E+02
3.350000E+02
3.350000E+02
3.350000E+02
3.350000E+02
3.350000E+02
3.350000E+02
3.350000E+02
3.350000E+02
3.350000E+02
3.350000E+02
3.350000E+02
3.350000E+02
3.350000E+02
3.350000E+02
3.350000E+02
3.350000E+02
3.350000E+02
3.350000E+02
3.350000E+02
3.350000E+02
3.350000E+02
3.350000E+02
3.350000E+02
3.350000E+02
3.350000E+02
3.400000E+02
3.400000E+02
3.400000E+02
3.400000E+02
3.400000E+02
3.400000E+02
3.400000E+02
3.400000E+02
3.400000E+02
3.400000E+02
3.400000E+02
3.400000E+02
3.400000E+02
3.400000E+02
3.400000E+02
3.400000E+02
3.400000E+02
3.400000E+02
3.400000E+02
3.400000E+02
3.400000E+02
3.400000E+02
3.400000E+02
3.400000E+02
3.400000E+02
3.400000E+02
3.400000E+02
3.400000E+02
3.400000E+02
3.400000E+02
3.400000E+02
3.400000E+02
3.400000E+02
3.400000E+02
3.400000E+02
3.400000E+02
3.400000E+02
3.400000E+02
3.400000E+02
3.400000E+02
3.400000E+02
3.400000E+02
3.400000E+02
3.400000E+02
3.400000E+02
3.400000E+02
3.400000E+02
3.400000E+02
3.400000E+02
3.400000E+02
3.400000E+02
3.400000E+02
3.400000E+02
3.400000E+02
3.400000E+02
3.400000E+02
3.400000E+02
3.400000E+02
3.400000E+02
3.400000E+02
3.400000E+02
3.400000E+02
3.400000E+02
3.400000E+02
3.400000E+02
3.400000E+02
3.400000E+02
3.400000E+02
3.400000E+02
3.400000E+02
3.400000E+02
3.400000E+02
3.400000E+02
3.400000E+02
3.400000E+02
3.400000E+02
3.400000E+02
3.400000E+02
3.400000E+02
3.400000E+02
3.400000E+02
3.400000E+02
3.400000E+02
3.400000E+02
3.400000E+02
3.400000E+02
3.400000E+02
3.400000E+02
3.400000E+02
3.400000E+02
3.400000E+02
3.400000E+02
3.400000E+02
3.400000E+02
3.400000E+02
3.400000E+02
3.400000E+02
3.400000E+02
3.400000E+02
3.400000E+02
3.400000E+02
3.400000E+02
3.400000E+02
3.400000E+02
3.400000E+02
3.400000E+02
3.400000E+02
3.400000E+02
3.400000E+02
3.400000E+02
3.400000E+02
3.400000E+02
3.400000E+02
3.400000E+02
3.400000E+02
3.400000E+02
3.400000E+02
3.400000E+02
3.400000E+02
3.400000E+02
3.400000E+02
3.400000E+02
3.400000E+02
3.400000E+02
3.400000E+02
3.400000E+02
3.400000E+02
3.400000E+02
3.400000E+02
3.400000E+02
3.400000E+02
3.400000E+02
3.400000E+02
3.400000E+02
3.400000E+02
3.400000E+02
3.400000E+02
3.400000E+02
3.400000E+02
3.400000E+02
3.400000E+02
3.400000E+02
3.400000E+02
3.400000E+02
3.400000E+02
3.400000E+02
3.400000E+02
3.400000E+02
3.400000E+02
3.400000E+02
3.400000E+02
3.400000E+02
3.400000E+02
3.400000E+02
3.400000E+02
3.400000E+02
3.400000E+02
3.400000E+02
3.400000E+02
3.400000E+02
3.400000E+02
3.400000E+02
3.400000E+02
3.400000E+02
3.400000E+02
3.400000E+02
3.400000E+02
3.400000E+02
3.400000E+02
3.400000E+02
3.400000E+02
3.400000E+02
3.400000E+02
3.400000E+02
3.400000E+02
3.400000E+02
3.400000E+02
3.400000E+02
3.400000E+02
3.400000E+02
3.400000E+02
3.400000E+02
3.400000E+02
3.400000E+02
3.400000E+02
3.400000E+02
3.400000E+02
3.400000E+02
3.400000E+02
3.400000E+02
3.400000E+02
3.400000E+02
3.400000E+02
3.400000E+02
3.400000E+02
3.400000E+02
3.400000E+02
3.400000E+02
3.400000E+02
3.400000E+02
3.400000E+02
3.450000E+02
3.450000E+02
3.450000E+02
3.450000E+02
3.450000E+02
3.450000E+02
3.450000E+02
3.450000E+02
3.450000E+02
3.450000E+02
3.450000E+02
3.450000E+02
3.450000E+02
3.450000E+02
3.450000E+02
3.450000E+02
3.450000E+02
3.450000E+02
3.450000E+02
3.450000E+02
3.450000E+02
3.450000E+02
3.450000E+02
3.450000E+02
3.450000E+02
3.450000E+02
3.450000E+02
3.450000E+02
3.450000E+02
3.450000E+02
3.450000E+02
3.450000E+02
3.450000E+02
3.450000E+02
3.450000E+02
3.450000E+02
3.450000E+02
3.450000E+02
3.450000E+02
3.450000E+02
3.450000E+02
3.450000E+02
3.450000E+02
3.450000E+02
3.450000E+02
3.450000E+02
3.450000E+02
3.450000E+02
3.450000E+02
3.450000E+02
3.450000E+02
3.450000E+02
3.450000E+02
3.450000E+02
3.450000E+02
3.450000E+02
3.450000E+02
3.450000E+02
3.450000E+02
3.450000E+02
3.450000E+02
3.450000E+02
3.450000E+02
3.450000E+02
3.450000E+02
3.450000E+02
3.450000E+02
3.450000E+02
3.450000E+02
3.450000E+02
3.450000E+02
3.450000E+02
3.450000E+02
3.450000E+02
3.450000E+02
3.450000E+02
3.450000E+02
3.450000E+02
3.450000E+02
3.450000E+02
3.450000E+02
3.450000E+02
3.450000E+02
3.450000E+02
3.450000E+02
3.450000E+02
3.450000E+02
3.450000E+02
3.450000E+02
3.450000E+02
3.450000E+02
3.450000E+02
3.450000E+02
3.450000E+02
3.450000E+02
3.450000E+02
3.450000E+02
3.450000E+02
3.450000E+02
3.450000E+02
3.450000E+02
3.450000E+02
3.450000E+02
3.450000E+02
3.450000E+02
3.450000E+02
3.450000E+02
3.450000E+02
3.450000E+02
3.450000E+02
3.450000E+02
3.450000E+02
3.450000E+02
3.450000E+02
3.450000E+02
3.450000E+02
3.450000E+02
3.450000E+02
3.450000E+02
3.450000E+02
3.450000E+02
3.450000E+02
3.450000E+02
3.450000E+02
3.450000E+02
3.450000E+02
3.450000E+02
3.450000E+02
3.450000E+02
3.450000E+02
3.450000E+02
3.450000E+02
3.450000E+02
3.450000E+02
3.450000E+02
3.450000E+02
3.450000E+02
3.450000E+02
3.450000E+02
3.450000E+02
3.450000E+02
3.450000E+02
3.450000E+02
3.450000E+02
3.450000E+02
3.450000E+02
3.450000E+02
3.450000E+02
3.450000E+02
3.450000E+02
3.450000E+02
3.450000E+02
3.450000E+02
3.450000E+02
3.450000E+02
3.450000E+02
3.450000E+02
3.450000E+02
3.450000E+02
3.450000E+02
3.450000E+02
3.450000E+02
3.450000E+02
3.450000E+02
3.450000E+02
3.450000E+02
3.450000E+02
3.450000E+02
3.450000E+02
3.450000E+02
3.450000E+02
3.450000E+02
3.450000E+02
3.450000E+02
3.450000E+02
3.450000E+02
3.450000E+02
3.450000E+02
3.450000E+02
3.450000E+02
3.450000E+02
3.450000E+02
3.450000E+02
3.450000E+02
3.450000E+02
3.450000E+02
3.450000E+02
3.450000E+02
3.450000E+02
3.450000E+02
3.450000E+02
3.450000E+02
3.450000E+02
3.450000E+02
3.450000E+02
3.450000E+02
3.450000E+02
3.450000E+02
3.450000E+02
3.450000E+02
3.450000E+02
3.500000E+02
3.500000E+02
3.500000E+02
3.500000E+02
3.500000E+02
3.500000E+02
3.500000E+02
3.500000E+02
3.500000E+02
3.500000E+02
3.500000E+02
3.500000E+02
3.500000E+02
3.500000E+02
3.500000E+02
3.500000E+02
3.500000E+02
3.500000E+02
3.500000E+02
3.500000E+02
3.500000E+02
3.500000E+02
3.500000E+02
3.500000E+02
3.500000E+02
3.500000E+02
3.500000E+02
3.500000E+02
3.500000E+02
3.500000E+02
3.500000E+02
3.500000E+02
3.500000E+02
3.500000E+02
3.500000E+02
3.500000E+02
3.500000E+02
3.500000E+02
3.500000E+02
3.500000E+02
3.500000E+02
3.500000E+02
3.500000E+02
3.500000E+02
3.500000E+02
3.500000E+02
3.500000E+02
3.500000E+02
3.500000E+02
3.500000E+02
3.500000E+02
3.500000E+02
3.500000E+02
3.500000E+02
3.500000E+02
3.500000E+02
3.500000E+02
3.500000E+02
3.500000E+02
3.500000E+02
3.500000E+02
3.500000E+02
3.500000E+02
3.500000E+02
3.500000E+02
3.500000E+02
3.500000E+02
3.500000E+02
3.500000E+02
3.500000E+02
3.500000E+02
3.500000E+02
3.500000E+02
3.500000E+02
3.500000E+02
3.500000E+02
3.500000E+02
3.500000E+02
3.500000E+02
3.500000E+02
3.500000E+02
3.500000E+02
3.500000E+02
3.500000E+02
3.500000E+02
3.500000E+02
3.500000E+02
3.500000E+02
3.500000E+02
3.500000E+02
3.500000E+02
3.500000E+02
3.500000E+02
3.500000E+02
3.500000E+02
3.500000E+02
3.500000E+02
3.500000E+02
3.500000E+02
3.500000E+02
3.500000E+02
3.500000E+02
3.500000E+02
3.500000E+02
3.500000E+02
3.500000E+02
3.500000E+02
3.500000E+02
3.500000E+02
3.500000E+02
3.500000E+02
3.500000E+02
3.500000E+02
3.500000E+02
3.500000E+02
3.500000E+02
3.500000E+02
3.500000E+02
3.500000E+02
3.500000E+02
3.500000E+02
3.500000E+02
3.500000E+02
3.500000E+02
3.500000E+02
3.500000E+02
3.500000E+02
3.500000E+02
3.500000E+02
3.500000E+02
3.500000E+02
3.500000E+02
3.500000E+02
3.500000E+02
3.500000E+02
3.500000E+02
3.500000E+02
3.500000E+02
3.500000E+02
3.500000E+02
3.500000E+02
3.500000E+02
3.500000E+02
3.500000E+02
3.500000E+02
3.500000E+02
3.500000E+02
3.500000E+02
3.500000E+02
3.500000E+02
3.500000E+02
3.500000E+02
3.500000E+02
3.500000E+02
3.500000E+02
3.500000E+02
3.500000E+02
3.500000E+02
3.500000E+02
3.500000E+02
3.500000E+02
3.500000E+02
3.500000E+02
3.500000E+02
3.500000E+02
3.500000E+02
3.500000E+02
3.500000E+02
3.500000E+02
3.500000E+02
3.500000E+02
3.500000E+02
3.500000E+02
3.500000E+02
3.500000E+02
3.500000E+02
3.500000E+02
3.500000E+02
3.500000E+02
3.500000E+02
3.500000E+02
3.500000E+02
3.500000E+02
3.500000E+02
3.500000E+02
3.500000E+02
3.500000E+02
3.500000E+02
3.500000E+02
3.500000E+02
3.500000E+02
3.500000E+02
3.500000E+02
3.500000E+02
3.500000E+02
3.500000E+02
3.500000E+02
3.500000E+02
3.500000E+02
3.500000E+02
3.500000E+02
3.550000E+02
3.550000E+02
3.550000E+02
3.550000E+02
3.550000E+02
3.550000E+02
3.550000E+02
3.550000E+02
3.550000E+02
3.550000E+02
3.550000E+02
3.550000E+02
3.550000E+02
3.550000E+02
3.550000E+02
3.550000E+02
3.550000E+02
3.550000E+02
3.550000E+02
3.550000E+02
3.550000E+02
3.550000E+02
3.550000E+02
3.550000E+02
3.550000E+02
3.550000E+02
3.550000E+02
3.550000E+02
3.550000E+02
3.550000E+02
3.550000E+02
3.550000E+02
3.550000E+02
3.550000E+02
3.550000E+02
3.550000E+02
3.550000E+02
3.550000E+02
3.550000E+02
3.550000E+02
3.550000E+02
3.550000E+02
3.550000E+02
3.550000E+02
3.550000E+02
3.550000E+02
3.550000E+02
3.550000E+02
3.550000E+02
3.550000E+02
3.550000E+02
3.550000E+02
3.550000E+02
3.550000E+02
3.550000E+02
3.550000E+02
3.550000E+02
3.550000E+02
3.550000E+02
3.550000E+02
3.550000E+02
3.550000E+02
3.550000E+02
3.550000E+02
3.550000E+02
3.550000E+02
3.550000E+02
3.550000E+02
3.550000E+02
3.550000E+02
3.550000E+02
3.550000E+02
3.550000E+02
3.550000E+02
3.550000E+02
3.550000E+02
3.550000E+02
3.550000E+02
3.550000E+02
3.550000E+02
3.550000E+02
3.550000E+02
3.550000E+02
3.550000E+02
3.550000E+02
3.550000E+02
3.550000E+02
3.550000E+02
3.550000E+02
3.550000E+02
3.550000E+02
3.550000E+02
3.550000E+02
3.550000E+02
3.550000E+02
3.550000E+02
3.550000E+02
3.550000E+02
3.550000E+02
3.550000E+02
3.550000E+02
3.550000E+02
3.550000E+02
3.550000E+02
3.550000E+02
3.550000E+02
3.550000E+02
3.550000E+02
3.550000E+02
3.550000E+02
3.550000E+02
3.550000E+02
3.550000E+02
3.550000E+02
3.550000E+02
3.550000E+02
3.550000E+02
3.550000E+02
3.550000E+02
3.550000E+02
3.550000E+02
3.550000E+02
3.550000E+02
3.550000E+02
3.550000E+02
3.550000E+02
3.550000E+02
3.550000E+02
3.550000E+02
3.550000E+02
3.550000E+02
3.550000E+02
3.550000E+02
3.550000E+02
3.550000E+02
3.550000E+02
3.550000E+02
3.550000E+02
3.550000E+02
3.550000E+02
3.550000E+02
3.550000E+02
3.550000E+02
3.550000E+02
3.550000E+02
3.550000E+02
3.550000E+02
3.550000E+02
3.550000E+02
3.550000E+02
3.550000E+02
3.550000E+02
3.550000E+02
3.550000E+02
3.550000E+02
3.550000E+02
3.550000E+02
3.550000E+02
3.550000E+02
3.550000E+02
3.550000E+02
3.550000E+02
3.550000E+02
3.550000E+02
3.550000E+02
3.550000E+02
3.550000E+02
3.550000E+02
3.550000E+02
3.550000E+02
3.550000E+02
3.550000E+02
3.550000E+02
3.550000E+02
3.550000E+02
3.550000E+02
3.550000E+02
3.550000E+02
3.550000E+02
3.550000E+02
3.550000E+02
3.550000E+02
3.550000E+02
3.550000E+02
3.550000E+02
3.550000E+02
3.550000E+02
3.550000E+02
3.550000E+02
3.550000E+02
3.550000E+02
3.550000E+02
3.550000E+02
3.550000E+02
3.550000E+02
3.550000E+02
3.550000E+02
3.550000E+02
3.550000E+02
3.550000E+02
3.550000E+02
Thickness
6.003340E-04
4.940793E-04
2.092113E-04
3.350959E-04
3.971467E-04
-1.435991E-01
-1.068503E-01
-2.790755E-04
-3.772594E-03
-2.581356E-01
3.306966E-02
5.534781E-04
9.819340E-04
3.707631E-04
5.629377E-04
6.154535E-04
7.782924E-04
8.978700E-04
1.234005E-03
1.485866E-03
1.509934E-03
2.147549E-03
2.883205E-03
2.882890E-03
2.720323E-03
3.610395E-03
3.043202E-03
3.282426E-03
3.702562E-03
3.271719E-03
3.328963E-03
3.335714E-03
3.560655E-03
3.942567E-03
4.465744E-03
5.442874E-03
6.000322E-03
7.211042E-03
8.042183E-03
9.206586E-03
1.076350E-02
1.191560E-02
1.384897E-02
1.540390E-02
1.691580E-02
1.892978E-02
2.120991E-02
2.266937E-02
2.466288E-02
2.636261E-02
2.835930E-02
2.998488E-02
3.196621E-02
3.343966E-02
3.506669E-02
3.771551E-02
3.951259E-02
4.030629E-02
4.179084E-02
4.323195E-02
4.554088E-02
4.698383E-02
4.811138E-02
4.915807E-02
5.074201E-02
5.160458E-02
5.261287E-02
5.377214E-02
5.456984E-02
5.517225E-02
5.703192E-02
5.724604E-02
5.737831E-02
5.861967E-02
5.966581E-02
6.034830E-02
6.063354E-02
6.117652E-02
6.144941E-02
6.089344E-02
6.127276E-02
6.138407E-02
6.267187E-02
6.290870E-02
6.193870E-02
6.301321E-02
6.344997E-02
6.326232E-02
6.401246E-02
6.322654E-02
6.335567E-02
6.315231E-02
6.370847E-02
6.336700E-02
6.375115E-02
6.258326E-02
6.259652E-02
6.285464E-02
6.305507E-02
6.272766E-02
6.192447E-02
6.265142E-02
6.211236E-02
6.209109E-02
6.202407E-02
6.149184E-02
6.145821E-02
6.087085E-02
6.058491E-02
6.040473E-02
5.989362E-02
5.857188E-02
5.963503E-02
5.860929E-02
5.829290E-02
5.805839E-02
5.708706E-02
5.596715E-02
5.497816E-02
5.435320E-02
5.371637E-02
5.183154E-02
5.120046E-02
5.069490E-02
4.991621E-02
4.852217E-02
4.674066E-02
4.504810E-02
4.393327E-02
4.301603E-02
4.186782E-02
4.010263E-02
3.778649E-02
3.634391E-02
3.531502E-02
3.378859E-02
3.190875E-02
3.032183E-02
2.793800E-02
2.600295E-02
2.481449E-02
2.260706E-02
2.036273E-02
1.890129E-02
1.722290E-02
1.563558E-02
1.396424E-02
1.247788E-02
1.045473E-02
9.432360E-03
8.505649E-03
7.194029E-03
6.089492E-03
5.281701E-03
4.291363E-03
3.467705E-03
3.700086E-03
3.079779E-03
3.126589E-03
3.181334E-03
2.963342E-03
2.767776E-03
2.636572E-03
2.681996E-03
2.387185E-03
2.025239E-03
1.764030E-03
1.699518E-03
1.489551E-03
1.121158E-03
1.164053E-03
1.152790E-03
1.065577E-03
8.392205E-04
8.278177E-04
4.121511E-04
5.994759E-04
5.438854E-04
7.167806E-04
6.181313E-04
3.594587E-04
5.502680E-04
3.888255E-04
2.805496E-04
3.473570E-04
4.266270E-04
2.813155E-04
3.639970E-04
3.744513E-04
3.551925E-04
3.641588E-04
1.406584E-03
1.302339E-03
3.774905E-04
7.035236E-03
2.669992E-02
4.557617E-02
6.479675E-02
8.371586E-02
1.028070E-01
1.218673E-01
-5.982818E-04
-3.252039E-04
-1.660246E-04
1.244468E-04
2.807894E-04
-5.775553E-02
-2.050838E-02
1.423681E-02
1.230026E-02
2.244986E-01
3.099642E-02
4.444728E-04
6.097057E-04
4.177621E-04
3.939424E-04
7.239232E-04
1.007781E-03
9.242714E-04
1.447127E-03
1.538066E-03
1.838164E-03
2.303249E-03
2.731687E-03
2.854838E-03
2.690399E-03
2.467598E-03
2.794138E-03
3.200592E-03
3.736100E-03
3.399843E-03
3.312390E-03
3.141978E-03
3.063097E-03
3.746880E-03
4.101830E-03
5.241974E-03
6.027072E-03
7.142553E-03
8.243953E-03
9.146751E-03
1.052563E-02
1.205440E-02
1.379165E-02
1.491822E-02
1.714220E-02
1.895224E-02
2.101071E-02
2.271090E-02
2.469707E-02
2.684895E-02
2.853917E-02
2.990061E-02
3.126517E-02
3.325254E-02
3.525987E-02
3.809208E-02
3.922983E-02
4.047657E-02
4.125200E-02
4.372720E-02
4.624150E-02
4.550782E-02
4.723670E-02
4.872030E-02
4.991265E-02
5.163725E-02
5.298670E-02
5.376605E-02
5.472440E-02
5.585838E-02
5.586131E-02
5.723725E-02
5.800150E-02
5.904184E-02
5.929487E-02
5.892135E-02
6.033564E-02
6.119702E-02
6.077523E-02
6.031760E-02
6.210703E-02
6.279166E-02
6.270644E-02
6.273578E-02
6.267004E-02
6.316543E-02
6.306002E-02
6.307232E-02
6.342599E-02
6.356999E-02
6.348391E-02
6.336130E-02
6.349189E-02
6.279590E-02
6.276179E-02
6.325777E-02
6.327323E-02
6.351952E-02
6.253589E-02
6.223127E-02
6.251789E-02
6.199974E-02
6.188121E-02
6.195846E-02
6.194609E-02
6.126048E-02
6.115543E-02
6.087753E-02
6.036247E-02
6.072286E-02
6.021535E-02
5.992813E-02
5.967615E-02
5.834461E-02
5.767584E-02
5.788632E-02
5.650722E-02
5.600569E-02
5.522475E-02
5.417132E-02
5.292468E-02
5.310554E-02
5.178879E-02
5.042444E-02
4.895376E-02
4.759580E-02
4.646824E-02
4.518363E-02
4.426132E-02
4.320072E-02
4.158656E-02
4.074278E-02
3.905632E-02
3.621550E-02
3.513208E-02
3.364446E-02
3.151618E-02
2.983978E-02
2.658065E-02
2.490046E-02
2.444781E-02
2.254639E-02
2.023841E-02
1.860750E-02
1.742572E-02
1.582033E-02
1.361764E-02
1.212598E-02
1.037086E-02
9.260019E-03
8.111336E-03
6.701651E-03
6.309525E-03
5.176346E-03
4.551485E-03
3.991338E-03
3.824099E-03
3.259250E-03
3.225379E-03
3.109002E-03
3.168197E-03
2.933182E-03
2.588763E-03
2.630430E-03
2.302027E-03
1.944600E-03
1.799160E-03
1.523242E-03
1.293649E-03
1.192867E-03
1.262985E-03
9.841483E-04
8.891644E-04
1.108512E-03
1.015996E-03
6.021224E-04
6.559325E-04
5.119099E-04
4.604500E-04
5.288918E-04
3.663295E-04
3.406630E-04
5.582102E-04
4.023592E-04
4.060642E-04
3.430766E-04
4.006779E-04
3.316613E-04
4.047051E-04
2.700426E-04
2.750068E-04
2.856602E-04
1.996953E-04
1.356305E-04
5.080447E-03
1.756094E-02
3.018351E-02
4.275660E-02
5.535767E-02
6.778335E-02
8.057946E-02
8.528265E-05
-9.936143E-05
5.546973E-05
6.362082E-05
2.646268E-04
-6.948918E-02
-1.557608E-02
-1.461479E-03
-5.000711E-03
1.773786E-01
9.017926E-02
5.406480E-04
6.865274E-04
5.249504E-04
1.588830E-04
6.875249E-04
1.020671E-03
1.107368E-03
1.173293E-03
1.386284E-03
1.532019E-03
2.097065E-03
2.412310E-03
2.462587E-03
2.734645E-03
2.976534E-03
3.181248E-03
3.693892E-03
3.736803E-03
3.415215E-03
3.267694E-03
3.215166E-03
3.323461E-03
3.950555E-03
4.561860E-03
5.405458E-03
6.506494E-03
7.530576E-03
8.342766E-03
9.232082E-03
1.096620E-02
1.162510E-02
1.359804E-02
1.538569E-02
1.694059E-02
1.913902E-02
2.021986E-02
2.243620E-02
2.448631E-02
2.668136E-02
2.810324E-02
2.986259E-02
3.141960E-02
3.388631E-02
3.585018E-02
3.917325E-02
3.884343E-02
3.965003E-02
4.106541E-02
4.302093E-02
4.514722E-02
4.693101E-02
4.810476E-02
5.060668E-02
5.012446E-02
5.118990E-02
5.327593E-02
5.364750E-02
5.436444E-02
5.545286E-02
5.594819E-02
5.753738E-02
5.777353E-02
5.897827E-02
5.966709E-02
5.858455E-02
5.956808E-02
6.056894E-02
6.104192E-02
6.098491E-02
6.185455E-02
6.192322E-02
6.270822E-02
6.265073E-02
6.260134E-02
6.394205E-02
6.183684E-02
6.307148E-02
6.379251E-02
6.405023E-02
6.440096E-02
6.319545E-02
6.366066E-02
6.276619E-02
6.303016E-02
6.314905E-02
6.271698E-02
6.388082E-02
6.308957E-02
6.239953E-02
6.152620E-02
6.179951E-02
6.224980E-02
6.257928E-02
6.216569E-02
6.230260E-02
6.140774E-02
6.071209E-02
6.079390E-02
6.031550E-02
5.937044E-02
5.911682E-02
5.918188E-02
5.828747E-02
5.720081E-02
5.775720E-02
5.659176E-02
5.551338E-02
5.513373E-02
5.429183E-02
5.362419E-02
5.277707E-02
5.135662E-02
4.998534E-02
4.932992E-02
4.862688E-02
4.692840E-02
4.487957E-02
4.381793E-02
4.344582E-02
4.160763E-02
4.061112E-02
3.854554E-02
3.635292E-02
3.401603E-02
3.318049E-02
3.158918E-02
2.967736E-02
2.803332E-02
2.734137E-02
2.423766E-02
2.210579E-02
2.064793E-02
1.824273E-02
1.713931E-02
1.608174E-02
1.370339E-02
1.180203E-02
1.030984E-02
9.171458E-03
7.877796E-03
7.184973E-03
6.113917E-03
5.114347E-03
4.217842E-03
3.709151E-03
3.540997E-03
3.431152E-03
3.216969E-03
3.134899E-03
3.125300E-03
3.318921E-03
2.555777E-03
2.169090E-03
2.335268E-03
2.036517E-03
1.917024E-03
1.642359E-03
1.582343E-03
1.371863E-03
1.173009E-03
1.308849E-03
6.901052E-04
9.031906E-04
6.308445E-04
4.836274E-04
4.372219E-04
5.368017E-04
7.700529E-04
6.456241E-04
3.256334E-04
4.453096E-04
4.967159E-04
5.942736E-04
5.102518E-04
4.110381E-04
2.667417E-04
4.513491E-04
5.926468E-04
3.001968E-04
3.628394E-04
1.803229E-04
2.671677E-04
2.198212E-04
2.539241E-03
8.429025E-03
1.451620E-02
2.036693E-02
2.657488E-02
3.250388E-02
3.832295E-02
4.844308E-04
1.843681E-05
-4.242004E-04
5.931196E-05
1.474521E-04
-1.171772E-01
-8.381624E-02
1.938123E-03
-4.541871E-03
1.161229E-01
-1.277152E-01
6.783814E-04
5.988621E-04
8.155429E-04
8.290928E-04
1.064603E-03
1.101500E-03
1.027482E-03
7.601009E-04
1.277728E-03
1.817579E-03
2.115746E-03
2.397943E-03
2.762944E-03
2.892960E-03
2.743247E-03
2.277377E-03
2.538808E-03
2.621387E-03
3.386043E-03
3.256219E-03
3.142613E-03
3.123708E-03
3.958302E-03
4.433219E-03
5.036416E-03
6.204334E-03
7.336594E-03
8.168595E-03
9.356495E-03
1.080673E-02
1.207463E-02
1.414103E-02
1.517814E-02
1.670518E-02
1.850908E-02
2.020003E-02
2.208818E-02
2.409517E-02
2.662975E-02
2.858832E-02
3.071578E-02
3.257328E-02
3.382447E-02
3.580976E-02
3.766538E-02
3.890082E-02
4.081675E-02
4.187285E-02
4.306847E-02
4.503538E-02
4.654736E-02
4.777569E-02
4.970676E-02
5.005772E-02
5.102601E-02
5.255567E-02
5.287442E-02
5.475116E-02
5.583981E-02
5.709346E-02
5.820629E-02
5.755753E-02
5.833976E-02
5.925530E-02
5.982830E-02
6.112484E-02
6.046897E-02
6.062372E-02
6.120988E-02
6.176426E-02
6.196559E-02
6.260034E-02
6.257445E-02
6.286550E-02
6.248695E-02
6.271989E-02
6.369330E-02
6.342807E-02
6.311062E-02
6.363237E-02
6.292334E-02
6.306482E-02
6.333173E-02
6.334881E-02
6.275791E-02
6.169642E-02
6.271556E-02
6.340055E-02
6.325402E-02
6.274939E-02
6.208443E-02
6.235398E-02
6.203726E-02
6.155716E-02
6.182424E-02
6.151486E-02
6.013744E-02
6.047503E-02
6.058749E-02
6.020912E-02
5.958980E-02
5.907796E-02
5.890497E-02
5.713990E-02
5.696225E-02
5.666533E-02
5.607992E-02
5.560636E-02
5.430942E-02
5.314388E-02
5.266542E-02
5.170506E-02
4.975594E-02
4.915651E-02
4.792655E-02
4.693703E-02
4.535513E-02
4.448101E-02
4.320213E-02
4.135637E-02
4.017043E-02
3.878096E-02
3.644722E-02
3.320420E-02
3.311030E-02
3.145868E-02
2.958770E-02
2.758376E-02
2.545325E-02
2.433322E-02
2.241486E-02
2.048546E-02
1.839207E-02
1.680428E-02
1.524584E-02
1.339270E-02
1.196110E-02
1.051569E-02
9.393444E-03
8.011864E-03
6.834648E-03
6.176769E-03
5.139620E-03
4.166336E-03
3.751254E-03
3.473959E-03
3.382572E-03
3.172800E-03
3.034573E-03
2.881657E-03
3.067114E-03
2.878938E-03
2.297125E-03
2.531608E-03
1.903705E-03
1.912157E-03
1.458839E-03
1.608326E-03
1.355176E-03
1.243939E-03
9.311815E-04
9.233614E-04
9.233067E-04
9.141955E-04
7.094244E-04
6.318540E-04
7.072988E-04
6.665146E-04
5.425137E-04
3.864459E-04
3.407095E-04
3.739237E-04
2.850305E-04
4.015700E-04
7.222454E-04
3.897281E-04
3.926122E-04
4.048619E-04
4.579839E-04
2.843681E-04
3.116827E-04
3.356137E-04
3.732299E-04
-3.254707E-04
-6.953458E-04
-3.921202E-04
-5.919645E-04
-8.642745E-04
-1.093425E-03
-1.702110E-03
1.885422E-04
-1.045328E-04
-3.704429E-05
2.160975E-04
2.616521E-04
2.027600E-01
2.788861E-03
1.148275E-03
-7.352081E-03
4.429373E-02
4.987360E-02
8.593701E-04
7.057588E-04
1.073448E-03
9.541231E-04
1.133992E-03
1.313884E-03
8.770205E-04
1.207982E-03
1.460689E-03
1.900657E-03
2.176377E-03
2.395718E-03
2.825564E-03
3.144051E-03
3.271720E-03
3.082967E-03
3.178873E-03
3.502726E-03
3.392565E-03
3.447248E-03
3.488139E-03
3.546305E-03
3.967739E-03
4.493739E-03
5.238474E-03
6.185872E-03
7.235078E-03
8.102762E-03
9.210033E-03
1.059410E-02
1.248929E-02
1.386416E-02
1.531609E-02
1.689384E-02
1.867805E-02
2.083306E-02
2.259256E-02
2.422799E-02
2.589116E-02
2.810403E-02
3.070583E-02
3.249119E-02
3.396801E-02
3.568752E-02
3.717199E-02
3.844985E-02
4.017133E-02
4.201845E-02
4.313671E-02
4.539432E-02
4.679894E-02
4.759323E-02
4.892630E-02
5.059243E-02
5.139058E-02
5.232368E-02
5.326298E-02
5.461981E-02
5.535197E-02
5.654635E-02
5.760523E-02
5.812154E-02
5.936834E-02
5.948731E-02
5.921512E-02
5.999814E-02
6.122001E-02
6.113079E-02
6.137412E-02
6.101256E-02
6.187414E-02
6.190048E-02
6.287391E-02
6.258342E-02
6.251815E-02
6.254546E-02
6.321271E-02
6.385305E-02
6.209568E-02
6.437483E-02
6.306238E-02
6.350279E-02
6.466767E-02
6.367050E-02
6.241308E-02
6.257970E-02
6.281433E-02
6.206859E-02
6.267331E-02
6.263931E-02
6.262940E-02
6.167279E-02
6.183434E-02
6.188814E-02
6.164275E-02
6.100839E-02
6.113867E-02
6.117748E-02
6.017660E-02
6.074329E-02
6.032933E-02
5.975370E-02
5.958083E-02
5.749814E-02
5.689582E-02
5.731551E-02
5.639380E-02
5.580983E-02
5.430031E-02
5.310983E-02
5.219744E-02
5.114984E-02
5.004637E-02
4.931844E-02
4.832681E-02
4.684646E-02
4.542278E-02
4.457695E-02
4.311576E-02
4.149286E-02
3.999497E-02
3.907226E-02
3.707058E-02
3.373866E-02
3.373773E-02
3.141149E-02
3.008932E-02
2.774546E-02
2.572582E-02
2.440049E-02
2.235734E-02
2.051557E-02
1.884159E-02
1.702274E-02
1.541222E-02
1.345330E-02
1.166556E-02
1.002450E-02
9.253825E-03
7.985740E-03
6.849754E-03
6.014071E-03
5.152803E-03
4.709688E-03
3.878774E-03
3.672784E-03
3.486101E-03
3.214047E-03
3.306851E-03
3.370046E-03
3.292508E-03
2.923529E-03
2.746170E-03
2.668168E-03
2.243407E-03
1.941080E-03
1.731143E-03
1.399816E-03
1.287255E-03
1.163902E-03
1.022374E-03
1.078991E-03
1.108399E-03
8.514434E-04
6.434110E-04
6.904803E-04
5.312088E-04
6.183185E-04
3.829303E-04
4.882549E-04
3.659793E-04
3.791261E-04
4.412212E-04
4.788328E-04
3.319772E-04
4.949071E-04
4.260841E-04
2.854587E-04
2.414033E-04
2.420873E-04
2.281174E-04
2.949280E-04
3.972735E-04
1.268696E-04
9.010052E-05
-1.218691E-04
-4.944654E-04
-6.834185E-04
-6.342160E-04
-1.100262E-03
7.968051E-04
4.683102E-04
2.488254E-04
2.650651E-04
1.659033E-04
1.425270E-01
2.173416E-03
-6.369569E-04
-1.670105E-02
-6.154300E-02
1.267407E-01
8.592654E-04
1.141201E-03
1.078778E-03
9.470560E-04
9.799375E-04
1.253943E-03
1.183205E-03
1.129813E-03
1.507617E-03
1.924667E-03
1.581918E-03
2.511713E-03
2.925832E-03
3.141109E-03
3.382669E-03
3.534152E-03
3.385783E-03
3.446870E-03
3.481898E-03
3.430161E-03
3.298327E-03
3.681731E-03
3.990159E-03
4.568653E-03
5.081844E-03
5.832242E-03
7.438750E-03
8.380677E-03
9.605958E-03
1.041150E-02
1.226134E-02
1.340400E-02
1.533594E-02
1.697059E-02
1.897285E-02
2.123020E-02
2.275121E-02
2.456688E-02
2.655197E-02
2.769898E-02
3.029520E-02
3.282751E-02
3.409589E-02
3.569228E-02
3.684796E-02
3.904052E-02
4.111002E-02
4.210222E-02
4.467958E-02
4.528449E-02
4.639676E-02
4.782047E-02
4.989233E-02
5.054336E-02
5.145126E-02
5.269919E-02
5.352449E-02
5.436031E-02
5.478898E-02
5.645452E-02
5.780391E-02
5.705280E-02
5.924142E-02
5.888016E-02
5.917749E-02
6.033428E-02
6.086188E-02
6.098361E-02
6.132454E-02
6.168769E-02
6.200566E-02
6.197818E-02
6.201822E-02
6.250109E-02
6.241731E-02
6.307772E-02
6.366136E-02
6.411878E-02
6.330062E-02
6.397237E-02
6.368063E-02
6.358888E-02
6.348547E-02
6.220516E-02
6.264582E-02
6.263285E-02
6.248326E-02
6.281950E-02
6.324382E-02
6.317184E-02
6.344007E-02
6.236333E-02
6.157199E-02
6.160325E-02
6.142228E-02
6.131862E-02
6.130195E-02
6.106713E-02
6.130474E-02
6.103868E-02
6.081865E-02
5.945471E-02
5.897001E-02
5.809806E-02
5.755075E-02
5.682379E-02
5.659024E-02
5.509052E-02
5.386890E-02
5.275075E-02
5.204389E-02
5.158019E-02
5.058340E-02
4.970394E-02
4.863754E-02
4.682430E-02
4.531393E-02
4.421100E-02
4.257516E-02
4.097401E-02
3.978757E-02
3.876280E-02
3.713449E-02
3.435055E-02
3.382730E-02
3.146254E-02
3.019573E-02
2.754937E-02
2.600480E-02
2.433513E-02
2.235520E-02
2.053765E-02
1.858522E-02
1.710128E-02
1.533408E-02
1.378951E-02
1.235835E-02
1.090875E-02
9.169899E-03
7.835322E-03
6.657334E-03
6.237674E-03
5.205394E-03
4.642905E-03
3.843161E-03
3.348188E-03
3.373278E-03
3.304483E-03
2.992524E-03
3.433393E-03
3.061842E-03
2.972370E-03
2.785355E-03
2.411003E-03
2.519331E-03
1.962223E-03
1.798224E-03
1.269634E-03
1.135725E-03
9.373917E-04
1.022490E-03
8.097709E-04
9.971215E-04
5.870063E-04
3.443693E-04
3.709136E-04
2.649030E-04
2.663341E-04
4.670689E-04
4.072777E-04
4.413471E-04
4.219475E-04
2.496999E-04
1.931540E-04
3.780613E-04
5.185215E-04
6.767206E-04
4.141870E-04
3.746049E-04
1.720027E-04
2.834985E-04
2.764238E-04
2.442185E-04
1.144176E-04
1.119881E-04
-1.545394E-04
-2.966657E-04
-4.396419E-04
-3.833934E-04
-6.392869E-04
4.492406E-04
9.847564E-04
1.408996E-03
8.836892E-04
-9.707989E-05
-7.623089E-03
2.561403E-02
1.412989E-03
-9.214323E-03
-1.146579E-02
8.860424E-04
9.707939E-04
1.404157E-03
7.608702E-04
8.239429E-04
1.079888E-03
1.266798E-03
1.356412E-03
1.491473E-03
1.795717E-03
2.135179E-03
2.337352E-03
2.435502E-03
2.815131E-03
3.247608E-03
3.312973E-03
3.274694E-03
2.992169E-03
3.066380E-03
3.198800E-03
3.238560E-03
3.141655E-03
3.677907E-03
4.088811E-03
4.643817E-03
5.784405E-03
6.831112E-03
7.087949E-03
8.102373E-03
9.189684E-03
1.023252E-02
1.199692E-02
1.352825E-02
1.509989E-02
1.698030E-02
1.865998E-02
2.066180E-02
2.295020E-02
2.476315E-02
2.668115E-02
2.838552E-02
3.007779E-02
3.178303E-02
3.432904E-02
3.567103E-02
3.759186E-02
3.895473E-02
4.043436E-02
4.248908E-02
4.347399E-02
4.475166E-02
4.673325E-02
4.797788E-02
4.859020E-02
4.965792E-02
5.160515E-02
5.275730E-02
5.440972E-02
5.545014E-02
5.549415E-02
5.691537E-02
5.812711E-02
5.785145E-02
5.798350E-02
5.906282E-02
5.831058E-02
5.950903E-02
6.097773E-02
6.137205E-02
6.088252E-02
6.177126E-02
6.235915E-02
6.219116E-02
6.288499E-02
6.213037E-02
6.293399E-02
6.216863E-02
6.312537E-02
6.369039E-02
6.339514E-02
6.372648E-02
6.398429E-02
6.355911E-02
6.381769E-02
6.245929E-02
6.338815E-02
6.320158E-02
6.350844E-02
6.289473E-02
6.249300E-02
6.240094E-02
6.265694E-02
6.182661E-02
6.128418E-02
6.181436E-02
6.133707E-02
6.151580E-02
6.035872E-02
6.005899E-02
6.005693E-02
5.906724E-02
5.977254E-02
5.847008E-02
5.900527E-02
5.733276E-02
5.783095E-02
5.682003E-02
5.595785E-02
5.430582E-02
5.480999E-02
5.390686E-02
5.213199E-02
5.124995E-02
5.058738E-02
4.914463E-02
4.850575E-02
4.712881E-02
4.577952E-02
4.419170E-02
4.195035E-02
4.117477E-02
4.009094E-02
3.871211E-02
3.750104E-02
3.536386E-02
3.331844E-02
3.139400E-02
3.036649E-02
2.702267E-02
2.671925E-02
2.416644E-02
2.287200E-02
2.082276E-02
1.908426E-02
1.712870E-02
1.517287E-02
1.360868E-02
1.235510E-02
1.059478E-02
9.027210E-03
8.103582E-03
6.876532E-03
6.034547E-03
4.854026E-03
4.056817E-03
3.437359E-03
3.306468E-03
3.422517E-03
3.225717E-03
3.223341E-03
3.184215E-03
2.881617E-03
2.512024E-03
2.363267E-03
2.583083E-03
2.511506E-03
2.134139E-03
1.997384E-03
1.604283E-03
1.260870E-03
1.208920E-03
1.140782E-03
9.135907E-04
9.467908E-04
7.617891E-04
6.475888E-04
5.648577E-04
4.683774E-04
4.556005E-04
4.620873E-04
5.127589E-04
4.788033E-04
4.979293E-04
4.603155E-04
3.231666E-04
4.968873E-04
3.620989E-04
4.789704E-04
3.779169E-04
3.741712E-04
9.527574E-05
2.950184E-04
4.559907E-04
3.594595E-04
1.879668E-04
-3.551655E-04
-6.085373E-04
-1.070665E-03
-1.397928E-03
-1.812154E-03
-2.241589E-03
4.346570E-04
4.741867E-04
3.204779E-04
2.955975E-04
4.800496E-04
1.720525E-02
2.320242E-02
-7.465075E-03
-2.375387E-02
-3.963733E-02
2.267738E-02
1.029111E-03
1.460304E-03
1.016831E-03
7.618389E-04
6.599962E-04
1.105792E-03
1.707152E-03
1.839425E-03
1.708754E-03
1.759816E-03
2.152713E-03
2.363452E-03
2.597240E-03
2.865736E-03
3.126418E-03
3.164202E-03
3.121915E-03
2.832875E-03
2.926828E-03
2.726193E-03
3.030496E-03
3.343345E-03
3.664183E-03
4.523303E-03
5.280218E-03
6.075096E-03
7.190413E-03
8.286342E-03
9.486857E-03
1.064807E-02
1.221718E-02
1.394209E-02
1.514327E-02
1.706445E-02
1.836058E-02
2.090428E-02
2.260496E-02
2.379904E-02
2.625125E-02
2.801336E-02
3.013697E-02
3.251505E-02
3.396687E-02
3.541081E-02
3.707756E-02
3.934911E-02
4.120925E-02
4.242148E-02
4.337442E-02
4.538771E-02
4.691751E-02
4.856444E-02
4.941755E-02
5.000282E-02
5.183624E-02
5.230269E-02
5.387011E-02
5.425110E-02
5.553283E-02
5.635162E-02
5.748381E-02
5.727533E-02
5.811551E-02
5.875784E-02
5.829388E-02
6.005654E-02
6.039714E-02
6.085914E-02
6.165659E-02
6.232651E-02
6.168221E-02
6.180309E-02
6.241820E-02
6.211786E-02
6.195870E-02
6.221185E-02
6.248465E-02
6.263015E-02
6.337646E-02
6.179916E-02
6.367281E-02
6.245550E-02
6.284008E-02
6.290636E-02
6.270136E-02
6.305209E-02
6.392763E-02
6.319032E-02
6.314020E-02
6.259233E-02
6.245602E-02
6.209642E-02
6.148286E-02
6.174289E-02
6.164588E-02
6.107888E-02
6.140112E-02
6.080612E-02
6.079038E-02
5.993574E-02
5.881970E-02
5.879966E-02
5.885389E-02
5.750725E-02
5.747982E-02
5.647684E-02
5.581545E-02
5.488122E-02
5.418963E-02
5.372905E-02
5.249074E-02
5.169990E-02
5.129136E-02
4.994159E-02
4.815424E-02
4.680911E-02
4.541418E-02
4.399971E-02
4.254304E-02
4.114134E-02
4.033585E-02
3.891478E-02
3.689080E-02
3.467890E-02
3.368758E-02
3.197471E-02
2.981982E-02
2.745249E-02
2.628502E-02
2.430257E-02
2.249605E-02
2.043760E-02
1.882020E-02
1.715320E-02
1.562984E-02
1.385540E-02
1.205731E-02
1.077098E-02
9.015896E-03
7.971045E-03
6.932971E-03
6.049095E-03
4.948814E-03
4.233939E-03
4.006345E-03
3.746305E-03
3.262031E-03
3.107025E-03
3.088074E-03
2.966643E-03
2.888012E-03
2.816259E-03
2.638552E-03
2.275749E-03
2.086915E-03
2.014593E-03
2.182531E-03
1.458116E-03
1.284148E-03
9.154852E-04
8.969264E-04
6.775743E-04
8.336895E-04
8.031369E-04
7.056822E-04
6.748507E-04
5.441187E-04
4.459818E-04
7.076847E-04
2.852023E-04
2.747016E-04
4.372513E-04
4.870510E-04
3.953327E-04
3.434077E-04
2.364412E-04
5.333550E-04
4.845759E-04
3.662343E-04
2.811823E-04
4.651756E-04
3.233592E-04
3.229802E-04
-3.201109E-05
-8.500981E-04
-1.305998E-03
-2.014648E-03
-2.408040E-03
-3.109189E-03
-3.687155E-03
9.464827E-04
2.385332E-04
2.569528E-04
2.887571E-04
-1.208134E-04
1.486497E-01
-4.774869E-03
-1.750088E-03
-1.189513E-02
-1.228954E-02
3.947809E-02
1.184746E-03
9.799735E-04
9.216738E-04
1.093145E-03
9.255595E-04
8.862198E-04
1.295159E-03
1.705564E-03
1.617441E-03
1.669753E-03
2.227607E-03
2.357308E-03
2.538684E-03
2.925386E-03
3.025332E-03
3.075563E-03
3.199083E-03
3.266828E-03
3.155400E-03
3.014410E-03
2.954837E-03
3.082716E-03
3.613412E-03
4.556772E-03
5.080594E-03
6.060727E-03
7.174039E-03
8.035182E-03
9.072406E-03
1.023588E-02
1.200189E-02
1.368857E-02
1.533431E-02
1.639562E-02
1.843257E-02
2.061232E-02
2.233609E-02
2.421282E-02
2.638165E-02
2.826768E-02
3.006005E-02
3.194815E-02
3.394930E-02
3.589468E-02
3.747388E-02
3.969686E-02
4.069905E-02
4.274861E-02
4.429729E-02
4.482213E-02
4.713610E-02
4.808916E-02
4.896946E-02
5.021491E-02
5.178775E-02
5.305219E-02
5.440118E-02
5.440802E-02
5.508302E-02
5.636780E-02
5.802171E-02
5.806077E-02
5.792796E-02
5.876464E-02
6.024800E-02
6.101187E-02
6.068271E-02
6.160485E-02
6.129469E-02
6.166903E-02
6.109835E-02
6.171088E-02
6.252702E-02
6.289194E-02
6.288129E-02
6.293585E-02
6.413256E-02
6.319854E-02
6.267892E-02
6.250169E-02
6.218342E-02
6.293802E-02
6.329726E-02
6.279301E-02
6.338056E-02
6.401592E-02
6.456968E-02
6.283178E-02
6.353863E-02
6.328822E-02
6.208000E-02
6.256774E-02
6.204805E-02
6.176965E-02
6.146431E-02
6.160258E-02
6.164993E-02
6.150660E-02
6.040084E-02
5.932987E-02
5.932146E-02
5.917217E-02
5.866535E-02
5.882422E-02
5.782229E-02
5.604236E-02
5.556406E-02
5.570563E-02
5.446819E-02
5.397666E-02
5.181673E-02
5.078829E-02
5.067772E-02
4.938575E-02
4.798993E-02
4.676635E-02
4.583254E-02
4.401504E-02
4.250621E-02
4.165209E-02
4.017823E-02
3.892538E-02
3.676242E-02
3.512406E-02
3.381120E-02
3.148697E-02
2.952493E-02
2.797337E-02
2.661790E-02
2.465007E-02
2.248437E-02
2.043893E-02
1.875393E-02
1.728497E-02
1.620482E-02
1.359567E-02
1.206646E-02
1.077756E-02
9.216805E-03
7.935788E-03
6.906236E-03
5.932020E-03
4.947671E-03
4.274509E-03
3.834606E-03
3.398156E-03
3.275073E-03
2.920977E-03
2.899841E-03
3.069199E-03
2.953058E-03
2.395592E-03
2.164448E-03
1.936380E-03
2.018683E-03
1.676369E-03
1.868222E-03
1.376097E-03
1.205295E-03
9.100644E-04
7.979391E-04
7.662876E-04
6.368131E-04
6.534040E-04
8.162323E-04
6.745219E-04
5.811797E-04
4.923499E-04
4.510853E-04
4.136963E-04
3.722480E-04
3.816888E-04
3.949998E-04
2.967558E-04
2.408398E-04
3.638943E-04
3.715346E-04
3.401928E-04
6.936343E-04
5.453803E-04
3.569822E-04
3.446909E-04
3.006974E-04
-9.373996E-05
-9.262275E-05
-7.125230E-05
-1.724641E-04
-3.795981E-04
-6.017464E-04
-6.657969E-04
1.737395E-03
2.573297E-04
2.828955E-04
2.751437E-04
1.063086E-04
2.956516E-02
9.577222E-03
-3.715660E-03
-1.015745E-02
-2.915820E-02
1.207818E-02
6.519053E-04
7.052256E-04
8.085401E-04
9.506689E-04
5.893518E-04
7.124764E-04
1.375470E-03
1.835214E-03
1.880266E-03
1.925160E-03
2.017937E-03
2.044135E-03
2.428688E-03
2.841650E-03
3.115223E-03
3.705282E-03
3.129243E-03
3.199521E-03
3.026205E-03
2.887821E-03
3.195523E-03
3.544738E-03
3.935814E-03
4.302034E-03
5.203355E-03
6.018211E-03
7.077504E-03
8.154473E-03
9.046763E-03
1.069337E-02
1.205997E-02
1.368212E-02
1.535753E-02
1.695908E-02
1.840601E-02
2.049161E-02
2.254034E-02
2.452719E-02
2.714531E-02
2.825768E-02
2.985114E-02
3.192788E-02
3.387808E-02
3.532321E-02
3.707537E-02
3.923650E-02
4.089723E-02
4.295454E-02
4.467363E-02
4.528552E-02
4.673567E-02
4.816990E-02
4.932421E-02
5.035072E-02
5.129011E-02
5.237753E-02
5.317493E-02
5.425377E-02
5.548176E-02
5.641794E-02
5.727985E-02
5.767792E-02
5.822457E-02
5.896250E-02
5.937291E-02
6.028178E-02
6.063137E-02
6.109294E-02
6.194375E-02
6.096666E-02
6.107327E-02
6.215303E-02
6.284807E-02
6.175875E-02
6.229141E-02
6.310118E-02
6.321577E-02
6.306394E-02
6.302467E-02
6.322954E-02
6.317850E-02
6.285422E-02
6.258286E-02
6.276563E-02
6.286175E-02
6.256994E-02
6.265712E-02
6.197585E-02
6.215993E-02
6.240910E-02
6.192903E-02
6.176361E-02
6.170060E-02
6.195653E-02
6.170332E-02
6.068462E-02
6.138961E-02
6.094060E-02
6.026659E-02
6.033122E-02
5.871233E-02
5.848941E-02
5.870838E-02
5.798301E-02
5.752061E-02
5.679928E-02
5.527901E-02
5.577067E-02
5.345941E-02
5.345550E-02
5.209100E-02
5.122515E-02
4.989935E-02
4.869390E-02
4.755832E-02
4.597620E-02
4.551211E-02
4.365510E-02
4.267445E-02
4.197943E-02
4.002466E-02
3.902485E-02
3.629822E-02
3.513893E-02
3.325186E-02
3.147098E-02
3.005817E-02
2.822223E-02
2.664575E-02
2.490216E-02
2.239664E-02
2.059305E-02
1.895225E-02
1.676181E-02
1.565863E-02
1.387848E-02
1.216917E-02
1.043290E-02
8.863776E-03
8.242625E-03
7.068654E-03
5.839949E-03
4.918880E-03
4.478202E-03
3.647755E-03
3.457419E-03
3.101711E-03
2.782552E-03
2.883066E-03
2.733230E-03
2.663564E-03
2.438539E-03
2.222157E-03
1.982209E-03
1.724966E-03
1.544073E-03
1.779444E-03
1.393366E-03
1.176185E-03
1.227839E-03
7.882707E-04
6.373998E-04
6.101437E-04
5.959043E-04
6.863635E-04
4.568336E-04
5.367737E-04
4.291318E-04
4.515529E-04
5.702188E-04
3.585576E-04
4.541738E-04
5.626145E-04
5.184011E-04
3.910571E-04
4.243939E-04
2.655093E-04
2.321319E-04
4.125217E-04
3.335898E-04
2.144227E-04
3.808970E-04
2.669605E-04
1.320414E-04
7.411211E-05
3.928910E-04
4.163372E-04
3.537926E-04
2.550294E-04
2.045002E-04
1.264652E-03
3.814594E-04
4.560935E-04
4.438319E-04
5.930835E-04
6.232803E-02
-3.454439E-02
3.189291E-03
-1.092056E-02
5.683232E-02
8.462290E-03
1.026876E-03
9.455051E-04
5.934472E-04
7.535748E-04
8.784589E-04
9.926620E-04
1.386335E-03
1.777284E-03
1.838581E-03
1.939673E-03
1.960962E-03
2.277104E-03
2.747912E-03
2.983740E-03
3.228430E-03
3.681698E-03
3.071534E-03
3.114121E-03
3.041424E-03
2.844685E-03
3.008047E-03
3.598649E-03
3.949442E-03
4.656805E-03
5.188707E-03
6.213203E-03
7.551891E-03
8.495847E-03
8.834081E-03
1.037855E-02
1.183120E-02
1.351064E-02
1.509715E-02
1.672736E-02
1.813090E-02
2.016468E-02
2.249901E-02
2.396531E-02
2.727695E-02
2.825300E-02
3.009875E-02
3.156272E-02
3.351247E-02
3.536814E-02
3.712603E-02
3.886572E-02
4.055494E-02
4.340545E-02
4.430734E-02
4.455453E-02
4.681069E-02
4.778924E-02
4.982720E-02
5.064095E-02
5.141502E-02
5.262992E-02
5.380776E-02
5.489712E-02
5.504324E-02
5.656790E-02
5.776717E-02
5.808165E-02
5.843444E-02
5.965340E-02
6.027573E-02
6.088264E-02
6.065032E-02
6.112072E-02
6.141609E-02
6.169328E-02
6.228564E-02
6.275240E-02
6.232731E-02
6.261381E-02
6.205091E-02
6.200614E-02
6.299923E-02
6.340874E-02
6.369750E-02
6.297764E-02
6.288480E-02
6.305981E-02
6.286070E-02
6.255695E-02
6.220567E-02
6.288093E-02
6.287659E-02
6.257381E-02
6.210021E-02
6.209221E-02
6.194870E-02
6.202987E-02
6.225714E-02
6.186792E-02
6.195713E-02
6.168259E-02
6.085876E-02
6.071049E-02
5.989973E-02
5.896380E-02
5.918287E-02
5.905899E-02
5.811514E-02
5.746177E-02
5.745313E-02
5.601006E-02
5.588935E-02
5.444907E-02
5.351405E-02
5.267636E-02
5.217407E-02
5.121545E-02
4.992385E-02
4.904363E-02
4.819832E-02
4.740085E-02
4.650235E-02
4.426072E-02
4.264993E-02
4.121186E-02
4.045172E-02
3.863764E-02
3.696378E-02
3.607692E-02
3.346669E-02
3.106456E-02
2.949146E-02
2.815850E-02
2.638950E-02
2.494005E-02
2.245510E-02
2.087918E-02
1.874677E-02
1.716153E-02
1.593278E-02
1.365695E-02
1.223220E-02
1.086830E-02
9.187616E-03
8.130665E-03
7.086100E-03
5.814895E-03
5.195212E-03
4.034153E-03
3.557913E-03
3.305566E-03
2.980508E-03
2.893425E-03
2.909535E-03
2.737213E-03
2.477148E-03
2.255095E-03
1.948678E-03
1.948411E-03
1.824946E-03
1.449894E-03
1.384928E-03
1.351958E-03
1.000713E-03
7.579460E-04
9.070204E-04
6.684901E-04
6.222089E-04
8.313311E-04
9.406672E-04
7.176583E-04
6.382032E-04
3.848036E-04
4.070704E-04
5.553461E-04
3.260157E-04
4.066180E-04
2.795463E-04
4.782423E-04
2.331122E-04
4.660920E-04
2.752416E-04
2.867144E-04
2.729699E-04
3.904545E-04
4.077826E-04
1.664659E-04
1.694924E-04
4.205117E-04
5.368855E-04
7.476389E-04
6.407848E-04
4.234712E-04
9.737838E-04
9.463971E-04
1.141145E-03
1.443378E-04
2.186077E-04
4.081237E-04
3.723642E-04
3.130154E-02
2.144477E-02
-7.242584E-04
-1.487805E-02
9.734344E-03
7.734694E-04
5.865698E-04
8.277430E-05
6.070103E-04
7.327614E-04
1.156689E-03
1.238331E-03
1.245850E-03
1.448829E-03
2.031457E-03
1.994380E-03
2.084006E-03
2.510285E-03
3.046382E-03
3.168655E-03
3.347695E-03
3.313194E-03
3.404418E-03
2.890655E-03
2.869759E-03
2.845665E-03
3.014004E-03
3.265629E-03
3.711044E-03
4.417280E-03
4.984666E-03
6.456941E-03
7.271379E-03
8.100318E-03
9.433798E-03
1.079748E-02
1.199846E-02
1.341507E-02
1.482589E-02
1.652484E-02
1.883011E-02
2.065425E-02
2.228349E-02
2.401663E-02
2.627817E-02
2.838556E-02
3.014971E-02
3.185695E-02
3.382917E-02
3.585262E-02
3.762047E-02
3.913835E-02
4.098220E-02
4.183630E-02
4.322736E-02
4.428819E-02
4.671851E-02
4.806751E-02
4.989520E-02
5.045307E-02
5.139699E-02
5.324317E-02
5.385328E-02
5.464397E-02
5.602509E-02
5.715610E-02
5.801713E-02
5.827406E-02
5.894899E-02
5.911501E-02
6.033899E-02
6.059380E-02
6.108698E-02
6.090495E-02
6.179174E-02
6.217446E-02
6.254205E-02
6.265901E-02
6.299228E-02
6.261986E-02
6.277675E-02
6.238487E-02
6.303754E-02
6.383052E-02
6.259728E-02
6.228693E-02
6.331923E-02
6.280795E-02
6.343582E-02
6.327796E-02
6.328818E-02
6.341785E-02
6.297776E-02
6.198468E-02
6.167348E-02
6.148440E-02
6.222026E-02
6.211144E-02
6.300662E-02
6.172029E-02
6.197629E-02
6.071625E-02
5.987846E-02
6.054637E-02
6.014513E-02
5.901537E-02
5.891703E-02
5.969457E-02
5.859528E-02
5.724802E-02
5.730038E-02
5.631338E-02
5.538025E-02
5.554988E-02
5.455280E-02
5.326740E-02
5.242653E-02
5.096496E-02
5.042176E-02
4.961664E-02
4.893472E-02
4.784055E-02
4.591210E-02
4.414703E-02
4.254497E-02
4.147430E-02
4.004275E-02
3.894721E-02
3.680991E-02
3.587326E-02
3.356764E-02
3.150689E-02
2.950068E-02
2.772089E-02
2.594920E-02
2.462033E-02
2.250575E-02
2.056019E-02
1.838457E-02
1.694738E-02
1.547159E-02
1.381258E-02
1.219041E-02
1.065921E-02
9.335907E-03
8.225044E-03
7.165970E-03
5.919295E-03
5.190163E-03
4.303019E-03
3.715385E-03
3.176077E-03
3.020611E-03
2.952572E-03
2.765275E-03
2.479988E-03
2.223120E-03
2.110777E-03
1.965727E-03
1.779406E-03
1.598278E-03
1.468390E-03
1.285419E-03
1.198830E-03
1.158227E-03
7.889564E-04
7.613514E-04
7.342718E-04
5.816395E-04
6.240106E-04
8.183993E-04
6.572798E-04
5.395430E-04
3.260066E-04
4.326157E-04
6.944015E-04
6.058882E-04
5.289429E-04
5.119007E-04
4.488803E-04
3.026581E-04
5.237945E-04
4.904070E-04
3.401052E-04
6.236432E-04
5.684777E-04
4.861042E-04
1.991696E-04
3.595754E-04
5.966662E-04
8.692512E-04
1.220171E-03
1.727788E-03
2.085081E-03
2.407747E-03
2.658275E-03
5.613783E-04
3.266701E-04
2.681115E-04
1.850647E-04
4.273063E-04
-3.444989E-03
1.336043E-02
1.927432E-03
7.457520E-03
-3.831109E-03
-1.203619E-03
5.672529E-04
6.237246E-04
7.584403E-04
9.273874E-04
9.271565E-04
1.335060E-03
1.165660E-03
1.413773E-03
1.732840E-03
2.323274E-03
2.370159E-03
2.866804E-03
2.672488E-03
2.929099E-03
3.451118E-03
3.356583E-03
3.280357E-03
3.056346E-03
3.054935E-03
3.010190E-03
3.178082E-03
3.295798E-03
3.995568E-03
4.558572E-03
5.035440E-03
6.327550E-03
7.148032E-03
8.205288E-03
9.145221E-03
1.091036E-02
1.242762E-02
1.373695E-02
1.533796E-02
1.704871E-02
1.891759E-02
2.023271E-02
2.226219E-02
2.379920E-02
2.611324E-02
2.813426E-02
3.018173E-02
3.207523E-02
3.363289E-02
3.548983E-02
3.746367E-02
3.933552E-02
4.106683E-02
4.217865E-02
4.327829E-02
4.508993E-02
4.641110E-02
4.806689E-02
4.942770E-02
5.052769E-02
5.135440E-02
5.268240E-02
5.372699E-02
5.554612E-02
5.682145E-02
5.694837E-02
5.720414E-02
5.929528E-02
5.983839E-02
5.966522E-02
5.962612E-02
5.968759E-02
6.034041E-02
6.091513E-02
6.179027E-02
6.218731E-02
6.139433E-02
6.189064E-02
6.181577E-02
6.141302E-02
6.231952E-02
6.368704E-02
6.313429E-02
6.386474E-02
6.387445E-02
6.290221E-02
6.317838E-02
6.331500E-02
6.363891E-02
6.312073E-02
6.358553E-02
6.273320E-02
6.281971E-02
6.264519E-02
6.226596E-02
6.176447E-02
6.241219E-02
6.312976E-02
6.257545E-02
6.112944E-02
6.102019E-02
6.183505E-02
6.085736E-02
6.096960E-02
6.042497E-02
5.947256E-02
5.884845E-02
5.859114E-02
5.844220E-02
5.749973E-02
5.703585E-02
5.632353E-02
5.562628E-02
5.484283E-02
5.381212E-02
5.398660E-02
5.253136E-02
5.077827E-02
5.002349E-02
4.956612E-02
4.901815E-02
4.835861E-02
4.595099E-02
4.401642E-02
4.278492E-02
4.061493E-02
3.964976E-02
3.840768E-02
3.758423E-02
3.535938E-02
3.359965E-02
3.192530E-02
3.007158E-02
2.866255E-02
2.713482E-02
2.452452E-02
2.228556E-02
2.034746E-02
1.881314E-02
1.701615E-02
1.557614E-02
1.383150E-02
1.197141E-02
1.096911E-02
9.671718E-03
7.991694E-03
6.753659E-03
5.796290E-03
5.059947E-03
4.316308E-03
3.528521E-03
3.124333E-03
2.881510E-03
2.689739E-03
2.642912E-03
2.395003E-03
2.316618E-03
2.507194E-03
2.210891E-03
1.899517E-03
1.493549E-03
1.473722E-03
1.161288E-03
1.015736E-03
1.422127E-03
1.487381E-03
8.571464E-04
7.822672E-04
5.906707E-04
6.020684E-04
6.061887E-04
5.510221E-04
5.249387E-04
3.653905E-04
5.975058E-04
6.562670E-04
6.242583E-04
3.541375E-04
5.000374E-04
5.118404E-04
4.106899E-04
8.343340E-04
7.836601E-04
1.400643E-04
4.513214E-04
2.941150E-04
2.880131E-04
2.298639E-04
3.132167E-04
4.891866E-04
8.621398E-04
1.009626E-03
1.503566E-03
1.621854E-03
1.951324E-03
2.273697E-03
1.015282E-03
9.068134E-04
4.948578E-04
6.854109E-04
3.727911E-04
5.219011E-04
5.415556E-03
-5.895212E-04
1.393925E-02
2.178691E-03
6.165806E-04
5.074067E-05
2.750691E-04
6.075879E-04
7.169960E-04
4.329388E-04
1.242983E-03
1.418431E-03
1.672727E-03
1.784998E-03
2.191553E-03
2.188335E-03
2.369707E-03
2.820150E-03
3.495639E-03
3.768745E-03
3.178083E-03
3.200289E-03
2.879918E-03
2.884577E-03
3.149936E-03
3.314414E-03
3.575365E-03
3.966194E-03
4.326239E-03
4.895066E-03
5.953466E-03
7.006734E-03
8.200343E-03
9.407135E-03
1.061751E-02
1.204089E-02
1.325552E-02
1.503940E-02
1.676792E-02
1.868271E-02
2.085490E-02
2.239171E-02
2.413090E-02
2.635071E-02
2.842940E-02
2.990785E-02
3.160510E-02
3.280065E-02
3.442497E-02
3.695371E-02
3.882698E-02
4.066388E-02
4.188739E-02
4.378370E-02
4.523379E-02
4.587729E-02
4.796170E-02
4.961891E-02
5.050704E-02
5.145677E-02
5.351525E-02
5.463720E-02
5.522554E-02
5.617800E-02
5.704611E-02
5.765568E-02
5.811278E-02
5.837701E-02
5.882929E-02
5.941388E-02
6.020746E-02
6.018174E-02
5.971338E-02
6.167744E-02
6.209089E-02
6.156863E-02
6.168711E-02
6.166291E-02
6.213806E-02
6.260297E-02
6.338683E-02
6.309294E-02
6.362117E-02
6.315155E-02
6.347150E-02
6.269717E-02
6.371406E-02
6.338316E-02
6.274722E-02
6.232718E-02
6.259580E-02
6.224912E-02
6.208638E-02
6.277342E-02
6.234946E-02
6.154523E-02
6.160481E-02
6.156187E-02
6.152358E-02
6.181580E-02
6.168051E-02
6.156474E-02
6.160055E-02
6.046055E-02
5.860696E-02
5.851501E-02
5.884817E-02
5.844624E-02
5.884318E-02
5.770470E-02
5.688594E-02
5.591250E-02
5.484025E-02
5.425444E-02
5.361426E-02
5.238918E-02
5.122404E-02
5.074638E-02
4.980242E-02
4.896073E-02
4.776524E-02
4.620360E-02
4.400357E-02
4.239812E-02
4.136805E-02
3.963047E-02
3.815594E-02
3.669513E-02
3.531748E-02
3.344120E-02
3.123509E-02
2.979338E-02
2.749181E-02
2.606106E-02
2.444225E-02
2.254299E-02
2.075595E-02
1.915729E-02
1.754853E-02
1.593534E-02
1.403516E-02
1.237814E-02
1.068922E-02
9.232345E-03
8.114928E-03
6.784511E-03
5.975043E-03
4.990931E-03
4.273354E-03
3.606708E-03
3.223971E-03
3.014736E-03
2.681323E-03
2.626856E-03
2.528184E-03
2.363621E-03
2.490200E-03
2.511298E-03
1.833015E-03
1.368295E-03
1.307206E-03
1.147366E-03
1.099454E-03
1.630061E-03
1.456084E-03
9.673250E-04
7.894399E-04
6.044694E-04
5.504833E-04
5.978674E-04
6.467207E-04
4.020509E-04
3.779078E-04
4.487853E-04
2.637873E-04
4.002776E-04
4.513651E-04
3.769908E-04
4.989823E-04
3.186649E-04
1.643088E-04
-6.142722E-05
1.559912E-04
2.855672E-04
1.156407E-04
5.053110E-04
3.539264E-04
3.388035E-04
5.301131E-04
8.169870E-04
9.486125E-04
1.347544E-03
1.613764E-03
1.810289E-03
1.858348E-03
1.150181E-03
7.458611E-04
6.595169E-04
1.037151E-03
2.329050E-04
1.352245E-04
3.549935E-04
2.735630E-04
4.030834E-04
3.914121E-04
6.691048E-04
9.918081E-04
9.063103E-04
7.789134E-04
2.543942E-04
-1.320876E-05
9.517247E-04
9.865462E-04
1.485798E-03
1.802159E-03
2.090543E-03
2.200020E-03
2.199754E-03
2.865469E-03
3.099261E-03
3.308748E-03
3.222319E-03
3.069279E-03
2.914347E-03
3.122971E-03
3.325564E-03
3.285313E-03
3.427382E-03
4.002602E-03
4.444786E-03
5.297215E-03
6.204926E-03
7.089225E-03
8.011484E-03
9.217908E-03
1.087683E-02
1.250515E-02
1.390473E-02
1.537306E-02
1.706652E-02
1.894402E-02
2.049292E-02
2.221239E-02
2.416047E-02
2.583190E-02
2.840766E-02
3.017113E-02
3.162451E-02
3.326953E-02
3.488732E-02
3.700079E-02
3.894782E-02
4.024351E-02
4.180090E-02
4.375762E-02
4.558325E-02
4.613215E-02
4.717671E-02
4.929851E-02
5.031415E-02
5.171447E-02
5.315067E-02
5.436486E-02
5.516465E-02
5.618566E-02
5.671854E-02
5.755923E-02
5.840531E-02
5.886668E-02
5.924319E-02
6.058896E-02
6.008905E-02
6.009880E-02
6.080256E-02
6.186644E-02
6.201206E-02
6.259823E-02
6.265246E-02
6.212091E-02
6.263543E-02
6.281866E-02
6.268904E-02
6.258241E-02
6.316323E-02
6.368750E-02
6.250012E-02
6.303786E-02
6.363893E-02
6.339946E-02
6.285285E-02
6.342159E-02
6.278791E-02
6.316951E-02
6.251324E-02
6.189045E-02
6.201309E-02
6.161377E-02
6.246686E-02
6.214807E-02
6.237673E-02
6.189331E-02
6.095476E-02
6.142071E-02
6.064969E-02
6.116556E-02
6.010097E-02
5.914899E-02
5.876952E-02
5.850713E-02
5.873317E-02
5.756657E-02
5.631163E-02
5.577243E-02
5.507634E-02
5.409735E-02
5.322011E-02
5.179075E-02
5.106470E-02
4.973797E-02
4.888638E-02
4.815406E-02
4.676320E-02
4.535575E-02
4.402922E-02
4.253754E-02
4.108695E-02
3.975358E-02
3.803277E-02
3.671232E-02
3.523211E-02
3.406903E-02
3.174593E-02
2.920294E-02
2.834996E-02
2.694089E-02
2.651686E-02
2.252168E-02
2.062499E-02
1.883007E-02
1.682255E-02
1.540006E-02
1.376324E-02
1.231545E-02
1.081970E-02
9.530859E-03
8.189495E-03
7.106913E-03
6.391931E-03
5.310450E-03
4.588000E-03
3.844929E-03
3.145225E-03
2.882752E-03
3.030135E-03
2.840128E-03
2.541936E-03
2.433766E-03
2.254661E-03
3.014699E-03
2.318481E-03
1.604898E-03
1.454384E-03
1.326274E-03
1.243688E-03
1.164155E-03
1.023740E-03
1.033645E-03
7.940182E-04
5.380951E-04
6.112998E-04
5.421997E-04
6.030975E-04
5.466400E-04
4.479586E-04
3.343343E-04
3.678486E-04
4.395843E-04
2.120376E-04
5.698626E-04
4.703104E-04
4.543351E-04
4.203653E-04
3.868623E-04
1.116841E-04
2.515142E-04
2.058429E-04
2.269161E-04
3.112819E-04
2.047950E-04
3.152836E-04
1.121206E-03
1.479079E-03
1.977138E-03
2.381234E-03
2.744268E-03
2.989016E-03
7.480437E-04
2.951997E-04
3.545080E-04
3.774566E-04
3.710008E-04
3.770366E-04
2.801496E-04
1.931859E-04
5.413518E-04
4.634388E-04
8.500122E-04
6.461987E-04
4.578492E-04
5.452995E-04
8.316499E-04
1.249762E-03
1.378001E-03
1.380677E-03
1.657782E-03
1.920907E-03
2.173747E-03
2.244034E-03
2.248638E-03
2.882696E-03
3.130827E-03
3.172129E-03
3.191968E-03
3.373322E-03
3.557823E-03
3.616562E-03
3.483639E-03
3.533298E-03
3.291732E-03
3.975162E-03
4.672555E-03
5.363682E-03
6.074752E-03
7.122196E-03
8.131421E-03
9.633014E-03
1.075250E-02
1.206120E-02
1.373581E-02
1.508357E-02
1.667842E-02
1.858728E-02
2.019387E-02
2.241408E-02
2.360064E-02
2.618967E-02
2.820409E-02
3.017640E-02
3.201121E-02
3.363767E-02
3.568584E-02
3.718706E-02
3.924221E-02
4.048221E-02
4.173342E-02
4.372841E-02
4.557988E-02
4.688092E-02
4.719005E-02
4.867706E-02
5.107003E-02
5.164338E-02
5.302466E-02
5.516076E-02
5.531797E-02
5.653976E-02
5.702691E-02
5.835157E-02
5.823689E-02
5.869977E-02
5.928734E-02
6.048985E-02
5.981688E-02
6.113932E-02
6.188093E-02
6.198378E-02
6.177023E-02
6.255424E-02
6.230521E-02
6.257808E-02
6.247651E-02
6.333817E-02
6.323792E-02
6.283097E-02
6.361627E-02
6.330483E-02
6.342620E-02
6.296973E-02
6.299307E-02
6.236899E-02
6.237312E-02
6.330701E-02
6.271662E-02
6.321429E-02
6.371479E-02
6.286980E-02
6.237124E-02
6.340799E-02
6.306690E-02
6.227588E-02
6.127987E-02
6.141125E-02
6.118679E-02
6.070776E-02
6.113925E-02
6.043878E-02
5.952884E-02
5.893578E-02
5.883385E-02
5.877805E-02
5.859884E-02
5.745792E-02
5.624506E-02
5.555664E-02
5.521041E-02
5.410488E-02
5.395064E-02
5.258846E-02
5.191026E-02
5.098910E-02
4.866855E-02
4.800613E-02
4.749750E-02
4.556845E-02
4.393394E-02
4.238289E-02
4.100228E-02
3.997184E-02
3.837176E-02
3.646487E-02
3.481837E-02
3.318519E-02
3.167700E-02
2.956948E-02
2.825098E-02
2.738733E-02
2.517528E-02
2.276325E-02
2.028190E-02
1.903972E-02
1.671138E-02
1.483136E-02
1.341529E-02
1.229191E-02
1.108463E-02
9.142193E-03
8.181228E-03
6.976577E-03
6.176823E-03
5.455833E-03
5.040670E-03
3.672400E-03
3.267831E-03
3.041835E-03
2.794725E-03
2.785740E-03
2.481836E-03
2.302049E-03
2.050473E-03
2.126945E-03
1.766161E-03
1.703096E-03
1.596455E-03
1.479938E-03
1.481535E-03
1.181297E-03
1.010726E-03
1.231837E-03
7.419453E-04
6.520359E-04
6.585919E-04
5.061390E-04
7.082933E-04
5.748516E-04
4.317416E-04
3.787301E-04
3.949489E-04
4.255552E-04
3.961267E-04
3.679517E-04
3.871002E-04
7.071766E-04
3.378466E-04
4.102363E-04
3.363117E-04
4.485296E-04
4.430033E-04
4.548623E-04
3.986187E-04
1.977103E-04
1.460885E-04
-3.083722E-04
-7.952807E-04
-1.393766E-03
-1.967756E-03
-2.354175E-03
-2.800407E-03
7.245569E-04
2.184550E-04
3.781950E-04
7.151815E-05
2.701825E-04
4.318718E-04
4.216464E-04
3.840829E-04
5.697455E-04
7.528643E-04
5.056980E-04
6.842744E-04
7.125970E-04
7.888173E-04
6.961504E-04
1.235450E-03
1.303014E-03
1.357042E-03
2.042498E-03
1.988002E-03
1.885052E-03
2.301414E-03
2.790466E-03
2.875092E-03
3.184769E-03
3.468877E-03
3.481570E-03
3.294757E-03
3.551211E-03
3.775078E-03
3.664611E-03
3.394138E-03
3.538732E-03
3.964237E-03
4.520637E-03
5.089138E-03
6.452114E-03
7.119140E-03
8.024827E-03
9.045204E-03
1.045024E-02
1.206150E-02
1.350191E-02
1.505534E-02
1.688333E-02
1.845796E-02
2.071226E-02
2.254621E-02
2.409811E-02
2.616258E-02
2.794176E-02
2.994263E-02
3.188921E-02
3.358457E-02
3.600883E-02
3.734591E-02
3.892814E-02
4.110410E-02
4.212833E-02
4.375765E-02
4.489813E-02
4.611721E-02
4.854264E-02
4.965937E-02
5.072887E-02
5.207259E-02
5.282895E-02
5.367093E-02
5.549712E-02
5.505725E-02
5.668325E-02
5.766164E-02
5.831796E-02
5.819331E-02
5.850363E-02
5.970602E-02
6.015238E-02
6.083938E-02
6.131583E-02
6.137337E-02
6.225922E-02
6.151727E-02
6.163495E-02
6.192436E-02
6.232600E-02
6.283996E-02
6.259603E-02
6.294381E-02
6.347973E-02
6.314144E-02
6.324889E-02
6.260500E-02
6.278048E-02
6.344352E-02
6.316966E-02
6.322076E-02
6.305487E-02
6.266773E-02
6.271433E-02
6.280168E-02
6.223539E-02
6.240228E-02
6.312413E-02
6.173568E-02
6.107656E-02
6.094577E-02
6.066499E-02
6.138123E-02
6.044741E-02
6.036095E-02
6.026486E-02
5.982529E-02
5.916013E-02
5.780201E-02
5.756110E-02
5.690074E-02
5.606947E-02
5.542439E-02
5.528474E-02
5.406777E-02
5.340396E-02
5.266280E-02
5.163414E-02
5.040676E-02
4.801764E-02
4.751380E-02
4.709165E-02
4.622026E-02
4.489736E-02
4.297321E-02
4.110570E-02
3.957516E-02
3.786661E-02
3.684822E-02
3.516724E-02
3.331745E-02
3.145127E-02
2.928574E-02
2.826488E-02
2.650675E-02
2.407969E-02
2.259070E-02
2.011670E-02
1.820417E-02
1.734644E-02
1.546174E-02
1.373502E-02
1.210799E-02
1.056348E-02
9.328000E-03
8.036716E-03
6.965633E-03
5.716996E-03
5.206045E-03
4.322623E-03
3.796199E-03
3.383662E-03
3.135071E-03
2.707526E-03
2.522417E-03
2.723591E-03
2.374362E-03
2.264610E-03
2.143399E-03
1.894563E-03
1.688066E-03
1.451237E-03
1.350866E-03
1.423585E-03
1.239226E-03
9.115355E-04
8.091049E-04
6.177951E-04
4.906978E-04
5.096735E-04
5.761995E-04
5.794608E-04
3.644228E-04
4.246018E-04
4.465150E-04
4.702591E-04
4.656544E-04
4.519337E-04
2.610060E-04
3.973260E-04
3.225997E-04
2.741211E-04
3.138413E-04
9.897636E-05
2.638857E-04
4.013092E-04
4.015200E-04
4.318734E-04
5.541346E-04
-7.031996E-05
-1.220222E-03
-2.351352E-03
-3.641941E-03
-4.773067E-03
-5.892945E-03
-7.177200E-03
1.297175E-03
3.219732E-04
4.855955E-04
2.807931E-04
1.242706E-04
2.561221E-04
2.848909E-04
4.207104E-04
4.120855E-04
4.914231E-04
3.742639E-04
6.080799E-04
8.432938E-04
1.067551E-03
8.360374E-04
1.712839E-03
9.585775E-04
8.907548E-04
1.360465E-03
1.801977E-03
2.104252E-03
2.444630E-03
2.413656E-03
2.830075E-03
3.260875E-03
3.333805E-03
3.375047E-03
3.418544E-03
3.263334E-03
3.382808E-03
3.632563E-03
3.295117E-03
3.552398E-03
3.763644E-03
4.440517E-03
5.209758E-03
5.820818E-03
6.975393E-03
8.307391E-03
9.192195E-03
1.043279E-02
1.220776E-02
1.385617E-02
1.529550E-02
1.640961E-02
1.827459E-02
2.069601E-02
2.237059E-02
2.397789E-02
2.610942E-02
2.829742E-02
2.995295E-02
3.212969E-02
3.387996E-02
3.538908E-02
3.745469E-02
3.902687E-02
4.087293E-02
4.240023E-02
4.352858E-02
4.514828E-02
4.687146E-02
4.831156E-02
4.960430E-02
5.029636E-02
5.196156E-02
5.296446E-02
5.377204E-02
5.479416E-02
5.566903E-02
5.659343E-02
5.731047E-02
5.817537E-02
5.893751E-02
5.877058E-02
6.083227E-02
6.026740E-02
6.021189E-02
6.176457E-02
6.140758E-02
6.118725E-02
6.143942E-02
6.156866E-02
6.271400E-02
6.244382E-02
6.302371E-02
6.297118E-02
6.253014E-02
6.196365E-02
6.254283E-02
6.273272E-02
6.307909E-02
6.278863E-02
6.311252E-02
6.199041E-02
6.284789E-02
6.340913E-02
6.305480E-02
6.345666E-02
6.348192E-02
6.269695E-02
6.215315E-02
6.189460E-02
6.168318E-02
6.159144E-02
6.078905E-02
6.115962E-02
6.165187E-02
6.072357E-02
6.113700E-02
6.050313E-02
5.985318E-02
5.885191E-02
5.818324E-02
5.820595E-02
5.724034E-02
5.695095E-02
5.591242E-02
5.537301E-02
5.378628E-02
5.316808E-02
5.258796E-02
5.120854E-02
5.040941E-02
4.920440E-02
4.835004E-02
4.723258E-02
4.629334E-02
4.443865E-02
4.283181E-02
4.132591E-02
3.941956E-02
3.831634E-02
3.710823E-02
3.522370E-02
3.360182E-02
3.173842E-02
2.971257E-02
2.835361E-02
2.605046E-02
2.433365E-02
2.262410E-02
2.045423E-02
1.891676E-02
1.755830E-02
1.556719E-02
1.341320E-02
1.231525E-02
1.100387E-02
9.412068E-03
8.149466E-03
7.061570E-03
5.679192E-03
4.861274E-03
4.372104E-03
3.787818E-03
3.230272E-03
3.215760E-03
2.906253E-03
2.652528E-03
2.571173E-03
2.484440E-03
2.301059E-03
1.981215E-03
1.926567E-03
1.835076E-03
1.709755E-03
1.593844E-03
1.363852E-03
9.158471E-04
1.197123E-03
8.068119E-04
7.579208E-04
8.048911E-04
6.747148E-04
5.631701E-04
5.453842E-04
4.936307E-04
4.297407E-04
6.828805E-04
3.564615E-04
4.754725E-04
4.790523E-04
4.414882E-04
3.475087E-04
2.673327E-04
1.765087E-04
1.435463E-04
3.762978E-04
3.959357E-04
1.774645E-04
2.006000E-04
1.024597E-04
4.875839E-04
-6.493905E-04
-2.079865E-03
-4.056932E-03
-5.972376E-03
-7.953518E-03
-9.825653E-03
-1.180898E-02
6.208281E-04
4.526544E-04
5.905540E-04
3.551944E-04
3.076727E-04
4.430085E-04
3.238992E-04
5.447100E-04
7.104731E-04
7.442803E-04
7.513941E-04
7.789458E-04
1.118048E-03
8.118347E-04
8.184729E-04
1.245110E-03
1.184750E-03
1.328820E-03
1.665421E-03
1.812757E-03
2.106754E-03
2.248064E-03
2.596017E-03
2.827746E-03
2.873976E-03
3.513737E-03
3.392801E-03
3.617687E-03
3.634762E-03
3.691296E-03
3.633242E-03
3.165047E-03
3.575247E-03
3.958778E-03
4.592442E-03
5.211078E-03
6.169298E-03
7.259498E-03
8.454004E-03
9.331910E-03
1.081555E-02
1.262491E-02
1.381845E-02
1.517160E-02
1.678014E-02
1.849528E-02
2.073253E-02
2.260306E-02
2.411130E-02
2.605388E-02
2.771690E-02
3.053693E-02
3.239819E-02
3.373232E-02
3.627629E-02
3.758927E-02
3.905864E-02
4.104394E-02
4.274268E-02
4.417463E-02
4.473050E-02
4.580293E-02
4.833844E-02
4.954477E-02
5.038019E-02
5.131080E-02
5.353217E-02
5.447202E-02
5.396834E-02
5.556605E-02
5.686748E-02
5.765970E-02
5.818977E-02
5.920476E-02
5.968646E-02
5.993531E-02
6.030656E-02
5.973465E-02
5.985538E-02
6.099932E-02
6.128899E-02
6.130841E-02
6.152616E-02
6.189083E-02
6.299592E-02
6.250913E-02
6.223973E-02
6.261137E-02
6.331360E-02
6.301172E-02
6.337589E-02
6.350550E-02
6.316954E-02
6.329930E-02
6.326026E-02
6.303047E-02
6.266787E-02
6.305909E-02
6.292975E-02
6.251410E-02
6.228726E-02
6.205270E-02
6.241363E-02
6.255606E-02
6.182354E-02
6.143367E-02
6.134057E-02
6.119830E-02
6.059853E-02
6.039393E-02
6.056568E-02
5.983961E-02
5.923770E-02
5.848715E-02
5.766069E-02
5.722490E-02
5.653502E-02
5.595073E-02
5.549489E-02
5.441369E-02
5.345791E-02
5.295884E-02
5.194782E-02
5.085121E-02
4.907062E-02
4.778093E-02
4.719355E-02
4.580344E-02
4.399564E-02
4.336704E-02
4.151530E-02
3.948136E-02
3.770485E-02
3.676537E-02
3.492354E-02
3.380837E-02
3.176051E-02
2.973008E-02
2.801169E-02
2.643063E-02
2.407363E-02
2.201926E-02
2.054781E-02
1.855948E-02
1.674026E-02
1.492189E-02
1.343879E-02
1.212872E-02
1.085456E-02
9.251699E-03
8.167701E-03
7.012042E-03
5.984786E-03
4.923261E-03
4.317319E-03
3.536128E-03
3.164699E-03
2.844525E-03
2.903771E-03
2.410502E-03
2.704989E-03
2.329373E-03
2.091408E-03
1.931372E-03
2.038200E-03
2.129048E-03
2.005819E-03
1.725044E-03
1.428368E-03
1.217115E-03
1.217585E-03
8.457052E-04
7.029379E-04
8.204123E-04
6.390209E-04
7.120778E-04
4.599995E-04
5.094126E-04
4.567324E-04
6.764600E-04
6.447892E-04
7.066190E-04
2.572349E-04
3.079092E-04
-1.468860E-05
4.802294E-04
2.788449E-04
1.118259E-04
2.904219E-04
3.384838E-04
2.147392E-04
2.792879E-04
3.804333E-04
3.569734E-04
2.448454E-04
2.661613E-04
2.111710E-04
7.856527E-05
4.126040E-04
4.079497E-04
3.960352E-04
3.994573E-04
-9.381948E-06
2.533938E-04
3.364695E-04
3.955273E-04
2.129501E-04
4.183003E-04
4.040021E-04
4.828689E-04
7.020514E-04
6.473180E-04
5.891404E-04
6.856459E-04
8.048017E-04
1.132525E-03
9.936861E-04
1.246285E-03
9.219080E-04
1.291745E-03
1.154857E-03
1.961795E-03
2.156639E-03
2.016712E-03
2.627488E-03
2.932048E-03
2.946814E-03
3.341933E-03
3.479539E-03
3.521772E-03
3.452609E-03
3.571905E-03
3.685787E-03
3.491587E-03
3.927342E-03
4.496182E-03
5.246885E-03
6.095713E-03
7.126349E-03
8.040748E-03
9.032587E-03
1.029136E-02
1.187225E-02
1.367209E-02
1.490914E-02
1.641753E-02
1.850561E-02
2.095483E-02
2.239607E-02
2.412744E-02
2.533074E-02
2.786295E-02
2.969463E-02
3.127775E-02
3.384140E-02
3.639767E-02
3.728822E-02
3.830671E-02
4.061678E-02
4.246590E-02
4.401931E-02
4.489653E-02
4.574264E-02
4.787486E-02
4.864047E-02
5.014242E-02
5.205958E-02
5.326943E-02
5.412412E-02
5.462806E-02
5.547740E-02
5.642841E-02
5.757361E-02
5.848638E-02
5.918498E-02
5.952086E-02
5.965380E-02
6.006300E-02
6.054809E-02
6.052579E-02
6.146417E-02
6.191237E-02
6.176162E-02
6.131400E-02
6.141281E-02
6.167864E-02
6.281340E-02
6.213353E-02
6.227964E-02
6.293656E-02
6.303512E-02
6.295995E-02
6.273061E-02
6.348290E-02
6.330396E-02
6.265868E-02
6.324740E-02
6.245849E-02
6.300770E-02
6.345017E-02
6.268760E-02
6.135982E-02
6.124783E-02
6.201478E-02
6.170776E-02
6.174669E-02
6.205427E-02
6.078209E-02
6.042310E-02
6.094644E-02
6.063361E-02
6.004958E-02
5.935514E-02
5.858535E-02
5.879641E-02
5.722997E-02
5.679764E-02
5.652002E-02
5.632135E-02
5.488456E-02
5.415828E-02
5.323249E-02
5.299388E-02
5.132318E-02
4.978179E-02
4.909718E-02
4.816405E-02
4.632180E-02
4.540650E-02
4.423646E-02
4.250808E-02
4.088576E-02
3.967177E-02
3.795322E-02
3.615748E-02
3.507728E-02
3.313885E-02
3.186628E-02
2.926999E-02
2.779860E-02
2.589379E-02
2.391779E-02
2.236539E-02
2.035597E-02
1.871114E-02
1.690623E-02
1.487786E-02
1.307678E-02
1.197015E-02
1.043949E-02
9.062267E-03
8.052016E-03
6.801219E-03
5.878174E-03
4.924266E-03
4.372398E-03
3.619147E-03
3.197317E-03
2.982351E-03
2.810415E-03
2.727888E-03
2.658741E-03
2.636963E-03
2.376472E-03
2.173700E-03
2.012665E-03
2.168614E-03
1.982236E-03
1.954746E-03
1.521652E-03
1.280204E-03
9.646200E-04
8.721949E-04
8.880178E-04
7.808019E-04
7.611576E-04
5.385207E-04
6.894814E-04
6.096026E-04
4.507225E-04
6.057992E-04
5.868378E-04
5.294666E-04
3.761042E-04
2.845646E-04
-1.616073E-04
-6.188375E-06
2.596770E-04
2.149852E-04
3.002985E-04
1.962890E-04
4.881937E-04
1.330926E-04
1.133059E-04
1.455800E-04
3.815944E-04
5.786898E-04
9.110386E-04
1.083905E-03
1.115272E-03
1.103986E-03
1.761763E-03
4.665775E-04
-3.250552E-05
1.878477E-04
2.873991E-04
4.831254E-04
3.616578E-04
2.960421E-04
4.119566E-04
4.318141E-04
4.871616E-04
5.189573E-04
3.135302E-04
1.003858E-03
1.254210E-03
1.405924E-03
1.128478E-03
1.301564E-03
1.253201E-03
1.437808E-03
1.728014E-03
1.993049E-03
2.113143E-03
2.510817E-03
2.860144E-03
3.082832E-03
3.277518E-03
3.513753E-03
4.069120E-03
3.570799E-03
3.356404E-03
3.311707E-03
3.473687E-03
3.523584E-03
4.081176E-03
4.604465E-03
5.484145E-03
6.304675E-03
6.961592E-03
7.905620E-03
9.168120E-03
1.094259E-02
1.191063E-02
1.319670E-02
1.522555E-02
1.671634E-02
1.870712E-02
2.051113E-02
2.228954E-02
2.351990E-02
2.562463E-02
2.778594E-02
3.030698E-02
3.183565E-02
3.419920E-02
3.613659E-02
3.732027E-02
3.870918E-02
4.032486E-02
4.236519E-02
4.398658E-02
4.541178E-02
4.651489E-02
4.925115E-02
4.926470E-02
4.974008E-02
5.164782E-02
5.268523E-02
5.401312E-02
5.464131E-02
5.656316E-02
5.669523E-02
5.625687E-02
5.763078E-02
5.807159E-02
5.910387E-02
5.876291E-02
5.955873E-02
6.030543E-02
6.062110E-02
6.111338E-02
6.141478E-02
6.186549E-02
6.154517E-02
6.252826E-02
6.157925E-02
6.231600E-02
6.221560E-02
6.185593E-02
6.257344E-02
6.356903E-02
6.366288E-02
6.292774E-02
6.304084E-02
6.247044E-02
6.209118E-02
6.239547E-02
6.369195E-02
6.226146E-02
6.239185E-02
6.279235E-02
6.304277E-02
6.288344E-02
6.170977E-02
6.241808E-02
6.158116E-02
6.157585E-02
6.118344E-02
6.048600E-02
6.102795E-02
6.056177E-02
5.970127E-02
5.925813E-02
5.906879E-02
5.803301E-02
5.719681E-02
5.660062E-02
5.680320E-02
5.629883E-02
5.542175E-02
5.409424E-02
5.321471E-02
5.262397E-02
5.161183E-02
5.058754E-02
4.841952E-02
4.760579E-02
4.684550E-02
4.492327E-02
4.379681E-02
4.234844E-02
4.175373E-02
4.038278E-02
3.818903E-02
3.647389E-02
3.502662E-02
3.371841E-02
3.161208E-02
2.990012E-02
2.876355E-02
2.673519E-02
2.467837E-02
2.259768E-02
2.074832E-02
1.882548E-02
1.687995E-02
1.506631E-02
1.378274E-02
1.249186E-02
1.052022E-02
9.121051E-03
8.000565E-03
6.764032E-03
5.938200E-03
5.140928E-03
4.558083E-03
3.843340E-03
3.363411E-03
3.129969E-03
2.969599E-03
3.085702E-03
2.859937E-03
2.753858E-03
2.379782E-03
2.507559E-03
2.194383E-03
1.969287E-03
1.827652E-03
1.658567E-03
1.241187E-03
1.160015E-03
1.230292E-03
9.383888E-04
1.009869E-03
6.225735E-04
9.588226E-04
8.048932E-04
4.634051E-04
6.287675E-04
4.767147E-04
6.714163E-04
6.492374E-04
5.973362E-04
4.299980E-04
4.652934E-04
3.952075E-04
4.673689E-04
3.521858E-04
4.064708E-04
6.960619E-04
3.354905E-04
2.789065E-04
2.556086E-04
3.814233E-04
3.328202E-04
5.507424E-04
8.860352E-04
9.260157E-04
1.164866E-03
1.322066E-03
5.574519E-04
2.165766E-03
1.693704E-04
2.094320E-04
2.705253E-04
2.269252E-04
1.416159E-05
1.797189E-04
2.923722E-04
2.861629E-04
5.907763E-04
5.146969E-04
6.759477E-04
1.875947E-04
4.804803E-04
3.227972E-04
3.895813E-04
9.117247E-04
1.422265E-03
1.222751E-03
1.577895E-03
1.915190E-03
1.907167E-03
2.241810E-03
2.876914E-03
2.934938E-03
3.262506E-03
3.476193E-03
3.601972E-03
3.721054E-03
3.769670E-03
3.704940E-03
3.509934E-03
3.470898E-03
3.498923E-03
4.085638E-03
4.343617E-03
5.205315E-03
6.620681E-03
7.062543E-03
7.881831E-03
9.279958E-03
1.127620E-02
1.190600E-02
1.345592E-02
1.521959E-02
1.671297E-02
1.858844E-02
2.010148E-02
2.200020E-02
2.431545E-02
2.536367E-02
2.736953E-02
2.930278E-02
3.193727E-02
3.333912E-02
3.529210E-02
3.703741E-02
3.865908E-02
4.015551E-02
4.194605E-02
4.370148E-02
4.536077E-02
4.656041E-02
4.759263E-02
4.877986E-02
5.037587E-02
5.125660E-02
5.222738E-02
5.383876E-02
5.499953E-02
5.610436E-02
5.660217E-02
5.675452E-02
5.742086E-02
5.859441E-02
5.913513E-02
5.918315E-02
5.946084E-02
6.040398E-02
6.106643E-02
6.098194E-02
6.137680E-02
6.158211E-02
6.194324E-02
6.199122E-02
6.163222E-02
6.182546E-02
6.212833E-02
6.158885E-02
6.315755E-02
6.333661E-02
6.331675E-02
6.345392E-02
6.309369E-02
6.299646E-02
6.207866E-02
6.256612E-02
6.231991E-02
6.221578E-02
6.211030E-02
6.284935E-02
6.293385E-02
6.303407E-02
6.184201E-02
6.162689E-02
6.146019E-02
6.163522E-02
6.188918E-02
6.116301E-02
6.073867E-02
6.021811E-02
5.996608E-02
6.014277E-02
5.900126E-02
5.758664E-02
5.696378E-02
5.731787E-02
5.557946E-02
5.535971E-02
5.498568E-02
5.453591E-02
5.374814E-02
5.354047E-02
5.119305E-02
5.056009E-02
4.904459E-02
4.797204E-02
4.685587E-02
4.521829E-02
4.326614E-02
4.279066E-02
4.183363E-02
4.005655E-02
3.871563E-02
3.731859E-02
3.515767E-02
3.312195E-02
3.134849E-02
3.020080E-02
2.846823E-02
2.647226E-02
2.448051E-02
2.246345E-02
2.054201E-02
1.922859E-02
1.648408E-02
1.563378E-02
1.383979E-02
1.217555E-02
1.077184E-02
9.442803E-03
8.072332E-03
6.731258E-03
5.983877E-03
5.355978E-03
4.458599E-03
3.830002E-03
3.423437E-03
3.143380E-03
3.135693E-03
3.284490E-03
2.986112E-03
2.857589E-03
2.614236E-03
2.441315E-03
1.955982E-03
2.015537E-03
1.621057E-03
1.860026E-03
1.496907E-03
1.294236E-03
1.271054E-03
9.470131E-04
1.058047E-03
7.100930E-04
7.566339E-04
7.311698E-04
7.061184E-04
6.032539E-04
5.180919E-04
5.135967E-04
5.275699E-04
6.460765E-04
4.056492E-04
5.297658E-04
3.642338E-04
3.451780E-04
4.463311E-04
5.096048E-04
6.455848E-04
4.011094E-04
3.829803E-04
2.663696E-04
3.345997E-04
3.250740E-04
5.881834E-04
6.842723E-04
8.564772E-04
1.214377E-03
1.611531E-03
1.894401E-03
2.055360E-03
2.766293E-04
2.201097E-04
4.542843E-04
2.538462E-04
2.579289E-04
-4.084821E-05
3.193341E-04
4.129555E-04
6.090173E-04
4.224588E-04
5.510420E-04
7.630910E-04
9.118861E-04
3.745218E-04
9.429714E-04
1.109916E-03
1.416105E-03
1.439477E-03
1.701284E-03
2.169827E-03
2.199344E-03
1.900238E-03
2.562268E-03
2.941684E-03
3.132858E-03
3.498472E-03
3.635097E-03
3.856791E-03
3.907884E-03
3.717932E-03
3.647230E-03
3.742598E-03
3.730934E-03
4.049349E-03
4.549984E-03
5.356347E-03
6.099337E-03
6.795123E-03
7.675117E-03
9.331635E-03
1.063428E-02
1.165633E-02
1.338584E-02
1.524445E-02
1.694259E-02
1.868170E-02
2.057727E-02
2.215654E-02
2.400814E-02
2.568549E-02
2.759174E-02
2.969757E-02
3.186957E-02
3.321411E-02
3.463428E-02
3.656072E-02
3.847209E-02
4.031823E-02
4.215935E-02
4.387136E-02
4.493709E-02
4.588190E-02
4.842982E-02
4.906882E-02
5.017775E-02
5.144838E-02
5.277248E-02
5.350864E-02
5.495505E-02
5.574060E-02
5.707750E-02
5.688399E-02
5.770956E-02
5.767987E-02
5.876763E-02
5.969885E-02
5.990596E-02
5.982310E-02
6.052296E-02
6.070797E-02
6.125421E-02
6.129607E-02
6.215817E-02
6.202316E-02
6.185855E-02
6.243710E-02
6.345603E-02
6.253624E-02
6.193632E-02
6.227234E-02
6.236659E-02
6.226017E-02
6.252891E-02
6.324830E-02
6.222090E-02
6.326465E-02
6.257841E-02
6.342089E-02
6.384194E-02
6.283356E-02
6.282975E-02
6.246315E-02
6.211739E-02
6.138526E-02
6.210971E-02
6.183712E-02
6.232903E-02
6.160026E-02
6.082802E-02
5.992745E-02
5.932306E-02
5.935314E-02
5.908269E-02
5.838274E-02
5.764597E-02
5.716311E-02
5.649590E-02
5.565230E-02
5.527947E-02
5.377529E-02
5.358738E-02
5.261717E-02
5.198717E-02
5.051109E-02
4.920858E-02
4.845821E-02
4.773322E-02
4.585562E-02
4.390659E-02
4.286717E-02
4.113980E-02
4.034074E-02
3.835164E-02
3.721263E-02
3.495112E-02
3.308795E-02
3.122071E-02
2.991192E-02
2.843797E-02
2.628166E-02
2.438416E-02
2.259585E-02
2.078795E-02
1.890383E-02
1.658377E-02
1.482793E-02
1.355154E-02
1.205422E-02
1.074177E-02
9.203010E-03
8.010408E-03
7.102359E-03
6.093855E-03
5.068923E-03
4.275355E-03
3.759595E-03
3.502025E-03
3.085719E-03
3.056741E-03
2.877577E-03
2.845531E-03
2.749735E-03
2.452098E-03
2.316109E-03
2.198088E-03
2.098961E-03
1.887925E-03
1.929410E-03
1.574863E-03
1.093430E-03
1.129567E-03
1.146623E-03
1.044833E-03
8.695336E-04
1.058965E-03
9.370234E-04
7.494854E-04
5.973908E-04
6.138402E-04
3.843203E-04
3.666469E-04
6.519925E-04
4.128038E-04
4.004983E-04
4.756732E-04
3.322414E-04
3.010320E-04
2.481816E-04
3.593142E-04
4.265938E-04
3.698671E-04
2.917843E-04
4.915604E-04
3.811401E-04
2.676551E-04
8.378668E-05
-2.281903E-04
-5.964511E-04
-6.349589E-04
-8.874086E-04
-1.224211E-03
2.992010E-04
2.006179E-04
3.009770E-04
4.080827E-04
4.440500E-04
2.181074E-04
2.224541E-04
3.315561E-04
5.682455E-04
7.425601E-04
5.972870E-04
7.079340E-04
7.158645E-04
4.214742E-04
6.700274E-04
1.054264E-03
1.476558E-03
1.399054E-03
1.413778E-03
1.887670E-03
2.055841E-03
2.055024E-03
2.631415E-03
2.960506E-03
3.291276E-03
3.606347E-03
3.837666E-03
3.884648E-03
3.651904E-03
3.597684E-03
3.496084E-03
3.318836E-03
3.632892E-03
4.030046E-03
4.607858E-03
5.321628E-03
6.136887E-03
7.057657E-03
7.772456E-03
9.192579E-03
1.051264E-02
1.159727E-02
1.312110E-02
1.493160E-02
1.666777E-02
1.858873E-02
2.010096E-02
2.247965E-02
2.442754E-02
2.611634E-02
2.790693E-02
2.983956E-02
3.189450E-02
3.340161E-02
3.502353E-02
3.725905E-02
3.892497E-02
4.074269E-02
4.202287E-02
4.343767E-02
4.512963E-02
4.630176E-02
4.763176E-02
4.855459E-02
4.988703E-02
5.097789E-02
5.337920E-02
5.423117E-02
5.548185E-02
5.533083E-02
5.613424E-02
5.753708E-02
5.764892E-02
5.810415E-02
5.903626E-02
5.944000E-02
5.923387E-02
6.030553E-02
6.053791E-02
6.124936E-02
6.171140E-02
6.157974E-02
6.122671E-02
6.138407E-02
6.169615E-02
6.224159E-02
6.126849E-02
6.263167E-02
6.223394E-02
6.292446E-02
6.251571E-02
6.252764E-02
6.259877E-02
6.247490E-02
6.308022E-02
6.190874E-02
6.293876E-02
6.224428E-02
6.171562E-02
6.176527E-02
6.178753E-02
6.192473E-02
6.034036E-02
6.203579E-02
6.188581E-02
6.109103E-02
6.116190E-02
6.106104E-02
6.206299E-02
6.055113E-02
6.004414E-02
5.929624E-02
5.877901E-02
5.834883E-02
5.779325E-02
5.701474E-02
5.648991E-02
5.562553E-02
5.475258E-02
5.436880E-02
5.330656E-02
5.244153E-02
5.086095E-02
5.028929E-02
4.883465E-02
4.807026E-02
4.719343E-02
4.556282E-02
4.429067E-02
4.336321E-02
4.098583E-02
4.004274E-02
3.883291E-02
3.700699E-02
3.459008E-02
3.378877E-02
3.168494E-02
3.002486E-02
2.822568E-02
2.663943E-02
2.430352E-02
2.267865E-02
2.070834E-02
1.881900E-02
1.691872E-02
1.506177E-02
1.404899E-02
1.133559E-02
1.061271E-02
9.313544E-03
8.291774E-03
7.260108E-03
5.969656E-03
5.352217E-03
4.357588E-03
3.455105E-03
3.531423E-03
3.213550E-03
3.093295E-03
3.183655E-03
3.088128E-03
2.938293E-03
2.840698E-03
2.501201E-03
2.340053E-03
2.083240E-03
1.984427E-03
1.808961E-03
1.653891E-03
1.231267E-03
9.599618E-04
8.007641E-04
8.194573E-04
9.550001E-04
7.378956E-04
6.093482E-04
5.970294E-04
5.839841E-04
5.375210E-04
3.815690E-04
2.041267E-04
3.979079E-04
3.159899E-04
4.882460E-04
5.924128E-04
4.678396E-04
3.109048E-04
3.442299E-04
3.060385E-04
2.959094E-04
2.560539E-04
3.224290E-04
3.333582E-04
2.793273E-04
-1.211441E-04
-1.344693E-04
-2.379265E-04
-3.919435E-04
-7.650738E-04
-7.620943E-04
-9.911268E-04
1.113224E-04
4.970215E-06
3.301482E-04
2.691332E-04
1.383110E-04
9.530838E-05
1.269226E-04
3.953709E-03
1.335679E-03
2.234276E-04
6.592925E-04
6.572722E-04
6.068963E-04
5.755556E-04
4.557422E-04
8.107480E-04
9.295241E-04
1.079681E-03
1.732853E-03
1.681631E-03
2.171788E-03
2.634380E-03
2.745950E-03
2.973965E-03
3.347002E-03
3.616370E-03
3.829005E-03
4.034472E-03
3.895105E-03
3.590349E-03
3.113102E-03
3.259147E-03
3.570652E-03
3.932338E-03
4.518802E-03
5.338234E-03
6.101114E-03
7.113677E-03
8.082371E-03
9.360776E-03
1.061261E-02
1.179565E-02
1.295712E-02
1.507357E-02
1.671855E-02
1.870041E-02
2.089239E-02
2.228829E-02
2.355910E-02
2.572612E-02
2.786287E-02
2.979807E-02
3.185553E-02
3.355443E-02
3.497209E-02
3.747146E-02
3.864068E-02
3.981363E-02
4.196332E-02
4.334201E-02
4.495298E-02
4.650256E-02
4.755507E-02
4.922684E-02
5.087713E-02
5.102899E-02
5.280759E-02
5.375292E-02
5.493531E-02
5.600617E-02
5.608156E-02
5.666225E-02
5.744395E-02
5.783731E-02
5.870365E-02
5.952676E-02
5.986533E-02
6.016162E-02
6.066684E-02
6.002942E-02
6.104638E-02
6.162460E-02
6.183407E-02
6.161165E-02
6.186853E-02
6.189222E-02
6.221851E-02
6.258000E-02
6.255586E-02
6.209149E-02
6.284094E-02
6.286912E-02
6.329485E-02
6.244625E-02
6.357696E-02
6.304503E-02
6.221098E-02
6.276554E-02
6.269284E-02
6.277586E-02
6.272383E-02
6.069321E-02
6.198674E-02
6.150411E-02
6.210808E-02
6.057002E-02
6.172335E-02
6.138794E-02
6.126179E-02
6.014419E-02
5.913620E-02
5.916410E-02
5.876086E-02
5.887725E-02
5.756774E-02
5.728502E-02
5.628900E-02
5.588032E-02
5.532952E-02
5.466039E-02
5.283296E-02
5.261702E-02
5.184431E-02
4.951146E-02
4.874466E-02
4.778201E-02
4.687949E-02
4.596475E-02
4.446277E-02
4.244852E-02
4.103327E-02
3.955672E-02
3.826397E-02
3.631512E-02
3.491561E-02
3.323714E-02
3.161899E-02
2.994604E-02
2.822805E-02
2.612431E-02
2.432450E-02
2.239410E-02
2.071754E-02
1.868905E-02
1.705089E-02
1.506420E-02
1.383904E-02
1.085508E-02
1.093999E-02
9.586414E-03
8.274004E-03
7.266325E-03
6.028925E-03
5.253291E-03
4.389796E-03
3.987662E-03
3.418287E-03
3.236467E-03
3.054642E-03
2.982709E-03
3.006541E-03
3.185225E-03
3.207104E-03
2.570969E-03
2.307117E-03
2.099536E-03
1.858331E-03
1.764342E-03
1.633602E-03
1.409029E-03
1.259821E-03
9.193871E-04
1.043562E-03
9.351942E-04
9.010545E-04
8.637721E-04
6.453252E-04
6.086890E-04
4.017119E-04
3.099613E-04
3.128276E-04
3.926901E-04
5.757630E-04
4.709128E-04
6.681903E-04
5.419683E-04
7.426528E-04
3.343732E-04
4.342297E-04
3.643318E-04
5.411455E-04
4.655109E-04
3.278830E-04
3.444731E-04
-3.182851E-04
-2.749316E-03
-5.629522E-03
-8.192228E-03
-1.098624E-02
-1.344828E-02
-1.641666E-02
1.963512E-04
2.906720E-04
1.498628E-04
2.553494E-04
4.886163E-04
8.197258E-04
1.534672E-02
5.679949E-03
7.970883E-03
-1.193724E-04
4.043174E-04
7.347747E-04
6.776130E-04
7.277028E-04
6.713362E-04
7.912548E-04
9.523954E-04
1.086465E-03
1.603823E-03
2.023750E-03
2.167970E-03
2.131739E-03
2.873615E-03
2.939493E-03
3.217931E-03
3.369408E-03
3.707472E-03
3.994098E-03
4.031431E-03
3.505595E-03
3.413147E-03
3.424768E-03
3.516476E-03
3.911327E-03
4.759466E-03
5.393412E-03
6.226696E-03
7.140826E-03
8.070571E-03
9.608514E-03
1.047837E-02
1.235382E-02
1.353535E-02
1.482401E-02
1.674138E-02
1.872282E-02
2.047445E-02
2.174810E-02
2.440350E-02
2.541493E-02
2.810040E-02
3.004106E-02
3.181286E-02
3.323691E-02
3.476020E-02
3.673171E-02
3.824269E-02
4.013512E-02
4.255384E-02
4.410346E-02
4.544286E-02
4.679150E-02
4.803619E-02
4.939693E-02
5.016953E-02
5.098371E-02
5.210799E-02
5.333563E-02
5.456798E-02
5.527871E-02
5.723098E-02
5.749030E-02
5.851917E-02
5.824526E-02
5.906941E-02
5.940765E-02
5.988098E-02
5.997248E-02
6.061058E-02
6.143647E-02
6.183074E-02
6.217363E-02
6.246719E-02
6.209824E-02
6.169483E-02
6.187425E-02
6.224735E-02
6.235983E-02
6.287870E-02
6.304815E-02
6.297014E-02
6.337179E-02
6.218482E-02
6.260576E-02
6.290373E-02
6.318794E-02
6.385457E-02
6.357415E-02
6.346987E-02
6.317905E-02
6.258138E-02
6.160746E-02
6.241129E-02
6.171489E-02
6.111381E-02
5.929620E-02
6.105605E-02
6.160813E-02
6.124048E-02
5.985504E-02
5.953054E-02
5.954190E-02
5.935072E-02
5.858362E-02
5.787824E-02
5.677054E-02
5.713340E-02
5.590156E-02
5.489183E-02
5.415648E-02
5.306109E-02
5.229837E-02
5.139058E-02
5.016192E-02
4.962754E-02
4.780779E-02
4.701898E-02
4.594179E-02
4.453681E-02
4.274639E-02
4.083689E-02
3.947859E-02
3.809435E-02
3.642885E-02
3.469242E-02
3.352637E-02
3.150053E-02
2.995657E-02
2.847944E-02
2.628031E-02
2.356229E-02
2.251473E-02
2.033854E-02
1.852044E-02
1.700625E-02
1.470837E-02
1.362592E-02
1.243094E-02
1.089417E-02
9.438732E-03
8.231375E-03
7.157193E-03
6.172037E-03
5.337287E-03
4.311433E-03
3.886886E-03
3.389161E-03
3.199513E-03
2.916083E-03
2.839695E-03
2.911489E-03
2.945357E-03
3.052220E-03
2.782693E-03
2.481366E-03
2.163480E-03
1.994460E-03
1.847056E-03
1.736616E-03
1.514295E-03
1.118986E-03
7.268618E-04
9.359136E-04
9.362001E-04
7.852505E-04
7.426637E-04
5.096260E-04
6.111738E-04
4.162357E-04
3.404711E-04
2.614839E-04
3.806846E-04
3.963819E-04
3.550823E-04
4.300499E-04
5.505304E-04
3.956225E-04
3.761427E-04
4.121732E-04
4.182104E-04
2.818784E-04
2.330311E-04
2.736037E-04
3.383486E-04
-6.855218E-03
-2.874443E-02
-5.086333E-02
-7.287570E-02
-9.483763E-02
-1.169375E-01
-1.390329E-01
5.349081E-04
1.857235E-04
2.633537E-04
1.974951E-04
3.351143E-04
1.543092E-03
-2.345624E-02
1.043813E-02
2.949219E-02
-1.500505E-02
6.092835E-04
5.083733E-04
7.644801E-04
6.892234E-04
5.112059E-04
8.592964E-04
1.322618E-03
1.593947E-03
1.530793E-03
1.780186E-03
1.902978E-03
2.026626E-03
2.606902E-03
3.077217E-03
3.610732E-03
3.826762E-03
3.580886E-03
4.007336E-03
3.951302E-03
3.528472E-03
3.426017E-03
3.242019E-03
3.681229E-03
4.025473E-03
4.977335E-03
5.213882E-03
6.168471E-03
6.948693E-03
8.037648E-03
9.413445E-03
1.081025E-02
1.181931E-02
1.352344E-02
1.514495E-02
1.684696E-02
1.850521E-02
2.027077E-02
2.218305E-02
2.377685E-02
2.571457E-02
2.766620E-02
2.967494E-02
3.212818E-02
3.417264E-02
3.539444E-02
3.723444E-02
3.877550E-02
4.003467E-02
4.182092E-02
4.428489E-02
4.520616E-02
4.662378E-02
4.843996E-02
4.906796E-02
5.038614E-02
5.092912E-02
5.235731E-02
5.385213E-02
5.458676E-02
5.534588E-02
5.603919E-02
5.674981E-02
5.760197E-02
5.937466E-02
5.892439E-02
6.002193E-02
6.062164E-02
6.026398E-02
6.035070E-02
6.064476E-02
6.193612E-02
6.146027E-02
6.194898E-02
6.223446E-02
6.218723E-02
6.255828E-02
6.277397E-02
6.212390E-02
6.282966E-02
6.320365E-02
6.267674E-02
6.243505E-02
6.294607E-02
6.329873E-02
6.261460E-02
6.367787E-02
6.301398E-02
6.327835E-02
6.264801E-02
6.311156E-02
6.325305E-02
6.258916E-02
6.291826E-02
6.156325E-02
6.142599E-02
5.980833E-02
6.087447E-02
6.051836E-02
6.073612E-02
6.010479E-02
6.020334E-02
5.990760E-02
5.863055E-02
5.815940E-02
5.743446E-02
5.748348E-02
5.742133E-02
5.639838E-02
5.475769E-02
5.441761E-02
5.391540E-02
5.298076E-02
5.126090E-02
5.091140E-02
4.941078E-02
4.779869E-02
4.680207E-02
4.604659E-02
4.435971E-02
4.232090E-02
4.033030E-02
4.002870E-02
3.862945E-02
3.695743E-02
3.488110E-02
3.327851E-02
3.107749E-02
3.029451E-02
2.866767E-02
2.664319E-02
2.420753E-02
2.251337E-02
2.045090E-02
1.841940E-02
1.673383E-02
1.530239E-02
1.322850E-02
1.264475E-02
1.088410E-02
9.263692E-03
8.235882E-03
7.333828E-03
6.125810E-03
5.468770E-03
4.521109E-03
3.553329E-03
3.601645E-03
3.300090E-03
3.087760E-03
3.190673E-03
3.221692E-03
2.996703E-03
2.707780E-03
2.816248E-03
2.761840E-03
2.455351E-03
2.210682E-03
1.858268E-03
1.754500E-03
1.460996E-03
1.128910E-03
1.065174E-03
9.569483E-04
6.832367E-04
7.330121E-04
7.828506E-04
5.902709E-04
5.144748E-04
5.409589E-04
3.704205E-04
3.319927E-04
3.225597E-04
4.193296E-04
4.317391E-04
4.168249E-04
4.062558E-04
4.186729E-04
3.153831E-04
2.635813E-04
2.763920E-04
1.625122E-04
2.566569E-04
3.410102E-04
3.767247E-04
5.496931E-04
1.130276E-03
1.571672E-03
2.034940E-03
2.498606E-03
2.985842E-03
3.609232E-03
4.362563E-04
2.456764E-04
1.595635E-04
1.817752E-04
3.009540E-04
5.304881E-03
2.593535E-02
1.831538E-02
5.401366E-03
-4.854700E-02
8.662657E-04
3.181920E-04
5.243052E-04
8.248554E-04
1.076188E-03
8.842283E-04
1.035727E-03
1.327679E-03
1.313506E-03
1.657637E-03
2.280224E-03
2.800551E-03
2.723884E-03
3.088913E-03
3.359495E-03
3.669477E-03
3.610810E-03
3.697120E-03
3.571911E-03
3.692907E-03
3.458458E-03
3.363608E-03
3.550615E-03
4.091014E-03
4.405412E-03
5.072484E-03
6.138136E-03
7.338590E-03
8.191093E-03
9.011489E-03
1.062852E-02
1.196142E-02
1.359021E-02
1.520214E-02
1.686153E-02
1.805847E-02
2.045112E-02
2.244804E-02
2.396693E-02
2.584599E-02
2.768285E-02
2.925825E-02
3.154603E-02
3.340358E-02
3.483195E-02
3.716807E-02
3.891278E-02
4.046785E-02
4.238770E-02
4.362201E-02
4.481392E-02
4.698457E-02
4.807611E-02
4.939234E-02
5.028507E-02
5.133170E-02
5.267651E-02
5.312486E-02
5.404880E-02
5.554693E-02
5.603997E-02
5.634157E-02
5.799703E-02
5.846642E-02
5.922632E-02
5.977748E-02
6.027518E-02
6.070122E-02
6.075303E-02
6.173506E-02
6.218614E-02
6.158491E-02
6.185570E-02
6.142420E-02
6.243515E-02
6.304957E-02
6.268840E-02
6.305879E-02
6.217784E-02
6.287461E-02
6.235713E-02
6.298123E-02
6.262959E-02
6.246090E-02
6.260525E-02
6.272349E-02
6.289596E-02
6.337743E-02
6.238169E-02
6.217262E-02
6.288658E-02
6.185920E-02
6.182036E-02
6.146756E-02
6.144094E-02
6.117992E-02
6.118175E-02
6.116469E-02
6.132164E-02
6.017733E-02
5.964128E-02
5.987556E-02
5.858635E-02
5.759435E-02
5.764550E-02
5.732543E-02
5.620018E-02
5.577732E-02
5.504109E-02
5.404785E-02
5.335249E-02
5.241174E-02
5.111590E-02
5.007008E-02
4.912644E-02
4.856744E-02
4.711874E-02
4.589961E-02
4.432946E-02
4.287157E-02
4.123574E-02
3.962856E-02
3.796858E-02
3.731470E-02
3.533684E-02
3.316520E-02
3.199200E-02
3.073551E-02
2.817918E-02
2.619111E-02
2.500311E-02
2.283487E-02
2.064430E-02
1.915613E-02
1.738149E-02
1.532603E-02
1.313206E-02
1.124865E-02
1.062055E-02
9.398567E-03
8.004306E-03
7.057985E-03
6.123414E-03
5.308861E-03
4.537316E-03
3.753991E-03
3.403616E-03
3.338429E-03
2.971940E-03
2.965533E-03
3.004992E-03
2.824325E-03
2.635801E-03
2.904575E-03
2.526107E-03
2.242226E-03
2.131459E-03
1.860414E-03
1.764158E-03
1.440758E-03
1.032952E-03
1.034087E-03
8.151622E-04
7.533444E-04
8.429184E-04
8.596784E-04
5.334570E-04
6.466804E-04
6.745384E-04
3.337991E-04
2.712402E-04
2.712843E-04
3.866851E-04
3.843324E-04
4.221197E-04
2.875774E-04
5.961662E-04
3.382393E-04
3.834200E-04
2.747384E-04
2.760502E-04
1.886541E-04
2.197845E-04
2.117102E-04
9.022403E-04
1.814386E-03
2.819288E-03
3.681210E-03
4.519101E-03
5.447167E-03
6.636801E-03
3.641873E-04
3.390488E-04
2.029434E-04
1.711085E-04
2.600691E-04
-2.372904E-02
-5.909260E-03
9.639700E-03
1.765816E-03
1.240297E-02
3.449924E-03
2.865165E-04
3.864214E-04
6.440689E-04
6.350064E-04
8.626856E-04
8.984602E-04
1.122277E-03
1.604007E-03
1.770320E-03
2.100205E-03
2.424670E-03
2.720104E-03
3.109836E-03
3.688413E-03
3.748485E-03
3.757828E-03
3.757605E-03
3.748677E-03
3.548305E-03
3.611550E-03
3.493291E-03
3.458811E-03
3.687948E-03
4.363273E-03
5.172342E-03
5.806265E-03
6.952766E-03
8.242254E-03
9.545880E-03
1.043315E-02
1.183839E-02
1.334065E-02
1.522375E-02
1.665718E-02
1.809307E-02
2.009846E-02
2.201774E-02
2.378345E-02
2.567871E-02
2.823162E-02
3.031349E-02
3.185112E-02
3.354873E-02
3.565967E-02
3.729241E-02
3.868463E-02
4.021785E-02
4.233458E-02
4.283522E-02
4.487142E-02
4.629181E-02
4.804387E-02
4.915308E-02
5.017655E-02
5.076069E-02
5.259219E-02
5.363152E-02
5.453222E-02
5.607060E-02
5.663449E-02
5.736877E-02
5.770613E-02
5.806260E-02
5.907673E-02
5.999790E-02
6.038684E-02
6.018203E-02
6.040938E-02
6.129908E-02
6.199678E-02
6.210586E-02
6.189771E-02
6.182112E-02
6.231299E-02
6.255411E-02
6.282567E-02
6.339699E-02
6.330562E-02
6.303389E-02
6.315984E-02
6.295313E-02
6.301766E-02
6.247427E-02
6.300876E-02
6.264394E-02
6.278495E-02
6.425961E-02
6.366779E-02
6.288834E-02
6.337574E-02
6.221268E-02
6.189641E-02
6.176234E-02
6.098353E-02
6.122297E-02
6.070036E-02
6.138641E-02
6.122297E-02
6.042334E-02
6.003604E-02
5.957562E-02
5.900425E-02
5.767732E-02
5.765886E-02
5.680746E-02
5.624224E-02
5.643980E-02
5.460428E-02
5.473376E-02
5.326385E-02
5.215060E-02
5.254939E-02
5.033309E-02
4.900733E-02
4.891037E-02
4.740529E-02
4.580173E-02
4.442261E-02
4.214042E-02
4.121159E-02
3.950263E-02
3.843680E-02
3.632932E-02
3.530442E-02
3.339524E-02
3.183139E-02
3.012256E-02
2.768534E-02
2.617593E-02
2.446382E-02
2.260974E-02
1.988641E-02
1.865621E-02
1.685203E-02
1.533262E-02
1.390111E-02
1.143377E-02
1.099060E-02
9.475633E-03
8.363264E-03
6.960366E-03
6.318528E-03
5.331845E-03
4.757708E-03
3.994948E-03
3.439342E-03
3.515589E-03
3.493791E-03
3.363359E-03
2.897158E-03
3.290883E-03
2.924185E-03
2.517139E-03
2.480540E-03
2.462232E-03
2.033014E-03
1.558451E-03
1.661743E-03
1.433605E-03
9.732336E-04
8.926148E-04
9.261683E-04
8.371647E-04
7.598200E-04
7.023011E-04
5.704663E-04
6.390723E-04
6.942596E-04
6.344613E-04
3.974767E-04
5.660397E-04
4.118843E-04
4.893920E-04
4.182113E-04
3.940090E-04
4.462715E-04
3.526636E-04
2.539528E-04
2.200384E-04
2.594148E-04
2.316179E-04
2.964774E-04
1.877177E-04
7.318261E-04
1.219499E-03
2.004938E-03
2.588787E-03
2.936117E-03
3.850144E-03
4.651402E-03
3.295706E-04
2.793185E-04
3.443165E-04
2.260076E-04
2.130229E-04
-1.482671E-02
1.069916E-02
-2.856073E-03
-9.300947E-03
2.145447E-02
-2.406317E-02
4.741369E-04
6.366499E-04
6.743241E-04
5.563871E-04
5.973569E-04
9.749486E-04
1.211865E-03
1.175774E-03
1.619676E-03
2.237238E-03
2.361513E-03
2.666426E-03
3.056043E-03
3.454515E-03
3.993788E-03
3.924768E-03
3.901116E-03
3.922418E-03
3.632741E-03
3.556167E-03
3.519943E-03
3.559483E-03
3.816221E-03
4.316362E-03
5.112462E-03
5.915417E-03
6.759050E-03
7.866224E-03
9.187415E-03
1.077348E-02
1.177834E-02
1.326061E-02
1.499264E-02
1.633665E-02
1.835003E-02
2.046832E-02
2.287714E-02
2.484556E-02
2.589549E-02
2.873916E-02
3.079424E-02
3.189003E-02
3.336219E-02
3.547804E-02
3.732046E-02
3.868356E-02
4.005809E-02
4.306516E-02
4.389230E-02
4.537416E-02
4.690356E-02
4.835274E-02
4.933617E-02
4.993555E-02
5.067517E-02
5.229755E-02
5.357377E-02
5.423458E-02
5.586937E-02
5.651104E-02
5.690445E-02
5.762508E-02
5.751775E-02
5.934145E-02
6.027158E-02
6.017751E-02
6.139827E-02
6.090574E-02
6.034339E-02
6.183254E-02
6.249266E-02
6.153500E-02
6.280730E-02
6.272323E-02
6.295873E-02
6.168685E-02
6.326827E-02
6.338711E-02
6.174013E-02
6.239548E-02
6.204253E-02
6.390316E-02
6.396894E-02
6.219602E-02
6.292664E-02
6.236209E-02
6.329551E-02
6.317816E-02
6.254470E-02
6.304834E-02
6.201549E-02
6.232974E-02
6.205973E-02
6.183925E-02
6.095471E-02
6.122373E-02
6.131855E-02
6.034058E-02
5.916237E-02
5.923042E-02
5.976073E-02
5.880988E-02
5.811486E-02
5.740301E-02
5.687823E-02
5.694994E-02
5.571137E-02
5.495455E-02
5.406574E-02
5.261515E-02
5.238207E-02
5.161065E-02
5.061316E-02
4.884035E-02
4.973662E-02
4.819224E-02
4.518963E-02
4.353925E-02
4.265204E-02
4.163582E-02
4.006803E-02
3.812083E-02
3.656330E-02
3.476419E-02
3.320541E-02
3.153250E-02
3.035542E-02
2.833705E-02
2.617604E-02
2.386757E-02
2.202742E-02
2.076636E-02
1.910388E-02
1.697288E-02
1.487889E-02
1.346895E-02
1.136187E-02
1.071873E-02
9.323126E-03
7.912381E-03
7.047900E-03
5.998591E-03
5.094263E-03
4.713442E-03
3.822868E-03
3.667141E-03
3.411557E-03
3.486394E-03
3.211981E-03
3.007210E-03
2.898961E-03
2.984808E-03
2.960450E-03
2.731830E-03
2.167116E-03
1.912291E-03
1.680069E-03
1.620805E-03
1.291512E-03
1.197549E-03
8.686110E-04
8.714663E-04
7.164849E-04
4.897033E-04
4.609754E-04
4.017294E-04
3.166522E-04
5.291833E-04
3.545835E-04
3.196327E-04
4.651945E-04
4.960949E-04
3.381550E-04
3.701721E-04
1.182624E-04
5.756761E-04
4.701566E-04
2.365769E-04
1.601389E-04
3.319934E-04
2.598013E-04
1.604936E-04
3.285542E-04
3.079040E-04
6.648606E-04
8.764545E-04
1.032816E-03
1.426141E-03
1.535117E-03
2.264491E-03
1.654453E-04
1.995010E-04
2.739047E-04
2.721352E-04
4.067513E-04
9.968726E-02
-2.143232E-02
-3.881094E-03
-9.360500E-03
-6.303937E-02
-1.403927E-01
-1.107943E-01
-4.214708E-02
6.146380E-04
4.680093E-04
6.724433E-04
8.968454E-04
9.190503E-04
1.287399E-03
1.810891E-03
1.978178E-03
2.133032E-03
2.642685E-03
3.343218E-03
3.494025E-03
3.791089E-03
3.744059E-03
3.853797E-03
3.864872E-03
3.587377E-03
3.535877E-03
3.664625E-03
3.487529E-03
3.728403E-03
4.144607E-03
4.990503E-03
6.294398E-03
7.094512E-03
7.878332E-03
9.340550E-03
1.058708E-02
1.196461E-02
1.381752E-02
1.515063E-02
1.680899E-02
1.864085E-02
1.986049E-02
2.184523E-02
2.480796E-02
2.602183E-02
2.860742E-02
3.042904E-02
3.221586E-02
3.398460E-02
3.540911E-02
3.749107E-02
3.921601E-02
4.166637E-02
4.256906E-02
4.475723E-02
4.537491E-02
4.684532E-02
4.713236E-02
4.862993E-02
5.009369E-02
5.100873E-02
5.311334E-02
5.336545E-02
5.574719E-02
5.565665E-02
5.739042E-02
5.676445E-02
5.754697E-02
5.830023E-02
5.925027E-02
5.981363E-02
6.044894E-02
5.982053E-02
6.078740E-02
6.136885E-02
6.152855E-02
6.209693E-02
6.208649E-02
6.316300E-02
6.327328E-02
6.247133E-02
6.314051E-02
6.139531E-02
6.309370E-02
6.385703E-02
6.246484E-02
6.192453E-02
6.206438E-02
6.323687E-02
6.288988E-02
6.317713E-02
6.300735E-02
6.305356E-02
6.289727E-02
6.191307E-02
6.161340E-02
6.186839E-02
6.158138E-02
6.210248E-02
6.175479E-02
6.157689E-02
6.067588E-02
6.129174E-02
6.117736E-02
6.086293E-02
5.975879E-02
5.943959E-02
5.900866E-02
5.778624E-02
5.800035E-02
5.756165E-02
5.668032E-02
5.620441E-02
5.533888E-02
5.427913E-02
5.323655E-02
5.296835E-02
5.175694E-02
5.103740E-02
4.964237E-02
5.167899E-02
4.982299E-02
4.522054E-02
4.392342E-02
4.270976E-02
4.119245E-02
4.001932E-02
3.821991E-02
3.664459E-02
3.488318E-02
3.341845E-02
3.141813E-02
2.944778E-02
2.751088E-02
2.600702E-02
2.455409E-02
2.264983E-02
2.035572E-02
1.881560E-02
1.731360E-02
1.472429E-02
1.251142E-02
1.094465E-02
1.029217E-02
9.345197E-03
8.164948E-03
7.370405E-03
5.995534E-03
5.266909E-03
4.538572E-03
3.817772E-03
3.641069E-03
3.575681E-03
3.321338E-03
3.303257E-03
3.128655E-03
2.936770E-03
2.718943E-03
2.503141E-03
2.443376E-03
2.114141E-03
1.947038E-03
1.491197E-03
1.640454E-03
1.155638E-03
1.179833E-03
7.593546E-04
6.358914E-04
5.403753E-04
6.878219E-04
2.818036E-04
4.834971E-04
3.707568E-04
4.973532E-04
4.296528E-04
3.868781E-04
4.934728E-04
5.812146E-04
3.882152E-04
1.313532E-04
2.801990E-04
4.488979E-04
4.444347E-04
2.420058E-04
3.625248E-04
3.749114E-04
3.330258E-04
1.968738E-04
2.360621E-04
-6.968770E-05
-6.396773E-04
-1.357433E-03
-1.946020E-03
-2.689477E-03
-3.346977E-03
-3.646445E-03
3.584662E-04
3.907687E-04
3.373534E-04
2.570282E-04
4.254358E-04
3.239161E-02
2.430492E-03
3.561690E-03
-9.891910E-03
2.951907E-02
-3.739813E-02
7.750246E-04
5.941032E-04
7.635445E-04
6.858711E-04
7.686561E-04
9.785126E-04
1.222693E-03
1.317329E-03
1.851343E-03
1.964125E-03
2.149189E-03
2.734542E-03
3.250171E-03
3.187178E-03
3.513816E-03
3.759112E-03
3.557852E-03
3.777214E-03
3.331204E-03
3.511108E-03
3.333379E-03
3.606162E-03
3.661267E-03
4.642100E-03
5.247919E-03
6.144186E-03
6.639163E-03
8.236026E-03
9.569957E-03
1.045374E-02
1.218522E-02
1.376065E-02
1.548636E-02
1.674089E-02
1.881745E-02
1.988701E-02
2.212994E-02
2.425502E-02
2.635282E-02
2.805358E-02
2.983440E-02
3.165900E-02
3.362482E-02
3.604181E-02
3.677177E-02
3.847887E-02
4.032056E-02
4.238223E-02
4.312169E-02
4.468619E-02
4.658698E-02
4.745294E-02
4.849863E-02
5.028032E-02
5.113856E-02
5.340691E-02
5.356751E-02
5.430214E-02
5.558142E-02
5.611189E-02
5.758300E-02
5.823268E-02
5.806862E-02
5.831558E-02
5.922315E-02
5.972133E-02
6.040011E-02
6.106589E-02
6.162126E-02
6.248483E-02
6.286986E-02
6.171052E-02
6.110321E-02
6.143091E-02
6.260366E-02
6.298037E-02
6.274429E-02
6.291199E-02
6.391680E-02
6.404455E-02
6.360677E-02
6.251837E-02
6.276116E-02
6.309086E-02
6.301399E-02
6.287750E-02
6.312131E-02
6.373149E-02
6.263637E-02
6.285022E-02
6.213127E-02
6.224489E-02
6.190046E-02
6.144187E-02
6.131812E-02
6.190798E-02
6.188711E-02
5.995536E-02
6.026517E-02
5.972632E-02
5.861223E-02
5.860239E-02
5.831659E-02
5.845006E-02
5.751801E-02
5.694680E-02
5.686730E-02
5.516672E-02
5.411117E-02
5.346798E-02
5.198369E-02
5.095671E-02
5.059080E-02
4.973112E-02
4.968261E-02
4.980160E-02
4.752506E-02
4.409761E-02
4.257112E-02
4.148932E-02
4.018418E-02
3.829591E-02
3.657370E-02
3.518032E-02
3.323133E-02
3.160159E-02
2.977955E-02
2.823061E-02
2.620588E-02
2.475695E-02
2.273224E-02
2.096187E-02
1.913621E-02
1.755826E-02
1.473559E-02
1.240462E-02
1.102464E-02
9.538608E-03
9.027378E-03
8.088787E-03
6.628915E-03
6.082742E-03
5.070748E-03
4.089780E-03
3.832650E-03
3.486352E-03
3.460472E-03
3.326320E-03
2.992039E-03
3.209786E-03
3.039691E-03
2.904306E-03
2.957655E-03
2.633499E-03
2.467673E-03
1.659833E-03
1.546226E-03
1.430787E-03
1.212549E-03
1.065053E-03
6.574197E-04
5.586452E-04
5.940152E-04
6.214309E-04
4.846107E-04
6.156339E-04
5.189678E-04
6.178578E-04
1.598919E-04
3.571425E-04
3.217108E-04
5.820478E-04
3.604681E-04
3.724750E-04
3.538255E-04
3.540209E-04
3.529241E-04
3.933079E-06
1.985292E-04
4.215479E-04
4.327914E-04
3.612154E-04
4.380635E-04
-1.332070E-03
-6.101502E-03
-1.080832E-02
-1.529313E-02
-2.004263E-02
-2.466953E-02
-2.894822E-02
2.407198E-04
1.319648E-04
5.013526E-04
3.691622E-04
5.559304E-04
6.671447E-02
2.468962E-02
-3.795457E-03
1.396001E-02
-8.829662E-03
2.624963E-02
8.557418E-04
6.389777E-04
4.333982E-04
4.452903E-04
6.950529E-04
9.051430E-04
1.302040E-03
1.531695E-03
1.916525E-03
1.932835E-03
2.192893E-03
2.362020E-03
3.304063E-03
3.556498E-03
3.737937E-03
3.797754E-03
3.267448E-03
3.681997E-03
3.641941E-03
3.419061E-03
3.385000E-03
3.618969E-03
3.802099E-03
4.566842E-03
5.151951E-03
5.899738E-03
6.952439E-03
8.048859E-03
9.211302E-03
1.056843E-02
1.235426E-02
1.388547E-02
1.542260E-02
1.673580E-02
1.862281E-02
2.015938E-02
2.205967E-02
2.446177E-02
2.602821E-02
2.778020E-02
3.035278E-02
3.174145E-02
3.390873E-02
3.524316E-02
3.772587E-02
3.936913E-02
4.077295E-02
4.243933E-02
4.363822E-02
4.490302E-02
4.639552E-02
4.821977E-02
5.015191E-02
5.008294E-02
5.135995E-02
5.277037E-02
5.327932E-02
5.483037E-02
5.600931E-02
5.739931E-02
5.713477E-02
5.748863E-02
5.780794E-02
5.948638E-02
5.941068E-02
6.008292E-02
6.058624E-02
6.101298E-02
6.183464E-02
6.308824E-02
6.274828E-02
6.269931E-02
6.115894E-02
6.181785E-02
6.164944E-02
6.266379E-02
6.275717E-02
6.270020E-02
6.314872E-02
6.390771E-02
6.204759E-02
6.236887E-02
6.227553E-02
6.244792E-02
6.190340E-02
6.214459E-02
6.320748E-02
6.332782E-02
6.213028E-02
6.230750E-02
6.223751E-02
6.086628E-02
6.185913E-02
6.028257E-02
6.116968E-02
6.102967E-02
6.091336E-02
6.032866E-02
5.928781E-02
5.983344E-02
5.940272E-02
5.868975E-02
5.888352E-02
5.732232E-02
5.612204E-02
5.618221E-02
5.549397E-02
5.501375E-02
5.366578E-02
5.298998E-02
5.188412E-02
5.110234E-02
5.042265E-02
4.944977E-02
4.798950E-02
4.699118E-02
4.594361E-02
4.451043E-02
4.287943E-02
4.127848E-02
3.995252E-02
3.778642E-02
3.632939E-02
3.464619E-02
3.266417E-02
3.122384E-02
2.990836E-02
2.821440E-02
2.657641E-02
2.446890E-02
2.190302E-02
2.078850E-02
1.930918E-02
1.687081E-02
1.520321E-02
1.332251E-02
1.157316E-02
9.202588E-03
9.132002E-03
8.193979E-03
6.874916E-03
5.176263E-03
4.833669E-03
4.527841E-03
4.020942E-03
3.367676E-03
3.522153E-03
3.408354E-03
3.441184E-03
3.492723E-03
3.134496E-03
2.886795E-03
2.620905E-03
2.498170E-03
2.132169E-03
1.848510E-03
1.407464E-03
1.431342E-03
1.417753E-03
1.233188E-03
9.142073E-04
7.748467E-04
7.864636E-04
6.484508E-04
5.479480E-04
6.980235E-04
5.949611E-04
6.392235E-04
5.924958E-04
4.854020E-04
4.204073E-04
3.729824E-04
4.491701E-04
2.424184E-04
3.096968E-04
4.183416E-04
7.394071E-04
1.579182E-04
1.822676E-04
2.620928E-04
2.018205E-04
2.699405E-04
3.011484E-04
-1.206833E-03
-5.412389E-03
-9.401125E-03
-1.345299E-02
-1.745141E-02
-2.144056E-02
-2.549772E-02
1.678198E-03
7.197045E-04
5.552774E-04
2.405678E-04
1.056549E-03
-4.226222E-02
1.192656E-02
7.329769E-03
-4.966018E-05
6.023330E-02
-8.032001E-02
5.775759E-04
6.844136E-04
8.005545E-04
7.745007E-04
7.605869E-04
1.135098E-03
1.103084E-03
1.358245E-03
1.789155E-03
1.784617E-03
2.568963E-03
2.812303E-03
3.422130E-03
3.351095E-03
3.516341E-03
3.751473E-03
3.527974E-03
3.730117E-03
3.572950E-03
3.544174E-03
3.371799E-03
3.479596E-03
3.818461E-03
4.413838E-03
5.477390E-03
6.149025E-03
6.917646E-03
8.296456E-03
9.269141E-03
1.078343E-02
1.236384E-02
1.366510E-02
1.523298E-02
1.698476E-02
1.857855E-02
2.036702E-02
2.202761E-02
2.375195E-02
2.599858E-02
2.733387E-02
2.995069E-02
3.202323E-02
3.419920E-02
3.568178E-02
3.707130E-02
3.825307E-02
3.922169E-02
4.223752E-02
4.357913E-02
4.488332E-02
4.628339E-02
4.768028E-02
4.883940E-02
5.036850E-02
4.967068E-02
5.255020E-02
5.362403E-02
5.458336E-02
5.566509E-02
5.701594E-02
5.743088E-02
5.805481E-02
5.826276E-02
5.858956E-02
5.975552E-02
6.015350E-02
6.039489E-02
6.132665E-02
6.165763E-02
6.174427E-02
6.212666E-02
6.259882E-02
6.236065E-02
6.152819E-02
6.230377E-02
6.297070E-02
6.318374E-02
6.240542E-02
6.247620E-02
6.356538E-02
6.206446E-02
6.184049E-02
6.267718E-02
6.252001E-02
6.224205E-02
6.267652E-02
6.282986E-02
6.313271E-02
6.198558E-02
6.186529E-02
6.172566E-02
6.162927E-02
6.180809E-02
6.153031E-02
6.105519E-02
6.151948E-02
6.089114E-02
5.963353E-02
6.038986E-02
5.913983E-02
5.916246E-02
5.902498E-02
5.806188E-02
5.722453E-02
5.758412E-02
5.635002E-02
5.505466E-02
5.568358E-02
5.440610E-02
5.310351E-02
5.230845E-02
5.120996E-02
5.025438E-02
5.008241E-02
4.762210E-02
4.744533E-02
4.650718E-02
4.389529E-02
4.274052E-02
4.131373E-02
4.002519E-02
3.856788E-02
3.576584E-02
3.557306E-02
3.337733E-02
3.187371E-02
3.004303E-02
2.818868E-02
2.671293E-02
2.369346E-02
2.215308E-02
2.053449E-02
1.903589E-02
1.676986E-02
1.545454E-02
1.362915E-02
1.179058E-02
1.031641E-02
8.012246E-03
7.801244E-03
6.984504E-03
6.055271E-03
5.100077E-03
4.389918E-03
4.065893E-03
3.734656E-03
3.534230E-03
3.247653E-03
3.504225E-03
3.254710E-03
3.252240E-03
2.904609E-03
2.953956E-03
2.703883E-03
2.681404E-03
2.052462E-03
1.573064E-03
1.542302E-03
1.290443E-03
1.114215E-03
9.860094E-04
1.013821E-03
6.352076E-04
6.206862E-04
5.765770E-04
6.809303E-04
6.475732E-04
7.372512E-04
6.113222E-04
4.625922E-04
3.435120E-04
4.171798E-04
4.299349E-04
3.880577E-04
4.773088E-04
5.216095E-04
8.251072E-04
3.524825E-04
2.490863E-04
3.022616E-04
2.494462E-04
2.150028E-04
2.567515E-04
-9.599383E-04
-4.376580E-03
-7.685130E-03
-1.124030E-02
-1.442980E-02
-1.767806E-02
-2.118362E-02
4.254386E-03
3.317097E-03
1.517128E-03
6.780816E-04
6.343466E-04
1.416655E-01
2.472171E-02
1.385580E-06
-3.013390E-03
5.260156E-02
8.296314E-02
1.127369E-03
9.147553E-04
6.068860E-04
6.643074E-04
8.119906E-04
9.384825E-04
1.262708E-03
1.275920E-03
1.096607E-03
1.816736E-03
2.087950E-03
2.558665E-03
3.043305E-03
3.481280E-03
3.874644E-03
3.794396E-03
4.047671E-03
3.903190E-03
3.791850E-03
3.591783E-03
3.441614E-03
3.543864E-03
4.037742E-03
4.523187E-03
5.520642E-03
6.360158E-03
7.439970E-03
7.811247E-03
9.116779E-03
1.048684E-02
1.213999E-02
1.348169E-02
1.484009E-02
1.704137E-02
1.848451E-02
2.020481E-02
2.248423E-02
2.399300E-02
2.689278E-02
2.769224E-02
2.958360E-02
3.175951E-02
3.431354E-02
3.555605E-02
3.634896E-02
3.868499E-02
4.069816E-02
4.116996E-02
4.408263E-02
4.494724E-02
4.581685E-02
4.781505E-02
4.972926E-02
5.086172E-02
4.780185E-02
5.213349E-02
5.387684E-02
5.411247E-02
5.475824E-02
5.719479E-02
5.708401E-02
5.744593E-02
5.801450E-02
5.834571E-02
5.986484E-02
6.112721E-02
5.981057E-02
6.082578E-02
6.092988E-02
6.172818E-02
6.102342E-02
6.241976E-02
6.331157E-02
6.218660E-02
6.324832E-02
6.288453E-02
6.355777E-02
6.325064E-02
6.382919E-02
6.219415E-02
6.303175E-02
6.292535E-02
6.303350E-02
6.283709E-02
6.321555E-02
6.258770E-02
6.247111E-02
6.248888E-02
6.280294E-02
6.308095E-02
6.257205E-02
6.215725E-02
6.183543E-02
6.126483E-02
6.144938E-02
6.120277E-02
6.094578E-02
6.117152E-02
6.059587E-02
6.074332E-02
5.924368E-02
5.896422E-02
5.886487E-02
5.763699E-02
5.700285E-02
5.630142E-02
5.532811E-02
5.477253E-02
5.396581E-02
5.344376E-02
5.191268E-02
5.126759E-02
5.071326E-02
4.973529E-02
4.871724E-02
4.710816E-02
4.580150E-02
4.424434E-02
4.296498E-02
4.147078E-02
4.001516E-02
3.834550E-02
3.650065E-02
3.503601E-02
3.293184E-02
3.168335E-02
3.001378E-02
2.871418E-02
2.728643E-02
2.456232E-02
2.236839E-02
2.028550E-02
1.854968E-02
1.670593E-02
1.540976E-02
1.399079E-02
1.210888E-02
1.058683E-02
8.015534E-03
5.920447E-03
6.532659E-03
5.714050E-03
5.555174E-03
4.593542E-03
3.832878E-03
3.603211E-03
3.242812E-03
3.104361E-03
3.055315E-03
3.026351E-03
2.776060E-03
2.754723E-03
2.519912E-03
2.505875E-03
2.542129E-03
1.657572E-03
1.484954E-03
1.315829E-03
1.071641E-03
9.985587E-04
7.698740E-04
8.029246E-04
5.928235E-04
5.017190E-04
7.095722E-04
7.189570E-04
6.530418E-04
6.197316E-04
6.634186E-04
4.009042E-04
3.939884E-04
5.104894E-04
4.495315E-04
5.720857E-04
5.136506E-04
4.823923E-04
3.782161E-04
3.931047E-04
2.022164E-04
3.958363E-04
2.684938E-04
2.972183E-04
1.709047E-04
-2.502709E-04
-1.586976E-03
-2.762222E-03
-4.137122E-03
-5.443115E-03
-6.751075E-03
-7.891245E-03
6.718335E-04
4.301948E-04
6.303606E-05
-6.664662E-06
9.093660E-05
-3.603245E-02
1.363864E-02
8.186374E-04
-1.069618E-03
1.728406E-01
-3.998889E-02
7.567706E-04
7.122101E-04
5.835170E-04
6.318953E-04
8.562286E-04
1.148138E-03
9.990250E-04
1.028138E-03
1.331020E-03
1.617161E-03
2.018820E-03
2.568209E-03
2.784187E-03
3.040701E-03
2.685362E-03
3.645227E-03
3.718115E-03
3.776462E-03
3.220599E-03
3.100442E-03
3.176334E-03
3.481511E-03
3.855881E-03
4.413582E-03
4.979362E-03
6.240421E-03
7.060862E-03
7.936581E-03
9.038275E-03
1.050503E-02
1.273646E-02
1.404167E-02
1.561648E-02
1.693474E-02
1.876737E-02
2.049064E-02
2.194082E-02
2.457311E-02
2.651110E-02
2.798160E-02
3.007389E-02
3.275728E-02
3.383896E-02
3.531030E-02
3.675812E-02
3.851135E-02
4.015588E-02
4.228130E-02
4.379904E-02
4.515509E-02
4.674887E-02
4.801110E-02
4.914015E-02
4.969598E-02
4.689519E-02
5.232203E-02
5.342399E-02
5.456430E-02
5.595779E-02
5.658802E-02
5.746425E-02
5.790546E-02
5.785804E-02
5.876386E-02
5.995951E-02
6.017510E-02
6.051443E-02
6.109317E-02
6.157869E-02
6.256370E-02
6.135057E-02
6.169908E-02
6.357541E-02
6.277636E-02
6.321844E-02
6.250919E-02
6.281432E-02
6.267488E-02
6.278794E-02
6.295962E-02
6.309675E-02
6.257078E-02
6.276017E-02
6.245357E-02
6.265467E-02
6.302645E-02
6.355120E-02
6.386062E-02
6.261441E-02
6.320276E-02
6.266998E-02
6.276713E-02
6.147597E-02
6.182589E-02
6.140058E-02
6.052768E-02
6.112634E-02
6.096265E-02
6.010244E-02
5.901177E-02
5.877084E-02
5.898778E-02
5.820539E-02
5.791063E-02
5.760369E-02
5.632442E-02
5.536659E-02
5.517659E-02
5.411057E-02
5.365788E-02
5.232194E-02
5.121421E-02
5.024052E-02
4.904593E-02
4.823082E-02
4.678134E-02
4.583017E-02
4.432026E-02
4.304110E-02
4.167665E-02
4.008814E-02
3.821631E-02
3.623675E-02
3.466220E-02
3.338115E-02
3.141067E-02
2.985712E-02
2.861241E-02
2.620046E-02
2.433652E-02
2.219113E-02
1.988607E-02
1.862192E-02
1.745426E-02
1.574112E-02
1.358832E-02
1.236079E-02
1.034207E-02
9.280061E-03
8.060603E-03
7.072044E-03
6.015299E-03
5.227364E-03
4.597813E-03
4.252680E-03
3.669497E-03
3.246269E-03
3.093355E-03
3.026168E-03
3.148738E-03
2.706489E-03
2.916231E-03
2.432755E-03
2.371317E-03
2.320489E-03
1.904184E-03
1.527235E-03
1.420770E-03
1.159990E-03
1.019932E-03
9.835675E-04
9.458477E-04
6.976715E-04
7.087621E-04
5.639813E-04
6.311921E-04
5.728551E-04
4.187698E-04
5.584323E-04
5.830547E-04
4.126761E-04
3.430356E-04
4.023464E-04
3.460416E-04
3.848132E-04
3.886651E-04
4.424269E-04
5.116287E-04
3.344399E-04
3.147433E-04
6.043797E-04
7.897481E-04
2.910954E-04
3.962300E-03
1.408833E-02
2.422601E-02
3.405976E-02
4.407457E-02
5.419263E-02
6.417330E-02
6.003340E-04
4.940793E-04
2.092113E-04
3.350959E-04
3.971467E-04
-1.435991E-01
-1.068503E-01
-2.790755E-04
-3.772594E-03
-2.581356E-01
3.306966E-02
5.534781E-04
9.819340E-04
3.707631E-04
5.629377E-04
6.154535E-04
7.782924E-04
8.978700E-04
1.234005E-03
1.485866E-03
1.509934E-03
2.147549E-03
2.883205E-03
2.882890E-03
2.720323E-03
3.610395E-03
3.043202E-03
3.282426E-03
3.702562E-03
3.271719E-03
3.328963E-03
3.335714E-03
3.560655E-03
3.942567E-03
4.465744E-03
5.442874E-03
6.000322E-03
7.211042E-03
8.042183E-03
9.206586E-03
1.076350E-02
1.191560E-02
1.384897E-02
1.540390E-02
1.691580E-02
1.892978E-02
2.120991E-02
2.266937E-02
2.466288E-02
2.636261E-02
2.835930E-02
2.998488E-02
3.196621E-02
3.343966E-02
3.506669E-02
3.771551E-02
3.951259E-02
4.030629E-02
4.179084E-02
4.323195E-02
4.554088E-02
4.698383E-02
4.811138E-02
4.915807E-02
5.074201E-02
5.160458E-02
5.261287E-02
5.377214E-02
5.456984E-02
5.517225E-02
5.703192E-02
5.724604E-02
5.737831E-02
5.861967E-02
5.966581E-02
6.034830E-02
6.063354E-02
6.117652E-02
6.144941E-02
6.089344E-02
6.127276E-02
6.138407E-02
6.267187E-02
6.290870E-02
6.193870E-02
6.301321E-02
6.344997E-02
6.326232E-02
6.401246E-02
6.322654E-02
6.335567E-02
6.315231E-02
6.370847E-02
6.336700E-02
6.375115E-02
6.258326E-02
6.259652E-02
6.285464E-02
6.305507E-02
6.272766E-02
6.192447E-02
6.265142E-02
6.211236E-02
6.209109E-02
6.202407E-02
6.149184E-02
6.145821E-02
6.087085E-02
6.058491E-02
6.040473E-02
5.989362E-02
5.857188E-02
5.963503E-02
5.860929E-02
5.829290E-02
5.805839E-02
5.708706E-02
5.596715E-02
5.497816E-02
5.435320E-02
5.371637E-02
5.183154E-02
5.120046E-02
5.069490E-02
4.991621E-02
4.852217E-02
4.674066E-02
4.504810E-02
4.393327E-02
4.301603E-02
4.186782E-02
4.010263E-02
3.778649E-02
3.634391E-02
3.531502E-02
3.378859E-02
3.190875E-02
3.032183E-02
2.793800E-02
2.600295E-02
2.481449E-02
2.260706E-02
2.036273E-02
1.890129E-02
1.722290E-02
1.563558E-02
1.396424E-02
1.247788E-02
1.045473E-02
9.432360E-03
8.505649E-03
7.194029E-03
6.089492E-03
5.281701E-03
4.291363E-03
3.467705E-03
3.700086E-03
3.079779E-03
3.126589E-03
3.181334E-03
2.963342E-03
2.767776E-03
2.636572E-03
2.681996E-03
2.387185E-03
2.025239E-03
1.764030E-03
1.699518E-03
1.489551E-03
1.121158E-03
1.164053E-03
1.152790E-03
1.065577E-03
8.392205E-04
8.278177E-04
4.121511E-04
5.994759E-04
5.438854E-04
7.167806E-04
6.181313E-04
3.594587E-04
5.502680E-04
3.888255E-04
2.805496E-04
3.473570E-04
4.266270E-04
2.813155E-04
3.639970E-04
3.744513E-04
3.551925E-04
3.641588E-04
1.406584E-03
1.302339E-03
3.774905E-04
7.035236E-03
2.669992E-02
4.557617E-02
6.479675E-02
8.371586E-02
1.028070E-01
1.218673E-01
-5.982818E-04
-3.252039E-04
-1.660246E-04
1.244468E-04
2.807894E-04
-5.775553E-02
-2.050838E-02
1.423681E-02
1.230026E-02
2.244986E-01
3.099642E-02
4.444728E-04
6.097057E-04
4.177621E-04
3.939424E-04
7.239232E-04
1.007781E-03
9.242714E-04
1.447127E-03
1.538066E-03
1.838164E-03
2.303249E-03
2.731687E-03
2.854838E-03
2.690399E-03
2.467598E-03
2.794138E-03
3.200592E-03
3.736100E-03
3.399843E-03
3.312390E-03
3.141978E-03
3.063097E-03
3.746880E-03
4.101830E-03
5.241974E-03
6.027072E-03
7.142553E-03
8.243953E-03
9.146751E-03
1.052563E-02
1.205440E-02
1.379165E-02
1.491822E-02
1.714220E-02
1.895224E-02
2.101071E-02
2.271090E-02
2.469707E-02
2.684895E-02
2.853917E-02
2.990061E-02
3.126517E-02
3.325254E-02
3.525987E-02
3.809208E-02
3.922983E-02
4.047657E-02
4.125200E-02
4.372720E-02
4.624150E-02
4.550782E-02
4.723670E-02
4.872030E-02
4.991265E-02
5.163725E-02
5.298670E-02
5.376605E-02
5.472440E-02
5.585838E-02
5.586131E-02
5.723725E-02
5.800150E-02
5.904184E-02
5.929487E-02
5.892135E-02
6.033564E-02
6.119702E-02
6.077523E-02
6.031760E-02
6.210703E-02
6.279166E-02
6.270644E-02
6.273578E-02
6.267004E-02
6.316543E-02
6.306002E-02
6.307232E-02
6.342599E-02
6.356999E-02
6.348391E-02
6.336130E-02
6.349189E-02
6.279590E-02
6.276179E-02
6.325777E-02
6.327323E-02
6.351952E-02
6.253589E-02
6.223127E-02
6.251789E-02
6.199974E-02
6.188121E-02
6.195846E-02
6.194609E-02
6.126048E-02
6.115543E-02
6.087753E-02
6.036247E-02
6.072286E-02
6.021535E-02
5.992813E-02
5.967615E-02
5.834461E-02
5.767584E-02
5.788632E-02
5.650722E-02
5.600569E-02
5.522475E-02
5.417132E-02
5.292468E-02
5.310554E-02
5.178879E-02
5.042444E-02
4.895376E-02
4.759580E-02
4.646824E-02
4.518363E-02
4.426132E-02
4.320072E-02
4.158656E-02
4.074278E-02
3.905632E-02
3.621550E-02
3.513208E-02
3.364446E-02
3.151618E-02
2.983978E-02
2.658065E-02
2.490046E-02
2.444781E-02
2.254639E-02
2.023841E-02
1.860750E-02
1.742572E-02
1.582033E-02
1.361764E-02
1.212598E-02
1.037086E-02
9.260019E-03
8.111336E-03
6.701651E-03
6.309525E-03
5.176346E-03
4.551485E-03
3.991338E-03
3.824099E-03
3.259250E-03
3.225379E-03
3.109002E-03
3.168197E-03
2.933182E-03
2.588763E-03
2.630430E-03
2.302027E-03
1.944600E-03
1.799160E-03
1.523242E-03
1.293649E-03
1.192867E-03
1.262985E-03
9.841483E-04
8.891644E-04
1.108512E-03
1.015996E-03
6.021224E-04
6.559325E-04
5.119099E-04
4.604500E-04
5.288918E-04
3.663295E-04
3.406630E-04
5.582102E-04
4.023592E-04
4.060642E-04
3.430766E-04
4.006779E-04
3.316613E-04
4.047051E-04
2.700426E-04
2.750068E-04
2.856602E-04
1.996953E-04
1.356305E-04
5.080447E-03
1.756094E-02
3.018351E-02
4.275660E-02
5.535767E-02
6.778335E-02
8.057946E-02
8.528265E-05
-9.936143E-05
5.546973E-05
6.362082E-05
2.646268E-04
-6.948918E-02
-1.557608E-02
-1.461479E-03
-5.000711E-03
1.773786E-01
9.017926E-02
5.406480E-04
6.865274E-04
5.249504E-04
1.588830E-04
6.875249E-04
1.020671E-03
1.107368E-03
1.173293E-03
1.386284E-03
1.532019E-03
2.097065E-03
2.412310E-03
2.462587E-03
2.734645E-03
2.976534E-03
3.181248E-03
3.693892E-03
3.736803E-03
3.415215E-03
3.267694E-03
3.215166E-03
3.323461E-03
3.950555E-03
4.561860E-03
5.405458E-03
6.506494E-03
7.530576E-03
8.342766E-03
9.232082E-03
1.096620E-02
1.162510E-02
1.359804E-02
1.538569E-02
1.694059E-02
1.913902E-02
2.021986E-02
2.243620E-02
2.448631E-02
2.668136E-02
2.810324E-02
2.986259E-02
3.141960E-02
3.388631E-02
3.585018E-02
3.917325E-02
3.884343E-02
3.965003E-02
4.106541E-02
4.302093E-02
4.514722E-02
4.693101E-02
4.810476E-02
5.060668E-02
5.012446E-02
5.118990E-02
5.327593E-02
5.364750E-02
5.436444E-02
5.545286E-02
5.594819E-02
5.753738E-02
5.777353E-02
5.897827E-02
5.966709E-02
5.858455E-02
5.956808E-02
6.056894E-02
6.104192E-02
6.098491E-02
6.185455E-02
6.192322E-02
6.270822E-02
6.265073E-02
6.260134E-02
6.394205E-02
6.183684E-02
6.307148E-02
6.379251E-02
6.405023E-02
6.440096E-02
6.319545E-02
6.366066E-02
6.276619E-02
6.303016E-02
6.314905E-02
6.271698E-02
6.388082E-02
6.308957E-02
6.239953E-02
6.152620E-02
6.179951E-02
6.224980E-02
6.257928E-02
6.216569E-02
6.230260E-02
6.140774E-02
6.071209E-02
6.079390E-02
6.031550E-02
5.937044E-02
5.911682E-02
5.918188E-02
5.828747E-02
5.720081E-02
5.775720E-02
5.659176E-02
5.551338E-02
5.513373E-02
5.429183E-02
5.362419E-02
5.277707E-02
5.135662E-02
4.998534E-02
4.932992E-02
4.862688E-02
4.692840E-02
4.487957E-02
4.381793E-02
4.344582E-02
4.160763E-02
4.061112E-02
3.854554E-02
3.635292E-02
3.401603E-02
3.318049E-02
3.158918E-02
2.967736E-02
2.803332E-02
2.734137E-02
2.423766E-02
2.210579E-02
2.064793E-02
1.824273E-02
1.713931E-02
1.608174E-02
1.370339E-02
1.180203E-02
1.030984E-02
9.171458E-03
7.877796E-03
7.184973E-03
6.113917E-03
5.114347E-03
4.217842E-03
3.709151E-03
3.540997E-03
3.431152E-03
3.216969E-03
3.134899E-03
3.125300E-03
3.318921E-03
2.555777E-03
2.169090E-03
2.335268E-03
2.036517E-03
1.917024E-03
1.642359E-03
1.582343E-03
1.371863E-03
1.173009E-03
1.308849E-03
6.901052E-04
9.031906E-04
6.308445E-04
4.836274E-04
4.372219E-04
5.368017E-04
7.700529E-04
6.456241E-04
3.256334E-04
4.453096E-04
4.967159E-04
5.942736E-04
5.102518E-04
4.110381E-04
2.667417E-04
4.513491E-04
5.926468E-04
3.001968E-04
3.628394E-04
1.803229E-04
2.671677E-04
2.198212E-04
2.539241E-03
8.429025E-03
1.451620E-02
2.036693E-02
2.657488E-02
3.250388E-02
3.832295E-02
4.844308E-04
1.843681E-05
-4.242004E-04
5.931196E-05
1.474521E-04
-1.171772E-01
-8.381624E-02
1.938123E-03
-4.541871E-03
1.161229E-01
-1.277152E-01
6.783814E-04
5.988621E-04
8.155429E-04
8.290928E-04
1.064603E-03
1.101500E-03
1.027482E-03
7.601009E-04
1.277728E-03
1.817579E-03
2.115746E-03
2.397943E-03
2.762944E-03
2.892960E-03
2.743247E-03
2.277377E-03
2.538808E-03
2.621387E-03
3.386043E-03
3.256219E-03
3.142613E-03
3.123708E-03
3.958302E-03
4.433219E-03
5.036416E-03
6.204334E-03
7.336594E-03
8.168595E-03
9.356495E-03
1.080673E-02
1.207463E-02
1.414103E-02
1.517814E-02
1.670518E-02
1.850908E-02
2.020003E-02
2.208818E-02
2.409517E-02
2.662975E-02
2.858832E-02
3.071578E-02
3.257328E-02
3.382447E-02
3.580976E-02
3.766538E-02
3.890082E-02
4.081675E-02
4.187285E-02
4.306847E-02
4.503538E-02
4.654736E-02
4.777569E-02
4.970676E-02
5.005772E-02
5.102601E-02
5.255567E-02
5.287442E-02
5.475116E-02
5.583981E-02
5.709346E-02
5.820629E-02
5.755753E-02
5.833976E-02
5.925530E-02
5.982830E-02
6.112484E-02
6.046897E-02
6.062372E-02
6.120988E-02
6.176426E-02
6.196559E-02
6.260034E-02
6.257445E-02
6.286550E-02
6.248695E-02
6.271989E-02
6.369330E-02
6.342807E-02
6.311062E-02
6.363237E-02
6.292334E-02
6.306482E-02
6.333173E-02
6.334881E-02
6.275791E-02
6.169642E-02
6.271556E-02
6.340055E-02
6.325402E-02
6.274939E-02
6.208443E-02
6.235398E-02
6.203726E-02
6.155716E-02
6.182424E-02
6.151486E-02
6.013744E-02
6.047503E-02
6.058749E-02
6.020912E-02
5.958980E-02
5.907796E-02
5.890497E-02
5.713990E-02
5.696225E-02
5.666533E-02
5.607992E-02
5.560636E-02
5.430942E-02
5.314388E-02
5.266542E-02
5.170506E-02
4.975594E-02
4.915651E-02
4.792655E-02
4.693703E-02
4.535513E-02
4.448101E-02
4.320213E-02
4.135637E-02
4.017043E-02
3.878096E-02
3.644722E-02
3.320420E-02
3.311030E-02
3.145868E-02
2.958770E-02
2.758376E-02
2.545325E-02
2.433322E-02
2.241486E-02
2.048546E-02
1.839207E-02
1.680428E-02
1.524584E-02
1.339270E-02
1.196110E-02
1.051569E-02
9.393444E-03
8.011864E-03
6.834648E-03
6.176769E-03
5.139620E-03
4.166336E-03
3.751254E-03
3.473959E-03
3.382572E-03
3.172800E-03
3.034573E-03
2.881657E-03
3.067114E-03
2.878938E-03
2.297125E-03
2.531608E-03
1.903705E-03
1.912157E-03
1.458839E-03
1.608326E-03
1.355176E-03
1.243939E-03
9.311815E-04
9.233614E-04
9.233067E-04
9.141955E-04
7.094244E-04
6.318540E-04
7.072988E-04
6.665146E-04
5.425137E-04
3.864459E-04
3.407095E-04
3.739237E-04
2.850305E-04
4.015700E-04
7.222454E-04
3.897281E-04
3.926122E-04
4.048619E-04
4.579839E-04
2.843681E-04
3.116827E-04
3.356137E-04
3.732299E-04
-3.254707E-04
-6.953458E-04
-3.921202E-04
-5.919645E-04
-8.642745E-04
-1.093425E-03
-1.702110E-03
1.885422E-04
-1.045328E-04
-3.704429E-05
2.160975E-04
2.616521E-04
2.027600E-01
2.788861E-03
1.148275E-03
-7.352081E-03
4.429373E-02
4.987360E-02
8.593701E-04
7.057588E-04
1.073448E-03
9.541231E-04
1.133992E-03
1.313884E-03
8.770205E-04
1.207982E-03
1.460689E-03
1.900657E-03
2.176377E-03
2.395718E-03
2.825564E-03
3.144051E-03
3.271720E-03
3.082967E-03
3.178873E-03
3.502726E-03
3.392565E-03
3.447248E-03
3.488139E-03
3.546305E-03
3.967739E-03
4.493739E-03
5.238474E-03
6.185872E-03
7.235078E-03
8.102762E-03
9.210033E-03
1.059410E-02
1.248929E-02
1.386416E-02
1.531609E-02
1.689384E-02
1.867805E-02
2.083306E-02
2.259256E-02
2.422799E-02
2.589116E-02
2.810403E-02
3.070583E-02
3.249119E-02
3.396801E-02
3.568752E-02
3.717199E-02
3.844985E-02
4.017133E-02
4.201845E-02
4.313671E-02
4.539432E-02
4.679894E-02
4.759323E-02
4.892630E-02
5.059243E-02
5.139058E-02
5.232368E-02
5.326298E-02
5.461981E-02
5.535197E-02
5.654635E-02
5.760523E-02
5.812154E-02
5.936834E-02
5.948731E-02
5.921512E-02
5.999814E-02
6.122001E-02
6.113079E-02
6.137412E-02
6.101256E-02
6.187414E-02
6.190048E-02
6.287391E-02
6.258342E-02
6.251815E-02
6.254546E-02
6.321271E-02
6.385305E-02
6.209568E-02
6.437483E-02
6.306238E-02
6.350279E-02
6.466767E-02
6.367050E-02
6.241308E-02
6.257970E-02
6.281433E-02
6.206859E-02
6.267331E-02
6.263931E-02
6.262940E-02
6.167279E-02
6.183434E-02
6.188814E-02
6.164275E-02
6.100839E-02
6.113867E-02
6.117748E-02
6.017660E-02
6.074329E-02
6.032933E-02
5.975370E-02
5.958083E-02
5.749814E-02
5.689582E-02
5.731551E-02
5.639380E-02
5.580983E-02
5.430031E-02
5.310983E-02
5.219744E-02
5.114984E-02
5.004637E-02
4.931844E-02
4.832681E-02
4.684646E-02
4.542278E-02
4.457695E-02
4.311576E-02
4.149286E-02
3.999497E-02
3.907226E-02
3.707058E-02
3.373866E-02
3.373773E-02
3.141149E-02
3.008932E-02
2.774546E-02
2.572582E-02
2.440049E-02
2.235734E-02
2.051557E-02
1.884159E-02
1.702274E-02
1.541222E-02
1.345330E-02
1.166556E-02
1.002450E-02
9.253825E-03
7.985740E-03
6.849754E-03
6.014071E-03
5.152803E-03
4.709688E-03
3.878774E-03
3.672784E-03
3.486101E-03
3.214047E-03
3.306851E-03
3.370046E-03
3.292508E-03
2.923529E-03
2.746170E-03
2.668168E-03
2.243407E-03
1.941080E-03
1.731143E-03
1.399816E-03
1.287255E-03
1.163902E-03
1.022374E-03
1.078991E-03
1.108399E-03
8.514434E-04
6.434110E-04
6.904803E-04
5.312088E-04
6.183185E-04
3.829303E-04
4.882549E-04
3.659793E-04
3.791261E-04
4.412212E-04
4.788328E-04
3.319772E-04
4.949071E-04
4.260841E-04
2.854587E-04
2.414033E-04
2.420873E-04
2.281174E-04
2.949280E-04
3.972735E-04
1.268696E-04
9.010052E-05
-1.218691E-04
-4.944654E-04
-6.834185E-04
-6.342160E-04
-1.100262E-03
7.968051E-04
4.683102E-04
2.488254E-04
2.650651E-04
1.659033E-04
1.425270E-01
2.173416E-03
-6.369569E-04
-1.670105E-02
-6.154300E-02
1.267407E-01
8.592654E-04
1.141201E-03
1.078778E-03
9.470560E-04
9.799375E-04
1.253943E-03
1.183205E-03
1.129813E-03
1.507617E-03
1.924667E-03
1.581918E-03
2.511713E-03
2.925832E-03
3.141109E-03
3.382669E-03
3.534152E-03
3.385783E-03
3.446870E-03
3.481898E-03
3.430161E-03
3.298327E-03
3.681731E-03
3.990159E-03
4.568653E-03
5.081844E-03
5.832242E-03
7.438750E-03
8.380677E-03
9.605958E-03
1.041150E-02
1.226134E-02
1.340400E-02
1.533594E-02
1.697059E-02
1.897285E-02
2.123020E-02
2.275121E-02
2.456688E-02
2.655197E-02
2.769898E-02
3.029520E-02
3.282751E-02
3.409589E-02
3.569228E-02
3.684796E-02
3.904052E-02
4.111002E-02
4.210222E-02
4.467958E-02
4.528449E-02
4.639676E-02
4.782047E-02
4.989233E-02
5.054336E-02
5.145126E-02
5.269919E-02
5.352449E-02
5.436031E-02
5.478898E-02
5.645452E-02
5.780391E-02
5.705280E-02
5.924142E-02
5.888016E-02
5.917749E-02
6.033428E-02
6.086188E-02
6.098361E-02
6.132454E-02
6.168769E-02
6.200566E-02
6.197818E-02
6.201822E-02
6.250109E-02
6.241731E-02
6.307772E-02
6.366136E-02
6.411878E-02
6.330062E-02
6.397237E-02
6.368063E-02
6.358888E-02
6.348547E-02
6.220516E-02
6.264582E-02
6.263285E-02
6.248326E-02
6.281950E-02
6.324382E-02
6.317184E-02
6.344007E-02
6.236333E-02
6.157199E-02
6.160325E-02
6.142228E-02
6.131862E-02
6.130195E-02
6.106713E-02
6.130474E-02
6.103868E-02
6.081865E-02
5.945471E-02
5.897001E-02
5.809806E-02
5.755075E-02
5.682379E-02
5.659024E-02
5.509052E-02
5.386890E-02
5.275075E-02
5.204389E-02
5.158019E-02
5.058340E-02
4.970394E-02
4.863754E-02
4.682430E-02
4.531393E-02
4.421100E-02
4.257516E-02
4.097401E-02
3.978757E-02
3.876280E-02
3.713449E-02
3.435055E-02
3.382730E-02
3.146254E-02
3.019573E-02
2.754937E-02
2.600480E-02
2.433513E-02
2.235520E-02
2.053765E-02
1.858522E-02
1.710128E-02
1.533408E-02
1.378951E-02
1.235835E-02
1.090875E-02
9.169899E-03
7.835322E-03
6.657334E-03
6.237674E-03
5.205394E-03
4.642905E-03
3.843161E-03
3.348188E-03
3.373278E-03
3.304483E-03
2.992524E-03
3.433393E-03
3.061842E-03
2.972370E-03
2.785355E-03
2.411003E-03
2.519331E-03
1.962223E-03
1.798224E-03
1.269634E-03
1.135725E-03
9.373917E-04
1.022490E-03
8.097709E-04
9.971215E-04
5.870063E-04
3.443693E-04
3.709136E-04
2.649030E-04
2.663341E-04
4.670689E-04
4.072777E-04
4.413471E-04
4.219475E-04
2.496999E-04
1.931540E-04
3.780613E-04
5.185215E-04
6.767206E-04
4.141870E-04
3.746049E-04
1.720027E-04
2.834985E-04
2.764238E-04
2.442185E-04
1.144176E-04
1.119881E-04
-1.545394E-04
-2.966657E-04
-4.396419E-04
-3.833934E-04
-6.392869E-04
4.492406E-04
9.847564E-04
1.408996E-03
8.836892E-04
-9.707989E-05
-7.623089E-03
2.561403E-02
1.412989E-03
-9.214323E-03
-1.146579E-02
8.860424E-04
9.707939E-04
1.404157E-03
7.608702E-04
8.239429E-04
1.079888E-03
1.266798E-03
1.356412E-03
1.491473E-03
1.795717E-03
2.135179E-03
2.337352E-03
2.435502E-03
2.815131E-03
3.247608E-03
3.312973E-03
3.274694E-03
2.992169E-03
3.066380E-03
3.198800E-03
3.238560E-03
3.141655E-03
3.677907E-03
4.088811E-03
4.643817E-03
5.784405E-03
6.831112E-03
7.087949E-03
8.102373E-03
9.189684E-03
1.023252E-02
1.199692E-02
1.352825E-02
1.509989E-02
1.698030E-02
1.865998E-02
2.066180E-02
2.295020E-02
2.476315E-02
2.668115E-02
2.838552E-02
3.007779E-02
3.178303E-02
3.432904E-02
3.567103E-02
3.759186E-02
3.895473E-02
4.043436E-02
4.248908E-02
4.347399E-02
4.475166E-02
4.673325E-02
4.797788E-02
4.859020E-02
4.965792E-02
5.160515E-02
5.275730E-02
5.440972E-02
5.545014E-02
5.549415E-02
5.691537E-02
5.812711E-02
5.785145E-02
5.798350E-02
5.906282E-02
5.831058E-02
5.950903E-02
6.097773E-02
6.137205E-02
6.088252E-02
6.177126E-02
6.235915E-02
6.219116E-02
6.288499E-02
6.213037E-02
6.293399E-02
6.216863E-02
6.312537E-02
6.369039E-02
6.339514E-02
6.372648E-02
6.398429E-02
6.355911E-02
6.381769E-02
6.245929E-02
6.338815E-02
6.320158E-02
6.350844E-02
6.289473E-02
6.249300E-02
6.240094E-02
6.265694E-02
6.182661E-02
6.128418E-02
6.181436E-02
6.133707E-02
6.151580E-02
6.035872E-02
6.005899E-02
6.005693E-02
5.906724E-02
5.977254E-02
5.847008E-02
5.900527E-02
5.733276E-02
5.783095E-02
5.682003E-02
5.595785E-02
5.430582E-02
5.480999E-02
5.390686E-02
5.213199E-02
5.124995E-02
5.058738E-02
4.914463E-02
4.850575E-02
4.712881E-02
4.577952E-02
4.419170E-02
4.195035E-02
4.117477E-02
4.009094E-02
3.871211E-02
3.750104E-02
3.536386E-02
3.331844E-02
3.139400E-02
3.036649E-02
2.702267E-02
2.671925E-02
2.416644E-02
2.287200E-02
2.082276E-02
1.908426E-02
1.712870E-02
1.517287E-02
1.360868E-02
1.235510E-02
1.059478E-02
9.027210E-03
8.103582E-03
6.876532E-03
6.034547E-03
4.854026E-03
4.056817E-03
3.437359E-03
3.306468E-03
3.422517E-03
3.225717E-03
3.223341E-03
3.184215E-03
2.881617E-03
2.512024E-03
2.363267E-03
2.583083E-03
2.511506E-03
2.134139E-03
1.997384E-03
1.604283E-03
1.260870E-03
1.208920E-03
1.140782E-03
9.135907E-04
9.467908E-04
7.617891E-04
6.475888E-04
5.648577E-04
4.683774E-04
4.556005E-04
4.620873E-04
5.127589E-04
4.788033E-04
4.979293E-04
4.603155E-04
3.231666E-04
4.968873E-04
3.620989E-04
4.789704E-04
3.779169E-04
3.741712E-04
9.527574E-05
2.950184E-04
4.559907E-04
3.594595E-04
1.879668E-04
-3.551655E-04
-6.085373E-04
-1.070665E-03
-1.397928E-03
-1.812154E-03
-2.241589E-03
4.346570E-04
4.741867E-04
3.204779E-04
2.955975E-04
4.800496E-04
1.720525E-02
2.320242E-02
-7.465075E-03
-2.375387E-02
-3.963733E-02
2.267738E-02
1.029111E-03
1.460304E-03
1.016831E-03
7.618389E-04
6.599962E-04
1.105792E-03
1.707152E-03
1.839425E-03
1.708754E-03
1.759816E-03
2.152713E-03
2.363452E-03
2.597240E-03
2.865736E-03
3.126418E-03
3.164202E-03
3.121915E-03
2.832875E-03
2.926828E-03
2.726193E-03
3.030496E-03
3.343345E-03
3.664183E-03
4.523303E-03
5.280218E-03
6.075096E-03
7.190413E-03
8.286342E-03
9.486857E-03
1.064807E-02
1.221718E-02
1.394209E-02
1.514327E-02
1.706445E-02
1.836058E-02
2.090428E-02
2.260496E-02
2.379904E-02
2.625125E-02
2.801336E-02
3.013697E-02
3.251505E-02
3.396687E-02
3.541081E-02
3.707756E-02
3.934911E-02
4.120925E-02
4.242148E-02
4.337442E-02
4.538771E-02
4.691751E-02
4.856444E-02
4.941755E-02
5.000282E-02
5.183624E-02
5.230269E-02
5.387011E-02
5.425110E-02
5.553283E-02
5.635162E-02
5.748381E-02
5.727533E-02
5.811551E-02
5.875784E-02
5.829388E-02
6.005654E-02
6.039714E-02
6.085914E-02
6.165659E-02
6.232651E-02
6.168221E-02
6.180309E-02
6.241820E-02
6.211786E-02
6.195870E-02
6.221185E-02
6.248465E-02
6.263015E-02
6.337646E-02
6.179916E-02
6.367281E-02
6.245550E-02
6.284008E-02
6.290636E-02
6.270136E-02
6.305209E-02
6.392763E-02
6.319032E-02
6.314020E-02
6.259233E-02
6.245602E-02
6.209642E-02
6.148286E-02
6.174289E-02
6.164588E-02
6.107888E-02
6.140112E-02
6.080612E-02
6.079038E-02
5.993574E-02
5.881970E-02
5.879966E-02
5.885389E-02
5.750725E-02
5.747982E-02
5.647684E-02
5.581545E-02
5.488122E-02
5.418963E-02
5.372905E-02
5.249074E-02
5.169990E-02
5.129136E-02
4.994159E-02
4.815424E-02
4.680911E-02
4.541418E-02
4.399971E-02
4.254304E-02
4.114134E-02
4.033585E-02
3.891478E-02
3.689080E-02
3.467890E-02
3.368758E-02
3.197471E-02
2.981982E-02
2.745249E-02
2.628502E-02
2.430257E-02
2.249605E-02
2.043760E-02
1.882020E-02
1.715320E-02
1.562984E-02
1.385540E-02
1.205731E-02
1.077098E-02
9.015896E-03
7.971045E-03
6.932971E-03
6.049095E-03
4.948814E-03
4.233939E-03
4.006345E-03
3.746305E-03
3.262031E-03
3.107025E-03
3.088074E-03
2.966643E-03
2.888012E-03
2.816259E-03
2.638552E-03
2.275749E-03
2.086915E-03
2.014593E-03
2.182531E-03
1.458116E-03
1.284148E-03
9.154852E-04
8.969264E-04
6.775743E-04
8.336895E-04
8.031369E-04
7.056822E-04
6.748507E-04
5.441187E-04
4.459818E-04
7.076847E-04
2.852023E-04
2.747016E-04
4.372513E-04
4.870510E-04
3.953327E-04
3.434077E-04
2.364412E-04
5.333550E-04
4.845759E-04
3.662343E-04
2.811823E-04
4.651756E-04
3.233592E-04
3.229802E-04
-3.201109E-05
-8.500981E-04
-1.305998E-03
-2.014648E-03
-2.408040E-03
-3.109189E-03
-3.687155E-03
9.464827E-04
2.385332E-04
2.569528E-04
2.887571E-04
-1.208134E-04
1.486497E-01
-4.774869E-03
-1.750088E-03
-1.189513E-02
-1.228954E-02
3.947809E-02
1.184746E-03
9.799735E-04
9.216738E-04
1.093145E-03
9.255595E-04
8.862198E-04
1.295159E-03
1.705564E-03
1.617441E-03
1.669753E-03
2.227607E-03
2.357308E-03
2.538684E-03
2.925386E-03
3.025332E-03
3.075563E-03
3.199083E-03
3.266828E-03
3.155400E-03
3.014410E-03
2.954837E-03
3.082716E-03
3.613412E-03
4.556772E-03
5.080594E-03
6.060727E-03
7.174039E-03
8.035182E-03
9.072406E-03
1.023588E-02
1.200189E-02
1.368857E-02
1.533431E-02
1.639562E-02
1.843257E-02
2.061232E-02
2.233609E-02
2.421282E-02
2.638165E-02
2.826768E-02
3.006005E-02
3.194815E-02
3.394930E-02
3.589468E-02
3.747388E-02
3.969686E-02
4.069905E-02
4.274861E-02
4.429729E-02
4.482213E-02
4.713610E-02
4.808916E-02
4.896946E-02
5.021491E-02
5.178775E-02
5.305219E-02
5.440118E-02
5.440802E-02
5.508302E-02
5.636780E-02
5.802171E-02
5.806077E-02
5.792796E-02
5.876464E-02
6.024800E-02
6.101187E-02
6.068271E-02
6.160485E-02
6.129469E-02
6.166903E-02
6.109835E-02
6.171088E-02
6.252702E-02
6.289194E-02
6.288129E-02
6.293585E-02
6.413256E-02
6.319854E-02
6.267892E-02
6.250169E-02
6.218342E-02
6.293802E-02
6.329726E-02
6.279301E-02
6.338056E-02
6.401592E-02
6.456968E-02
6.283178E-02
6.353863E-02
6.328822E-02
6.208000E-02
6.256774E-02
6.204805E-02
6.176965E-02
6.146431E-02
6.160258E-02
6.164993E-02
6.150660E-02
6.040084E-02
5.932987E-02
5.932146E-02
5.917217E-02
5.866535E-02
5.882422E-02
5.782229E-02
5.604236E-02
5.556406E-02
5.570563E-02
5.446819E-02
5.397666E-02
5.181673E-02
5.078829E-02
5.067772E-02
4.938575E-02
4.798993E-02
4.676635E-02
4.583254E-02
4.401504E-02
4.250621E-02
4.165209E-02
4.017823E-02
3.892538E-02
3.676242E-02
3.512406E-02
3.381120E-02
3.148697E-02
2.952493E-02
2.797337E-02
2.661790E-02
2.465007E-02
2.248437E-02
2.043893E-02
1.875393E-02
1.728497E-02
1.620482E-02
1.359567E-02
1.206646E-02
1.077756E-02
9.216805E-03
7.935788E-03
6.906236E-03
5.932020E-03
4.947671E-03
4.274509E-03
3.834606E-03
3.398156E-03
3.275073E-03
2.920977E-03
2.899841E-03
3.069199E-03
2.953058E-03
2.395592E-03
2.164448E-03
1.936380E-03
2.018683E-03
1.676369E-03
1.868222E-03
1.376097E-03
1.205295E-03
9.100644E-04
7.979391E-04
7.662876E-04
6.368131E-04
6.534040E-04
8.162323E-04
6.745219E-04
5.811797E-04
4.923499E-04
4.510853E-04
4.136963E-04
3.722480E-04
3.816888E-04
3.949998E-04
2.967558E-04
2.408398E-04
3.638943E-04
3.715346E-04
3.401928E-04
6.936343E-04
5.453803E-04
3.569822E-04
3.446909E-04
3.006974E-04
-9.373996E-05
-9.262275E-05
-7.125230E-05
-1.724641E-04
-3.795981E-04
-6.017464E-04
-6.657969E-04
1.737395E-03
2.573297E-04
2.828955E-04
2.751437E-04
1.063086E-04
2.956516E-02
9.577222E-03
-3.715660E-03
-1.015745E-02
-2.915820E-02
1.207818E-02
6.519053E-04
7.052256E-04
8.085401E-04
9.506689E-04
5.893518E-04
7.124764E-04
1.375470E-03
1.835214E-03
1.880266E-03
1.925160E-03
2.017937E-03
2.044135E-03
2.428688E-03
2.841650E-03
3.115223E-03
3.705282E-03
3.129243E-03
3.199521E-03
3.026205E-03
2.887821E-03
3.195523E-03
3.544738E-03
3.935814E-03
4.302034E-03
5.203355E-03
6.018211E-03
7.077504E-03
8.154473E-03
9.046763E-03
1.069337E-02
1.205997E-02
1.368212E-02
1.535753E-02
1.695908E-02
1.840601E-02
2.049161E-02
2.254034E-02
2.452719E-02
2.714531E-02
2.825768E-02
2.985114E-02
3.192788E-02
3.387808E-02
3.532321E-02
3.707537E-02
3.923650E-02
4.089723E-02
4.295454E-02
4.467363E-02
4.528552E-02
4.673567E-02
4.816990E-02
4.932421E-02
5.035072E-02
5.129011E-02
5.237753E-02
5.317493E-02
5.425377E-02
5.548176E-02
5.641794E-02
5.727985E-02
5.767792E-02
5.822457E-02
5.896250E-02
5.937291E-02
6.028178E-02
6.063137E-02
6.109294E-02
6.194375E-02
6.096666E-02
6.107327E-02
6.215303E-02
6.284807E-02
6.175875E-02
6.229141E-02
6.310118E-02
6.321577E-02
6.306394E-02
6.302467E-02
6.322954E-02
6.317850E-02
6.285422E-02
6.258286E-02
6.276563E-02
6.286175E-02
6.256994E-02
6.265712E-02
6.197585E-02
6.215993E-02
6.240910E-02
6.192903E-02
6.176361E-02
6.170060E-02
6.195653E-02
6.170332E-02
6.068462E-02
6.138961E-02
6.094060E-02
6.026659E-02
6.033122E-02
5.871233E-02
5.848941E-02
5.870838E-02
5.798301E-02
5.752061E-02
5.679928E-02
5.527901E-02
5.577067E-02
5.345941E-02
5.345550E-02
5.209100E-02
5.122515E-02
4.989935E-02
4.869390E-02
4.755832E-02
4.597620E-02
4.551211E-02
4.365510E-02
4.267445E-02
4.197943E-02
4.002466E-02
3.902485E-02
3.629822E-02
3.513893E-02
3.325186E-02
3.147098E-02
3.005817E-02
2.822223E-02
2.664575E-02
2.490216E-02
2.239664E-02
2.059305E-02
1.895225E-02
1.676181E-02
1.565863E-02
1.387848E-02
1.216917E-02
1.043290E-02
8.863776E-03
8.242625E-03
7.068654E-03
5.839949E-03
4.918880E-03
4.478202E-03
3.647755E-03
3.457419E-03
3.101711E-03
2.782552E-03
2.883066E-03
2.733230E-03
2.663564E-03
2.438539E-03
2.222157E-03
1.982209E-03
1.724966E-03
1.544073E-03
1.779444E-03
1.393366E-03
1.176185E-03
1.227839E-03
7.882707E-04
6.373998E-04
6.101437E-04
5.959043E-04
6.863635E-04
4.568336E-04
5.367737E-04
4.291318E-04
4.515529E-04
5.702188E-04
3.585576E-04
4.541738E-04
5.626145E-04
5.184011E-04
3.910571E-04
4.243939E-04
2.655093E-04
2.321319E-04
4.125217E-04
3.335898E-04
2.144227E-04
3.808970E-04
2.669605E-04
1.320414E-04
7.411211E-05
3.928910E-04
4.163372E-04
3.537926E-04
2.550294E-04
2.045002E-04
1.264652E-03
3.814594E-04
4.560935E-04
4.438319E-04
5.930835E-04
6.232803E-02
-3.454439E-02
3.189291E-03
-1.092056E-02
5.683232E-02
8.462290E-03
1.026876E-03
9.455051E-04
5.934472E-04
7.535748E-04
8.784589E-04
9.926620E-04
1.386335E-03
1.777284E-03
1.838581E-03
1.939673E-03
1.960962E-03
2.277104E-03
2.747912E-03
2.983740E-03
3.228430E-03
3.681698E-03
3.071534E-03
3.114121E-03
3.041424E-03
2.844685E-03
3.008047E-03
3.598649E-03
3.949442E-03
4.656805E-03
5.188707E-03
6.213203E-03
7.551891E-03
8.495847E-03
8.834081E-03
1.037855E-02
1.183120E-02
1.351064E-02
1.509715E-02
1.672736E-02
1.813090E-02
2.016468E-02
2.249901E-02
2.396531E-02
2.727695E-02
2.825300E-02
3.009875E-02
3.156272E-02
3.351247E-02
3.536814E-02
3.712603E-02
3.886572E-02
4.055494E-02
4.340545E-02
4.430734E-02
4.455453E-02
4.681069E-02
4.778924E-02
4.982720E-02
5.064095E-02
5.141502E-02
5.262992E-02
5.380776E-02
5.489712E-02
5.504324E-02
5.656790E-02
5.776717E-02
5.808165E-02
5.843444E-02
5.965340E-02
6.027573E-02
6.088264E-02
6.065032E-02
6.112072E-02
6.141609E-02
6.169328E-02
6.228564E-02
6.275240E-02
6.232731E-02
6.261381E-02
6.205091E-02
6.200614E-02
6.299923E-02
6.340874E-02
6.369750E-02
6.297764E-02
6.288480E-02
6.305981E-02
6.286070E-02
6.255695E-02
6.220567E-02
6.288093E-02
6.287659E-02
6.257381E-02
6.210021E-02
6.209221E-02
6.194870E-02
6.202987E-02
6.225714E-02
6.186792E-02
6.195713E-02
6.168259E-02
6.085876E-02
6.071049E-02
5.989973E-02
5.896380E-02
5.918287E-02
5.905899E-02
5.811514E-02
5.746177E-02
5.745313E-02
5.601006E-02
5.588935E-02
5.444907E-02
5.351405E-02
5.267636E-02
5.217407E-02
5.121545E-02
4.992385E-02
4.904363E-02
4.819832E-02
4.740085E-02
4.650235E-02
4.426072E-02
4.264993E-02
4.121186E-02
4.045172E-02
3.863764E-02
3.696378E-02
3.607692E-02
3.346669E-02
3.106456E-02
2.949146E-02
2.815850E-02
2.638950E-02
2.494005E-02
2.245510E-02
2.087918E-02
1.874677E-02
1.716153E-02
1.593278E-02
1.365695E-02
1.223220E-02
1.086830E-02
9.187616E-03
8.130665E-03
7.086100E-03
5.814895E-03
5.195212E-03
4.034153E-03
3.557913E-03
3.305566E-03
2.980508E-03
2.893425E-03
2.909535E-03
2.737213E-03
2.477148E-03
2.255095E-03
1.948678E-03
1.948411E-03
1.824946E-03
1.449894E-03
1.384928E-03
1.351958E-03
1.000713E-03
7.579460E-04
9.070204E-04
6.684901E-04
6.222089E-04
8.313311E-04
9.406672E-04
7.176583E-04
6.382032E-04
3.848036E-04
4.070704E-04
5.553461E-04
3.260157E-04
4.066180E-04
2.795463E-04
4.782423E-04
2.331122E-04
4.660920E-04
2.752416E-04
2.867144E-04
2.729699E-04
3.904545E-04
4.077826E-04
1.664659E-04
1.694924E-04
4.205117E-04
5.368855E-04
7.476389E-04
6.407848E-04
4.234712E-04
9.737838E-04
9.463971E-04
1.141145E-03
1.443378E-04
2.186077E-04
4.081237E-04
3.723642E-04
3.130154E-02
2.144477E-02
-7.242584E-04
-1.487805E-02
9.734344E-03
7.734694E-04
5.865698E-04
8.277430E-05
6.070103E-04
7.327614E-04
1.156689E-03
1.238331E-03
1.245850E-03
1.448829E-03
2.031457E-03
1.994380E-03
2.084006E-03
2.510285E-03
3.046382E-03
3.168655E-03
3.347695E-03
3.313194E-03
3.404418E-03
2.890655E-03
2.869759E-03
2.845665E-03
3.014004E-03
3.265629E-03
3.711044E-03
4.417280E-03
4.984666E-03
6.456941E-03
7.271379E-03
8.100318E-03
9.433798E-03
1.079748E-02
1.199846E-02
1.341507E-02
1.482589E-02
1.652484E-02
1.883011E-02
2.065425E-02
2.228349E-02
2.401663E-02
2.627817E-02
2.838556E-02
3.014971E-02
3.185695E-02
3.382917E-02
3.585262E-02
3.762047E-02
3.913835E-02
4.098220E-02
4.183630E-02
4.322736E-02
4.428819E-02
4.671851E-02
4.806751E-02
4.989520E-02
5.045307E-02
5.139699E-02
5.324317E-02
5.385328E-02
5.464397E-02
5.602509E-02
5.715610E-02
5.801713E-02
5.827406E-02
5.894899E-02
5.911501E-02
6.033899E-02
6.059380E-02
6.108698E-02
6.090495E-02
6.179174E-02
6.217446E-02
6.254205E-02
6.265901E-02
6.299228E-02
6.261986E-02
6.277675E-02
6.238487E-02
6.303754E-02
6.383052E-02
6.259728E-02
6.228693E-02
6.331923E-02
6.280795E-02
6.343582E-02
6.327796E-02
6.328818E-02
6.341785E-02
6.297776E-02
6.198468E-02
6.167348E-02
6.148440E-02
6.222026E-02
6.211144E-02
6.300662E-02
6.172029E-02
6.197629E-02
6.071625E-02
5.987846E-02
6.054637E-02
6.014513E-02
5.901537E-02
5.891703E-02
5.969457E-02
5.859528E-02
5.724802E-02
5.730038E-02
5.631338E-02
5.538025E-02
5.554988E-02
5.455280E-02
5.326740E-02
5.242653E-02
5.096496E-02
5.042176E-02
4.961664E-02
4.893472E-02
4.784055E-02
4.591210E-02
4.414703E-02
4.254497E-02
4.147430E-02
4.004275E-02
3.894721E-02
3.680991E-02
3.587326E-02
3.356764E-02
3.150689E-02
2.950068E-02
2.772089E-02
2.594920E-02
2.462033E-02
2.250575E-02
2.056019E-02
1.838457E-02
1.694738E-02
1.547159E-02
1.381258E-02
1.219041E-02
1.065921E-02
9.335907E-03
8.225044E-03
7.165970E-03
5.919295E-03
5.190163E-03
4.303019E-03
3.715385E-03
3.176077E-03
3.020611E-03
2.952572E-03
2.765275E-03
2.479988E-03
2.223120E-03
2.110777E-03
1.965727E-03
1.779406E-03
1.598278E-03
1.468390E-03
1.285419E-03
1.198830E-03
1.158227E-03
7.889564E-04
7.613514E-04
7.342718E-04
5.816395E-04
6.240106E-04
8.183993E-04
6.572798E-04
5.395430E-04
3.260066E-04
4.326157E-04
6.944015E-04
6.058882E-04
5.289429E-04
5.119007E-04
4.488803E-04
3.026581E-04
5.237945E-04
4.904070E-04
3.401052E-04
6.236432E-04
5.684777E-04
4.861042E-04
1.991696E-04
3.595754E-04
5.966662E-04
8.692512E-04
1.220171E-03
1.727788E-03
2.085081E-03
2.407747E-03
2.658275E-03
5.613783E-04
3.266701E-04
2.681115E-04
1.850647E-04
4.273063E-04
-3.444989E-03
1.336043E-02
1.927432E-03
7.457520E-03
-3.831109E-03
-1.203619E-03
5.672529E-04
6.237246E-04
7.584403E-04
9.273874E-04
9.271565E-04
1.335060E-03
1.165660E-03
1.413773E-03
1.732840E-03
2.323274E-03
2.370159E-03
2.866804E-03
2.672488E-03
2.929099E-03
3.451118E-03
3.356583E-03
3.280357E-03
3.056346E-03
3.054935E-03
3.010190E-03
3.178082E-03
3.295798E-03
3.995568E-03
4.558572E-03
5.035440E-03
6.327550E-03
7.148032E-03
8.205288E-03
9.145221E-03
1.091036E-02
1.242762E-02
1.373695E-02
1.533796E-02
1.704871E-02
1.891759E-02
2.023271E-02
2.226219E-02
2.379920E-02
2.611324E-02
2.813426E-02
3.018173E-02
3.207523E-02
3.363289E-02
3.548983E-02
3.746367E-02
3.933552E-02
4.106683E-02
4.217865E-02
4.327829E-02
4.508993E-02
4.641110E-02
4.806689E-02
4.942770E-02
5.052769E-02
5.135440E-02
5.268240E-02
5.372699E-02
5.554612E-02
5.682145E-02
5.694837E-02
5.720414E-02
5.929528E-02
5.983839E-02
5.966522E-02
5.962612E-02
5.968759E-02
6.034041E-02
6.091513E-02
6.179027E-02
6.218731E-02
6.139433E-02
6.189064E-02
6.181577E-02
6.141302E-02
6.231952E-02
6.368704E-02
6.313429E-02
6.386474E-02
6.387445E-02
6.290221E-02
6.317838E-02
6.331500E-02
6.363891E-02
6.312073E-02
6.358553E-02
6.273320E-02
6.281971E-02
6.264519E-02
6.226596E-02
6.176447E-02
6.241219E-02
6.312976E-02
6.257545E-02
6.112944E-02
6.102019E-02
6.183505E-02
6.085736E-02
6.096960E-02
6.042497E-02
5.947256E-02
5.884845E-02
5.859114E-02
5.844220E-02
5.749973E-02
5.703585E-02
5.632353E-02
5.562628E-02
5.484283E-02
5.381212E-02
5.398660E-02
5.253136E-02
5.077827E-02
5.002349E-02
4.956612E-02
4.901815E-02
4.835861E-02
4.595099E-02
4.401642E-02
4.278492E-02
4.061493E-02
3.964976E-02
3.840768E-02
3.758423E-02
3.535938E-02
3.359965E-02
3.192530E-02
3.007158E-02
2.866255E-02
2.713482E-02
2.452452E-02
2.228556E-02
2.034746E-02
1.881314E-02
1.701615E-02
1.557614E-02
1.383150E-02
1.197141E-02
1.096911E-02
9.671718E-03
7.991694E-03
6.753659E-03
5.796290E-03
5.059947E-03
4.316308E-03
3.528521E-03
3.124333E-03
2.881510E-03
2.689739E-03
2.642912E-03
2.395003E-03
2.316618E-03
2.507194E-03
2.210891E-03
1.899517E-03
1.493549E-03
1.473722E-03
1.161288E-03
1.015736E-03
1.422127E-03
1.487381E-03
8.571464E-04
7.822672E-04
5.906707E-04
6.020684E-04
6.061887E-04
5.510221E-04
5.249387E-04
3.653905E-04
5.975058E-04
6.562670E-04
6.242583E-04
3.541375E-04
5.000374E-04
5.118404E-04
4.106899E-04
8.343340E-04
7.836601E-04
1.400643E-04
4.513214E-04
2.941150E-04
2.880131E-04
2.298639E-04
3.132167E-04
4.891866E-04
8.621398E-04
1.009626E-03
1.503566E-03
1.621854E-03
1.951324E-03
2.273697E-03
1.015282E-03
9.068134E-04
4.948578E-04
6.854109E-04
3.727911E-04
5.219011E-04
5.415556E-03
-5.895212E-04
1.393925E-02
2.178691E-03
6.165806E-04
5.074067E-05
2.750691E-04
6.075879E-04
7.169960E-04
4.329388E-04
1.242983E-03
1.418431E-03
1.672727E-03
1.784998E-03
2.191553E-03
2.188335E-03
2.369707E-03
2.820150E-03
3.495639E-03
3.768745E-03
3.178083E-03
3.200289E-03
2.879918E-03
2.884577E-03
3.149936E-03
3.314414E-03
3.575365E-03
3.966194E-03
4.326239E-03
4.895066E-03
5.953466E-03
7.006734E-03
8.200343E-03
9.407135E-03
1.061751E-02
1.204089E-02
1.325552E-02
1.503940E-02
1.676792E-02
1.868271E-02
2.085490E-02
2.239171E-02
2.413090E-02
2.635071E-02
2.842940E-02
2.990785E-02
3.160510E-02
3.280065E-02
3.442497E-02
3.695371E-02
3.882698E-02
4.066388E-02
4.188739E-02
4.378370E-02
4.523379E-02
4.587729E-02
4.796170E-02
4.961891E-02
5.050704E-02
5.145677E-02
5.351525E-02
5.463720E-02
5.522554E-02
5.617800E-02
5.704611E-02
5.765568E-02
5.811278E-02
5.837701E-02
5.882929E-02
5.941388E-02
6.020746E-02
6.018174E-02
5.971338E-02
6.167744E-02
6.209089E-02
6.156863E-02
6.168711E-02
6.166291E-02
6.213806E-02
6.260297E-02
6.338683E-02
6.309294E-02
6.362117E-02
6.315155E-02
6.347150E-02
6.269717E-02
6.371406E-02
6.338316E-02
6.274722E-02
6.232718E-02
6.259580E-02
6.224912E-02
6.208638E-02
6.277342E-02
6.234946E-02
6.154523E-02
6.160481E-02
6.156187E-02
6.152358E-02
6.181580E-02
6.168051E-02
6.156474E-02
6.160055E-02
6.046055E-02
5.860696E-02
5.851501E-02
5.884817E-02
5.844624E-02
5.884318E-02
5.770470E-02
5.688594E-02
5.591250E-02
5.484025E-02
5.425444E-02
5.361426E-02
5.238918E-02
5.122404E-02
5.074638E-02
4.980242E-02
4.896073E-02
4.776524E-02
4.620360E-02
4.400357E-02
4.239812E-02
4.136805E-02
3.963047E-02
3.815594E-02
3.669513E-02
3.531748E-02
3.344120E-02
3.123509E-02
2.979338E-02
2.749181E-02
2.606106E-02
2.444225E-02
2.254299E-02
2.075595E-02
1.915729E-02
1.754853E-02
1.593534E-02
1.403516E-02
1.237814E-02
1.068922E-02
9.232345E-03
8.114928E-03
6.784511E-03
5.975043E-03
4.990931E-03
4.273354E-03
3.606708E-03
3.223971E-03
3.014736E-03
2.681323E-03
2.626856E-03
2.528184E-03
2.363621E-03
2.490200E-03
2.511298E-03
1.833015E-03
1.368295E-03
1.307206E-03
1.147366E-03
1.099454E-03
1.630061E-03
1.456084E-03
9.673250E-04
7.894399E-04
6.044694E-04
5.504833E-04
5.978674E-04
6.467207E-04
4.020509E-04
3.779078E-04
4.487853E-04
2.637873E-04
4.002776E-04
4.513651E-04
3.769908E-04
4.989823E-04
3.186649E-04
1.643088E-04
-6.142722E-05
1.559912E-04
2.855672E-04
1.156407E-04
5.053110E-04
3.539264E-04
3.388035E-04
5.301131E-04
8.169870E-04
9.486125E-04
1.347544E-03
1.613764E-03
1.810289E-03
1.858348E-03
1.150181E-03
7.458611E-04
6.595169E-04
1.037151E-03
2.329050E-04
1.352245E-04
3.549935E-04
2.735630E-04
4.030834E-04
3.914121E-04
6.691048E-04
9.918081E-04
9.063103E-04
7.789134E-04
2.543942E-04
-1.320876E-05
9.517247E-04
9.865462E-04
1.485798E-03
1.802159E-03
2.090543E-03
2.200020E-03
2.199754E-03
2.865469E-03
3.099261E-03
3.308748E-03
3.222319E-03
3.069279E-03
2.914347E-03
3.122971E-03
3.325564E-03
3.285313E-03
3.427382E-03
4.002602E-03
4.444786E-03
5.297215E-03
6.204926E-03
7.089225E-03
8.011484E-03
9.217908E-03
1.087683E-02
1.250515E-02
1.390473E-02
1.537306E-02
1.706652E-02
1.894402E-02
2.049292E-02
2.221239E-02
2.416047E-02
2.583190E-02
2.840766E-02
3.017113E-02
3.162451E-02
3.326953E-02
3.488732E-02
3.700079E-02
3.894782E-02
4.024351E-02
4.180090E-02
4.375762E-02
4.558325E-02
4.613215E-02
4.717671E-02
4.929851E-02
5.031415E-02
5.171447E-02
5.315067E-02
5.436486E-02
5.516465E-02
5.618566E-02
5.671854E-02
5.755923E-02
5.840531E-02
5.886668E-02
5.924319E-02
6.058896E-02
6.008905E-02
6.009880E-02
6.080256E-02
6.186644E-02
6.201206E-02
6.259823E-02
6.265246E-02
6.212091E-02
6.263543E-02
6.281866E-02
6.268904E-02
6.258241E-02
6.316323E-02
6.368750E-02
6.250012E-02
6.303786E-02
6.363893E-02
6.339946E-02
6.285285E-02
6.342159E-02
6.278791E-02
6.316951E-02
6.251324E-02
6.189045E-02
6.201309E-02
6.161377E-02
6.246686E-02
6.214807E-02
6.237673E-02
6.189331E-02
6.095476E-02
6.142071E-02
6.064969E-02
6.116556E-02
6.010097E-02
5.914899E-02
5.876952E-02
5.850713E-02
5.873317E-02
5.756657E-02
5.631163E-02
5.577243E-02
5.507634E-02
5.409735E-02
5.322011E-02
5.179075E-02
5.106470E-02
4.973797E-02
4.888638E-02
4.815406E-02
4.676320E-02
4.535575E-02
4.402922E-02
4.253754E-02
4.108695E-02
3.975358E-02
3.803277E-02
3.671232E-02
3.523211E-02
3.406903E-02
3.174593E-02
2.920294E-02
2.834996E-02
2.694089E-02
2.651686E-02
2.252168E-02
2.062499E-02
1.883007E-02
1.682255E-02
1.540006E-02
1.376324E-02
1.231545E-02
1.081970E-02
9.530859E-03
8.189495E-03
7.106913E-03
6.391931E-03
5.310450E-03
4.588000E-03
3.844929E-03
3.145225E-03
2.882752E-03
3.030135E-03
2.840128E-03
2.541936E-03
2.433766E-03
2.254661E-03
3.014699E-03
2.318481E-03
1.604898E-03
1.454384E-03
1.326274E-03
1.243688E-03
1.164155E-03
1.023740E-03
1.033645E-03
7.940182E-04
5.380951E-04
6.112998E-04
5.421997E-04
6.030975E-04
5.466400E-04
4.479586E-04
3.343343E-04
3.678486E-04
4.395843E-04
2.120376E-04
5.698626E-04
4.703104E-04
4.543351E-04
4.203653E-04
3.868623E-04
1.116841E-04
2.515142E-04
2.058429E-04
2.269161E-04
3.112819E-04
2.047950E-04
3.152836E-04
1.121206E-03
1.479079E-03
1.977138E-03
2.381234E-03
2.744268E-03
2.989016E-03
7.480437E-04
2.951997E-04
3.545080E-04
3.774566E-04
3.710008E-04
3.770366E-04
2.801496E-04
1.931859E-04
5.413518E-04
4.634388E-04
8.500122E-04
6.461987E-04
4.578492E-04
5.452995E-04
8.316499E-04
1.249762E-03
1.378001E-03
1.380677E-03
1.657782E-03
1.920907E-03
2.173747E-03
2.244034E-03
2.248638E-03
2.882696E-03
3.130827E-03
3.172129E-03
3.191968E-03
3.373322E-03
3.557823E-03
3.616562E-03
3.483639E-03
3.533298E-03
3.291732E-03
3.975162E-03
4.672555E-03
5.363682E-03
6.074752E-03
7.122196E-03
8.131421E-03
9.633014E-03
1.075250E-02
1.206120E-02
1.373581E-02
1.508357E-02
1.667842E-02
1.858728E-02
2.019387E-02
2.241408E-02
2.360064E-02
2.618967E-02
2.820409E-02
3.017640E-02
3.201121E-02
3.363767E-02
3.568584E-02
3.718706E-02
3.924221E-02
4.048221E-02
4.173342E-02
4.372841E-02
4.557988E-02
4.688092E-02
4.719005E-02
4.867706E-02
5.107003E-02
5.164338E-02
5.302466E-02
5.516076E-02
5.531797E-02
5.653976E-02
5.702691E-02
5.835157E-02
5.823689E-02
5.869977E-02
5.928734E-02
6.048985E-02
5.981688E-02
6.113932E-02
6.188093E-02
6.198378E-02
6.177023E-02
6.255424E-02
6.230521E-02
6.257808E-02
6.247651E-02
6.333817E-02
6.323792E-02
6.283097E-02
6.361627E-02
6.330483E-02
6.342620E-02
6.296973E-02
6.299307E-02
6.236899E-02
6.237312E-02
6.330701E-02
6.271662E-02
6.321429E-02
6.371479E-02
6.286980E-02
6.237124E-02
6.340799E-02
6.306690E-02
6.227588E-02
6.127987E-02
6.141125E-02
6.118679E-02
6.070776E-02
6.113925E-02
6.043878E-02
5.952884E-02
5.893578E-02
5.883385E-02
5.877805E-02
5.859884E-02
5.745792E-02
5.624506E-02
5.555664E-02
5.521041E-02
5.410488E-02
5.395064E-02
5.258846E-02
5.191026E-02
5.098910E-02
4.866855E-02
4.800613E-02
4.749750E-02
4.556845E-02
4.393394E-02
4.238289E-02
4.100228E-02
3.997184E-02
3.837176E-02
3.646487E-02
3.481837E-02
3.318519E-02
3.167700E-02
2.956948E-02
2.825098E-02
2.738733E-02
2.517528E-02
2.276325E-02
2.028190E-02
1.903972E-02
1.671138E-02
1.483136E-02
1.341529E-02
1.229191E-02
1.108463E-02
9.142193E-03
8.181228E-03
6.976577E-03
6.176823E-03
5.455833E-03
5.040670E-03
3.672400E-03
3.267831E-03
3.041835E-03
2.794725E-03
2.785740E-03
2.481836E-03
2.302049E-03
2.050473E-03
2.126945E-03
1.766161E-03
1.703096E-03
1.596455E-03
1.479938E-03
1.481535E-03
1.181297E-03
1.010726E-03
1.231837E-03
7.419453E-04
6.520359E-04
6.585919E-04
5.061390E-04
7.082933E-04
5.748516E-04
4.317416E-04
3.787301E-04
3.949489E-04
4.255552E-04
3.961267E-04
3.679517E-04
3.871002E-04
7.071766E-04
3.378466E-04
4.102363E-04
3.363117E-04
4.485296E-04
4.430033E-04
4.548623E-04
3.986187E-04
1.977103E-04
1.460885E-04
-3.083722E-04
-7.952807E-04
-1.393766E-03
-1.967756E-03
-2.354175E-03
-2.800407E-03
7.245569E-04
2.184550E-04
3.781950E-04
7.151815E-05
2.701825E-04
4.318718E-04
4.216464E-04
3.840829E-04
5.697455E-04
7.528643E-04
5.056980E-04
6.842744E-04
7.125970E-04
7.888173E-04
6.961504E-04
1.235450E-03
1.303014E-03
1.357042E-03
2.042498E-03
1.988002E-03
1.885052E-03
2.301414E-03
2.790466E-03
2.875092E-03
3.184769E-03
3.468877E-03
3.481570E-03
3.294757E-03
3.551211E-03
3.775078E-03
3.664611E-03
3.394138E-03
3.538732E-03
3.964237E-03
4.520637E-03
5.089138E-03
6.452114E-03
7.119140E-03
8.024827E-03
9.045204E-03
1.045024E-02
1.206150E-02
1.350191E-02
1.505534E-02
1.688333E-02
1.845796E-02
2.071226E-02
2.254621E-02
2.409811E-02
2.616258E-02
2.794176E-02
2.994263E-02
3.188921E-02
3.358457E-02
3.600883E-02
3.734591E-02
3.892814E-02
4.110410E-02
4.212833E-02
4.375765E-02
4.489813E-02
4.611721E-02
4.854264E-02
4.965937E-02
5.072887E-02
5.207259E-02
5.282895E-02
5.367093E-02
5.549712E-02
5.505725E-02
5.668325E-02
5.766164E-02
5.831796E-02
5.819331E-02
5.850363E-02
5.970602E-02
6.015238E-02
6.083938E-02
6.131583E-02
6.137337E-02
6.225922E-02
6.151727E-02
6.163495E-02
6.192436E-02
6.232600E-02
6.283996E-02
6.259603E-02
6.294381E-02
6.347973E-02
6.314144E-02
6.324889E-02
6.260500E-02
6.278048E-02
6.344352E-02
6.316966E-02
6.322076E-02
6.305487E-02
6.266773E-02
6.271433E-02
6.280168E-02
6.223539E-02
6.240228E-02
6.312413E-02
6.173568E-02
6.107656E-02
6.094577E-02
6.066499E-02
6.138123E-02
6.044741E-02
6.036095E-02
6.026486E-02
5.982529E-02
5.916013E-02
5.780201E-02
5.756110E-02
5.690074E-02
5.606947E-02
5.542439E-02
5.528474E-02
5.406777E-02
5.340396E-02
5.266280E-02
5.163414E-02
5.040676E-02
4.801764E-02
4.751380E-02
4.709165E-02
4.622026E-02
4.489736E-02
4.297321E-02
4.110570E-02
3.957516E-02
3.786661E-02
3.684822E-02
3.516724E-02
3.331745E-02
3.145127E-02
2.928574E-02
2.826488E-02
2.650675E-02
2.407969E-02
2.259070E-02
2.011670E-02
1.820417E-02
1.734644E-02
1.546174E-02
1.373502E-02
1.210799E-02
1.056348E-02
9.328000E-03
8.036716E-03
6.965633E-03
5.716996E-03
5.206045E-03
4.322623E-03
3.796199E-03
3.383662E-03
3.135071E-03
2.707526E-03
2.522417E-03
2.723591E-03
2.374362E-03
2.264610E-03
2.143399E-03
1.894563E-03
1.688066E-03
1.451237E-03
1.350866E-03
1.423585E-03
1.239226E-03
9.115355E-04
8.091049E-04
6.177951E-04
4.906978E-04
5.096735E-04
5.761995E-04
5.794608E-04
3.644228E-04
4.246018E-04
4.465150E-04
4.702591E-04
4.656544E-04
4.519337E-04
2.610060E-04
3.973260E-04
3.225997E-04
2.741211E-04
3.138413E-04
9.897636E-05
2.638857E-04
4.013092E-04
4.015200E-04
4.318734E-04
5.541346E-04
-7.031996E-05
-1.220222E-03
-2.351352E-03
-3.641941E-03
-4.773067E-03
-5.892945E-03
-7.177200E-03
1.297175E-03
3.219732E-04
4.855955E-04
2.807931E-04
1.242706E-04
2.561221E-04
2.848909E-04
4.207104E-04
4.120855E-04
4.914231E-04
3.742639E-04
6.080799E-04
8.432938E-04
1.067551E-03
8.360374E-04
1.712839E-03
9.585775E-04
8.907548E-04
1.360465E-03
1.801977E-03
2.104252E-03
2.444630E-03
2.413656E-03
2.830075E-03
3.260875E-03
3.333805E-03
3.375047E-03
3.418544E-03
3.263334E-03
3.382808E-03
3.632563E-03
3.295117E-03
3.552398E-03
3.763644E-03
4.440517E-03
5.209758E-03
5.820818E-03
6.975393E-03
8.307391E-03
9.192195E-03
1.043279E-02
1.220776E-02
1.385617E-02
1.529550E-02
1.640961E-02
1.827459E-02
2.069601E-02
2.237059E-02
2.397789E-02
2.610942E-02
2.829742E-02
2.995295E-02
3.212969E-02
3.387996E-02
3.538908E-02
3.745469E-02
3.902687E-02
4.087293E-02
4.240023E-02
4.352858E-02
4.514828E-02
4.687146E-02
4.831156E-02
4.960430E-02
5.029636E-02
5.196156E-02
5.296446E-02
5.377204E-02
5.479416E-02
5.566903E-02
5.659343E-02
5.731047E-02
5.817537E-02
5.893751E-02
5.877058E-02
6.083227E-02
6.026740E-02
6.021189E-02
6.176457E-02
6.140758E-02
6.118725E-02
6.143942E-02
6.156866E-02
6.271400E-02
6.244382E-02
6.302371E-02
6.297118E-02
6.253014E-02
6.196365E-02
6.254283E-02
6.273272E-02
6.307909E-02
6.278863E-02
6.311252E-02
6.199041E-02
6.284789E-02
6.340913E-02
6.305480E-02
6.345666E-02
6.348192E-02
6.269695E-02
6.215315E-02
6.189460E-02
6.168318E-02
6.159144E-02
6.078905E-02
6.115962E-02
6.165187E-02
6.072357E-02
6.113700E-02
6.050313E-02
5.985318E-02
5.885191E-02
5.818324E-02
5.820595E-02
5.724034E-02
5.695095E-02
5.591242E-02
5.537301E-02
5.378628E-02
5.316808E-02
5.258796E-02
5.120854E-02
5.040941E-02
4.920440E-02
4.835004E-02
4.723258E-02
4.629334E-02
4.443865E-02
4.283181E-02
4.132591E-02
3.941956E-02
3.831634E-02
3.710823E-02
3.522370E-02
3.360182E-02
3.173842E-02
2.971257E-02
2.835361E-02
2.605046E-02
2.433365E-02
2.262410E-02
2.045423E-02
1.891676E-02
1.755830E-02
1.556719E-02
1.341320E-02
1.231525E-02
1.100387E-02
9.412068E-03
8.149466E-03
7.061570E-03
5.679192E-03
4.861274E-03
4.372104E-03
3.787818E-03
3.230272E-03
3.215760E-03
2.906253E-03
2.652528E-03
2.571173E-03
2.484440E-03
2.301059E-03
1.981215E-03
1.926567E-03
1.835076E-03
1.709755E-03
1.593844E-03
1.363852E-03
9.158471E-04
1.197123E-03
8.068119E-04
7.579208E-04
8.048911E-04
6.747148E-04
5.631701E-04
5.453842E-04
4.936307E-04
4.297407E-04
6.828805E-04
3.564615E-04
4.754725E-04
4.790523E-04
4.414882E-04
3.475087E-04
2.673327E-04
1.765087E-04
1.435463E-04
3.762978E-04
3.959357E-04
1.774645E-04
2.006000E-04
1.024597E-04
4.875839E-04
-6.493905E-04
-2.079865E-03
-4.056932E-03
-5.972376E-03
-7.953518E-03
-9.825653E-03
-1.180898E-02
6.208281E-04
4.526544E-04
5.905540E-04
3.551944E-04
3.076727E-04
4.430085E-04
3.238992E-04
5.447100E-04
7.104731E-04
7.442803E-04
7.513941E-04
7.789458E-04
1.118048E-03
8.118347E-04
8.184729E-04
1.245110E-03
1.184750E-03
1.328820E-03
1.665421E-03
1.812757E-03
2.106754E-03
2.248064E-03
2.596017E-03
2.827746E-03
2.873976E-03
3.513737E-03
3.392801E-03
3.617687E-03
3.634762E-03
3.691296E-03
3.633242E-03
3.165047E-03
3.575247E-03
3.958778E-03
4.592442E-03
5.211078E-03
6.169298E-03
7.259498E-03
8.454004E-03
9.331910E-03
1.081555E-02
1.262491E-02
1.381845E-02
1.517160E-02
1.678014E-02
1.849528E-02
2.073253E-02
2.260306E-02
2.411130E-02
2.605388E-02
2.771690E-02
3.053693E-02
3.239819E-02
3.373232E-02
3.627629E-02
3.758927E-02
3.905864E-02
4.104394E-02
4.274268E-02
4.417463E-02
4.473050E-02
4.580293E-02
4.833844E-02
4.954477E-02
5.038019E-02
5.131080E-02
5.353217E-02
5.447202E-02
5.396834E-02
5.556605E-02
5.686748E-02
5.765970E-02
5.818977E-02
5.920476E-02
5.968646E-02
5.993531E-02
6.030656E-02
5.973465E-02
5.985538E-02
6.099932E-02
6.128899E-02
6.130841E-02
6.152616E-02
6.189083E-02
6.299592E-02
6.250913E-02
6.223973E-02
6.261137E-02
6.331360E-02
6.301172E-02
6.337589E-02
6.350550E-02
6.316954E-02
6.329930E-02
6.326026E-02
6.303047E-02
6.266787E-02
6.305909E-02
6.292975E-02
6.251410E-02
6.228726E-02
6.205270E-02
6.241363E-02
6.255606E-02
6.182354E-02
6.143367E-02
6.134057E-02
6.119830E-02
6.059853E-02
6.039393E-02
6.056568E-02
5.983961E-02
5.923770E-02
5.848715E-02
5.766069E-02
5.722490E-02
5.653502E-02
5.595073E-02
5.549489E-02
5.441369E-02
5.345791E-02
5.295884E-02
5.194782E-02
5.085121E-02
4.907062E-02
4.778093E-02
4.719355E-02
4.580344E-02
4.399564E-02
4.336704E-02
4.151530E-02
3.948136E-02
3.770485E-02
3.676537E-02
3.492354E-02
3.380837E-02
3.176051E-02
2.973008E-02
2.801169E-02
2.643063E-02
2.407363E-02
2.201926E-02
2.054781E-02
1.855948E-02
1.674026E-02
1.492189E-02
1.343879E-02
1.212872E-02
1.085456E-02
9.251699E-03
8.167701E-03
7.012042E-03
5.984786E-03
4.923261E-03
4.317319E-03
3.536128E-03
3.164699E-03
2.844525E-03
2.903771E-03
2.410502E-03
2.704989E-03
2.329373E-03
2.091408E-03
1.931372E-03
2.038200E-03
2.129048E-03
2.005819E-03
1.725044E-03
1.428368E-03
1.217115E-03
1.217585E-03
8.457052E-04
7.029379E-04
8.204123E-04
6.390209E-04
7.120778E-04
4.599995E-04
5.094126E-04
4.567324E-04
6.764600E-04
6.447892E-04
7.066190E-04
2.572349E-04
3.079092E-04
-1.468860E-05
4.802294E-04
2.788449E-04
1.118259E-04
2.904219E-04
3.384838E-04
2.147392E-04
2.792879E-04
3.804333E-04
3.569734E-04
2.448454E-04
2.661613E-04
2.111710E-04
7.856527E-05
4.126040E-04
4.079497E-04
3.960352E-04
3.994573E-04
-9.381948E-06
2.533938E-04
3.364695E-04
3.955273E-04
2.129501E-04
4.183003E-04
4.040021E-04
4.828689E-04
7.020514E-04
6.473180E-04
5.891404E-04
6.856459E-04
8.048017E-04
1.132525E-03
9.936861E-04
1.246285E-03
9.219080E-04
1.291745E-03
1.154857E-03
1.961795E-03
2.156639E-03
2.016712E-03
2.627488E-03
2.932048E-03
2.946814E-03
3.341933E-03
3.479539E-03
3.521772E-03
3.452609E-03
3.571905E-03
3.685787E-03
3.491587E-03
3.927342E-03
4.496182E-03
5.246885E-03
6.095713E-03
7.126349E-03
8.040748E-03
9.032587E-03
1.029136E-02
1.187225E-02
1.367209E-02
1.490914E-02
1.641753E-02
1.850561E-02
2.095483E-02
2.239607E-02
2.412744E-02
2.533074E-02
2.786295E-02
2.969463E-02
3.127775E-02
3.384140E-02
3.639767E-02
3.728822E-02
3.830671E-02
4.061678E-02
4.246590E-02
4.401931E-02
4.489653E-02
4.574264E-02
4.787486E-02
4.864047E-02
5.014242E-02
5.205958E-02
5.326943E-02
5.412412E-02
5.462806E-02
5.547740E-02
5.642841E-02
5.757361E-02
5.848638E-02
5.918498E-02
5.952086E-02
5.965380E-02
6.006300E-02
6.054809E-02
6.052579E-02
6.146417E-02
6.191237E-02
6.176162E-02
6.131400E-02
6.141281E-02
6.167864E-02
6.281340E-02
6.213353E-02
6.227964E-02
6.293656E-02
6.303512E-02
6.295995E-02
6.273061E-02
6.348290E-02
6.330396E-02
6.265868E-02
6.324740E-02
6.245849E-02
6.300770E-02
6.345017E-02
6.268760E-02
6.135982E-02
6.124783E-02
6.201478E-02
6.170776E-02
6.174669E-02
6.205427E-02
6.078209E-02
6.042310E-02
6.094644E-02
6.063361E-02
6.004958E-02
5.935514E-02
5.858535E-02
5.879641E-02
5.722997E-02
5.679764E-02
5.652002E-02
5.632135E-02
5.488456E-02
5.415828E-02
5.323249E-02
5.299388E-02
5.132318E-02
4.978179E-02
4.909718E-02
4.816405E-02
4.632180E-02
4.540650E-02
4.423646E-02
4.250808E-02
4.088576E-02
3.967177E-02
3.795322E-02
3.615748E-02
3.507728E-02
3.313885E-02
3.186628E-02
2.926999E-02
2.779860E-02
2.589379E-02
2.391779E-02
2.236539E-02
2.035597E-02
1.871114E-02
1.690623E-02
1.487786E-02
1.307678E-02
1.197015E-02
1.043949E-02
9.062267E-03
8.052016E-03
6.801219E-03
5.878174E-03
4.924266E-03
4.372398E-03
3.619147E-03
3.197317E-03
2.982351E-03
2.810415E-03
2.727888E-03
2.658741E-03
2.636963E-03
2.376472E-03
2.173700E-03
2.012665E-03
2.168614E-03
1.982236E-03
1.954746E-03
1.521652E-03
1.280204E-03
9.646200E-04
8.721949E-04
8.880178E-04
7.808019E-04
7.611576E-04
5.385207E-04
6.894814E-04
6.096026E-04
4.507225E-04
6.057992E-04
5.868378E-04
5.294666E-04
3.761042E-04
2.845646E-04
-1.616073E-04
-6.188375E-06
2.596770E-04
2.149852E-04
3.002985E-04
1.962890E-04
4.881937E-04
1.330926E-04
1.133059E-04
1.455800E-04
3.815944E-04
5.786898E-04
9.110386E-04
1.083905E-03
1.115272E-03
1.103986E-03
1.761763E-03
4.665775E-04
-3.250552E-05
1.878477E-04
2.873991E-04
4.831254E-04
3.616578E-04
2.960421E-04
4.119566E-04
4.318141E-04
4.871616E-04
5.189573E-04
3.135302E-04
1.003858E-03
1.254210E-03
1.405924E-03
1.128478E-03
1.301564E-03
1.253201E-03
1.437808E-03
1.728014E-03
1.993049E-03
2.113143E-03
2.510817E-03
2.860144E-03
3.082832E-03
3.277518E-03
3.513753E-03
4.069120E-03
3.570799E-03
3.356404E-03
3.311707E-03
3.473687E-03
3.523584E-03
4.081176E-03
4.604465E-03
5.484145E-03
6.304675E-03
6.961592E-03
7.905620E-03
9.168120E-03
1.094259E-02
1.191063E-02
1.319670E-02
1.522555E-02
1.671634E-02
1.870712E-02
2.051113E-02
2.228954E-02
2.351990E-02
2.562463E-02
2.778594E-02
3.030698E-02
3.183565E-02
3.419920E-02
3.613659E-02
3.732027E-02
3.870918E-02
4.032486E-02
4.236519E-02
4.398658E-02
4.541178E-02
4.651489E-02
4.925115E-02
4.926470E-02
4.974008E-02
5.164782E-02
5.268523E-02
5.401312E-02
5.464131E-02
5.656316E-02
5.669523E-02
5.625687E-02
5.763078E-02
5.807159E-02
5.910387E-02
5.876291E-02
5.955873E-02
6.030543E-02
6.062110E-02
6.111338E-02
6.141478E-02
6.186549E-02
6.154517E-02
6.252826E-02
6.157925E-02
6.231600E-02
6.221560E-02
6.185593E-02
6.257344E-02
6.356903E-02
6.366288E-02
6.292774E-02
6.304084E-02
6.247044E-02
6.209118E-02
6.239547E-02
6.369195E-02
6.226146E-02
6.239185E-02
6.279235E-02
6.304277E-02
6.288344E-02
6.170977E-02
6.241808E-02
6.158116E-02
6.157585E-02
6.118344E-02
6.048600E-02
6.102795E-02
6.056177E-02
5.970127E-02
5.925813E-02
5.906879E-02
5.803301E-02
5.719681E-02
5.660062E-02
5.680320E-02
5.629883E-02
5.542175E-02
5.409424E-02
5.321471E-02
5.262397E-02
5.161183E-02
5.058754E-02
4.841952E-02
4.760579E-02
4.684550E-02
4.492327E-02
4.379681E-02
4.234844E-02
4.175373E-02
4.038278E-02
3.818903E-02
3.647389E-02
3.502662E-02
3.371841E-02
3.161208E-02
2.990012E-02
2.876355E-02
2.673519E-02
2.467837E-02
2.259768E-02
2.074832E-02
1.882548E-02
1.687995E-02
1.506631E-02
1.378274E-02
1.249186E-02
1.052022E-02
9.121051E-03
8.000565E-03
6.764032E-03
5.938200E-03
5.140928E-03
4.558083E-03
3.843340E-03
3.363411E-03
3.129969E-03
2.969599E-03
3.085702E-03
2.859937E-03
2.753858E-03
2.379782E-03
2.507559E-03
2.194383E-03
1.969287E-03
1.827652E-03
1.658567E-03
1.241187E-03
1.160015E-03
1.230292E-03
9.383888E-04
1.009869E-03
6.225735E-04
9.588226E-04
8.048932E-04
4.634051E-04
6.287675E-04
4.767147E-04
6.714163E-04
6.492374E-04
5.973362E-04
4.299980E-04
4.652934E-04
3.952075E-04
4.673689E-04
3.521858E-04
4.064708E-04
6.960619E-04
3.354905E-04
2.789065E-04
2.556086E-04
3.814233E-04
3.328202E-04
5.507424E-04
8.860352E-04
9.260157E-04
1.164866E-03
1.322066E-03
5.574519E-04
2.165766E-03
1.693704E-04
2.094320E-04
2.705253E-04
2.269252E-04
1.416159E-05
1.797189E-04
2.923722E-04
2.861629E-04
5.907763E-04
5.146969E-04
6.759477E-04
1.875947E-04
4.804803E-04
3.227972E-04
3.895813E-04
9.117247E-04
1.422265E-03
1.222751E-03
1.577895E-03
1.915190E-03
1.907167E-03
2.241810E-03
2.876914E-03
2.934938E-03
3.262506E-03
3.476193E-03
3.601972E-03
3.721054E-03
3.769670E-03
3.704940E-03
3.509934E-03
3.470898E-03
3.498923E-03
4.085638E-03
4.343617E-03
5.205315E-03
6.620681E-03
7.062543E-03
7.881831E-03
9.279958E-03
1.127620E-02
1.190600E-02
1.345592E-02
1.521959E-02
1.671297E-02
1.858844E-02
2.010148E-02
2.200020E-02
2.431545E-02
2.536367E-02
2.736953E-02
2.930278E-02
3.193727E-02
3.333912E-02
3.529210E-02
3.703741E-02
3.865908E-02
4.015551E-02
4.194605E-02
4.370148E-02
4.536077E-02
4.656041E-02
4.759263E-02
4.877986E-02
5.037587E-02
5.125660E-02
5.222738E-02
5.383876E-02
5.499953E-02
5.610436E-02
5.660217E-02
5.675452E-02
5.742086E-02
5.859441E-02
5.913513E-02
5.918315E-02
5.946084E-02
6.040398E-02
6.106643E-02
6.098194E-02
6.137680E-02
6.158211E-02
6.194324E-02
6.199122E-02
6.163222E-02
6.182546E-02
6.212833E-02
6.158885E-02
6.315755E-02
6.333661E-02
6.331675E-02
6.345392E-02
6.309369E-02
6.299646E-02
6.207866E-02
6.256612E-02
6.231991E-02
6.221578E-02
6.211030E-02
6.284935E-02
6.293385E-02
6.303407E-02
6.184201E-02
6.162689E-02
6.146019E-02
6.163522E-02
6.188918E-02
6.116301E-02
6.073867E-02
6.021811E-02
5.996608E-02
6.014277E-02
5.900126E-02
5.758664E-02
5.696378E-02
5.731787E-02
5.557946E-02
5.535971E-02
5.498568E-02
5.453591E-02
5.374814E-02
5.354047E-02
5.119305E-02
5.056009E-02
4.904459E-02
4.797204E-02
4.685587E-02
4.521829E-02
4.326614E-02
4.279066E-02
4.183363E-02
4.005655E-02
3.871563E-02
3.731859E-02
3.515767E-02
3.312195E-02
3.134849E-02
3.020080E-02
2.846823E-02
2.647226E-02
2.448051E-02
2.246345E-02
2.054201E-02
1.922859E-02
1.648408E-02
1.563378E-02
1.383979E-02
1.217555E-02
1.077184E-02
9.442803E-03
8.072332E-03
6.731258E-03
5.983877E-03
5.355978E-03
4.458599E-03
3.830002E-03
3.423437E-03
3.143380E-03
3.135693E-03
3.284490E-03
2.986112E-03
2.857589E-03
2.614236E-03
2.441315E-03
1.955982E-03
2.015537E-03
1.621057E-03
1.860026E-03
1.496907E-03
1.294236E-03
1.271054E-03
9.470131E-04
1.058047E-03
7.100930E-04
7.566339E-04
7.311698E-04
7.061184E-04
6.032539E-04
5.180919E-04
5.135967E-04
5.275699E-04
6.460765E-04
4.056492E-04
5.297658E-04
3.642338E-04
3.451780E-04
4.463311E-04
5.096048E-04
6.455848E-04
4.011094E-04
3.829803E-04
2.663696E-04
3.345997E-04
3.250740E-04
5.881834E-04
6.842723E-04
8.564772E-04
1.214377E-03
1.611531E-03
1.894401E-03
2.055360E-03
2.766293E-04
2.201097E-04
4.542843E-04
2.538462E-04
2.579289E-04
-4.084821E-05
3.193341E-04
4.129555E-04
6.090173E-04
4.224588E-04
5.510420E-04
7.630910E-04
9.118861E-04
3.745218E-04
9.429714E-04
1.109916E-03
1.416105E-03
1.439477E-03
1.701284E-03
2.169827E-03
2.199344E-03
1.900238E-03
2.562268E-03
2.941684E-03
3.132858E-03
3.498472E-03
3.635097E-03
3.856791E-03
3.907884E-03
3.717932E-03
3.647230E-03
3.742598E-03
3.730934E-03
4.049349E-03
4.549984E-03
5.356347E-03
6.099337E-03
6.795123E-03
7.675117E-03
9.331635E-03
1.063428E-02
1.165633E-02
1.338584E-02
1.524445E-02
1.694259E-02
1.868170E-02
2.057727E-02
2.215654E-02
2.400814E-02
2.568549E-02
2.759174E-02
2.969757E-02
3.186957E-02
3.321411E-02
3.463428E-02
3.656072E-02
3.847209E-02
4.031823E-02
4.215935E-02
4.387136E-02
4.493709E-02
4.588190E-02
4.842982E-02
4.906882E-02
5.017775E-02
5.144838E-02
5.277248E-02
5.350864E-02
5.495505E-02
5.574060E-02
5.707750E-02
5.688399E-02
5.770956E-02
5.767987E-02
5.876763E-02
5.969885E-02
5.990596E-02
5.982310E-02
6.052296E-02
6.070797E-02
6.125421E-02
6.129607E-02
6.215817E-02
6.202316E-02
6.185855E-02
6.243710E-02
6.345603E-02
6.253624E-02
6.193632E-02
6.227234E-02
6.236659E-02
6.226017E-02
6.252891E-02
6.324830E-02
6.222090E-02
6.326465E-02
6.257841E-02
6.342089E-02
6.384194E-02
6.283356E-02
6.282975E-02
6.246315E-02
6.211739E-02
6.138526E-02
6.210971E-02
6.183712E-02
6.232903E-02
6.160026E-02
6.082802E-02
5.992745E-02
5.932306E-02
5.935314E-02
5.908269E-02
5.838274E-02
5.764597E-02
5.716311E-02
5.649590E-02
5.565230E-02
5.527947E-02
5.377529E-02
5.358738E-02
5.261717E-02
5.198717E-02
5.051109E-02
4.920858E-02
4.845821E-02
4.773322E-02
4.585562E-02
4.390659E-02
4.286717E-02
4.113980E-02
4.034074E-02
3.835164E-02
3.721263E-02
3.495112E-02
3.308795E-02
3.122071E-02
2.991192E-02
2.843797E-02
2.628166E-02
2.438416E-02
2.259585E-02
2.078795E-02
1.890383E-02
1.658377E-02
1.482793E-02
1.355154E-02
1.205422E-02
1.074177E-02
9.203010E-03
8.010408E-03
7.102359E-03
6.093855E-03
5.068923E-03
4.275355E-03
3.759595E-03
3.502025E-03
3.085719E-03
3.056741E-03
2.877577E-03
2.845531E-03
2.749735E-03
2.452098E-03
2.316109E-03
2.198088E-03
2.098961E-03
1.887925E-03
1.929410E-03
1.574863E-03
1.093430E-03
1.129567E-03
1.146623E-03
1.044833E-03
8.695336E-04
1.058965E-03
9.370234E-04
7.494854E-04
5.973908E-04
6.138402E-04
3.843203E-04
3.666469E-04
6.519925E-04
4.128038E-04
4.004983E-04
4.756732E-04
3.322414E-04
3.010320E-04
2.481816E-04
3.593142E-04
4.265938E-04
3.698671E-04
2.917843E-04
4.915604E-04
3.811401E-04
2.676551E-04
8.378668E-05
-2.281903E-04
-5.964511E-04
-6.349589E-04
-8.874086E-04
-1.224211E-03
2.992010E-04
2.006179E-04
3.009770E-04
4.080827E-04
4.440500E-04
2.181074E-04
2.224541E-04
3.315561E-04
5.682455E-04
7.425601E-04
5.972870E-04
7.079340E-04
7.158645E-04
4.214742E-04
6.700274E-04
1.054264E-03
1.476558E-03
1.399054E-03
1.413778E-03
1.887670E-03
2.055841E-03
2.055024E-03
2.631415E-03
2.960506E-03
3.291276E-03
3.606347E-03
3.837666E-03
3.884648E-03
3.651904E-03
3.597684E-03
3.496084E-03
3.318836E-03
3.632892E-03
4.030046E-03
4.607858E-03
5.321628E-03
6.136887E-03
7.057657E-03
7.772456E-03
9.192579E-03
1.051264E-02
1.159727E-02
1.312110E-02
1.493160E-02
1.666777E-02
1.858873E-02
2.010096E-02
2.247965E-02
2.442754E-02
2.611634E-02
2.790693E-02
2.983956E-02
3.189450E-02
3.340161E-02
3.502353E-02
3.725905E-02
3.892497E-02
4.074269E-02
4.202287E-02
4.343767E-02
4.512963E-02
4.630176E-02
4.763176E-02
4.855459E-02
4.988703E-02
5.097789E-02
5.337920E-02
5.423117E-02
5.548185E-02
5.533083E-02
5.613424E-02
5.753708E-02
5.764892E-02
5.810415E-02
5.903626E-02
5.944000E-02
5.923387E-02
6.030553E-02
6.053791E-02
6.124936E-02
6.171140E-02
6.157974E-02
6.122671E-02
6.138407E-02
6.169615E-02
6.224159E-02
6.126849E-02
6.263167E-02
6.223394E-02
6.292446E-02
6.251571E-02
6.252764E-02
6.259877E-02
6.247490E-02
6.308022E-02
6.190874E-02
6.293876E-02
6.224428E-02
6.171562E-02
6.176527E-02
6.178753E-02
6.192473E-02
6.034036E-02
6.203579E-02
6.188581E-02
6.109103E-02
6.116190E-02
6.106104E-02
6.206299E-02
6.055113E-02
6.004414E-02
5.929624E-02
5.877901E-02
5.834883E-02
5.779325E-02
5.701474E-02
5.648991E-02
5.562553E-02
5.475258E-02
5.436880E-02
5.330656E-02
5.244153E-02
5.086095E-02
5.028929E-02
4.883465E-02
4.807026E-02
4.719343E-02
4.556282E-02
4.429067E-02
4.336321E-02
4.098583E-02
4.004274E-02
3.883291E-02
3.700699E-02
3.459008E-02
3.378877E-02
3.168494E-02
3.002486E-02
2.822568E-02
2.663943E-02
2.430352E-02
2.267865E-02
2.070834E-02
1.881900E-02
1.691872E-02
1.506177E-02
1.404899E-02
1.133559E-02
1.061271E-02
9.313544E-03
8.291774E-03
7.260108E-03
5.969656E-03
5.352217E-03
4.357588E-03
3.455105E-03
3.531423E-03
3.213550E-03
3.093295E-03
3.183655E-03
3.088128E-03
2.938293E-03
2.840698E-03
2.501201E-03
2.340053E-03
2.083240E-03
1.984427E-03
1.808961E-03
1.653891E-03
1.231267E-03
9.599618E-04
8.007641E-04
8.194573E-04
9.550001E-04
7.378956E-04
6.093482E-04
5.970294E-04
5.839841E-04
5.375210E-04
3.815690E-04
2.041267E-04
3.979079E-04
3.159899E-04
4.882460E-04
5.924128E-04
4.678396E-04
3.109048E-04
3.442299E-04
3.060385E-04
2.959094E-04
2.560539E-04
3.224290E-04
3.333582E-04
2.793273E-04
-1.211441E-04
-1.344693E-04
-2.379265E-04
-3.919435E-04
-7.650738E-04
-7.620943E-04
-9.911268E-04
1.113224E-04
4.970215E-06
3.301482E-04
2.691332E-04
1.383110E-04
9.530838E-05
1.269226E-04
3.953709E-03
1.335679E-03
2.234276E-04
6.592925E-04
6.572722E-04
6.068963E-04
5.755556E-04
4.557422E-04
8.107480E-04
9.295241E-04
1.079681E-03
1.732853E-03
1.681631E-03
2.171788E-03
2.634380E-03
2.745950E-03
2.973965E-03
3.347002E-03
3.616370E-03
3.829005E-03
4.034472E-03
3.895105E-03
3.590349E-03
3.113102E-03
3.259147E-03
3.570652E-03
3.932338E-03
4.518802E-03
5.338234E-03
6.101114E-03
7.113677E-03
8.082371E-03
9.360776E-03
1.061261E-02
1.179565E-02
1.295712E-02
1.507357E-02
1.671855E-02
1.870041E-02
2.089239E-02
2.228829E-02
2.355910E-02
2.572612E-02
2.786287E-02
2.979807E-02
3.185553E-02
3.355443E-02
3.497209E-02
3.747146E-02
3.864068E-02
3.981363E-02
4.196332E-02
4.334201E-02
4.495298E-02
4.650256E-02
4.755507E-02
4.922684E-02
5.087713E-02
5.102899E-02
5.280759E-02
5.375292E-02
5.493531E-02
5.600617E-02
5.608156E-02
5.666225E-02
5.744395E-02
5.783731E-02
5.870365E-02
5.952676E-02
5.986533E-02
6.016162E-02
6.066684E-02
6.002942E-02
6.104638E-02
6.162460E-02
6.183407E-02
6.161165E-02
6.186853E-02
6.189222E-02
6.221851E-02
6.258000E-02
6.255586E-02
6.209149E-02
6.284094E-02
6.286912E-02
6.329485E-02
6.244625E-02
6.357696E-02
6.304503E-02
6.221098E-02
6.276554E-02
6.269284E-02
6.277586E-02
6.272383E-02
6.069321E-02
6.198674E-02
6.150411E-02
6.210808E-02
6.057002E-02
6.172335E-02
6.138794E-02
6.126179E-02
6.014419E-02
5.913620E-02
5.916410E-02
5.876086E-02
5.887725E-02
5.756774E-02
5.728502E-02
5.628900E-02
5.588032E-02
5.532952E-02
5.466039E-02
5.283296E-02
5.261702E-02
5.184431E-02
4.951146E-02
4.874466E-02
4.778201E-02
4.687949E-02
4.596475E-02
4.446277E-02
4.244852E-02
4.103327E-02
3.955672E-02
3.826397E-02
3.631512E-02
3.491561E-02
3.323714E-02
3.161899E-02
2.994604E-02
2.822805E-02
2.612431E-02
2.432450E-02
2.239410E-02
2.071754E-02
1.868905E-02
1.705089E-02
1.506420E-02
1.383904E-02
1.085508E-02
1.093999E-02
9.586414E-03
8.274004E-03
7.266325E-03
6.028925E-03
5.253291E-03
4.389796E-03
3.987662E-03
3.418287E-03
3.236467E-03
3.054642E-03
2.982709E-03
3.006541E-03
3.185225E-03
3.207104E-03
2.570969E-03
2.307117E-03
2.099536E-03
1.858331E-03
1.764342E-03
1.633602E-03
1.409029E-03
1.259821E-03
9.193871E-04
1.043562E-03
9.351942E-04
9.010545E-04
8.637721E-04
6.453252E-04
6.086890E-04
4.017119E-04
3.099613E-04
3.128276E-04
3.926901E-04
5.757630E-04
4.709128E-04
6.681903E-04
5.419683E-04
7.426528E-04
3.343732E-04
4.342297E-04
3.643318E-04
5.411455E-04
4.655109E-04
3.278830E-04
3.444731E-04
-3.182851E-04
-2.749316E-03
-5.629522E-03
-8.192228E-03
-1.098624E-02
-1.344828E-02
-1.641666E-02
1.963512E-04
2.906720E-04
1.498628E-04
2.553494E-04
4.886163E-04
8.197258E-04
1.534672E-02
5.679949E-03
7.970883E-03
-1.193724E-04
4.043174E-04
7.347747E-04
6.776130E-04
7.277028E-04
6.713362E-04
7.912548E-04
9.523954E-04
1.086465E-03
1.603823E-03
2.023750E-03
2.167970E-03
2.131739E-03
2.873615E-03
2.939493E-03
3.217931E-03
3.369408E-03
3.707472E-03
3.994098E-03
4.031431E-03
3.505595E-03
3.413147E-03
3.424768E-03
3.516476E-03
3.911327E-03
4.759466E-03
5.393412E-03
6.226696E-03
7.140826E-03
8.070571E-03
9.608514E-03
1.047837E-02
1.235382E-02
1.353535E-02
1.482401E-02
1.674138E-02
1.872282E-02
2.047445E-02
2.174810E-02
2.440350E-02
2.541493E-02
2.810040E-02
3.004106E-02
3.181286E-02
3.323691E-02
3.476020E-02
3.673171E-02
3.824269E-02
4.013512E-02
4.255384E-02
4.410346E-02
4.544286E-02
4.679150E-02
4.803619E-02
4.939693E-02
5.016953E-02
5.098371E-02
5.210799E-02
5.333563E-02
5.456798E-02
5.527871E-02
5.723098E-02
5.749030E-02
5.851917E-02
5.824526E-02
5.906941E-02
5.940765E-02
5.988098E-02
5.997248E-02
6.061058E-02
6.143647E-02
6.183074E-02
6.217363E-02
6.246719E-02
6.209824E-02
6.169483E-02
6.187425E-02
6.224735E-02
6.235983E-02
6.287870E-02
6.304815E-02
6.297014E-02
6.337179E-02
6.218482E-02
6.260576E-02
6.290373E-02
6.318794E-02
6.385457E-02
6.357415E-02
6.346987E-02
6.317905E-02
6.258138E-02
6.160746E-02
6.241129E-02
6.171489E-02
6.111381E-02
5.929620E-02
6.105605E-02
6.160813E-02
6.124048E-02
5.985504E-02
5.953054E-02
5.954190E-02
5.935072E-02
5.858362E-02
5.787824E-02
5.677054E-02
5.713340E-02
5.590156E-02
5.489183E-02
5.415648E-02
5.306109E-02
5.229837E-02
5.139058E-02
5.016192E-02
4.962754E-02
4.780779E-02
4.701898E-02
4.594179E-02
4.453681E-02
4.274639E-02
4.083689E-02
3.947859E-02
3.809435E-02
3.642885E-02
3.469242E-02
3.352637E-02
3.150053E-02
2.995657E-02
2.847944E-02
2.628031E-02
2.356229E-02
2.251473E-02
2.033854E-02
1.852044E-02
1.700625E-02
1.470837E-02
1.362592E-02
1.243094E-02
1.089417E-02
9.438732E-03
8.231375E-03
7.157193E-03
6.172037E-03
5.337287E-03
4.311433E-03
3.886886E-03
3.389161E-03
3.199513E-03
2.916083E-03
2.839695E-03
2.911489E-03
2.945357E-03
3.052220E-03
2.782693E-03
2.481366E-03
2.163480E-03
1.994460E-03
1.847056E-03
1.736616E-03
1.514295E-03
1.118986E-03
7.268618E-04
9.359136E-04
9.362001E-04
7.852505E-04
7.426637E-04
5.096260E-04
6.111738E-04
4.162357E-04
3.404711E-04
2.614839E-04
3.806846E-04
3.963819E-04
3.550823E-04
4.300499E-04
5.505304E-04
3.956225E-04
3.761427E-04
4.121732E-04
4.182104E-04
2.818784E-04
2.330311E-04
2.736037E-04
3.383486E-04
-6.855218E-03
-2.874443E-02
-5.086333E-02
-7.287570E-02
-9.483763E-02
-1.169375E-01
-1.390329E-01
5.349081E-04
1.857235E-04
2.633537E-04
1.974951E-04
3.351143E-04
1.543092E-03
-2.345624E-02
1.043813E-02
2.949219E-02
-1.500505E-02
6.092835E-04
5.083733E-04
7.644801E-04
6.892234E-04
5.112059E-04
8.592964E-04
1.322618E-03
1.593947E-03
1.530793E-03
1.780186E-03
1.902978E-03
2.026626E-03
2.606902E-03
3.077217E-03
3.610732E-03
3.826762E-03
3.580886E-03
4.007336E-03
3.951302E-03
3.528472E-03
3.426017E-03
3.242019E-03
3.681229E-03
4.025473E-03
4.977335E-03
5.213882E-03
6.168471E-03
6.948693E-03
8.037648E-03
9.413445E-03
1.081025E-02
1.181931E-02
1.352344E-02
1.514495E-02
1.684696E-02
1.850521E-02
2.027077E-02
2.218305E-02
2.377685E-02
2.571457E-02
2.766620E-02
2.967494E-02
3.212818E-02
3.417264E-02
3.539444E-02
3.723444E-02
3.877550E-02
4.003467E-02
4.182092E-02
4.428489E-02
4.520616E-02
4.662378E-02
4.843996E-02
4.906796E-02
5.038614E-02
5.092912E-02
5.235731E-02
5.385213E-02
5.458676E-02
5.534588E-02
5.603919E-02
5.674981E-02
5.760197E-02
5.937466E-02
5.892439E-02
6.002193E-02
6.062164E-02
6.026398E-02
6.035070E-02
6.064476E-02
6.193612E-02
6.146027E-02
6.194898E-02
6.223446E-02
6.218723E-02
6.255828E-02
6.277397E-02
6.212390E-02
6.282966E-02
6.320365E-02
6.267674E-02
6.243505E-02
6.294607E-02
6.329873E-02
6.261460E-02
6.367787E-02
6.301398E-02
6.327835E-02
6.264801E-02
6.311156E-02
6.325305E-02
6.258916E-02
6.291826E-02
6.156325E-02
6.142599E-02
5.980833E-02
6.087447E-02
6.051836E-02
6.073612E-02
6.010479E-02
6.020334E-02
5.990760E-02
5.863055E-02
5.815940E-02
5.743446E-02
5.748348E-02
5.742133E-02
5.639838E-02
5.475769E-02
5.441761E-02
5.391540E-02
5.298076E-02
5.126090E-02
5.091140E-02
4.941078E-02
4.779869E-02
4.680207E-02
4.604659E-02
4.435971E-02
4.232090E-02
4.033030E-02
4.002870E-02
3.862945E-02
3.695743E-02
3.488110E-02
3.327851E-02
3.107749E-02
3.029451E-02
2.866767E-02
2.664319E-02
2.420753E-02
2.251337E-02
2.045090E-02
1.841940E-02
1.673383E-02
1.530239E-02
1.322850E-02
1.264475E-02
1.088410E-02
9.263692E-03
8.235882E-03
7.333828E-03
6.125810E-03
5.468770E-03
4.521109E-03
3.553329E-03
3.601645E-03
3.300090E-03
3.087760E-03
3.190673E-03
3.221692E-03
2.996703E-03
2.707780E-03
2.816248E-03
2.761840E-03
2.455351E-03
2.210682E-03
1.858268E-03
1.754500E-03
1.460996E-03
1.128910E-03
1.065174E-03
9.569483E-04
6.832367E-04
7.330121E-04
7.828506E-04
5.902709E-04
5.144748E-04
5.409589E-04
3.704205E-04
3.319927E-04
3.225597E-04
4.193296E-04
4.317391E-04
4.168249E-04
4.062558E-04
4.186729E-04
3.153831E-04
2.635813E-04
2.763920E-04
1.625122E-04
2.566569E-04
3.410102E-04
3.767247E-04
5.496931E-04
1.130276E-03
1.571672E-03
2.034940E-03
2.498606E-03
2.985842E-03
3.609232E-03
4.362563E-04
2.456764E-04
1.595635E-04
1.817752E-04
3.009540E-04
5.304881E-03
2.593535E-02
1.831538E-02
5.401366E-03
-4.854700E-02
8.662657E-04
3.181920E-04
5.243052E-04
8.248554E-04
1.076188E-03
8.842283E-04
1.035727E-03
1.327679E-03
1.313506E-03
1.657637E-03
2.280224E-03
2.800551E-03
2.723884E-03
3.088913E-03
3.359495E-03
3.669477E-03
3.610810E-03
3.697120E-03
3.571911E-03
3.692907E-03
3.458458E-03
3.363608E-03
3.550615E-03
4.091014E-03
4.405412E-03
5.072484E-03
6.138136E-03
7.338590E-03
8.191093E-03
9.011489E-03
1.062852E-02
1.196142E-02
1.359021E-02
1.520214E-02
1.686153E-02
1.805847E-02
2.045112E-02
2.244804E-02
2.396693E-02
2.584599E-02
2.768285E-02
2.925825E-02
3.154603E-02
3.340358E-02
3.483195E-02
3.716807E-02
3.891278E-02
4.046785E-02
4.238770E-02
4.362201E-02
4.481392E-02
4.698457E-02
4.807611E-02
4.939234E-02
5.028507E-02
5.133170E-02
5.267651E-02
5.312486E-02
5.404880E-02
5.554693E-02
5.603997E-02
5.634157E-02
5.799703E-02
5.846642E-02
5.922632E-02
5.977748E-02
6.027518E-02
6.070122E-02
6.075303E-02
6.173506E-02
6.218614E-02
6.158491E-02
6.185570E-02
6.142420E-02
6.243515E-02
6.304957E-02
6.268840E-02
6.305879E-02
6.217784E-02
6.287461E-02
6.235713E-02
6.298123E-02
6.262959E-02
6.246090E-02
6.260525E-02
6.272349E-02
6.289596E-02
6.337743E-02
6.238169E-02
6.217262E-02
6.288658E-02
6.185920E-02
6.182036E-02
6.146756E-02
6.144094E-02
6.117992E-02
6.118175E-02
6.116469E-02
6.132164E-02
6.017733E-02
5.964128E-02
5.987556E-02
5.858635E-02
5.759435E-02
5.764550E-02
5.732543E-02
5.620018E-02
5.577732E-02
5.504109E-02
5.404785E-02
5.335249E-02
5.241174E-02
5.111590E-02
5.007008E-02
4.912644E-02
4.856744E-02
4.711874E-02
4.589961E-02
4.432946E-02
4.287157E-02
4.123574E-02
3.962856E-02
3.796858E-02
3.731470E-02
3.533684E-02
3.316520E-02
3.199200E-02
3.073551E-02
2.817918E-02
2.619111E-02
2.500311E-02
2.283487E-02
2.064430E-02
1.915613E-02
1.738149E-02
1.532603E-02
1.313206E-02
1.124865E-02
1.062055E-02
9.398567E-03
8.004306E-03
7.057985E-03
6.123414E-03
5.308861E-03
4.537316E-03
3.753991E-03
3.403616E-03
3.338429E-03
2.971940E-03
2.965533E-03
3.004992E-03
2.824325E-03
2.635801E-03
2.904575E-03
2.526107E-03
2.242226E-03
2.131459E-03
1.860414E-03
1.764158E-03
1.440758E-03
1.032952E-03
1.034087E-03
8.151622E-04
7.533444E-04
8.429184E-04
8.596784E-04
5.334570E-04
6.466804E-04
6.745384E-04
3.337991E-04
2.712402E-04
2.712843E-04
3.866851E-04
3.843324E-04
4.221197E-04
2.875774E-04
5.961662E-04
3.382393E-04
3.834200E-04
2.747384E-04
2.760502E-04
1.886541E-04
2.197845E-04
2.117102E-04
9.022403E-04
1.814386E-03
2.819288E-03
3.681210E-03
4.519101E-03
5.447167E-03
6.636801E-03
3.641873E-04
3.390488E-04
2.029434E-04
1.711085E-04
2.600691E-04
-2.372904E-02
-5.909260E-03
9.639700E-03
1.765816E-03
1.240297E-02
3.449924E-03
2.865165E-04
3.864214E-04
6.440689E-04
6.350064E-04
8.626856E-04
8.984602E-04
1.122277E-03
1.604007E-03
1.770320E-03
2.100205E-03
2.424670E-03
2.720104E-03
3.109836E-03
3.688413E-03
3.748485E-03
3.757828E-03
3.757605E-03
3.748677E-03
3.548305E-03
3.611550E-03
3.493291E-03
3.458811E-03
3.687948E-03
4.363273E-03
5.172342E-03
5.806265E-03
6.952766E-03
8.242254E-03
9.545880E-03
1.043315E-02
1.183839E-02
1.334065E-02
1.522375E-02
1.665718E-02
1.809307E-02
2.009846E-02
2.201774E-02
2.378345E-02
2.567871E-02
2.823162E-02
3.031349E-02
3.185112E-02
3.354873E-02
3.565967E-02
3.729241E-02
3.868463E-02
4.021785E-02
4.233458E-02
4.283522E-02
4.487142E-02
4.629181E-02
4.804387E-02
4.915308E-02
5.017655E-02
5.076069E-02
5.259219E-02
5.363152E-02
5.453222E-02
5.607060E-02
5.663449E-02
5.736877E-02
5.770613E-02
5.806260E-02
5.907673E-02
5.999790E-02
6.038684E-02
6.018203E-02
6.040938E-02
6.129908E-02
6.199678E-02
6.210586E-02
6.189771E-02
6.182112E-02
6.231299E-02
6.255411E-02
6.282567E-02
6.339699E-02
6.330562E-02
6.303389E-02
6.315984E-02
6.295313E-02
6.301766E-02
6.247427E-02
6.300876E-02
6.264394E-02
6.278495E-02
6.425961E-02
6.366779E-02
6.288834E-02
6.337574E-02
6.221268E-02
6.189641E-02
6.176234E-02
6.098353E-02
6.122297E-02
6.070036E-02
6.138641E-02
6.122297E-02
6.042334E-02
6.003604E-02
5.957562E-02
5.900425E-02
5.767732E-02
5.765886E-02
5.680746E-02
5.624224E-02
5.643980E-02
5.460428E-02
5.473376E-02
5.326385E-02
5.215060E-02
5.254939E-02
5.033309E-02
4.900733E-02
4.891037E-02
4.740529E-02
4.580173E-02
4.442261E-02
4.214042E-02
4.121159E-02
3.950263E-02
3.843680E-02
3.632932E-02
3.530442E-02
3.339524E-02
3.183139E-02
3.012256E-02
2.768534E-02
2.617593E-02
2.446382E-02
2.260974E-02
1.988641E-02
1.865621E-02
1.685203E-02
1.533262E-02
1.390111E-02
1.143377E-02
1.099060E-02
9.475633E-03
8.363264E-03
6.960366E-03
6.318528E-03
5.331845E-03
4.757708E-03
3.994948E-03
3.439342E-03
3.515589E-03
3.493791E-03
3.363359E-03
2.897158E-03
3.290883E-03
2.924185E-03
2.517139E-03
2.480540E-03
2.462232E-03
2.033014E-03
1.558451E-03
1.661743E-03
1.433605E-03
9.732336E-04
8.926148E-04
9.261683E-04
8.371647E-04
7.598200E-04
7.023011E-04
5.704663E-04
6.390723E-04
6.942596E-04
6.344613E-04
3.974767E-04
5.660397E-04
4.118843E-04
4.893920E-04
4.182113E-04
3.940090E-04
4.462715E-04
3.526636E-04
2.539528E-04
2.200384E-04
2.594148E-04
2.316179E-04
2.964774E-04
1.877177E-04
7.318261E-04
1.219499E-03
2.004938E-03
2.588787E-03
2.936117E-03
3.850144E-03
4.651402E-03
3.295706E-04
2.793185E-04
3.443165E-04
2.260076E-04
2.130229E-04
-1.482671E-02
1.069916E-02
-2.856073E-03
-9.300947E-03
2.145447E-02
-2.406317E-02
4.741369E-04
6.366499E-04
6.743241E-04
5.563871E-04
5.973569E-04
9.749486E-04
1.211865E-03
1.175774E-03
1.619676E-03
2.237238E-03
2.361513E-03
2.666426E-03
3.056043E-03
3.454515E-03
3.993788E-03
3.924768E-03
3.901116E-03
3.922418E-03
3.632741E-03
3.556167E-03
3.519943E-03
3.559483E-03
3.816221E-03
4.316362E-03
5.112462E-03
5.915417E-03
6.759050E-03
7.866224E-03
9.187415E-03
1.077348E-02
1.177834E-02
1.326061E-02
1.499264E-02
1.633665E-02
1.835003E-02
2.046832E-02
2.287714E-02
2.484556E-02
2.589549E-02
2.873916E-02
3.079424E-02
3.189003E-02
3.336219E-02
3.547804E-02
3.732046E-02
3.868356E-02
4.005809E-02
4.306516E-02
4.389230E-02
4.537416E-02
4.690356E-02
4.835274E-02
4.933617E-02
4.993555E-02
5.067517E-02
5.229755E-02
5.357377E-02
5.423458E-02
5.586937E-02
5.651104E-02
5.690445E-02
5.762508E-02
5.751775E-02
5.934145E-02
6.027158E-02
6.017751E-02
6.139827E-02
6.090574E-02
6.034339E-02
6.183254E-02
6.249266E-02
6.153500E-02
6.280730E-02
6.272323E-02
6.295873E-02
6.168685E-02
6.326827E-02
6.338711E-02
6.174013E-02
6.239548E-02
6.204253E-02
6.390316E-02
6.396894E-02
6.219602E-02
6.292664E-02
6.236209E-02
6.329551E-02
6.317816E-02
6.254470E-02
6.304834E-02
6.201549E-02
6.232974E-02
6.205973E-02
6.183925E-02
6.095471E-02
6.122373E-02
6.131855E-02
6.034058E-02
5.916237E-02
5.923042E-02
5.976073E-02
5.880988E-02
5.811486E-02
5.740301E-02
5.687823E-02
5.694994E-02
5.571137E-02
5.495455E-02
5.406574E-02
5.261515E-02
5.238207E-02
5.161065E-02
5.061316E-02
4.884035E-02
4.973662E-02
4.819224E-02
4.518963E-02
4.353925E-02
4.265204E-02
4.163582E-02
4.006803E-02
3.812083E-02
3.656330E-02
3.476419E-02
3.320541E-02
3.153250E-02
3.035542E-02
2.833705E-02
2.617604E-02
2.386757E-02
2.202742E-02
2.076636E-02
1.910388E-02
1.697288E-02
1.487889E-02
1.346895E-02
1.136187E-02
1.071873E-02
9.323126E-03
7.912381E-03
7.047900E-03
5.998591E-03
5.094263E-03
4.713442E-03
3.822868E-03
3.667141E-03
3.411557E-03
3.486394E-03
3.211981E-03
3.007210E-03
2.898961E-03
2.984808E-03
2.960450E-03
2.731830E-03
2.167116E-03
1.912291E-03
1.680069E-03
1.620805E-03
1.291512E-03
1.197549E-03
8.686110E-04
8.714663E-04
7.164849E-04
4.897033E-04
4.609754E-04
4.017294E-04
3.166522E-04
5.291833E-04
3.545835E-04
3.196327E-04
4.651945E-04
4.960949E-04
3.381550E-04
3.701721E-04
1.182624E-04
5.756761E-04
4.701566E-04
2.365769E-04
1.601389E-04
3.319934E-04
2.598013E-04
1.604936E-04
3.285542E-04
3.079040E-04
6.648606E-04
8.764545E-04
1.032816E-03
1.426141E-03
1.535117E-03
2.264491E-03
1.654453E-04
1.995010E-04
2.739047E-04
2.721352E-04
4.067513E-04
9.968726E-02
-2.143232E-02
-3.881094E-03
-9.360500E-03
-6.303937E-02
-1.403927E-01
-1.107943E-01
-4.214708E-02
6.146380E-04
4.680093E-04
6.724433E-04
8.968454E-04
9.190503E-04
1.287399E-03
1.810891E-03
1.978178E-03
2.133032E-03
2.642685E-03
3.343218E-03
3.494025E-03
3.791089E-03
3.744059E-03
3.853797E-03
3.864872E-03
3.587377E-03
3.535877E-03
3.664625E-03
3.487529E-03
3.728403E-03
4.144607E-03
4.990503E-03
6.294398E-03
7.094512E-03
7.878332E-03
9.340550E-03
1.058708E-02
1.196461E-02
1.381752E-02
1.515063E-02
1.680899E-02
1.864085E-02
1.986049E-02
2.184523E-02
2.480796E-02
2.602183E-02
2.860742E-02
3.042904E-02
3.221586E-02
3.398460E-02
3.540911E-02
3.749107E-02
3.921601E-02
4.166637E-02
4.256906E-02
4.475723E-02
4.537491E-02
4.684532E-02
4.713236E-02
4.862993E-02
5.009369E-02
5.100873E-02
5.311334E-02
5.336545E-02
5.574719E-02
5.565665E-02
5.739042E-02
5.676445E-02
5.754697E-02
5.830023E-02
5.925027E-02
5.981363E-02
6.044894E-02
5.982053E-02
6.078740E-02
6.136885E-02
6.152855E-02
6.209693E-02
6.208649E-02
6.316300E-02
6.327328E-02
6.247133E-02
6.314051E-02
6.139531E-02
6.309370E-02
6.385703E-02
6.246484E-02
6.192453E-02
6.206438E-02
6.323687E-02
6.288988E-02
6.317713E-02
6.300735E-02
6.305356E-02
6.289727E-02
6.191307E-02
6.161340E-02
6.186839E-02
6.158138E-02
6.210248E-02
6.175479E-02
6.157689E-02
6.067588E-02
6.129174E-02
6.117736E-02
6.086293E-02
5.975879E-02
5.943959E-02
5.900866E-02
5.778624E-02
5.800035E-02
5.756165E-02
5.668032E-02
5.620441E-02
5.533888E-02
5.427913E-02
5.323655E-02
5.296835E-02
5.175694E-02
5.103740E-02
4.964237E-02
5.167899E-02
4.982299E-02
4.522054E-02
4.392342E-02
4.270976E-02
4.119245E-02
4.001932E-02
3.821991E-02
3.664459E-02
3.488318E-02
3.341845E-02
3.141813E-02
2.944778E-02
2.751088E-02
2.600702E-02
2.455409E-02
2.264983E-02
2.035572E-02
1.881560E-02
1.731360E-02
1.472429E-02
1.251142E-02
1.094465E-02
1.029217E-02
9.345197E-03
8.164948E-03
7.370405E-03
5.995534E-03
5.266909E-03
4.538572E-03
3.817772E-03
3.641069E-03
3.575681E-03
3.321338E-03
3.303257E-03
3.128655E-03
2.936770E-03
2.718943E-03
2.503141E-03
2.443376E-03
2.114141E-03
1.947038E-03
1.491197E-03
1.640454E-03
1.155638E-03
1.179833E-03
7.593546E-04
6.358914E-04
5.403753E-04
6.878219E-04
2.818036E-04
4.834971E-04
3.707568E-04
4.973532E-04
4.296528E-04
3.868781E-04
4.934728E-04
5.812146E-04
3.882152E-04
1.313532E-04
2.801990E-04
4.488979E-04
4.444347E-04
2.420058E-04
3.625248E-04
3.749114E-04
3.330258E-04
1.968738E-04
2.360621E-04
-6.968770E-05
-6.396773E-04
-1.357433E-03
-1.946020E-03
-2.689477E-03
-3.346977E-03
-3.646445E-03
3.584662E-04
3.907687E-04
3.373534E-04
2.570282E-04
4.254358E-04
3.239161E-02
2.430492E-03
3.561690E-03
-9.891910E-03
2.951907E-02
-3.739813E-02
7.750246E-04
5.941032E-04
7.635445E-04
6.858711E-04
7.686561E-04
9.785126E-04
1.222693E-03
1.317329E-03
1.851343E-03
1.964125E-03
2.149189E-03
2.734542E-03
3.250171E-03
3.187178E-03
3.513816E-03
3.759112E-03
3.557852E-03
3.777214E-03
3.331204E-03
3.511108E-03
3.333379E-03
3.606162E-03
3.661267E-03
4.642100E-03
5.247919E-03
6.144186E-03
6.639163E-03
8.236026E-03
9.569957E-03
1.045374E-02
1.218522E-02
1.376065E-02
1.548636E-02
1.674089E-02
1.881745E-02
1.988701E-02
2.212994E-02
2.425502E-02
2.635282E-02
2.805358E-02
2.983440E-02
3.165900E-02
3.362482E-02
3.604181E-02
3.677177E-02
3.847887E-02
4.032056E-02
4.238223E-02
4.312169E-02
4.468619E-02
4.658698E-02
4.745294E-02
4.849863E-02
5.028032E-02
5.113856E-02
5.340691E-02
5.356751E-02
5.430214E-02
5.558142E-02
5.611189E-02
5.758300E-02
5.823268E-02
5.806862E-02
5.831558E-02
5.922315E-02
5.972133E-02
6.040011E-02
6.106589E-02
6.162126E-02
6.248483E-02
6.286986E-02
6.171052E-02
6.110321E-02
6.143091E-02
6.260366E-02
6.298037E-02
6.274429E-02
6.291199E-02
6.391680E-02
6.404455E-02
6.360677E-02
6.251837E-02
6.276116E-02
6.309086E-02
6.301399E-02
6.287750E-02
6.312131E-02
6.373149E-02
6.263637E-02
6.285022E-02
6.213127E-02
6.224489E-02
6.190046E-02
6.144187E-02
6.131812E-02
6.190798E-02
6.188711E-02
5.995536E-02
6.026517E-02
5.972632E-02
5.861223E-02
5.860239E-02
5.831659E-02
5.845006E-02
5.751801E-02
5.694680E-02
5.686730E-02
5.516672E-02
5.411117E-02
5.346798E-02
5.198369E-02
5.095671E-02
5.059080E-02
4.973112E-02
4.968261E-02
4.980160E-02
4.752506E-02
4.409761E-02
4.257112E-02
4.148932E-02
4.018418E-02
3.829591E-02
3.657370E-02
3.518032E-02
3.323133E-02
3.160159E-02
2.977955E-02
2.823061E-02
2.620588E-02
2.475695E-02
2.273224E-02
2.096187E-02
1.913621E-02
1.755826E-02
1.473559E-02
1.240462E-02
1.102464E-02
9.538608E-03
9.027378E-03
8.088787E-03
6.628915E-03
6.082742E-03
5.070748E-03
4.089780E-03
3.832650E-03
3.486352E-03
3.460472E-03
3.326320E-03
2.992039E-03
3.209786E-03
3.039691E-03
2.904306E-03
2.957655E-03
2.633499E-03
2.467673E-03
1.659833E-03
1.546226E-03
1.430787E-03
1.212549E-03
1.065053E-03
6.574197E-04
5.586452E-04
5.940152E-04
6.214309E-04
4.846107E-04
6.156339E-04
5.189678E-04
6.178578E-04
1.598919E-04
3.571425E-04
3.217108E-04
5.820478E-04
3.604681E-04
3.724750E-04
3.538255E-04
3.540209E-04
3.529241E-04
3.933079E-06
1.985292E-04
4.215479E-04
4.327914E-04
3.612154E-04
4.380635E-04
-1.332070E-03
-6.101502E-03
-1.080832E-02
-1.529313E-02
-2.004263E-02
-2.466953E-02
-2.894822E-02
2.407198E-04
1.319648E-04
5.013526E-04
3.691622E-04
5.559304E-04
6.671447E-02
2.468962E-02
-3.795457E-03
1.396001E-02
-8.829662E-03
2.624963E-02
8.557418E-04
6.389777E-04
4.333982E-04
4.452903E-04
6.950529E-04
9.051430E-04
1.302040E-03
1.531695E-03
1.916525E-03
1.932835E-03
2.192893E-03
2.362020E-03
3.304063E-03
3.556498E-03
3.737937E-03
3.797754E-03
3.267448E-03
3.681997E-03
3.641941E-03
3.419061E-03
3.385000E-03
3.618969E-03
3.802099E-03
4.566842E-03
5.151951E-03
5.899738E-03
6.952439E-03
8.048859E-03
9.211302E-03
1.056843E-02
1.235426E-02
1.388547E-02
1.542260E-02
1.673580E-02
1.862281E-02
2.015938E-02
2.205967E-02
2.446177E-02
2.602821E-02
2.778020E-02
3.035278E-02
3.174145E-02
3.390873E-02
3.524316E-02
3.772587E-02
3.936913E-02
4.077295E-02
4.243933E-02
4.363822E-02
4.490302E-02
4.639552E-02
4.821977E-02
5.015191E-02
5.008294E-02
5.135995E-02
5.277037E-02
5.327932E-02
5.483037E-02
5.600931E-02
5.739931E-02
5.713477E-02
5.748863E-02
5.780794E-02
5.948638E-02
5.941068E-02
6.008292E-02
6.058624E-02
6.101298E-02
6.183464E-02
6.308824E-02
6.274828E-02
6.269931E-02
6.115894E-02
6.181785E-02
6.164944E-02
6.266379E-02
6.275717E-02
6.270020E-02
6.314872E-02
6.390771E-02
6.204759E-02
6.236887E-02
6.227553E-02
6.244792E-02
6.190340E-02
6.214459E-02
6.320748E-02
6.332782E-02
6.213028E-02
6.230750E-02
6.223751E-02
6.086628E-02
6.185913E-02
6.028257E-02
6.116968E-02
6.102967E-02
6.091336E-02
6.032866E-02
5.928781E-02
5.983344E-02
5.940272E-02
5.868975E-02
5.888352E-02
5.732232E-02
5.612204E-02
5.618221E-02
5.549397E-02
5.501375E-02
5.366578E-02
5.298998E-02
5.188412E-02
5.110234E-02
5.042265E-02
4.944977E-02
4.798950E-02
4.699118E-02
4.594361E-02
4.451043E-02
4.287943E-02
4.127848E-02
3.995252E-02
3.778642E-02
3.632939E-02
3.464619E-02
3.266417E-02
3.122384E-02
2.990836E-02
2.821440E-02
2.657641E-02
2.446890E-02
2.190302E-02
2.078850E-02
1.930918E-02
1.687081E-02
1.520321E-02
1.332251E-02
1.157316E-02
9.202588E-03
9.132002E-03
8.193979E-03
6.874916E-03
5.176263E-03
4.833669E-03
4.527841E-03
4.020942E-03
3.367676E-03
3.522153E-03
3.408354E-03
3.441184E-03
3.492723E-03
3.134496E-03
2.886795E-03
2.620905E-03
2.498170E-03
2.132169E-03
1.848510E-03
1.407464E-03
1.431342E-03
1.417753E-03
1.233188E-03
9.142073E-04
7.748467E-04
7.864636E-04
6.484508E-04
5.479480E-04
6.980235E-04
5.949611E-04
6.392235E-04
5.924958E-04
4.854020E-04
4.204073E-04
3.729824E-04
4.491701E-04
2.424184E-04
3.096968E-04
4.183416E-04
7.394071E-04
1.579182E-04
1.822676E-04
2.620928E-04
2.018205E-04
2.699405E-04
3.011484E-04
-1.206833E-03
-5.412389E-03
-9.401125E-03
-1.345299E-02
-1.745141E-02
-2.144056E-02
-2.549772E-02
1.678198E-03
7.197045E-04
5.552774E-04
2.405678E-04
1.056549E-03
-4.226222E-02
1.192656E-02
7.329769E-03
-4.966018E-05
6.023330E-02
-8.032001E-02
5.775759E-04
6.844136E-04
8.005545E-04
7.745007E-04
7.605869E-04
1.135098E-03
1.103084E-03
1.358245E-03
1.789155E-03
1.784617E-03
2.568963E-03
2.812303E-03
3.422130E-03
3.351095E-03
3.516341E-03
3.751473E-03
3.527974E-03
3.730117E-03
3.572950E-03
3.544174E-03
3.371799E-03
3.479596E-03
3.818461E-03
4.413838E-03
5.477390E-03
6.149025E-03
6.917646E-03
8.296456E-03
9.269141E-03
1.078343E-02
1.236384E-02
1.366510E-02
1.523298E-02
1.698476E-02
1.857855E-02
2.036702E-02
2.202761E-02
2.375195E-02
2.599858E-02
2.733387E-02
2.995069E-02
3.202323E-02
3.419920E-02
3.568178E-02
3.707130E-02
3.825307E-02
3.922169E-02
4.223752E-02
4.357913E-02
4.488332E-02
4.628339E-02
4.768028E-02
4.883940E-02
5.036850E-02
4.967068E-02
5.255020E-02
5.362403E-02
5.458336E-02
5.566509E-02
5.701594E-02
5.743088E-02
5.805481E-02
5.826276E-02
5.858956E-02
5.975552E-02
6.015350E-02
6.039489E-02
6.132665E-02
6.165763E-02
6.174427E-02
6.212666E-02
6.259882E-02
6.236065E-02
6.152819E-02
6.230377E-02
6.297070E-02
6.318374E-02
6.240542E-02
6.247620E-02
6.356538E-02
6.206446E-02
6.184049E-02
6.267718E-02
6.252001E-02
6.224205E-02
6.267652E-02
6.282986E-02
6.313271E-02
6.198558E-02
6.186529E-02
6.172566E-02
6.162927E-02
6.180809E-02
6.153031E-02
6.105519E-02
6.151948E-02
6.089114E-02
5.963353E-02
6.038986E-02
5.913983E-02
5.916246E-02
5.902498E-02
5.806188E-02
5.722453E-02
5.758412E-02
5.635002E-02
5.505466E-02
5.568358E-02
5.440610E-02
5.310351E-02
5.230845E-02
5.120996E-02
5.025438E-02
5.008241E-02
4.762210E-02
4.744533E-02
4.650718E-02
4.389529E-02
4.274052E-02
4.131373E-02
4.002519E-02
3.856788E-02
3.576584E-02
3.557306E-02
3.337733E-02
3.187371E-02
3.004303E-02
2.818868E-02
2.671293E-02
2.369346E-02
2.215308E-02
2.053449E-02
1.903589E-02
1.676986E-02
1.545454E-02
1.362915E-02
1.179058E-02
1.031641E-02
8.012246E-03
7.801244E-03
6.984504E-03
6.055271E-03
5.100077E-03
4.389918E-03
4.065893E-03
3.734656E-03
3.534230E-03
3.247653E-03
3.504225E-03
3.254710E-03
3.252240E-03
2.904609E-03
2.953956E-03
2.703883E-03
2.681404E-03
2.052462E-03
1.573064E-03
1.542302E-03
1.290443E-03
1.114215E-03
9.860094E-04
1.013821E-03
6.352076E-04
6.206862E-04
5.765770E-04
6.809303E-04
6.475732E-04
7.372512E-04
6.113222E-04
4.625922E-04
3.435120E-04
4.171798E-04
4.299349E-04
3.880577E-04
4.773088E-04
5.216095E-04
8.251072E-04
3.524825E-04
2.490863E-04
3.022616E-04
2.494462E-04
2.150028E-04
2.567515E-04
-9.599383E-04
-4.376580E-03
-7.685130E-03
-1.124030E-02
-1.442980E-02
-1.767806E-02
-2.118362E-02
4.254386E-03
3.317097E-03
1.517128E-03
6.780816E-04
6.343466E-04
1.416655E-01
2.472171E-02
1.385580E-06
-3.013390E-03
5.260156E-02
8.296314E-02
1.127369E-03
9.147553E-04
6.068860E-04
6.643074E-04
8.119906E-04
9.384825E-04
1.262708E-03
1.275920E-03
1.096607E-03
1.816736E-03
2.087950E-03
2.558665E-03
3.043305E-03
3.481280E-03
3.874644E-03
3.794396E-03
4.047671E-03
3.903190E-03
3.791850E-03
3.591783E-03
3.441614E-03
3.543864E-03
4.037742E-03
4.523187E-03
5.520642E-03
6.360158E-03
7.439970E-03
7.811247E-03
9.116779E-03
1.048684E-02
1.213999E-02
1.348169E-02
1.484009E-02
1.704137E-02
1.848451E-02
2.020481E-02
2.248423E-02
2.399300E-02
2.689278E-02
2.769224E-02
2.958360E-02
3.175951E-02
3.431354E-02
3.555605E-02
3.634896E-02
3.868499E-02
4.069816E-02
4.116996E-02
4.408263E-02
4.494724E-02
4.581685E-02
4.781505E-02
4.972926E-02
5.086172E-02
4.780185E-02
5.213349E-02
5.387684E-02
5.411247E-02
5.475824E-02
5.719479E-02
5.708401E-02
5.744593E-02
5.801450E-02
5.834571E-02
5.986484E-02
6.112721E-02
5.981057E-02
6.082578E-02
6.092988E-02
6.172818E-02
6.102342E-02
6.241976E-02
6.331157E-02
6.218660E-02
6.324832E-02
6.288453E-02
6.355777E-02
6.325064E-02
6.382919E-02
6.219415E-02
6.303175E-02
6.292535E-02
6.303350E-02
6.283709E-02
6.321555E-02
6.258770E-02
6.247111E-02
6.248888E-02
6.280294E-02
6.308095E-02
6.257205E-02
6.215725E-02
6.183543E-02
6.126483E-02
6.144938E-02
6.120277E-02
6.094578E-02
6.117152E-02
6.059587E-02
6.074332E-02
5.924368E-02
5.896422E-02
5.886487E-02
5.763699E-02
5.700285E-02
5.630142E-02
5.532811E-02
5.477253E-02
5.396581E-02
5.344376E-02
5.191268E-02
5.126759E-02
5.071326E-02
4.973529E-02
4.871724E-02
4.710816E-02
4.580150E-02
4.424434E-02
4.296498E-02
4.147078E-02
4.001516E-02
3.834550E-02
3.650065E-02
3.503601E-02
3.293184E-02
3.168335E-02
3.001378E-02
2.871418E-02
2.728643E-02
2.456232E-02
2.236839E-02
2.028550E-02
1.854968E-02
1.670593E-02
1.540976E-02
1.399079E-02
1.210888E-02
1.058683E-02
8.015534E-03
5.920447E-03
6.532659E-03
5.714050E-03
5.555174E-03
4.593542E-03
3.832878E-03
3.603211E-03
3.242812E-03
3.104361E-03
3.055315E-03
3.026351E-03
2.776060E-03
2.754723E-03
2.519912E-03
2.505875E-03
2.542129E-03
1.657572E-03
1.484954E-03
1.315829E-03
1.071641E-03
9.985587E-04
7.698740E-04
8.029246E-04
5.928235E-04
5.017190E-04
7.095722E-04
7.189570E-04
6.530418E-04
6.197316E-04
6.634186E-04
4.009042E-04
3.939884E-04
5.104894E-04
4.495315E-04
5.720857E-04
5.136506E-04
4.823923E-04
3.782161E-04
3.931047E-04
2.022164E-04
3.958363E-04
2.684938E-04
2.972183E-04
1.709047E-04
-2.502709E-04
-1.586976E-03
-2.762222E-03
-4.137122E-03
-5.443115E-03
-6.751075E-03
-7.891245E-03
6.718335E-04
4.301948E-04
6.303606E-05
-6.664662E-06
9.093660E-05
-3.603245E-02
1.363864E-02
8.186374E-04
-1.069618E-03
1.728406E-01
-3.998889E-02
7.567706E-04
7.122101E-04
5.835170E-04
6.318953E-04
8.562286E-04
1.148138E-03
9.990250E-04
1.028138E-03
1.331020E-03
1.617161E-03
2.018820E-03
2.568209E-03
2.784187E-03
3.040701E-03
2.685362E-03
3.645227E-03
3.718115E-03
3.776462E-03
3.220599E-03
3.100442E-03
3.176334E-03
3.481511E-03
3.855881E-03
4.413582E-03
4.979362E-03
6.240421E-03
7.060862E-03
7.936581E-03
9.038275E-03
1.050503E-02
1.273646E-02
1.404167E-02
1.561648E-02
1.693474E-02
1.876737E-02
2.049064E-02
2.194082E-02
2.457311E-02
2.651110E-02
2.798160E-02
3.007389E-02
3.275728E-02
3.383896E-02
3.531030E-02
3.675812E-02
3.851135E-02
4.015588E-02
4.228130E-02
4.379904E-02
4.515509E-02
4.674887E-02
4.801110E-02
4.914015E-02
4.969598E-02
4.689519E-02
5.232203E-02
5.342399E-02
5.456430E-02
5.595779E-02
5.658802E-02
5.746425E-02
5.790546E-02
5.785804E-02
5.876386E-02
5.995951E-02
6.017510E-02
6.051443E-02
6.109317E-02
6.157869E-02
6.256370E-02
6.135057E-02
6.169908E-02
6.357541E-02
6.277636E-02
6.321844E-02
6.250919E-02
6.281432E-02
6.267488E-02
6.278794E-02
6.295962E-02
6.309675E-02
6.257078E-02
6.276017E-02
6.245357E-02
6.265467E-02
6.302645E-02
6.355120E-02
6.386062E-02
6.261441E-02
6.320276E-02
6.266998E-02
6.276713E-02
6.147597E-02
6.182589E-02
6.140058E-02
6.052768E-02
6.112634E-02
6.096265E-02
6.010244E-02
5.901177E-02
5.877084E-02
5.898778E-02
5.820539E-02
5.791063E-02
5.760369E-02
5.632442E-02
5.536659E-02
5.517659E-02
5.411057E-02
5.365788E-02
5.232194E-02
5.121421E-02
5.024052E-02
4.904593E-02
4.823082E-02
4.678134E-02
4.583017E-02
4.432026E-02
4.304110E-02
4.167665E-02
4.008814E-02
3.821631E-02
3.623675E-02
3.466220E-02
3.338115E-02
3.141067E-02
2.985712E-02
2.861241E-02
2.620046E-02
2.433652E-02
2.219113E-02
1.988607E-02
1.862192E-02
1.745426E-02
1.574112E-02
1.358832E-02
1.236079E-02
1.034207E-02
9.280061E-03
8.060603E-03
7.072044E-03
6.015299E-03
5.227364E-03
4.597813E-03
4.252680E-03
3.669497E-03
3.246269E-03
3.093355E-03
3.026168E-03
3.148738E-03
2.706489E-03
2.916231E-03
2.432755E-03
2.371317E-03
2.320489E-03
1.904184E-03
1.527235E-03
1.420770E-03
1.159990E-03
1.019932E-03
9.835675E-04
9.458477E-04
6.976715E-04
7.087621E-04
5.639813E-04
6.311921E-04
5.728551E-04
4.187698E-04
5.584323E-04
5.830547E-04
4.126761E-04
3.430356E-04
4.023464E-04
3.460416E-04
3.848132E-04
3.886651E-04
4.424269E-04
5.116287E-04
3.344399E-04
3.147433E-04
6.043797E-04
7.897481E-04
2.910954E-04
3.962300E-03
1.408833E-02
2.422601E-02
3.405976E-02
4.407457E-02
5.419263E-02
6.417330E-02
Z
0.000000E+00
1.000000E+00
2.000000E+00
3.000000E+00
4.000000E+00
5.000000E+00
6.000000E+00
7.000000E+00
8.000000E+00
9.000000E+00
1.000000E+01
1.100000E+01
1.200000E+01
1.300000E+01
1.400000E+01
1.500000E+01
1.600000E+01
1.700000E+01
1.800000E+01
1.900000E+01
2.000000E+01
2.100000E+01
2.200000E+01
2.300000E+01
2.400000E+01
2.500000E+01
2.600000E+01
2.700000E+01
2.800000E+01
2.900000E+01
3.000000E+01
3.100000E+01
3.200000E+01
3.300000E+01
3.400000E+01
3.500000E+01
3.600000E+01
3.700000E+01
3.800000E+01
3.900000E+01
4.000000E+01
4.100000E+01
4.200000E+01
4.300000E+01
4.400000E+01
4.500000E+01
4.600000E+01
4.700000E+01
4.800000E+01
4.900000E+01
5.000000E+01
5.100000E+01
5.200000E+01
5.300000E+01
5.400000E+01
5.500000E+01
5.600000E+01
5.700000E+01
5.800000E+01
5.900000E+01
6.000000E+01
6.100000E+01
6.200000E+01
6.300000E+01
6.400000E+01
6.500000E+01
6.600000E+01
6.700000E+01
6.800000E+01
6.900000E+01
7.000000E+01
7.100000E+01
7.200000E+01
7.300000E+01
7.400000E+01
7.500000E+01
7.600000E+01
7.700000E+01
7.800000E+01
7.900000E+01
8.000000E+01
8.100000E+01
8.200000E+01
8.300000E+01
8.400000E+01
8.500000E+01
8.600000E+01
8.700000E+01
8.800000E+01
8.900000E+01
9.000000E+01
9.100000E+01
9.200000E+01
9.300000E+01
9.400000E+01
9.500000E+01
9.600000E+01
9.700000E+01
9.800000E+01
9.900000E+01
1.000000E+02
1.010000E+02
1.020000E+02
1.030000E+02
1.040000E+02
1.050000E+02
1.060000E+02
1.070000E+02
1.080000E+02
1.090000E+02
1.100000E+02
1.110000E+02
1.120000E+02
1.130000E+02
1.140000E+02
1.150000E+02
1.160000E+02
1.170000E+02
1.180000E+02
1.190000E+02
1.200000E+02
1.210000E+02
1.220000E+02
1.230000E+02
1.240000E+02
1.250000E+02
1.260000E+02
1.270000E+02
1.280000E+02
1.290000E+02
1.300000E+02
1.310000E+02
1.320000E+02
1.330000E+02
1.340000E+02
1.350000E+02
1.360000E+02
1.370000E+02
1.380000E+02
1.390000E+02
1.400000E+02
1.410000E+02
1.420000E+02
1.430000E+02
1.440000E+02
1.450000E+02
1.460000E+02
1.470000E+02
1.480000E+02
1.490000E+02
1.500000E+02
1.510000E+02
1.520000E+02
1.530000E+02
1.540000E+02
1.550000E+02
1.560000E+02
1.570000E+02
1.580000E+02
1.590000E+02
1.600000E+02
1.610000E+02
1.620000E+02
1.630000E+02
1.640000E+02
1.650000E+02
1.660000E+02
1.670000E+02
1.680000E+02
1.690000E+02
1.700000E+02
1.710000E+02
1.720000E+02
1.730000E+02
1.740000E+02
1.750000E+02
1.760000E+02
1.770000E+02
1.780000E+02
1.790000E+02
1.800000E+02
1.810000E+02
1.820000E+02
1.830000E+02
1.840000E+02
1.850000E+02
1.860000E+02
1.870000E+02
1.880000E+02
1.890000E+02
1.900000E+02
1.910000E+02
1.920000E+02
1.930000E+02
1.940000E+02
1.950000E+02
1.960000E+02
1.970000E+02
1.980000E+02
1.990000E+02
2.000000E+02
0.000000E+00
1.000000E+00
2.000000E+00
3.000000E+00
4.000000E+00
5.000000E+00
6.000000E+00
7.000000E+00
8.000000E+00
9.000000E+00
1.000000E+01
1.100000E+01
1.200000E+01
1.300000E+01
1.400000E+01
1.500000E+01
1.600000E+01
1.700000E+01
1.800000E+01
1.900000E+01
2.000000E+01
2.100000E+01
2.200000E+01
2.300000E+01
2.400000E+01
2.500000E+01
2.600000E+01
2.700000E+01
2.800000E+01
2.900000E+01
3.000000E+01
3.100000E+01
3.200000E+01
3.300000E+01
3.400000E+01
3.500000E+01
3.600000E+01
3.700000E+01
3.800000E+01
3.900000E+01
4.000000E+01
4.100000E+01
4.200000E+01
4.300000E+01
4.400000E+01
4.500000E+01
4.600000E+01
4.700000E+01
4.800000E+01
4.900000E+01
5.000000E+01
5.100000E+01
5.200000E+01
5.300000E+01
5.400000E+01
5.500000E+01
5.600000E+01
5.700000E+01
5.800000E+01
5.900000E+01
6.000000E+01
6.100000E+01
6.200000E+01
6.300000E+01
6.400000E+01
6.500000E+01
6.600000E+01
6.700000E+01
6.800000E+01
6.900000E+01
7.000000E+01
7.100000E+01
7.200000E+01
7.300000E+01
7.400000E+01
7.500000E+01
7.600000E+01
7.700000E+01
7.800000E+01
7.900000E+01
8.000000E+01
8.100000E+01
8.200000E+01
8.300000E+01
8.400000E+01
8.500000E+01
8.600000E+01
8.700000E+01
8.800000E+01
8.900000E+01
9.000000E+01
9.100000E+01
9.200000E+01
9.300000E+01
9.400000E+01
9.500000E+01
9.600000E+01
9.700000E+01
9.800000E+01
9.900000E+01
1.000000E+02
1.010000E+02
1.020000E+02
1.030000E+02
1.040000E+02
1.050000E+02
1.060000E+02
1.070000E+02
1.080000E+02
1.090000E+02
1.100000E+02
1.110000E+02
1.120000E+02
1.130000E+02
1.140000E+02
1.150000E+02
1.160000E+02
1.170000E+02
1.180000E+02
1.190000E+02
1.200000E+02
1.210000E+02
1.220000E+02
1.230000E+02
1.240000E+02
1.250000E+02
1.260000E+02
1.270000E+02
1.280000E+02
1.290000E+02
1.300000E+02
1.310000E+02
1.320000E+02
1.330000E+02
1.340000E+02
1.350000E+02
1.360000E+02
1.370000E+02
1.380000E+02
1.390000E+02
1.400000E+02
1.410000E+02
1.420000E+02
1.430000E+02
1.440000E+02
1.450000E+02
1.460000E+02
1.470000E+02
1.480000E+02
1.490000E+02
1.500000E+02
1.510000E+02
1.520000E+02
1.530000E+02
1.540000E+02
1.550000E+02
1.560000E+02
1.570000E+02
1.580000E+02
1.590000E+02
1.600000E+02
1.610000E+02
1.620000E+02
1.630000E+02
1.640000E+02
1.650000E+02
1.660000E+02
1.670000E+02
1.680000E+02
1.690000E+02
1.700000E+02
1.710000E+02
1.720000E+02
1.730000E+02
1.740000E+02
1.750000E+02
1.760000E+02
1.770000E+02
1.780000E+02
1.790000E+02
1.800000E+02
1.810000E+02
1.820000E+02
1.830000E+02
1.840000E+02
1.850000E+02
1.860000E+02
1.870000E+02
1.880000E+02
1.890000E+02
1.900000E+02
1.910000E+02
1.920000E+02
1.930000E+02
1.940000E+02
1.950000E+02
1.960000E+02
1.970000E+02
1.980000E+02
1.990000E+02
2.000000E+02
0.000000E+00
1.000000E+00
2.000000E+00
3.000000E+00
4.000000E+00
5.000000E+00
6.000000E+00
7.000000E+00
8.000000E+00
9.000000E+00
1.000000E+01
1.100000E+01
1.200000E+01
1.300000E+01
1.400000E+01
1.500000E+01
1.600000E+01
1.700000E+01
1.800000E+01
1.900000E+01
2.000000E+01
2.100000E+01
2.200000E+01
2.300000E+01
2.400000E+01
2.500000E+01
2.600000E+01
2.700000E+01
2.800000E+01
2.900000E+01
3.000000E+01
3.100000E+01
3.200000E+01
3.300000E+01
3.400000E+01
3.500000E+01
3.600000E+01
3.700000E+01
3.800000E+01
3.900000E+01
4.000000E+01
4.100000E+01
4.200000E+01
4.300000E+01
4.400000E+01
4.500000E+01
4.600000E+01
4.700000E+01
4.800000E+01
4.900000E+01
5.000000E+01
5.100000E+01
5.200000E+01
5.300000E+01
5.400000E+01
5.500000E+01
5.600000E+01
5.700000E+01
5.800000E+01
5.900000E+01
6.000000E+01
6.100000E+01
6.200000E+01
6.300000E+01
6.400000E+01
6.500000E+01
6.600000E+01
6.700000E+01
6.800000E+01
6.900000E+01
7.000000E+01
7.100000E+01
7.200000E+01
7.300000E+01
7.400000E+01
7.500000E+01
7.600000E+01
7.700000E+01
7.800000E+01
7.900000E+01
8.000000E+01
8.100000E+01
8.200000E+01
8.300000E+01
8.400000E+01
8.500000E+01
8.600000E+01
8.700000E+01
8.800000E+01
8.900000E+01
9.000000E+01
9.100000E+01
9.200000E+01
9.300000E+01
9.400000E+01
9.500000E+01
9.600000E+01
9.700000E+01
9.800000E+01
9.900000E+01
1.000000E+02
1.010000E+02
1.020000E+02
1.030000E+02
1.040000E+02
1.050000E+02
1.060000E+02
1.070000E+02
1.080000E+02
1.090000E+02
1.100000E+02
1.110000E+02
1.120000E+02
1.130000E+02
1.140000E+02
1.150000E+02
1.160000E+02
1.170000E+02
1.180000E+02
1.190000E+02
1.200000E+02
1.210000E+02
1.220000E+02
1.230000E+02
1.240000E+02
1.250000E+02
1.260000E+02
1.270000E+02
1.280000E+02
1.290000E+02
1.300000E+02
1.310000E+02
1.320000E+02
1.330000E+02
1.340000E+02
1.350000E+02
1.360000E+02
1.370000E+02
1.380000E+02
1.390000E+02
1.400000E+02
1.410000E+02
1.420000E+02
1.430000E+02
1.440000E+02
1.450000E+02
1.460000E+02
1.470000E+02
1.480000E+02
1.490000E+02
1.500000E+02
1.510000E+02
1.520000E+02
1.530000E+02
1.540000E+02
1.550000E+02
1.560000E+02
1.570000E+02
1.580000E+02
1.590000E+02
1.600000E+02
1.610000E+02
1.620000E+02
1.630000E+02
1.640000E+02
1.650000E+02
1.660000E+02
1.670000E+02
1.680000E+02
1.690000E+02
1.700000E+02
1.710000E+02
1.720000E+02
1.730000E+02
1.740000E+02
1.750000E+02
1.760000E+02
1.770000E+02
1.780000E+02
1.790000E+02
1.800000E+02
1.810000E+02
1.820000E+02
1.830000E+02
1.840000E+02
1.850000E+02
1.860000E+02
1.870000E+02
1.880000E+02
1.890000E+02
1.900000E+02
1.910000E+02
1.920000E+02
1.930000E+02
1.940000E+02
1.950000E+02
1.960000E+02
1.970000E+02
1.980000E+02
1.990000E+02
2.000000E+02
0.000000E+00
1.000000E+00
2.000000E+00
3.000000E+00
4.000000E+00
5.000000E+00
6.000000E+00
7.000000E+00
8.000000E+00
9.000000E+00
1.000000E+01
1.100000E+01
1.200000E+01
1.300000E+01
1.400000E+01
1.500000E+01
1.600000E+01
1.700000E+01
1.800000E+01
1.900000E+01
2.000000E+01
2.100000E+01
2.200000E+01
2.300000E+01
2.400000E+01
2.500000E+01
2.600000E+01
2.700000E+01
2.800000E+01
2.900000E+01
3.000000E+01
3.100000E+01
3.200000E+01
3.300000E+01
3.400000E+01
3.500000E+01
3.600000E+01
3.700000E+01
3.800000E+01
3.900000E+01
4.000000E+01
4.100000E+01
4.200000E+01
4.300000E+01
4.400000E+01
4.500000E+01
4.600000E+01
4.700000E+01
4.800000E+01
4.900000E+01
5.000000E+01
5.100000E+01
5.200000E+01
5.300000E+01
5.400000E+01
5.500000E+01
5.600000E+01
5.700000E+01
5.800000E+01
5.900000E+01
6.000000E+01
6.100000E+01
6.200000E+01
6.300000E+01
6.400000E+01
6.500000E+01
6.600000E+01
6.700000E+01
6.800000E+01
6.900000E+01
7.000000E+01
7.100000E+01
7.200000E+01
7.300000E+01
7.400000E+01
7.500000E+01
7.600000E+01
7.700000E+01
7.800000E+01
7.900000E+01
8.000000E+01
8.100000E+01
8.200000E+01
8.300000E+01
8.400000E+01
8.500000E+01
8.600000E+01
8.700000E+01
8.800000E+01
8.900000E+01
9.000000E+01
9.100000E+01
9.200000E+01
9.300000E+01
9.400000E+01
9.500000E+01
9.600000E+01
9.700000E+01
9.800000E+01
9.900000E+01
1.000000E+02
1.010000E+02
1.020000E+02
1.030000E+02
1.040000E+02
1.050000E+02
1.060000E+02
1.070000E+02
1.080000E+02
1.090000E+02
1.100000E+02
1.110000E+02
1.120000E+02
1.130000E+02
1.140000E+02
1.150000E+02
1.160000E+02
1.170000E+02
1.180000E+02
1.190000E+02
1.200000E+02
1.210000E+02
1.220000E+02
1.230000E+02
1.240000E+02
1.250000E+02
1.260000E+02
1.270000E+02
1.280000E+02
1.290000E+02
1.300000E+02
1.310000E+02
1.320000E+02
1.330000E+02
1.340000E+02
1.350000E+02
1.360000E+02
1.370000E+02
1.380000E+02
1.390000E+02
1.400000E+02
1.410000E+02
1.420000E+02
1.430000E+02
1.440000E+02
1.450000E+02
1.460000E+02
1.470000E+02
1.480000E+02
1.490000E+02
1.500000E+02
1.510000E+02
1.520000E+02
1.530000E+02
1.540000E+02
1.550000E+02
1.560000E+02
1.570000E+02
1.580000E+02
1.590000E+02
1.600000E+02
1.610000E+02
1.620000E+02
1.630000E+02
1.640000E+02
1.650000E+02
1.660000E+02
1.670000E+02
1.680000E+02
1.690000E+02
1.700000E+02
1.710000E+02
1.720000E+02
1.730000E+02
1.740000E+02
1.750000E+02
1.760000E+02
1.770000E+02
1.780000E+02
1.790000E+02
1.800000E+02
1.810000E+02
1.820000E+02
1.830000E+02
1.840000E+02
1.850000E+02
1.860000E+02
1.870000E+02
1.880000E+02
1.890000E+02
1.900000E+02
1.910000E+02
1.920000E+02
1.930000E+02
1.940000E+02
1.950000E+02
1.960000E+02
1.970000E+02
1.980000E+02
1.990000E+02
2.000000E+02
0.000000E+00
1.000000E+00
2.000000E+00
3.000000E+00
4.000000E+00
5.000000E+00
6.000000E+00
7.000000E+00
8.000000E+00
9.000000E+00
1.000000E+01
1.100000E+01
1.200000E+01
1.300000E+01
1.400000E+01
1.500000E+01
1.600000E+01
1.700000E+01
1.800000E+01
1.900000E+01
2.000000E+01
2.100000E+01
2.200000E+01
2.300000E+01
2.400000E+01
2.500000E+01
2.600000E+01
2.700000E+01
2.800000E+01
2.900000E+01
3.000000E+01
3.100000E+01
3.200000E+01
3.300000E+01
3.400000E+01
3.500000E+01
3.600000E+01
3.700000E+01
3.800000E+01
3.900000E+01
4.000000E+01
4.100000E+01
4.200000E+01
4.300000E+01
4.400000E+01
4.500000E+01
4.600000E+01
4.700000E+01
4.800000E+01
4.900000E+01
5.000000E+01
5.100000E+01
5.200000E+01
5.300000E+01
5.400000E+01
5.500000E+01
5.600000E+01
5.700000E+01
5.800000E+01
5.900000E+01
6.000000E+01
6.100000E+01
6.200000E+01
6.300000E+01
6.400000E+01
6.500000E+01
6.600000E+01
6.700000E+01
6.800000E+01
6.900000E+01
7.000000E+01
7.100000E+01
7.200000E+01
7.300000E+01
7.400000E+01
7.500000E+01
7.600000E+01
7.700000E+01
7.800000E+01
7.900000E+01
8.000000E+01
8.100000E+01
8.200000E+01
8.300000E+01
8.400000E+01
8.500000E+01
8.600000E+01
8.700000E+01
8.800000E+01
8.900000E+01
9.000000E+01
9.100000E+01
9.200000E+01
9.300000E+01
9.400000E+01
9.500000E+01
9.600000E+01
9.700000E+01
9.800000E+01
9.900000E+01
1.000000E+02
1.010000E+02
1.020000E+02
1.030000E+02
1.040000E+02
1.050000E+02
1.060000E+02
1.070000E+02
1.080000E+02
1.090000E+02
1.100000E+02
1.110000E+02
1.120000E+02
1.130000E+02
1.140000E+02
1.150000E+02
1.160000E+02
1.170000E+02
1.180000E+02
1.190000E+02
1.200000E+02
1.210000E+02
1.220000E+02
1.230000E+02
1.240000E+02
1.250000E+02
1.260000E+02
1.270000E+02
1.280000E+02
1.290000E+02
1.300000E+02
1.310000E+02
1.320000E+02
1.330000E+02
1.340000E+02
1.350000E+02
1.360000E+02
1.370000E+02
1.380000E+02
1.390000E+02
1.400000E+02
1.410000E+02
1.420000E+02
1.430000E+02
1.440000E+02
1.450000E+02
1.460000E+02
1.470000E+02
1.480000E+02
1.490000E+02
1.500000E+02
1.510000E+02
1.520000E+02
1.530000E+02
1.540000E+02
1.550000E+02
1.560000E+02
1.570000E+02
1.580000E+02
1.590000E+02
1.600000E+02
1.610000E+02
1.620000E+02
1.630000E+02
1.640000E+02
1.650000E+02
1.660000E+02
1.670000E+02
1.680000E+02
1.690000E+02
1.700000E+02
1.710000E+02
1.720000E+02
1.730000E+02
1.740000E+02
1.750000E+02
1.760000E+02
1.770000E+02
1.780000E+02
1.790000E+02
1.800000E+02
1.810000E+02
1.820000E+02
1.830000E+02
1.840000E+02
1.850000E+02
1.860000E+02
1.870000E+02
1.880000E+02
1.890000E+02
1.900000E+02
1.910000E+02
1.920000E+02
1.930000E+02
1.940000E+02
1.950000E+02
1.960000E+02
1.970000E+02
1.980000E+02
1.990000E+02
2.000000E+02
0.000000E+00
1.000000E+00
2.000000E+00
3.000000E+00
4.000000E+00
5.000000E+00
6.000000E+00
7.000000E+00
8.000000E+00
9.000000E+00
1.000000E+01
1.100000E+01
1.200000E+01
1.300000E+01
1.400000E+01
1.500000E+01
1.600000E+01
1.700000E+01
1.800000E+01
1.900000E+01
2.000000E+01
2.100000E+01
2.200000E+01
2.300000E+01
2.400000E+01
2.500000E+01
2.600000E+01
2.700000E+01
2.800000E+01
2.900000E+01
3.000000E+01
3.100000E+01
3.200000E+01
3.300000E+01
3.400000E+01
3.500000E+01
3.600000E+01
3.700000E+01
3.800000E+01
3.900000E+01
4.000000E+01
4.100000E+01
4.200000E+01
4.300000E+01
4.400000E+01
4.500000E+01
4.600000E+01
4.700000E+01
4.800000E+01
4.900000E+01
5.000000E+01
5.100000E+01
5.200000E+01
5.300000E+01
5.400000E+01
5.500000E+01
5.600000E+01
5.700000E+01
5.800000E+01
5.900000E+01
6.000000E+01
6.100000E+01
6.200000E+01
6.300000E+01
6.400000E+01
6.500000E+01
6.600000E+01
6.700000E+01
6.800000E+01
6.900000E+01
7.000000E+01
7.100000E+01
7.200000E+01
7.300000E+01
7.400000E+01
7.500000E+01
7.600000E+01
7.700000E+01
7.800000E+01
7.900000E+01
8.000000E+01
8.100000E+01
8.200000E+01
8.300000E+01
8.400000E+01
8.500000E+01
8.600000E+01
8.700000E+01
8.800000E+01
8.900000E+01
9.000000E+01
9.100000E+01
9.200000E+01
9.300000E+01
9.400000E+01
9.500000E+01
9.600000E+01
9.700000E+01
9.800000E+01
9.900000E+01
1.000000E+02
1.010000E+02
1.020000E+02
1.030000E+02
1.040000E+02
1.050000E+02
1.060000E+02
1.070000E+02
1.080000E+02
1.090000E+02
1.100000E+02
1.110000E+02
1.120000E+02
1.130000E+02
1.140000E+02
1.150000E+02
1.160000E+02
1.170000E+02
1.180000E+02
1.190000E+02
1.200000E+02
1.210000E+02
1.220000E+02
1.230000E+02
1.240000E+02
1.250000E+02
1.260000E+02
1.270000E+02
1.280000E+02
1.290000E+02
1.300000E+02
1.310000E+02
1.320000E+02
1.330000E+02
1.340000E+02
1.350000E+02
1.360000E+02
1.370000E+02
1.380000E+02
1.390000E+02
1.400000E+02
1.410000E+02
1.420000E+02
1.430000E+02
1.440000E+02
1.450000E+02
1.460000E+02
1.470000E+02
1.480000E+02
1.490000E+02
1.500000E+02
1.510000E+02
1.520000E+02
1.530000E+02
1.540000E+02
1.550000E+02
1.560000E+02
1.570000E+02
1.580000E+02
1.590000E+02
1.600000E+02
1.610000E+02
1.620000E+02
1.630000E+02
1.640000E+02
1.650000E+02
1.660000E+02
1.670000E+02
1.680000E+02
1.690000E+02
1.700000E+02
1.710000E+02
1.720000E+02
1.730000E+02
1.740000E+02
1.750000E+02
1.760000E+02
1.770000E+02
1.780000E+02
1.790000E+02
1.800000E+02
1.810000E+02
1.820000E+02
1.830000E+02
1.840000E+02
1.850000E+02
1.860000E+02
1.870000E+02
1.880000E+02
1.890000E+02
1.900000E+02
1.910000E+02
1.920000E+02
1.930000E+02
1.940000E+02
1.950000E+02
1.960000E+02
1.970000E+02
1.980000E+02
1.990000E+02
2.000000E+02
0.000000E+00
1.000000E+00
2.000000E+00
3.000000E+00
4.000000E+00
5.000000E+00
6.000000E+00
7.000000E+00
8.000000E+00
9.000000E+00
1.000000E+01
1.100000E+01
1.200000E+01
1.300000E+01
1.400000E+01
1.500000E+01
1.600000E+01
1.700000E+01
1.800000E+01
1.900000E+01
2.000000E+01
2.100000E+01
2.200000E+01
2.300000E+01
2.400000E+01
2.500000E+01
2.600000E+01
2.700000E+01
2.800000E+01
2.900000E+01
3.000000E+01
3.100000E+01
3.200000E+01
3.300000E+01
3.400000E+01
3.500000E+01
3.600000E+01
3.700000E+01
3.800000E+01
3.900000E+01
4.000000E+01
4.100000E+01
4.200000E+01
4.300000E+01
4.400000E+01
4.500000E+01
4.600000E+01
4.700000E+01
4.800000E+01
4.900000E+01
5.000000E+01
5.100000E+01
5.200000E+01
5.300000E+01
5.400000E+01
5.500000E+01
5.600000E+01
5.700000E+01
5.800000E+01
5.900000E+01
6.000000E+01
6.100000E+01
6.200000E+01
6.300000E+01
6.400000E+01
6.500000E+01
6.600000E+01
6.700000E+01
6.800000E+01
6.900000E+01
7.000000E+01
7.100000E+01
7.200000E+01
7.300000E+01
7.400000E+01
7.500000E+01
7.600000E+01
7.700000E+01
7.800000E+01
7.900000E+01
8.000000E+01
8.100000E+01
8.200000E+01
8.300000E+01
8.400000E+01
8.500000E+01
8.600000E+01
8.700000E+01
8.800000E+01
8.900000E+01
9.000000E+01
9.100000E+01
9.200000E+01
9.300000E+01
9.400000E+01
9.500000E+01
9.600000E+01
9.700000E+01
9.800000E+01
9.900000E+01
1.000000E+02
1.010000E+02
1.020000E+02
1.030000E+02
1.040000E+02
1.050000E+02
1.060000E+02
1.070000E+02
1.080000E+02
1.090000E+02
1.100000E+02
1.110000E+02
1.120000E+02
1.130000E+02
1.140000E+02
1.150000E+02
1.160000E+02
1.170000E+02
1.180000E+02
1.190000E+02
1.200000E+02
1.210000E+02
1.220000E+02
1.230000E+02
1.240000E+02
1.250000E+02
1.260000E+02
1.270000E+02
1.280000E+02
1.290000E+02
1.300000E+02
1.310000E+02
1.320000E+02
1.330000E+02
1.340000E+02
1.350000E+02
1.360000E+02
1.370000E+02
1.380000E+02
1.390000E+02
1.400000E+02
1.410000E+02
1.420000E+02
1.430000E+02
1.440000E+02
1.450000E+02
1.460000E+02
1.470000E+02
1.480000E+02
1.490000E+02
1.500000E+02
1.510000E+02
1.520000E+02
1.530000E+02
1.540000E+02
1.550000E+02
1.560000E+02
1.570000E+02
1.580000E+02
1.590000E+02
1.600000E+02
1.610000E+02
1.620000E+02
1.630000E+02
1.640000E+02
1.650000E+02
1.660000E+02
1.670000E+02
1.680000E+02
1.690000E+02
1.700000E+02
1.710000E+02
1.720000E+02
1.730000E+02
1.740000E+02
1.750000E+02
1.760000E+02
1.770000E+02
1.780000E+02
1.790000E+02
1.800000E+02
1.810000E+02
1.820000E+02
1.830000E+02
1.840000E+02
1.850000E+02
1.860000E+02
1.870000E+02
1.880000E+02
1.890000E+02
1.900000E+02
1.910000E+02
1.920000E+02
1.930000E+02
1.940000E+02
1.950000E+02
1.960000E+02
1.970000E+02
1.980000E+02
1.990000E+02
2.000000E+02
0.000000E+00
1.000000E+00
2.000000E+00
3.000000E+00
4.000000E+00
5.000000E+00
6.000000E+00
7.000000E+00
8.000000E+00
9.000000E+00
1.000000E+01
1.100000E+01
1.200000E+01
1.300000E+01
1.400000E+01
1.500000E+01
1.600000E+01
1.700000E+01
1.800000E+01
1.900000E+01
2.000000E+01
2.100000E+01
2.200000E+01
2.300000E+01
2.400000E+01
2.500000E+01
2.600000E+01
2.700000E+01
2.800000E+01
2.900000E+01
3.000000E+01
3.100000E+01
3.200000E+01
3.300000E+01
3.400000E+01
3.500000E+01
3.600000E+01
3.700000E+01
3.800000E+01
3.900000E+01
4.000000E+01
4.100000E+01
4.200000E+01
4.300000E+01
4.400000E+01
4.500000E+01
4.600000E+01
4.700000E+01
4.800000E+01
4.900000E+01
5.000000E+01
5.100000E+01
5.200000E+01
5.300000E+01
5.400000E+01
5.500000E+01
5.600000E+01
5.700000E+01
5.800000E+01
5.900000E+01
6.000000E+01
6.100000E+01
6.200000E+01
6.300000E+01
6.400000E+01
6.500000E+01
6.600000E+01
6.700000E+01
6.800000E+01
6.900000E+01
7.000000E+01
7.100000E+01
7.200000E+01
7.300000E+01
7.400000E+01
7.500000E+01
7.600000E+01
7.700000E+01
7.800000E+01
7.900000E+01
8.000000E+01
8.100000E+01
8.200000E+01
8.300000E+01
8.400000E+01
8.500000E+01
8.600000E+01
8.700000E+01
8.800000E+01
8.900000E+01
9.000000E+01
9.100000E+01
9.200000E+01
9.300000E+01
9.400000E+01
9.500000E+01
9.600000E+01
9.700000E+01
9.800000E+01
9.900000E+01
1.000000E+02
1.010000E+02
1.020000E+02
1.030000E+02
1.040000E+02
1.050000E+02
1.060000E+02
1.070000E+02
1.080000E+02
1.090000E+02
1.100000E+02
1.110000E+02
1.120000E+02
1.130000E+02
1.140000E+02
1.150000E+02
1.160000E+02
1.170000E+02
1.180000E+02
1.190000E+02
1.200000E+02
1.210000E+02
1.220000E+02
1.230000E+02
1.240000E+02
1.250000E+02
1.260000E+02
1.270000E+02
1.280000E+02
1.290000E+02
1.300000E+02
1.310000E+02
1.320000E+02
1.330000E+02
1.340000E+02
1.350000E+02
1.360000E+02
1.370000E+02
1.380000E+02
1.390000E+02
1.400000E+02
1.410000E+02
1.420000E+02
1.430000E+02
1.440000E+02
1.450000E+02
1.460000E+02
1.470000E+02
1.480000E+02
1.490000E+02
1.500000E+02
1.510000E+02
1.520000E+02
1.530000E+02
1.540000E+02
1.550000E+02
1.560000E+02
1.570000E+02
1.580000E+02
1.590000E+02
1.600000E+02
1.610000E+02
1.620000E+02
1.630000E+02
1.640000E+02
1.650000E+02
1.660000E+02
1.670000E+02
1.680000E+02
1.690000E+02
1.700000E+02
1.710000E+02
1.720000E+02
1.730000E+02
1.740000E+02
1.750000E+02
1.760000E+02
1.770000E+02
1.780000E+02
1.790000E+02
1.800000E+02
1.810000E+02
1.820000E+02
1.830000E+02
1.840000E+02
1.850000E+02
1.860000E+02
1.870000E+02
1.880000E+02
1.890000E+02
1.900000E+02
1.910000E+02
1.920000E+02
1.930000E+02
1.940000E+02
1.950000E+02
1.960000E+02
1.970000E+02
1.980000E+02
1.990000E+02
2.000000E+02
0.000000E+00
1.000000E+00
2.000000E+00
3.000000E+00
4.000000E+00
5.000000E+00
6.000000E+00
7.000000E+00
8.000000E+00
9.000000E+00
1.000000E+01
1.100000E+01
1.200000E+01
1.300000E+01
1.400000E+01
1.500000E+01
1.600000E+01
1.700000E+01
1.800000E+01
1.900000E+01
2.000000E+01
2.100000E+01
2.200000E+01
2.300000E+01
2.400000E+01
2.500000E+01
2.600000E+01
2.700000E+01
2.800000E+01
2.900000E+01
3.000000E+01
3.100000E+01
3.200000E+01
3.300000E+01
3.400000E+01
3.500000E+01
3.600000E+01
3.700000E+01
3.800000E+01
3.900000E+01
4.000000E+01
4.100000E+01
4.200000E+01
4.300000E+01
4.400000E+01
4.500000E+01
4.600000E+01
4.700000E+01
4.800000E+01
4.900000E+01
5.000000E+01
5.100000E+01
5.200000E+01
5.300000E+01
5.400000E+01
5.500000E+01
5.600000E+01
5.700000E+01
5.800000E+01
5.900000E+01
6.000000E+01
6.100000E+01
6.200000E+01
6.300000E+01
6.400000E+01
6.500000E+01
6.600000E+01
6.700000E+01
6.800000E+01
6.900000E+01
7.000000E+01
7.100000E+01
7.200000E+01
7.300000E+01
7.400000E+01
7.500000E+01
7.600000E+01
7.700000E+01
7.800000E+01
7.900000E+01
8.000000E+01
8.100000E+01
8.200000E+01
8.300000E+01
8.400000E+01
8.500000E+01
8.600000E+01
8.700000E+01
8.800000E+01
8.900000E+01
9.000000E+01
9.100000E+01
9.200000E+01
9.300000E+01
9.400000E+01
9.500000E+01
9.600000E+01
9.700000E+01
9.800000E+01
9.900000E+01
1.000000E+02
1.010000E+02
1.020000E+02
1.030000E+02
1.040000E+02
1.050000E+02
1.060000E+02
1.070000E+02
1.080000E+02
1.090000E+02
1.100000E+02
1.110000E+02
1.120000E+02
1.130000E+02
1.140000E+02
1.150000E+02
1.160000E+02
1.170000E+02
1.180000E+02
1.190000E+02
1.200000E+02
1.210000E+02
1.220000E+02
1.230000E+02
1.240000E+02
1.250000E+02
1.260000E+02
1.270000E+02
1.280000E+02
1.290000E+02
1.300000E+02
1.310000E+02
1.320000E+02
1.330000E+02
1.340000E+02
1.350000E+02
1.360000E+02
1.370000E+02
1.380000E+02
1.390000E+02
1.400000E+02
1.410000E+02
1.420000E+02
1.430000E+02
1.440000E+02
1.450000E+02
1.460000E+02
1.470000E+02
1.480000E+02
1.490000E+02
1.500000E+02
1.510000E+02
1.520000E+02
1.530000E+02
1.540000E+02
1.550000E+02
1.560000E+02
1.570000E+02
1.580000E+02
1.590000E+02
1.600000E+02
1.610000E+02
1.620000E+02
1.630000E+02
1.640000E+02
1.650000E+02
1.660000E+02
1.670000E+02
1.680000E+02
1.690000E+02
1.700000E+02
1.710000E+02
1.720000E+02
1.730000E+02
1.740000E+02
1.750000E+02
1.760000E+02
1.770000E+02
1.780000E+02
1.790000E+02
1.800000E+02
1.810000E+02
1.820000E+02
1.830000E+02
[truncated: 164,841 more chars]
