# Supplementary material for: Visualization of porosity and pore size gradients in electrospun scaffolds using laser metrology
Source: PLoS One. 2023 Mar 9;18(3):e0282903. doi: 10.1371/journal.pone.0282903 (PMC9997878; doi:10.1371/journal.pone.0282903)
Supplement: S1 Data — (GZ) [file pone.0282903.s002.gz › data/Thickness&Porosity/171.DepositThickness.txt]

THETA
0.000000E+00
0.000000E+00
0.000000E+00
0.000000E+00
0.000000E+00
0.000000E+00
0.000000E+00
0.000000E+00
0.000000E+00
0.000000E+00
0.000000E+00
0.000000E+00
0.000000E+00
0.000000E+00
0.000000E+00
0.000000E+00
0.000000E+00
0.000000E+00
0.000000E+00
0.000000E+00
0.000000E+00
0.000000E+00
0.000000E+00
0.000000E+00
0.000000E+00
0.000000E+00
0.000000E+00
0.000000E+00
0.000000E+00
0.000000E+00
0.000000E+00
0.000000E+00
0.000000E+00
0.000000E+00
0.000000E+00
0.000000E+00
0.000000E+00
0.000000E+00
0.000000E+00
0.000000E+00
0.000000E+00
0.000000E+00
0.000000E+00
0.000000E+00
0.000000E+00
0.000000E+00
0.000000E+00
0.000000E+00
0.000000E+00
0.000000E+00
0.000000E+00
0.000000E+00
0.000000E+00
0.000000E+00
0.000000E+00
0.000000E+00
0.000000E+00
0.000000E+00
0.000000E+00
0.000000E+00
0.000000E+00
0.000000E+00
0.000000E+00
0.000000E+00
0.000000E+00
0.000000E+00
0.000000E+00
0.000000E+00
0.000000E+00
0.000000E+00
0.000000E+00
0.000000E+00
0.000000E+00
0.000000E+00
0.000000E+00
0.000000E+00
0.000000E+00
0.000000E+00
0.000000E+00
0.000000E+00
0.000000E+00
0.000000E+00
0.000000E+00
0.000000E+00
0.000000E+00
0.000000E+00
0.000000E+00
0.000000E+00
0.000000E+00
0.000000E+00
0.000000E+00
0.000000E+00
0.000000E+00
0.000000E+00
0.000000E+00
0.000000E+00
0.000000E+00
0.000000E+00
0.000000E+00
0.000000E+00
0.000000E+00
0.000000E+00
0.000000E+00
0.000000E+00
0.000000E+00
0.000000E+00
0.000000E+00
0.000000E+00
0.000000E+00
0.000000E+00
0.000000E+00
0.000000E+00
0.000000E+00
0.000000E+00
0.000000E+00
0.000000E+00
0.000000E+00
0.000000E+00
0.000000E+00
0.000000E+00
0.000000E+00
0.000000E+00
0.000000E+00
0.000000E+00
0.000000E+00
0.000000E+00
0.000000E+00
0.000000E+00
0.000000E+00
0.000000E+00
0.000000E+00
0.000000E+00
0.000000E+00
0.000000E+00
0.000000E+00
0.000000E+00
0.000000E+00
0.000000E+00
0.000000E+00
0.000000E+00
0.000000E+00
0.000000E+00
0.000000E+00
0.000000E+00
0.000000E+00
0.000000E+00
0.000000E+00
0.000000E+00
0.000000E+00
0.000000E+00
0.000000E+00
0.000000E+00
0.000000E+00
0.000000E+00
0.000000E+00
0.000000E+00
0.000000E+00
0.000000E+00
0.000000E+00
0.000000E+00
0.000000E+00
0.000000E+00
0.000000E+00
0.000000E+00
0.000000E+00
0.000000E+00
0.000000E+00
0.000000E+00
0.000000E+00
0.000000E+00
0.000000E+00
0.000000E+00
0.000000E+00
0.000000E+00
0.000000E+00
0.000000E+00
0.000000E+00
0.000000E+00
0.000000E+00
0.000000E+00
0.000000E+00
0.000000E+00
0.000000E+00
0.000000E+00
0.000000E+00
0.000000E+00
0.000000E+00
0.000000E+00
0.000000E+00
0.000000E+00
0.000000E+00
0.000000E+00
0.000000E+00
0.000000E+00
0.000000E+00
0.000000E+00
0.000000E+00
0.000000E+00
0.000000E+00
0.000000E+00
0.000000E+00
5.000000E+00
5.000000E+00
5.000000E+00
5.000000E+00
5.000000E+00
5.000000E+00
5.000000E+00
5.000000E+00
5.000000E+00
5.000000E+00
5.000000E+00
5.000000E+00
5.000000E+00
5.000000E+00
5.000000E+00
5.000000E+00
5.000000E+00
5.000000E+00
5.000000E+00
5.000000E+00
5.000000E+00
5.000000E+00
5.000000E+00
5.000000E+00
5.000000E+00
5.000000E+00
5.000000E+00
5.000000E+00
5.000000E+00
5.000000E+00
5.000000E+00
5.000000E+00
5.000000E+00
5.000000E+00
5.000000E+00
5.000000E+00
5.000000E+00
5.000000E+00
5.000000E+00
5.000000E+00
5.000000E+00
5.000000E+00
5.000000E+00
5.000000E+00
5.000000E+00
5.000000E+00
5.000000E+00
5.000000E+00
5.000000E+00
5.000000E+00
5.000000E+00
5.000000E+00
5.000000E+00
5.000000E+00
5.000000E+00
5.000000E+00
5.000000E+00
5.000000E+00
5.000000E+00
5.000000E+00
5.000000E+00
5.000000E+00
5.000000E+00
5.000000E+00
5.000000E+00
5.000000E+00
5.000000E+00
5.000000E+00
5.000000E+00
5.000000E+00
5.000000E+00
5.000000E+00
5.000000E+00
5.000000E+00
5.000000E+00
5.000000E+00
5.000000E+00
5.000000E+00
5.000000E+00
5.000000E+00
5.000000E+00
5.000000E+00
5.000000E+00
5.000000E+00
5.000000E+00
5.000000E+00
5.000000E+00
5.000000E+00
5.000000E+00
5.000000E+00
5.000000E+00
5.000000E+00
5.000000E+00
5.000000E+00
5.000000E+00
5.000000E+00
5.000000E+00
5.000000E+00
5.000000E+00
5.000000E+00
5.000000E+00
5.000000E+00
5.000000E+00
5.000000E+00
5.000000E+00
5.000000E+00
5.000000E+00
5.000000E+00
5.000000E+00
5.000000E+00
5.000000E+00
5.000000E+00
5.000000E+00
5.000000E+00
5.000000E+00
5.000000E+00
5.000000E+00
5.000000E+00
5.000000E+00
5.000000E+00
5.000000E+00
5.000000E+00
5.000000E+00
5.000000E+00
5.000000E+00
5.000000E+00
5.000000E+00
5.000000E+00
5.000000E+00
5.000000E+00
5.000000E+00
5.000000E+00
5.000000E+00
5.000000E+00
5.000000E+00
5.000000E+00
5.000000E+00
5.000000E+00
5.000000E+00
5.000000E+00
5.000000E+00
5.000000E+00
5.000000E+00
5.000000E+00
5.000000E+00
5.000000E+00
5.000000E+00
5.000000E+00
5.000000E+00
5.000000E+00
5.000000E+00
5.000000E+00
5.000000E+00
5.000000E+00
5.000000E+00
5.000000E+00
5.000000E+00
5.000000E+00
5.000000E+00
5.000000E+00
5.000000E+00
5.000000E+00
5.000000E+00
5.000000E+00
5.000000E+00
5.000000E+00
5.000000E+00
5.000000E+00
5.000000E+00
5.000000E+00
5.000000E+00
5.000000E+00
5.000000E+00
5.000000E+00
5.000000E+00
5.000000E+00
5.000000E+00
5.000000E+00
5.000000E+00
5.000000E+00
5.000000E+00
5.000000E+00
5.000000E+00
5.000000E+00
5.000000E+00
5.000000E+00
5.000000E+00
5.000000E+00
5.000000E+00
5.000000E+00
5.000000E+00
5.000000E+00
5.000000E+00
5.000000E+00
5.000000E+00
5.000000E+00
5.000000E+00
5.000000E+00
5.000000E+00
5.000000E+00
5.000000E+00
1.000000E+01
1.000000E+01
1.000000E+01
1.000000E+01
1.000000E+01
1.000000E+01
1.000000E+01
1.000000E+01
1.000000E+01
1.000000E+01
1.000000E+01
1.000000E+01
1.000000E+01
1.000000E+01
1.000000E+01
1.000000E+01
1.000000E+01
1.000000E+01
1.000000E+01
1.000000E+01
1.000000E+01
1.000000E+01
1.000000E+01
1.000000E+01
1.000000E+01
1.000000E+01
1.000000E+01
1.000000E+01
1.000000E+01
1.000000E+01
1.000000E+01
1.000000E+01
1.000000E+01
1.000000E+01
1.000000E+01
1.000000E+01
1.000000E+01
1.000000E+01
1.000000E+01
1.000000E+01
1.000000E+01
1.000000E+01
1.000000E+01
1.000000E+01
1.000000E+01
1.000000E+01
1.000000E+01
1.000000E+01
1.000000E+01
1.000000E+01
1.000000E+01
1.000000E+01
1.000000E+01
1.000000E+01
1.000000E+01
1.000000E+01
1.000000E+01
1.000000E+01
1.000000E+01
1.000000E+01
1.000000E+01
1.000000E+01
1.000000E+01
1.000000E+01
1.000000E+01
1.000000E+01
1.000000E+01
1.000000E+01
1.000000E+01
1.000000E+01
1.000000E+01
1.000000E+01
1.000000E+01
1.000000E+01
1.000000E+01
1.000000E+01
1.000000E+01
1.000000E+01
1.000000E+01
1.000000E+01
1.000000E+01
1.000000E+01
1.000000E+01
1.000000E+01
1.000000E+01
1.000000E+01
1.000000E+01
1.000000E+01
1.000000E+01
1.000000E+01
1.000000E+01
1.000000E+01
1.000000E+01
1.000000E+01
1.000000E+01
1.000000E+01
1.000000E+01
1.000000E+01
1.000000E+01
1.000000E+01
1.000000E+01
1.000000E+01
1.000000E+01
1.000000E+01
1.000000E+01
1.000000E+01
1.000000E+01
1.000000E+01
1.000000E+01
1.000000E+01
1.000000E+01
1.000000E+01
1.000000E+01
1.000000E+01
1.000000E+01
1.000000E+01
1.000000E+01
1.000000E+01
1.000000E+01
1.000000E+01
1.000000E+01
1.000000E+01
1.000000E+01
1.000000E+01
1.000000E+01
1.000000E+01
1.000000E+01
1.000000E+01
1.000000E+01
1.000000E+01
1.000000E+01
1.000000E+01
1.000000E+01
1.000000E+01
1.000000E+01
1.000000E+01
1.000000E+01
1.000000E+01
1.000000E+01
1.000000E+01
1.000000E+01
1.000000E+01
1.000000E+01
1.000000E+01
1.000000E+01
1.000000E+01
1.000000E+01
1.000000E+01
1.000000E+01
1.000000E+01
1.000000E+01
1.000000E+01
1.000000E+01
1.000000E+01
1.000000E+01
1.000000E+01
1.000000E+01
1.000000E+01
1.000000E+01
1.000000E+01
1.000000E+01
1.000000E+01
1.000000E+01
1.000000E+01
1.000000E+01
1.000000E+01
1.000000E+01
1.000000E+01
1.000000E+01
1.000000E+01
1.000000E+01
1.000000E+01
1.000000E+01
1.000000E+01
1.000000E+01
1.000000E+01
1.000000E+01
1.000000E+01
1.000000E+01
1.000000E+01
1.000000E+01
1.000000E+01
1.000000E+01
1.000000E+01
1.000000E+01
1.000000E+01
1.000000E+01
1.000000E+01
1.000000E+01
1.000000E+01
1.000000E+01
1.000000E+01
1.000000E+01
1.000000E+01
1.000000E+01
1.000000E+01
1.000000E+01
1.000000E+01
1.000000E+01
1.000000E+01
1.000000E+01
1.500000E+01
1.500000E+01
1.500000E+01
1.500000E+01
1.500000E+01
1.500000E+01
1.500000E+01
1.500000E+01
1.500000E+01
1.500000E+01
1.500000E+01
1.500000E+01
1.500000E+01
1.500000E+01
1.500000E+01
1.500000E+01
1.500000E+01
1.500000E+01
1.500000E+01
1.500000E+01
1.500000E+01
1.500000E+01
1.500000E+01
1.500000E+01
1.500000E+01
1.500000E+01
1.500000E+01
1.500000E+01
1.500000E+01
1.500000E+01
1.500000E+01
1.500000E+01
1.500000E+01
1.500000E+01
1.500000E+01
1.500000E+01
1.500000E+01
1.500000E+01
1.500000E+01
1.500000E+01
1.500000E+01
1.500000E+01
1.500000E+01
1.500000E+01
1.500000E+01
1.500000E+01
1.500000E+01
1.500000E+01
1.500000E+01
1.500000E+01
1.500000E+01
1.500000E+01
1.500000E+01
1.500000E+01
1.500000E+01
1.500000E+01
1.500000E+01
1.500000E+01
1.500000E+01
1.500000E+01
1.500000E+01
1.500000E+01
1.500000E+01
1.500000E+01
1.500000E+01
1.500000E+01
1.500000E+01
1.500000E+01
1.500000E+01
1.500000E+01
1.500000E+01
1.500000E+01
1.500000E+01
1.500000E+01
1.500000E+01
1.500000E+01
1.500000E+01
1.500000E+01
1.500000E+01
1.500000E+01
1.500000E+01
1.500000E+01
1.500000E+01
1.500000E+01
1.500000E+01
1.500000E+01
1.500000E+01
1.500000E+01
1.500000E+01
1.500000E+01
1.500000E+01
1.500000E+01
1.500000E+01
1.500000E+01
1.500000E+01
1.500000E+01
1.500000E+01
1.500000E+01
1.500000E+01
1.500000E+01
1.500000E+01
1.500000E+01
1.500000E+01
1.500000E+01
1.500000E+01
1.500000E+01
1.500000E+01
1.500000E+01
1.500000E+01
1.500000E+01
1.500000E+01
1.500000E+01
1.500000E+01
1.500000E+01
1.500000E+01
1.500000E+01
1.500000E+01
1.500000E+01
1.500000E+01
1.500000E+01
1.500000E+01
1.500000E+01
1.500000E+01
1.500000E+01
1.500000E+01
1.500000E+01
1.500000E+01
1.500000E+01
1.500000E+01
1.500000E+01
1.500000E+01
1.500000E+01
1.500000E+01
1.500000E+01
1.500000E+01
1.500000E+01
1.500000E+01
1.500000E+01
1.500000E+01
1.500000E+01
1.500000E+01
1.500000E+01
1.500000E+01
1.500000E+01
1.500000E+01
1.500000E+01
1.500000E+01
1.500000E+01
1.500000E+01
1.500000E+01
1.500000E+01
1.500000E+01
1.500000E+01
1.500000E+01
1.500000E+01
1.500000E+01
1.500000E+01
1.500000E+01
1.500000E+01
1.500000E+01
1.500000E+01
1.500000E+01
1.500000E+01
1.500000E+01
1.500000E+01
1.500000E+01
1.500000E+01
1.500000E+01
1.500000E+01
1.500000E+01
1.500000E+01
1.500000E+01
1.500000E+01
1.500000E+01
1.500000E+01
1.500000E+01
1.500000E+01
1.500000E+01
1.500000E+01
1.500000E+01
1.500000E+01
1.500000E+01
1.500000E+01
1.500000E+01
1.500000E+01
1.500000E+01
1.500000E+01
1.500000E+01
1.500000E+01
1.500000E+01
1.500000E+01
1.500000E+01
1.500000E+01
1.500000E+01
1.500000E+01
1.500000E+01
1.500000E+01
1.500000E+01
1.500000E+01
1.500000E+01
1.500000E+01
2.000000E+01
2.000000E+01
2.000000E+01
2.000000E+01
2.000000E+01
2.000000E+01
2.000000E+01
2.000000E+01
2.000000E+01
2.000000E+01
2.000000E+01
2.000000E+01
2.000000E+01
2.000000E+01
2.000000E+01
2.000000E+01
2.000000E+01
2.000000E+01
2.000000E+01
2.000000E+01
2.000000E+01
2.000000E+01
2.000000E+01
2.000000E+01
2.000000E+01
2.000000E+01
2.000000E+01
2.000000E+01
2.000000E+01
2.000000E+01
2.000000E+01
2.000000E+01
2.000000E+01
2.000000E+01
2.000000E+01
2.000000E+01
2.000000E+01
2.000000E+01
2.000000E+01
2.000000E+01
2.000000E+01
2.000000E+01
2.000000E+01
2.000000E+01
2.000000E+01
2.000000E+01
2.000000E+01
2.000000E+01
2.000000E+01
2.000000E+01
2.000000E+01
2.000000E+01
2.000000E+01
2.000000E+01
2.000000E+01
2.000000E+01
2.000000E+01
2.000000E+01
2.000000E+01
2.000000E+01
2.000000E+01
2.000000E+01
2.000000E+01
2.000000E+01
2.000000E+01
2.000000E+01
2.000000E+01
2.000000E+01
2.000000E+01
2.000000E+01
2.000000E+01
2.000000E+01
2.000000E+01
2.000000E+01
2.000000E+01
2.000000E+01
2.000000E+01
2.000000E+01
2.000000E+01
2.000000E+01
2.000000E+01
2.000000E+01
2.000000E+01
2.000000E+01
2.000000E+01
2.000000E+01
2.000000E+01
2.000000E+01
2.000000E+01
2.000000E+01
2.000000E+01
2.000000E+01
2.000000E+01
2.000000E+01
2.000000E+01
2.000000E+01
2.000000E+01
2.000000E+01
2.000000E+01
2.000000E+01
2.000000E+01
2.000000E+01
2.000000E+01
2.000000E+01
2.000000E+01
2.000000E+01
2.000000E+01
2.000000E+01
2.000000E+01
2.000000E+01
2.000000E+01
2.000000E+01
2.000000E+01
2.000000E+01
2.000000E+01
2.000000E+01
2.000000E+01
2.000000E+01
2.000000E+01
2.000000E+01
2.000000E+01
2.000000E+01
2.000000E+01
2.000000E+01
2.000000E+01
2.000000E+01
2.000000E+01
2.000000E+01
2.000000E+01
2.000000E+01
2.000000E+01
2.000000E+01
2.000000E+01
2.000000E+01
2.000000E+01
2.000000E+01
2.000000E+01
2.000000E+01
2.000000E+01
2.000000E+01
2.000000E+01
2.000000E+01
2.000000E+01
2.000000E+01
2.000000E+01
2.000000E+01
2.000000E+01
2.000000E+01
2.000000E+01
2.000000E+01
2.000000E+01
2.000000E+01
2.000000E+01
2.000000E+01
2.000000E+01
2.000000E+01
2.000000E+01
2.000000E+01
2.000000E+01
2.000000E+01
2.000000E+01
2.000000E+01
2.000000E+01
2.000000E+01
2.000000E+01
2.000000E+01
2.000000E+01
2.000000E+01
2.000000E+01
2.000000E+01
2.000000E+01
2.000000E+01
2.000000E+01
2.000000E+01
2.000000E+01
2.000000E+01
2.000000E+01
2.000000E+01
2.000000E+01
2.000000E+01
2.000000E+01
2.000000E+01
2.000000E+01
2.000000E+01
2.000000E+01
2.000000E+01
2.000000E+01
2.000000E+01
2.000000E+01
2.000000E+01
2.000000E+01
2.000000E+01
2.000000E+01
2.000000E+01
2.000000E+01
2.000000E+01
2.000000E+01
2.000000E+01
2.000000E+01
2.000000E+01
2.000000E+01
2.500000E+01
2.500000E+01
2.500000E+01
2.500000E+01
2.500000E+01
2.500000E+01
2.500000E+01
2.500000E+01
2.500000E+01
2.500000E+01
2.500000E+01
2.500000E+01
2.500000E+01
2.500000E+01
2.500000E+01
2.500000E+01
2.500000E+01
2.500000E+01
2.500000E+01
2.500000E+01
2.500000E+01
2.500000E+01
2.500000E+01
2.500000E+01
2.500000E+01
2.500000E+01
2.500000E+01
2.500000E+01
2.500000E+01
2.500000E+01
2.500000E+01
2.500000E+01
2.500000E+01
2.500000E+01
2.500000E+01
2.500000E+01
2.500000E+01
2.500000E+01
2.500000E+01
2.500000E+01
2.500000E+01
2.500000E+01
2.500000E+01
2.500000E+01
2.500000E+01
2.500000E+01
2.500000E+01
2.500000E+01
2.500000E+01
2.500000E+01
2.500000E+01
2.500000E+01
2.500000E+01
2.500000E+01
2.500000E+01
2.500000E+01
2.500000E+01
2.500000E+01
2.500000E+01
2.500000E+01
2.500000E+01
2.500000E+01
2.500000E+01
2.500000E+01
2.500000E+01
2.500000E+01
2.500000E+01
2.500000E+01
2.500000E+01
2.500000E+01
2.500000E+01
2.500000E+01
2.500000E+01
2.500000E+01
2.500000E+01
2.500000E+01
2.500000E+01
2.500000E+01
2.500000E+01
2.500000E+01
2.500000E+01
2.500000E+01
2.500000E+01
2.500000E+01
2.500000E+01
2.500000E+01
2.500000E+01
2.500000E+01
2.500000E+01
2.500000E+01
2.500000E+01
2.500000E+01
2.500000E+01
2.500000E+01
2.500000E+01
2.500000E+01
2.500000E+01
2.500000E+01
2.500000E+01
2.500000E+01
2.500000E+01
2.500000E+01
2.500000E+01
2.500000E+01
2.500000E+01
2.500000E+01
2.500000E+01
2.500000E+01
2.500000E+01
2.500000E+01
2.500000E+01
2.500000E+01
2.500000E+01
2.500000E+01
2.500000E+01
2.500000E+01
2.500000E+01
2.500000E+01
2.500000E+01
2.500000E+01
2.500000E+01
2.500000E+01
2.500000E+01
2.500000E+01
2.500000E+01
2.500000E+01
2.500000E+01
2.500000E+01
2.500000E+01
2.500000E+01
2.500000E+01
2.500000E+01
2.500000E+01
2.500000E+01
2.500000E+01
2.500000E+01
2.500000E+01
2.500000E+01
2.500000E+01
2.500000E+01
2.500000E+01
2.500000E+01
2.500000E+01
2.500000E+01
2.500000E+01
2.500000E+01
2.500000E+01
2.500000E+01
2.500000E+01
2.500000E+01
2.500000E+01
2.500000E+01
2.500000E+01
2.500000E+01
2.500000E+01
2.500000E+01
2.500000E+01
2.500000E+01
2.500000E+01
2.500000E+01
2.500000E+01
2.500000E+01
2.500000E+01
2.500000E+01
2.500000E+01
2.500000E+01
2.500000E+01
2.500000E+01
2.500000E+01
2.500000E+01
2.500000E+01
2.500000E+01
2.500000E+01
2.500000E+01
2.500000E+01
2.500000E+01
2.500000E+01
2.500000E+01
2.500000E+01
2.500000E+01
2.500000E+01
2.500000E+01
2.500000E+01
2.500000E+01
2.500000E+01
2.500000E+01
2.500000E+01
2.500000E+01
2.500000E+01
2.500000E+01
2.500000E+01
2.500000E+01
2.500000E+01
2.500000E+01
2.500000E+01
2.500000E+01
2.500000E+01
2.500000E+01
2.500000E+01
2.500000E+01
2.500000E+01
3.000000E+01
3.000000E+01
3.000000E+01
3.000000E+01
3.000000E+01
3.000000E+01
3.000000E+01
3.000000E+01
3.000000E+01
3.000000E+01
3.000000E+01
3.000000E+01
3.000000E+01
3.000000E+01
3.000000E+01
3.000000E+01
3.000000E+01
3.000000E+01
3.000000E+01
3.000000E+01
3.000000E+01
3.000000E+01
3.000000E+01
3.000000E+01
3.000000E+01
3.000000E+01
3.000000E+01
3.000000E+01
3.000000E+01
3.000000E+01
3.000000E+01
3.000000E+01
3.000000E+01
3.000000E+01
3.000000E+01
3.000000E+01
3.000000E+01
3.000000E+01
3.000000E+01
3.000000E+01
3.000000E+01
3.000000E+01
3.000000E+01
3.000000E+01
3.000000E+01
3.000000E+01
3.000000E+01
3.000000E+01
3.000000E+01
3.000000E+01
3.000000E+01
3.000000E+01
3.000000E+01
3.000000E+01
3.000000E+01
3.000000E+01
3.000000E+01
3.000000E+01
3.000000E+01
3.000000E+01
3.000000E+01
3.000000E+01
3.000000E+01
3.000000E+01
3.000000E+01
3.000000E+01
3.000000E+01
3.000000E+01
3.000000E+01
3.000000E+01
3.000000E+01
3.000000E+01
3.000000E+01
3.000000E+01
3.000000E+01
3.000000E+01
3.000000E+01
3.000000E+01
3.000000E+01
3.000000E+01
3.000000E+01
3.000000E+01
3.000000E+01
3.000000E+01
3.000000E+01
3.000000E+01
3.000000E+01
3.000000E+01
3.000000E+01
3.000000E+01
3.000000E+01
3.000000E+01
3.000000E+01
3.000000E+01
3.000000E+01
3.000000E+01
3.000000E+01
3.000000E+01
3.000000E+01
3.000000E+01
3.000000E+01
3.000000E+01
3.000000E+01
3.000000E+01
3.000000E+01
3.000000E+01
3.000000E+01
3.000000E+01
3.000000E+01
3.000000E+01
3.000000E+01
3.000000E+01
3.000000E+01
3.000000E+01
3.000000E+01
3.000000E+01
3.000000E+01
3.000000E+01
3.000000E+01
3.000000E+01
3.000000E+01
3.000000E+01
3.000000E+01
3.000000E+01
3.000000E+01
3.000000E+01
3.000000E+01
3.000000E+01
3.000000E+01
3.000000E+01
3.000000E+01
3.000000E+01
3.000000E+01
3.000000E+01
3.000000E+01
3.000000E+01
3.000000E+01
3.000000E+01
3.000000E+01
3.000000E+01
3.000000E+01
3.000000E+01
3.000000E+01
3.000000E+01
3.000000E+01
3.000000E+01
3.000000E+01
3.000000E+01
3.000000E+01
3.000000E+01
3.000000E+01
3.000000E+01
3.000000E+01
3.000000E+01
3.000000E+01
3.000000E+01
3.000000E+01
3.000000E+01
3.000000E+01
3.000000E+01
3.000000E+01
3.000000E+01
3.000000E+01
3.000000E+01
3.000000E+01
3.000000E+01
3.000000E+01
3.000000E+01
3.000000E+01
3.000000E+01
3.000000E+01
3.000000E+01
3.000000E+01
3.000000E+01
3.000000E+01
3.000000E+01
3.000000E+01
3.000000E+01
3.000000E+01
3.000000E+01
3.000000E+01
3.000000E+01
3.000000E+01
3.000000E+01
3.000000E+01
3.000000E+01
3.000000E+01
3.000000E+01
3.000000E+01
3.000000E+01
3.000000E+01
3.000000E+01
3.000000E+01
3.000000E+01
3.000000E+01
3.000000E+01
3.000000E+01
3.000000E+01
3.000000E+01
3.000000E+01
3.000000E+01
3.500000E+01
3.500000E+01
3.500000E+01
3.500000E+01
3.500000E+01
3.500000E+01
3.500000E+01
3.500000E+01
3.500000E+01
3.500000E+01
3.500000E+01
3.500000E+01
3.500000E+01
3.500000E+01
3.500000E+01
3.500000E+01
3.500000E+01
3.500000E+01
3.500000E+01
3.500000E+01
3.500000E+01
3.500000E+01
3.500000E+01
3.500000E+01
3.500000E+01
3.500000E+01
3.500000E+01
3.500000E+01
3.500000E+01
3.500000E+01
3.500000E+01
3.500000E+01
3.500000E+01
3.500000E+01
3.500000E+01
3.500000E+01
3.500000E+01
3.500000E+01
3.500000E+01
3.500000E+01
3.500000E+01
3.500000E+01
3.500000E+01
3.500000E+01
3.500000E+01
3.500000E+01
3.500000E+01
3.500000E+01
3.500000E+01
3.500000E+01
3.500000E+01
3.500000E+01
3.500000E+01
3.500000E+01
3.500000E+01
3.500000E+01
3.500000E+01
3.500000E+01
3.500000E+01
3.500000E+01
3.500000E+01
3.500000E+01
3.500000E+01
3.500000E+01
3.500000E+01
3.500000E+01
3.500000E+01
3.500000E+01
3.500000E+01
3.500000E+01
3.500000E+01
3.500000E+01
3.500000E+01
3.500000E+01
3.500000E+01
3.500000E+01
3.500000E+01
3.500000E+01
3.500000E+01
3.500000E+01
3.500000E+01
3.500000E+01
3.500000E+01
3.500000E+01
3.500000E+01
3.500000E+01
3.500000E+01
3.500000E+01
3.500000E+01
3.500000E+01
3.500000E+01
3.500000E+01
3.500000E+01
3.500000E+01
3.500000E+01
3.500000E+01
3.500000E+01
3.500000E+01
3.500000E+01
3.500000E+01
3.500000E+01
3.500000E+01
3.500000E+01
3.500000E+01
3.500000E+01
3.500000E+01
3.500000E+01
3.500000E+01
3.500000E+01
3.500000E+01
3.500000E+01
3.500000E+01
3.500000E+01
3.500000E+01
3.500000E+01
3.500000E+01
3.500000E+01
3.500000E+01
3.500000E+01
3.500000E+01
3.500000E+01
3.500000E+01
3.500000E+01
3.500000E+01
3.500000E+01
3.500000E+01
3.500000E+01
3.500000E+01
3.500000E+01
3.500000E+01
3.500000E+01
3.500000E+01
3.500000E+01
3.500000E+01
3.500000E+01
3.500000E+01
3.500000E+01
3.500000E+01
3.500000E+01
3.500000E+01
3.500000E+01
3.500000E+01
3.500000E+01
3.500000E+01
3.500000E+01
3.500000E+01
3.500000E+01
3.500000E+01
3.500000E+01
3.500000E+01
3.500000E+01
3.500000E+01
3.500000E+01
3.500000E+01
3.500000E+01
3.500000E+01
3.500000E+01
3.500000E+01
3.500000E+01
3.500000E+01
3.500000E+01
3.500000E+01
3.500000E+01
3.500000E+01
3.500000E+01
3.500000E+01
3.500000E+01
3.500000E+01
3.500000E+01
3.500000E+01
3.500000E+01
3.500000E+01
3.500000E+01
3.500000E+01
3.500000E+01
3.500000E+01
3.500000E+01
3.500000E+01
3.500000E+01
3.500000E+01
3.500000E+01
3.500000E+01
3.500000E+01
3.500000E+01
3.500000E+01
3.500000E+01
3.500000E+01
3.500000E+01
3.500000E+01
3.500000E+01
3.500000E+01
3.500000E+01
3.500000E+01
3.500000E+01
3.500000E+01
3.500000E+01
3.500000E+01
3.500000E+01
3.500000E+01
3.500000E+01
3.500000E+01
4.000000E+01
4.000000E+01
4.000000E+01
4.000000E+01
4.000000E+01
4.000000E+01
4.000000E+01
4.000000E+01
4.000000E+01
4.000000E+01
4.000000E+01
4.000000E+01
4.000000E+01
4.000000E+01
4.000000E+01
4.000000E+01
4.000000E+01
4.000000E+01
4.000000E+01
4.000000E+01
4.000000E+01
4.000000E+01
4.000000E+01
4.000000E+01
4.000000E+01
4.000000E+01
4.000000E+01
4.000000E+01
4.000000E+01
4.000000E+01
4.000000E+01
4.000000E+01
4.000000E+01
4.000000E+01
4.000000E+01
4.000000E+01
4.000000E+01
4.000000E+01
4.000000E+01
4.000000E+01
4.000000E+01
4.000000E+01
4.000000E+01
4.000000E+01
4.000000E+01
4.000000E+01
4.000000E+01
4.000000E+01
4.000000E+01
4.000000E+01
4.000000E+01
4.000000E+01
4.000000E+01
4.000000E+01
4.000000E+01
4.000000E+01
4.000000E+01
4.000000E+01
4.000000E+01
4.000000E+01
4.000000E+01
4.000000E+01
4.000000E+01
4.000000E+01
4.000000E+01
4.000000E+01
4.000000E+01
4.000000E+01
4.000000E+01
4.000000E+01
4.000000E+01
4.000000E+01
4.000000E+01
4.000000E+01
4.000000E+01
4.000000E+01
4.000000E+01
4.000000E+01
4.000000E+01
4.000000E+01
4.000000E+01
4.000000E+01
4.000000E+01
4.000000E+01
4.000000E+01
4.000000E+01
4.000000E+01
4.000000E+01
4.000000E+01
4.000000E+01
4.000000E+01
4.000000E+01
4.000000E+01
4.000000E+01
4.000000E+01
4.000000E+01
4.000000E+01
4.000000E+01
4.000000E+01
4.000000E+01
4.000000E+01
4.000000E+01
4.000000E+01
4.000000E+01
4.000000E+01
4.000000E+01
4.000000E+01
4.000000E+01
4.000000E+01
4.000000E+01
4.000000E+01
4.000000E+01
4.000000E+01
4.000000E+01
4.000000E+01
4.000000E+01
4.000000E+01
4.000000E+01
4.000000E+01
4.000000E+01
4.000000E+01
4.000000E+01
4.000000E+01
4.000000E+01
4.000000E+01
4.000000E+01
4.000000E+01
4.000000E+01
4.000000E+01
4.000000E+01
4.000000E+01
4.000000E+01
4.000000E+01
4.000000E+01
4.000000E+01
4.000000E+01
4.000000E+01
4.000000E+01
4.000000E+01
4.000000E+01
4.000000E+01
4.000000E+01
4.000000E+01
4.000000E+01
4.000000E+01
4.000000E+01
4.000000E+01
4.000000E+01
4.000000E+01
4.000000E+01
4.000000E+01
4.000000E+01
4.000000E+01
4.000000E+01
4.000000E+01
4.000000E+01
4.000000E+01
4.000000E+01
4.000000E+01
4.000000E+01
4.000000E+01
4.000000E+01
4.000000E+01
4.000000E+01
4.000000E+01
4.000000E+01
4.000000E+01
4.000000E+01
4.000000E+01
4.000000E+01
4.000000E+01
4.000000E+01
4.000000E+01
4.000000E+01
4.000000E+01
4.000000E+01
4.000000E+01
4.000000E+01
4.000000E+01
4.000000E+01
4.000000E+01
4.000000E+01
4.000000E+01
4.000000E+01
4.000000E+01
4.000000E+01
4.000000E+01
4.000000E+01
4.000000E+01
4.000000E+01
4.000000E+01
4.000000E+01
4.000000E+01
4.000000E+01
4.000000E+01
4.000000E+01
4.000000E+01
4.000000E+01
4.000000E+01
4.000000E+01
4.000000E+01
4.500000E+01
4.500000E+01
4.500000E+01
4.500000E+01
4.500000E+01
4.500000E+01
4.500000E+01
4.500000E+01
4.500000E+01
4.500000E+01
4.500000E+01
4.500000E+01
4.500000E+01
4.500000E+01
4.500000E+01
4.500000E+01
4.500000E+01
4.500000E+01
4.500000E+01
4.500000E+01
4.500000E+01
4.500000E+01
4.500000E+01
4.500000E+01
4.500000E+01
4.500000E+01
4.500000E+01
4.500000E+01
4.500000E+01
4.500000E+01
4.500000E+01
4.500000E+01
4.500000E+01
4.500000E+01
4.500000E+01
4.500000E+01
4.500000E+01
4.500000E+01
4.500000E+01
4.500000E+01
4.500000E+01
4.500000E+01
4.500000E+01
4.500000E+01
4.500000E+01
4.500000E+01
4.500000E+01
4.500000E+01
4.500000E+01
4.500000E+01
4.500000E+01
4.500000E+01
4.500000E+01
4.500000E+01
4.500000E+01
4.500000E+01
4.500000E+01
4.500000E+01
4.500000E+01
4.500000E+01
4.500000E+01
4.500000E+01
4.500000E+01
4.500000E+01
4.500000E+01
4.500000E+01
4.500000E+01
4.500000E+01
4.500000E+01
4.500000E+01
4.500000E+01
4.500000E+01
4.500000E+01
4.500000E+01
4.500000E+01
4.500000E+01
4.500000E+01
4.500000E+01
4.500000E+01
4.500000E+01
4.500000E+01
4.500000E+01
4.500000E+01
4.500000E+01
4.500000E+01
4.500000E+01
4.500000E+01
4.500000E+01
4.500000E+01
4.500000E+01
4.500000E+01
4.500000E+01
4.500000E+01
4.500000E+01
4.500000E+01
4.500000E+01
4.500000E+01
4.500000E+01
4.500000E+01
4.500000E+01
4.500000E+01
4.500000E+01
4.500000E+01
4.500000E+01
4.500000E+01
4.500000E+01
4.500000E+01
4.500000E+01
4.500000E+01
4.500000E+01
4.500000E+01
4.500000E+01
4.500000E+01
4.500000E+01
4.500000E+01
4.500000E+01
4.500000E+01
4.500000E+01
4.500000E+01
4.500000E+01
4.500000E+01
4.500000E+01
4.500000E+01
4.500000E+01
4.500000E+01
4.500000E+01
4.500000E+01
4.500000E+01
4.500000E+01
4.500000E+01
4.500000E+01
4.500000E+01
4.500000E+01
4.500000E+01
4.500000E+01
4.500000E+01
4.500000E+01
4.500000E+01
4.500000E+01
4.500000E+01
4.500000E+01
4.500000E+01
4.500000E+01
4.500000E+01
4.500000E+01
4.500000E+01
4.500000E+01
4.500000E+01
4.500000E+01
4.500000E+01
4.500000E+01
4.500000E+01
4.500000E+01
4.500000E+01
4.500000E+01
4.500000E+01
4.500000E+01
4.500000E+01
4.500000E+01
4.500000E+01
4.500000E+01
4.500000E+01
4.500000E+01
4.500000E+01
4.500000E+01
4.500000E+01
4.500000E+01
4.500000E+01
4.500000E+01
4.500000E+01
4.500000E+01
4.500000E+01
4.500000E+01
4.500000E+01
4.500000E+01
4.500000E+01
4.500000E+01
4.500000E+01
4.500000E+01
4.500000E+01
4.500000E+01
4.500000E+01
4.500000E+01
4.500000E+01
4.500000E+01
4.500000E+01
4.500000E+01
4.500000E+01
4.500000E+01
4.500000E+01
4.500000E+01
4.500000E+01
4.500000E+01
4.500000E+01
4.500000E+01
4.500000E+01
4.500000E+01
4.500000E+01
4.500000E+01
4.500000E+01
4.500000E+01
5.000000E+01
5.000000E+01
5.000000E+01
5.000000E+01
5.000000E+01
5.000000E+01
5.000000E+01
5.000000E+01
5.000000E+01
5.000000E+01
5.000000E+01
5.000000E+01
5.000000E+01
5.000000E+01
5.000000E+01
5.000000E+01
5.000000E+01
5.000000E+01
5.000000E+01
5.000000E+01
5.000000E+01
5.000000E+01
5.000000E+01
5.000000E+01
5.000000E+01
5.000000E+01
5.000000E+01
5.000000E+01
5.000000E+01
5.000000E+01
5.000000E+01
5.000000E+01
5.000000E+01
5.000000E+01
5.000000E+01
5.000000E+01
5.000000E+01
5.000000E+01
5.000000E+01
5.000000E+01
5.000000E+01
5.000000E+01
5.000000E+01
5.000000E+01
5.000000E+01
5.000000E+01
5.000000E+01
5.000000E+01
5.000000E+01
5.000000E+01
5.000000E+01
5.000000E+01
5.000000E+01
5.000000E+01
5.000000E+01
5.000000E+01
5.000000E+01
5.000000E+01
5.000000E+01
5.000000E+01
5.000000E+01
5.000000E+01
5.000000E+01
5.000000E+01
5.000000E+01
5.000000E+01
5.000000E+01
5.000000E+01
5.000000E+01
5.000000E+01
5.000000E+01
5.000000E+01
5.000000E+01
5.000000E+01
5.000000E+01
5.000000E+01
5.000000E+01
5.000000E+01
5.000000E+01
5.000000E+01
5.000000E+01
5.000000E+01
5.000000E+01
5.000000E+01
5.000000E+01
5.000000E+01
5.000000E+01
5.000000E+01
5.000000E+01
5.000000E+01
5.000000E+01
5.000000E+01
5.000000E+01
5.000000E+01
5.000000E+01
5.000000E+01
5.000000E+01
5.000000E+01
5.000000E+01
5.000000E+01
5.000000E+01
5.000000E+01
5.000000E+01
5.000000E+01
5.000000E+01
5.000000E+01
5.000000E+01
5.000000E+01
5.000000E+01
5.000000E+01
5.000000E+01
5.000000E+01
5.000000E+01
5.000000E+01
5.000000E+01
5.000000E+01
5.000000E+01
5.000000E+01
5.000000E+01
5.000000E+01
5.000000E+01
5.000000E+01
5.000000E+01
5.000000E+01
5.000000E+01
5.000000E+01
5.000000E+01
5.000000E+01
5.000000E+01
5.000000E+01
5.000000E+01
5.000000E+01
5.000000E+01
5.000000E+01
5.000000E+01
5.000000E+01
5.000000E+01
5.000000E+01
5.000000E+01
5.000000E+01
5.000000E+01
5.000000E+01
5.000000E+01
5.000000E+01
5.000000E+01
5.000000E+01
5.000000E+01
5.000000E+01
5.000000E+01
5.000000E+01
5.000000E+01
5.000000E+01
5.000000E+01
5.000000E+01
5.000000E+01
5.000000E+01
5.000000E+01
5.000000E+01
5.000000E+01
5.000000E+01
5.000000E+01
5.000000E+01
5.000000E+01
5.000000E+01
5.000000E+01
5.000000E+01
5.000000E+01
5.000000E+01
5.000000E+01
5.000000E+01
5.000000E+01
5.000000E+01
5.000000E+01
5.000000E+01
5.000000E+01
5.000000E+01
5.000000E+01
5.000000E+01
5.000000E+01
5.000000E+01
5.000000E+01
5.000000E+01
5.000000E+01
5.000000E+01
5.000000E+01
5.000000E+01
5.000000E+01
5.000000E+01
5.000000E+01
5.000000E+01
5.000000E+01
5.000000E+01
5.000000E+01
5.000000E+01
5.000000E+01
5.000000E+01
5.000000E+01
5.000000E+01
5.000000E+01
5.000000E+01
5.000000E+01
5.500000E+01
5.500000E+01
5.500000E+01
5.500000E+01
5.500000E+01
5.500000E+01
5.500000E+01
5.500000E+01
5.500000E+01
5.500000E+01
5.500000E+01
5.500000E+01
5.500000E+01
5.500000E+01
5.500000E+01
5.500000E+01
5.500000E+01
5.500000E+01
5.500000E+01
5.500000E+01
5.500000E+01
5.500000E+01
5.500000E+01
5.500000E+01
5.500000E+01
5.500000E+01
5.500000E+01
5.500000E+01
5.500000E+01
5.500000E+01
5.500000E+01
5.500000E+01
5.500000E+01
5.500000E+01
5.500000E+01
5.500000E+01
5.500000E+01
5.500000E+01
5.500000E+01
5.500000E+01
5.500000E+01
5.500000E+01
5.500000E+01
5.500000E+01
5.500000E+01
5.500000E+01
5.500000E+01
5.500000E+01
5.500000E+01
5.500000E+01
5.500000E+01
5.500000E+01
5.500000E+01
5.500000E+01
5.500000E+01
5.500000E+01
5.500000E+01
5.500000E+01
5.500000E+01
5.500000E+01
5.500000E+01
5.500000E+01
5.500000E+01
5.500000E+01
5.500000E+01
5.500000E+01
5.500000E+01
5.500000E+01
5.500000E+01
5.500000E+01
5.500000E+01
5.500000E+01
5.500000E+01
5.500000E+01
5.500000E+01
5.500000E+01
5.500000E+01
5.500000E+01
5.500000E+01
5.500000E+01
5.500000E+01
5.500000E+01
5.500000E+01
5.500000E+01
5.500000E+01
5.500000E+01
5.500000E+01
5.500000E+01
5.500000E+01
5.500000E+01
5.500000E+01
5.500000E+01
5.500000E+01
5.500000E+01
5.500000E+01
5.500000E+01
5.500000E+01
5.500000E+01
5.500000E+01
5.500000E+01
5.500000E+01
5.500000E+01
5.500000E+01
5.500000E+01
5.500000E+01
5.500000E+01
5.500000E+01
5.500000E+01
5.500000E+01
5.500000E+01
5.500000E+01
5.500000E+01
5.500000E+01
5.500000E+01
5.500000E+01
5.500000E+01
5.500000E+01
5.500000E+01
5.500000E+01
5.500000E+01
5.500000E+01
5.500000E+01
5.500000E+01
5.500000E+01
5.500000E+01
5.500000E+01
5.500000E+01
5.500000E+01
5.500000E+01
5.500000E+01
5.500000E+01
5.500000E+01
5.500000E+01
5.500000E+01
5.500000E+01
5.500000E+01
5.500000E+01
5.500000E+01
5.500000E+01
5.500000E+01
5.500000E+01
5.500000E+01
5.500000E+01
5.500000E+01
5.500000E+01
5.500000E+01
5.500000E+01
5.500000E+01
5.500000E+01
5.500000E+01
5.500000E+01
5.500000E+01
5.500000E+01
5.500000E+01
5.500000E+01
5.500000E+01
5.500000E+01
5.500000E+01
5.500000E+01
5.500000E+01
5.500000E+01
5.500000E+01
5.500000E+01
5.500000E+01
5.500000E+01
5.500000E+01
5.500000E+01
5.500000E+01
5.500000E+01
5.500000E+01
5.500000E+01
5.500000E+01
5.500000E+01
5.500000E+01
5.500000E+01
5.500000E+01
5.500000E+01
5.500000E+01
5.500000E+01
5.500000E+01
5.500000E+01
5.500000E+01
5.500000E+01
5.500000E+01
5.500000E+01
5.500000E+01
5.500000E+01
5.500000E+01
5.500000E+01
5.500000E+01
5.500000E+01
5.500000E+01
5.500000E+01
5.500000E+01
5.500000E+01
5.500000E+01
5.500000E+01
5.500000E+01
5.500000E+01
5.500000E+01
5.500000E+01
6.000000E+01
6.000000E+01
6.000000E+01
6.000000E+01
6.000000E+01
6.000000E+01
6.000000E+01
6.000000E+01
6.000000E+01
6.000000E+01
6.000000E+01
6.000000E+01
6.000000E+01
6.000000E+01
6.000000E+01
6.000000E+01
6.000000E+01
6.000000E+01
6.000000E+01
6.000000E+01
6.000000E+01
6.000000E+01
6.000000E+01
6.000000E+01
6.000000E+01
6.000000E+01
6.000000E+01
6.000000E+01
6.000000E+01
6.000000E+01
6.000000E+01
6.000000E+01
6.000000E+01
6.000000E+01
6.000000E+01
6.000000E+01
6.000000E+01
6.000000E+01
6.000000E+01
6.000000E+01
6.000000E+01
6.000000E+01
6.000000E+01
6.000000E+01
6.000000E+01
6.000000E+01
6.000000E+01
6.000000E+01
6.000000E+01
6.000000E+01
6.000000E+01
6.000000E+01
6.000000E+01
6.000000E+01
6.000000E+01
6.000000E+01
6.000000E+01
6.000000E+01
6.000000E+01
6.000000E+01
6.000000E+01
6.000000E+01
6.000000E+01
6.000000E+01
6.000000E+01
6.000000E+01
6.000000E+01
6.000000E+01
6.000000E+01
6.000000E+01
6.000000E+01
6.000000E+01
6.000000E+01
6.000000E+01
6.000000E+01
6.000000E+01
6.000000E+01
6.000000E+01
6.000000E+01
6.000000E+01
6.000000E+01
6.000000E+01
6.000000E+01
6.000000E+01
6.000000E+01
6.000000E+01
6.000000E+01
6.000000E+01
6.000000E+01
6.000000E+01
6.000000E+01
6.000000E+01
6.000000E+01
6.000000E+01
6.000000E+01
6.000000E+01
6.000000E+01
6.000000E+01
6.000000E+01
6.000000E+01
6.000000E+01
6.000000E+01
6.000000E+01
6.000000E+01
6.000000E+01
6.000000E+01
6.000000E+01
6.000000E+01
6.000000E+01
6.000000E+01
6.000000E+01
6.000000E+01
6.000000E+01
6.000000E+01
6.000000E+01
6.000000E+01
6.000000E+01
6.000000E+01
6.000000E+01
6.000000E+01
6.000000E+01
6.000000E+01
6.000000E+01
6.000000E+01
6.000000E+01
6.000000E+01
6.000000E+01
6.000000E+01
6.000000E+01
6.000000E+01
6.000000E+01
6.000000E+01
6.000000E+01
6.000000E+01
6.000000E+01
6.000000E+01
6.000000E+01
6.000000E+01
6.000000E+01
6.000000E+01
6.000000E+01
6.000000E+01
6.000000E+01
6.000000E+01
6.000000E+01
6.000000E+01
6.000000E+01
6.000000E+01
6.000000E+01
6.000000E+01
6.000000E+01
6.000000E+01
6.000000E+01
6.000000E+01
6.000000E+01
6.000000E+01
6.000000E+01
6.000000E+01
6.000000E+01
6.000000E+01
6.000000E+01
6.000000E+01
6.000000E+01
6.000000E+01
6.000000E+01
6.000000E+01
6.000000E+01
6.000000E+01
6.000000E+01
6.000000E+01
6.000000E+01
6.000000E+01
6.000000E+01
6.000000E+01
6.000000E+01
6.000000E+01
6.000000E+01
6.000000E+01
6.000000E+01
6.000000E+01
6.000000E+01
6.000000E+01
6.000000E+01
6.000000E+01
6.000000E+01
6.000000E+01
6.000000E+01
6.000000E+01
6.000000E+01
6.000000E+01
6.000000E+01
6.000000E+01
6.000000E+01
6.000000E+01
6.000000E+01
6.000000E+01
6.000000E+01
6.000000E+01
6.000000E+01
6.000000E+01
6.000000E+01
6.500000E+01
6.500000E+01
6.500000E+01
6.500000E+01
6.500000E+01
6.500000E+01
6.500000E+01
6.500000E+01
6.500000E+01
6.500000E+01
6.500000E+01
6.500000E+01
6.500000E+01
6.500000E+01
6.500000E+01
6.500000E+01
6.500000E+01
6.500000E+01
6.500000E+01
6.500000E+01
6.500000E+01
6.500000E+01
6.500000E+01
6.500000E+01
6.500000E+01
6.500000E+01
6.500000E+01
6.500000E+01
6.500000E+01
6.500000E+01
6.500000E+01
6.500000E+01
6.500000E+01
6.500000E+01
6.500000E+01
6.500000E+01
6.500000E+01
6.500000E+01
6.500000E+01
6.500000E+01
6.500000E+01
6.500000E+01
6.500000E+01
6.500000E+01
6.500000E+01
6.500000E+01
6.500000E+01
6.500000E+01
6.500000E+01
6.500000E+01
6.500000E+01
6.500000E+01
6.500000E+01
6.500000E+01
6.500000E+01
6.500000E+01
6.500000E+01
6.500000E+01
6.500000E+01
6.500000E+01
6.500000E+01
6.500000E+01
6.500000E+01
6.500000E+01
6.500000E+01
6.500000E+01
6.500000E+01
6.500000E+01
6.500000E+01
6.500000E+01
6.500000E+01
6.500000E+01
6.500000E+01
6.500000E+01
6.500000E+01
6.500000E+01
6.500000E+01
6.500000E+01
6.500000E+01
6.500000E+01
6.500000E+01
6.500000E+01
6.500000E+01
6.500000E+01
6.500000E+01
6.500000E+01
6.500000E+01
6.500000E+01
6.500000E+01
6.500000E+01
6.500000E+01
6.500000E+01
6.500000E+01
6.500000E+01
6.500000E+01
6.500000E+01
6.500000E+01
6.500000E+01
6.500000E+01
6.500000E+01
6.500000E+01
6.500000E+01
6.500000E+01
6.500000E+01
6.500000E+01
6.500000E+01
6.500000E+01
6.500000E+01
6.500000E+01
6.500000E+01
6.500000E+01
6.500000E+01
6.500000E+01
6.500000E+01
6.500000E+01
6.500000E+01
6.500000E+01
6.500000E+01
6.500000E+01
6.500000E+01
6.500000E+01
6.500000E+01
6.500000E+01
6.500000E+01
6.500000E+01
6.500000E+01
6.500000E+01
6.500000E+01
6.500000E+01
6.500000E+01
6.500000E+01
6.500000E+01
6.500000E+01
6.500000E+01
6.500000E+01
6.500000E+01
6.500000E+01
6.500000E+01
6.500000E+01
6.500000E+01
6.500000E+01
6.500000E+01
6.500000E+01
6.500000E+01
6.500000E+01
6.500000E+01
6.500000E+01
6.500000E+01
6.500000E+01
6.500000E+01
6.500000E+01
6.500000E+01
6.500000E+01
6.500000E+01
6.500000E+01
6.500000E+01
6.500000E+01
6.500000E+01
6.500000E+01
6.500000E+01
6.500000E+01
6.500000E+01
6.500000E+01
6.500000E+01
6.500000E+01
6.500000E+01
6.500000E+01
6.500000E+01
6.500000E+01
6.500000E+01
6.500000E+01
6.500000E+01
6.500000E+01
6.500000E+01
6.500000E+01
6.500000E+01
6.500000E+01
6.500000E+01
6.500000E+01
6.500000E+01
6.500000E+01
6.500000E+01
6.500000E+01
6.500000E+01
6.500000E+01
6.500000E+01
6.500000E+01
6.500000E+01
6.500000E+01
6.500000E+01
6.500000E+01
6.500000E+01
6.500000E+01
6.500000E+01
6.500000E+01
6.500000E+01
6.500000E+01
6.500000E+01
6.500000E+01
6.500000E+01
6.500000E+01
7.000000E+01
7.000000E+01
7.000000E+01
7.000000E+01
7.000000E+01
7.000000E+01
7.000000E+01
7.000000E+01
7.000000E+01
7.000000E+01
7.000000E+01
7.000000E+01
7.000000E+01
7.000000E+01
7.000000E+01
7.000000E+01
7.000000E+01
7.000000E+01
7.000000E+01
7.000000E+01
7.000000E+01
7.000000E+01
7.000000E+01
7.000000E+01
7.000000E+01
7.000000E+01
7.000000E+01
7.000000E+01
7.000000E+01
7.000000E+01
7.000000E+01
7.000000E+01
7.000000E+01
7.000000E+01
7.000000E+01
7.000000E+01
7.000000E+01
7.000000E+01
7.000000E+01
7.000000E+01
7.000000E+01
7.000000E+01
7.000000E+01
7.000000E+01
7.000000E+01
7.000000E+01
7.000000E+01
7.000000E+01
7.000000E+01
7.000000E+01
7.000000E+01
7.000000E+01
7.000000E+01
7.000000E+01
7.000000E+01
7.000000E+01
7.000000E+01
7.000000E+01
7.000000E+01
7.000000E+01
7.000000E+01
7.000000E+01
7.000000E+01
7.000000E+01
7.000000E+01
7.000000E+01
7.000000E+01
7.000000E+01
7.000000E+01
7.000000E+01
7.000000E+01
7.000000E+01
7.000000E+01
7.000000E+01
7.000000E+01
7.000000E+01
7.000000E+01
7.000000E+01
7.000000E+01
7.000000E+01
7.000000E+01
7.000000E+01
7.000000E+01
7.000000E+01
7.000000E+01
7.000000E+01
7.000000E+01
7.000000E+01
7.000000E+01
7.000000E+01
7.000000E+01
7.000000E+01
7.000000E+01
7.000000E+01
7.000000E+01
7.000000E+01
7.000000E+01
7.000000E+01
7.000000E+01
7.000000E+01
7.000000E+01
7.000000E+01
7.000000E+01
7.000000E+01
7.000000E+01
7.000000E+01
7.000000E+01
7.000000E+01
7.000000E+01
7.000000E+01
7.000000E+01
7.000000E+01
7.000000E+01
7.000000E+01
7.000000E+01
7.000000E+01
7.000000E+01
7.000000E+01
7.000000E+01
7.000000E+01
7.000000E+01
7.000000E+01
7.000000E+01
7.000000E+01
7.000000E+01
7.000000E+01
7.000000E+01
7.000000E+01
7.000000E+01
7.000000E+01
7.000000E+01
7.000000E+01
7.000000E+01
7.000000E+01
7.000000E+01
7.000000E+01
7.000000E+01
7.000000E+01
7.000000E+01
7.000000E+01
7.000000E+01
7.000000E+01
7.000000E+01
7.000000E+01
7.000000E+01
7.000000E+01
7.000000E+01
7.000000E+01
7.000000E+01
7.000000E+01
7.000000E+01
7.000000E+01
7.000000E+01
7.000000E+01
7.000000E+01
7.000000E+01
7.000000E+01
7.000000E+01
7.000000E+01
7.000000E+01
7.000000E+01
7.000000E+01
7.000000E+01
7.000000E+01
7.000000E+01
7.000000E+01
7.000000E+01
7.000000E+01
7.000000E+01
7.000000E+01
7.000000E+01
7.000000E+01
7.000000E+01
7.000000E+01
7.000000E+01
7.000000E+01
7.000000E+01
7.000000E+01
7.000000E+01
7.000000E+01
7.000000E+01
7.000000E+01
7.000000E+01
7.000000E+01
7.000000E+01
7.000000E+01
7.000000E+01
7.000000E+01
7.000000E+01
7.000000E+01
7.000000E+01
7.000000E+01
7.000000E+01
7.000000E+01
7.000000E+01
7.000000E+01
7.000000E+01
7.000000E+01
7.000000E+01
7.000000E+01
7.000000E+01
7.500000E+01
7.500000E+01
7.500000E+01
7.500000E+01
7.500000E+01
7.500000E+01
7.500000E+01
7.500000E+01
7.500000E+01
7.500000E+01
7.500000E+01
7.500000E+01
7.500000E+01
7.500000E+01
7.500000E+01
7.500000E+01
7.500000E+01
7.500000E+01
7.500000E+01
7.500000E+01
7.500000E+01
7.500000E+01
7.500000E+01
7.500000E+01
7.500000E+01
7.500000E+01
7.500000E+01
7.500000E+01
7.500000E+01
7.500000E+01
7.500000E+01
7.500000E+01
7.500000E+01
7.500000E+01
7.500000E+01
7.500000E+01
7.500000E+01
7.500000E+01
7.500000E+01
7.500000E+01
7.500000E+01
7.500000E+01
7.500000E+01
7.500000E+01
7.500000E+01
7.500000E+01
7.500000E+01
7.500000E+01
7.500000E+01
7.500000E+01
7.500000E+01
7.500000E+01
7.500000E+01
7.500000E+01
7.500000E+01
7.500000E+01
7.500000E+01
7.500000E+01
7.500000E+01
7.500000E+01
7.500000E+01
7.500000E+01
7.500000E+01
7.500000E+01
7.500000E+01
7.500000E+01
7.500000E+01
7.500000E+01
7.500000E+01
7.500000E+01
7.500000E+01
7.500000E+01
7.500000E+01
7.500000E+01
7.500000E+01
7.500000E+01
7.500000E+01
7.500000E+01
7.500000E+01
7.500000E+01
7.500000E+01
7.500000E+01
7.500000E+01
7.500000E+01
7.500000E+01
7.500000E+01
7.500000E+01
7.500000E+01
7.500000E+01
7.500000E+01
7.500000E+01
7.500000E+01
7.500000E+01
7.500000E+01
7.500000E+01
7.500000E+01
7.500000E+01
7.500000E+01
7.500000E+01
7.500000E+01
7.500000E+01
7.500000E+01
7.500000E+01
7.500000E+01
7.500000E+01
7.500000E+01
7.500000E+01
7.500000E+01
7.500000E+01
7.500000E+01
7.500000E+01
7.500000E+01
7.500000E+01
7.500000E+01
7.500000E+01
7.500000E+01
7.500000E+01
7.500000E+01
7.500000E+01
7.500000E+01
7.500000E+01
7.500000E+01
7.500000E+01
7.500000E+01
7.500000E+01
7.500000E+01
7.500000E+01
7.500000E+01
7.500000E+01
7.500000E+01
7.500000E+01
7.500000E+01
7.500000E+01
7.500000E+01
7.500000E+01
7.500000E+01
7.500000E+01
7.500000E+01
7.500000E+01
7.500000E+01
7.500000E+01
7.500000E+01
7.500000E+01
7.500000E+01
7.500000E+01
7.500000E+01
7.500000E+01
7.500000E+01
7.500000E+01
7.500000E+01
7.500000E+01
7.500000E+01
7.500000E+01
7.500000E+01
7.500000E+01
7.500000E+01
7.500000E+01
7.500000E+01
7.500000E+01
7.500000E+01
7.500000E+01
7.500000E+01
7.500000E+01
7.500000E+01
7.500000E+01
7.500000E+01
7.500000E+01
7.500000E+01
7.500000E+01
7.500000E+01
7.500000E+01
7.500000E+01
7.500000E+01
7.500000E+01
7.500000E+01
7.500000E+01
7.500000E+01
7.500000E+01
7.500000E+01
7.500000E+01
7.500000E+01
7.500000E+01
7.500000E+01
7.500000E+01
7.500000E+01
7.500000E+01
7.500000E+01
7.500000E+01
7.500000E+01
7.500000E+01
7.500000E+01
7.500000E+01
7.500000E+01
7.500000E+01
7.500000E+01
7.500000E+01
7.500000E+01
7.500000E+01
7.500000E+01
7.500000E+01
7.500000E+01
8.000000E+01
8.000000E+01
8.000000E+01
8.000000E+01
8.000000E+01
8.000000E+01
8.000000E+01
8.000000E+01
8.000000E+01
8.000000E+01
8.000000E+01
8.000000E+01
8.000000E+01
8.000000E+01
8.000000E+01
8.000000E+01
8.000000E+01
8.000000E+01
8.000000E+01
8.000000E+01
8.000000E+01
8.000000E+01
8.000000E+01
8.000000E+01
8.000000E+01
8.000000E+01
8.000000E+01
8.000000E+01
8.000000E+01
8.000000E+01
8.000000E+01
8.000000E+01
8.000000E+01
8.000000E+01
8.000000E+01
8.000000E+01
8.000000E+01
8.000000E+01
8.000000E+01
8.000000E+01
8.000000E+01
8.000000E+01
8.000000E+01
8.000000E+01
8.000000E+01
8.000000E+01
8.000000E+01
8.000000E+01
8.000000E+01
8.000000E+01
8.000000E+01
8.000000E+01
8.000000E+01
8.000000E+01
8.000000E+01
8.000000E+01
8.000000E+01
8.000000E+01
8.000000E+01
8.000000E+01
8.000000E+01
8.000000E+01
8.000000E+01
8.000000E+01
8.000000E+01
8.000000E+01
8.000000E+01
8.000000E+01
8.000000E+01
8.000000E+01
8.000000E+01
8.000000E+01
8.000000E+01
8.000000E+01
8.000000E+01
8.000000E+01
8.000000E+01
8.000000E+01
8.000000E+01
8.000000E+01
8.000000E+01
8.000000E+01
8.000000E+01
8.000000E+01
8.000000E+01
8.000000E+01
8.000000E+01
8.000000E+01
8.000000E+01
8.000000E+01
8.000000E+01
8.000000E+01
8.000000E+01
8.000000E+01
8.000000E+01
8.000000E+01
8.000000E+01
8.000000E+01
8.000000E+01
8.000000E+01
8.000000E+01
8.000000E+01
8.000000E+01
8.000000E+01
8.000000E+01
8.000000E+01
8.000000E+01
8.000000E+01
8.000000E+01
8.000000E+01
8.000000E+01
8.000000E+01
8.000000E+01
8.000000E+01
8.000000E+01
8.000000E+01
8.000000E+01
8.000000E+01
8.000000E+01
8.000000E+01
8.000000E+01
8.000000E+01
8.000000E+01
8.000000E+01
8.000000E+01
8.000000E+01
8.000000E+01
8.000000E+01
8.000000E+01
8.000000E+01
8.000000E+01
8.000000E+01
8.000000E+01
8.000000E+01
8.000000E+01
8.000000E+01
8.000000E+01
8.000000E+01
8.000000E+01
8.000000E+01
8.000000E+01
8.000000E+01
8.000000E+01
8.000000E+01
8.000000E+01
8.000000E+01
8.000000E+01
8.000000E+01
8.000000E+01
8.000000E+01
8.000000E+01
8.000000E+01
8.000000E+01
8.000000E+01
8.000000E+01
8.000000E+01
8.000000E+01
8.000000E+01
8.000000E+01
8.000000E+01
8.000000E+01
8.000000E+01
8.000000E+01
8.000000E+01
8.000000E+01
8.000000E+01
8.000000E+01
8.000000E+01
8.000000E+01
8.000000E+01
8.000000E+01
8.000000E+01
8.000000E+01
8.000000E+01
8.000000E+01
8.000000E+01
8.000000E+01
8.000000E+01
8.000000E+01
8.000000E+01
8.000000E+01
8.000000E+01
8.000000E+01
8.000000E+01
8.000000E+01
8.000000E+01
8.000000E+01
8.000000E+01
8.000000E+01
8.000000E+01
8.000000E+01
8.000000E+01
8.000000E+01
8.000000E+01
8.000000E+01
8.000000E+01
8.000000E+01
8.000000E+01
8.000000E+01
8.000000E+01
8.000000E+01
8.500000E+01
8.500000E+01
8.500000E+01
8.500000E+01
8.500000E+01
8.500000E+01
8.500000E+01
8.500000E+01
8.500000E+01
8.500000E+01
8.500000E+01
8.500000E+01
8.500000E+01
8.500000E+01
8.500000E+01
8.500000E+01
8.500000E+01
8.500000E+01
8.500000E+01
8.500000E+01
8.500000E+01
8.500000E+01
8.500000E+01
8.500000E+01
8.500000E+01
8.500000E+01
8.500000E+01
8.500000E+01
8.500000E+01
8.500000E+01
8.500000E+01
8.500000E+01
8.500000E+01
8.500000E+01
8.500000E+01
8.500000E+01
8.500000E+01
8.500000E+01
8.500000E+01
8.500000E+01
8.500000E+01
8.500000E+01
8.500000E+01
8.500000E+01
8.500000E+01
8.500000E+01
8.500000E+01
8.500000E+01
8.500000E+01
8.500000E+01
8.500000E+01
8.500000E+01
8.500000E+01
8.500000E+01
8.500000E+01
8.500000E+01
8.500000E+01
8.500000E+01
8.500000E+01
8.500000E+01
8.500000E+01
8.500000E+01
8.500000E+01
8.500000E+01
8.500000E+01
8.500000E+01
8.500000E+01
8.500000E+01
8.500000E+01
8.500000E+01
8.500000E+01
8.500000E+01
8.500000E+01
8.500000E+01
8.500000E+01
8.500000E+01
8.500000E+01
8.500000E+01
8.500000E+01
8.500000E+01
8.500000E+01
8.500000E+01
8.500000E+01
8.500000E+01
8.500000E+01
8.500000E+01
8.500000E+01
8.500000E+01
8.500000E+01
8.500000E+01
8.500000E+01
8.500000E+01
8.500000E+01
8.500000E+01
8.500000E+01
8.500000E+01
8.500000E+01
8.500000E+01
8.500000E+01
8.500000E+01
8.500000E+01
8.500000E+01
8.500000E+01
8.500000E+01
8.500000E+01
8.500000E+01
8.500000E+01
8.500000E+01
8.500000E+01
8.500000E+01
8.500000E+01
8.500000E+01
8.500000E+01
8.500000E+01
8.500000E+01
8.500000E+01
8.500000E+01
8.500000E+01
8.500000E+01
8.500000E+01
8.500000E+01
8.500000E+01
8.500000E+01
8.500000E+01
8.500000E+01
8.500000E+01
8.500000E+01
8.500000E+01
8.500000E+01
8.500000E+01
8.500000E+01
8.500000E+01
8.500000E+01
8.500000E+01
8.500000E+01
8.500000E+01
8.500000E+01
8.500000E+01
8.500000E+01
8.500000E+01
8.500000E+01
8.500000E+01
8.500000E+01
8.500000E+01
8.500000E+01
8.500000E+01
8.500000E+01
8.500000E+01
8.500000E+01
8.500000E+01
8.500000E+01
8.500000E+01
8.500000E+01
8.500000E+01
8.500000E+01
8.500000E+01
8.500000E+01
8.500000E+01
8.500000E+01
8.500000E+01
8.500000E+01
8.500000E+01
8.500000E+01
8.500000E+01
8.500000E+01
8.500000E+01
8.500000E+01
8.500000E+01
8.500000E+01
8.500000E+01
8.500000E+01
8.500000E+01
8.500000E+01
8.500000E+01
8.500000E+01
8.500000E+01
8.500000E+01
8.500000E+01
8.500000E+01
8.500000E+01
8.500000E+01
8.500000E+01
8.500000E+01
8.500000E+01
8.500000E+01
8.500000E+01
8.500000E+01
8.500000E+01
8.500000E+01
8.500000E+01
8.500000E+01
8.500000E+01
8.500000E+01
8.500000E+01
8.500000E+01
8.500000E+01
8.500000E+01
8.500000E+01
8.500000E+01
8.500000E+01
8.500000E+01
9.000000E+01
9.000000E+01
9.000000E+01
9.000000E+01
9.000000E+01
9.000000E+01
9.000000E+01
9.000000E+01
9.000000E+01
9.000000E+01
9.000000E+01
9.000000E+01
9.000000E+01
9.000000E+01
9.000000E+01
9.000000E+01
9.000000E+01
9.000000E+01
9.000000E+01
9.000000E+01
9.000000E+01
9.000000E+01
9.000000E+01
9.000000E+01
9.000000E+01
9.000000E+01
9.000000E+01
9.000000E+01
9.000000E+01
9.000000E+01
9.000000E+01
9.000000E+01
9.000000E+01
9.000000E+01
9.000000E+01
9.000000E+01
9.000000E+01
9.000000E+01
9.000000E+01
9.000000E+01
9.000000E+01
9.000000E+01
9.000000E+01
9.000000E+01
9.000000E+01
9.000000E+01
9.000000E+01
9.000000E+01
9.000000E+01
9.000000E+01
9.000000E+01
9.000000E+01
9.000000E+01
9.000000E+01
9.000000E+01
9.000000E+01
9.000000E+01
9.000000E+01
9.000000E+01
9.000000E+01
9.000000E+01
9.000000E+01
9.000000E+01
9.000000E+01
9.000000E+01
9.000000E+01
9.000000E+01
9.000000E+01
9.000000E+01
9.000000E+01
9.000000E+01
9.000000E+01
9.000000E+01
9.000000E+01
9.000000E+01
9.000000E+01
9.000000E+01
9.000000E+01
9.000000E+01
9.000000E+01
9.000000E+01
9.000000E+01
9.000000E+01
9.000000E+01
9.000000E+01
9.000000E+01
9.000000E+01
9.000000E+01
9.000000E+01
9.000000E+01
9.000000E+01
9.000000E+01
9.000000E+01
9.000000E+01
9.000000E+01
9.000000E+01
9.000000E+01
9.000000E+01
9.000000E+01
9.000000E+01
9.000000E+01
9.000000E+01
9.000000E+01
9.000000E+01
9.000000E+01
9.000000E+01
9.000000E+01
9.000000E+01
9.000000E+01
9.000000E+01
9.000000E+01
9.000000E+01
9.000000E+01
9.000000E+01
9.000000E+01
9.000000E+01
9.000000E+01
9.000000E+01
9.000000E+01
9.000000E+01
9.000000E+01
9.000000E+01
9.000000E+01
9.000000E+01
9.000000E+01
9.000000E+01
9.000000E+01
9.000000E+01
9.000000E+01
9.000000E+01
9.000000E+01
9.000000E+01
9.000000E+01
9.000000E+01
9.000000E+01
9.000000E+01
9.000000E+01
9.000000E+01
9.000000E+01
9.000000E+01
9.000000E+01
9.000000E+01
9.000000E+01
9.000000E+01
9.000000E+01
9.000000E+01
9.000000E+01
9.000000E+01
9.000000E+01
9.000000E+01
9.000000E+01
9.000000E+01
9.000000E+01
9.000000E+01
9.000000E+01
9.000000E+01
9.000000E+01
9.000000E+01
9.000000E+01
9.000000E+01
9.000000E+01
9.000000E+01
9.000000E+01
9.000000E+01
9.000000E+01
9.000000E+01
9.000000E+01
9.000000E+01
9.000000E+01
9.000000E+01
9.000000E+01
9.000000E+01
9.000000E+01
9.000000E+01
9.000000E+01
9.000000E+01
9.000000E+01
9.000000E+01
9.000000E+01
9.000000E+01
9.000000E+01
9.000000E+01
9.000000E+01
9.000000E+01
9.000000E+01
9.000000E+01
9.000000E+01
9.000000E+01
9.000000E+01
9.000000E+01
9.000000E+01
9.000000E+01
9.000000E+01
9.000000E+01
9.000000E+01
9.000000E+01
9.000000E+01
9.000000E+01
9.000000E+01
9.000000E+01
9.000000E+01
9.500000E+01
9.500000E+01
9.500000E+01
9.500000E+01
9.500000E+01
9.500000E+01
9.500000E+01
9.500000E+01
9.500000E+01
9.500000E+01
9.500000E+01
9.500000E+01
9.500000E+01
9.500000E+01
9.500000E+01
9.500000E+01
9.500000E+01
9.500000E+01
9.500000E+01
9.500000E+01
9.500000E+01
9.500000E+01
9.500000E+01
9.500000E+01
9.500000E+01
9.500000E+01
9.500000E+01
9.500000E+01
9.500000E+01
9.500000E+01
9.500000E+01
9.500000E+01
9.500000E+01
9.500000E+01
9.500000E+01
9.500000E+01
9.500000E+01
9.500000E+01
9.500000E+01
9.500000E+01
9.500000E+01
9.500000E+01
9.500000E+01
9.500000E+01
9.500000E+01
9.500000E+01
9.500000E+01
9.500000E+01
9.500000E+01
9.500000E+01
9.500000E+01
9.500000E+01
9.500000E+01
9.500000E+01
9.500000E+01
9.500000E+01
9.500000E+01
9.500000E+01
9.500000E+01
9.500000E+01
9.500000E+01
9.500000E+01
9.500000E+01
9.500000E+01
9.500000E+01
9.500000E+01
9.500000E+01
9.500000E+01
9.500000E+01
9.500000E+01
9.500000E+01
9.500000E+01
9.500000E+01
9.500000E+01
9.500000E+01
9.500000E+01
9.500000E+01
9.500000E+01
9.500000E+01
9.500000E+01
9.500000E+01
9.500000E+01
9.500000E+01
9.500000E+01
9.500000E+01
9.500000E+01
9.500000E+01
9.500000E+01
9.500000E+01
9.500000E+01
9.500000E+01
9.500000E+01
9.500000E+01
9.500000E+01
9.500000E+01
9.500000E+01
9.500000E+01
9.500000E+01
9.500000E+01
9.500000E+01
9.500000E+01
9.500000E+01
9.500000E+01
9.500000E+01
9.500000E+01
9.500000E+01
9.500000E+01
9.500000E+01
9.500000E+01
9.500000E+01
9.500000E+01
9.500000E+01
9.500000E+01
9.500000E+01
9.500000E+01
9.500000E+01
9.500000E+01
9.500000E+01
9.500000E+01
9.500000E+01
9.500000E+01
9.500000E+01
9.500000E+01
9.500000E+01
9.500000E+01
9.500000E+01
9.500000E+01
9.500000E+01
9.500000E+01
9.500000E+01
9.500000E+01
9.500000E+01
9.500000E+01
9.500000E+01
9.500000E+01
9.500000E+01
9.500000E+01
9.500000E+01
9.500000E+01
9.500000E+01
9.500000E+01
9.500000E+01
9.500000E+01
9.500000E+01
9.500000E+01
9.500000E+01
9.500000E+01
9.500000E+01
9.500000E+01
9.500000E+01
9.500000E+01
9.500000E+01
9.500000E+01
9.500000E+01
9.500000E+01
9.500000E+01
9.500000E+01
9.500000E+01
9.500000E+01
9.500000E+01
9.500000E+01
9.500000E+01
9.500000E+01
9.500000E+01
9.500000E+01
9.500000E+01
9.500000E+01
9.500000E+01
9.500000E+01
9.500000E+01
9.500000E+01
9.500000E+01
9.500000E+01
9.500000E+01
9.500000E+01
9.500000E+01
9.500000E+01
9.500000E+01
9.500000E+01
9.500000E+01
9.500000E+01
9.500000E+01
9.500000E+01
9.500000E+01
9.500000E+01
9.500000E+01
9.500000E+01
9.500000E+01
9.500000E+01
9.500000E+01
9.500000E+01
9.500000E+01
9.500000E+01
9.500000E+01
9.500000E+01
9.500000E+01
9.500000E+01
9.500000E+01
9.500000E+01
9.500000E+01
9.500000E+01
1.000000E+02
1.000000E+02
1.000000E+02
1.000000E+02
1.000000E+02
1.000000E+02
1.000000E+02
1.000000E+02
1.000000E+02
1.000000E+02
1.000000E+02
1.000000E+02
1.000000E+02
1.000000E+02
1.000000E+02
1.000000E+02
1.000000E+02
1.000000E+02
1.000000E+02
1.000000E+02
1.000000E+02
1.000000E+02
1.000000E+02
1.000000E+02
1.000000E+02
1.000000E+02
1.000000E+02
1.000000E+02
1.000000E+02
1.000000E+02
1.000000E+02
1.000000E+02
1.000000E+02
1.000000E+02
1.000000E+02
1.000000E+02
1.000000E+02
1.000000E+02
1.000000E+02
1.000000E+02
1.000000E+02
1.000000E+02
1.000000E+02
1.000000E+02
1.000000E+02
1.000000E+02
1.000000E+02
1.000000E+02
1.000000E+02
1.000000E+02
1.000000E+02
1.000000E+02
1.000000E+02
1.000000E+02
1.000000E+02
1.000000E+02
1.000000E+02
1.000000E+02
1.000000E+02
1.000000E+02
1.000000E+02
1.000000E+02
1.000000E+02
1.000000E+02
1.000000E+02
1.000000E+02
1.000000E+02
1.000000E+02
1.000000E+02
1.000000E+02
1.000000E+02
1.000000E+02
1.000000E+02
1.000000E+02
1.000000E+02
1.000000E+02
1.000000E+02
1.000000E+02
1.000000E+02
1.000000E+02
1.000000E+02
1.000000E+02
1.000000E+02
1.000000E+02
1.000000E+02
1.000000E+02
1.000000E+02
1.000000E+02
1.000000E+02
1.000000E+02
1.000000E+02
1.000000E+02
1.000000E+02
1.000000E+02
1.000000E+02
1.000000E+02
1.000000E+02
1.000000E+02
1.000000E+02
1.000000E+02
1.000000E+02
1.000000E+02
1.000000E+02
1.000000E+02
1.000000E+02
1.000000E+02
1.000000E+02
1.000000E+02
1.000000E+02
1.000000E+02
1.000000E+02
1.000000E+02
1.000000E+02
1.000000E+02
1.000000E+02
1.000000E+02
1.000000E+02
1.000000E+02
1.000000E+02
1.000000E+02
1.000000E+02
1.000000E+02
1.000000E+02
1.000000E+02
1.000000E+02
1.000000E+02
1.000000E+02
1.000000E+02
1.000000E+02
1.000000E+02
1.000000E+02
1.000000E+02
1.000000E+02
1.000000E+02
1.000000E+02
1.000000E+02
1.000000E+02
1.000000E+02
1.000000E+02
1.000000E+02
1.000000E+02
1.000000E+02
1.000000E+02
1.000000E+02
1.000000E+02
1.000000E+02
1.000000E+02
1.000000E+02
1.000000E+02
1.000000E+02
1.000000E+02
1.000000E+02
1.000000E+02
1.000000E+02
1.000000E+02
1.000000E+02
1.000000E+02
1.000000E+02
1.000000E+02
1.000000E+02
1.000000E+02
1.000000E+02
1.000000E+02
1.000000E+02
1.000000E+02
1.000000E+02
1.000000E+02
1.000000E+02
1.000000E+02
1.000000E+02
1.000000E+02
1.000000E+02
1.000000E+02
1.000000E+02
1.000000E+02
1.000000E+02
1.000000E+02
1.000000E+02
1.000000E+02
1.000000E+02
1.000000E+02
1.000000E+02
1.000000E+02
1.000000E+02
1.000000E+02
1.000000E+02
1.000000E+02
1.000000E+02
1.000000E+02
1.000000E+02
1.000000E+02
1.000000E+02
1.000000E+02
1.000000E+02
1.000000E+02
1.000000E+02
1.000000E+02
1.000000E+02
1.000000E+02
1.000000E+02
1.000000E+02
1.050000E+02
1.050000E+02
1.050000E+02
1.050000E+02
1.050000E+02
1.050000E+02
1.050000E+02
1.050000E+02
1.050000E+02
1.050000E+02
1.050000E+02
1.050000E+02
1.050000E+02
1.050000E+02
1.050000E+02
1.050000E+02
1.050000E+02
1.050000E+02
1.050000E+02
1.050000E+02
1.050000E+02
1.050000E+02
1.050000E+02
1.050000E+02
1.050000E+02
1.050000E+02
1.050000E+02
1.050000E+02
1.050000E+02
1.050000E+02
1.050000E+02
1.050000E+02
1.050000E+02
1.050000E+02
1.050000E+02
1.050000E+02
1.050000E+02
1.050000E+02
1.050000E+02
1.050000E+02
1.050000E+02
1.050000E+02
1.050000E+02
1.050000E+02
1.050000E+02
1.050000E+02
1.050000E+02
1.050000E+02
1.050000E+02
1.050000E+02
1.050000E+02
1.050000E+02
1.050000E+02
1.050000E+02
1.050000E+02
1.050000E+02
1.050000E+02
1.050000E+02
1.050000E+02
1.050000E+02
1.050000E+02
1.050000E+02
1.050000E+02
1.050000E+02
1.050000E+02
1.050000E+02
1.050000E+02
1.050000E+02
1.050000E+02
1.050000E+02
1.050000E+02
1.050000E+02
1.050000E+02
1.050000E+02
1.050000E+02
1.050000E+02
1.050000E+02
1.050000E+02
1.050000E+02
1.050000E+02
1.050000E+02
1.050000E+02
1.050000E+02
1.050000E+02
1.050000E+02
1.050000E+02
1.050000E+02
1.050000E+02
1.050000E+02
1.050000E+02
1.050000E+02
1.050000E+02
1.050000E+02
1.050000E+02
1.050000E+02
1.050000E+02
1.050000E+02
1.050000E+02
1.050000E+02
1.050000E+02
1.050000E+02
1.050000E+02
1.050000E+02
1.050000E+02
1.050000E+02
1.050000E+02
1.050000E+02
1.050000E+02
1.050000E+02
1.050000E+02
1.050000E+02
1.050000E+02
1.050000E+02
1.050000E+02
1.050000E+02
1.050000E+02
1.050000E+02
1.050000E+02
1.050000E+02
1.050000E+02
1.050000E+02
1.050000E+02
1.050000E+02
1.050000E+02
1.050000E+02
1.050000E+02
1.050000E+02
1.050000E+02
1.050000E+02
1.050000E+02
1.050000E+02
1.050000E+02
1.050000E+02
1.050000E+02
1.050000E+02
1.050000E+02
1.050000E+02
1.050000E+02
1.050000E+02
1.050000E+02
1.050000E+02
1.050000E+02
1.050000E+02
1.050000E+02
1.050000E+02
1.050000E+02
1.050000E+02
1.050000E+02
1.050000E+02
1.050000E+02
1.050000E+02
1.050000E+02
1.050000E+02
1.050000E+02
1.050000E+02
1.050000E+02
1.050000E+02
1.050000E+02
1.050000E+02
1.050000E+02
1.050000E+02
1.050000E+02
1.050000E+02
1.050000E+02
1.050000E+02
1.050000E+02
1.050000E+02
1.050000E+02
1.050000E+02
1.050000E+02
1.050000E+02
1.050000E+02
1.050000E+02
1.050000E+02
1.050000E+02
1.050000E+02
1.050000E+02
1.050000E+02
1.050000E+02
1.050000E+02
1.050000E+02
1.050000E+02
1.050000E+02
1.050000E+02
1.050000E+02
1.050000E+02
1.050000E+02
1.050000E+02
1.050000E+02
1.050000E+02
1.050000E+02
1.050000E+02
1.050000E+02
1.050000E+02
1.050000E+02
1.050000E+02
1.050000E+02
1.050000E+02
1.050000E+02
1.050000E+02
1.050000E+02
1.100000E+02
1.100000E+02
1.100000E+02
1.100000E+02
1.100000E+02
1.100000E+02
1.100000E+02
1.100000E+02
1.100000E+02
1.100000E+02
1.100000E+02
1.100000E+02
1.100000E+02
1.100000E+02
1.100000E+02
1.100000E+02
1.100000E+02
1.100000E+02
1.100000E+02
1.100000E+02
1.100000E+02
1.100000E+02
1.100000E+02
1.100000E+02
1.100000E+02
1.100000E+02
1.100000E+02
1.100000E+02
1.100000E+02
1.100000E+02
1.100000E+02
1.100000E+02
1.100000E+02
1.100000E+02
1.100000E+02
1.100000E+02
1.100000E+02
1.100000E+02
1.100000E+02
1.100000E+02
1.100000E+02
1.100000E+02
1.100000E+02
1.100000E+02
1.100000E+02
1.100000E+02
1.100000E+02
1.100000E+02
1.100000E+02
1.100000E+02
1.100000E+02
1.100000E+02
1.100000E+02
1.100000E+02
1.100000E+02
1.100000E+02
1.100000E+02
1.100000E+02
1.100000E+02
1.100000E+02
1.100000E+02
1.100000E+02
1.100000E+02
1.100000E+02
1.100000E+02
1.100000E+02
1.100000E+02
1.100000E+02
1.100000E+02
1.100000E+02
1.100000E+02
1.100000E+02
1.100000E+02
1.100000E+02
1.100000E+02
1.100000E+02
1.100000E+02
1.100000E+02
1.100000E+02
1.100000E+02
1.100000E+02
1.100000E+02
1.100000E+02
1.100000E+02
1.100000E+02
1.100000E+02
1.100000E+02
1.100000E+02
1.100000E+02
1.100000E+02
1.100000E+02
1.100000E+02
1.100000E+02
1.100000E+02
1.100000E+02
1.100000E+02
1.100000E+02
1.100000E+02
1.100000E+02
1.100000E+02
1.100000E+02
1.100000E+02
1.100000E+02
1.100000E+02
1.100000E+02
1.100000E+02
1.100000E+02
1.100000E+02
1.100000E+02
1.100000E+02
1.100000E+02
1.100000E+02
1.100000E+02
1.100000E+02
1.100000E+02
1.100000E+02
1.100000E+02
1.100000E+02
1.100000E+02
1.100000E+02
1.100000E+02
1.100000E+02
1.100000E+02
1.100000E+02
1.100000E+02
1.100000E+02
1.100000E+02
1.100000E+02
1.100000E+02
1.100000E+02
1.100000E+02
1.100000E+02
1.100000E+02
1.100000E+02
1.100000E+02
1.100000E+02
1.100000E+02
1.100000E+02
1.100000E+02
1.100000E+02
1.100000E+02
1.100000E+02
1.100000E+02
1.100000E+02
1.100000E+02
1.100000E+02
1.100000E+02
1.100000E+02
1.100000E+02
1.100000E+02
1.100000E+02
1.100000E+02
1.100000E+02
1.100000E+02
1.100000E+02
1.100000E+02
1.100000E+02
1.100000E+02
1.100000E+02
1.100000E+02
1.100000E+02
1.100000E+02
1.100000E+02
1.100000E+02
1.100000E+02
1.100000E+02
1.100000E+02
1.100000E+02
1.100000E+02
1.100000E+02
1.100000E+02
1.100000E+02
1.100000E+02
1.100000E+02
1.100000E+02
1.100000E+02
1.100000E+02
1.100000E+02
1.100000E+02
1.100000E+02
1.100000E+02
1.100000E+02
1.100000E+02
1.100000E+02
1.100000E+02
1.100000E+02
1.100000E+02
1.100000E+02
1.100000E+02
1.100000E+02
1.100000E+02
1.100000E+02
1.100000E+02
1.100000E+02
1.100000E+02
1.100000E+02
1.100000E+02
1.100000E+02
1.100000E+02
1.100000E+02
1.100000E+02
1.150000E+02
1.150000E+02
1.150000E+02
1.150000E+02
1.150000E+02
1.150000E+02
1.150000E+02
1.150000E+02
1.150000E+02
1.150000E+02
1.150000E+02
1.150000E+02
1.150000E+02
1.150000E+02
1.150000E+02
1.150000E+02
1.150000E+02
1.150000E+02
1.150000E+02
1.150000E+02
1.150000E+02
1.150000E+02
1.150000E+02
1.150000E+02
1.150000E+02
1.150000E+02
1.150000E+02
1.150000E+02
1.150000E+02
1.150000E+02
1.150000E+02
1.150000E+02
1.150000E+02
1.150000E+02
1.150000E+02
1.150000E+02
1.150000E+02
1.150000E+02
1.150000E+02
1.150000E+02
1.150000E+02
1.150000E+02
1.150000E+02
1.150000E+02
1.150000E+02
1.150000E+02
1.150000E+02
1.150000E+02
1.150000E+02
1.150000E+02
1.150000E+02
1.150000E+02
1.150000E+02
1.150000E+02
1.150000E+02
1.150000E+02
1.150000E+02
1.150000E+02
1.150000E+02
1.150000E+02
1.150000E+02
1.150000E+02
1.150000E+02
1.150000E+02
1.150000E+02
1.150000E+02
1.150000E+02
1.150000E+02
1.150000E+02
1.150000E+02
1.150000E+02
1.150000E+02
1.150000E+02
1.150000E+02
1.150000E+02
1.150000E+02
1.150000E+02
1.150000E+02
1.150000E+02
1.150000E+02
1.150000E+02
1.150000E+02
1.150000E+02
1.150000E+02
1.150000E+02
1.150000E+02
1.150000E+02
1.150000E+02
1.150000E+02
1.150000E+02
1.150000E+02
1.150000E+02
1.150000E+02
1.150000E+02
1.150000E+02
1.150000E+02
1.150000E+02
1.150000E+02
1.150000E+02
1.150000E+02
1.150000E+02
1.150000E+02
1.150000E+02
1.150000E+02
1.150000E+02
1.150000E+02
1.150000E+02
1.150000E+02
1.150000E+02
1.150000E+02
1.150000E+02
1.150000E+02
1.150000E+02
1.150000E+02
1.150000E+02
1.150000E+02
1.150000E+02
1.150000E+02
1.150000E+02
1.150000E+02
1.150000E+02
1.150000E+02
1.150000E+02
1.150000E+02
1.150000E+02
1.150000E+02
1.150000E+02
1.150000E+02
1.150000E+02
1.150000E+02
1.150000E+02
1.150000E+02
1.150000E+02
1.150000E+02
1.150000E+02
1.150000E+02
1.150000E+02
1.150000E+02
1.150000E+02
1.150000E+02
1.150000E+02
1.150000E+02
1.150000E+02
1.150000E+02
1.150000E+02
1.150000E+02
1.150000E+02
1.150000E+02
1.150000E+02
1.150000E+02
1.150000E+02
1.150000E+02
1.150000E+02
1.150000E+02
1.150000E+02
1.150000E+02
1.150000E+02
1.150000E+02
1.150000E+02
1.150000E+02
1.150000E+02
1.150000E+02
1.150000E+02
1.150000E+02
1.150000E+02
1.150000E+02
1.150000E+02
1.150000E+02
1.150000E+02
1.150000E+02
1.150000E+02
1.150000E+02
1.150000E+02
1.150000E+02
1.150000E+02
1.150000E+02
1.150000E+02
1.150000E+02
1.150000E+02
1.150000E+02
1.150000E+02
1.150000E+02
1.150000E+02
1.150000E+02
1.150000E+02
1.150000E+02
1.150000E+02
1.150000E+02
1.150000E+02
1.150000E+02
1.150000E+02
1.150000E+02
1.150000E+02
1.150000E+02
1.150000E+02
1.150000E+02
1.150000E+02
1.150000E+02
1.150000E+02
1.150000E+02
1.150000E+02
1.200000E+02
1.200000E+02
1.200000E+02
1.200000E+02
1.200000E+02
1.200000E+02
1.200000E+02
1.200000E+02
1.200000E+02
1.200000E+02
1.200000E+02
1.200000E+02
1.200000E+02
1.200000E+02
1.200000E+02
1.200000E+02
1.200000E+02
1.200000E+02
1.200000E+02
1.200000E+02
1.200000E+02
1.200000E+02
1.200000E+02
1.200000E+02
1.200000E+02
1.200000E+02
1.200000E+02
1.200000E+02
1.200000E+02
1.200000E+02
1.200000E+02
1.200000E+02
1.200000E+02
1.200000E+02
1.200000E+02
1.200000E+02
1.200000E+02
1.200000E+02
1.200000E+02
1.200000E+02
1.200000E+02
1.200000E+02
1.200000E+02
1.200000E+02
1.200000E+02
1.200000E+02
1.200000E+02
1.200000E+02
1.200000E+02
1.200000E+02
1.200000E+02
1.200000E+02
1.200000E+02
1.200000E+02
1.200000E+02
1.200000E+02
1.200000E+02
1.200000E+02
1.200000E+02
1.200000E+02
1.200000E+02
1.200000E+02
1.200000E+02
1.200000E+02
1.200000E+02
1.200000E+02
1.200000E+02
1.200000E+02
1.200000E+02
1.200000E+02
1.200000E+02
1.200000E+02
1.200000E+02
1.200000E+02
1.200000E+02
1.200000E+02
1.200000E+02
1.200000E+02
1.200000E+02
1.200000E+02
1.200000E+02
1.200000E+02
1.200000E+02
1.200000E+02
1.200000E+02
1.200000E+02
1.200000E+02
1.200000E+02
1.200000E+02
1.200000E+02
1.200000E+02
1.200000E+02
1.200000E+02
1.200000E+02
1.200000E+02
1.200000E+02
1.200000E+02
1.200000E+02
1.200000E+02
1.200000E+02
1.200000E+02
1.200000E+02
1.200000E+02
1.200000E+02
1.200000E+02
1.200000E+02
1.200000E+02
1.200000E+02
1.200000E+02
1.200000E+02
1.200000E+02
1.200000E+02
1.200000E+02
1.200000E+02
1.200000E+02
1.200000E+02
1.200000E+02
1.200000E+02
1.200000E+02
1.200000E+02
1.200000E+02
1.200000E+02
1.200000E+02
1.200000E+02
1.200000E+02
1.200000E+02
1.200000E+02
1.200000E+02
1.200000E+02
1.200000E+02
1.200000E+02
1.200000E+02
1.200000E+02
1.200000E+02
1.200000E+02
1.200000E+02
1.200000E+02
1.200000E+02
1.200000E+02
1.200000E+02
1.200000E+02
1.200000E+02
1.200000E+02
1.200000E+02
1.200000E+02
1.200000E+02
1.200000E+02
1.200000E+02
1.200000E+02
1.200000E+02
1.200000E+02
1.200000E+02
1.200000E+02
1.200000E+02
1.200000E+02
1.200000E+02
1.200000E+02
1.200000E+02
1.200000E+02
1.200000E+02
1.200000E+02
1.200000E+02
1.200000E+02
1.200000E+02
1.200000E+02
1.200000E+02
1.200000E+02
1.200000E+02
1.200000E+02
1.200000E+02
1.200000E+02
1.200000E+02
1.200000E+02
1.200000E+02
1.200000E+02
1.200000E+02
1.200000E+02
1.200000E+02
1.200000E+02
1.200000E+02
1.200000E+02
1.200000E+02
1.200000E+02
1.200000E+02
1.200000E+02
1.200000E+02
1.200000E+02
1.200000E+02
1.200000E+02
1.200000E+02
1.200000E+02
1.200000E+02
1.200000E+02
1.200000E+02
1.200000E+02
1.200000E+02
1.200000E+02
1.200000E+02
1.200000E+02
1.200000E+02
1.200000E+02
1.250000E+02
1.250000E+02
1.250000E+02
1.250000E+02
1.250000E+02
1.250000E+02
1.250000E+02
1.250000E+02
1.250000E+02
1.250000E+02
1.250000E+02
1.250000E+02
1.250000E+02
1.250000E+02
1.250000E+02
1.250000E+02
1.250000E+02
1.250000E+02
1.250000E+02
1.250000E+02
1.250000E+02
1.250000E+02
1.250000E+02
1.250000E+02
1.250000E+02
1.250000E+02
1.250000E+02
1.250000E+02
1.250000E+02
1.250000E+02
1.250000E+02
1.250000E+02
1.250000E+02
1.250000E+02
1.250000E+02
1.250000E+02
1.250000E+02
1.250000E+02
1.250000E+02
1.250000E+02
1.250000E+02
1.250000E+02
1.250000E+02
1.250000E+02
1.250000E+02
1.250000E+02
1.250000E+02
1.250000E+02
1.250000E+02
1.250000E+02
1.250000E+02
1.250000E+02
1.250000E+02
1.250000E+02
1.250000E+02
1.250000E+02
1.250000E+02
1.250000E+02
1.250000E+02
1.250000E+02
1.250000E+02
1.250000E+02
1.250000E+02
1.250000E+02
1.250000E+02
1.250000E+02
1.250000E+02
1.250000E+02
1.250000E+02
1.250000E+02
1.250000E+02
1.250000E+02
1.250000E+02
1.250000E+02
1.250000E+02
1.250000E+02
1.250000E+02
1.250000E+02
1.250000E+02
1.250000E+02
1.250000E+02
1.250000E+02
1.250000E+02
1.250000E+02
1.250000E+02
1.250000E+02
1.250000E+02
1.250000E+02
1.250000E+02
1.250000E+02
1.250000E+02
1.250000E+02
1.250000E+02
1.250000E+02
1.250000E+02
1.250000E+02
1.250000E+02
1.250000E+02
1.250000E+02
1.250000E+02
1.250000E+02
1.250000E+02
1.250000E+02
1.250000E+02
1.250000E+02
1.250000E+02
1.250000E+02
1.250000E+02
1.250000E+02
1.250000E+02
1.250000E+02
1.250000E+02
1.250000E+02
1.250000E+02
1.250000E+02
1.250000E+02
1.250000E+02
1.250000E+02
1.250000E+02
1.250000E+02
1.250000E+02
1.250000E+02
1.250000E+02
1.250000E+02
1.250000E+02
1.250000E+02
1.250000E+02
1.250000E+02
1.250000E+02
1.250000E+02
1.250000E+02
1.250000E+02
1.250000E+02
1.250000E+02
1.250000E+02
1.250000E+02
1.250000E+02
1.250000E+02
1.250000E+02
1.250000E+02
1.250000E+02
1.250000E+02
1.250000E+02
1.250000E+02
1.250000E+02
1.250000E+02
1.250000E+02
1.250000E+02
1.250000E+02
1.250000E+02
1.250000E+02
1.250000E+02
1.250000E+02
1.250000E+02
1.250000E+02
1.250000E+02
1.250000E+02
1.250000E+02
1.250000E+02
1.250000E+02
1.250000E+02
1.250000E+02
1.250000E+02
1.250000E+02
1.250000E+02
1.250000E+02
1.250000E+02
1.250000E+02
1.250000E+02
1.250000E+02
1.250000E+02
1.250000E+02
1.250000E+02
1.250000E+02
1.250000E+02
1.250000E+02
1.250000E+02
1.250000E+02
1.250000E+02
1.250000E+02
1.250000E+02
1.250000E+02
1.250000E+02
1.250000E+02
1.250000E+02
1.250000E+02
1.250000E+02
1.250000E+02
1.250000E+02
1.250000E+02
1.250000E+02
1.250000E+02
1.250000E+02
1.250000E+02
1.250000E+02
1.250000E+02
1.250000E+02
1.250000E+02
1.250000E+02
1.250000E+02
1.250000E+02
1.300000E+02
1.300000E+02
1.300000E+02
1.300000E+02
1.300000E+02
1.300000E+02
1.300000E+02
1.300000E+02
1.300000E+02
1.300000E+02
1.300000E+02
1.300000E+02
1.300000E+02
1.300000E+02
1.300000E+02
1.300000E+02
1.300000E+02
1.300000E+02
1.300000E+02
1.300000E+02
1.300000E+02
1.300000E+02
1.300000E+02
1.300000E+02
1.300000E+02
1.300000E+02
1.300000E+02
1.300000E+02
1.300000E+02
1.300000E+02
1.300000E+02
1.300000E+02
1.300000E+02
1.300000E+02
1.300000E+02
1.300000E+02
1.300000E+02
1.300000E+02
1.300000E+02
1.300000E+02
1.300000E+02
1.300000E+02
1.300000E+02
1.300000E+02
1.300000E+02
1.300000E+02
1.300000E+02
1.300000E+02
1.300000E+02
1.300000E+02
1.300000E+02
1.300000E+02
1.300000E+02
1.300000E+02
1.300000E+02
1.300000E+02
1.300000E+02
1.300000E+02
1.300000E+02
1.300000E+02
1.300000E+02
1.300000E+02
1.300000E+02
1.300000E+02
1.300000E+02
1.300000E+02
1.300000E+02
1.300000E+02
1.300000E+02
1.300000E+02
1.300000E+02
1.300000E+02
1.300000E+02
1.300000E+02
1.300000E+02
1.300000E+02
1.300000E+02
1.300000E+02
1.300000E+02
1.300000E+02
1.300000E+02
1.300000E+02
1.300000E+02
1.300000E+02
1.300000E+02
1.300000E+02
1.300000E+02
1.300000E+02
1.300000E+02
1.300000E+02
1.300000E+02
1.300000E+02
1.300000E+02
1.300000E+02
1.300000E+02
1.300000E+02
1.300000E+02
1.300000E+02
1.300000E+02
1.300000E+02
1.300000E+02
1.300000E+02
1.300000E+02
1.300000E+02
1.300000E+02
1.300000E+02
1.300000E+02
1.300000E+02
1.300000E+02
1.300000E+02
1.300000E+02
1.300000E+02
1.300000E+02
1.300000E+02
1.300000E+02
1.300000E+02
1.300000E+02
1.300000E+02
1.300000E+02
1.300000E+02
1.300000E+02
1.300000E+02
1.300000E+02
1.300000E+02
1.300000E+02
1.300000E+02
1.300000E+02
1.300000E+02
1.300000E+02
1.300000E+02
1.300000E+02
1.300000E+02
1.300000E+02
1.300000E+02
1.300000E+02
1.300000E+02
1.300000E+02
1.300000E+02
1.300000E+02
1.300000E+02
1.300000E+02
1.300000E+02
1.300000E+02
1.300000E+02
1.300000E+02
1.300000E+02
1.300000E+02
1.300000E+02
1.300000E+02
1.300000E+02
1.300000E+02
1.300000E+02
1.300000E+02
1.300000E+02
1.300000E+02
1.300000E+02
1.300000E+02
1.300000E+02
1.300000E+02
1.300000E+02
1.300000E+02
1.300000E+02
1.300000E+02
1.300000E+02
1.300000E+02
1.300000E+02
1.300000E+02
1.300000E+02
1.300000E+02
1.300000E+02
1.300000E+02
1.300000E+02
1.300000E+02
1.300000E+02
1.300000E+02
1.300000E+02
1.300000E+02
1.300000E+02
1.300000E+02
1.300000E+02
1.300000E+02
1.300000E+02
1.300000E+02
1.300000E+02
1.300000E+02
1.300000E+02
1.300000E+02
1.300000E+02
1.300000E+02
1.300000E+02
1.300000E+02
1.300000E+02
1.300000E+02
1.300000E+02
1.300000E+02
1.300000E+02
1.300000E+02
1.300000E+02
1.300000E+02
1.300000E+02
1.300000E+02
1.350000E+02
1.350000E+02
1.350000E+02
1.350000E+02
1.350000E+02
1.350000E+02
1.350000E+02
1.350000E+02
1.350000E+02
1.350000E+02
1.350000E+02
1.350000E+02
1.350000E+02
1.350000E+02
1.350000E+02
1.350000E+02
1.350000E+02
1.350000E+02
1.350000E+02
1.350000E+02
1.350000E+02
1.350000E+02
1.350000E+02
1.350000E+02
1.350000E+02
1.350000E+02
1.350000E+02
1.350000E+02
1.350000E+02
1.350000E+02
1.350000E+02
1.350000E+02
1.350000E+02
1.350000E+02
1.350000E+02
1.350000E+02
1.350000E+02
1.350000E+02
1.350000E+02
1.350000E+02
1.350000E+02
1.350000E+02
1.350000E+02
1.350000E+02
1.350000E+02
1.350000E+02
1.350000E+02
1.350000E+02
1.350000E+02
1.350000E+02
1.350000E+02
1.350000E+02
1.350000E+02
1.350000E+02
1.350000E+02
1.350000E+02
1.350000E+02
1.350000E+02
1.350000E+02
1.350000E+02
1.350000E+02
1.350000E+02
1.350000E+02
1.350000E+02
1.350000E+02
1.350000E+02
1.350000E+02
1.350000E+02
1.350000E+02
1.350000E+02
1.350000E+02
1.350000E+02
1.350000E+02
1.350000E+02
1.350000E+02
1.350000E+02
1.350000E+02
1.350000E+02
1.350000E+02
1.350000E+02
1.350000E+02
1.350000E+02
1.350000E+02
1.350000E+02
1.350000E+02
1.350000E+02
1.350000E+02
1.350000E+02
1.350000E+02
1.350000E+02
1.350000E+02
1.350000E+02
1.350000E+02
1.350000E+02
1.350000E+02
1.350000E+02
1.350000E+02
1.350000E+02
1.350000E+02
1.350000E+02
1.350000E+02
1.350000E+02
1.350000E+02
1.350000E+02
1.350000E+02
1.350000E+02
1.350000E+02
1.350000E+02
1.350000E+02
1.350000E+02
1.350000E+02
1.350000E+02
1.350000E+02
1.350000E+02
1.350000E+02
1.350000E+02
1.350000E+02
1.350000E+02
1.350000E+02
1.350000E+02
1.350000E+02
1.350000E+02
1.350000E+02
1.350000E+02
1.350000E+02
1.350000E+02
1.350000E+02
1.350000E+02
1.350000E+02
1.350000E+02
1.350000E+02
1.350000E+02
1.350000E+02
1.350000E+02
1.350000E+02
1.350000E+02
1.350000E+02
1.350000E+02
1.350000E+02
1.350000E+02
1.350000E+02
1.350000E+02
1.350000E+02
1.350000E+02
1.350000E+02
1.350000E+02
1.350000E+02
1.350000E+02
1.350000E+02
1.350000E+02
1.350000E+02
1.350000E+02
1.350000E+02
1.350000E+02
1.350000E+02
1.350000E+02
1.350000E+02
1.350000E+02
1.350000E+02
1.350000E+02
1.350000E+02
1.350000E+02
1.350000E+02
1.350000E+02
1.350000E+02
1.350000E+02
1.350000E+02
1.350000E+02
1.350000E+02
1.350000E+02
1.350000E+02
1.350000E+02
1.350000E+02
1.350000E+02
1.350000E+02
1.350000E+02
1.350000E+02
1.350000E+02
1.350000E+02
1.350000E+02
1.350000E+02
1.350000E+02
1.350000E+02
1.350000E+02
1.350000E+02
1.350000E+02
1.350000E+02
1.350000E+02
1.350000E+02
1.350000E+02
1.350000E+02
1.350000E+02
1.350000E+02
1.350000E+02
1.350000E+02
1.350000E+02
1.350000E+02
1.350000E+02
1.350000E+02
1.350000E+02
1.350000E+02
1.400000E+02
1.400000E+02
1.400000E+02
1.400000E+02
1.400000E+02
1.400000E+02
1.400000E+02
1.400000E+02
1.400000E+02
1.400000E+02
1.400000E+02
1.400000E+02
1.400000E+02
1.400000E+02
1.400000E+02
1.400000E+02
1.400000E+02
1.400000E+02
1.400000E+02
1.400000E+02
1.400000E+02
1.400000E+02
1.400000E+02
1.400000E+02
1.400000E+02
1.400000E+02
1.400000E+02
1.400000E+02
1.400000E+02
1.400000E+02
1.400000E+02
1.400000E+02
1.400000E+02
1.400000E+02
1.400000E+02
1.400000E+02
1.400000E+02
1.400000E+02
1.400000E+02
1.400000E+02
1.400000E+02
1.400000E+02
1.400000E+02
1.400000E+02
1.400000E+02
1.400000E+02
1.400000E+02
1.400000E+02
1.400000E+02
1.400000E+02
1.400000E+02
1.400000E+02
1.400000E+02
1.400000E+02
1.400000E+02
1.400000E+02
1.400000E+02
1.400000E+02
1.400000E+02
1.400000E+02
1.400000E+02
1.400000E+02
1.400000E+02
1.400000E+02
1.400000E+02
1.400000E+02
1.400000E+02
1.400000E+02
1.400000E+02
1.400000E+02
1.400000E+02
1.400000E+02
1.400000E+02
1.400000E+02
1.400000E+02
1.400000E+02
1.400000E+02
1.400000E+02
1.400000E+02
1.400000E+02
1.400000E+02
1.400000E+02
1.400000E+02
1.400000E+02
1.400000E+02
1.400000E+02
1.400000E+02
1.400000E+02
1.400000E+02
1.400000E+02
1.400000E+02
1.400000E+02
1.400000E+02
1.400000E+02
1.400000E+02
1.400000E+02
1.400000E+02
1.400000E+02
1.400000E+02
1.400000E+02
1.400000E+02
1.400000E+02
1.400000E+02
1.400000E+02
1.400000E+02
1.400000E+02
1.400000E+02
1.400000E+02
1.400000E+02
1.400000E+02
1.400000E+02
1.400000E+02
1.400000E+02
1.400000E+02
1.400000E+02
1.400000E+02
1.400000E+02
1.400000E+02
1.400000E+02
1.400000E+02
1.400000E+02
1.400000E+02
1.400000E+02
1.400000E+02
1.400000E+02
1.400000E+02
1.400000E+02
1.400000E+02
1.400000E+02
1.400000E+02
1.400000E+02
1.400000E+02
1.400000E+02
1.400000E+02
1.400000E+02
1.400000E+02
1.400000E+02
1.400000E+02
1.400000E+02
1.400000E+02
1.400000E+02
1.400000E+02
1.400000E+02
1.400000E+02
1.400000E+02
1.400000E+02
1.400000E+02
1.400000E+02
1.400000E+02
1.400000E+02
1.400000E+02
1.400000E+02
1.400000E+02
1.400000E+02
1.400000E+02
1.400000E+02
1.400000E+02
1.400000E+02
1.400000E+02
1.400000E+02
1.400000E+02
1.400000E+02
1.400000E+02
1.400000E+02
1.400000E+02
1.400000E+02
1.400000E+02
1.400000E+02
1.400000E+02
1.400000E+02
1.400000E+02
1.400000E+02
1.400000E+02
1.400000E+02
1.400000E+02
1.400000E+02
1.400000E+02
1.400000E+02
1.400000E+02
1.400000E+02
1.400000E+02
1.400000E+02
1.400000E+02
1.400000E+02
1.400000E+02
1.400000E+02
1.400000E+02
1.400000E+02
1.400000E+02
1.400000E+02
1.400000E+02
1.400000E+02
1.400000E+02
1.400000E+02
1.400000E+02
1.400000E+02
1.400000E+02
1.400000E+02
1.400000E+02
1.400000E+02
1.400000E+02
1.450000E+02
1.450000E+02
1.450000E+02
1.450000E+02
1.450000E+02
1.450000E+02
1.450000E+02
1.450000E+02
1.450000E+02
1.450000E+02
1.450000E+02
1.450000E+02
1.450000E+02
1.450000E+02
1.450000E+02
1.450000E+02
1.450000E+02
1.450000E+02
1.450000E+02
1.450000E+02
1.450000E+02
1.450000E+02
1.450000E+02
1.450000E+02
1.450000E+02
1.450000E+02
1.450000E+02
1.450000E+02
1.450000E+02
1.450000E+02
1.450000E+02
1.450000E+02
1.450000E+02
1.450000E+02
1.450000E+02
1.450000E+02
1.450000E+02
1.450000E+02
1.450000E+02
1.450000E+02
1.450000E+02
1.450000E+02
1.450000E+02
1.450000E+02
1.450000E+02
1.450000E+02
1.450000E+02
1.450000E+02
1.450000E+02
1.450000E+02
1.450000E+02
1.450000E+02
1.450000E+02
1.450000E+02
1.450000E+02
1.450000E+02
1.450000E+02
1.450000E+02
1.450000E+02
1.450000E+02
1.450000E+02
1.450000E+02
1.450000E+02
1.450000E+02
1.450000E+02
1.450000E+02
1.450000E+02
1.450000E+02
1.450000E+02
1.450000E+02
1.450000E+02
1.450000E+02
1.450000E+02
1.450000E+02
1.450000E+02
1.450000E+02
1.450000E+02
1.450000E+02
1.450000E+02
1.450000E+02
1.450000E+02
1.450000E+02
1.450000E+02
1.450000E+02
1.450000E+02
1.450000E+02
1.450000E+02
1.450000E+02
1.450000E+02
1.450000E+02
1.450000E+02
1.450000E+02
1.450000E+02
1.450000E+02
1.450000E+02
1.450000E+02
1.450000E+02
1.450000E+02
1.450000E+02
1.450000E+02
1.450000E+02
1.450000E+02
1.450000E+02
1.450000E+02
1.450000E+02
1.450000E+02
1.450000E+02
1.450000E+02
1.450000E+02
1.450000E+02
1.450000E+02
1.450000E+02
1.450000E+02
1.450000E+02
1.450000E+02
1.450000E+02
1.450000E+02
1.450000E+02
1.450000E+02
1.450000E+02
1.450000E+02
1.450000E+02
1.450000E+02
1.450000E+02
1.450000E+02
1.450000E+02
1.450000E+02
1.450000E+02
1.450000E+02
1.450000E+02
1.450000E+02
1.450000E+02
1.450000E+02
1.450000E+02
1.450000E+02
1.450000E+02
1.450000E+02
1.450000E+02
1.450000E+02
1.450000E+02
1.450000E+02
1.450000E+02
1.450000E+02
1.450000E+02
1.450000E+02
1.450000E+02
1.450000E+02
1.450000E+02
1.450000E+02
1.450000E+02
1.450000E+02
1.450000E+02
1.450000E+02
1.450000E+02
1.450000E+02
1.450000E+02
1.450000E+02
1.450000E+02
1.450000E+02
1.450000E+02
1.450000E+02
1.450000E+02
1.450000E+02
1.450000E+02
1.450000E+02
1.450000E+02
1.450000E+02
1.450000E+02
1.450000E+02
1.450000E+02
1.450000E+02
1.450000E+02
1.450000E+02
1.450000E+02
1.450000E+02
1.450000E+02
1.450000E+02
1.450000E+02
1.450000E+02
1.450000E+02
1.450000E+02
1.450000E+02
1.450000E+02
1.450000E+02
1.450000E+02
1.450000E+02
1.450000E+02
1.450000E+02
1.450000E+02
1.450000E+02
1.450000E+02
1.450000E+02
1.450000E+02
1.450000E+02
1.450000E+02
1.450000E+02
1.450000E+02
1.450000E+02
1.450000E+02
1.450000E+02
1.450000E+02
1.500000E+02
1.500000E+02
1.500000E+02
1.500000E+02
1.500000E+02
1.500000E+02
1.500000E+02
1.500000E+02
1.500000E+02
1.500000E+02
1.500000E+02
1.500000E+02
1.500000E+02
1.500000E+02
1.500000E+02
1.500000E+02
1.500000E+02
1.500000E+02
1.500000E+02
1.500000E+02
1.500000E+02
1.500000E+02
1.500000E+02
1.500000E+02
1.500000E+02
1.500000E+02
1.500000E+02
1.500000E+02
1.500000E+02
1.500000E+02
1.500000E+02
1.500000E+02
1.500000E+02
1.500000E+02
1.500000E+02
1.500000E+02
1.500000E+02
1.500000E+02
1.500000E+02
1.500000E+02
1.500000E+02
1.500000E+02
1.500000E+02
1.500000E+02
1.500000E+02
1.500000E+02
1.500000E+02
1.500000E+02
1.500000E+02
1.500000E+02
1.500000E+02
1.500000E+02
1.500000E+02
1.500000E+02
1.500000E+02
1.500000E+02
1.500000E+02
1.500000E+02
1.500000E+02
1.500000E+02
1.500000E+02
1.500000E+02
1.500000E+02
1.500000E+02
1.500000E+02
1.500000E+02
1.500000E+02
1.500000E+02
1.500000E+02
1.500000E+02
1.500000E+02
1.500000E+02
1.500000E+02
1.500000E+02
1.500000E+02
1.500000E+02
1.500000E+02
1.500000E+02
1.500000E+02
1.500000E+02
1.500000E+02
1.500000E+02
1.500000E+02
1.500000E+02
1.500000E+02
1.500000E+02
1.500000E+02
1.500000E+02
1.500000E+02
1.500000E+02
1.500000E+02
1.500000E+02
1.500000E+02
1.500000E+02
1.500000E+02
1.500000E+02
1.500000E+02
1.500000E+02
1.500000E+02
1.500000E+02
1.500000E+02
1.500000E+02
1.500000E+02
1.500000E+02
1.500000E+02
1.500000E+02
1.500000E+02
1.500000E+02
1.500000E+02
1.500000E+02
1.500000E+02
1.500000E+02
1.500000E+02
1.500000E+02
1.500000E+02
1.500000E+02
1.500000E+02
1.500000E+02
1.500000E+02
1.500000E+02
1.500000E+02
1.500000E+02
1.500000E+02
1.500000E+02
1.500000E+02
1.500000E+02
1.500000E+02
1.500000E+02
1.500000E+02
1.500000E+02
1.500000E+02
1.500000E+02
1.500000E+02
1.500000E+02
1.500000E+02
1.500000E+02
1.500000E+02
1.500000E+02
1.500000E+02
1.500000E+02
1.500000E+02
1.500000E+02
1.500000E+02
1.500000E+02
1.500000E+02
1.500000E+02
1.500000E+02
1.500000E+02
1.500000E+02
1.500000E+02
1.500000E+02
1.500000E+02
1.500000E+02
1.500000E+02
1.500000E+02
1.500000E+02
1.500000E+02
1.500000E+02
1.500000E+02
1.500000E+02
1.500000E+02
1.500000E+02
1.500000E+02
1.500000E+02
1.500000E+02
1.500000E+02
1.500000E+02
1.500000E+02
1.500000E+02
1.500000E+02
1.500000E+02
1.500000E+02
1.500000E+02
1.500000E+02
1.500000E+02
1.500000E+02
1.500000E+02
1.500000E+02
1.500000E+02
1.500000E+02
1.500000E+02
1.500000E+02
1.500000E+02
1.500000E+02
1.500000E+02
1.500000E+02
1.500000E+02
1.500000E+02
1.500000E+02
1.500000E+02
1.500000E+02
1.500000E+02
1.500000E+02
1.500000E+02
1.500000E+02
1.500000E+02
1.500000E+02
1.500000E+02
1.500000E+02
1.500000E+02
1.500000E+02
1.550000E+02
1.550000E+02
1.550000E+02
1.550000E+02
1.550000E+02
1.550000E+02
1.550000E+02
1.550000E+02
1.550000E+02
1.550000E+02
1.550000E+02
1.550000E+02
1.550000E+02
1.550000E+02
1.550000E+02
1.550000E+02
1.550000E+02
1.550000E+02
1.550000E+02
1.550000E+02
1.550000E+02
1.550000E+02
1.550000E+02
1.550000E+02
1.550000E+02
1.550000E+02
1.550000E+02
1.550000E+02
1.550000E+02
1.550000E+02
1.550000E+02
1.550000E+02
1.550000E+02
1.550000E+02
1.550000E+02
1.550000E+02
1.550000E+02
1.550000E+02
1.550000E+02
1.550000E+02
1.550000E+02
1.550000E+02
1.550000E+02
1.550000E+02
1.550000E+02
1.550000E+02
1.550000E+02
1.550000E+02
1.550000E+02
1.550000E+02
1.550000E+02
1.550000E+02
1.550000E+02
1.550000E+02
1.550000E+02
1.550000E+02
1.550000E+02
1.550000E+02
1.550000E+02
1.550000E+02
1.550000E+02
1.550000E+02
1.550000E+02
1.550000E+02
1.550000E+02
1.550000E+02
1.550000E+02
1.550000E+02
1.550000E+02
1.550000E+02
1.550000E+02
1.550000E+02
1.550000E+02
1.550000E+02
1.550000E+02
1.550000E+02
1.550000E+02
1.550000E+02
1.550000E+02
1.550000E+02
1.550000E+02
1.550000E+02
1.550000E+02
1.550000E+02
1.550000E+02
1.550000E+02
1.550000E+02
1.550000E+02
1.550000E+02
1.550000E+02
1.550000E+02
1.550000E+02
1.550000E+02
1.550000E+02
1.550000E+02
1.550000E+02
1.550000E+02
1.550000E+02
1.550000E+02
1.550000E+02
1.550000E+02
1.550000E+02
1.550000E+02
1.550000E+02
1.550000E+02
1.550000E+02
1.550000E+02
1.550000E+02
1.550000E+02
1.550000E+02
1.550000E+02
1.550000E+02
1.550000E+02
1.550000E+02
1.550000E+02
1.550000E+02
1.550000E+02
1.550000E+02
1.550000E+02
1.550000E+02
1.550000E+02
1.550000E+02
1.550000E+02
1.550000E+02
1.550000E+02
1.550000E+02
1.550000E+02
1.550000E+02
1.550000E+02
1.550000E+02
1.550000E+02
1.550000E+02
1.550000E+02
1.550000E+02
1.550000E+02
1.550000E+02
1.550000E+02
1.550000E+02
1.550000E+02
1.550000E+02
1.550000E+02
1.550000E+02
1.550000E+02
1.550000E+02
1.550000E+02
1.550000E+02
1.550000E+02
1.550000E+02
1.550000E+02
1.550000E+02
1.550000E+02
1.550000E+02
1.550000E+02
1.550000E+02
1.550000E+02
1.550000E+02
1.550000E+02
1.550000E+02
1.550000E+02
1.550000E+02
1.550000E+02
1.550000E+02
1.550000E+02
1.550000E+02
1.550000E+02
1.550000E+02
1.550000E+02
1.550000E+02
1.550000E+02
1.550000E+02
1.550000E+02
1.550000E+02
1.550000E+02
1.550000E+02
1.550000E+02
1.550000E+02
1.550000E+02
1.550000E+02
1.550000E+02
1.550000E+02
1.550000E+02
1.550000E+02
1.550000E+02
1.550000E+02
1.550000E+02
1.550000E+02
1.550000E+02
1.550000E+02
1.550000E+02
1.550000E+02
1.550000E+02
1.550000E+02
1.550000E+02
1.550000E+02
1.550000E+02
1.550000E+02
1.550000E+02
1.550000E+02
1.550000E+02
1.550000E+02
1.550000E+02
1.600000E+02
1.600000E+02
1.600000E+02
1.600000E+02
1.600000E+02
1.600000E+02
1.600000E+02
1.600000E+02
1.600000E+02
1.600000E+02
1.600000E+02
1.600000E+02
1.600000E+02
1.600000E+02
1.600000E+02
1.600000E+02
1.600000E+02
1.600000E+02
1.600000E+02
1.600000E+02
1.600000E+02
1.600000E+02
1.600000E+02
1.600000E+02
1.600000E+02
1.600000E+02
1.600000E+02
1.600000E+02
1.600000E+02
1.600000E+02
1.600000E+02
1.600000E+02
1.600000E+02
1.600000E+02
1.600000E+02
1.600000E+02
1.600000E+02
1.600000E+02
1.600000E+02
1.600000E+02
1.600000E+02
1.600000E+02
1.600000E+02
1.600000E+02
1.600000E+02
1.600000E+02
1.600000E+02
1.600000E+02
1.600000E+02
1.600000E+02
1.600000E+02
1.600000E+02
1.600000E+02
1.600000E+02
1.600000E+02
1.600000E+02
1.600000E+02
1.600000E+02
1.600000E+02
1.600000E+02
1.600000E+02
1.600000E+02
1.600000E+02
1.600000E+02
1.600000E+02
1.600000E+02
1.600000E+02
1.600000E+02
1.600000E+02
1.600000E+02
1.600000E+02
1.600000E+02
1.600000E+02
1.600000E+02
1.600000E+02
1.600000E+02
1.600000E+02
1.600000E+02
1.600000E+02
1.600000E+02
1.600000E+02
1.600000E+02
1.600000E+02
1.600000E+02
1.600000E+02
1.600000E+02
1.600000E+02
1.600000E+02
1.600000E+02
1.600000E+02
1.600000E+02
1.600000E+02
1.600000E+02
1.600000E+02
1.600000E+02
1.600000E+02
1.600000E+02
1.600000E+02
1.600000E+02
1.600000E+02
1.600000E+02
1.600000E+02
1.600000E+02
1.600000E+02
1.600000E+02
1.600000E+02
1.600000E+02
1.600000E+02
1.600000E+02
1.600000E+02
1.600000E+02
1.600000E+02
1.600000E+02
1.600000E+02
1.600000E+02
1.600000E+02
1.600000E+02
1.600000E+02
1.600000E+02
1.600000E+02
1.600000E+02
1.600000E+02
1.600000E+02
1.600000E+02
1.600000E+02
1.600000E+02
1.600000E+02
1.600000E+02
1.600000E+02
1.600000E+02
1.600000E+02
1.600000E+02
1.600000E+02
1.600000E+02
1.600000E+02
1.600000E+02
1.600000E+02
1.600000E+02
1.600000E+02
1.600000E+02
1.600000E+02
1.600000E+02
1.600000E+02
1.600000E+02
1.600000E+02
1.600000E+02
1.600000E+02
1.600000E+02
1.600000E+02
1.600000E+02
1.600000E+02
1.600000E+02
1.600000E+02
1.600000E+02
1.600000E+02
1.600000E+02
1.600000E+02
1.600000E+02
1.600000E+02
1.600000E+02
1.600000E+02
1.600000E+02
1.600000E+02
1.600000E+02
1.600000E+02
1.600000E+02
1.600000E+02
1.600000E+02
1.600000E+02
1.600000E+02
1.600000E+02
1.600000E+02
1.600000E+02
1.600000E+02
1.600000E+02
1.600000E+02
1.600000E+02
1.600000E+02
1.600000E+02
1.600000E+02
1.600000E+02
1.600000E+02
1.600000E+02
1.600000E+02
1.600000E+02
1.600000E+02
1.600000E+02
1.600000E+02
1.600000E+02
1.600000E+02
1.600000E+02
1.600000E+02
1.600000E+02
1.600000E+02
1.600000E+02
1.600000E+02
1.600000E+02
1.600000E+02
1.600000E+02
1.600000E+02
1.600000E+02
1.650000E+02
1.650000E+02
1.650000E+02
1.650000E+02
1.650000E+02
1.650000E+02
1.650000E+02
1.650000E+02
1.650000E+02
1.650000E+02
1.650000E+02
1.650000E+02
1.650000E+02
1.650000E+02
1.650000E+02
1.650000E+02
1.650000E+02
1.650000E+02
1.650000E+02
1.650000E+02
1.650000E+02
1.650000E+02
1.650000E+02
1.650000E+02
1.650000E+02
1.650000E+02
1.650000E+02
1.650000E+02
1.650000E+02
1.650000E+02
1.650000E+02
1.650000E+02
1.650000E+02
1.650000E+02
1.650000E+02
1.650000E+02
1.650000E+02
1.650000E+02
1.650000E+02
1.650000E+02
1.650000E+02
1.650000E+02
1.650000E+02
1.650000E+02
1.650000E+02
1.650000E+02
1.650000E+02
1.650000E+02
1.650000E+02
1.650000E+02
1.650000E+02
1.650000E+02
1.650000E+02
1.650000E+02
1.650000E+02
1.650000E+02
1.650000E+02
1.650000E+02
1.650000E+02
1.650000E+02
1.650000E+02
1.650000E+02
1.650000E+02
1.650000E+02
1.650000E+02
1.650000E+02
1.650000E+02
1.650000E+02
1.650000E+02
1.650000E+02
1.650000E+02
1.650000E+02
1.650000E+02
1.650000E+02
1.650000E+02
1.650000E+02
1.650000E+02
1.650000E+02
1.650000E+02
1.650000E+02
1.650000E+02
1.650000E+02
1.650000E+02
1.650000E+02
1.650000E+02
1.650000E+02
1.650000E+02
1.650000E+02
1.650000E+02
1.650000E+02
1.650000E+02
1.650000E+02
1.650000E+02
1.650000E+02
1.650000E+02
1.650000E+02
1.650000E+02
1.650000E+02
1.650000E+02
1.650000E+02
1.650000E+02
1.650000E+02
1.650000E+02
1.650000E+02
1.650000E+02
1.650000E+02
1.650000E+02
1.650000E+02
1.650000E+02
1.650000E+02
1.650000E+02
1.650000E+02
1.650000E+02
1.650000E+02
1.650000E+02
1.650000E+02
1.650000E+02
1.650000E+02
1.650000E+02
1.650000E+02
1.650000E+02
1.650000E+02
1.650000E+02
1.650000E+02
1.650000E+02
1.650000E+02
1.650000E+02
1.650000E+02
1.650000E+02
1.650000E+02
1.650000E+02
1.650000E+02
1.650000E+02
1.650000E+02
1.650000E+02
1.650000E+02
1.650000E+02
1.650000E+02
1.650000E+02
1.650000E+02
1.650000E+02
1.650000E+02
1.650000E+02
1.650000E+02
1.650000E+02
1.650000E+02
1.650000E+02
1.650000E+02
1.650000E+02
1.650000E+02
1.650000E+02
1.650000E+02
1.650000E+02
1.650000E+02
1.650000E+02
1.650000E+02
1.650000E+02
1.650000E+02
1.650000E+02
1.650000E+02
1.650000E+02
1.650000E+02
1.650000E+02
1.650000E+02
1.650000E+02
1.650000E+02
1.650000E+02
1.650000E+02
1.650000E+02
1.650000E+02
1.650000E+02
1.650000E+02
1.650000E+02
1.650000E+02
1.650000E+02
1.650000E+02
1.650000E+02
1.650000E+02
1.650000E+02
1.650000E+02
1.650000E+02
1.650000E+02
1.650000E+02
1.650000E+02
1.650000E+02
1.650000E+02
1.650000E+02
1.650000E+02
1.650000E+02
1.650000E+02
1.650000E+02
1.650000E+02
1.650000E+02
1.650000E+02
1.650000E+02
1.650000E+02
1.650000E+02
1.650000E+02
1.650000E+02
1.650000E+02
1.650000E+02
1.700000E+02
1.700000E+02
1.700000E+02
1.700000E+02
1.700000E+02
1.700000E+02
1.700000E+02
1.700000E+02
1.700000E+02
1.700000E+02
1.700000E+02
1.700000E+02
1.700000E+02
1.700000E+02
1.700000E+02
1.700000E+02
1.700000E+02
1.700000E+02
1.700000E+02
1.700000E+02
1.700000E+02
1.700000E+02
1.700000E+02
1.700000E+02
1.700000E+02
1.700000E+02
1.700000E+02
1.700000E+02
1.700000E+02
1.700000E+02
1.700000E+02
1.700000E+02
1.700000E+02
1.700000E+02
1.700000E+02
1.700000E+02
1.700000E+02
1.700000E+02
1.700000E+02
1.700000E+02
1.700000E+02
1.700000E+02
1.700000E+02
1.700000E+02
1.700000E+02
1.700000E+02
1.700000E+02
1.700000E+02
1.700000E+02
1.700000E+02
1.700000E+02
1.700000E+02
1.700000E+02
1.700000E+02
1.700000E+02
1.700000E+02
1.700000E+02
1.700000E+02
1.700000E+02
1.700000E+02
1.700000E+02
1.700000E+02
1.700000E+02
1.700000E+02
1.700000E+02
1.700000E+02
1.700000E+02
1.700000E+02
1.700000E+02
1.700000E+02
1.700000E+02
1.700000E+02
1.700000E+02
1.700000E+02
1.700000E+02
1.700000E+02
1.700000E+02
1.700000E+02
1.700000E+02
1.700000E+02
1.700000E+02
1.700000E+02
1.700000E+02
1.700000E+02
1.700000E+02
1.700000E+02
1.700000E+02
1.700000E+02
1.700000E+02
1.700000E+02
1.700000E+02
1.700000E+02
1.700000E+02
1.700000E+02
1.700000E+02
1.700000E+02
1.700000E+02
1.700000E+02
1.700000E+02
1.700000E+02
1.700000E+02
1.700000E+02
1.700000E+02
1.700000E+02
1.700000E+02
1.700000E+02
1.700000E+02
1.700000E+02
1.700000E+02
1.700000E+02
1.700000E+02
1.700000E+02
1.700000E+02
1.700000E+02
1.700000E+02
1.700000E+02
1.700000E+02
1.700000E+02
1.700000E+02
1.700000E+02
1.700000E+02
1.700000E+02
1.700000E+02
1.700000E+02
1.700000E+02
1.700000E+02
1.700000E+02
1.700000E+02
1.700000E+02
1.700000E+02
1.700000E+02
1.700000E+02
1.700000E+02
1.700000E+02
1.700000E+02
1.700000E+02
1.700000E+02
1.700000E+02
1.700000E+02
1.700000E+02
1.700000E+02
1.700000E+02
1.700000E+02
1.700000E+02
1.700000E+02
1.700000E+02
1.700000E+02
1.700000E+02
1.700000E+02
1.700000E+02
1.700000E+02
1.700000E+02
1.700000E+02
1.700000E+02
1.700000E+02
1.700000E+02
1.700000E+02
1.700000E+02
1.700000E+02
1.700000E+02
1.700000E+02
1.700000E+02
1.700000E+02
1.700000E+02
1.700000E+02
1.700000E+02
1.700000E+02
1.700000E+02
1.700000E+02
1.700000E+02
1.700000E+02
1.700000E+02
1.700000E+02
1.700000E+02
1.700000E+02
1.700000E+02
1.700000E+02
1.700000E+02
1.700000E+02
1.700000E+02
1.700000E+02
1.700000E+02
1.700000E+02
1.700000E+02
1.700000E+02
1.700000E+02
1.700000E+02
1.700000E+02
1.700000E+02
1.700000E+02
1.700000E+02
1.700000E+02
1.700000E+02
1.700000E+02
1.700000E+02
1.700000E+02
1.700000E+02
1.700000E+02
1.700000E+02
1.700000E+02
1.700000E+02
1.750000E+02
1.750000E+02
1.750000E+02
1.750000E+02
1.750000E+02
1.750000E+02
1.750000E+02
1.750000E+02
1.750000E+02
1.750000E+02
1.750000E+02
1.750000E+02
1.750000E+02
1.750000E+02
1.750000E+02
1.750000E+02
1.750000E+02
1.750000E+02
1.750000E+02
1.750000E+02
1.750000E+02
1.750000E+02
1.750000E+02
1.750000E+02
1.750000E+02
1.750000E+02
1.750000E+02
1.750000E+02
1.750000E+02
1.750000E+02
1.750000E+02
1.750000E+02
1.750000E+02
1.750000E+02
1.750000E+02
1.750000E+02
1.750000E+02
1.750000E+02
1.750000E+02
1.750000E+02
1.750000E+02
1.750000E+02
1.750000E+02
1.750000E+02
1.750000E+02
1.750000E+02
1.750000E+02
1.750000E+02
1.750000E+02
1.750000E+02
1.750000E+02
1.750000E+02
1.750000E+02
1.750000E+02
1.750000E+02
1.750000E+02
1.750000E+02
1.750000E+02
1.750000E+02
1.750000E+02
1.750000E+02
1.750000E+02
1.750000E+02
1.750000E+02
1.750000E+02
1.750000E+02
1.750000E+02
1.750000E+02
1.750000E+02
1.750000E+02
1.750000E+02
1.750000E+02
1.750000E+02
1.750000E+02
1.750000E+02
1.750000E+02
1.750000E+02
1.750000E+02
1.750000E+02
1.750000E+02
1.750000E+02
1.750000E+02
1.750000E+02
1.750000E+02
1.750000E+02
1.750000E+02
1.750000E+02
1.750000E+02
1.750000E+02
1.750000E+02
1.750000E+02
1.750000E+02
1.750000E+02
1.750000E+02
1.750000E+02
1.750000E+02
1.750000E+02
1.750000E+02
1.750000E+02
1.750000E+02
1.750000E+02
1.750000E+02
1.750000E+02
1.750000E+02
1.750000E+02
1.750000E+02
1.750000E+02
1.750000E+02
1.750000E+02
1.750000E+02
1.750000E+02
1.750000E+02
1.750000E+02
1.750000E+02
1.750000E+02
1.750000E+02
1.750000E+02
1.750000E+02
1.750000E+02
1.750000E+02
1.750000E+02
1.750000E+02
1.750000E+02
1.750000E+02
1.750000E+02
1.750000E+02
1.750000E+02
1.750000E+02
1.750000E+02
1.750000E+02
1.750000E+02
1.750000E+02
1.750000E+02
1.750000E+02
1.750000E+02
1.750000E+02
1.750000E+02
1.750000E+02
1.750000E+02
1.750000E+02
1.750000E+02
1.750000E+02
1.750000E+02
1.750000E+02
1.750000E+02
1.750000E+02
1.750000E+02
1.750000E+02
1.750000E+02
1.750000E+02
1.750000E+02
1.750000E+02
1.750000E+02
1.750000E+02
1.750000E+02
1.750000E+02
1.750000E+02
1.750000E+02
1.750000E+02
1.750000E+02
1.750000E+02
1.750000E+02
1.750000E+02
1.750000E+02
1.750000E+02
1.750000E+02
1.750000E+02
1.750000E+02
1.750000E+02
1.750000E+02
1.750000E+02
1.750000E+02
1.750000E+02
1.750000E+02
1.750000E+02
1.750000E+02
1.750000E+02
1.750000E+02
1.750000E+02
1.750000E+02
1.750000E+02
1.750000E+02
1.750000E+02
1.750000E+02
1.750000E+02
1.750000E+02
1.750000E+02
1.750000E+02
1.750000E+02
1.750000E+02
1.750000E+02
1.750000E+02
1.750000E+02
1.750000E+02
1.750000E+02
1.750000E+02
1.750000E+02
1.750000E+02
1.750000E+02
1.750000E+02
1.750000E+02
1.800000E+02
1.800000E+02
1.800000E+02
1.800000E+02
1.800000E+02
1.800000E+02
1.800000E+02
1.800000E+02
1.800000E+02
1.800000E+02
1.800000E+02
1.800000E+02
1.800000E+02
1.800000E+02
1.800000E+02
1.800000E+02
1.800000E+02
1.800000E+02
1.800000E+02
1.800000E+02
1.800000E+02
1.800000E+02
1.800000E+02
1.800000E+02
1.800000E+02
1.800000E+02
1.800000E+02
1.800000E+02
1.800000E+02
1.800000E+02
1.800000E+02
1.800000E+02
1.800000E+02
1.800000E+02
1.800000E+02
1.800000E+02
1.800000E+02
1.800000E+02
1.800000E+02
1.800000E+02
1.800000E+02
1.800000E+02
1.800000E+02
1.800000E+02
1.800000E+02
1.800000E+02
1.800000E+02
1.800000E+02
1.800000E+02
1.800000E+02
1.800000E+02
1.800000E+02
1.800000E+02
1.800000E+02
1.800000E+02
1.800000E+02
1.800000E+02
1.800000E+02
1.800000E+02
1.800000E+02
1.800000E+02
1.800000E+02
1.800000E+02
1.800000E+02
1.800000E+02
1.800000E+02
1.800000E+02
1.800000E+02
1.800000E+02
1.800000E+02
1.800000E+02
1.800000E+02
1.800000E+02
1.800000E+02
1.800000E+02
1.800000E+02
1.800000E+02
1.800000E+02
1.800000E+02
1.800000E+02
1.800000E+02
1.800000E+02
1.800000E+02
1.800000E+02
1.800000E+02
1.800000E+02
1.800000E+02
1.800000E+02
1.800000E+02
1.800000E+02
1.800000E+02
1.800000E+02
1.800000E+02
1.800000E+02
1.800000E+02
1.800000E+02
1.800000E+02
1.800000E+02
1.800000E+02
1.800000E+02
1.800000E+02
1.800000E+02
1.800000E+02
1.800000E+02
1.800000E+02
1.800000E+02
1.800000E+02
1.800000E+02
1.800000E+02
1.800000E+02
1.800000E+02
1.800000E+02
1.800000E+02
1.800000E+02
1.800000E+02
1.800000E+02
1.800000E+02
1.800000E+02
1.800000E+02
1.800000E+02
1.800000E+02
1.800000E+02
1.800000E+02
1.800000E+02
1.800000E+02
1.800000E+02
1.800000E+02
1.800000E+02
1.800000E+02
1.800000E+02
1.800000E+02
1.800000E+02
1.800000E+02
1.800000E+02
1.800000E+02
1.800000E+02
1.800000E+02
1.800000E+02
1.800000E+02
1.800000E+02
1.800000E+02
1.800000E+02
1.800000E+02
1.800000E+02
1.800000E+02
1.800000E+02
1.800000E+02
1.800000E+02
1.800000E+02
1.800000E+02
1.800000E+02
1.800000E+02
1.800000E+02
1.800000E+02
1.800000E+02
1.800000E+02
1.800000E+02
1.800000E+02
1.800000E+02
1.800000E+02
1.800000E+02
1.800000E+02
1.800000E+02
1.800000E+02
1.800000E+02
1.800000E+02
1.800000E+02
1.800000E+02
1.800000E+02
1.800000E+02
1.800000E+02
1.800000E+02
1.800000E+02
1.800000E+02
1.800000E+02
1.800000E+02
1.800000E+02
1.800000E+02
1.800000E+02
1.800000E+02
1.800000E+02
1.800000E+02
1.800000E+02
1.800000E+02
1.800000E+02
1.800000E+02
1.800000E+02
1.800000E+02
1.800000E+02
1.800000E+02
1.800000E+02
1.800000E+02
1.800000E+02
1.800000E+02
1.800000E+02
1.800000E+02
1.800000E+02
1.800000E+02
1.800000E+02
1.800000E+02
1.800000E+02
1.850000E+02
1.850000E+02
1.850000E+02
1.850000E+02
1.850000E+02
1.850000E+02
1.850000E+02
1.850000E+02
1.850000E+02
1.850000E+02
1.850000E+02
1.850000E+02
1.850000E+02
1.850000E+02
1.850000E+02
1.850000E+02
1.850000E+02
1.850000E+02
1.850000E+02
1.850000E+02
1.850000E+02
1.850000E+02
1.850000E+02
1.850000E+02
1.850000E+02
1.850000E+02
1.850000E+02
1.850000E+02
1.850000E+02
1.850000E+02
1.850000E+02
1.850000E+02
1.850000E+02
1.850000E+02
1.850000E+02
1.850000E+02
1.850000E+02
1.850000E+02
1.850000E+02
1.850000E+02
1.850000E+02
1.850000E+02
1.850000E+02
1.850000E+02
1.850000E+02
1.850000E+02
1.850000E+02
1.850000E+02
1.850000E+02
1.850000E+02
1.850000E+02
1.850000E+02
1.850000E+02
1.850000E+02
1.850000E+02
1.850000E+02
1.850000E+02
1.850000E+02
1.850000E+02
1.850000E+02
1.850000E+02
1.850000E+02
1.850000E+02
1.850000E+02
1.850000E+02
1.850000E+02
1.850000E+02
1.850000E+02
1.850000E+02
1.850000E+02
1.850000E+02
1.850000E+02
1.850000E+02
1.850000E+02
1.850000E+02
1.850000E+02
1.850000E+02
1.850000E+02
1.850000E+02
1.850000E+02
1.850000E+02
1.850000E+02
1.850000E+02
1.850000E+02
1.850000E+02
1.850000E+02
1.850000E+02
1.850000E+02
1.850000E+02
1.850000E+02
1.850000E+02
1.850000E+02
1.850000E+02
1.850000E+02
1.850000E+02
1.850000E+02
1.850000E+02
1.850000E+02
1.850000E+02
1.850000E+02
1.850000E+02
1.850000E+02
1.850000E+02
1.850000E+02
1.850000E+02
1.850000E+02
1.850000E+02
1.850000E+02
1.850000E+02
1.850000E+02
1.850000E+02
1.850000E+02
1.850000E+02
1.850000E+02
1.850000E+02
1.850000E+02
1.850000E+02
1.850000E+02
1.850000E+02
1.850000E+02
1.850000E+02
1.850000E+02
1.850000E+02
1.850000E+02
1.850000E+02
1.850000E+02
1.850000E+02
1.850000E+02
1.850000E+02
1.850000E+02
1.850000E+02
1.850000E+02
1.850000E+02
1.850000E+02
1.850000E+02
1.850000E+02
1.850000E+02
1.850000E+02
1.850000E+02
1.850000E+02
1.850000E+02
1.850000E+02
1.850000E+02
1.850000E+02
1.850000E+02
1.850000E+02
1.850000E+02
1.850000E+02
1.850000E+02
1.850000E+02
1.850000E+02
1.850000E+02
1.850000E+02
1.850000E+02
1.850000E+02
1.850000E+02
1.850000E+02
1.850000E+02
1.850000E+02
1.850000E+02
1.850000E+02
1.850000E+02
1.850000E+02
1.850000E+02
1.850000E+02
1.850000E+02
1.850000E+02
1.850000E+02
1.850000E+02
1.850000E+02
1.850000E+02
1.850000E+02
1.850000E+02
1.850000E+02
1.850000E+02
1.850000E+02
1.850000E+02
1.850000E+02
1.850000E+02
1.850000E+02
1.850000E+02
1.850000E+02
1.850000E+02
1.850000E+02
1.850000E+02
1.850000E+02
1.850000E+02
1.850000E+02
1.850000E+02
1.850000E+02
1.850000E+02
1.850000E+02
1.850000E+02
1.850000E+02
1.850000E+02
1.850000E+02
1.850000E+02
1.850000E+02
1.850000E+02
1.850000E+02
1.850000E+02
1.900000E+02
1.900000E+02
1.900000E+02
1.900000E+02
1.900000E+02
1.900000E+02
1.900000E+02
1.900000E+02
1.900000E+02
1.900000E+02
1.900000E+02
1.900000E+02
1.900000E+02
1.900000E+02
1.900000E+02
1.900000E+02
1.900000E+02
1.900000E+02
1.900000E+02
1.900000E+02
1.900000E+02
1.900000E+02
1.900000E+02
1.900000E+02
1.900000E+02
1.900000E+02
1.900000E+02
1.900000E+02
1.900000E+02
1.900000E+02
1.900000E+02
1.900000E+02
1.900000E+02
1.900000E+02
1.900000E+02
1.900000E+02
1.900000E+02
1.900000E+02
1.900000E+02
1.900000E+02
1.900000E+02
1.900000E+02
1.900000E+02
1.900000E+02
1.900000E+02
1.900000E+02
1.900000E+02
1.900000E+02
1.900000E+02
1.900000E+02
1.900000E+02
1.900000E+02
1.900000E+02
1.900000E+02
1.900000E+02
1.900000E+02
1.900000E+02
1.900000E+02
1.900000E+02
1.900000E+02
1.900000E+02
1.900000E+02
1.900000E+02
1.900000E+02
1.900000E+02
1.900000E+02
1.900000E+02
1.900000E+02
1.900000E+02
1.900000E+02
1.900000E+02
1.900000E+02
1.900000E+02
1.900000E+02
1.900000E+02
1.900000E+02
1.900000E+02
1.900000E+02
1.900000E+02
1.900000E+02
1.900000E+02
1.900000E+02
1.900000E+02
1.900000E+02
1.900000E+02
1.900000E+02
1.900000E+02
1.900000E+02
1.900000E+02
1.900000E+02
1.900000E+02
1.900000E+02
1.900000E+02
1.900000E+02
1.900000E+02
1.900000E+02
1.900000E+02
1.900000E+02
1.900000E+02
1.900000E+02
1.900000E+02
1.900000E+02
1.900000E+02
1.900000E+02
1.900000E+02
1.900000E+02
1.900000E+02
1.900000E+02
1.900000E+02
1.900000E+02
1.900000E+02
1.900000E+02
1.900000E+02
1.900000E+02
1.900000E+02
1.900000E+02
1.900000E+02
1.900000E+02
1.900000E+02
1.900000E+02
1.900000E+02
1.900000E+02
1.900000E+02
1.900000E+02
1.900000E+02
1.900000E+02
1.900000E+02
1.900000E+02
1.900000E+02
1.900000E+02
1.900000E+02
1.900000E+02
1.900000E+02
1.900000E+02
1.900000E+02
1.900000E+02
1.900000E+02
1.900000E+02
1.900000E+02
1.900000E+02
1.900000E+02
1.900000E+02
1.900000E+02
1.900000E+02
1.900000E+02
1.900000E+02
1.900000E+02
1.900000E+02
1.900000E+02
1.900000E+02
1.900000E+02
1.900000E+02
1.900000E+02
1.900000E+02
1.900000E+02
1.900000E+02
1.900000E+02
1.900000E+02
1.900000E+02
1.900000E+02
1.900000E+02
1.900000E+02
1.900000E+02
1.900000E+02
1.900000E+02
1.900000E+02
1.900000E+02
1.900000E+02
1.900000E+02
1.900000E+02
1.900000E+02
1.900000E+02
1.900000E+02
1.900000E+02
1.900000E+02
1.900000E+02
1.900000E+02
1.900000E+02
1.900000E+02
1.900000E+02
1.900000E+02
1.900000E+02
1.900000E+02
1.900000E+02
1.900000E+02
1.900000E+02
1.900000E+02
1.900000E+02
1.900000E+02
1.900000E+02
1.900000E+02
1.900000E+02
1.900000E+02
1.900000E+02
1.900000E+02
1.900000E+02
1.900000E+02
1.900000E+02
1.900000E+02
1.900000E+02
1.900000E+02
1.950000E+02
1.950000E+02
1.950000E+02
1.950000E+02
1.950000E+02
1.950000E+02
1.950000E+02
1.950000E+02
1.950000E+02
1.950000E+02
1.950000E+02
1.950000E+02
1.950000E+02
1.950000E+02
1.950000E+02
1.950000E+02
1.950000E+02
1.950000E+02
1.950000E+02
1.950000E+02
1.950000E+02
1.950000E+02
1.950000E+02
1.950000E+02
1.950000E+02
1.950000E+02
1.950000E+02
1.950000E+02
1.950000E+02
1.950000E+02
1.950000E+02
1.950000E+02
1.950000E+02
1.950000E+02
1.950000E+02
1.950000E+02
1.950000E+02
1.950000E+02
1.950000E+02
1.950000E+02
1.950000E+02
1.950000E+02
1.950000E+02
1.950000E+02
1.950000E+02
1.950000E+02
1.950000E+02
1.950000E+02
1.950000E+02
1.950000E+02
1.950000E+02
1.950000E+02
1.950000E+02
1.950000E+02
1.950000E+02
1.950000E+02
1.950000E+02
1.950000E+02
1.950000E+02
1.950000E+02
1.950000E+02
1.950000E+02
1.950000E+02
1.950000E+02
1.950000E+02
1.950000E+02
1.950000E+02
1.950000E+02
1.950000E+02
1.950000E+02
1.950000E+02
1.950000E+02
1.950000E+02
1.950000E+02
1.950000E+02
1.950000E+02
1.950000E+02
1.950000E+02
1.950000E+02
1.950000E+02
1.950000E+02
1.950000E+02
1.950000E+02
1.950000E+02
1.950000E+02
1.950000E+02
1.950000E+02
1.950000E+02
1.950000E+02
1.950000E+02
1.950000E+02
1.950000E+02
1.950000E+02
1.950000E+02
1.950000E+02
1.950000E+02
1.950000E+02
1.950000E+02
1.950000E+02
1.950000E+02
1.950000E+02
1.950000E+02
1.950000E+02
1.950000E+02
1.950000E+02
1.950000E+02
1.950000E+02
1.950000E+02
1.950000E+02
1.950000E+02
1.950000E+02
1.950000E+02
1.950000E+02
1.950000E+02
1.950000E+02
1.950000E+02
1.950000E+02
1.950000E+02
1.950000E+02
1.950000E+02
1.950000E+02
1.950000E+02
1.950000E+02
1.950000E+02
1.950000E+02
1.950000E+02
1.950000E+02
1.950000E+02
1.950000E+02
1.950000E+02
1.950000E+02
1.950000E+02
1.950000E+02
1.950000E+02
1.950000E+02
1.950000E+02
1.950000E+02
1.950000E+02
1.950000E+02
1.950000E+02
1.950000E+02
1.950000E+02
1.950000E+02
1.950000E+02
1.950000E+02
1.950000E+02
1.950000E+02
1.950000E+02
1.950000E+02
1.950000E+02
1.950000E+02
1.950000E+02
1.950000E+02
1.950000E+02
1.950000E+02
1.950000E+02
1.950000E+02
1.950000E+02
1.950000E+02
1.950000E+02
1.950000E+02
1.950000E+02
1.950000E+02
1.950000E+02
1.950000E+02
1.950000E+02
1.950000E+02
1.950000E+02
1.950000E+02
1.950000E+02
1.950000E+02
1.950000E+02
1.950000E+02
1.950000E+02
1.950000E+02
1.950000E+02
1.950000E+02
1.950000E+02
1.950000E+02
1.950000E+02
1.950000E+02
1.950000E+02
1.950000E+02
1.950000E+02
1.950000E+02
1.950000E+02
1.950000E+02
1.950000E+02
1.950000E+02
1.950000E+02
1.950000E+02
1.950000E+02
1.950000E+02
1.950000E+02
1.950000E+02
1.950000E+02
1.950000E+02
1.950000E+02
1.950000E+02
1.950000E+02
1.950000E+02
2.000000E+02
2.000000E+02
2.000000E+02
2.000000E+02
2.000000E+02
2.000000E+02
2.000000E+02
2.000000E+02
2.000000E+02
2.000000E+02
2.000000E+02
2.000000E+02
2.000000E+02
2.000000E+02
2.000000E+02
2.000000E+02
2.000000E+02
2.000000E+02
2.000000E+02
2.000000E+02
2.000000E+02
2.000000E+02
2.000000E+02
2.000000E+02
2.000000E+02
2.000000E+02
2.000000E+02
2.000000E+02
2.000000E+02
2.000000E+02
2.000000E+02
2.000000E+02
2.000000E+02
2.000000E+02
2.000000E+02
2.000000E+02
2.000000E+02
2.000000E+02
2.000000E+02
2.000000E+02
2.000000E+02
2.000000E+02
2.000000E+02
2.000000E+02
2.000000E+02
2.000000E+02
2.000000E+02
2.000000E+02
2.000000E+02
2.000000E+02
2.000000E+02
2.000000E+02
2.000000E+02
2.000000E+02
2.000000E+02
2.000000E+02
2.000000E+02
2.000000E+02
2.000000E+02
2.000000E+02
2.000000E+02
2.000000E+02
2.000000E+02
2.000000E+02
2.000000E+02
2.000000E+02
2.000000E+02
2.000000E+02
2.000000E+02
2.000000E+02
2.000000E+02
2.000000E+02
2.000000E+02
2.000000E+02
2.000000E+02
2.000000E+02
2.000000E+02
2.000000E+02
2.000000E+02
2.000000E+02
2.000000E+02
2.000000E+02
2.000000E+02
2.000000E+02
2.000000E+02
2.000000E+02
2.000000E+02
2.000000E+02
2.000000E+02
2.000000E+02
2.000000E+02
2.000000E+02
2.000000E+02
2.000000E+02
2.000000E+02
2.000000E+02
2.000000E+02
2.000000E+02
2.000000E+02
2.000000E+02
2.000000E+02
2.000000E+02
2.000000E+02
2.000000E+02
2.000000E+02
2.000000E+02
2.000000E+02
2.000000E+02
2.000000E+02
2.000000E+02
2.000000E+02
2.000000E+02
2.000000E+02
2.000000E+02
2.000000E+02
2.000000E+02
2.000000E+02
2.000000E+02
2.000000E+02
2.000000E+02
2.000000E+02
2.000000E+02
2.000000E+02
2.000000E+02
2.000000E+02
2.000000E+02
2.000000E+02
2.000000E+02
2.000000E+02
2.000000E+02
2.000000E+02
2.000000E+02
2.000000E+02
2.000000E+02
2.000000E+02
2.000000E+02
2.000000E+02
2.000000E+02
2.000000E+02
2.000000E+02
2.000000E+02
2.000000E+02
2.000000E+02
2.000000E+02
2.000000E+02
2.000000E+02
2.000000E+02
2.000000E+02
2.000000E+02
2.000000E+02
2.000000E+02
2.000000E+02
2.000000E+02
2.000000E+02
2.000000E+02
2.000000E+02
2.000000E+02
2.000000E+02
2.000000E+02
2.000000E+02
2.000000E+02
2.000000E+02
2.000000E+02
2.000000E+02
2.000000E+02
2.000000E+02
2.000000E+02
2.000000E+02
2.000000E+02
2.000000E+02
2.000000E+02
2.000000E+02
2.000000E+02
2.000000E+02
2.000000E+02
2.000000E+02
2.000000E+02
2.000000E+02
2.000000E+02
2.000000E+02
2.000000E+02
2.000000E+02
2.000000E+02
2.000000E+02
2.000000E+02
2.000000E+02
2.000000E+02
2.000000E+02
2.000000E+02
2.000000E+02
2.000000E+02
2.000000E+02
2.000000E+02
2.000000E+02
2.000000E+02
2.000000E+02
2.000000E+02
2.000000E+02
2.000000E+02
2.000000E+02
2.000000E+02
2.050000E+02
2.050000E+02
2.050000E+02
2.050000E+02
2.050000E+02
2.050000E+02
2.050000E+02
2.050000E+02
2.050000E+02
2.050000E+02
2.050000E+02
2.050000E+02
2.050000E+02
2.050000E+02
2.050000E+02
2.050000E+02
2.050000E+02
2.050000E+02
2.050000E+02
2.050000E+02
2.050000E+02
2.050000E+02
2.050000E+02
2.050000E+02
2.050000E+02
2.050000E+02
2.050000E+02
2.050000E+02
2.050000E+02
2.050000E+02
2.050000E+02
2.050000E+02
2.050000E+02
2.050000E+02
2.050000E+02
2.050000E+02
2.050000E+02
2.050000E+02
2.050000E+02
2.050000E+02
2.050000E+02
2.050000E+02
2.050000E+02
2.050000E+02
2.050000E+02
2.050000E+02
2.050000E+02
2.050000E+02
2.050000E+02
2.050000E+02
2.050000E+02
2.050000E+02
2.050000E+02
2.050000E+02
2.050000E+02
2.050000E+02
2.050000E+02
2.050000E+02
2.050000E+02
2.050000E+02
2.050000E+02
2.050000E+02
2.050000E+02
2.050000E+02
2.050000E+02
2.050000E+02
2.050000E+02
2.050000E+02
2.050000E+02
2.050000E+02
2.050000E+02
2.050000E+02
2.050000E+02
2.050000E+02
2.050000E+02
2.050000E+02
2.050000E+02
2.050000E+02
2.050000E+02
2.050000E+02
2.050000E+02
2.050000E+02
2.050000E+02
2.050000E+02
2.050000E+02
2.050000E+02
2.050000E+02
2.050000E+02
2.050000E+02
2.050000E+02
2.050000E+02
2.050000E+02
2.050000E+02
2.050000E+02
2.050000E+02
2.050000E+02
2.050000E+02
2.050000E+02
2.050000E+02
2.050000E+02
2.050000E+02
2.050000E+02
2.050000E+02
2.050000E+02
2.050000E+02
2.050000E+02
2.050000E+02
2.050000E+02
2.050000E+02
2.050000E+02
2.050000E+02
2.050000E+02
2.050000E+02
2.050000E+02
2.050000E+02
2.050000E+02
2.050000E+02
2.050000E+02
2.050000E+02
2.050000E+02
2.050000E+02
2.050000E+02
2.050000E+02
2.050000E+02
2.050000E+02
2.050000E+02
2.050000E+02
2.050000E+02
2.050000E+02
2.050000E+02
2.050000E+02
2.050000E+02
2.050000E+02
2.050000E+02
2.050000E+02
2.050000E+02
2.050000E+02
2.050000E+02
2.050000E+02
2.050000E+02
2.050000E+02
2.050000E+02
2.050000E+02
2.050000E+02
2.050000E+02
2.050000E+02
2.050000E+02
2.050000E+02
2.050000E+02
2.050000E+02
2.050000E+02
2.050000E+02
2.050000E+02
2.050000E+02
2.050000E+02
2.050000E+02
2.050000E+02
2.050000E+02
2.050000E+02
2.050000E+02
2.050000E+02
2.050000E+02
2.050000E+02
2.050000E+02
2.050000E+02
2.050000E+02
2.050000E+02
2.050000E+02
2.050000E+02
2.050000E+02
2.050000E+02
2.050000E+02
2.050000E+02
2.050000E+02
2.050000E+02
2.050000E+02
2.050000E+02
2.050000E+02
2.050000E+02
2.050000E+02
2.050000E+02
2.050000E+02
2.050000E+02
2.050000E+02
2.050000E+02
2.050000E+02
2.050000E+02
2.050000E+02
2.050000E+02
2.050000E+02
2.050000E+02
2.050000E+02
2.050000E+02
2.050000E+02
2.050000E+02
2.050000E+02
2.050000E+02
2.050000E+02
2.050000E+02
2.050000E+02
2.050000E+02
2.100000E+02
2.100000E+02
2.100000E+02
2.100000E+02
2.100000E+02
2.100000E+02
2.100000E+02
2.100000E+02
2.100000E+02
2.100000E+02
2.100000E+02
2.100000E+02
2.100000E+02
2.100000E+02
2.100000E+02
2.100000E+02
2.100000E+02
2.100000E+02
2.100000E+02
2.100000E+02
2.100000E+02
2.100000E+02
2.100000E+02
2.100000E+02
2.100000E+02
2.100000E+02
2.100000E+02
2.100000E+02
2.100000E+02
2.100000E+02
2.100000E+02
2.100000E+02
2.100000E+02
2.100000E+02
2.100000E+02
2.100000E+02
2.100000E+02
2.100000E+02
2.100000E+02
2.100000E+02
2.100000E+02
2.100000E+02
2.100000E+02
2.100000E+02
2.100000E+02
2.100000E+02
2.100000E+02
2.100000E+02
2.100000E+02
2.100000E+02
2.100000E+02
2.100000E+02
2.100000E+02
2.100000E+02
2.100000E+02
2.100000E+02
2.100000E+02
2.100000E+02
2.100000E+02
2.100000E+02
2.100000E+02
2.100000E+02
2.100000E+02
2.100000E+02
2.100000E+02
2.100000E+02
2.100000E+02
2.100000E+02
2.100000E+02
2.100000E+02
2.100000E+02
2.100000E+02
2.100000E+02
2.100000E+02
2.100000E+02
2.100000E+02
2.100000E+02
2.100000E+02
2.100000E+02
2.100000E+02
2.100000E+02
2.100000E+02
2.100000E+02
2.100000E+02
2.100000E+02
2.100000E+02
2.100000E+02
2.100000E+02
2.100000E+02
2.100000E+02
2.100000E+02
2.100000E+02
2.100000E+02
2.100000E+02
2.100000E+02
2.100000E+02
2.100000E+02
2.100000E+02
2.100000E+02
2.100000E+02
2.100000E+02
2.100000E+02
2.100000E+02
2.100000E+02
2.100000E+02
2.100000E+02
2.100000E+02
2.100000E+02
2.100000E+02
2.100000E+02
2.100000E+02
2.100000E+02
2.100000E+02
2.100000E+02
2.100000E+02
2.100000E+02
2.100000E+02
2.100000E+02
2.100000E+02
2.100000E+02
2.100000E+02
2.100000E+02
2.100000E+02
2.100000E+02
2.100000E+02
2.100000E+02
2.100000E+02
2.100000E+02
2.100000E+02
2.100000E+02
2.100000E+02
2.100000E+02
2.100000E+02
2.100000E+02
2.100000E+02
2.100000E+02
2.100000E+02
2.100000E+02
2.100000E+02
2.100000E+02
2.100000E+02
2.100000E+02
2.100000E+02
2.100000E+02
2.100000E+02
2.100000E+02
2.100000E+02
2.100000E+02
2.100000E+02
2.100000E+02
2.100000E+02
2.100000E+02
2.100000E+02
2.100000E+02
2.100000E+02
2.100000E+02
2.100000E+02
2.100000E+02
2.100000E+02
2.100000E+02
2.100000E+02
2.100000E+02
2.100000E+02
2.100000E+02
2.100000E+02
2.100000E+02
2.100000E+02
2.100000E+02
2.100000E+02
2.100000E+02
2.100000E+02
2.100000E+02
2.100000E+02
2.100000E+02
2.100000E+02
2.100000E+02
2.100000E+02
2.100000E+02
2.100000E+02
2.100000E+02
2.100000E+02
2.100000E+02
2.100000E+02
2.100000E+02
2.100000E+02
2.100000E+02
2.100000E+02
2.100000E+02
2.100000E+02
2.100000E+02
2.100000E+02
2.100000E+02
2.100000E+02
2.100000E+02
2.100000E+02
2.100000E+02
2.100000E+02
2.100000E+02
2.100000E+02
2.100000E+02
2.100000E+02
2.150000E+02
2.150000E+02
2.150000E+02
2.150000E+02
2.150000E+02
2.150000E+02
2.150000E+02
2.150000E+02
2.150000E+02
2.150000E+02
2.150000E+02
2.150000E+02
2.150000E+02
2.150000E+02
2.150000E+02
2.150000E+02
2.150000E+02
2.150000E+02
2.150000E+02
2.150000E+02
2.150000E+02
2.150000E+02
2.150000E+02
2.150000E+02
2.150000E+02
2.150000E+02
2.150000E+02
2.150000E+02
2.150000E+02
2.150000E+02
2.150000E+02
2.150000E+02
2.150000E+02
2.150000E+02
2.150000E+02
2.150000E+02
2.150000E+02
2.150000E+02
2.150000E+02
2.150000E+02
2.150000E+02
2.150000E+02
2.150000E+02
2.150000E+02
2.150000E+02
2.150000E+02
2.150000E+02
2.150000E+02
2.150000E+02
2.150000E+02
2.150000E+02
2.150000E+02
2.150000E+02
2.150000E+02
2.150000E+02
2.150000E+02
2.150000E+02
2.150000E+02
2.150000E+02
2.150000E+02
2.150000E+02
2.150000E+02
2.150000E+02
2.150000E+02
2.150000E+02
2.150000E+02
2.150000E+02
2.150000E+02
2.150000E+02
2.150000E+02
2.150000E+02
2.150000E+02
2.150000E+02
2.150000E+02
2.150000E+02
2.150000E+02
2.150000E+02
2.150000E+02
2.150000E+02
2.150000E+02
2.150000E+02
2.150000E+02
2.150000E+02
2.150000E+02
2.150000E+02
2.150000E+02
2.150000E+02
2.150000E+02
2.150000E+02
2.150000E+02
2.150000E+02
2.150000E+02
2.150000E+02
2.150000E+02
2.150000E+02
2.150000E+02
2.150000E+02
2.150000E+02
2.150000E+02
2.150000E+02
2.150000E+02
2.150000E+02
2.150000E+02
2.150000E+02
2.150000E+02
2.150000E+02
2.150000E+02
2.150000E+02
2.150000E+02
2.150000E+02
2.150000E+02
2.150000E+02
2.150000E+02
2.150000E+02
2.150000E+02
2.150000E+02
2.150000E+02
2.150000E+02
2.150000E+02
2.150000E+02
2.150000E+02
2.150000E+02
2.150000E+02
2.150000E+02
2.150000E+02
2.150000E+02
2.150000E+02
2.150000E+02
2.150000E+02
2.150000E+02
2.150000E+02
2.150000E+02
2.150000E+02
2.150000E+02
2.150000E+02
2.150000E+02
2.150000E+02
2.150000E+02
2.150000E+02
2.150000E+02
2.150000E+02
2.150000E+02
2.150000E+02
2.150000E+02
2.150000E+02
2.150000E+02
2.150000E+02
2.150000E+02
2.150000E+02
2.150000E+02
2.150000E+02
2.150000E+02
2.150000E+02
2.150000E+02
2.150000E+02
2.150000E+02
2.150000E+02
2.150000E+02
2.150000E+02
2.150000E+02
2.150000E+02
2.150000E+02
2.150000E+02
2.150000E+02
2.150000E+02
2.150000E+02
2.150000E+02
2.150000E+02
2.150000E+02
2.150000E+02
2.150000E+02
2.150000E+02
2.150000E+02
2.150000E+02
2.150000E+02
2.150000E+02
2.150000E+02
2.150000E+02
2.150000E+02
2.150000E+02
2.150000E+02
2.150000E+02
2.150000E+02
2.150000E+02
2.150000E+02
2.150000E+02
2.150000E+02
2.150000E+02
2.150000E+02
2.150000E+02
2.150000E+02
2.150000E+02
2.150000E+02
2.150000E+02
2.150000E+02
2.150000E+02
2.150000E+02
2.150000E+02
2.150000E+02
2.150000E+02
2.150000E+02
2.200000E+02
2.200000E+02
2.200000E+02
2.200000E+02
2.200000E+02
2.200000E+02
2.200000E+02
2.200000E+02
2.200000E+02
2.200000E+02
2.200000E+02
2.200000E+02
2.200000E+02
2.200000E+02
2.200000E+02
2.200000E+02
2.200000E+02
2.200000E+02
2.200000E+02
2.200000E+02
2.200000E+02
2.200000E+02
2.200000E+02
2.200000E+02
2.200000E+02
2.200000E+02
2.200000E+02
2.200000E+02
2.200000E+02
2.200000E+02
2.200000E+02
2.200000E+02
2.200000E+02
2.200000E+02
2.200000E+02
2.200000E+02
2.200000E+02
2.200000E+02
2.200000E+02
2.200000E+02
2.200000E+02
2.200000E+02
2.200000E+02
2.200000E+02
2.200000E+02
2.200000E+02
2.200000E+02
2.200000E+02
2.200000E+02
2.200000E+02
2.200000E+02
2.200000E+02
2.200000E+02
2.200000E+02
2.200000E+02
2.200000E+02
2.200000E+02
2.200000E+02
2.200000E+02
2.200000E+02
2.200000E+02
2.200000E+02
2.200000E+02
2.200000E+02
2.200000E+02
2.200000E+02
2.200000E+02
2.200000E+02
2.200000E+02
2.200000E+02
2.200000E+02
2.200000E+02
2.200000E+02
2.200000E+02
2.200000E+02
2.200000E+02
2.200000E+02
2.200000E+02
2.200000E+02
2.200000E+02
2.200000E+02
2.200000E+02
2.200000E+02
2.200000E+02
2.200000E+02
2.200000E+02
2.200000E+02
2.200000E+02
2.200000E+02
2.200000E+02
2.200000E+02
2.200000E+02
2.200000E+02
2.200000E+02
2.200000E+02
2.200000E+02
2.200000E+02
2.200000E+02
2.200000E+02
2.200000E+02
2.200000E+02
2.200000E+02
2.200000E+02
2.200000E+02
2.200000E+02
2.200000E+02
2.200000E+02
2.200000E+02
2.200000E+02
2.200000E+02
2.200000E+02
2.200000E+02
2.200000E+02
2.200000E+02
2.200000E+02
2.200000E+02
2.200000E+02
2.200000E+02
2.200000E+02
2.200000E+02
2.200000E+02
2.200000E+02
2.200000E+02
2.200000E+02
2.200000E+02
2.200000E+02
2.200000E+02
2.200000E+02
2.200000E+02
2.200000E+02
2.200000E+02
2.200000E+02
2.200000E+02
2.200000E+02
2.200000E+02
2.200000E+02
2.200000E+02
2.200000E+02
2.200000E+02
2.200000E+02
2.200000E+02
2.200000E+02
2.200000E+02
2.200000E+02
2.200000E+02
2.200000E+02
2.200000E+02
2.200000E+02
2.200000E+02
2.200000E+02
2.200000E+02
2.200000E+02
2.200000E+02
2.200000E+02
2.200000E+02
2.200000E+02
2.200000E+02
2.200000E+02
2.200000E+02
2.200000E+02
2.200000E+02
2.200000E+02
2.200000E+02
2.200000E+02
2.200000E+02
2.200000E+02
2.200000E+02
2.200000E+02
2.200000E+02
2.200000E+02
2.200000E+02
2.200000E+02
2.200000E+02
2.200000E+02
2.200000E+02
2.200000E+02
2.200000E+02
2.200000E+02
2.200000E+02
2.200000E+02
2.200000E+02
2.200000E+02
2.200000E+02
2.200000E+02
2.200000E+02
2.200000E+02
2.200000E+02
2.200000E+02
2.200000E+02
2.200000E+02
2.200000E+02
2.200000E+02
2.200000E+02
2.200000E+02
2.200000E+02
2.200000E+02
2.200000E+02
2.200000E+02
2.200000E+02
2.200000E+02
2.200000E+02
2.250000E+02
2.250000E+02
2.250000E+02
2.250000E+02
2.250000E+02
2.250000E+02
2.250000E+02
2.250000E+02
2.250000E+02
2.250000E+02
2.250000E+02
2.250000E+02
2.250000E+02
2.250000E+02
2.250000E+02
2.250000E+02
2.250000E+02
2.250000E+02
2.250000E+02
2.250000E+02
2.250000E+02
2.250000E+02
2.250000E+02
2.250000E+02
2.250000E+02
2.250000E+02
2.250000E+02
2.250000E+02
2.250000E+02
2.250000E+02
2.250000E+02
2.250000E+02
2.250000E+02
2.250000E+02
2.250000E+02
2.250000E+02
2.250000E+02
2.250000E+02
2.250000E+02
2.250000E+02
2.250000E+02
2.250000E+02
2.250000E+02
2.250000E+02
2.250000E+02
2.250000E+02
2.250000E+02
2.250000E+02
2.250000E+02
2.250000E+02
2.250000E+02
2.250000E+02
2.250000E+02
2.250000E+02
2.250000E+02
2.250000E+02
2.250000E+02
2.250000E+02
2.250000E+02
2.250000E+02
2.250000E+02
2.250000E+02
2.250000E+02
2.250000E+02
2.250000E+02
2.250000E+02
2.250000E+02
2.250000E+02
2.250000E+02
2.250000E+02
2.250000E+02
2.250000E+02
2.250000E+02
2.250000E+02
2.250000E+02
2.250000E+02
2.250000E+02
2.250000E+02
2.250000E+02
2.250000E+02
2.250000E+02
2.250000E+02
2.250000E+02
2.250000E+02
2.250000E+02
2.250000E+02
2.250000E+02
2.250000E+02
2.250000E+02
2.250000E+02
2.250000E+02
2.250000E+02
2.250000E+02
2.250000E+02
2.250000E+02
2.250000E+02
2.250000E+02
2.250000E+02
2.250000E+02
2.250000E+02
2.250000E+02
2.250000E+02
2.250000E+02
2.250000E+02
2.250000E+02
2.250000E+02
2.250000E+02
2.250000E+02
2.250000E+02
2.250000E+02
2.250000E+02
2.250000E+02
2.250000E+02
2.250000E+02
2.250000E+02
2.250000E+02
2.250000E+02
2.250000E+02
2.250000E+02
2.250000E+02
2.250000E+02
2.250000E+02
2.250000E+02
2.250000E+02
2.250000E+02
2.250000E+02
2.250000E+02
2.250000E+02
2.250000E+02
2.250000E+02
2.250000E+02
2.250000E+02
2.250000E+02
2.250000E+02
2.250000E+02
2.250000E+02
2.250000E+02
2.250000E+02
2.250000E+02
2.250000E+02
2.250000E+02
2.250000E+02
2.250000E+02
2.250000E+02
2.250000E+02
2.250000E+02
2.250000E+02
2.250000E+02
2.250000E+02
2.250000E+02
2.250000E+02
2.250000E+02
2.250000E+02
2.250000E+02
2.250000E+02
2.250000E+02
2.250000E+02
2.250000E+02
2.250000E+02
2.250000E+02
2.250000E+02
2.250000E+02
2.250000E+02
2.250000E+02
2.250000E+02
2.250000E+02
2.250000E+02
2.250000E+02
2.250000E+02
2.250000E+02
2.250000E+02
2.250000E+02
2.250000E+02
2.250000E+02
2.250000E+02
2.250000E+02
2.250000E+02
2.250000E+02
2.250000E+02
2.250000E+02
2.250000E+02
2.250000E+02
2.250000E+02
2.250000E+02
2.250000E+02
2.250000E+02
2.250000E+02
2.250000E+02
2.250000E+02
2.250000E+02
2.250000E+02
2.250000E+02
2.250000E+02
2.250000E+02
2.250000E+02
2.250000E+02
2.250000E+02
2.250000E+02
2.250000E+02
2.250000E+02
2.250000E+02
2.300000E+02
2.300000E+02
2.300000E+02
2.300000E+02
2.300000E+02
2.300000E+02
2.300000E+02
2.300000E+02
2.300000E+02
2.300000E+02
2.300000E+02
2.300000E+02
2.300000E+02
2.300000E+02
2.300000E+02
2.300000E+02
2.300000E+02
2.300000E+02
2.300000E+02
2.300000E+02
2.300000E+02
2.300000E+02
2.300000E+02
2.300000E+02
2.300000E+02
2.300000E+02
2.300000E+02
2.300000E+02
2.300000E+02
2.300000E+02
2.300000E+02
2.300000E+02
2.300000E+02
2.300000E+02
2.300000E+02
2.300000E+02
2.300000E+02
2.300000E+02
2.300000E+02
2.300000E+02
2.300000E+02
2.300000E+02
2.300000E+02
2.300000E+02
2.300000E+02
2.300000E+02
2.300000E+02
2.300000E+02
2.300000E+02
2.300000E+02
2.300000E+02
2.300000E+02
2.300000E+02
2.300000E+02
2.300000E+02
2.300000E+02
2.300000E+02
2.300000E+02
2.300000E+02
2.300000E+02
2.300000E+02
2.300000E+02
2.300000E+02
2.300000E+02
2.300000E+02
2.300000E+02
2.300000E+02
2.300000E+02
2.300000E+02
2.300000E+02
2.300000E+02
2.300000E+02
2.300000E+02
2.300000E+02
2.300000E+02
2.300000E+02
2.300000E+02
2.300000E+02
2.300000E+02
2.300000E+02
2.300000E+02
2.300000E+02
2.300000E+02
2.300000E+02
2.300000E+02
2.300000E+02
2.300000E+02
2.300000E+02
2.300000E+02
2.300000E+02
2.300000E+02
2.300000E+02
2.300000E+02
2.300000E+02
2.300000E+02
2.300000E+02
2.300000E+02
2.300000E+02
2.300000E+02
2.300000E+02
2.300000E+02
2.300000E+02
2.300000E+02
2.300000E+02
2.300000E+02
2.300000E+02
2.300000E+02
2.300000E+02
2.300000E+02
2.300000E+02
2.300000E+02
2.300000E+02
2.300000E+02
2.300000E+02
2.300000E+02
2.300000E+02
2.300000E+02
2.300000E+02
2.300000E+02
2.300000E+02
2.300000E+02
2.300000E+02
2.300000E+02
2.300000E+02
2.300000E+02
2.300000E+02
2.300000E+02
2.300000E+02
2.300000E+02
2.300000E+02
2.300000E+02
2.300000E+02
2.300000E+02
2.300000E+02
2.300000E+02
2.300000E+02
2.300000E+02
2.300000E+02
2.300000E+02
2.300000E+02
2.300000E+02
2.300000E+02
2.300000E+02
2.300000E+02
2.300000E+02
2.300000E+02
2.300000E+02
2.300000E+02
2.300000E+02
2.300000E+02
2.300000E+02
2.300000E+02
2.300000E+02
2.300000E+02
2.300000E+02
2.300000E+02
2.300000E+02
2.300000E+02
2.300000E+02
2.300000E+02
2.300000E+02
2.300000E+02
2.300000E+02
2.300000E+02
2.300000E+02
2.300000E+02
2.300000E+02
2.300000E+02
2.300000E+02
2.300000E+02
2.300000E+02
2.300000E+02
2.300000E+02
2.300000E+02
2.300000E+02
2.300000E+02
2.300000E+02
2.300000E+02
2.300000E+02
2.300000E+02
2.300000E+02
2.300000E+02
2.300000E+02
2.300000E+02
2.300000E+02
2.300000E+02
2.300000E+02
2.300000E+02
2.300000E+02
2.300000E+02
2.300000E+02
2.300000E+02
2.300000E+02
2.300000E+02
2.300000E+02
2.300000E+02
2.300000E+02
2.300000E+02
2.300000E+02
2.300000E+02
2.300000E+02
2.350000E+02
2.350000E+02
2.350000E+02
2.350000E+02
2.350000E+02
2.350000E+02
2.350000E+02
2.350000E+02
2.350000E+02
2.350000E+02
2.350000E+02
2.350000E+02
2.350000E+02
2.350000E+02
2.350000E+02
2.350000E+02
2.350000E+02
2.350000E+02
2.350000E+02
2.350000E+02
2.350000E+02
2.350000E+02
2.350000E+02
2.350000E+02
2.350000E+02
2.350000E+02
2.350000E+02
2.350000E+02
2.350000E+02
2.350000E+02
2.350000E+02
2.350000E+02
2.350000E+02
2.350000E+02
2.350000E+02
2.350000E+02
2.350000E+02
2.350000E+02
2.350000E+02
2.350000E+02
2.350000E+02
2.350000E+02
2.350000E+02
2.350000E+02
2.350000E+02
2.350000E+02
2.350000E+02
2.350000E+02
2.350000E+02
2.350000E+02
2.350000E+02
2.350000E+02
2.350000E+02
2.350000E+02
2.350000E+02
2.350000E+02
2.350000E+02
2.350000E+02
2.350000E+02
2.350000E+02
2.350000E+02
2.350000E+02
2.350000E+02
2.350000E+02
2.350000E+02
2.350000E+02
2.350000E+02
2.350000E+02
2.350000E+02
2.350000E+02
2.350000E+02
2.350000E+02
2.350000E+02
2.350000E+02
2.350000E+02
2.350000E+02
2.350000E+02
2.350000E+02
2.350000E+02
2.350000E+02
2.350000E+02
2.350000E+02
2.350000E+02
2.350000E+02
2.350000E+02
2.350000E+02
2.350000E+02
2.350000E+02
2.350000E+02
2.350000E+02
2.350000E+02
2.350000E+02
2.350000E+02
2.350000E+02
2.350000E+02
2.350000E+02
2.350000E+02
2.350000E+02
2.350000E+02
2.350000E+02
2.350000E+02
2.350000E+02
2.350000E+02
2.350000E+02
2.350000E+02
2.350000E+02
2.350000E+02
2.350000E+02
2.350000E+02
2.350000E+02
2.350000E+02
2.350000E+02
2.350000E+02
2.350000E+02
2.350000E+02
2.350000E+02
2.350000E+02
2.350000E+02
2.350000E+02
2.350000E+02
2.350000E+02
2.350000E+02
2.350000E+02
2.350000E+02
2.350000E+02
2.350000E+02
2.350000E+02
2.350000E+02
2.350000E+02
2.350000E+02
2.350000E+02
2.350000E+02
2.350000E+02
2.350000E+02
2.350000E+02
2.350000E+02
2.350000E+02
2.350000E+02
2.350000E+02
2.350000E+02
2.350000E+02
2.350000E+02
2.350000E+02
2.350000E+02
2.350000E+02
2.350000E+02
2.350000E+02
2.350000E+02
2.350000E+02
2.350000E+02
2.350000E+02
2.350000E+02
2.350000E+02
2.350000E+02
2.350000E+02
2.350000E+02
2.350000E+02
2.350000E+02
2.350000E+02
2.350000E+02
2.350000E+02
2.350000E+02
2.350000E+02
2.350000E+02
2.350000E+02
2.350000E+02
2.350000E+02
2.350000E+02
2.350000E+02
2.350000E+02
2.350000E+02
2.350000E+02
2.350000E+02
2.350000E+02
2.350000E+02
2.350000E+02
2.350000E+02
2.350000E+02
2.350000E+02
2.350000E+02
2.350000E+02
2.350000E+02
2.350000E+02
2.350000E+02
2.350000E+02
2.350000E+02
2.350000E+02
2.350000E+02
2.350000E+02
2.350000E+02
2.350000E+02
2.350000E+02
2.350000E+02
2.350000E+02
2.350000E+02
2.350000E+02
2.350000E+02
2.350000E+02
2.350000E+02
2.350000E+02
2.350000E+02
2.400000E+02
2.400000E+02
2.400000E+02
2.400000E+02
2.400000E+02
2.400000E+02
2.400000E+02
2.400000E+02
2.400000E+02
2.400000E+02
2.400000E+02
2.400000E+02
2.400000E+02
2.400000E+02
2.400000E+02
2.400000E+02
2.400000E+02
2.400000E+02
2.400000E+02
2.400000E+02
2.400000E+02
2.400000E+02
2.400000E+02
2.400000E+02
2.400000E+02
2.400000E+02
2.400000E+02
2.400000E+02
2.400000E+02
2.400000E+02
2.400000E+02
2.400000E+02
2.400000E+02
2.400000E+02
2.400000E+02
2.400000E+02
2.400000E+02
2.400000E+02
2.400000E+02
2.400000E+02
2.400000E+02
2.400000E+02
2.400000E+02
2.400000E+02
2.400000E+02
2.400000E+02
2.400000E+02
2.400000E+02
2.400000E+02
2.400000E+02
2.400000E+02
2.400000E+02
2.400000E+02
2.400000E+02
2.400000E+02
2.400000E+02
2.400000E+02
2.400000E+02
2.400000E+02
2.400000E+02
2.400000E+02
2.400000E+02
2.400000E+02
2.400000E+02
2.400000E+02
2.400000E+02
2.400000E+02
2.400000E+02
2.400000E+02
2.400000E+02
2.400000E+02
2.400000E+02
2.400000E+02
2.400000E+02
2.400000E+02
2.400000E+02
2.400000E+02
2.400000E+02
2.400000E+02
2.400000E+02
2.400000E+02
2.400000E+02
2.400000E+02
2.400000E+02
2.400000E+02
2.400000E+02
2.400000E+02
2.400000E+02
2.400000E+02
2.400000E+02
2.400000E+02
2.400000E+02
2.400000E+02
2.400000E+02
2.400000E+02
2.400000E+02
2.400000E+02
2.400000E+02
2.400000E+02
2.400000E+02
2.400000E+02
2.400000E+02
2.400000E+02
2.400000E+02
2.400000E+02
2.400000E+02
2.400000E+02
2.400000E+02
2.400000E+02
2.400000E+02
2.400000E+02
2.400000E+02
2.400000E+02
2.400000E+02
2.400000E+02
2.400000E+02
2.400000E+02
2.400000E+02
2.400000E+02
2.400000E+02
2.400000E+02
2.400000E+02
2.400000E+02
2.400000E+02
2.400000E+02
2.400000E+02
2.400000E+02
2.400000E+02
2.400000E+02
2.400000E+02
2.400000E+02
2.400000E+02
2.400000E+02
2.400000E+02
2.400000E+02
2.400000E+02
2.400000E+02
2.400000E+02
2.400000E+02
2.400000E+02
2.400000E+02
2.400000E+02
2.400000E+02
2.400000E+02
2.400000E+02
2.400000E+02
2.400000E+02
2.400000E+02
2.400000E+02
2.400000E+02
2.400000E+02
2.400000E+02
2.400000E+02
2.400000E+02
2.400000E+02
2.400000E+02
2.400000E+02
2.400000E+02
2.400000E+02
2.400000E+02
2.400000E+02
2.400000E+02
2.400000E+02
2.400000E+02
2.400000E+02
2.400000E+02
2.400000E+02
2.400000E+02
2.400000E+02
2.400000E+02
2.400000E+02
2.400000E+02
2.400000E+02
2.400000E+02
2.400000E+02
2.400000E+02
2.400000E+02
2.400000E+02
2.400000E+02
2.400000E+02
2.400000E+02
2.400000E+02
2.400000E+02
2.400000E+02
2.400000E+02
2.400000E+02
2.400000E+02
2.400000E+02
2.400000E+02
2.400000E+02
2.400000E+02
2.400000E+02
2.400000E+02
2.400000E+02
2.400000E+02
2.400000E+02
2.400000E+02
2.400000E+02
2.400000E+02
2.400000E+02
2.400000E+02
2.450000E+02
2.450000E+02
2.450000E+02
2.450000E+02
2.450000E+02
2.450000E+02
2.450000E+02
2.450000E+02
2.450000E+02
2.450000E+02
2.450000E+02
2.450000E+02
2.450000E+02
2.450000E+02
2.450000E+02
2.450000E+02
2.450000E+02
2.450000E+02
2.450000E+02
2.450000E+02
2.450000E+02
2.450000E+02
2.450000E+02
2.450000E+02
2.450000E+02
2.450000E+02
2.450000E+02
2.450000E+02
2.450000E+02
2.450000E+02
2.450000E+02
2.450000E+02
2.450000E+02
2.450000E+02
2.450000E+02
2.450000E+02
2.450000E+02
2.450000E+02
2.450000E+02
2.450000E+02
2.450000E+02
2.450000E+02
2.450000E+02
2.450000E+02
2.450000E+02
2.450000E+02
2.450000E+02
2.450000E+02
2.450000E+02
2.450000E+02
2.450000E+02
2.450000E+02
2.450000E+02
2.450000E+02
2.450000E+02
2.450000E+02
2.450000E+02
2.450000E+02
2.450000E+02
2.450000E+02
2.450000E+02
2.450000E+02
2.450000E+02
2.450000E+02
2.450000E+02
2.450000E+02
2.450000E+02
2.450000E+02
2.450000E+02
2.450000E+02
2.450000E+02
2.450000E+02
2.450000E+02
2.450000E+02
2.450000E+02
2.450000E+02
2.450000E+02
2.450000E+02
2.450000E+02
2.450000E+02
2.450000E+02
2.450000E+02
2.450000E+02
2.450000E+02
2.450000E+02
2.450000E+02
2.450000E+02
2.450000E+02
2.450000E+02
2.450000E+02
2.450000E+02
2.450000E+02
2.450000E+02
2.450000E+02
2.450000E+02
2.450000E+02
2.450000E+02
2.450000E+02
2.450000E+02
2.450000E+02
2.450000E+02
2.450000E+02
2.450000E+02
2.450000E+02
2.450000E+02
2.450000E+02
2.450000E+02
2.450000E+02
2.450000E+02
2.450000E+02
2.450000E+02
2.450000E+02
2.450000E+02
2.450000E+02
2.450000E+02
2.450000E+02
2.450000E+02
2.450000E+02
2.450000E+02
2.450000E+02
2.450000E+02
2.450000E+02
2.450000E+02
2.450000E+02
2.450000E+02
2.450000E+02
2.450000E+02
2.450000E+02
2.450000E+02
2.450000E+02
2.450000E+02
2.450000E+02
2.450000E+02
2.450000E+02
2.450000E+02
2.450000E+02
2.450000E+02
2.450000E+02
2.450000E+02
2.450000E+02
2.450000E+02
2.450000E+02
2.450000E+02
2.450000E+02
2.450000E+02
2.450000E+02
2.450000E+02
2.450000E+02
2.450000E+02
2.450000E+02
2.450000E+02
2.450000E+02
2.450000E+02
2.450000E+02
2.450000E+02
2.450000E+02
2.450000E+02
2.450000E+02
2.450000E+02
2.450000E+02
2.450000E+02
2.450000E+02
2.450000E+02
2.450000E+02
2.450000E+02
2.450000E+02
2.450000E+02
2.450000E+02
2.450000E+02
2.450000E+02
2.450000E+02
2.450000E+02
2.450000E+02
2.450000E+02
2.450000E+02
2.450000E+02
2.450000E+02
2.450000E+02
2.450000E+02
2.450000E+02
2.450000E+02
2.450000E+02
2.450000E+02
2.450000E+02
2.450000E+02
2.450000E+02
2.450000E+02
2.450000E+02
2.450000E+02
2.450000E+02
2.450000E+02
2.450000E+02
2.450000E+02
2.450000E+02
2.450000E+02
2.450000E+02
2.450000E+02
2.450000E+02
2.450000E+02
2.450000E+02
2.450000E+02
2.500000E+02
2.500000E+02
2.500000E+02
2.500000E+02
2.500000E+02
2.500000E+02
2.500000E+02
2.500000E+02
2.500000E+02
2.500000E+02
2.500000E+02
2.500000E+02
2.500000E+02
2.500000E+02
2.500000E+02
2.500000E+02
2.500000E+02
2.500000E+02
2.500000E+02
2.500000E+02
2.500000E+02
2.500000E+02
2.500000E+02
2.500000E+02
2.500000E+02
2.500000E+02
2.500000E+02
2.500000E+02
2.500000E+02
2.500000E+02
2.500000E+02
2.500000E+02
2.500000E+02
2.500000E+02
2.500000E+02
2.500000E+02
2.500000E+02
2.500000E+02
2.500000E+02
2.500000E+02
2.500000E+02
2.500000E+02
2.500000E+02
2.500000E+02
2.500000E+02
2.500000E+02
2.500000E+02
2.500000E+02
2.500000E+02
2.500000E+02
2.500000E+02
2.500000E+02
2.500000E+02
2.500000E+02
2.500000E+02
2.500000E+02
2.500000E+02
2.500000E+02
2.500000E+02
2.500000E+02
2.500000E+02
2.500000E+02
2.500000E+02
2.500000E+02
2.500000E+02
2.500000E+02
2.500000E+02
2.500000E+02
2.500000E+02
2.500000E+02
2.500000E+02
2.500000E+02
2.500000E+02
2.500000E+02
2.500000E+02
2.500000E+02
2.500000E+02
2.500000E+02
2.500000E+02
2.500000E+02
2.500000E+02
2.500000E+02
2.500000E+02
2.500000E+02
2.500000E+02
2.500000E+02
2.500000E+02
2.500000E+02
2.500000E+02
2.500000E+02
2.500000E+02
2.500000E+02
2.500000E+02
2.500000E+02
2.500000E+02
2.500000E+02
2.500000E+02
2.500000E+02
2.500000E+02
2.500000E+02
2.500000E+02
2.500000E+02
2.500000E+02
2.500000E+02
2.500000E+02
2.500000E+02
2.500000E+02
2.500000E+02
2.500000E+02
2.500000E+02
2.500000E+02
2.500000E+02
2.500000E+02
2.500000E+02
2.500000E+02
2.500000E+02
2.500000E+02
2.500000E+02
2.500000E+02
2.500000E+02
2.500000E+02
2.500000E+02
2.500000E+02
2.500000E+02
2.500000E+02
2.500000E+02
2.500000E+02
2.500000E+02
2.500000E+02
2.500000E+02
2.500000E+02
2.500000E+02
2.500000E+02
2.500000E+02
2.500000E+02
2.500000E+02
2.500000E+02
2.500000E+02
2.500000E+02
2.500000E+02
2.500000E+02
2.500000E+02
2.500000E+02
2.500000E+02
2.500000E+02
2.500000E+02
2.500000E+02
2.500000E+02
2.500000E+02
2.500000E+02
2.500000E+02
2.500000E+02
2.500000E+02
2.500000E+02
2.500000E+02
2.500000E+02
2.500000E+02
2.500000E+02
2.500000E+02
2.500000E+02
2.500000E+02
2.500000E+02
2.500000E+02
2.500000E+02
2.500000E+02
2.500000E+02
2.500000E+02
2.500000E+02
2.500000E+02
2.500000E+02
2.500000E+02
2.500000E+02
2.500000E+02
2.500000E+02
2.500000E+02
2.500000E+02
2.500000E+02
2.500000E+02
2.500000E+02
2.500000E+02
2.500000E+02
2.500000E+02
2.500000E+02
2.500000E+02
2.500000E+02
2.500000E+02
2.500000E+02
2.500000E+02
2.500000E+02
2.500000E+02
2.500000E+02
2.500000E+02
2.500000E+02
2.500000E+02
2.500000E+02
2.500000E+02
2.500000E+02
2.500000E+02
2.500000E+02
2.500000E+02
2.500000E+02
2.550000E+02
2.550000E+02
2.550000E+02
2.550000E+02
2.550000E+02
2.550000E+02
2.550000E+02
2.550000E+02
2.550000E+02
2.550000E+02
2.550000E+02
2.550000E+02
2.550000E+02
2.550000E+02
2.550000E+02
2.550000E+02
2.550000E+02
2.550000E+02
2.550000E+02
2.550000E+02
2.550000E+02
2.550000E+02
2.550000E+02
2.550000E+02
2.550000E+02
2.550000E+02
2.550000E+02
2.550000E+02
2.550000E+02
2.550000E+02
2.550000E+02
2.550000E+02
2.550000E+02
2.550000E+02
2.550000E+02
2.550000E+02
2.550000E+02
2.550000E+02
2.550000E+02
2.550000E+02
2.550000E+02
2.550000E+02
2.550000E+02
2.550000E+02
2.550000E+02
2.550000E+02
2.550000E+02
2.550000E+02
2.550000E+02
2.550000E+02
2.550000E+02
2.550000E+02
2.550000E+02
2.550000E+02
2.550000E+02
2.550000E+02
2.550000E+02
2.550000E+02
2.550000E+02
2.550000E+02
2.550000E+02
2.550000E+02
2.550000E+02
2.550000E+02
2.550000E+02
2.550000E+02
2.550000E+02
2.550000E+02
2.550000E+02
2.550000E+02
2.550000E+02
2.550000E+02
2.550000E+02
2.550000E+02
2.550000E+02
2.550000E+02
2.550000E+02
2.550000E+02
2.550000E+02
2.550000E+02
2.550000E+02
2.550000E+02
2.550000E+02
2.550000E+02
2.550000E+02
2.550000E+02
2.550000E+02
2.550000E+02
2.550000E+02
2.550000E+02
2.550000E+02
2.550000E+02
2.550000E+02
2.550000E+02
2.550000E+02
2.550000E+02
2.550000E+02
2.550000E+02
2.550000E+02
2.550000E+02
2.550000E+02
2.550000E+02
2.550000E+02
2.550000E+02
2.550000E+02
2.550000E+02
2.550000E+02
2.550000E+02
2.550000E+02
2.550000E+02
2.550000E+02
2.550000E+02
2.550000E+02
2.550000E+02
2.550000E+02
2.550000E+02
2.550000E+02
2.550000E+02
2.550000E+02
2.550000E+02
2.550000E+02
2.550000E+02
2.550000E+02
2.550000E+02
2.550000E+02
2.550000E+02
2.550000E+02
2.550000E+02
2.550000E+02
2.550000E+02
2.550000E+02
2.550000E+02
2.550000E+02
2.550000E+02
2.550000E+02
2.550000E+02
2.550000E+02
2.550000E+02
2.550000E+02
2.550000E+02
2.550000E+02
2.550000E+02
2.550000E+02
2.550000E+02
2.550000E+02
2.550000E+02
2.550000E+02
2.550000E+02
2.550000E+02
2.550000E+02
2.550000E+02
2.550000E+02
2.550000E+02
2.550000E+02
2.550000E+02
2.550000E+02
2.550000E+02
2.550000E+02
2.550000E+02
2.550000E+02
2.550000E+02
2.550000E+02
2.550000E+02
2.550000E+02
2.550000E+02
2.550000E+02
2.550000E+02
2.550000E+02
2.550000E+02
2.550000E+02
2.550000E+02
2.550000E+02
2.550000E+02
2.550000E+02
2.550000E+02
2.550000E+02
2.550000E+02
2.550000E+02
2.550000E+02
2.550000E+02
2.550000E+02
2.550000E+02
2.550000E+02
2.550000E+02
2.550000E+02
2.550000E+02
2.550000E+02
2.550000E+02
2.550000E+02
2.550000E+02
2.550000E+02
2.550000E+02
2.550000E+02
2.550000E+02
2.550000E+02
2.550000E+02
2.550000E+02
2.550000E+02
2.550000E+02
2.550000E+02
2.550000E+02
2.600000E+02
2.600000E+02
2.600000E+02
2.600000E+02
2.600000E+02
2.600000E+02
2.600000E+02
2.600000E+02
2.600000E+02
2.600000E+02
2.600000E+02
2.600000E+02
2.600000E+02
2.600000E+02
2.600000E+02
2.600000E+02
2.600000E+02
2.600000E+02
2.600000E+02
2.600000E+02
2.600000E+02
2.600000E+02
2.600000E+02
2.600000E+02
2.600000E+02
2.600000E+02
2.600000E+02
2.600000E+02
2.600000E+02
2.600000E+02
2.600000E+02
2.600000E+02
2.600000E+02
2.600000E+02
2.600000E+02
2.600000E+02
2.600000E+02
2.600000E+02
2.600000E+02
2.600000E+02
2.600000E+02
2.600000E+02
2.600000E+02
2.600000E+02
2.600000E+02
2.600000E+02
2.600000E+02
2.600000E+02
2.600000E+02
2.600000E+02
2.600000E+02
2.600000E+02
2.600000E+02
2.600000E+02
2.600000E+02
2.600000E+02
2.600000E+02
2.600000E+02
2.600000E+02
2.600000E+02
2.600000E+02
2.600000E+02
2.600000E+02
2.600000E+02
2.600000E+02
2.600000E+02
2.600000E+02
2.600000E+02
2.600000E+02
2.600000E+02
2.600000E+02
2.600000E+02
2.600000E+02
2.600000E+02
2.600000E+02
2.600000E+02
2.600000E+02
2.600000E+02
2.600000E+02
2.600000E+02
2.600000E+02
2.600000E+02
2.600000E+02
2.600000E+02
2.600000E+02
2.600000E+02
2.600000E+02
2.600000E+02
2.600000E+02
2.600000E+02
2.600000E+02
2.600000E+02
2.600000E+02
2.600000E+02
2.600000E+02
2.600000E+02
2.600000E+02
2.600000E+02
2.600000E+02
2.600000E+02
2.600000E+02
2.600000E+02
2.600000E+02
2.600000E+02
2.600000E+02
2.600000E+02
2.600000E+02
2.600000E+02
2.600000E+02
2.600000E+02
2.600000E+02
2.600000E+02
2.600000E+02
2.600000E+02
2.600000E+02
2.600000E+02
2.600000E+02
2.600000E+02
2.600000E+02
2.600000E+02
2.600000E+02
2.600000E+02
2.600000E+02
2.600000E+02
2.600000E+02
2.600000E+02
2.600000E+02
2.600000E+02
2.600000E+02
2.600000E+02
2.600000E+02
2.600000E+02
2.600000E+02
2.600000E+02
2.600000E+02
2.600000E+02
2.600000E+02
2.600000E+02
2.600000E+02
2.600000E+02
2.600000E+02
2.600000E+02
2.600000E+02
2.600000E+02
2.600000E+02
2.600000E+02
2.600000E+02
2.600000E+02
2.600000E+02
2.600000E+02
2.600000E+02
2.600000E+02
2.600000E+02
2.600000E+02
2.600000E+02
2.600000E+02
2.600000E+02
2.600000E+02
2.600000E+02
2.600000E+02
2.600000E+02
2.600000E+02
2.600000E+02
2.600000E+02
2.600000E+02
2.600000E+02
2.600000E+02
2.600000E+02
2.600000E+02
2.600000E+02
2.600000E+02
2.600000E+02
2.600000E+02
2.600000E+02
2.600000E+02
2.600000E+02
2.600000E+02
2.600000E+02
2.600000E+02
2.600000E+02
2.600000E+02
2.600000E+02
2.600000E+02
2.600000E+02
2.600000E+02
2.600000E+02
2.600000E+02
2.600000E+02
2.600000E+02
2.600000E+02
2.600000E+02
2.600000E+02
2.600000E+02
2.600000E+02
2.600000E+02
2.600000E+02
2.600000E+02
2.600000E+02
2.600000E+02
2.600000E+02
2.600000E+02
2.650000E+02
2.650000E+02
2.650000E+02
2.650000E+02
2.650000E+02
2.650000E+02
2.650000E+02
2.650000E+02
2.650000E+02
2.650000E+02
2.650000E+02
2.650000E+02
2.650000E+02
2.650000E+02
2.650000E+02
2.650000E+02
2.650000E+02
2.650000E+02
2.650000E+02
2.650000E+02
2.650000E+02
2.650000E+02
2.650000E+02
2.650000E+02
2.650000E+02
2.650000E+02
2.650000E+02
2.650000E+02
2.650000E+02
2.650000E+02
2.650000E+02
2.650000E+02
2.650000E+02
2.650000E+02
2.650000E+02
2.650000E+02
2.650000E+02
2.650000E+02
2.650000E+02
2.650000E+02
2.650000E+02
2.650000E+02
2.650000E+02
2.650000E+02
2.650000E+02
2.650000E+02
2.650000E+02
2.650000E+02
2.650000E+02
2.650000E+02
2.650000E+02
2.650000E+02
2.650000E+02
2.650000E+02
2.650000E+02
2.650000E+02
2.650000E+02
2.650000E+02
2.650000E+02
2.650000E+02
2.650000E+02
2.650000E+02
2.650000E+02
2.650000E+02
2.650000E+02
2.650000E+02
2.650000E+02
2.650000E+02
2.650000E+02
2.650000E+02
2.650000E+02
2.650000E+02
2.650000E+02
2.650000E+02
2.650000E+02
2.650000E+02
2.650000E+02
2.650000E+02
2.650000E+02
2.650000E+02
2.650000E+02
2.650000E+02
2.650000E+02
2.650000E+02
2.650000E+02
2.650000E+02
2.650000E+02
2.650000E+02
2.650000E+02
2.650000E+02
2.650000E+02
2.650000E+02
2.650000E+02
2.650000E+02
2.650000E+02
2.650000E+02
2.650000E+02
2.650000E+02
2.650000E+02
2.650000E+02
2.650000E+02
2.650000E+02
2.650000E+02
2.650000E+02
2.650000E+02
2.650000E+02
2.650000E+02
2.650000E+02
2.650000E+02
2.650000E+02
2.650000E+02
2.650000E+02
2.650000E+02
2.650000E+02
2.650000E+02
2.650000E+02
2.650000E+02
2.650000E+02
2.650000E+02
2.650000E+02
2.650000E+02
2.650000E+02
2.650000E+02
2.650000E+02
2.650000E+02
2.650000E+02
2.650000E+02
2.650000E+02
2.650000E+02
2.650000E+02
2.650000E+02
2.650000E+02
2.650000E+02
2.650000E+02
2.650000E+02
2.650000E+02
2.650000E+02
2.650000E+02
2.650000E+02
2.650000E+02
2.650000E+02
2.650000E+02
2.650000E+02
2.650000E+02
2.650000E+02
2.650000E+02
2.650000E+02
2.650000E+02
2.650000E+02
2.650000E+02
2.650000E+02
2.650000E+02
2.650000E+02
2.650000E+02
2.650000E+02
2.650000E+02
2.650000E+02
2.650000E+02
2.650000E+02
2.650000E+02
2.650000E+02
2.650000E+02
2.650000E+02
2.650000E+02
2.650000E+02
2.650000E+02
2.650000E+02
2.650000E+02
2.650000E+02
2.650000E+02
2.650000E+02
2.650000E+02
2.650000E+02
2.650000E+02
2.650000E+02
2.650000E+02
2.650000E+02
2.650000E+02
2.650000E+02
2.650000E+02
2.650000E+02
2.650000E+02
2.650000E+02
2.650000E+02
2.650000E+02
2.650000E+02
2.650000E+02
2.650000E+02
2.650000E+02
2.650000E+02
2.650000E+02
2.650000E+02
2.650000E+02
2.650000E+02
2.650000E+02
2.650000E+02
2.650000E+02
2.650000E+02
2.650000E+02
2.650000E+02
2.650000E+02
2.700000E+02
2.700000E+02
2.700000E+02
2.700000E+02
2.700000E+02
2.700000E+02
2.700000E+02
2.700000E+02
2.700000E+02
2.700000E+02
2.700000E+02
2.700000E+02
2.700000E+02
2.700000E+02
2.700000E+02
2.700000E+02
2.700000E+02
2.700000E+02
2.700000E+02
2.700000E+02
2.700000E+02
2.700000E+02
2.700000E+02
2.700000E+02
2.700000E+02
2.700000E+02
2.700000E+02
2.700000E+02
2.700000E+02
2.700000E+02
2.700000E+02
2.700000E+02
2.700000E+02
2.700000E+02
2.700000E+02
2.700000E+02
2.700000E+02
2.700000E+02
2.700000E+02
2.700000E+02
2.700000E+02
2.700000E+02
2.700000E+02
2.700000E+02
2.700000E+02
2.700000E+02
2.700000E+02
2.700000E+02
2.700000E+02
2.700000E+02
2.700000E+02
2.700000E+02
2.700000E+02
2.700000E+02
2.700000E+02
2.700000E+02
2.700000E+02
2.700000E+02
2.700000E+02
2.700000E+02
2.700000E+02
2.700000E+02
2.700000E+02
2.700000E+02
2.700000E+02
2.700000E+02
2.700000E+02
2.700000E+02
2.700000E+02
2.700000E+02
2.700000E+02
2.700000E+02
2.700000E+02
2.700000E+02
2.700000E+02
2.700000E+02
2.700000E+02
2.700000E+02
2.700000E+02
2.700000E+02
2.700000E+02
2.700000E+02
2.700000E+02
2.700000E+02
2.700000E+02
2.700000E+02
2.700000E+02
2.700000E+02
2.700000E+02
2.700000E+02
2.700000E+02
2.700000E+02
2.700000E+02
2.700000E+02
2.700000E+02
2.700000E+02
2.700000E+02
2.700000E+02
2.700000E+02
2.700000E+02
2.700000E+02
2.700000E+02
2.700000E+02
2.700000E+02
2.700000E+02
2.700000E+02
2.700000E+02
2.700000E+02
2.700000E+02
2.700000E+02
2.700000E+02
2.700000E+02
2.700000E+02
2.700000E+02
2.700000E+02
2.700000E+02
2.700000E+02
2.700000E+02
2.700000E+02
2.700000E+02
2.700000E+02
2.700000E+02
2.700000E+02
2.700000E+02
2.700000E+02
2.700000E+02
2.700000E+02
2.700000E+02
2.700000E+02
2.700000E+02
2.700000E+02
2.700000E+02
2.700000E+02
2.700000E+02
2.700000E+02
2.700000E+02
2.700000E+02
2.700000E+02
2.700000E+02
2.700000E+02
2.700000E+02
2.700000E+02
2.700000E+02
2.700000E+02
2.700000E+02
2.700000E+02
2.700000E+02
2.700000E+02
2.700000E+02
2.700000E+02
2.700000E+02
2.700000E+02
2.700000E+02
2.700000E+02
2.700000E+02
2.700000E+02
2.700000E+02
2.700000E+02
2.700000E+02
2.700000E+02
2.700000E+02
2.700000E+02
2.700000E+02
2.700000E+02
2.700000E+02
2.700000E+02
2.700000E+02
2.700000E+02
2.700000E+02
2.700000E+02
2.700000E+02
2.700000E+02
2.700000E+02
2.700000E+02
2.700000E+02
2.700000E+02
2.700000E+02
2.700000E+02
2.700000E+02
2.700000E+02
2.700000E+02
2.700000E+02
2.700000E+02
2.700000E+02
2.700000E+02
2.700000E+02
2.700000E+02
2.700000E+02
2.700000E+02
2.700000E+02
2.700000E+02
2.700000E+02
2.700000E+02
2.700000E+02
2.700000E+02
2.700000E+02
2.700000E+02
2.700000E+02
2.700000E+02
2.700000E+02
2.700000E+02
2.750000E+02
2.750000E+02
2.750000E+02
2.750000E+02
2.750000E+02
2.750000E+02
2.750000E+02
2.750000E+02
2.750000E+02
2.750000E+02
2.750000E+02
2.750000E+02
2.750000E+02
2.750000E+02
2.750000E+02
2.750000E+02
2.750000E+02
2.750000E+02
2.750000E+02
2.750000E+02
2.750000E+02
2.750000E+02
2.750000E+02
2.750000E+02
2.750000E+02
2.750000E+02
2.750000E+02
2.750000E+02
2.750000E+02
2.750000E+02
2.750000E+02
2.750000E+02
2.750000E+02
2.750000E+02
2.750000E+02
2.750000E+02
2.750000E+02
2.750000E+02
2.750000E+02
2.750000E+02
2.750000E+02
2.750000E+02
2.750000E+02
2.750000E+02
2.750000E+02
2.750000E+02
2.750000E+02
2.750000E+02
2.750000E+02
2.750000E+02
2.750000E+02
2.750000E+02
2.750000E+02
2.750000E+02
2.750000E+02
2.750000E+02
2.750000E+02
2.750000E+02
2.750000E+02
2.750000E+02
2.750000E+02
2.750000E+02
2.750000E+02
2.750000E+02
2.750000E+02
2.750000E+02
2.750000E+02
2.750000E+02
2.750000E+02
2.750000E+02
2.750000E+02
2.750000E+02
2.750000E+02
2.750000E+02
2.750000E+02
2.750000E+02
2.750000E+02
2.750000E+02
2.750000E+02
2.750000E+02
2.750000E+02
2.750000E+02
2.750000E+02
2.750000E+02
2.750000E+02
2.750000E+02
2.750000E+02
2.750000E+02
2.750000E+02
2.750000E+02
2.750000E+02
2.750000E+02
2.750000E+02
2.750000E+02
2.750000E+02
2.750000E+02
2.750000E+02
2.750000E+02
2.750000E+02
2.750000E+02
2.750000E+02
2.750000E+02
2.750000E+02
2.750000E+02
2.750000E+02
2.750000E+02
2.750000E+02
2.750000E+02
2.750000E+02
2.750000E+02
2.750000E+02
2.750000E+02
2.750000E+02
2.750000E+02
2.750000E+02
2.750000E+02
2.750000E+02
2.750000E+02
2.750000E+02
2.750000E+02
2.750000E+02
2.750000E+02
2.750000E+02
2.750000E+02
2.750000E+02
2.750000E+02
2.750000E+02
2.750000E+02
2.750000E+02
2.750000E+02
2.750000E+02
2.750000E+02
2.750000E+02
2.750000E+02
2.750000E+02
2.750000E+02
2.750000E+02
2.750000E+02
2.750000E+02
2.750000E+02
2.750000E+02
2.750000E+02
2.750000E+02
2.750000E+02
2.750000E+02
2.750000E+02
2.750000E+02
2.750000E+02
2.750000E+02
2.750000E+02
2.750000E+02
2.750000E+02
2.750000E+02
2.750000E+02
2.750000E+02
2.750000E+02
2.750000E+02
2.750000E+02
2.750000E+02
2.750000E+02
2.750000E+02
2.750000E+02
2.750000E+02
2.750000E+02
2.750000E+02
2.750000E+02
2.750000E+02
2.750000E+02
2.750000E+02
2.750000E+02
2.750000E+02
2.750000E+02
2.750000E+02
2.750000E+02
2.750000E+02
2.750000E+02
2.750000E+02
2.750000E+02
2.750000E+02
2.750000E+02
2.750000E+02
2.750000E+02
2.750000E+02
2.750000E+02
2.750000E+02
2.750000E+02
2.750000E+02
2.750000E+02
2.750000E+02
2.750000E+02
2.750000E+02
2.750000E+02
2.750000E+02
2.750000E+02
2.750000E+02
2.750000E+02
2.750000E+02
2.750000E+02
2.750000E+02
2.750000E+02
2.750000E+02
2.800000E+02
2.800000E+02
2.800000E+02
2.800000E+02
2.800000E+02
2.800000E+02
2.800000E+02
2.800000E+02
2.800000E+02
2.800000E+02
2.800000E+02
2.800000E+02
2.800000E+02
2.800000E+02
2.800000E+02
2.800000E+02
2.800000E+02
2.800000E+02
2.800000E+02
2.800000E+02
2.800000E+02
2.800000E+02
2.800000E+02
2.800000E+02
2.800000E+02
2.800000E+02
2.800000E+02
2.800000E+02
2.800000E+02
2.800000E+02
2.800000E+02
2.800000E+02
2.800000E+02
2.800000E+02
2.800000E+02
2.800000E+02
2.800000E+02
2.800000E+02
2.800000E+02
2.800000E+02
2.800000E+02
2.800000E+02
2.800000E+02
2.800000E+02
2.800000E+02
2.800000E+02
2.800000E+02
2.800000E+02
2.800000E+02
2.800000E+02
2.800000E+02
2.800000E+02
2.800000E+02
2.800000E+02
2.800000E+02
2.800000E+02
2.800000E+02
2.800000E+02
2.800000E+02
2.800000E+02
2.800000E+02
2.800000E+02
2.800000E+02
2.800000E+02
2.800000E+02
2.800000E+02
2.800000E+02
2.800000E+02
2.800000E+02
2.800000E+02
2.800000E+02
2.800000E+02
2.800000E+02
2.800000E+02
2.800000E+02
2.800000E+02
2.800000E+02
2.800000E+02
2.800000E+02
2.800000E+02
2.800000E+02
2.800000E+02
2.800000E+02
2.800000E+02
2.800000E+02
2.800000E+02
2.800000E+02
2.800000E+02
2.800000E+02
2.800000E+02
2.800000E+02
2.800000E+02
2.800000E+02
2.800000E+02
2.800000E+02
2.800000E+02
2.800000E+02
2.800000E+02
2.800000E+02
2.800000E+02
2.800000E+02
2.800000E+02
2.800000E+02
2.800000E+02
2.800000E+02
2.800000E+02
2.800000E+02
2.800000E+02
2.800000E+02
2.800000E+02
2.800000E+02
2.800000E+02
2.800000E+02
2.800000E+02
2.800000E+02
2.800000E+02
2.800000E+02
2.800000E+02
2.800000E+02
2.800000E+02
2.800000E+02
2.800000E+02
2.800000E+02
2.800000E+02
2.800000E+02
2.800000E+02
2.800000E+02
2.800000E+02
2.800000E+02
2.800000E+02
2.800000E+02
2.800000E+02
2.800000E+02
2.800000E+02
2.800000E+02
2.800000E+02
2.800000E+02
2.800000E+02
2.800000E+02
2.800000E+02
2.800000E+02
2.800000E+02
2.800000E+02
2.800000E+02
2.800000E+02
2.800000E+02
2.800000E+02
2.800000E+02
2.800000E+02
2.800000E+02
2.800000E+02
2.800000E+02
2.800000E+02
2.800000E+02
2.800000E+02
2.800000E+02
2.800000E+02
2.800000E+02
2.800000E+02
2.800000E+02
2.800000E+02
2.800000E+02
2.800000E+02
2.800000E+02
2.800000E+02
2.800000E+02
2.800000E+02
2.800000E+02
2.800000E+02
2.800000E+02
2.800000E+02
2.800000E+02
2.800000E+02
2.800000E+02
2.800000E+02
2.800000E+02
2.800000E+02
2.800000E+02
2.800000E+02
2.800000E+02
2.800000E+02
2.800000E+02
2.800000E+02
2.800000E+02
2.800000E+02
2.800000E+02
2.800000E+02
2.800000E+02
2.800000E+02
2.800000E+02
2.800000E+02
2.800000E+02
2.800000E+02
2.800000E+02
2.800000E+02
2.800000E+02
2.800000E+02
2.800000E+02
2.800000E+02
2.800000E+02
2.800000E+02
2.850000E+02
2.850000E+02
2.850000E+02
2.850000E+02
2.850000E+02
2.850000E+02
2.850000E+02
2.850000E+02
2.850000E+02
2.850000E+02
2.850000E+02
2.850000E+02
2.850000E+02
2.850000E+02
2.850000E+02
2.850000E+02
2.850000E+02
2.850000E+02
2.850000E+02
2.850000E+02
2.850000E+02
2.850000E+02
2.850000E+02
2.850000E+02
2.850000E+02
2.850000E+02
2.850000E+02
2.850000E+02
2.850000E+02
2.850000E+02
2.850000E+02
2.850000E+02
2.850000E+02
2.850000E+02
2.850000E+02
2.850000E+02
2.850000E+02
2.850000E+02
2.850000E+02
2.850000E+02
2.850000E+02
2.850000E+02
2.850000E+02
2.850000E+02
2.850000E+02
2.850000E+02
2.850000E+02
2.850000E+02
2.850000E+02
2.850000E+02
2.850000E+02
2.850000E+02
2.850000E+02
2.850000E+02
2.850000E+02
2.850000E+02
2.850000E+02
2.850000E+02
2.850000E+02
2.850000E+02
2.850000E+02
2.850000E+02
2.850000E+02
2.850000E+02
2.850000E+02
2.850000E+02
2.850000E+02
2.850000E+02
2.850000E+02
2.850000E+02
2.850000E+02
2.850000E+02
2.850000E+02
2.850000E+02
2.850000E+02
2.850000E+02
2.850000E+02
2.850000E+02
2.850000E+02
2.850000E+02
2.850000E+02
2.850000E+02
2.850000E+02
2.850000E+02
2.850000E+02
2.850000E+02
2.850000E+02
2.850000E+02
2.850000E+02
2.850000E+02
2.850000E+02
2.850000E+02
2.850000E+02
2.850000E+02
2.850000E+02
2.850000E+02
2.850000E+02
2.850000E+02
2.850000E+02
2.850000E+02
2.850000E+02
2.850000E+02
2.850000E+02
2.850000E+02
2.850000E+02
2.850000E+02
2.850000E+02
2.850000E+02
2.850000E+02
2.850000E+02
2.850000E+02
2.850000E+02
2.850000E+02
2.850000E+02
2.850000E+02
2.850000E+02
2.850000E+02
2.850000E+02
2.850000E+02
2.850000E+02
2.850000E+02
2.850000E+02
2.850000E+02
2.850000E+02
2.850000E+02
2.850000E+02
2.850000E+02
2.850000E+02
2.850000E+02
2.850000E+02
2.850000E+02
2.850000E+02
2.850000E+02
2.850000E+02
2.850000E+02
2.850000E+02
2.850000E+02
2.850000E+02
2.850000E+02
2.850000E+02
2.850000E+02
2.850000E+02
2.850000E+02
2.850000E+02
2.850000E+02
2.850000E+02
2.850000E+02
2.850000E+02
2.850000E+02
2.850000E+02
2.850000E+02
2.850000E+02
2.850000E+02
2.850000E+02
2.850000E+02
2.850000E+02
2.850000E+02
2.850000E+02
2.850000E+02
2.850000E+02
2.850000E+02
2.850000E+02
2.850000E+02
2.850000E+02
2.850000E+02
2.850000E+02
2.850000E+02
2.850000E+02
2.850000E+02
2.850000E+02
2.850000E+02
2.850000E+02
2.850000E+02
2.850000E+02
2.850000E+02
2.850000E+02
2.850000E+02
2.850000E+02
2.850000E+02
2.850000E+02
2.850000E+02
2.850000E+02
2.850000E+02
2.850000E+02
2.850000E+02
2.850000E+02
2.850000E+02
2.850000E+02
2.850000E+02
2.850000E+02
2.850000E+02
2.850000E+02
2.850000E+02
2.850000E+02
2.850000E+02
2.850000E+02
2.850000E+02
2.850000E+02
2.850000E+02
2.850000E+02
2.850000E+02
2.900000E+02
2.900000E+02
2.900000E+02
2.900000E+02
2.900000E+02
2.900000E+02
2.900000E+02
2.900000E+02
2.900000E+02
2.900000E+02
2.900000E+02
2.900000E+02
2.900000E+02
2.900000E+02
2.900000E+02
2.900000E+02
2.900000E+02
2.900000E+02
2.900000E+02
2.900000E+02
2.900000E+02
2.900000E+02
2.900000E+02
2.900000E+02
2.900000E+02
2.900000E+02
2.900000E+02
2.900000E+02
2.900000E+02
2.900000E+02
2.900000E+02
2.900000E+02
2.900000E+02
2.900000E+02
2.900000E+02
2.900000E+02
2.900000E+02
2.900000E+02
2.900000E+02
2.900000E+02
2.900000E+02
2.900000E+02
2.900000E+02
2.900000E+02
2.900000E+02
2.900000E+02
2.900000E+02
2.900000E+02
2.900000E+02
2.900000E+02
2.900000E+02
2.900000E+02
2.900000E+02
2.900000E+02
2.900000E+02
2.900000E+02
2.900000E+02
2.900000E+02
2.900000E+02
2.900000E+02
2.900000E+02
2.900000E+02
2.900000E+02
2.900000E+02
2.900000E+02
2.900000E+02
2.900000E+02
2.900000E+02
2.900000E+02
2.900000E+02
2.900000E+02
2.900000E+02
2.900000E+02
2.900000E+02
2.900000E+02
2.900000E+02
2.900000E+02
2.900000E+02
2.900000E+02
2.900000E+02
2.900000E+02
2.900000E+02
2.900000E+02
2.900000E+02
2.900000E+02
2.900000E+02
2.900000E+02
2.900000E+02
2.900000E+02
2.900000E+02
2.900000E+02
2.900000E+02
2.900000E+02
2.900000E+02
2.900000E+02
2.900000E+02
2.900000E+02
2.900000E+02
2.900000E+02
2.900000E+02
2.900000E+02
2.900000E+02
2.900000E+02
2.900000E+02
2.900000E+02
2.900000E+02
2.900000E+02
2.900000E+02
2.900000E+02
2.900000E+02
2.900000E+02
2.900000E+02
2.900000E+02
2.900000E+02
2.900000E+02
2.900000E+02
2.900000E+02
2.900000E+02
2.900000E+02
2.900000E+02
2.900000E+02
2.900000E+02
2.900000E+02
2.900000E+02
2.900000E+02
2.900000E+02
2.900000E+02
2.900000E+02
2.900000E+02
2.900000E+02
2.900000E+02
2.900000E+02
2.900000E+02
2.900000E+02
2.900000E+02
2.900000E+02
2.900000E+02
2.900000E+02
2.900000E+02
2.900000E+02
2.900000E+02
2.900000E+02
2.900000E+02
2.900000E+02
2.900000E+02
2.900000E+02
2.900000E+02
2.900000E+02
2.900000E+02
2.900000E+02
2.900000E+02
2.900000E+02
2.900000E+02
2.900000E+02
2.900000E+02
2.900000E+02
2.900000E+02
2.900000E+02
2.900000E+02
2.900000E+02
2.900000E+02
2.900000E+02
2.900000E+02
2.900000E+02
2.900000E+02
2.900000E+02
2.900000E+02
2.900000E+02
2.900000E+02
2.900000E+02
2.900000E+02
2.900000E+02
2.900000E+02
2.900000E+02
2.900000E+02
2.900000E+02
2.900000E+02
2.900000E+02
2.900000E+02
2.900000E+02
2.900000E+02
2.900000E+02
2.900000E+02
2.900000E+02
2.900000E+02
2.900000E+02
2.900000E+02
2.900000E+02
2.900000E+02
2.900000E+02
2.900000E+02
2.900000E+02
2.900000E+02
2.900000E+02
2.900000E+02
2.900000E+02
2.900000E+02
2.900000E+02
2.900000E+02
2.900000E+02
2.900000E+02
2.950000E+02
2.950000E+02
2.950000E+02
2.950000E+02
2.950000E+02
2.950000E+02
2.950000E+02
2.950000E+02
2.950000E+02
2.950000E+02
2.950000E+02
2.950000E+02
2.950000E+02
2.950000E+02
2.950000E+02
2.950000E+02
2.950000E+02
2.950000E+02
2.950000E+02
2.950000E+02
2.950000E+02
2.950000E+02
2.950000E+02
2.950000E+02
2.950000E+02
2.950000E+02
2.950000E+02
2.950000E+02
2.950000E+02
2.950000E+02
2.950000E+02
2.950000E+02
2.950000E+02
2.950000E+02
2.950000E+02
2.950000E+02
2.950000E+02
2.950000E+02
2.950000E+02
2.950000E+02
2.950000E+02
2.950000E+02
2.950000E+02
2.950000E+02
2.950000E+02
2.950000E+02
2.950000E+02
2.950000E+02
2.950000E+02
2.950000E+02
2.950000E+02
2.950000E+02
2.950000E+02
2.950000E+02
2.950000E+02
2.950000E+02
2.950000E+02
2.950000E+02
2.950000E+02
2.950000E+02
2.950000E+02
2.950000E+02
2.950000E+02
2.950000E+02
2.950000E+02
2.950000E+02
2.950000E+02
2.950000E+02
2.950000E+02
2.950000E+02
2.950000E+02
2.950000E+02
2.950000E+02
2.950000E+02
2.950000E+02
2.950000E+02
2.950000E+02
2.950000E+02
2.950000E+02
2.950000E+02
2.950000E+02
2.950000E+02
2.950000E+02
2.950000E+02
2.950000E+02
2.950000E+02
2.950000E+02
2.950000E+02
2.950000E+02
2.950000E+02
2.950000E+02
2.950000E+02
2.950000E+02
2.950000E+02
2.950000E+02
2.950000E+02
2.950000E+02
2.950000E+02
2.950000E+02
2.950000E+02
2.950000E+02
2.950000E+02
2.950000E+02
2.950000E+02
2.950000E+02
2.950000E+02
2.950000E+02
2.950000E+02
2.950000E+02
2.950000E+02
2.950000E+02
2.950000E+02
2.950000E+02
2.950000E+02
2.950000E+02
2.950000E+02
2.950000E+02
2.950000E+02
2.950000E+02
2.950000E+02
2.950000E+02
2.950000E+02
2.950000E+02
2.950000E+02
2.950000E+02
2.950000E+02
2.950000E+02
2.950000E+02
2.950000E+02
2.950000E+02
2.950000E+02
2.950000E+02
2.950000E+02
2.950000E+02
2.950000E+02
2.950000E+02
2.950000E+02
2.950000E+02
2.950000E+02
2.950000E+02
2.950000E+02
2.950000E+02
2.950000E+02
2.950000E+02
2.950000E+02
2.950000E+02
2.950000E+02
2.950000E+02
2.950000E+02
2.950000E+02
2.950000E+02
2.950000E+02
2.950000E+02
2.950000E+02
2.950000E+02
2.950000E+02
2.950000E+02
2.950000E+02
2.950000E+02
2.950000E+02
2.950000E+02
2.950000E+02
2.950000E+02
2.950000E+02
2.950000E+02
2.950000E+02
2.950000E+02
2.950000E+02
2.950000E+02
2.950000E+02
2.950000E+02
2.950000E+02
2.950000E+02
2.950000E+02
2.950000E+02
2.950000E+02
2.950000E+02
2.950000E+02
2.950000E+02
2.950000E+02
2.950000E+02
2.950000E+02
2.950000E+02
2.950000E+02
2.950000E+02
2.950000E+02
2.950000E+02
2.950000E+02
2.950000E+02
2.950000E+02
2.950000E+02
2.950000E+02
2.950000E+02
2.950000E+02
2.950000E+02
2.950000E+02
2.950000E+02
2.950000E+02
2.950000E+02
2.950000E+02
2.950000E+02
3.000000E+02
3.000000E+02
3.000000E+02
3.000000E+02
3.000000E+02
3.000000E+02
3.000000E+02
3.000000E+02
3.000000E+02
3.000000E+02
3.000000E+02
3.000000E+02
3.000000E+02
3.000000E+02
3.000000E+02
3.000000E+02
3.000000E+02
3.000000E+02
3.000000E+02
3.000000E+02
3.000000E+02
3.000000E+02
3.000000E+02
3.000000E+02
3.000000E+02
3.000000E+02
3.000000E+02
3.000000E+02
3.000000E+02
3.000000E+02
3.000000E+02
3.000000E+02
3.000000E+02
3.000000E+02
3.000000E+02
3.000000E+02
3.000000E+02
3.000000E+02
3.000000E+02
3.000000E+02
3.000000E+02
3.000000E+02
3.000000E+02
3.000000E+02
3.000000E+02
3.000000E+02
3.000000E+02
3.000000E+02
3.000000E+02
3.000000E+02
3.000000E+02
3.000000E+02
3.000000E+02
3.000000E+02
3.000000E+02
3.000000E+02
3.000000E+02
3.000000E+02
3.000000E+02
3.000000E+02
3.000000E+02
3.000000E+02
3.000000E+02
3.000000E+02
3.000000E+02
3.000000E+02
3.000000E+02
3.000000E+02
3.000000E+02
3.000000E+02
3.000000E+02
3.000000E+02
3.000000E+02
3.000000E+02
3.000000E+02
3.000000E+02
3.000000E+02
3.000000E+02
3.000000E+02
3.000000E+02
3.000000E+02
3.000000E+02
3.000000E+02
3.000000E+02
3.000000E+02
3.000000E+02
3.000000E+02
3.000000E+02
3.000000E+02
3.000000E+02
3.000000E+02
3.000000E+02
3.000000E+02
3.000000E+02
3.000000E+02
3.000000E+02
3.000000E+02
3.000000E+02
3.000000E+02
3.000000E+02
3.000000E+02
3.000000E+02
3.000000E+02
3.000000E+02
3.000000E+02
3.000000E+02
3.000000E+02
3.000000E+02
3.000000E+02
3.000000E+02
3.000000E+02
3.000000E+02
3.000000E+02
3.000000E+02
3.000000E+02
3.000000E+02
3.000000E+02
3.000000E+02
3.000000E+02
3.000000E+02
3.000000E+02
3.000000E+02
3.000000E+02
3.000000E+02
3.000000E+02
3.000000E+02
3.000000E+02
3.000000E+02
3.000000E+02
3.000000E+02
3.000000E+02
3.000000E+02
3.000000E+02
3.000000E+02
3.000000E+02
3.000000E+02
3.000000E+02
3.000000E+02
3.000000E+02
3.000000E+02
3.000000E+02
3.000000E+02
3.000000E+02
3.000000E+02
3.000000E+02
3.000000E+02
3.000000E+02
3.000000E+02
3.000000E+02
3.000000E+02
3.000000E+02
3.000000E+02
3.000000E+02
3.000000E+02
3.000000E+02
3.000000E+02
3.000000E+02
3.000000E+02
3.000000E+02
3.000000E+02
3.000000E+02
3.000000E+02
3.000000E+02
3.000000E+02
3.000000E+02
3.000000E+02
3.000000E+02
3.000000E+02
3.000000E+02
3.000000E+02
3.000000E+02
3.000000E+02
3.000000E+02
3.000000E+02
3.000000E+02
3.000000E+02
3.000000E+02
3.000000E+02
3.000000E+02
3.000000E+02
3.000000E+02
3.000000E+02
3.000000E+02
3.000000E+02
3.000000E+02
3.000000E+02
3.000000E+02
3.000000E+02
3.000000E+02
3.000000E+02
3.000000E+02
3.000000E+02
3.000000E+02
3.000000E+02
3.000000E+02
3.000000E+02
3.000000E+02
3.000000E+02
3.000000E+02
3.000000E+02
3.000000E+02
3.050000E+02
3.050000E+02
3.050000E+02
3.050000E+02
3.050000E+02
3.050000E+02
3.050000E+02
3.050000E+02
3.050000E+02
3.050000E+02
3.050000E+02
3.050000E+02
3.050000E+02
3.050000E+02
3.050000E+02
3.050000E+02
3.050000E+02
3.050000E+02
3.050000E+02
3.050000E+02
3.050000E+02
3.050000E+02
3.050000E+02
3.050000E+02
3.050000E+02
3.050000E+02
3.050000E+02
3.050000E+02
3.050000E+02
3.050000E+02
3.050000E+02
3.050000E+02
3.050000E+02
3.050000E+02
3.050000E+02
3.050000E+02
3.050000E+02
3.050000E+02
3.050000E+02
3.050000E+02
3.050000E+02
3.050000E+02
3.050000E+02
3.050000E+02
3.050000E+02
3.050000E+02
3.050000E+02
3.050000E+02
3.050000E+02
3.050000E+02
3.050000E+02
3.050000E+02
3.050000E+02
3.050000E+02
3.050000E+02
3.050000E+02
3.050000E+02
3.050000E+02
3.050000E+02
3.050000E+02
3.050000E+02
3.050000E+02
3.050000E+02
3.050000E+02
3.050000E+02
3.050000E+02
3.050000E+02
3.050000E+02
3.050000E+02
3.050000E+02
3.050000E+02
3.050000E+02
3.050000E+02
3.050000E+02
3.050000E+02
3.050000E+02
3.050000E+02
3.050000E+02
3.050000E+02
3.050000E+02
3.050000E+02
3.050000E+02
3.050000E+02
3.050000E+02
3.050000E+02
3.050000E+02
3.050000E+02
3.050000E+02
3.050000E+02
3.050000E+02
3.050000E+02
3.050000E+02
3.050000E+02
3.050000E+02
3.050000E+02
3.050000E+02
3.050000E+02
3.050000E+02
3.050000E+02
3.050000E+02
3.050000E+02
3.050000E+02
3.050000E+02
3.050000E+02
3.050000E+02
3.050000E+02
3.050000E+02
3.050000E+02
3.050000E+02
3.050000E+02
3.050000E+02
3.050000E+02
3.050000E+02
3.050000E+02
3.050000E+02
3.050000E+02
3.050000E+02
3.050000E+02
3.050000E+02
3.050000E+02
3.050000E+02
3.050000E+02
3.050000E+02
3.050000E+02
3.050000E+02
3.050000E+02
3.050000E+02
3.050000E+02
3.050000E+02
3.050000E+02
3.050000E+02
3.050000E+02
3.050000E+02
3.050000E+02
3.050000E+02
3.050000E+02
3.050000E+02
3.050000E+02
3.050000E+02
3.050000E+02
3.050000E+02
3.050000E+02
3.050000E+02
3.050000E+02
3.050000E+02
3.050000E+02
3.050000E+02
3.050000E+02
3.050000E+02
3.050000E+02
3.050000E+02
3.050000E+02
3.050000E+02
3.050000E+02
3.050000E+02
3.050000E+02
3.050000E+02
3.050000E+02
3.050000E+02
3.050000E+02
3.050000E+02
3.050000E+02
3.050000E+02
3.050000E+02
3.050000E+02
3.050000E+02
3.050000E+02
3.050000E+02
3.050000E+02
3.050000E+02
3.050000E+02
3.050000E+02
3.050000E+02
3.050000E+02
3.050000E+02
3.050000E+02
3.050000E+02
3.050000E+02
3.050000E+02
3.050000E+02
3.050000E+02
3.050000E+02
3.050000E+02
3.050000E+02
3.050000E+02
3.050000E+02
3.050000E+02
3.050000E+02
3.050000E+02
3.050000E+02
3.050000E+02
3.050000E+02
3.050000E+02
3.050000E+02
3.050000E+02
3.050000E+02
3.050000E+02
3.050000E+02
3.050000E+02
3.050000E+02
3.050000E+02
3.100000E+02
3.100000E+02
3.100000E+02
3.100000E+02
3.100000E+02
3.100000E+02
3.100000E+02
3.100000E+02
3.100000E+02
3.100000E+02
3.100000E+02
3.100000E+02
3.100000E+02
3.100000E+02
3.100000E+02
3.100000E+02
3.100000E+02
3.100000E+02
3.100000E+02
3.100000E+02
3.100000E+02
3.100000E+02
3.100000E+02
3.100000E+02
3.100000E+02
3.100000E+02
3.100000E+02
3.100000E+02
3.100000E+02
3.100000E+02
3.100000E+02
3.100000E+02
3.100000E+02
3.100000E+02
3.100000E+02
3.100000E+02
3.100000E+02
3.100000E+02
3.100000E+02
3.100000E+02
3.100000E+02
3.100000E+02
3.100000E+02
3.100000E+02
3.100000E+02
3.100000E+02
3.100000E+02
3.100000E+02
3.100000E+02
3.100000E+02
3.100000E+02
3.100000E+02
3.100000E+02
3.100000E+02
3.100000E+02
3.100000E+02
3.100000E+02
3.100000E+02
3.100000E+02
3.100000E+02
3.100000E+02
3.100000E+02
3.100000E+02
3.100000E+02
3.100000E+02
3.100000E+02
3.100000E+02
3.100000E+02
3.100000E+02
3.100000E+02
3.100000E+02
3.100000E+02
3.100000E+02
3.100000E+02
3.100000E+02
3.100000E+02
3.100000E+02
3.100000E+02
3.100000E+02
3.100000E+02
3.100000E+02
3.100000E+02
3.100000E+02
3.100000E+02
3.100000E+02
3.100000E+02
3.100000E+02
3.100000E+02
3.100000E+02
3.100000E+02
3.100000E+02
3.100000E+02
3.100000E+02
3.100000E+02
3.100000E+02
3.100000E+02
3.100000E+02
3.100000E+02
3.100000E+02
3.100000E+02
3.100000E+02
3.100000E+02
3.100000E+02
3.100000E+02
3.100000E+02
3.100000E+02
3.100000E+02
3.100000E+02
3.100000E+02
3.100000E+02
3.100000E+02
3.100000E+02
3.100000E+02
3.100000E+02
3.100000E+02
3.100000E+02
3.100000E+02
3.100000E+02
3.100000E+02
3.100000E+02
3.100000E+02
3.100000E+02
3.100000E+02
3.100000E+02
3.100000E+02
3.100000E+02
3.100000E+02
3.100000E+02
3.100000E+02
3.100000E+02
3.100000E+02
3.100000E+02
3.100000E+02
3.100000E+02
3.100000E+02
3.100000E+02
3.100000E+02
3.100000E+02
3.100000E+02
3.100000E+02
3.100000E+02
3.100000E+02
3.100000E+02
3.100000E+02
3.100000E+02
3.100000E+02
3.100000E+02
3.100000E+02
3.100000E+02
3.100000E+02
3.100000E+02
3.100000E+02
3.100000E+02
3.100000E+02
3.100000E+02
3.100000E+02
3.100000E+02
3.100000E+02
3.100000E+02
3.100000E+02
3.100000E+02
3.100000E+02
3.100000E+02
3.100000E+02
3.100000E+02
3.100000E+02
3.100000E+02
3.100000E+02
3.100000E+02
3.100000E+02
3.100000E+02
3.100000E+02
3.100000E+02
3.100000E+02
3.100000E+02
3.100000E+02
3.100000E+02
3.100000E+02
3.100000E+02
3.100000E+02
3.100000E+02
3.100000E+02
3.100000E+02
3.100000E+02
3.100000E+02
3.100000E+02
3.100000E+02
3.100000E+02
3.100000E+02
3.100000E+02
3.100000E+02
3.100000E+02
3.100000E+02
3.100000E+02
3.100000E+02
3.100000E+02
3.100000E+02
3.100000E+02
3.100000E+02
3.100000E+02
3.100000E+02
3.150000E+02
3.150000E+02
3.150000E+02
3.150000E+02
3.150000E+02
3.150000E+02
3.150000E+02
3.150000E+02
3.150000E+02
3.150000E+02
3.150000E+02
3.150000E+02
3.150000E+02
3.150000E+02
3.150000E+02
3.150000E+02
3.150000E+02
3.150000E+02
3.150000E+02
3.150000E+02
3.150000E+02
3.150000E+02
3.150000E+02
3.150000E+02
3.150000E+02
3.150000E+02
3.150000E+02
3.150000E+02
3.150000E+02
3.150000E+02
3.150000E+02
3.150000E+02
3.150000E+02
3.150000E+02
3.150000E+02
3.150000E+02
3.150000E+02
3.150000E+02
3.150000E+02
3.150000E+02
3.150000E+02
3.150000E+02
3.150000E+02
3.150000E+02
3.150000E+02
3.150000E+02
3.150000E+02
3.150000E+02
3.150000E+02
3.150000E+02
3.150000E+02
3.150000E+02
3.150000E+02
3.150000E+02
3.150000E+02
3.150000E+02
3.150000E+02
3.150000E+02
3.150000E+02
3.150000E+02
3.150000E+02
3.150000E+02
3.150000E+02
3.150000E+02
3.150000E+02
3.150000E+02
3.150000E+02
3.150000E+02
3.150000E+02
3.150000E+02
3.150000E+02
3.150000E+02
3.150000E+02
3.150000E+02
3.150000E+02
3.150000E+02
3.150000E+02
3.150000E+02
3.150000E+02
3.150000E+02
3.150000E+02
3.150000E+02
3.150000E+02
3.150000E+02
3.150000E+02
3.150000E+02
3.150000E+02
3.150000E+02
3.150000E+02
3.150000E+02
3.150000E+02
3.150000E+02
3.150000E+02
3.150000E+02
3.150000E+02
3.150000E+02
3.150000E+02
3.150000E+02
3.150000E+02
3.150000E+02
3.150000E+02
3.150000E+02
3.150000E+02
3.150000E+02
3.150000E+02
3.150000E+02
3.150000E+02
3.150000E+02
3.150000E+02
3.150000E+02
3.150000E+02
3.150000E+02
3.150000E+02
3.150000E+02
3.150000E+02
3.150000E+02
3.150000E+02
3.150000E+02
3.150000E+02
3.150000E+02
3.150000E+02
3.150000E+02
3.150000E+02
3.150000E+02
3.150000E+02
3.150000E+02
3.150000E+02
3.150000E+02
3.150000E+02
3.150000E+02
3.150000E+02
3.150000E+02
3.150000E+02
3.150000E+02
3.150000E+02
3.150000E+02
3.150000E+02
3.150000E+02
3.150000E+02
3.150000E+02
3.150000E+02
3.150000E+02
3.150000E+02
3.150000E+02
3.150000E+02
3.150000E+02
3.150000E+02
3.150000E+02
3.150000E+02
3.150000E+02
3.150000E+02
3.150000E+02
3.150000E+02
3.150000E+02
3.150000E+02
3.150000E+02
3.150000E+02
3.150000E+02
3.150000E+02
3.150000E+02
3.150000E+02
3.150000E+02
3.150000E+02
3.150000E+02
3.150000E+02
3.150000E+02
3.150000E+02
3.150000E+02
3.150000E+02
3.150000E+02
3.150000E+02
3.150000E+02
3.150000E+02
3.150000E+02
3.150000E+02
3.150000E+02
3.150000E+02
3.150000E+02
3.150000E+02
3.150000E+02
3.150000E+02
3.150000E+02
3.150000E+02
3.150000E+02
3.150000E+02
3.150000E+02
3.150000E+02
3.150000E+02
3.150000E+02
3.150000E+02
3.150000E+02
3.150000E+02
3.150000E+02
3.150000E+02
3.150000E+02
3.150000E+02
3.150000E+02
3.150000E+02
3.150000E+02
3.150000E+02
3.150000E+02
3.200000E+02
3.200000E+02
3.200000E+02
3.200000E+02
3.200000E+02
3.200000E+02
3.200000E+02
3.200000E+02
3.200000E+02
3.200000E+02
3.200000E+02
3.200000E+02
3.200000E+02
3.200000E+02
3.200000E+02
3.200000E+02
3.200000E+02
3.200000E+02
3.200000E+02
3.200000E+02
3.200000E+02
3.200000E+02
3.200000E+02
3.200000E+02
3.200000E+02
3.200000E+02
3.200000E+02
3.200000E+02
3.200000E+02
3.200000E+02
3.200000E+02
3.200000E+02
3.200000E+02
3.200000E+02
3.200000E+02
3.200000E+02
3.200000E+02
3.200000E+02
3.200000E+02
3.200000E+02
3.200000E+02
3.200000E+02
3.200000E+02
3.200000E+02
3.200000E+02
3.200000E+02
3.200000E+02
3.200000E+02
3.200000E+02
3.200000E+02
3.200000E+02
3.200000E+02
3.200000E+02
3.200000E+02
3.200000E+02
3.200000E+02
3.200000E+02
3.200000E+02
3.200000E+02
3.200000E+02
3.200000E+02
3.200000E+02
3.200000E+02
3.200000E+02
3.200000E+02
3.200000E+02
3.200000E+02
3.200000E+02
3.200000E+02
3.200000E+02
3.200000E+02
3.200000E+02
3.200000E+02
3.200000E+02
3.200000E+02
3.200000E+02
3.200000E+02
3.200000E+02
3.200000E+02
3.200000E+02
3.200000E+02
3.200000E+02
3.200000E+02
3.200000E+02
3.200000E+02
3.200000E+02
3.200000E+02
3.200000E+02
3.200000E+02
3.200000E+02
3.200000E+02
3.200000E+02
3.200000E+02
3.200000E+02
3.200000E+02
3.200000E+02
3.200000E+02
3.200000E+02
3.200000E+02
3.200000E+02
3.200000E+02
3.200000E+02
3.200000E+02
3.200000E+02
3.200000E+02
3.200000E+02
3.200000E+02
3.200000E+02
3.200000E+02
3.200000E+02
3.200000E+02
3.200000E+02
3.200000E+02
3.200000E+02
3.200000E+02
3.200000E+02
3.200000E+02
3.200000E+02
3.200000E+02
3.200000E+02
3.200000E+02
3.200000E+02
3.200000E+02
3.200000E+02
3.200000E+02
3.200000E+02
3.200000E+02
3.200000E+02
3.200000E+02
3.200000E+02
3.200000E+02
3.200000E+02
3.200000E+02
3.200000E+02
3.200000E+02
3.200000E+02
3.200000E+02
3.200000E+02
3.200000E+02
3.200000E+02
3.200000E+02
3.200000E+02
3.200000E+02
3.200000E+02
3.200000E+02
3.200000E+02
3.200000E+02
3.200000E+02
3.200000E+02
3.200000E+02
3.200000E+02
3.200000E+02
3.200000E+02
3.200000E+02
3.200000E+02
3.200000E+02
3.200000E+02
3.200000E+02
3.200000E+02
3.200000E+02
3.200000E+02
3.200000E+02
3.200000E+02
3.200000E+02
3.200000E+02
3.200000E+02
3.200000E+02
3.200000E+02
3.200000E+02
3.200000E+02
3.200000E+02
3.200000E+02
3.200000E+02
3.200000E+02
3.200000E+02
3.200000E+02
3.200000E+02
3.200000E+02
3.200000E+02
3.200000E+02
3.200000E+02
3.200000E+02
3.200000E+02
3.200000E+02
3.200000E+02
3.200000E+02
3.200000E+02
3.200000E+02
3.200000E+02
3.200000E+02
3.200000E+02
3.200000E+02
3.200000E+02
3.200000E+02
3.200000E+02
3.200000E+02
3.200000E+02
3.200000E+02
3.200000E+02
3.200000E+02
3.200000E+02
3.250000E+02
3.250000E+02
3.250000E+02
3.250000E+02
3.250000E+02
3.250000E+02
3.250000E+02
3.250000E+02
3.250000E+02
3.250000E+02
3.250000E+02
3.250000E+02
3.250000E+02
3.250000E+02
3.250000E+02
3.250000E+02
3.250000E+02
3.250000E+02
3.250000E+02
3.250000E+02
3.250000E+02
3.250000E+02
3.250000E+02
3.250000E+02
3.250000E+02
3.250000E+02
3.250000E+02
3.250000E+02
3.250000E+02
3.250000E+02
3.250000E+02
3.250000E+02
3.250000E+02
3.250000E+02
3.250000E+02
3.250000E+02
3.250000E+02
3.250000E+02
3.250000E+02
3.250000E+02
3.250000E+02
3.250000E+02
3.250000E+02
3.250000E+02
3.250000E+02
3.250000E+02
3.250000E+02
3.250000E+02
3.250000E+02
3.250000E+02
3.250000E+02
3.250000E+02
3.250000E+02
3.250000E+02
3.250000E+02
3.250000E+02
3.250000E+02
3.250000E+02
3.250000E+02
3.250000E+02
3.250000E+02
3.250000E+02
3.250000E+02
3.250000E+02
3.250000E+02
3.250000E+02
3.250000E+02
3.250000E+02
3.250000E+02
3.250000E+02
3.250000E+02
3.250000E+02
3.250000E+02
3.250000E+02
3.250000E+02
3.250000E+02
3.250000E+02
3.250000E+02
3.250000E+02
3.250000E+02
3.250000E+02
3.250000E+02
3.250000E+02
3.250000E+02
3.250000E+02
3.250000E+02
3.250000E+02
3.250000E+02
3.250000E+02
3.250000E+02
3.250000E+02
3.250000E+02
3.250000E+02
3.250000E+02
3.250000E+02
3.250000E+02
3.250000E+02
3.250000E+02
3.250000E+02
3.250000E+02
3.250000E+02
3.250000E+02
3.250000E+02
3.250000E+02
3.250000E+02
3.250000E+02
3.250000E+02
3.250000E+02
3.250000E+02
3.250000E+02
3.250000E+02
3.250000E+02
3.250000E+02
3.250000E+02
3.250000E+02
3.250000E+02
3.250000E+02
3.250000E+02
3.250000E+02
3.250000E+02
3.250000E+02
3.250000E+02
3.250000E+02
3.250000E+02
3.250000E+02
3.250000E+02
3.250000E+02
3.250000E+02
3.250000E+02
3.250000E+02
3.250000E+02
3.250000E+02
3.250000E+02
3.250000E+02
3.250000E+02
3.250000E+02
3.250000E+02
3.250000E+02
3.250000E+02
3.250000E+02
3.250000E+02
3.250000E+02
3.250000E+02
3.250000E+02
3.250000E+02
3.250000E+02
3.250000E+02
3.250000E+02
3.250000E+02
3.250000E+02
3.250000E+02
3.250000E+02
3.250000E+02
3.250000E+02
3.250000E+02
3.250000E+02
3.250000E+02
3.250000E+02
3.250000E+02
3.250000E+02
3.250000E+02
3.250000E+02
3.250000E+02
3.250000E+02
3.250000E+02
3.250000E+02
3.250000E+02
3.250000E+02
3.250000E+02
3.250000E+02
3.250000E+02
3.250000E+02
3.250000E+02
3.250000E+02
3.250000E+02
3.250000E+02
3.250000E+02
3.250000E+02
3.250000E+02
3.250000E+02
3.250000E+02
3.250000E+02
3.250000E+02
3.250000E+02
3.250000E+02
3.250000E+02
3.250000E+02
3.250000E+02
3.250000E+02
3.250000E+02
3.250000E+02
3.250000E+02
3.250000E+02
3.250000E+02
3.250000E+02
3.250000E+02
3.250000E+02
3.250000E+02
3.250000E+02
3.250000E+02
3.250000E+02
3.300000E+02
3.300000E+02
3.300000E+02
3.300000E+02
3.300000E+02
3.300000E+02
3.300000E+02
3.300000E+02
3.300000E+02
3.300000E+02
3.300000E+02
3.300000E+02
3.300000E+02
3.300000E+02
3.300000E+02
3.300000E+02
3.300000E+02
3.300000E+02
3.300000E+02
3.300000E+02
3.300000E+02
3.300000E+02
3.300000E+02
3.300000E+02
3.300000E+02
3.300000E+02
3.300000E+02
3.300000E+02
3.300000E+02
3.300000E+02
3.300000E+02
3.300000E+02
3.300000E+02
3.300000E+02
3.300000E+02
3.300000E+02
3.300000E+02
3.300000E+02
3.300000E+02
3.300000E+02
3.300000E+02
3.300000E+02
3.300000E+02
3.300000E+02
3.300000E+02
3.300000E+02
3.300000E+02
3.300000E+02
3.300000E+02
3.300000E+02
3.300000E+02
3.300000E+02
3.300000E+02
3.300000E+02
3.300000E+02
3.300000E+02
3.300000E+02
3.300000E+02
3.300000E+02
3.300000E+02
3.300000E+02
3.300000E+02
3.300000E+02
3.300000E+02
3.300000E+02
3.300000E+02
3.300000E+02
3.300000E+02
3.300000E+02
3.300000E+02
3.300000E+02
3.300000E+02
3.300000E+02
3.300000E+02
3.300000E+02
3.300000E+02
3.300000E+02
3.300000E+02
3.300000E+02
3.300000E+02
3.300000E+02
3.300000E+02
3.300000E+02
3.300000E+02
3.300000E+02
3.300000E+02
3.300000E+02
3.300000E+02
3.300000E+02
3.300000E+02
3.300000E+02
3.300000E+02
3.300000E+02
3.300000E+02
3.300000E+02
3.300000E+02
3.300000E+02
3.300000E+02
3.300000E+02
3.300000E+02
3.300000E+02
3.300000E+02
3.300000E+02
3.300000E+02
3.300000E+02
3.300000E+02
3.300000E+02
3.300000E+02
3.300000E+02
3.300000E+02
3.300000E+02
3.300000E+02
3.300000E+02
3.300000E+02
3.300000E+02
3.300000E+02
3.300000E+02
3.300000E+02
3.300000E+02
3.300000E+02
3.300000E+02
3.300000E+02
3.300000E+02
3.300000E+02
3.300000E+02
3.300000E+02
3.300000E+02
3.300000E+02
3.300000E+02
3.300000E+02
3.300000E+02
3.300000E+02
3.300000E+02
3.300000E+02
3.300000E+02
3.300000E+02
3.300000E+02
3.300000E+02
3.300000E+02
3.300000E+02
3.300000E+02
3.300000E+02
3.300000E+02
3.300000E+02
3.300000E+02
3.300000E+02
3.300000E+02
3.300000E+02
3.300000E+02
3.300000E+02
3.300000E+02
3.300000E+02
3.300000E+02
3.300000E+02
3.300000E+02
3.300000E+02
3.300000E+02
3.300000E+02
3.300000E+02
3.300000E+02
3.300000E+02
3.300000E+02
3.300000E+02
3.300000E+02
3.300000E+02
3.300000E+02
3.300000E+02
3.300000E+02
3.300000E+02
3.300000E+02
3.300000E+02
3.300000E+02
3.300000E+02
3.300000E+02
3.300000E+02
3.300000E+02
3.300000E+02
3.300000E+02
3.300000E+02
3.300000E+02
3.300000E+02
3.300000E+02
3.300000E+02
3.300000E+02
3.300000E+02
3.300000E+02
3.300000E+02
3.300000E+02
3.300000E+02
3.300000E+02
3.300000E+02
3.300000E+02
3.300000E+02
3.300000E+02
3.300000E+02
3.300000E+02
3.300000E+02
3.300000E+02
3.300000E+02
3.300000E+02
3.300000E+02
3.350000E+02
3.350000E+02
3.350000E+02
3.350000E+02
3.350000E+02
3.350000E+02
3.350000E+02
3.350000E+02
3.350000E+02
3.350000E+02
3.350000E+02
3.350000E+02
3.350000E+02
3.350000E+02
3.350000E+02
3.350000E+02
3.350000E+02
3.350000E+02
3.350000E+02
3.350000E+02
3.350000E+02
3.350000E+02
3.350000E+02
3.350000E+02
3.350000E+02
3.350000E+02
3.350000E+02
3.350000E+02
3.350000E+02
3.350000E+02
3.350000E+02
3.350000E+02
3.350000E+02
3.350000E+02
3.350000E+02
3.350000E+02
3.350000E+02
3.350000E+02
3.350000E+02
3.350000E+02
3.350000E+02
3.350000E+02
3.350000E+02
3.350000E+02
3.350000E+02
3.350000E+02
3.350000E+02
3.350000E+02
3.350000E+02
3.350000E+02
3.350000E+02
3.350000E+02
3.350000E+02
3.350000E+02
3.350000E+02
3.350000E+02
3.350000E+02
3.350000E+02
3.350000E+02
3.350000E+02
3.350000E+02
3.350000E+02
3.350000E+02
3.350000E+02
3.350000E+02
3.350000E+02
3.350000E+02
3.350000E+02
3.350000E+02
3.350000E+02
3.350000E+02
3.350000E+02
3.350000E+02
3.350000E+02
3.350000E+02
3.350000E+02
3.350000E+02
3.350000E+02
3.350000E+02
3.350000E+02
3.350000E+02
3.350000E+02
3.350000E+02
3.350000E+02
3.350000E+02
3.350000E+02
3.350000E+02
3.350000E+02
3.350000E+02
3.350000E+02
3.350000E+02
3.350000E+02
3.350000E+02
3.350000E+02
3.350000E+02
3.350000E+02
3.350000E+02
3.350000E+02
3.350000E+02
3.350000E+02
3.350000E+02
3.350000E+02
3.350000E+02
3.350000E+02
3.350000E+02
3.350000E+02
3.350000E+02
3.350000E+02
3.350000E+02
3.350000E+02
3.350000E+02
3.350000E+02
3.350000E+02
3.350000E+02
3.350000E+02
3.350000E+02
3.350000E+02
3.350000E+02
3.350000E+02
3.350000E+02
3.350000E+02
3.350000E+02
3.350000E+02
3.350000E+02
3.350000E+02
3.350000E+02
3.350000E+02
3.350000E+02
3.350000E+02
3.350000E+02
3.350000E+02
3.350000E+02
3.350000E+02
3.350000E+02
3.350000E+02
3.350000E+02
3.350000E+02
3.350000E+02
3.350000E+02
3.350000E+02
3.350000E+02
3.350000E+02
3.350000E+02
3.350000E+02
3.350000E+02
3.350000E+02
3.350000E+02
3.350000E+02
3.350000E+02
3.350000E+02
3.350000E+02
3.350000E+02
3.350000E+02
3.350000E+02
3.350000E+02
3.350000E+02
3.350000E+02
3.350000E+02
3.350000E+02
3.350000E+02
3.350000E+02
3.350000E+02
3.350000E+02
3.350000E+02
3.350000E+02
3.350000E+02
3.350000E+02
3.350000E+02
3.350000E+02
3.350000E+02
3.350000E+02
3.350000E+02
3.350000E+02
3.350000E+02
3.350000E+02
3.350000E+02
3.350000E+02
3.350000E+02
3.350000E+02
3.350000E+02
3.350000E+02
3.350000E+02
3.350000E+02
3.350000E+02
3.350000E+02
3.350000E+02
3.350000E+02
3.350000E+02
3.350000E+02
3.350000E+02
3.350000E+02
3.350000E+02
3.350000E+02
3.350000E+02
3.350000E+02
3.350000E+02
3.350000E+02
3.350000E+02
3.350000E+02
3.350000E+02
3.350000E+02
3.400000E+02
3.400000E+02
3.400000E+02
3.400000E+02
3.400000E+02
3.400000E+02
3.400000E+02
3.400000E+02
3.400000E+02
3.400000E+02
3.400000E+02
3.400000E+02
3.400000E+02
3.400000E+02
3.400000E+02
3.400000E+02
3.400000E+02
3.400000E+02
3.400000E+02
3.400000E+02
3.400000E+02
3.400000E+02
3.400000E+02
3.400000E+02
3.400000E+02
3.400000E+02
3.400000E+02
3.400000E+02
3.400000E+02
3.400000E+02
3.400000E+02
3.400000E+02
3.400000E+02
3.400000E+02
3.400000E+02
3.400000E+02
3.400000E+02
3.400000E+02
3.400000E+02
3.400000E+02
3.400000E+02
3.400000E+02
3.400000E+02
3.400000E+02
3.400000E+02
3.400000E+02
3.400000E+02
3.400000E+02
3.400000E+02
3.400000E+02
3.400000E+02
3.400000E+02
3.400000E+02
3.400000E+02
3.400000E+02
3.400000E+02
3.400000E+02
3.400000E+02
3.400000E+02
3.400000E+02
3.400000E+02
3.400000E+02
3.400000E+02
3.400000E+02
3.400000E+02
3.400000E+02
3.400000E+02
3.400000E+02
3.400000E+02
3.400000E+02
3.400000E+02
3.400000E+02
3.400000E+02
3.400000E+02
3.400000E+02
3.400000E+02
3.400000E+02
3.400000E+02
3.400000E+02
3.400000E+02
3.400000E+02
3.400000E+02
3.400000E+02
3.400000E+02
3.400000E+02
3.400000E+02
3.400000E+02
3.400000E+02
3.400000E+02
3.400000E+02
3.400000E+02
3.400000E+02
3.400000E+02
3.400000E+02
3.400000E+02
3.400000E+02
3.400000E+02
3.400000E+02
3.400000E+02
3.400000E+02
3.400000E+02
3.400000E+02
3.400000E+02
3.400000E+02
3.400000E+02
3.400000E+02
3.400000E+02
3.400000E+02
3.400000E+02
3.400000E+02
3.400000E+02
3.400000E+02
3.400000E+02
3.400000E+02
3.400000E+02
3.400000E+02
3.400000E+02
3.400000E+02
3.400000E+02
3.400000E+02
3.400000E+02
3.400000E+02
3.400000E+02
3.400000E+02
3.400000E+02
3.400000E+02
3.400000E+02
3.400000E+02
3.400000E+02
3.400000E+02
3.400000E+02
3.400000E+02
3.400000E+02
3.400000E+02
3.400000E+02
3.400000E+02
3.400000E+02
3.400000E+02
3.400000E+02
3.400000E+02
3.400000E+02
3.400000E+02
3.400000E+02
3.400000E+02
3.400000E+02
3.400000E+02
3.400000E+02
3.400000E+02
3.400000E+02
3.400000E+02
3.400000E+02
3.400000E+02
3.400000E+02
3.400000E+02
3.400000E+02
3.400000E+02
3.400000E+02
3.400000E+02
3.400000E+02
3.400000E+02
3.400000E+02
3.400000E+02
3.400000E+02
3.400000E+02
3.400000E+02
3.400000E+02
3.400000E+02
3.400000E+02
3.400000E+02
3.400000E+02
3.400000E+02
3.400000E+02
3.400000E+02
3.400000E+02
3.400000E+02
3.400000E+02
3.400000E+02
3.400000E+02
3.400000E+02
3.400000E+02
3.400000E+02
3.400000E+02
3.400000E+02
3.400000E+02
3.400000E+02
3.400000E+02
3.400000E+02
3.400000E+02
3.400000E+02
3.400000E+02
3.400000E+02
3.400000E+02
3.400000E+02
3.400000E+02
3.400000E+02
3.400000E+02
3.400000E+02
3.400000E+02
3.400000E+02
3.400000E+02
3.400000E+02
3.450000E+02
3.450000E+02
3.450000E+02
3.450000E+02
3.450000E+02
3.450000E+02
3.450000E+02
3.450000E+02
3.450000E+02
3.450000E+02
3.450000E+02
3.450000E+02
3.450000E+02
3.450000E+02
3.450000E+02
3.450000E+02
3.450000E+02
3.450000E+02
3.450000E+02
3.450000E+02
3.450000E+02
3.450000E+02
3.450000E+02
3.450000E+02
3.450000E+02
3.450000E+02
3.450000E+02
3.450000E+02
3.450000E+02
3.450000E+02
3.450000E+02
3.450000E+02
3.450000E+02
3.450000E+02
3.450000E+02
3.450000E+02
3.450000E+02
3.450000E+02
3.450000E+02
3.450000E+02
3.450000E+02
3.450000E+02
3.450000E+02
3.450000E+02
3.450000E+02
3.450000E+02
3.450000E+02
3.450000E+02
3.450000E+02
3.450000E+02
3.450000E+02
3.450000E+02
3.450000E+02
3.450000E+02
3.450000E+02
3.450000E+02
3.450000E+02
3.450000E+02
3.450000E+02
3.450000E+02
3.450000E+02
3.450000E+02
3.450000E+02
3.450000E+02
3.450000E+02
3.450000E+02
3.450000E+02
3.450000E+02
3.450000E+02
3.450000E+02
3.450000E+02
3.450000E+02
3.450000E+02
3.450000E+02
3.450000E+02
3.450000E+02
3.450000E+02
3.450000E+02
3.450000E+02
3.450000E+02
3.450000E+02
3.450000E+02
3.450000E+02
3.450000E+02
3.450000E+02
3.450000E+02
3.450000E+02
3.450000E+02
3.450000E+02
3.450000E+02
3.450000E+02
3.450000E+02
3.450000E+02
3.450000E+02
3.450000E+02
3.450000E+02
3.450000E+02
3.450000E+02
3.450000E+02
3.450000E+02
3.450000E+02
3.450000E+02
3.450000E+02
3.450000E+02
3.450000E+02
3.450000E+02
3.450000E+02
3.450000E+02
3.450000E+02
3.450000E+02
3.450000E+02
3.450000E+02
3.450000E+02
3.450000E+02
3.450000E+02
3.450000E+02
3.450000E+02
3.450000E+02
3.450000E+02
3.450000E+02
3.450000E+02
3.450000E+02
3.450000E+02
3.450000E+02
3.450000E+02
3.450000E+02
3.450000E+02
3.450000E+02
3.450000E+02
3.450000E+02
3.450000E+02
3.450000E+02
3.450000E+02
3.450000E+02
3.450000E+02
3.450000E+02
3.450000E+02
3.450000E+02
3.450000E+02
3.450000E+02
3.450000E+02
3.450000E+02
3.450000E+02
3.450000E+02
3.450000E+02
3.450000E+02
3.450000E+02
3.450000E+02
3.450000E+02
3.450000E+02
3.450000E+02
3.450000E+02
3.450000E+02
3.450000E+02
3.450000E+02
3.450000E+02
3.450000E+02
3.450000E+02
3.450000E+02
3.450000E+02
3.450000E+02
3.450000E+02
3.450000E+02
3.450000E+02
3.450000E+02
3.450000E+02
3.450000E+02
3.450000E+02
3.450000E+02
3.450000E+02
3.450000E+02
3.450000E+02
3.450000E+02
3.450000E+02
3.450000E+02
3.450000E+02
3.450000E+02
3.450000E+02
3.450000E+02
3.450000E+02
3.450000E+02
3.450000E+02
3.450000E+02
3.450000E+02
3.450000E+02
3.450000E+02
3.450000E+02
3.450000E+02
3.450000E+02
3.450000E+02
3.450000E+02
3.450000E+02
3.450000E+02
3.450000E+02
3.450000E+02
3.450000E+02
3.450000E+02
3.450000E+02
3.450000E+02
3.450000E+02
3.450000E+02
3.500000E+02
3.500000E+02
3.500000E+02
3.500000E+02
3.500000E+02
3.500000E+02
3.500000E+02
3.500000E+02
3.500000E+02
3.500000E+02
3.500000E+02
3.500000E+02
3.500000E+02
3.500000E+02
3.500000E+02
3.500000E+02
3.500000E+02
3.500000E+02
3.500000E+02
3.500000E+02
3.500000E+02
3.500000E+02
3.500000E+02
3.500000E+02
3.500000E+02
3.500000E+02
3.500000E+02
3.500000E+02
3.500000E+02
3.500000E+02
3.500000E+02
3.500000E+02
3.500000E+02
3.500000E+02
3.500000E+02
3.500000E+02
3.500000E+02
3.500000E+02
3.500000E+02
3.500000E+02
3.500000E+02
3.500000E+02
3.500000E+02
3.500000E+02
3.500000E+02
3.500000E+02
3.500000E+02
3.500000E+02
3.500000E+02
3.500000E+02
3.500000E+02
3.500000E+02
3.500000E+02
3.500000E+02
3.500000E+02
3.500000E+02
3.500000E+02
3.500000E+02
3.500000E+02
3.500000E+02
3.500000E+02
3.500000E+02
3.500000E+02
3.500000E+02
3.500000E+02
3.500000E+02
3.500000E+02
3.500000E+02
3.500000E+02
3.500000E+02
3.500000E+02
3.500000E+02
3.500000E+02
3.500000E+02
3.500000E+02
3.500000E+02
3.500000E+02
3.500000E+02
3.500000E+02
3.500000E+02
3.500000E+02
3.500000E+02
3.500000E+02
3.500000E+02
3.500000E+02
3.500000E+02
3.500000E+02
3.500000E+02
3.500000E+02
3.500000E+02
3.500000E+02
3.500000E+02
3.500000E+02
3.500000E+02
3.500000E+02
3.500000E+02
3.500000E+02
3.500000E+02
3.500000E+02
3.500000E+02
3.500000E+02
3.500000E+02
3.500000E+02
3.500000E+02
3.500000E+02
3.500000E+02
3.500000E+02
3.500000E+02
3.500000E+02
3.500000E+02
3.500000E+02
3.500000E+02
3.500000E+02
3.500000E+02
3.500000E+02
3.500000E+02
3.500000E+02
3.500000E+02
3.500000E+02
3.500000E+02
3.500000E+02
3.500000E+02
3.500000E+02
3.500000E+02
3.500000E+02
3.500000E+02
3.500000E+02
3.500000E+02
3.500000E+02
3.500000E+02
3.500000E+02
3.500000E+02
3.500000E+02
3.500000E+02
3.500000E+02
3.500000E+02
3.500000E+02
3.500000E+02
3.500000E+02
3.500000E+02
3.500000E+02
3.500000E+02
3.500000E+02
3.500000E+02
3.500000E+02
3.500000E+02
3.500000E+02
3.500000E+02
3.500000E+02
3.500000E+02
3.500000E+02
3.500000E+02
3.500000E+02
3.500000E+02
3.500000E+02
3.500000E+02
3.500000E+02
3.500000E+02
3.500000E+02
3.500000E+02
3.500000E+02
3.500000E+02
3.500000E+02
3.500000E+02
3.500000E+02
3.500000E+02
3.500000E+02
3.500000E+02
3.500000E+02
3.500000E+02
3.500000E+02
3.500000E+02
3.500000E+02
3.500000E+02
3.500000E+02
3.500000E+02
3.500000E+02
3.500000E+02
3.500000E+02
3.500000E+02
3.500000E+02
3.500000E+02
3.500000E+02
3.500000E+02
3.500000E+02
3.500000E+02
3.500000E+02
3.500000E+02
3.500000E+02
3.500000E+02
3.500000E+02
3.500000E+02
3.500000E+02
3.500000E+02
3.500000E+02
3.500000E+02
3.500000E+02
3.500000E+02
3.500000E+02
3.500000E+02
3.500000E+02
3.550000E+02
3.550000E+02
3.550000E+02
3.550000E+02
3.550000E+02
3.550000E+02
3.550000E+02
3.550000E+02
3.550000E+02
3.550000E+02
3.550000E+02
3.550000E+02
3.550000E+02
3.550000E+02
3.550000E+02
3.550000E+02
3.550000E+02
3.550000E+02
3.550000E+02
3.550000E+02
3.550000E+02
3.550000E+02
3.550000E+02
3.550000E+02
3.550000E+02
3.550000E+02
3.550000E+02
3.550000E+02
3.550000E+02
3.550000E+02
3.550000E+02
3.550000E+02
3.550000E+02
3.550000E+02
3.550000E+02
3.550000E+02
3.550000E+02
3.550000E+02
3.550000E+02
3.550000E+02
3.550000E+02
3.550000E+02
3.550000E+02
3.550000E+02
3.550000E+02
3.550000E+02
3.550000E+02
3.550000E+02
3.550000E+02
3.550000E+02
3.550000E+02
3.550000E+02
3.550000E+02
3.550000E+02
3.550000E+02
3.550000E+02
3.550000E+02
3.550000E+02
3.550000E+02
3.550000E+02
3.550000E+02
3.550000E+02
3.550000E+02
3.550000E+02
3.550000E+02
3.550000E+02
3.550000E+02
3.550000E+02
3.550000E+02
3.550000E+02
3.550000E+02
3.550000E+02
3.550000E+02
3.550000E+02
3.550000E+02
3.550000E+02
3.550000E+02
3.550000E+02
3.550000E+02
3.550000E+02
3.550000E+02
3.550000E+02
3.550000E+02
3.550000E+02
3.550000E+02
3.550000E+02
3.550000E+02
3.550000E+02
3.550000E+02
3.550000E+02
3.550000E+02
3.550000E+02
3.550000E+02
3.550000E+02
3.550000E+02
3.550000E+02
3.550000E+02
3.550000E+02
3.550000E+02
3.550000E+02
3.550000E+02
3.550000E+02
3.550000E+02
3.550000E+02
3.550000E+02
3.550000E+02
3.550000E+02
3.550000E+02
3.550000E+02
3.550000E+02
3.550000E+02
3.550000E+02
3.550000E+02
3.550000E+02
3.550000E+02
3.550000E+02
3.550000E+02
3.550000E+02
3.550000E+02
3.550000E+02
3.550000E+02
3.550000E+02
3.550000E+02
3.550000E+02
3.550000E+02
3.550000E+02
3.550000E+02
3.550000E+02
3.550000E+02
3.550000E+02
3.550000E+02
3.550000E+02
3.550000E+02
3.550000E+02
3.550000E+02
3.550000E+02
3.550000E+02
3.550000E+02
3.550000E+02
3.550000E+02
3.550000E+02
3.550000E+02
3.550000E+02
3.550000E+02
3.550000E+02
3.550000E+02
3.550000E+02
3.550000E+02
3.550000E+02
3.550000E+02
3.550000E+02
3.550000E+02
3.550000E+02
3.550000E+02
3.550000E+02
3.550000E+02
3.550000E+02
3.550000E+02
3.550000E+02
3.550000E+02
3.550000E+02
3.550000E+02
3.550000E+02
3.550000E+02
3.550000E+02
3.550000E+02
3.550000E+02
3.550000E+02
3.550000E+02
3.550000E+02
3.550000E+02
3.550000E+02
3.550000E+02
3.550000E+02
3.550000E+02
3.550000E+02
3.550000E+02
3.550000E+02
3.550000E+02
3.550000E+02
3.550000E+02
3.550000E+02
3.550000E+02
3.550000E+02
3.550000E+02
3.550000E+02
3.550000E+02
3.550000E+02
3.550000E+02
3.550000E+02
3.550000E+02
3.550000E+02
3.550000E+02
3.550000E+02
3.550000E+02
3.550000E+02
3.550000E+02
3.550000E+02
3.550000E+02
3.550000E+02
3.550000E+02
Thickness
6.520472E-03
2.248576E-03
1.519936E-03
9.392274E-04
2.265151E-03
2.941736E-02
3.591009E-02
4.029548E-03
-1.321381E-03
-2.725060E-01
-3.390194E-02
8.793292E-03
1.031580E-02
3.434296E-03
2.126968E-03
2.956349E-03
3.880459E-03
3.791041E-03
4.584090E-03
5.012595E-03
5.482864E-03
6.308695E-03
7.759273E-03
8.371341E-03
9.047749E-03
1.051405E-02
1.287816E-02
1.424093E-02
1.690721E-02
1.963783E-02
2.246525E-02
2.608768E-02
3.068338E-02
3.599969E-02
4.148178E-02
4.803472E-02
5.517412E-02
6.296469E-02
7.105265E-02
8.204359E-02
9.280590E-02
1.051772E-01
1.178202E-01
1.297297E-01
1.446383E-01
1.591706E-01
1.751096E-01
1.884440E-01
2.031960E-01
2.197676E-01
2.313583E-01
2.456926E-01
2.602742E-01
2.729720E-01
2.864430E-01
2.981910E-01
3.087281E-01
3.187865E-01
3.298970E-01
3.406586E-01
3.484806E-01
3.613362E-01
3.719596E-01
3.789310E-01
3.873379E-01
3.931674E-01
3.994491E-01
4.069099E-01
4.119488E-01
4.178857E-01
4.234374E-01
4.271889E-01
4.336922E-01
4.350622E-01
4.393773E-01
4.403787E-01
4.446405E-01
4.476032E-01
4.490526E-01
4.505283E-01
4.526946E-01
4.528543E-01
4.561185E-01
4.603726E-01
4.569063E-01
4.592206E-01
4.597351E-01
4.597379E-01
4.609046E-01
4.602649E-01
4.598227E-01
4.588302E-01
4.600339E-01
4.594630E-01
4.586049E-01
4.583040E-01
4.592871E-01
4.610822E-01
4.611127E-01
4.603289E-01
4.589293E-01
4.582195E-01
4.577074E-01
4.573017E-01
4.571638E-01
4.552407E-01
4.542075E-01
4.544457E-01
4.527811E-01
4.504612E-01
4.470444E-01
4.447320E-01
4.434356E-01
4.404870E-01
4.382838E-01
4.352056E-01
4.302304E-01
4.259673E-01
4.215017E-01
4.163624E-01
4.118263E-01
4.045280E-01
3.989098E-01
3.923025E-01
3.851585E-01
3.807480E-01
3.684760E-01
3.604231E-01
3.517943E-01
3.445753E-01
3.342639E-01
3.247218E-01
3.092668E-01
2.981619E-01
2.850451E-01
2.750653E-01
2.611660E-01
2.480091E-01
2.361750E-01
2.184149E-01
2.063842E-01
1.923760E-01
1.737766E-01
1.596010E-01
1.482997E-01
1.345136E-01
1.208329E-01
1.053931E-01
9.218488E-02
8.200803E-02
7.280225E-02
6.208191E-02
5.427541E-02
4.677997E-02
3.903715E-02
3.292256E-02
2.724291E-02
2.306466E-02
2.077149E-02
1.786708E-02
1.527924E-02
1.341575E-02
1.157779E-02
1.045343E-02
8.825693E-03
7.070812E-03
6.571218E-03
6.121242E-03
5.110081E-03
4.860545E-03
4.754040E-03
4.493000E-03
3.722309E-03
3.386608E-03
2.799048E-03
2.009027E-03
2.229380E-03
2.428968E-03
1.614073E-03
1.062715E-03
1.124863E-03
8.971612E-04
8.007215E-04
3.036442E-04
5.587269E-04
3.983154E-04
5.527946E-04
6.448422E-04
9.230563E-04
4.343031E-04
6.668694E-04
5.240255E-04
3.695392E-04
1.919395E-03
2.538020E-03
4.581167E-03
5.835893E-03
7.434937E-03
8.732519E-03
1.020211E-02
1.164089E-02
2.091594E-03
1.188511E-03
3.655422E-04
8.328147E-04
1.839758E-03
1.341851E-01
1.084672E-01
2.337997E-02
6.671592E-03
-2.119382E-01
-1.024801E-01
9.372779E-03
6.647116E-03
2.302318E-03
2.857742E-03
3.185056E-03
3.558950E-03
3.511464E-03
4.559475E-03
5.317749E-03
6.196265E-03
6.721740E-03
7.126548E-03
7.835780E-03
9.197581E-03
9.996374E-03
1.231238E-02
1.419689E-02
1.659855E-02
1.967598E-02
2.261571E-02
2.603355E-02
3.003034E-02
3.443969E-02
3.997130E-02
4.791557E-02
5.652313E-02
6.489751E-02
7.215428E-02
8.188020E-02
9.307385E-02
1.041678E-01
1.176404E-01
1.319303E-01
1.470365E-01
1.605336E-01
1.734711E-01
1.873144E-01
2.041178E-01
2.212057E-01
2.320394E-01
2.471193E-01
2.575104E-01
2.733288E-01
2.857765E-01
2.983492E-01
3.091461E-01
3.184795E-01
3.291200E-01
3.408434E-01
3.514763E-01
3.618594E-01
3.712702E-01
3.801084E-01
3.866238E-01
3.904537E-01
4.008738E-01
4.062363E-01
4.115170E-01
4.189660E-01
4.203850E-01
4.271189E-01
4.328572E-01
4.343637E-01
4.381281E-01
4.381898E-01
4.444237E-01
4.473601E-01
4.476285E-01
4.492030E-01
4.529261E-01
4.553552E-01
4.563033E-01
4.580032E-01
4.571887E-01
4.593121E-01
4.592668E-01
4.596533E-01
4.616829E-01
4.619030E-01
4.609914E-01
4.598796E-01
4.600830E-01
4.596884E-01
4.587064E-01
4.592727E-01
4.609323E-01
4.617155E-01
4.614980E-01
4.594842E-01
4.580970E-01
4.574117E-01
4.573704E-01
4.576779E-01
4.567222E-01
4.559002E-01
4.549783E-01
4.532500E-01
4.517422E-01
4.511157E-01
4.463006E-01
4.453353E-01
4.431708E-01
4.395450E-01
4.371270E-01
4.352619E-01
4.298224E-01
4.256524E-01
4.207291E-01
4.143361E-01
4.102825E-01
4.049248E-01
3.986725E-01
3.910520E-01
3.857193E-01
3.813391E-01
3.691613E-01
3.600630E-01
3.532808E-01
3.431243E-01
3.338370E-01
3.248214E-01
3.129375E-01
2.996776E-01
2.863413E-01
2.761158E-01
2.613179E-01
2.476508E-01
2.350790E-01
2.188298E-01
2.055231E-01
1.879459E-01
1.740391E-01
1.607005E-01
1.466699E-01
1.346196E-01
1.197339E-01
1.045708E-01
9.180699E-02
8.163618E-02
7.180469E-02
6.145208E-02
5.299130E-02
4.641717E-02
3.994976E-02
3.357931E-02
2.733815E-02
2.309931E-02
2.047386E-02
1.714752E-02
1.507995E-02
1.341398E-02
1.123347E-02
1.060633E-02
8.792171E-03
7.415527E-03
6.521166E-03
6.035416E-03
5.198944E-03
4.897925E-03
4.385074E-03
4.488745E-03
3.614816E-03
3.077669E-03
2.968049E-03
2.556213E-03
1.836200E-03
1.647296E-03
7.529964E-04
2.115698E-03
9.554881E-04
1.455557E-04
1.439231E-03
7.182527E-04
8.185350E-04
7.129374E-04
6.982331E-04
9.124296E-04
1.528379E-03
4.503539E-04
4.114740E-04
2.048803E-04
2.126580E-04
7.606807E-04
1.119963E-03
1.455364E-03
1.932837E-03
2.360828E-03
2.816801E-03
3.097384E-03
3.748391E-03
1.037295E-03
5.347664E-04
5.435676E-04
2.868273E-04
2.183456E-03
8.474958E-02
-1.634546E-02
-3.881868E-03
-7.105005E-03
-5.565038E-02
-1.077839E-02
9.329466E-03
3.769942E-03
2.371330E-03
1.776298E-03
3.438509E-03
4.071279E-03
4.580167E-03
4.478325E-03
4.876232E-03
5.986845E-03
7.023133E-03
6.895824E-03
8.330589E-03
9.892422E-03
1.067205E-02
1.295761E-02
1.458383E-02
1.741386E-02
1.996200E-02
2.237144E-02
2.568405E-02
3.012541E-02
3.569469E-02
3.969837E-02
4.633183E-02
5.624836E-02
6.527962E-02
7.273346E-02
8.006795E-02
9.169735E-02
1.042879E-01
1.174837E-01
1.302655E-01
1.463269E-01
1.595944E-01
1.725249E-01
1.893214E-01
2.042369E-01
2.218667E-01
2.341927E-01
2.455728E-01
2.572173E-01
2.733971E-01
2.870534E-01
3.009005E-01
3.096701E-01
3.188644E-01
3.311423E-01
3.419814E-01
3.520301E-01
3.617506E-01
3.703852E-01
3.805381E-01
3.860916E-01
3.922474E-01
4.005512E-01
4.061769E-01
4.126340E-01
4.183377E-01
4.202784E-01
4.264788E-01
4.304822E-01
4.350519E-01
4.381714E-01
4.385864E-01
4.426657E-01
4.458873E-01
4.473871E-01
4.485611E-01
4.519300E-01
4.543401E-01
4.561183E-01
4.553309E-01
4.565073E-01
4.583721E-01
4.575624E-01
4.592261E-01
4.632158E-01
4.619863E-01
4.615217E-01
4.592703E-01
4.599529E-01
4.588403E-01
4.587129E-01
4.595208E-01
4.604259E-01
4.612674E-01
4.605542E-01
4.598884E-01
4.586400E-01
4.570993E-01
4.573314E-01
4.574312E-01
4.569546E-01
4.572353E-01
4.536569E-01
4.524436E-01
4.517172E-01
4.494366E-01
4.469735E-01
4.454528E-01
4.437559E-01
4.411928E-01
4.374650E-01
4.349508E-01
4.305507E-01
4.247180E-01
4.208915E-01
4.161348E-01
4.113210E-01
4.048015E-01
3.987125E-01
3.908837E-01
3.855535E-01
3.793268E-01
3.699190E-01
3.600753E-01
3.520586E-01
3.448324E-01
3.343225E-01
3.239876E-01
3.133038E-01
2.985259E-01
2.850711E-01
2.736470E-01
2.626140E-01
2.510536E-01
2.342529E-01
2.210033E-01
2.092156E-01
1.878363E-01
1.751420E-01
1.606427E-01
1.469908E-01
1.333988E-01
1.172480E-01
1.050816E-01
9.243520E-02
8.252501E-02
7.064432E-02
6.067027E-02
5.322386E-02
4.583109E-02
3.909401E-02
3.280958E-02
2.801356E-02
2.449032E-02
2.113197E-02
1.856957E-02
1.565287E-02
1.286548E-02
1.159339E-02
1.024369E-02
8.084789E-03
7.236056E-03
6.685639E-03
5.946842E-03
5.729705E-03
4.999621E-03
4.296852E-03
3.950985E-03
3.195371E-03
3.404494E-03
2.061021E-03
2.447507E-03
2.113703E-03
1.698211E-03
2.081614E-03
1.884535E-03
8.119174E-04
7.677273E-04
8.052868E-04
1.409919E-03
9.040207E-04
7.287931E-04
5.729282E-04
1.616457E-03
1.159461E-03
6.111299E-04
3.245630E-04
3.638651E-04
2.269999E-04
2.702023E-04
3.595289E-04
3.224844E-04
4.828338E-04
4.067372E-04
6.878507E-04
6.900215E-04
5.822633E-04
1.480409E-03
5.635331E-04
4.750758E-04
5.166549E-04
1.373234E-03
-1.637532E-01
1.384334E-02
3.037353E-04
-1.093818E-02
8.577314E-02
-6.563517E-02
7.668239E-03
4.003923E-03
3.163354E-03
2.969825E-03
4.373215E-03
4.831459E-03
4.385702E-03
4.134233E-03
5.525105E-03
7.072338E-03
7.233050E-03
7.695345E-03
8.751027E-03
9.896951E-03
1.076130E-02
1.225230E-02
1.418498E-02
1.818179E-02
1.987843E-02
2.342848E-02
2.546394E-02
2.973132E-02
3.599990E-02
4.023847E-02
4.664824E-02
5.441938E-02
6.285993E-02
7.265914E-02
8.213052E-02
9.430457E-02
1.042708E-01
1.180436E-01
1.287947E-01
1.453313E-01
1.570692E-01
1.717405E-01
1.880536E-01
2.022558E-01
2.209213E-01
2.371353E-01
2.481007E-01
2.606343E-01
2.712268E-01
2.854838E-01
2.958134E-01
3.098082E-01
3.203666E-01
3.299614E-01
3.414578E-01
3.526843E-01
3.618542E-01
3.699894E-01
3.792221E-01
3.874117E-01
3.922756E-01
3.993381E-01
4.057618E-01
4.136953E-01
4.176913E-01
4.199115E-01
4.246880E-01
4.300851E-01
4.348160E-01
4.378005E-01
4.396992E-01
4.436202E-01
4.464798E-01
4.481026E-01
4.494727E-01
4.509060E-01
4.529234E-01
4.542896E-01
4.553442E-01
4.568485E-01
4.575382E-01
4.582030E-01
4.599131E-01
4.620098E-01
4.602785E-01
4.603469E-01
4.601680E-01
4.600387E-01
4.593115E-01
4.598779E-01
4.590947E-01
4.587172E-01
4.603972E-01
4.605401E-01
4.609579E-01
4.587389E-01
4.572467E-01
4.568965E-01
4.563724E-01
4.553221E-01
4.561849E-01
4.532964E-01
4.509842E-01
4.509269E-01
4.490908E-01
4.484300E-01
4.454474E-01
4.440037E-01
4.409360E-01
4.372536E-01
4.347889E-01
4.307814E-01
4.247112E-01
4.221015E-01
4.151562E-01
4.097212E-01
4.045981E-01
4.000910E-01
3.915142E-01
3.847333E-01
3.769942E-01
3.696838E-01
3.608520E-01
3.524679E-01
3.440183E-01
3.329214E-01
3.227040E-01
3.135931E-01
3.007572E-01
2.845269E-01
2.751173E-01
2.634537E-01
2.481501E-01
2.328963E-01
2.172399E-01
2.056758E-01
1.892532E-01
1.752429E-01
1.619201E-01
1.466080E-01
1.324451E-01
1.161641E-01
1.036545E-01
9.228056E-02
8.216569E-02
7.013305E-02
5.978652E-02
5.469119E-02
4.548856E-02
3.664296E-02
3.299297E-02
2.786341E-02
2.542242E-02
2.077163E-02
1.764381E-02
1.542400E-02
1.397801E-02
1.181336E-02
9.774032E-03
8.999801E-03
7.203284E-03
7.433256E-03
5.711485E-03
5.476590E-03
5.015841E-03
4.220148E-03
4.156583E-03
3.355800E-03
2.880407E-03
2.458901E-03
2.340747E-03
2.282621E-03
1.814240E-03
1.783884E-03
9.488325E-04
8.006879E-04
7.687658E-04
1.289753E-03
6.115692E-04
6.202585E-04
1.425932E-03
8.895188E-04
7.497314E-04
4.016135E-04
3.142306E-04
2.035183E-04
1.663693E-04
2.532843E-04
-6.032190E-06
-6.873631E-04
-1.031124E-03
-7.017845E-04
-8.755147E-04
-1.121711E-03
-1.324747E-03
-1.907318E-03
5.601621E-04
8.982047E-04
1.154851E-03
6.750808E-04
1.094540E-03
3.002329E-01
-5.999448E-02
3.982061E-03
-1.116465E-02
1.271076E-01
5.502254E-03
7.585641E-03
5.445997E-03
4.024998E-03
2.725699E-03
3.936668E-03
5.094373E-03
3.339194E-03
4.761451E-03
5.577253E-03
6.508879E-03
7.100307E-03
7.683926E-03
8.101842E-03
9.970210E-03
1.210722E-02
1.293180E-02
1.491159E-02
1.786532E-02
2.013550E-02
2.293154E-02
2.564068E-02
3.018159E-02
3.520080E-02
4.049959E-02
4.626816E-02
5.389820E-02
6.127109E-02
7.013517E-02
8.146479E-02
9.241525E-02
1.052938E-01
1.165338E-01
1.303089E-01
1.447251E-01
1.579942E-01
1.727131E-01
1.871196E-01
2.015100E-01
2.169442E-01
2.327951E-01
2.487879E-01
2.604084E-01
2.730368E-01
2.849129E-01
2.980163E-01
3.088425E-01
3.201079E-01
3.315082E-01
3.420375E-01
3.499936E-01
3.634527E-01
3.692044E-01
3.787437E-01
3.871992E-01
3.930114E-01
3.988541E-01
4.058321E-01
4.129989E-01
4.175505E-01
4.216029E-01
4.281588E-01
4.305035E-01
4.353681E-01
4.370267E-01
4.389637E-01
4.442998E-01
4.474461E-01
4.493214E-01
4.497917E-01
4.497492E-01
4.541001E-01
4.541788E-01
4.567492E-01
4.569702E-01
4.565949E-01
4.595051E-01
4.608793E-01
4.605715E-01
4.588707E-01
4.602704E-01
4.597710E-01
4.599671E-01
4.595045E-01
4.593271E-01
4.588171E-01
4.587267E-01
4.595000E-01
4.593557E-01
4.595427E-01
4.618348E-01
4.588904E-01
4.575139E-01
4.571933E-01
4.568989E-01
4.558626E-01
4.543897E-01
4.521093E-01
4.508503E-01
4.505068E-01
4.494749E-01
4.477489E-01
4.447037E-01
4.414040E-01
4.375224E-01
4.340239E-01
4.305276E-01
4.267911E-01
4.231748E-01
4.178054E-01
4.120278E-01
4.040957E-01
3.985940E-01
3.917043E-01
3.843714E-01
3.768721E-01
3.701507E-01
3.612062E-01
3.520259E-01
3.429462E-01
3.326620E-01
3.227515E-01
3.131180E-01
3.013664E-01
2.864372E-01
2.748807E-01
2.610361E-01
2.495122E-01
2.316915E-01
2.182468E-01
2.076748E-01
1.890548E-01
1.748295E-01
1.610201E-01
1.464793E-01
1.335257E-01
1.165760E-01
1.045555E-01
9.134513E-02
8.075298E-02
7.046094E-02
6.152119E-02
5.341482E-02
4.397218E-02
3.653788E-02
3.210327E-02
2.864193E-02
2.562562E-02
2.040239E-02
1.818645E-02
1.751876E-02
1.358694E-02
1.156665E-02
1.033985E-02
8.626918E-03
7.664749E-03
6.738250E-03
6.129948E-03
5.594647E-03
5.112337E-03
4.536511E-03
3.848377E-03
3.145702E-03
3.336338E-03
2.765553E-03
2.328683E-03
2.067497E-03
2.317537E-03
1.836706E-03
9.771234E-04
8.615593E-04
7.738696E-04
8.470556E-04
9.480386E-04
8.639829E-04
8.465362E-04
8.632363E-04
5.576665E-04
3.479190E-04
1.104871E-04
1.123570E-04
9.747081E-05
3.333641E-04
3.823337E-04
1.812540E-04
2.248093E-04
9.316397E-05
-1.991081E-04
-3.077369E-04
-1.782101E-04
-5.639317E-04
1.045958E-03
2.032756E-03
1.335875E-03
1.601132E-03
2.035715E-03
-9.832983E-02
4.414192E-02
5.137708E-03
-1.413697E-02
-1.384037E-02
4.598204E-03
6.122478E-03
3.985320E-03
3.620646E-03
3.450033E-03
2.858738E-03
3.960285E-03
3.959191E-03
4.155474E-03
4.869212E-03
5.931410E-03
6.914496E-03
7.271710E-03
8.750407E-03
9.659783E-03
1.133145E-02
1.244925E-02
1.358688E-02
1.640728E-02
1.889422E-02
2.153605E-02
2.565470E-02
3.106997E-02
3.515456E-02
4.027812E-02
4.689010E-02
5.378597E-02
6.181633E-02
7.073370E-02
8.199433E-02
9.328153E-02
1.037816E-01
1.175641E-01
1.293032E-01
1.436244E-01
1.578044E-01
1.728110E-01
1.886529E-01
2.016900E-01
2.169778E-01
2.294935E-01
2.477993E-01
2.624818E-01
2.733633E-01
2.848869E-01
2.947822E-01
3.071063E-01
3.218104E-01
3.303393E-01
3.443940E-01
3.515418E-01
3.628459E-01
3.691997E-01
3.792184E-01
3.856517E-01
3.942519E-01
3.994162E-01
4.061609E-01
4.128869E-01
4.184724E-01
4.238267E-01
4.290597E-01
4.299541E-01
4.339179E-01
4.359640E-01
4.386500E-01
4.438229E-01
4.474818E-01
4.490690E-01
4.504472E-01
4.517011E-01
4.531651E-01
4.553699E-01
4.568850E-01
4.567644E-01
4.574627E-01
4.591041E-01
4.607179E-01
4.609053E-01
4.600033E-01
4.606684E-01
4.598966E-01
4.601108E-01
4.598137E-01
4.585814E-01
4.583636E-01
4.585326E-01
4.584798E-01
4.603680E-01
4.608476E-01
4.602457E-01
4.595835E-01
4.570969E-01
4.559163E-01
4.568318E-01
4.546472E-01
4.538531E-01
4.527227E-01
4.509680E-01
4.527174E-01
4.515853E-01
4.491939E-01
4.443522E-01
4.418539E-01
4.376152E-01
4.347978E-01
4.315897E-01
4.269292E-01
4.234677E-01
4.172315E-01
4.092090E-01
4.041510E-01
3.995113E-01
3.929390E-01
3.859849E-01
3.775408E-01
3.694884E-01
3.622662E-01
3.540546E-01
3.417785E-01
3.328872E-01
3.229972E-01
3.113763E-01
3.002371E-01
2.862864E-01
2.743365E-01
2.618723E-01
2.474697E-01
2.323990E-01
2.189564E-01
2.061175E-01
1.912801E-01
1.750359E-01
1.633585E-01
1.469231E-01
1.315584E-01
1.175446E-01
1.051874E-01
9.322397E-02
8.038164E-02
7.016511E-02
6.067144E-02
5.287367E-02
4.480648E-02
3.661181E-02
3.259153E-02
2.957174E-02
2.450499E-02
2.075690E-02
1.794008E-02
1.636072E-02
1.340633E-02
1.180257E-02
9.775131E-03
8.232323E-03
7.934907E-03
6.910483E-03
6.309320E-03
5.831838E-03
4.828663E-03
4.393899E-03
3.099283E-03
3.202556E-03
3.420854E-03
2.385459E-03
2.010264E-03
1.696947E-03
8.452381E-04
1.243136E-03
1.543686E-03
1.050731E-03
1.233575E-03
7.206019E-04
3.268869E-04
1.982590E-04
6.478510E-04
6.445933E-04
8.883126E-04
3.996434E-04
3.176642E-04
2.067746E-04
3.635296E-04
6.212567E-04
4.580192E-04
4.761946E-04
6.275991E-04
5.149055E-04
5.266131E-04
5.374708E-04
7.475532E-04
6.454936E-04
9.898001E-04
1.228084E-03
1.100745E-03
3.358757E-03
2.226069E-03
2.022825E-01
2.600431E-03
7.290780E-03
-4.779300E-03
9.606750E-02
2.391096E-02
7.442864E-03
2.920248E-03
2.808994E-03
2.934462E-03
3.486720E-03
4.139571E-03
4.383612E-03
4.250370E-03
4.988042E-03
6.243199E-03
7.696589E-03
7.272946E-03
8.522543E-03
9.655354E-03
1.113476E-02
1.224881E-02
1.337837E-02
1.655491E-02
1.890728E-02
2.142682E-02
2.623384E-02
3.054753E-02
3.418370E-02
4.036159E-02
4.862663E-02
5.637244E-02
6.270575E-02
6.972053E-02
8.186464E-02
9.264327E-02
1.052626E-01
1.169933E-01
1.278618E-01
1.446136E-01
1.568184E-01
1.722425E-01
1.882364E-01
2.029909E-01
2.185092E-01
2.304782E-01
2.444632E-01
2.597713E-01
2.739265E-01
2.847294E-01
2.972822E-01
3.097022E-01
3.201686E-01
3.315511E-01
3.398285E-01
3.459327E-01
3.618612E-01
3.701380E-01
3.777436E-01
3.855811E-01
3.957940E-01
4.015237E-01
4.075743E-01
4.125531E-01
4.171281E-01
4.238858E-01
4.291400E-01
4.299271E-01
4.336888E-01
4.364856E-01
4.378173E-01
4.431722E-01
4.468589E-01
4.498882E-01
4.512176E-01
4.529635E-01
4.546303E-01
4.565753E-01
4.597689E-01
4.583756E-01
4.575506E-01
4.593902E-01
4.599881E-01
4.607037E-01
4.601092E-01
4.595362E-01
4.592594E-01
4.597039E-01
4.610692E-01
4.594916E-01
4.602082E-01
4.610389E-01
4.614311E-01
4.602697E-01
4.602206E-01
4.594441E-01
4.587240E-01
4.569903E-01
4.564809E-01
4.570449E-01
4.549374E-01
4.535318E-01
4.519430E-01
4.511444E-01
4.508544E-01
4.504580E-01
4.470673E-01
4.444924E-01
4.414284E-01
4.384320E-01
4.352417E-01
4.315832E-01
4.254303E-01
4.210025E-01
4.174872E-01
4.143740E-01
4.033549E-01
3.990544E-01
3.922229E-01
3.852570E-01
3.775985E-01
3.699098E-01
3.631588E-01
3.524858E-01
3.406338E-01
3.308664E-01
3.217479E-01
3.125453E-01
3.005343E-01
2.859380E-01
2.741127E-01
2.611377E-01
2.476265E-01
2.321253E-01
2.197046E-01
2.074976E-01
1.896257E-01
1.748555E-01
1.608108E-01
1.461395E-01
1.321506E-01
1.179289E-01
1.061686E-01
9.210900E-02
7.987238E-02
7.084620E-02
6.031293E-02
5.229901E-02
4.355401E-02
3.727056E-02
3.244589E-02
2.839112E-02
2.495639E-02
2.183209E-02
1.804916E-02
1.690189E-02
1.348573E-02
1.167980E-02
1.012094E-02
9.182569E-03
8.177279E-03
7.151105E-03
6.377207E-03
6.003808E-03
5.484135E-03
4.874577E-03
3.966630E-03
3.166231E-03
3.150969E-03
2.904825E-03
2.321884E-03
1.876986E-03
1.786109E-03
1.451802E-03
1.762002E-03
2.113798E-03
1.662623E-03
1.567231E-03
9.367399E-04
6.213058E-04
1.045315E-03
6.069161E-04
1.082800E-03
7.785962E-04
4.680551E-04
2.284074E-04
3.243207E-04
3.450621E-04
2.746910E-04
3.899007E-04
2.292710E-04
3.584018E-04
2.787768E-04
3.340165E-04
3.022927E-04
2.553605E-04
5.895722E-04
8.164378E-04
1.046794E-03
1.743634E-03
3.534937E-03
1.567726E-02
5.764669E-02
6.860150E-03
-1.502844E-02
3.437257E-03
7.872596E-03
4.625644E-03
3.024022E-03
3.014199E-03
2.824356E-03
2.846779E-03
3.508968E-03
4.137360E-03
5.512773E-03
5.410423E-03
5.416728E-03
7.088755E-03
7.689349E-03
8.142517E-03
8.942745E-03
1.062438E-02
1.256996E-02
1.414372E-02
1.562260E-02
1.876184E-02
2.211398E-02
2.656364E-02
3.071226E-02
3.511552E-02
4.159836E-02
4.749090E-02
5.486666E-02
6.302878E-02
7.257315E-02
8.265404E-02
9.364564E-02
1.063595E-01
1.187741E-01
1.268931E-01
1.428941E-01
1.566019E-01
1.744302E-01
1.872397E-01
1.997726E-01
2.183433E-01
2.295866E-01
2.453552E-01
2.604804E-01
2.734302E-01
2.845992E-01
2.967610E-01
3.098867E-01
3.225843E-01
3.318828E-01
3.414525E-01
3.507247E-01
3.628030E-01
3.712643E-01
3.779114E-01
3.860470E-01
3.943911E-01
4.016135E-01
4.067909E-01
4.130154E-01
4.182775E-01
4.252131E-01
4.285607E-01
4.298942E-01
4.338581E-01
4.379096E-01
4.392924E-01
4.439209E-01
4.463041E-01
4.499552E-01
4.519449E-01
4.519383E-01
4.525223E-01
4.540169E-01
4.555572E-01
4.577824E-01
4.572099E-01
4.596594E-01
4.610428E-01
4.610672E-01
4.585739E-01
4.576803E-01
4.582715E-01
4.588299E-01
4.596912E-01
4.600807E-01
4.604962E-01
4.616623E-01
4.647036E-01
4.603884E-01
4.595138E-01
4.593888E-01
4.590589E-01
4.575755E-01
4.556904E-01
4.563351E-01
4.558309E-01
4.542965E-01
4.523852E-01
4.529757E-01
4.511279E-01
4.479868E-01
4.434029E-01
4.437432E-01
4.408690E-01
4.380887E-01
4.355959E-01
4.304068E-01
4.248163E-01
4.217913E-01
4.169306E-01
4.100707E-01
4.020388E-01
3.971589E-01
3.927818E-01
3.863818E-01
3.773106E-01
3.685315E-01
3.610200E-01
3.508774E-01
3.411836E-01
3.320880E-01
3.223089E-01
3.115550E-01
2.994831E-01
2.875635E-01
2.757602E-01
2.627180E-01
2.470816E-01
2.322601E-01
2.186747E-01
2.052630E-01
1.904765E-01
1.747434E-01
1.616712E-01
1.447856E-01
1.330290E-01
1.191442E-01
1.072738E-01
9.530162E-02
7.990126E-02
7.053704E-02
6.127957E-02
5.198669E-02
4.363815E-02
3.691960E-02
3.308617E-02
2.949265E-02
2.446816E-02
2.141962E-02
1.804266E-02
1.546135E-02
1.388972E-02
1.262429E-02
1.016695E-02
8.532257E-03
7.647922E-03
7.382219E-03
6.464122E-03
5.640668E-03
5.392182E-03
4.006971E-03
3.560620E-03
3.268541E-03
3.262807E-03
2.677825E-03
2.522533E-03
2.499898E-03
2.321314E-03
1.040634E-03
2.514281E-03
1.232225E-03
3.724717E-04
6.610869E-04
7.337752E-04
1.081193E-03
5.100103E-04
4.016742E-04
5.160610E-04
7.450248E-04
7.252904E-04
5.805360E-04
7.554429E-04
5.982346E-04
6.435814E-05
4.205731E-05
-3.024996E-04
-2.848696E-04
-5.199889E-04
-4.398507E-04
-6.674704E-04
-7.719055E-04
3.014731E-04
5.445791E-04
7.540525E-04
4.184573E-04
5.751887E-05
1.993669E-01
-4.888136E-02
5.814758E-03
-7.025723E-03
1.894264E-02
3.913875E-02
4.989401E-03
2.949825E-03
2.740288E-03
3.242192E-03
3.650767E-03
3.321801E-03
3.849939E-03
5.791449E-03
4.823503E-03
4.987414E-03
7.550823E-03
7.196087E-03
7.746400E-03
9.477117E-03
1.067342E-02
1.330560E-02
1.544475E-02
1.619862E-02
1.924325E-02
2.168697E-02
2.618544E-02
3.005748E-02
3.386565E-02
4.134946E-02
4.676063E-02
5.411641E-02
6.246042E-02
7.099217E-02
8.212016E-02
9.337749E-02
1.047700E-01
1.177324E-01
1.287051E-01
1.438235E-01
1.584119E-01
1.726371E-01
1.869013E-01
2.018496E-01
2.165743E-01
2.298167E-01
2.449910E-01
2.596669E-01
2.745747E-01
2.856182E-01
2.958309E-01
3.101650E-01
3.216591E-01
3.322944E-01
3.407718E-01
3.480065E-01
3.618478E-01
3.710617E-01
3.791896E-01
3.866591E-01
3.952105E-01
4.004947E-01
4.073217E-01
4.126542E-01
4.178629E-01
4.238255E-01
4.284475E-01
4.326421E-01
4.327875E-01
4.374996E-01
4.421588E-01
4.451776E-01
4.459144E-01
4.510534E-01
4.519939E-01
4.520502E-01
4.529017E-01
4.556621E-01
4.571406E-01
4.592233E-01
4.586518E-01
4.613116E-01
4.602013E-01
4.602318E-01
4.582479E-01
4.570098E-01
4.593724E-01
4.585909E-01
4.601550E-01
4.608101E-01
4.599632E-01
4.640783E-01
4.709652E-01
4.605697E-01
4.602625E-01
4.605758E-01
4.578912E-01
4.581163E-01
4.564581E-01
4.561338E-01
4.552184E-01
4.543226E-01
4.546263E-01
4.536519E-01
4.507967E-01
4.468110E-01
4.436423E-01
4.427145E-01
4.402552E-01
4.375102E-01
4.330045E-01
4.292077E-01
4.250944E-01
4.218226E-01
4.173313E-01
4.137367E-01
4.029579E-01
3.969379E-01
3.916509E-01
3.840801E-01
3.767840E-01
3.701300E-01
3.613033E-01
3.499916E-01
3.400942E-01
3.326289E-01
3.216720E-01
3.128013E-01
2.989400E-01
2.889639E-01
2.757688E-01
2.621942E-01
2.474367E-01
2.327900E-01
2.196511E-01
2.061077E-01
1.888296E-01
1.747396E-01
1.617032E-01
1.464789E-01
1.346950E-01
1.183219E-01
1.055115E-01
9.174027E-02
7.951861E-02
7.005249E-02
6.177663E-02
5.284653E-02
4.290372E-02
3.826234E-02
3.242189E-02
2.812205E-02
2.570533E-02
1.993144E-02
1.726136E-02
1.556512E-02
1.385356E-02
1.243638E-02
9.811838E-03
8.854572E-03
7.461225E-03
7.260586E-03
6.359724E-03
5.428634E-03
5.328538E-03
4.268299E-03
3.784366E-03
3.364895E-03
2.152614E-03
1.665377E-03
2.524486E-03
2.964313E-03
2.353751E-03
2.121487E-03
2.186334E-03
1.876495E-03
5.078848E-04
8.500532E-04
1.477671E-03
9.426620E-04
7.308135E-04
5.470601E-04
1.493319E-04
-2.743392E-05
8.326129E-04
5.962812E-04
6.752508E-04
6.994366E-04
8.128848E-05
-4.124483E-04
-5.337835E-04
-6.348656E-04
-8.585298E-04
-1.188116E-03
-1.532717E-03
-1.719220E-03
4.240614E-04
2.782599E-04
5.726565E-04
4.280990E-04
2.475199E-04
9.803276E-02
4.423940E-02
1.776741E-02
-1.673416E-02
-2.416501E-03
7.463876E-03
2.856659E-03
2.534757E-03
2.874817E-03
2.927823E-03
3.774145E-03
3.558048E-03
4.651147E-03
5.102083E-03
5.300039E-03
5.634208E-03
6.467102E-03
6.817021E-03
7.954240E-03
8.606445E-03
1.079757E-02
1.327115E-02
1.441070E-02
1.714376E-02
1.952827E-02
2.208424E-02
2.625719E-02
2.991633E-02
3.522979E-02
4.132371E-02
4.720918E-02
5.371503E-02
6.272954E-02
7.011653E-02
7.913966E-02
9.483871E-02
1.056435E-01
1.169013E-01
1.277243E-01
1.425657E-01
1.568516E-01
1.734457E-01
1.870510E-01
2.013018E-01
2.180194E-01
2.304154E-01
2.461217E-01
2.582761E-01
2.729544E-01
2.859602E-01
2.952831E-01
3.089935E-01
3.223187E-01
3.342875E-01
3.431243E-01
3.505258E-01
3.617422E-01
3.727828E-01
3.821773E-01
3.872839E-01
3.956049E-01
3.996454E-01
4.100087E-01
4.104907E-01
4.178262E-01
4.242929E-01
4.279564E-01
4.333669E-01
4.350781E-01
4.383096E-01
4.405514E-01
4.443451E-01
4.457596E-01
4.493807E-01
4.515467E-01
4.522423E-01
4.564517E-01
4.558939E-01
4.564564E-01
4.600369E-01
4.592049E-01
4.588206E-01
4.594499E-01
4.593311E-01
4.584849E-01
4.576875E-01
4.590774E-01
4.591734E-01
4.596629E-01
4.594513E-01
4.599781E-01
4.632767E-01
4.638978E-01
4.602359E-01
4.592888E-01
4.582832E-01
4.564300E-01
4.560105E-01
4.565563E-01
4.562346E-01
4.556331E-01
4.536453E-01
4.533854E-01
4.530431E-01
4.503217E-01
4.476904E-01
4.430866E-01
4.423163E-01
4.409966E-01
4.370877E-01
4.343207E-01
4.310954E-01
4.244775E-01
4.214781E-01
4.135326E-01
4.101363E-01
4.027471E-01
3.961522E-01
3.908865E-01
3.841241E-01
3.783685E-01
3.685130E-01
3.594818E-01
3.499411E-01
3.415627E-01
3.350151E-01
3.232140E-01
3.107393E-01
2.982254E-01
2.882252E-01
2.773877E-01
2.625724E-01
2.466088E-01
2.339413E-01
2.202113E-01
2.055074E-01
1.892697E-01
1.769291E-01
1.637232E-01
1.458235E-01
1.325506E-01
1.183770E-01
1.050516E-01
9.339465E-02
7.916190E-02
7.046683E-02
6.111656E-02
5.104088E-02
4.451793E-02
3.869621E-02
3.299080E-02
2.954501E-02
2.464856E-02
2.016330E-02
1.775399E-02
1.546851E-02
1.390180E-02
1.263587E-02
1.059008E-02
8.741620E-03
7.810901E-03
7.146703E-03
6.721495E-03
5.904870E-03
5.380642E-03
4.861760E-03
3.892403E-03
3.695868E-03
3.207177E-03
2.468843E-03
2.272562E-03
2.366450E-03
1.814689E-03
1.916165E-03
1.430655E-03
1.118968E-03
7.459551E-04
7.997956E-04
1.124231E-03
4.830380E-04
7.533068E-04
4.066938E-04
1.803356E-04
-1.015464E-05
9.437630E-04
6.406307E-05
2.343350E-04
8.902774E-04
1.794745E-04
-5.661488E-05
-2.644458E-04
-9.556848E-05
-2.220239E-04
-4.344702E-04
-6.831350E-04
-8.835659E-04
1.016895E-03
8.977085E-04
6.609132E-04
6.312192E-04
6.043384E-04
7.273080E-02
-3.848340E-02
4.174481E-03
-2.250434E-02
-5.582044E-02
2.519270E-02
3.691126E-03
2.999370E-03
2.071037E-03
3.169149E-03
3.493236E-03
3.908672E-03
4.772046E-03
4.515443E-03
5.357337E-03
5.485529E-03
6.031981E-03
6.659656E-03
7.737574E-03
9.290598E-03
1.081457E-02
1.425167E-02
1.309081E-02
1.515943E-02
1.952883E-02
2.187730E-02
2.609733E-02
3.057471E-02
3.523801E-02
4.142935E-02
4.911372E-02
5.476043E-02
6.239120E-02
7.099292E-02
7.949531E-02
9.307603E-02
1.042426E-01
1.177348E-01
1.290611E-01
1.437720E-01
1.562857E-01
1.730796E-01
1.895918E-01
2.036772E-01
2.169398E-01
2.292521E-01
2.465524E-01
2.583048E-01
2.728805E-01
2.849194E-01
2.955897E-01
3.101895E-01
3.237591E-01
3.345018E-01
3.427465E-01
3.476029E-01
3.627656E-01
3.726088E-01
3.816924E-01
3.886854E-01
3.940441E-01
4.013213E-01
4.090997E-01
4.143979E-01
4.199072E-01
4.260686E-01
4.301690E-01
4.327409E-01
4.354410E-01
4.393446E-01
4.423346E-01
4.444449E-01
4.470735E-01
4.486136E-01
4.503366E-01
4.519100E-01
4.620729E-01
4.566603E-01
4.565400E-01
4.603237E-01
4.564775E-01
4.560669E-01
4.597251E-01
4.600020E-01
4.592590E-01
4.580649E-01
4.586087E-01
4.585828E-01
4.594389E-01
4.581741E-01
4.579222E-01
4.603310E-01
4.606969E-01
4.594985E-01
4.578338E-01
4.576486E-01
4.574598E-01
4.577620E-01
4.581997E-01
4.565884E-01
4.561601E-01
4.543444E-01
4.532436E-01
4.519494E-01
4.493649E-01
4.465194E-01
4.445999E-01
4.436368E-01
4.407967E-01
4.372535E-01
4.336513E-01
4.293500E-01
4.250111E-01
4.209703E-01
4.160584E-01
4.121346E-01
4.038332E-01
3.975447E-01
3.913232E-01
3.850083E-01
3.788645E-01
3.710440E-01
3.626592E-01
3.517162E-01
3.411788E-01
3.324445E-01
3.234178E-01
3.116095E-01
3.001786E-01
2.905909E-01
2.751597E-01
2.617150E-01
2.461028E-01
2.334138E-01
2.193465E-01
2.054868E-01
1.901651E-01
1.765703E-01
1.622063E-01
1.465764E-01
1.329444E-01
1.179966E-01
1.056114E-01
9.392010E-02
7.890458E-02
6.945975E-02
6.099424E-02
5.166051E-02
4.410026E-02
3.745323E-02
3.190093E-02
2.848339E-02
2.369938E-02
1.971080E-02
1.744302E-02
1.604254E-02
1.332547E-02
1.187853E-02
1.052425E-02
9.682499E-03
8.404258E-03
6.464941E-03
6.105921E-03
5.577656E-03
4.757321E-03
3.786991E-03
3.873233E-03
2.808871E-03
3.018399E-03
3.257050E-03
3.067468E-03
2.589467E-03
1.851687E-03
1.088898E-03
1.009537E-03
1.168331E-03
1.001847E-03
1.023533E-03
1.464356E-03
9.715427E-04
4.265947E-04
5.536854E-04
3.587347E-04
1.884107E-04
6.228411E-04
7.341071E-04
6.706194E-04
2.271917E-04
3.673014E-04
2.962612E-04
2.097789E-04
2.176762E-04
-9.203399E-05
-5.122037E-04
-1.647472E-04
-3.949900E-04
8.332924E-04
5.129390E-04
6.913309E-04
9.143104E-04
7.288015E-04
-7.589721E-03
5.802034E-02
-1.561850E-03
-2.463794E-02
-2.996721E-02
1.976588E-03
1.768203E-03
2.264351E-03
2.430345E-03
2.598223E-03
2.903376E-03
4.185796E-03
4.256040E-03
5.150531E-03
5.928178E-03
5.640374E-03
5.773438E-03
6.676861E-03
8.737133E-03
9.737532E-03
1.093886E-02
1.254232E-02
1.383242E-02
1.628998E-02
1.932461E-02
2.131434E-02
2.442822E-02
2.889228E-02
3.459997E-02
4.048930E-02
4.744985E-02
5.489400E-02
6.247758E-02
7.057842E-02
8.034936E-02
9.264958E-02
1.040543E-01
1.167299E-01
1.280412E-01
1.428032E-01
1.583045E-01
1.729040E-01
1.898773E-01
2.027079E-01
2.188194E-01
2.321887E-01
2.455553E-01
2.585866E-01
2.738471E-01
2.876865E-01
2.982115E-01
3.108631E-01
3.277239E-01
3.364154E-01
3.457370E-01
3.525036E-01
3.608400E-01
3.707299E-01
3.798830E-01
3.879311E-01
3.939939E-01
4.035205E-01
4.090707E-01
4.164083E-01
4.229076E-01
4.273930E-01
4.317093E-01
4.332164E-01
4.376144E-01
4.392128E-01
4.419173E-01
4.438142E-01
4.487544E-01
4.497592E-01
4.524429E-01
4.544098E-01
4.599795E-01
4.551937E-01
4.565756E-01
4.570139E-01
4.560708E-01
4.565932E-01
4.596904E-01
4.603571E-01
4.597288E-01
4.582290E-01
4.588425E-01
4.600536E-01
4.602581E-01
4.589006E-01
4.595130E-01
4.594375E-01
4.587534E-01
4.579505E-01
4.567913E-01
4.570588E-01
4.580249E-01
4.584341E-01
4.578242E-01
4.563013E-01
4.554286E-01
4.534797E-01
4.531518E-01
4.520322E-01
4.487383E-01
4.466108E-01
4.439733E-01
4.431290E-01
4.402071E-01
4.373497E-01
4.350753E-01
4.319960E-01
4.259742E-01
4.213637E-01
4.157573E-01
4.105174E-01
4.046594E-01
3.975370E-01
3.922733E-01
3.865537E-01
3.806276E-01
3.733863E-01
3.620643E-01
3.514502E-01
3.405068E-01
3.332566E-01
3.213212E-01
3.131764E-01
3.016468E-01
2.902623E-01
2.790597E-01
2.641913E-01
2.459753E-01
2.328003E-01
2.185491E-01
2.038661E-01
1.912549E-01
1.760516E-01
1.655888E-01
1.462740E-01
1.317977E-01
1.183312E-01
1.056011E-01
9.632732E-02
7.966697E-02
7.113469E-02
6.138498E-02
5.155090E-02
4.522603E-02
3.911989E-02
3.326142E-02
2.800847E-02
2.378787E-02
2.051565E-02
1.748987E-02
1.524854E-02
1.307209E-02
1.109754E-02
9.561662E-03
8.492002E-03
7.755102E-03
7.222302E-03
6.310621E-03
5.341607E-03
4.991289E-03
4.174381E-03
3.960971E-03
3.501125E-03
3.106674E-03
3.273433E-03
3.067593E-03
2.461901E-03
1.257198E-03
1.184563E-03
6.545161E-04
1.744969E-03
1.731487E-03
1.531189E-03
1.143819E-03
7.974586E-04
4.680697E-04
6.646709E-04
6.044957E-04
2.788348E-04
1.259995E-03
5.936999E-04
2.896995E-04
-9.462413E-05
2.323458E-04
1.794333E-04
7.302053E-05
4.494285E-05
1.735618E-04
1.518573E-04
9.552549E-05
-3.294432E-05
1.176672E-03
1.346785E-03
9.567074E-04
1.199906E-03
1.612277E-03
-2.011679E-03
2.678241E-02
-6.146744E-03
-2.214664E-02
-5.190740E-04
8.142750E-05
2.373979E-03
2.094707E-03
2.127712E-03
2.521388E-03
3.166408E-03
3.838778E-03
3.739265E-03
5.466679E-03
5.222544E-03
6.253164E-03
6.474825E-03
7.389728E-03
7.881154E-03
9.794331E-03
1.026138E-02
1.257030E-02
1.410986E-02
1.664993E-02
2.001057E-02
2.194819E-02
2.619756E-02
2.877857E-02
3.539540E-02
4.166872E-02
4.676239E-02
5.449052E-02
6.312246E-02
7.228505E-02
8.241173E-02
9.357435E-02
1.036559E-01
1.178234E-01
1.310897E-01
1.448025E-01
1.589655E-01
1.722055E-01
1.885905E-01
2.013697E-01
2.171343E-01
2.307668E-01
2.466126E-01
2.593475E-01
2.718244E-01
2.864863E-01
2.989065E-01
3.117736E-01
3.258154E-01
3.374293E-01
3.441543E-01
3.494651E-01
3.602526E-01
3.703309E-01
3.796185E-01
3.876433E-01
3.952950E-01
4.040888E-01
4.103634E-01
4.179912E-01
4.242424E-01
4.272797E-01
4.298058E-01
4.344213E-01
4.381208E-01
4.393149E-01
4.422183E-01
4.436992E-01
4.490268E-01
4.498614E-01
4.530770E-01
4.560026E-01
4.607955E-01
4.542501E-01
4.547501E-01
4.562042E-01
4.557039E-01
4.582947E-01
4.586646E-01
4.599715E-01
4.601860E-01
4.572216E-01
4.602090E-01
4.604400E-01
4.608402E-01
4.588311E-01
4.607513E-01
4.596614E-01
4.596758E-01
4.585665E-01
4.576575E-01
4.575086E-01
4.581247E-01
4.585686E-01
4.590246E-01
4.579840E-01
4.558952E-01
4.531671E-01
4.534364E-01
4.518298E-01
4.489047E-01
4.465305E-01
4.429426E-01
4.408285E-01
4.401031E-01
4.381036E-01
4.350808E-01
4.308819E-01
4.252153E-01
4.197184E-01
4.153902E-01
4.133671E-01
4.061546E-01
3.985121E-01
3.932251E-01
3.864348E-01
3.795404E-01
3.742497E-01
3.635039E-01
3.522513E-01
3.414775E-01
3.319685E-01
3.206145E-01
3.117936E-01
3.031687E-01
2.893391E-01
2.755046E-01
2.601305E-01
2.466939E-01
2.336401E-01
2.192143E-01
2.045147E-01
1.883003E-01
1.748688E-01
1.632531E-01
1.460727E-01
1.333194E-01
1.196353E-01
1.052614E-01
9.515894E-02
8.101732E-02
7.182507E-02
6.096625E-02
5.240733E-02
4.487121E-02
3.856321E-02
3.004367E-02
2.762807E-02
2.395554E-02
2.063293E-02
1.816542E-02
1.537551E-02
1.378676E-02
1.215654E-02
1.094901E-02
8.954788E-03
7.491136E-03
7.156027E-03
6.232167E-03
4.973224E-03
5.379073E-03
5.172263E-03
4.348145E-03
4.047094E-03
3.235811E-03
3.158624E-03
2.837692E-03
2.150035E-03
1.537088E-03
1.189061E-03
1.114009E-03
8.887937E-04
2.241430E-03
1.147707E-03
7.691054E-04
9.683471E-04
7.359337E-04
1.153263E-03
1.034976E-03
1.912619E-04
7.907720E-04
6.400867E-04
4.776088E-04
1.316477E-04
-2.389212E-04
-8.506181E-04
-1.266984E-03
-1.908816E-03
-2.204194E-03
-2.875225E-03
-3.335074E-03
-3.802019E-03
1.481128E-03
3.934972E-03
2.215071E-03
4.496063E-03
1.820214E-03
1.554279E-03
1.100689E-02
1.520765E-02
3.172064E-03
2.346147E-03
1.505142E-03
1.814244E-03
1.730003E-03
2.231077E-03
2.684110E-03
2.993813E-03
3.961697E-03
4.481362E-03
6.426408E-03
5.067326E-03
5.866678E-03
6.395077E-03
7.743289E-03
8.026490E-03
9.944205E-03
1.214622E-02
1.196211E-02
1.394672E-02
1.588588E-02
1.859472E-02
2.238793E-02
2.550960E-02
3.020549E-02
3.521384E-02
3.981018E-02
4.490110E-02
5.344653E-02
6.239176E-02
7.186681E-02
8.254440E-02
9.287786E-02
1.046862E-01
1.166366E-01
1.310065E-01
1.439060E-01
1.593195E-01
1.759486E-01
1.880674E-01
2.009384E-01
2.170676E-01
2.316414E-01
2.466534E-01
2.594450E-01
2.703501E-01
2.852004E-01
2.970047E-01
3.110078E-01
3.241497E-01
3.357647E-01
3.469216E-01
3.521207E-01
3.615061E-01
3.720917E-01
3.793297E-01
3.880747E-01
3.946190E-01
4.052600E-01
4.125240E-01
4.177678E-01
4.269343E-01
4.293376E-01
4.314420E-01
4.332341E-01
4.362376E-01
4.404166E-01
4.414431E-01
4.437436E-01
4.468969E-01
4.491272E-01
4.533224E-01
4.543110E-01
4.538991E-01
4.534336E-01
4.539457E-01
4.563765E-01
4.572186E-01
4.580800E-01
4.591212E-01
4.599919E-01
4.597667E-01
4.588180E-01
4.593165E-01
4.598607E-01
4.609083E-01
4.604688E-01
4.595130E-01
4.595225E-01
4.608345E-01
4.599107E-01
4.577223E-01
4.582296E-01
4.578000E-01
4.559698E-01
4.566734E-01
4.569271E-01
4.563010E-01
4.562708E-01
4.546798E-01
4.529253E-01
4.514624E-01
4.472732E-01
4.428120E-01
4.411613E-01
4.410042E-01
4.384584E-01
4.356026E-01
4.319761E-01
4.253286E-01
4.211758E-01
4.152242E-01
4.108315E-01
4.048771E-01
3.992346E-01
3.933667E-01
3.855713E-01
3.790538E-01
3.739477E-01
3.624447E-01
3.533339E-01
3.412858E-01
3.316810E-01
3.211353E-01
3.126489E-01
3.013015E-01
2.890614E-01
2.739239E-01
2.604927E-01
2.477775E-01
2.340800E-01
2.197257E-01
2.044491E-01
1.898033E-01
1.739588E-01
1.632427E-01
1.463507E-01
1.345492E-01
1.216169E-01
1.059140E-01
9.198232E-02
7.984093E-02
6.969374E-02
6.072813E-02
5.269903E-02
4.549921E-02
3.721192E-02
3.105923E-02
2.741586E-02
2.397965E-02
2.038987E-02
1.823503E-02
1.658801E-02
1.403551E-02
1.267291E-02
1.227447E-02
1.030398E-02
7.524957E-03
6.741089E-03
5.328783E-03
5.232653E-03
5.827332E-03
5.645170E-03
4.453416E-03
4.049754E-03
3.361127E-03
3.056223E-03
2.930942E-03
2.618663E-03
1.581352E-03
1.086652E-03
1.675342E-03
1.332972E-03
1.623852E-03
1.615553E-03
8.222434E-04
1.141409E-03
6.427645E-04
5.303504E-04
-1.152776E-05
8.629473E-05
6.060590E-04
3.912174E-04
1.429365E-03
5.097768E-04
-1.897308E-03
-4.369590E-03
-6.854122E-03
-9.493901E-03
-1.186638E-02
-1.437156E-02
-1.694644E-02
-1.966979E-02
2.791075E-03
3.984589E-03
4.678003E-03
5.438082E-03
2.421846E-03
4.732326E-04
7.459672E-04
1.707006E-03
1.274640E-03
2.041557E-03
1.849625E-03
2.793213E-03
2.962087E-03
2.932905E-03
1.654202E-03
1.434265E-03
4.167227E-03
3.422975E-03
7.040661E-03
6.515617E-03
6.667385E-03
7.090575E-03
8.777335E-03
8.815075E-03
9.162766E-03
1.123069E-02
1.289067E-02
1.413129E-02
1.657911E-02
1.893786E-02
2.259063E-02
2.541036E-02
2.908129E-02
3.586892E-02
3.995172E-02
4.691606E-02
5.463979E-02
6.307069E-02
7.073904E-02
8.260469E-02
9.171754E-02
1.069595E-01
1.193519E-01
1.314586E-01
1.447067E-01
1.592232E-01
1.759848E-01
1.881908E-01
2.030408E-01
2.184746E-01
2.325698E-01
2.463402E-01
2.599549E-01
2.732373E-01
2.851885E-01
2.969035E-01
3.112311E-01
3.229308E-01
3.348633E-01
3.450696E-01
3.510275E-01
3.618449E-01
3.703086E-01
3.800828E-01
3.879259E-01
3.954113E-01
4.046078E-01
4.133991E-01
4.176789E-01
4.263780E-01
4.297059E-01
4.331527E-01
4.351955E-01
4.401070E-01
4.403712E-01
4.420133E-01
4.448898E-01
4.485949E-01
4.540534E-01
4.547551E-01
4.546529E-01
4.552197E-01
4.542447E-01
4.548121E-01
4.570562E-01
4.574520E-01
4.581214E-01
4.597787E-01
4.595098E-01
4.610257E-01
4.610032E-01
4.599734E-01
4.601389E-01
4.616927E-01
4.609715E-01
4.607188E-01
4.605272E-01
4.617928E-01
4.607075E-01
4.591303E-01
4.586166E-01
4.586556E-01
4.570184E-01
4.566740E-01
4.571831E-01
4.562920E-01
4.554550E-01
4.551622E-01
4.523300E-01
4.519403E-01
4.474715E-01
4.441801E-01
4.426173E-01
4.409016E-01
4.391421E-01
4.349498E-01
4.299301E-01
4.252547E-01
4.209906E-01
4.166499E-01
4.129781E-01
4.046122E-01
3.996347E-01
3.935180E-01
3.857996E-01
3.780409E-01
3.713914E-01
3.618831E-01
3.507534E-01
3.399277E-01
3.325388E-01
3.217644E-01
3.111737E-01
2.995366E-01
2.897473E-01
2.748341E-01
2.628177E-01
2.474442E-01
2.339209E-01
2.196355E-01
2.038607E-01
1.917368E-01
1.738000E-01
1.606426E-01
1.458246E-01
1.335693E-01
1.202685E-01
1.081624E-01
9.355649E-02
7.971321E-02
7.136494E-02
6.037044E-02
5.488363E-02
4.573910E-02
3.881575E-02
3.306921E-02
2.703176E-02
2.371652E-02
2.015076E-02
1.812914E-02
1.713969E-02
1.309576E-02
1.110576E-02
9.711472E-03
8.432822E-03
7.022606E-03
6.662388E-03
5.805903E-03
6.040516E-03
4.626334E-03
5.252864E-03
5.011070E-03
4.011346E-03
2.460262E-03
2.239035E-03
2.283624E-03
1.860176E-03
1.481115E-03
1.238570E-03
1.219060E-03
1.432309E-03
1.331818E-03
1.046646E-03
1.124505E-03
1.429364E-03
9.671935E-04
1.107101E-03
8.614305E-04
2.802405E-04
6.318254E-04
4.692617E-04
5.233588E-04
4.580621E-04
2.047428E-05
-3.734064E-04
-1.802822E-04
-4.352086E-04
-5.499482E-04
-7.586508E-04
-1.008415E-03
-1.376466E-03
2.027534E-03
8.395261E-04
1.018849E-03
1.051285E-03
1.426289E-03
1.589904E-03
8.899522E-04
1.124210E-03
2.990283E-03
1.859668E-03
2.787520E-03
2.155046E-03
1.591987E-03
1.721729E-03
2.963329E-03
3.990146E-03
4.509416E-03
4.339093E-03
7.897489E-03
7.607547E-03
6.828799E-03
7.506782E-03
8.958605E-03
9.009906E-03
1.027526E-02
1.123598E-02
1.280887E-02
1.455660E-02
1.737105E-02
2.011137E-02
2.200201E-02
2.560068E-02
2.994593E-02
3.497954E-02
4.058675E-02
4.701028E-02
5.581990E-02
6.275410E-02
7.056777E-02
8.203370E-02
9.423400E-02
1.061277E-01
1.191040E-01
1.323786E-01
1.454432E-01
1.591279E-01
1.717397E-01
1.885967E-01
2.023810E-01
2.171928E-01
2.324992E-01
2.448811E-01
2.611063E-01
2.733343E-01
2.841496E-01
2.981815E-01
3.103728E-01
3.224369E-01
3.348661E-01
3.479190E-01
3.544805E-01
3.619497E-01
3.710975E-01
3.800555E-01
3.868178E-01
3.944633E-01
4.054649E-01
4.149126E-01
4.180834E-01
4.244016E-01
4.270515E-01
4.336998E-01
4.368899E-01
4.380628E-01
4.396998E-01
4.447750E-01
4.472756E-01
4.507760E-01
4.520411E-01
4.535662E-01
4.544029E-01
4.552326E-01
4.561813E-01
4.573772E-01
4.593270E-01
4.584121E-01
4.595645E-01
4.585963E-01
4.625862E-01
4.605591E-01
4.609685E-01
4.601833E-01
4.601550E-01
4.593177E-01
4.604218E-01
4.611118E-01
4.608720E-01
4.621627E-01
4.616523E-01
4.611493E-01
4.593099E-01
4.595728E-01
4.589754E-01
4.568993E-01
4.555664E-01
4.551426E-01
4.556417E-01
4.535819E-01
4.526360E-01
4.513526E-01
4.486398E-01
4.452667E-01
4.418227E-01
4.405312E-01
4.407862E-01
4.361433E-01
4.304511E-01
4.260230E-01
4.214950E-01
4.157505E-01
4.123028E-01
4.055630E-01
3.999535E-01
3.933240E-01
3.848653E-01
3.782740E-01
3.723098E-01
3.621126E-01
3.503600E-01
3.407444E-01
3.325540E-01
3.215674E-01
3.107048E-01
2.995141E-01
2.918732E-01
2.771069E-01
2.665795E-01
2.481212E-01
2.341656E-01
2.232227E-01
2.046927E-01
1.908082E-01
1.736461E-01
1.613108E-01
1.457784E-01
1.306349E-01
1.187522E-01
1.067687E-01
9.413481E-02
8.008265E-02
6.968883E-02
6.033176E-02
5.265494E-02
4.430745E-02
4.001532E-02
3.309394E-02
2.767680E-02
2.368497E-02
2.063211E-02
1.801636E-02
1.597035E-02
1.356118E-02
1.175051E-02
1.120515E-02
9.378767E-03
7.450379E-03
6.548179E-03
5.855684E-03
6.016505E-03
5.105002E-03
4.727320E-03
4.903259E-03
3.203349E-03
3.031874E-03
2.763195E-03
2.184159E-03
2.238721E-03
1.974969E-03
9.792115E-04
1.387244E-03
9.176449E-04
1.110954E-03
1.029368E-03
9.209614E-04
1.208739E-03
8.654482E-04
6.904962E-04
6.488721E-04
1.531041E-04
9.214323E-04
5.555767E-04
4.022963E-04
7.744132E-04
3.823876E-04
8.145950E-04
9.190841E-04
9.911254E-04
9.515902E-04
9.365494E-04
1.109081E-03
1.221798E-03
2.324391E-03
6.745559E-04
1.220312E-03
5.610323E-04
3.860660E-04
7.904748E-04
9.811202E-04
1.497985E-03
2.254499E-03
2.953991E-03
2.519343E-03
3.220776E-03
3.442025E-03
2.261943E-03
2.461169E-03
5.888890E-03
4.402358E-03
4.222373E-03
6.860768E-03
6.953949E-03
6.252995E-03
7.047040E-03
9.539049E-03
8.913348E-03
1.064740E-02
1.306592E-02
1.376447E-02
1.467251E-02
1.741344E-02
2.087310E-02
2.314145E-02
2.549502E-02
2.947289E-02
3.442516E-02
4.042825E-02
4.739883E-02
5.705499E-02
6.424811E-02
7.165925E-02
8.114456E-02
9.161459E-02
1.048806E-01
1.161697E-01
1.305877E-01
1.447184E-01
1.557214E-01
1.737089E-01
1.883668E-01
2.019751E-01
2.151049E-01
2.300191E-01
2.463465E-01
2.599721E-01
2.717189E-01
2.852353E-01
2.985449E-01
3.116848E-01
3.221311E-01
3.328623E-01
3.427783E-01
3.508212E-01
3.640576E-01
3.744294E-01
3.811069E-01
3.882404E-01
3.972952E-01
4.051602E-01
4.116008E-01
4.164638E-01
4.204420E-01
4.271322E-01
4.334911E-01
4.358722E-01
4.399169E-01
4.404130E-01
4.500636E-01
4.478039E-01
4.505521E-01
4.521336E-01
4.535420E-01
4.544284E-01
4.531181E-01
4.540209E-01
4.569609E-01
4.578836E-01
4.594360E-01
4.578327E-01
4.587893E-01
4.609205E-01
4.607276E-01
4.606219E-01
4.586086E-01
4.589951E-01
4.598553E-01
4.613788E-01
4.609982E-01
4.615536E-01
4.609862E-01
4.618378E-01
4.608914E-01
4.596877E-01
4.594831E-01
4.605160E-01
4.570930E-01
4.539331E-01
4.544847E-01
4.548126E-01
4.542540E-01
4.532387E-01
4.515622E-01
4.504926E-01
4.471229E-01
4.426719E-01
4.400891E-01
4.390755E-01
4.353654E-01
4.298430E-01
4.268309E-01
4.214599E-01
4.169228E-01
4.142340E-01
4.068330E-01
4.006435E-01
3.925439E-01
3.840264E-01
3.767542E-01
3.709621E-01
3.636064E-01
3.533606E-01
3.426334E-01
3.316714E-01
3.205819E-01
3.095718E-01
2.994022E-01
2.892106E-01
2.756920E-01
2.598799E-01
2.483869E-01
2.360117E-01
2.199645E-01
2.018862E-01
1.889964E-01
1.737642E-01
1.575682E-01
1.463256E-01
1.315891E-01
1.175714E-01
1.068454E-01
9.235476E-02
8.196983E-02
7.036440E-02
6.099830E-02
5.281994E-02
4.329148E-02
3.861118E-02
3.269861E-02
2.888224E-02
2.514969E-02
2.057912E-02
1.764764E-02
1.663368E-02
1.437577E-02
1.137641E-02
9.912084E-03
8.620385E-03
8.020320E-03
6.749728E-03
5.866887E-03
5.489101E-03
5.329730E-03
4.568307E-03
3.789112E-03
3.375209E-03
3.024618E-03
2.362531E-03
2.475275E-03
2.093701E-03
1.315985E-03
1.380190E-03
1.374454E-03
1.281807E-03
1.480320E-03
1.398213E-03
9.548881E-04
9.636389E-04
5.351403E-04
1.846668E-04
2.842008E-04
1.012022E-04
3.956927E-04
5.853019E-04
5.527723E-04
7.342429E-04
9.542602E-04
1.077137E-03
1.330990E-03
1.603617E-03
1.716783E-03
1.989413E-03
2.273291E-03
2.392791E-03
1.572372E-03
1.946017E-03
1.718608E-03
8.257258E-04
2.179587E-04
9.314376E-04
9.505582E-04
1.571185E-03
1.344901E-03
2.602165E-03
1.431029E-03
2.420972E-03
3.808248E-03
3.522700E-03
3.450825E-03
6.233504E-03
3.378505E-03
3.929202E-03
5.582504E-03
6.033479E-03
6.368791E-03
6.813856E-03
8.100060E-03
8.603762E-03
9.514011E-03
1.275836E-02
1.375644E-02
1.488764E-02
1.611356E-02
1.864329E-02
2.211254E-02
2.469656E-02
2.937510E-02
3.364432E-02
3.974758E-02
4.622235E-02
5.276725E-02
6.255685E-02
7.230390E-02
8.037255E-02
9.279353E-02
1.049932E-01
1.168088E-01
1.293495E-01
1.435251E-01
1.570156E-01
1.723878E-01
1.869800E-01
2.015081E-01
2.159722E-01
2.312407E-01
2.466470E-01
2.603035E-01
2.722266E-01
2.859314E-01
2.973877E-01
3.113751E-01
3.216752E-01
3.326233E-01
3.426025E-01
3.510539E-01
3.641359E-01
3.732114E-01
3.795117E-01
3.880748E-01
3.980961E-01
4.082601E-01
4.115963E-01
4.156776E-01
4.188847E-01
4.266468E-01
4.327618E-01
4.355930E-01
4.387625E-01
4.417754E-01
4.523277E-01
4.460883E-01
4.458939E-01
4.490690E-01
4.515351E-01
4.513323E-01
4.529480E-01
4.526322E-01
4.550207E-01
4.571481E-01
4.582350E-01
4.584630E-01
4.585167E-01
4.578502E-01
4.609304E-01
4.596742E-01
4.591024E-01
4.603953E-01
4.611696E-01
4.597025E-01
4.629004E-01
4.621496E-01
4.618659E-01
4.612625E-01
4.614322E-01
4.595793E-01
4.585799E-01
4.586518E-01
4.581703E-01
4.550891E-01
4.544437E-01
4.542511E-01
4.539272E-01
4.534906E-01
4.527230E-01
4.506812E-01
4.485698E-01
4.439291E-01
4.402971E-01
4.382933E-01
4.362545E-01
4.306268E-01
4.276843E-01
4.220494E-01
4.163157E-01
4.117697E-01
4.066164E-01
4.006274E-01
3.920248E-01
3.847446E-01
3.775072E-01
3.713598E-01
3.647560E-01
3.539100E-01
3.442765E-01
3.318923E-01
3.200197E-01
3.105976E-01
3.003517E-01
2.905764E-01
2.781712E-01
2.594697E-01
2.493649E-01
2.345246E-01
2.198175E-01
2.049573E-01
1.908636E-01
1.748621E-01
1.592782E-01
1.456367E-01
1.312347E-01
1.177448E-01
1.059955E-01
9.304691E-02
8.200403E-02
7.140238E-02
6.123345E-02
5.093457E-02
4.347147E-02
3.821361E-02
3.367917E-02
2.932011E-02
2.458918E-02
2.105089E-02
1.778180E-02
1.587994E-02
1.362727E-02
1.098563E-02
9.623514E-03
8.648983E-03
7.656265E-03
7.138443E-03
6.754177E-03
5.465016E-03
4.562604E-03
4.422637E-03
3.499683E-03
3.284737E-03
3.441501E-03
3.002525E-03
2.247195E-03
2.018278E-03
1.429884E-03
1.471762E-03
1.994314E-03
1.727576E-03
1.099531E-03
8.476688E-04
8.455229E-04
5.134837E-04
8.053200E-04
-2.080927E-05
9.878164E-05
5.330900E-04
5.247187E-04
1.328980E-04
1.846211E-05
-5.501016E-05
5.012742E-05
-5.158101E-04
-3.492062E-04
-7.291939E-04
-1.047559E-03
-1.431623E-03
-1.706678E-03
-2.092927E-03
1.266958E-03
1.389900E-03
1.716983E-03
1.382311E-03
1.343375E-03
1.823092E-03
1.131908E-03
1.226307E-03
1.864241E-03
2.835001E-03
2.588532E-03
2.720990E-03
4.726326E-03
2.795795E-03
3.178078E-03
3.956867E-03
3.907338E-03
4.677354E-03
5.841556E-03
6.048020E-03
6.010532E-03
7.264090E-03
8.340366E-03
7.643758E-03
9.009576E-03
1.301257E-02
1.388383E-02
1.497807E-02
1.630427E-02
1.822741E-02
2.289456E-02
2.454332E-02
2.961065E-02
3.374917E-02
4.093345E-02
4.643409E-02
5.334570E-02
6.249193E-02
7.178091E-02
8.184328E-02
9.424307E-02
1.067553E-01
1.159111E-01
1.294619E-01
1.428988E-01
1.556234E-01
1.732740E-01
1.868344E-01
2.022362E-01
2.152812E-01
2.288718E-01
2.471299E-01
2.597732E-01
2.736764E-01
2.857563E-01
2.970159E-01
3.092692E-01
3.232758E-01
3.347946E-01
3.428553E-01
3.474332E-01
3.623668E-01
3.737328E-01
3.827218E-01
3.922377E-01
4.001713E-01
4.057506E-01
4.101707E-01
4.134869E-01
4.187004E-01
4.241477E-01
4.313905E-01
4.345258E-01
4.388948E-01
4.440315E-01
4.481751E-01
4.437293E-01
4.448633E-01
4.477500E-01
4.494123E-01
4.503089E-01
4.508724E-01
4.541650E-01
4.548916E-01
4.564198E-01
4.576851E-01
4.585038E-01
4.567939E-01
4.589583E-01
4.598999E-01
4.605537E-01
4.608997E-01
4.616904E-01
4.607609E-01
4.613842E-01
4.609531E-01
4.601573E-01
4.617920E-01
4.608932E-01
4.614886E-01
4.595272E-01
4.579482E-01
4.584375E-01
4.597167E-01
4.566850E-01
4.554679E-01
4.537641E-01
4.536887E-01
4.536167E-01
4.517761E-01
4.503762E-01
4.488412E-01
4.450870E-01
4.412114E-01
4.376938E-01
4.338394E-01
4.309794E-01
4.288626E-01
4.227930E-01
4.174552E-01
4.131312E-01
4.062395E-01
3.996937E-01
3.920863E-01
3.838950E-01
3.776907E-01
3.712841E-01
3.633274E-01
3.543147E-01
3.446415E-01
3.333975E-01
3.203143E-01
3.092141E-01
3.002505E-01
2.895930E-01
2.759041E-01
2.623441E-01
2.472154E-01
2.351137E-01
2.223865E-01
2.110853E-01
1.906805E-01
1.754759E-01
1.601588E-01
1.441839E-01
1.306079E-01
1.163927E-01
1.060529E-01
9.381903E-02
8.152766E-02
7.151945E-02
6.156779E-02
5.309031E-02
4.329023E-02
3.927590E-02
3.364294E-02
2.779183E-02
2.348060E-02
2.216018E-02
1.689244E-02
1.613998E-02
1.224020E-02
1.085951E-02
9.959089E-03
9.200682E-03
8.923782E-03
7.896532E-03
7.190018E-03
5.535433E-03
5.034946E-03
5.068469E-03
3.964305E-03
3.752642E-03
3.470041E-03
2.997634E-03
2.087893E-03
1.448198E-03
1.803717E-03
1.622809E-03
1.983681E-03
2.195412E-03
1.207544E-03
8.542651E-04
7.526293E-04
1.047659E-03
1.319561E-03
2.775939E-04
3.276443E-04
3.545575E-04
1.262987E-04
-1.959071E-05
1.349854E-04
3.201348E-04
-3.002899E-04
-1.224323E-03
-2.027796E-03
-2.907574E-03
-3.864968E-03
-4.355717E-03
-5.185160E-03
-6.021862E-03
8.772897E-04
4.534177E-04
1.632835E-03
2.064990E-03
1.273585E-03
4.052141E-04
7.887659E-04
7.733025E-04
1.562376E-03
3.506607E-03
3.116396E-03
2.823588E-03
5.779769E-03
3.308079E-03
4.972433E-03
4.149837E-03
3.554944E-03
3.363317E-03
5.118040E-03
5.243472E-03
5.680161E-03
6.514516E-03
8.508384E-03
7.806983E-03
9.686394E-03
1.156634E-02
1.406189E-02
1.563374E-02
1.642574E-02
1.937735E-02
2.213757E-02
2.559566E-02
2.911312E-02
3.473058E-02
3.985047E-02
4.642231E-02
5.494712E-02
6.382322E-02
7.105140E-02
8.111388E-02
9.313516E-02
1.027866E-01
1.159428E-01
1.297632E-01
1.431271E-01
1.573836E-01
1.746662E-01
1.876934E-01
2.012361E-01
2.145100E-01
2.305827E-01
2.460076E-01
2.589825E-01
2.739765E-01
2.873707E-01
2.958051E-01
3.080944E-01
3.238219E-01
3.366735E-01
3.457197E-01
3.523870E-01
3.615887E-01
3.737225E-01
3.823602E-01
3.899980E-01
3.973895E-01
4.030680E-01
4.100027E-01
4.132854E-01
4.186982E-01
4.241267E-01
4.307177E-01
4.333593E-01
4.376736E-01
4.436275E-01
4.422317E-01
4.434895E-01
4.450019E-01
4.470177E-01
4.504846E-01
4.519095E-01
4.514496E-01
4.523269E-01
4.561034E-01
4.537262E-01
4.577995E-01
4.576262E-01
4.574051E-01
4.594367E-01
4.598560E-01
4.606413E-01
4.593390E-01
4.599967E-01
4.608027E-01
4.607917E-01
4.614334E-01
4.615801E-01
4.620520E-01
4.611562E-01
4.598347E-01
4.592922E-01
4.585171E-01
4.606645E-01
4.605917E-01
4.572704E-01
4.559801E-01
4.535723E-01
4.536912E-01
4.545522E-01
4.514202E-01
4.488372E-01
4.466661E-01
4.446949E-01
4.413691E-01
4.368264E-01
4.334487E-01
4.312815E-01
4.280613E-01
4.222749E-01
4.168675E-01
4.129856E-01
4.071813E-01
3.990006E-01
3.911367E-01
3.851135E-01
3.790126E-01
3.701096E-01
3.612276E-01
3.533952E-01
3.429836E-01
3.327640E-01
3.205323E-01
3.081958E-01
2.981988E-01
2.890738E-01
2.802749E-01
2.634974E-01
2.475662E-01
2.362397E-01
2.192255E-01
2.052049E-01
1.899704E-01
1.762800E-01
1.625104E-01
1.439405E-01
1.299820E-01
1.159905E-01
1.054316E-01
9.284097E-02
8.000327E-02
7.120409E-02
6.108528E-02
5.137136E-02
4.403642E-02
3.966153E-02
3.357840E-02
2.894819E-02
2.496367E-02
2.067022E-02
1.774130E-02
1.539295E-02
1.405049E-02
1.149285E-02
1.021358E-02
8.802803E-03
8.051876E-03
7.140588E-03
7.044205E-03
5.866268E-03
4.845037E-03
4.237390E-03
3.929599E-03
3.726789E-03
3.407351E-03
3.071415E-03
2.631274E-03
1.984275E-03
1.827709E-03
1.732447E-03
2.385516E-03
1.890701E-03
9.409825E-04
9.777293E-04
7.111847E-04
2.167765E-03
9.801233E-04
9.867860E-04
3.987847E-04
4.084032E-04
1.251517E-04
5.386335E-04
1.169443E-04
3.775663E-04
-6.615003E-04
-1.550230E-03
-2.533913E-03
-3.382343E-03
-4.390256E-03
-5.539668E-03
-6.731733E-03
-7.254735E-03
5.845643E-04
7.078386E-04
1.315568E-03
1.381584E-03
1.633069E-03
1.577879E-03
1.463484E-03
9.166267E-04
1.386833E-03
2.068509E-03
3.584960E-03
3.323867E-03
4.595304E-03
3.681304E-03
3.954593E-03
3.682413E-03
3.989808E-03
4.090563E-03
4.449883E-03
5.336364E-03
5.394257E-03
6.445456E-03
7.755339E-03
9.068867E-03
1.027197E-02
1.219738E-02
1.330237E-02
1.525380E-02
1.622355E-02
1.864716E-02
2.210479E-02
2.495876E-02
2.870108E-02
3.498965E-02
4.062182E-02
4.801918E-02
5.553704E-02
6.385509E-02
7.003694E-02
8.160731E-02
9.303604E-02
1.051497E-01
1.160805E-01
1.303044E-01
1.436980E-01
1.581488E-01
1.794165E-01
1.875464E-01
2.001210E-01
2.143462E-01
2.316954E-01
2.465043E-01
2.572387E-01
2.724414E-01
2.865336E-01
2.969594E-01
3.091032E-01
3.208252E-01
3.352357E-01
3.457379E-01
3.520376E-01
3.634320E-01
3.735141E-01
3.803242E-01
3.873134E-01
3.951813E-01
4.028377E-01
4.093888E-01
4.142868E-01
4.194059E-01
4.243470E-01
4.267390E-01
4.313277E-01
4.363885E-01
4.396749E-01
4.408327E-01
4.426332E-01
4.452278E-01
4.473526E-01
4.491157E-01
4.495914E-01
4.523451E-01
4.530227E-01
4.545442E-01
4.546947E-01
4.561407E-01
4.564559E-01
4.560383E-01
4.590655E-01
4.612334E-01
4.613057E-01
4.601293E-01
4.605576E-01
4.607408E-01
4.609988E-01
4.618345E-01
4.608011E-01
4.605752E-01
4.602746E-01
4.610884E-01
4.612056E-01
4.627423E-01
4.607675E-01
4.599293E-01
4.580381E-01
4.573231E-01
4.548080E-01
4.546008E-01
4.537801E-01
4.506330E-01
4.484870E-01
4.471622E-01
4.436020E-01
4.399181E-01
4.355342E-01
4.326666E-01
4.312344E-01
4.281589E-01
4.221748E-01
4.161395E-01
4.133213E-01
4.085899E-01
3.993863E-01
3.913750E-01
3.841246E-01
3.771260E-01
3.700719E-01
3.615268E-01
3.525331E-01
3.418982E-01
3.329578E-01
3.214678E-01
3.095953E-01
2.982425E-01
2.888144E-01
2.759390E-01
2.621253E-01
2.471809E-01
2.341150E-01
2.240536E-01
2.158111E-01
1.920029E-01
1.753669E-01
1.617780E-01
1.449279E-01
1.318246E-01
1.181028E-01
1.068751E-01
9.335256E-02
8.004715E-02
7.003561E-02
6.113311E-02
5.282270E-02
4.544379E-02
3.859825E-02
3.300570E-02
2.837160E-02
2.530869E-02
2.086841E-02
1.750550E-02
1.506491E-02
1.333214E-02
1.044442E-02
1.015397E-02
8.569404E-03
8.107262E-03
7.089765E-03
6.346816E-03
5.072973E-03
4.839857E-03
4.988939E-03
3.792535E-03
3.307682E-03
2.864682E-03
3.496704E-03
2.951409E-03
2.033035E-03
2.062559E-03
2.021906E-03
1.486896E-03
1.789242E-03
1.136201E-03
1.116524E-03
1.834380E-03
1.340689E-03
1.146884E-03
7.987529E-04
4.046797E-04
9.837567E-04
8.958318E-04
4.650410E-04
3.987798E-04
4.581503E-04
-7.764559E-04
-1.774035E-03
-2.826842E-03
-4.174961E-03
-5.324211E-03
-6.555109E-03
-8.707823E-03
-8.487608E-03
5.579630E-04
1.060015E-03
2.099075E-03
7.803238E-04
4.773341E-04
8.059640E-04
7.692210E-04
6.112952E-04
9.511805E-04
1.408880E-03
1.793047E-03
2.110890E-03
2.796863E-03
2.009605E-03
2.526423E-03
3.264355E-03
4.503166E-03
4.430748E-03
4.881964E-03
5.592197E-03
6.170989E-03
6.643903E-03
7.633861E-03
8.405927E-03
9.975057E-03
1.200963E-02
1.363570E-02
1.515614E-02
1.671759E-02
1.947100E-02
2.222169E-02
2.580901E-02
2.993950E-02
3.503779E-02
3.971590E-02
4.598501E-02
5.784215E-02
6.462897E-02
7.060259E-02
8.182460E-02
9.352504E-02
1.048735E-01
1.176593E-01
1.293422E-01
1.441057E-01
1.581662E-01
1.805692E-01
1.876172E-01
2.002194E-01
2.138062E-01
2.297798E-01
2.459036E-01
2.589853E-01
2.707509E-01
2.860560E-01
2.963845E-01
3.073212E-01
3.231629E-01
3.356384E-01
3.447855E-01
3.534594E-01
3.641559E-01
3.717488E-01
3.791456E-01
3.873094E-01
3.943219E-01
4.028295E-01
4.086861E-01
4.131298E-01
4.196780E-01
4.246263E-01
4.279839E-01
4.310529E-01
4.367928E-01
4.376035E-01
4.396669E-01
4.443955E-01
4.452969E-01
4.463812E-01
4.495860E-01
4.508391E-01
4.519429E-01
4.542006E-01
4.558644E-01
4.553970E-01
4.554778E-01
4.562091E-01
4.559365E-01
4.578593E-01
4.609046E-01
4.609467E-01
4.607933E-01
4.599562E-01
4.600390E-01
4.599070E-01
4.610766E-01
4.608348E-01
4.608395E-01
4.607958E-01
4.607046E-01
4.633661E-01
4.620981E-01
4.585157E-01
4.588490E-01
4.586948E-01
4.579234E-01
4.564930E-01
4.555322E-01
4.543944E-01
4.504225E-01
4.494883E-01
4.486937E-01
4.441335E-01
4.407099E-01
4.364580E-01
4.343549E-01
4.299031E-01
4.257867E-01
4.228756E-01
4.172342E-01
4.135190E-01
4.093852E-01
3.998323E-01
3.924422E-01
3.851165E-01
3.777736E-01
3.705416E-01
3.618341E-01
3.521270E-01
3.422427E-01
3.336925E-01
3.220403E-01
3.100222E-01
2.992340E-01
2.876683E-01
2.770085E-01
2.629758E-01
2.483490E-01
2.354005E-01
2.219101E-01
2.064619E-01
1.913949E-01
1.762134E-01
1.611556E-01
1.434592E-01
1.322462E-01
1.183567E-01
1.062513E-01
9.414536E-02
8.078643E-02
7.025359E-02
6.038642E-02
5.313759E-02
4.691107E-02
3.889594E-02
3.382894E-02
2.873610E-02
2.411379E-02
2.058764E-02
1.785624E-02
1.565763E-02
1.281177E-02
1.167999E-02
9.671223E-03
8.533930E-03
7.483902E-03
6.143833E-03
6.239823E-03
5.348331E-03
5.196501E-03
4.286704E-03
3.959568E-03
3.744455E-03
3.387420E-03
3.439927E-03
2.817521E-03
2.268616E-03
2.548690E-03
1.555628E-03
1.455874E-03
1.279587E-03
1.447647E-03
1.727880E-03
2.383884E-03
1.104852E-03
8.967859E-04
1.412720E-03
1.035162E-03
7.788710E-04
7.810388E-04
9.734532E-04
4.951800E-04
5.681021E-04
-8.776307E-04
-2.072197E-03
-3.495352E-03
-4.842390E-03
-6.003733E-03
-7.125823E-03
-8.362196E-03
-9.720481E-03
1.063826E-03
7.676175E-04
2.135831E-03
1.438164E-03
6.118673E-04
3.715322E-04
9.572386E-04
8.407540E-04
1.219594E-03
1.962073E-03
2.370338E-03
3.373309E-03
3.213525E-03
1.998386E-03
2.992400E-03
4.368596E-03
4.443192E-03
4.318334E-03
5.091477E-03
5.648017E-03
6.232490E-03
5.919763E-03
7.020124E-03
8.176056E-03
8.637715E-03
1.121878E-02
1.389846E-02
1.481364E-02
1.691616E-02
1.893183E-02
2.148109E-02
2.593041E-02
3.007926E-02
3.588625E-02
4.053434E-02
4.968185E-02
6.224426E-02
6.605591E-02
7.035256E-02
8.102876E-02
9.382678E-02
1.051635E-01
1.163965E-01
1.311389E-01
1.450269E-01
1.566215E-01
1.766642E-01
1.876500E-01
2.006699E-01
2.160343E-01
2.302235E-01
2.459126E-01
2.587773E-01
2.705924E-01
2.841802E-01
2.963375E-01
3.080932E-01
3.209487E-01
3.338631E-01
3.430445E-01
3.503419E-01
3.637768E-01
3.716618E-01
3.803347E-01
3.875699E-01
3.953178E-01
4.032610E-01
4.084449E-01
4.142167E-01
4.196378E-01
4.254304E-01
4.301873E-01
4.313094E-01
4.348835E-01
4.377265E-01
4.406660E-01
4.427655E-01
4.445074E-01
4.462813E-01
4.489142E-01
4.506879E-01
4.520464E-01
4.537538E-01
4.557314E-01
4.570320E-01
4.560249E-01
4.574701E-01
4.566760E-01
4.568352E-01
4.599987E-01
4.596410E-01
4.602620E-01
4.588527E-01
4.597198E-01
4.593500E-01
4.606360E-01
4.605217E-01
4.614163E-01
4.614014E-01
4.610742E-01
4.609321E-01
4.613158E-01
4.582939E-01
4.567598E-01
4.590074E-01
4.584532E-01
4.569057E-01
4.563818E-01
4.548060E-01
4.508813E-01
4.485018E-01
4.468649E-01
4.442403E-01
4.405343E-01
4.377094E-01
4.351059E-01
4.308470E-01
4.265014E-01
4.223291E-01
4.187269E-01
4.162501E-01
4.079695E-01
4.023471E-01
3.933223E-01
3.847454E-01
3.786007E-01
3.714140E-01
3.625937E-01
3.522082E-01
3.437733E-01
3.339164E-01
3.217254E-01
3.114800E-01
2.999182E-01
2.878986E-01
2.743978E-01
2.617550E-01
2.481106E-01
2.354808E-01
2.231102E-01
2.123519E-01
1.897428E-01
1.766721E-01
1.613630E-01
1.444159E-01
1.323867E-01
1.190818E-01
1.070675E-01
9.305566E-02
7.899474E-02
7.011199E-02
6.073821E-02
5.328689E-02
4.593469E-02
3.937752E-02
3.393042E-02
2.848196E-02
2.495593E-02
2.105940E-02
1.741604E-02
1.635218E-02
1.307547E-02
1.115495E-02
9.213939E-03
8.611180E-03
7.191867E-03
6.748857E-03
6.816283E-03
5.576128E-03
4.587149E-03
4.128327E-03
4.063778E-03
3.856028E-03
3.647093E-03
3.191086E-03
3.022291E-03
2.768445E-03
2.529664E-03
1.769604E-03
1.458533E-03
1.132750E-03
9.383690E-04
1.235772E-03
1.165804E-03
1.261325E-03
6.464133E-04
4.629019E-04
6.401659E-04
9.600608E-04
1.359298E-03
1.068162E-03
7.053008E-04
1.080640E-03
-1.097880E-03
-2.357049E-03
-3.721244E-03
-5.213548E-03
-6.762135E-03
-7.980970E-03
-9.413746E-03
-1.093087E-02
4.714274E-04
4.538411E-04
1.891956E-03
2.030258E-03
1.030348E-03
3.279217E-04
9.583590E-04
1.064920E-03
1.231400E-03
2.429144E-03
2.256485E-03
2.537758E-03
2.570572E-03
2.048236E-03
2.941338E-03
3.048203E-03
4.174508E-03
3.916605E-03
4.355213E-03
5.447633E-03
6.112437E-03
6.361581E-03
7.447685E-03
8.116301E-03
9.383024E-03
1.149492E-02
1.298874E-02
1.523920E-02
1.748855E-02
2.040102E-02
2.183709E-02
2.562010E-02
3.087917E-02
3.649905E-02
4.123056E-02
4.998036E-02
6.324378E-02
6.785658E-02
7.037303E-02
7.957804E-02
9.286996E-02
1.058604E-01
1.168655E-01
1.315163E-01
1.454721E-01
1.613072E-01
1.740467E-01
1.876921E-01
2.026626E-01
2.190076E-01
2.320028E-01
2.464860E-01
2.593102E-01
2.711329E-01
2.853520E-01
2.976802E-01
3.096429E-01
3.221881E-01
3.324765E-01
3.438430E-01
3.525357E-01
3.640043E-01
3.715681E-01
3.788511E-01
3.879991E-01
3.948613E-01
4.037928E-01
4.105004E-01
4.146442E-01
4.189498E-01
4.234931E-01
4.296245E-01
4.323705E-01
4.347177E-01
4.381617E-01
4.400507E-01
4.427147E-01
4.440342E-01
4.471103E-01
4.492384E-01
4.519776E-01
4.527610E-01
4.540780E-01
4.544116E-01
4.562441E-01
4.555911E-01
4.559597E-01
4.563121E-01
4.575362E-01
4.589777E-01
4.591641E-01
4.588785E-01
4.587969E-01
4.584723E-01
4.597510E-01
4.595455E-01
4.601152E-01
4.609986E-01
4.612783E-01
4.611712E-01
4.592884E-01
4.569442E-01
4.565391E-01
4.590027E-01
4.585976E-01
4.577121E-01
4.563520E-01
4.560631E-01
4.566601E-01
4.519875E-01
4.493227E-01
4.468611E-01
4.440984E-01
4.412992E-01
4.380245E-01
4.355458E-01
4.315118E-01
4.266892E-01
4.228748E-01
4.182749E-01
4.139837E-01
4.073632E-01
4.000253E-01
3.925647E-01
3.839300E-01
3.773001E-01
3.709941E-01
3.631638E-01
3.522997E-01
3.438172E-01
3.325913E-01
3.219909E-01
3.116688E-01
3.003425E-01
2.868353E-01
2.781229E-01
2.644765E-01
2.491125E-01
2.373552E-01
2.225277E-01
2.063311E-01
1.914180E-01
1.763408E-01
1.616550E-01
1.455111E-01
1.318671E-01
1.188447E-01
1.055637E-01
9.303505E-02
8.069876E-02
7.161515E-02
6.112217E-02
5.403744E-02
4.699843E-02
3.923452E-02
3.493015E-02
3.085215E-02
2.408337E-02
2.123825E-02
1.829081E-02
1.547621E-02
1.253171E-02
1.106455E-02
9.714781E-03
7.884346E-03
7.537890E-03
6.823732E-03
6.154269E-03
5.551725E-03
4.419927E-03
3.436807E-03
3.330686E-03
3.277703E-03
3.749802E-03
3.182099E-03
2.683631E-03
2.142674E-03
1.793883E-03
1.500980E-03
1.297986E-03
9.413072E-04
9.098445E-04
9.849630E-04
9.332778E-04
1.496290E-03
8.591003E-04
5.758657E-04
7.105789E-04
4.304759E-04
4.319214E-04
5.887908E-04
1.078281E-03
9.270729E-04
-1.073948E-03
-2.651710E-03
-3.868618E-03
-5.175659E-03
-6.533260E-03
-8.109974E-03
-9.310578E-03
-1.074319E-02
2.131032E-04
4.103984E-05
7.876171E-04
9.408345E-04
3.682060E-04
3.385208E-04
5.119238E-04
3.329631E-03
1.322643E-03
1.019772E-03
2.091299E-03
2.861366E-03
2.553906E-03
2.238688E-03
2.227710E-03
2.682277E-03
3.177034E-03
3.655745E-03
4.942703E-03
5.177174E-03
6.348832E-03
6.757065E-03
7.605681E-03
7.963163E-03
9.864921E-03
1.209077E-02
1.318446E-02
1.601360E-02
1.761171E-02
2.005358E-02
2.237886E-02
2.662263E-02
3.221024E-02
3.702663E-02
4.260009E-02
5.397248E-02
6.411940E-02
6.945111E-02
7.096616E-02
8.214729E-02
9.163045E-02
1.066247E-01
1.179512E-01
1.330455E-01
1.458954E-01
1.589651E-01
1.749044E-01
1.877931E-01
2.005890E-01
2.162478E-01
2.310272E-01
2.468361E-01
2.591766E-01
2.715338E-01
2.849314E-01
2.978148E-01
3.087258E-01
3.210727E-01
3.331936E-01
3.410537E-01
3.493105E-01
3.634458E-01
3.720014E-01
3.808928E-01
3.890117E-01
3.947870E-01
4.021858E-01
4.074296E-01
4.143225E-01
4.197945E-01
4.232936E-01
4.288670E-01
4.305314E-01
4.321918E-01
4.367900E-01
4.403094E-01
4.418895E-01
4.436047E-01
4.476488E-01
4.485887E-01
4.508680E-01
4.518807E-01
4.534926E-01
4.547521E-01
4.559410E-01
4.556010E-01
4.555765E-01
4.572657E-01
4.583636E-01
4.584604E-01
4.589374E-01
4.594192E-01
4.593567E-01
4.589716E-01
4.605955E-01
4.616281E-01
4.615297E-01
4.605671E-01
4.616328E-01
4.610556E-01
4.608113E-01
4.563248E-01
4.572411E-01
4.575932E-01
4.573019E-01
4.558364E-01
4.555517E-01
4.558384E-01
4.554383E-01
4.509288E-01
4.490550E-01
4.470547E-01
4.438513E-01
4.405687E-01
4.384916E-01
4.348738E-01
4.311087E-01
4.274854E-01
4.223662E-01
4.174079E-01
4.126560E-01
4.057727E-01
3.990037E-01
3.911544E-01
3.841422E-01
3.769137E-01
3.702296E-01
3.635001E-01
3.524087E-01
3.429425E-01
3.319219E-01
3.223479E-01
3.121276E-01
2.988152E-01
2.869715E-01
2.744299E-01
2.623291E-01
2.494787E-01
2.350103E-01
2.223893E-01
2.126633E-01
1.906662E-01
1.765953E-01
1.609824E-01
1.464021E-01
1.324778E-01
1.188221E-01
1.069531E-01
9.445026E-02
8.094748E-02
7.206981E-02
6.174795E-02
5.400045E-02
4.581535E-02
3.907604E-02
3.463367E-02
2.787238E-02
2.333007E-02
2.099655E-02
1.793244E-02
1.624546E-02
1.251591E-02
1.194739E-02
9.504862E-03
7.918190E-03
7.776381E-03
6.878911E-03
6.297392E-03
5.567328E-03
4.770970E-03
4.250979E-03
3.792319E-03
3.569938E-03
3.326396E-03
3.147058E-03
3.001095E-03
2.114961E-03
1.526711E-03
1.534251E-03
1.089815E-03
5.637016E-04
1.150638E-03
1.545888E-03
1.016399E-03
1.334848E-03
1.076995E-03
1.065074E-03
7.549911E-04
6.037169E-04
7.316784E-04
7.400168E-04
8.220302E-04
7.598600E-04
-1.169692E-05
-5.894904E-04
-9.005351E-04
-1.660754E-03
-2.103475E-03
-2.777504E-03
-3.119549E-03
-3.967948E-03
4.112897E-04
2.363670E-04
2.741164E-04
7.841260E-04
1.025460E-03
5.113283E-04
2.087958E-03
-2.768647E-03
4.018492E-03
5.198777E-03
1.580448E-03
2.344527E-03
2.855721E-03
2.723064E-03
2.386970E-03
2.938033E-03
3.410083E-03
3.841030E-03
4.946441E-03
5.823730E-03
6.283259E-03
6.579670E-03
8.070717E-03
8.693665E-03
9.825434E-03
1.160289E-02
1.356596E-02
1.596441E-02
1.823299E-02
1.946038E-02
2.285053E-02
2.619513E-02
3.084751E-02
3.674066E-02
4.429794E-02
5.717375E-02
6.721259E-02
6.744058E-02
7.407406E-02
8.312481E-02
9.379544E-02
1.067957E-01
1.168585E-01
1.324653E-01
1.453409E-01
1.603959E-01
1.751927E-01
1.879730E-01
1.994951E-01
2.145213E-01
2.300874E-01
2.466049E-01
2.595459E-01
2.708652E-01
2.829176E-01
2.950309E-01
3.090027E-01
3.222633E-01
3.348323E-01
3.442560E-01
3.547044E-01
3.652018E-01
3.745337E-01
3.808544E-01
3.883482E-01
3.934509E-01
4.020122E-01
4.081866E-01
4.140490E-01
4.192999E-01
4.228173E-01
4.301061E-01
4.314865E-01
4.328384E-01
4.368046E-01
4.392554E-01
4.431521E-01
4.446393E-01
4.467397E-01
4.494961E-01
4.531973E-01
4.528236E-01
4.547393E-01
4.563156E-01
4.564108E-01
4.563179E-01
4.557498E-01
4.571921E-01
4.585601E-01
4.582409E-01
4.587066E-01
4.592498E-01
4.585097E-01
4.583968E-01
4.606254E-01
4.628963E-01
4.635524E-01
4.619539E-01
4.610533E-01
4.604836E-01
4.597667E-01
4.579585E-01
4.578993E-01
4.560313E-01
4.543813E-01
4.518722E-01
4.546461E-01
4.541492E-01
4.539453E-01
4.500869E-01
4.491513E-01
4.469927E-01
4.436724E-01
4.395570E-01
4.390421E-01
4.353785E-01
4.319466E-01
4.262816E-01
4.229416E-01
4.172767E-01
4.134035E-01
4.060707E-01
3.992404E-01
3.924911E-01
3.859272E-01
3.770966E-01
3.705542E-01
3.635238E-01
3.536310E-01
3.420677E-01
3.307507E-01
3.208370E-01
3.107783E-01
2.986074E-01
2.861346E-01
2.761560E-01
2.629670E-01
2.484746E-01
2.367493E-01
2.202400E-01
2.064525E-01
1.915790E-01
1.766883E-01
1.613088E-01
1.438892E-01
1.304709E-01
1.201395E-01
1.193146E-01
9.546067E-02
8.113825E-02
7.108975E-02
6.199772E-02
5.411926E-02
4.713222E-02
3.865155E-02
3.408258E-02
2.920748E-02
2.322567E-02
2.059729E-02
1.730767E-02
1.483073E-02
1.263168E-02
1.212237E-02
1.025589E-02
8.369575E-03
7.538288E-03
6.988003E-03
6.605384E-03
5.523384E-03
5.020232E-03
4.032230E-03
3.358354E-03
3.427430E-03
3.772087E-03
2.685268E-03
2.961081E-03
2.327351E-03
2.098197E-03
1.633957E-03
9.533804E-04
9.396639E-04
7.574385E-04
1.288568E-03
4.374092E-04
8.047329E-04
1.093315E-03
7.912864E-04
4.488927E-04
6.275287E-04
8.200077E-04
7.756295E-04
2.720530E-04
5.125843E-04
5.301781E-04
6.530033E-04
9.453227E-04
1.007961E-03
1.177123E-03
1.396737E-03
1.478414E-03
1.564574E-03
8.715885E-04
1.828477E-04
2.497786E-04
5.218334E-04
7.642326E-04
5.580159E-03
-7.844141E-03
-2.628918E-03
-2.046329E-02
-7.166114E-03
1.540377E-03
1.890834E-03
2.679188E-03
2.499502E-03
2.123945E-03
3.020868E-03
4.002618E-03
4.539355E-03
4.689961E-03
5.779745E-03
6.411181E-03
7.162556E-03
7.949453E-03
8.419886E-03
9.681708E-03
1.112820E-02
1.283646E-02
1.545118E-02
1.909536E-02
2.013975E-02
2.264577E-02
2.613309E-02
3.109199E-02
3.971095E-02
4.666565E-02
5.659221E-02
6.408430E-02
6.617729E-02
7.394112E-02
8.411692E-02
9.384279E-02
1.050211E-01
1.160078E-01
1.320761E-01
1.444255E-01
1.572915E-01
1.737077E-01
1.874229E-01
1.993579E-01
2.133647E-01
2.300495E-01
2.454907E-01
2.585179E-01
2.720576E-01
2.833111E-01
2.969992E-01
3.099513E-01
3.222695E-01
3.347427E-01
3.437812E-01
3.531724E-01
3.672099E-01
3.738615E-01
3.811319E-01
3.883624E-01
3.935042E-01
4.022857E-01
4.068988E-01
4.130700E-01
4.184716E-01
4.225782E-01
4.291111E-01
4.317554E-01
4.351057E-01
4.389058E-01
4.425260E-01
4.439403E-01
4.451869E-01
4.465526E-01
4.499610E-01
4.532033E-01
4.526549E-01
4.538003E-01
4.557032E-01
4.569945E-01
4.571591E-01
4.576101E-01
4.569175E-01
4.579481E-01
4.579393E-01
4.581778E-01
4.587169E-01
4.588860E-01
4.596088E-01
4.597822E-01
4.634759E-01
4.621801E-01
4.632884E-01
4.609962E-01
4.612895E-01
4.623942E-01
4.600828E-01
4.590042E-01
4.566368E-01
4.545546E-01
4.510729E-01
4.532362E-01
4.540805E-01
4.532843E-01
4.504632E-01
4.498446E-01
4.472834E-01
4.433038E-01
4.409959E-01
4.382425E-01
4.355379E-01
4.336192E-01
4.282627E-01
4.219933E-01
4.180410E-01
4.142871E-01
4.051268E-01
3.989658E-01
3.940247E-01
3.860040E-01
3.772535E-01
3.699028E-01
3.633366E-01
3.528842E-01
3.422962E-01
3.290957E-01
3.210120E-01
3.115164E-01
2.990533E-01
2.875285E-01
2.751392E-01
2.628099E-01
2.506185E-01
2.363258E-01
2.228887E-01
2.120080E-01
1.908099E-01
1.763008E-01
1.611599E-01
1.460369E-01
1.324215E-01
1.198626E-01
1.272761E-01
9.668816E-02
8.171419E-02
7.151430E-02
6.392438E-02
5.464389E-02
4.805690E-02
3.908707E-02
3.354318E-02
2.869542E-02
2.402543E-02
2.043811E-02
1.794508E-02
1.534405E-02
1.339225E-02
1.177524E-02
1.048399E-02
8.548938E-03
8.100966E-03
7.217882E-03
6.207280E-03
6.153751E-03
5.331032E-03
4.133376E-03
4.003773E-03
3.994080E-03
3.618995E-03
3.185945E-03
3.680384E-03
2.173946E-03
2.167329E-03
1.856897E-03
1.213429E-03
8.237538E-04
1.082600E-03
1.024835E-03
6.450968E-04
7.945817E-04
9.227247E-04
4.968809E-04
6.552145E-04
6.439685E-04
6.307512E-04
2.665668E-04
5.867889E-04
5.746482E-04
5.531023E-04
6.093741E-04
8.710073E-04
9.934529E-04
1.137771E-03
1.282487E-03
1.450773E-03
1.755213E-03
3.595689E-04
3.697376E-04
2.717595E-04
3.127497E-04
4.456486E-04
-1.139368E-02
1.922576E-02
3.373364E-03
-9.415124E-03
-3.885103E-02
1.156868E-03
1.389957E-03
1.741929E-03
2.854676E-03
3.377518E-03
3.155953E-03
3.768269E-03
4.297771E-03
4.425928E-03
5.399911E-03
6.051811E-03
7.123319E-03
7.375277E-03
8.486976E-03
9.873291E-03
1.109601E-02
1.316549E-02
1.455778E-02
1.879922E-02
2.157209E-02
2.375855E-02
2.672216E-02
3.137921E-02
3.889948E-02
4.447489E-02
5.095678E-02
5.889289E-02
6.390521E-02
7.509050E-02
8.603177E-02
9.689121E-02
1.072623E-01
1.190241E-01
1.322296E-01
1.437109E-01
1.569657E-01
1.720597E-01
1.864270E-01
1.995756E-01
2.140287E-01
2.296604E-01
2.437103E-01
2.590180E-01
2.708040E-01
2.843134E-01
2.971998E-01
3.106547E-01
3.233965E-01
3.340320E-01
3.431124E-01
3.532702E-01
3.665911E-01
3.743802E-01
3.800677E-01
3.867395E-01
3.933606E-01
4.015400E-01
4.064662E-01
4.117091E-01
4.179827E-01
4.226385E-01
4.277011E-01
4.316674E-01
4.352033E-01
4.395986E-01
4.420034E-01
4.440955E-01
4.465953E-01
4.475236E-01
4.508502E-01
4.542522E-01
4.529376E-01
4.534268E-01
4.552185E-01
4.577323E-01
4.589018E-01
4.582078E-01
4.580274E-01
4.583801E-01
4.585622E-01
4.580035E-01
4.574078E-01
4.586800E-01
4.603162E-01
4.601252E-01
4.621413E-01
4.629393E-01
4.637924E-01
4.604613E-01
4.594871E-01
4.601438E-01
4.587821E-01
4.581813E-01
4.564502E-01
4.554048E-01
4.532007E-01
4.539374E-01
4.543757E-01
4.542388E-01
4.514718E-01
4.485305E-01
4.457832E-01
4.426914E-01
4.393152E-01
4.370729E-01
4.358410E-01
4.319931E-01
4.275551E-01
4.219803E-01
4.172573E-01
4.126214E-01
4.051664E-01
3.996645E-01
3.941938E-01
3.853496E-01
3.781768E-01
3.702915E-01
3.614762E-01
3.525291E-01
3.416157E-01
3.301397E-01
3.198945E-01
3.102775E-01
3.004880E-01
2.883463E-01
2.777093E-01
2.648276E-01
2.500400E-01
2.364021E-01
2.217216E-01
2.082271E-01
1.926929E-01
1.753943E-01
1.616344E-01
1.460685E-01
1.314725E-01
1.200775E-01
1.308534E-01
9.501255E-02
8.219320E-02
7.093589E-02
6.257828E-02
5.522175E-02
4.735813E-02
3.939934E-02
3.455509E-02
2.899099E-02
2.440684E-02
2.089094E-02
1.736091E-02
1.507421E-02
1.351076E-02
1.100528E-02
1.010649E-02
8.793364E-03
8.135645E-03
7.595950E-03
6.393046E-03
6.294147E-03
5.290866E-03
4.524652E-03
4.073709E-03
3.585531E-03
3.218048E-03
3.306908E-03
2.666414E-03
2.158341E-03
2.126009E-03
1.899623E-03
8.684705E-04
7.377770E-04
9.321787E-04
1.245765E-03
8.077211E-04
7.912877E-04
9.059287E-04
1.036994E-03
3.407627E-04
6.538353E-04
4.059388E-04
3.625188E-04
6.232007E-04
4.424397E-04
1.990793E-04
-3.518232E-05
-2.925045E-04
-4.570713E-04
-7.646177E-04
-1.096194E-03
-1.337596E-03
-1.317431E-03
6.760898E-04
5.744949E-04
3.511030E-04
2.591249E-04
7.249763E-04
3.434921E-02
4.678543E-03
-2.128779E-03
-3.045771E-02
-3.373478E-02
1.156432E-03
1.218833E-03
1.868252E-03
2.212537E-03
2.538922E-03
2.610597E-03
3.093909E-03
3.820562E-03
4.698587E-03
5.362588E-03
6.181667E-03
6.698124E-03
8.037536E-03
9.133732E-03
1.125425E-02
1.184081E-02
1.310082E-02
1.455382E-02
1.705015E-02
1.985328E-02
2.270449E-02
2.553301E-02
3.079712E-02
3.527796E-02
4.050924E-02
4.814232E-02
5.578030E-02
6.388915E-02
7.466804E-02
8.636197E-02
9.691650E-02
1.048951E-01
1.172997E-01
1.305370E-01
1.439557E-01
1.557834E-01
1.718755E-01
1.869473E-01
1.999599E-01
2.144352E-01
2.299324E-01
2.461731E-01
2.602199E-01
2.710940E-01
2.848887E-01
2.968737E-01
3.106742E-01
3.237071E-01
3.351289E-01
3.416423E-01
3.510106E-01
3.680605E-01
3.736846E-01
3.794574E-01
3.848188E-01
3.921037E-01
4.013390E-01
4.071962E-01
4.119079E-01
4.186515E-01
4.249443E-01
4.290536E-01
4.313535E-01
4.341048E-01
4.378560E-01
4.423725E-01
4.448315E-01
4.468128E-01
4.478683E-01
4.510443E-01
4.540412E-01
4.537928E-01
4.531663E-01
4.545883E-01
4.577185E-01
4.591201E-01
4.582726E-01
4.611676E-01
4.600926E-01
4.602774E-01
4.599333E-01
4.594068E-01
4.592738E-01
4.594258E-01
4.604043E-01
4.619738E-01
4.631783E-01
4.637644E-01
4.607103E-01
4.601930E-01
4.608100E-01
4.592045E-01
4.579016E-01
4.574033E-01
4.558773E-01
4.544903E-01
4.541569E-01
4.545705E-01
4.536973E-01
4.523959E-01
4.485444E-01
4.451121E-01
4.439039E-01
4.388408E-01
4.354642E-01
4.333259E-01
4.301732E-01
4.272373E-01
4.216905E-01
4.171685E-01
4.126927E-01
4.054320E-01
4.012939E-01
3.930406E-01
3.846925E-01
3.795793E-01
3.712169E-01
3.604800E-01
3.529037E-01
3.413627E-01
3.312501E-01
3.206496E-01
3.105850E-01
2.999891E-01
2.874535E-01
2.752471E-01
2.615634E-01
2.489856E-01
2.349138E-01
2.211278E-01
2.107221E-01
1.931138E-01
1.756145E-01
1.610250E-01
1.464252E-01
1.328765E-01
1.209218E-01
1.136082E-01
9.551792E-02
8.237350E-02
7.191762E-02
6.147320E-02
5.311693E-02
4.612473E-02
3.896447E-02
3.344910E-02
2.862164E-02
2.544560E-02
2.138018E-02
1.811451E-02
1.553990E-02
1.466086E-02
1.140415E-02
9.539220E-03
9.213580E-03
7.829556E-03
6.900261E-03
5.789171E-03
5.782108E-03
4.931953E-03
4.245149E-03
3.850730E-03
3.298761E-03
3.736584E-03
3.716586E-03
2.821331E-03
2.987740E-03
2.559344E-03
1.739437E-03
1.147888E-03
8.038024E-04
1.091507E-03
9.878900E-04
8.414837E-04
6.908546E-04
8.046834E-04
7.838148E-04
2.946464E-04
1.154830E-04
5.774939E-04
3.672036E-04
2.256133E-04
6.742677E-04
-9.974819E-04
-2.535864E-03
-4.326204E-03
-5.818778E-03
-7.512942E-03
-9.443625E-03
-1.080761E-02
-1.228437E-02
5.555385E-04
6.549508E-04
8.871322E-04
5.574954E-04
7.791268E-04
-1.817127E-02
3.474535E-02
-7.152022E-03
-2.185318E-02
-2.063489E-02
-1.264184E-02
2.221062E-03
2.484115E-03
2.469523E-03
2.076638E-03
2.339526E-03
3.164862E-03
3.714972E-03
4.197988E-03
5.133021E-03
6.474221E-03
7.071606E-03
7.674484E-03
9.184821E-03
9.814692E-03
1.149164E-02
1.321161E-02
1.468755E-02
1.701417E-02
2.047385E-02
2.350134E-02
2.644701E-02
3.232673E-02
3.511262E-02
4.015732E-02
4.704225E-02
5.388626E-02
6.345386E-02
7.245745E-02
8.388199E-02
9.583276E-02
1.033339E-01
1.161728E-01
1.319772E-01
1.425908E-01
1.563056E-01
1.718225E-01
1.879652E-01
2.025278E-01
2.152111E-01
2.301757E-01
2.461693E-01
2.611079E-01
2.712858E-01
2.863392E-01
2.967063E-01
3.092009E-01
3.237691E-01
3.352355E-01
3.434194E-01
3.516493E-01
3.661459E-01
3.730963E-01
3.787535E-01
3.851731E-01
3.915082E-01
4.008736E-01
4.065592E-01
4.128102E-01
4.193795E-01
4.274061E-01
4.289080E-01
4.311482E-01
4.340905E-01
4.385255E-01
4.411707E-01
4.442975E-01
4.471733E-01
4.481781E-01
4.504271E-01
4.539568E-01
4.540620E-01
4.540199E-01
4.557804E-01
4.568243E-01
4.569772E-01
4.564618E-01
4.600125E-01
4.598734E-01
4.587589E-01
4.581086E-01
4.588423E-01
4.602712E-01
4.599382E-01
4.607014E-01
4.618972E-01
4.628863E-01
4.629532E-01
4.615094E-01
4.597399E-01
4.601203E-01
4.575960E-01
4.579409E-01
4.569668E-01
4.558947E-01
4.551224E-01
4.539422E-01
4.544605E-01
4.528476E-01
4.511077E-01
4.470266E-01
4.447887E-01
4.435226E-01
4.401521E-01
4.358112E-01
4.329407E-01
4.301920E-01
4.261784E-01
4.221409E-01
4.164907E-01
4.105800E-01
4.050824E-01
4.004997E-01
3.935204E-01
3.862291E-01
3.827224E-01
3.755127E-01
3.597936E-01
3.500628E-01
3.418513E-01
3.319470E-01
3.206021E-01
3.097144E-01
2.969365E-01
2.853848E-01
2.753786E-01
2.632008E-01
2.487637E-01
2.375057E-01
2.196018E-01
2.068583E-01
1.899873E-01
1.756476E-01
1.608442E-01
1.461410E-01
1.317677E-01
1.192516E-01
1.071701E-01
9.434733E-02
8.244920E-02
7.143757E-02
6.134931E-02
5.163243E-02
4.619824E-02
3.942978E-02
3.424903E-02
3.004181E-02
2.596092E-02
2.095520E-02
1.815884E-02
1.616759E-02
1.347462E-02
1.228755E-02
1.027380E-02
9.394606E-03
7.909026E-03
6.702895E-03
5.893031E-03
5.261403E-03
4.663586E-03
4.387199E-03
3.525282E-03
3.304355E-03
3.159865E-03
2.753433E-03
2.587334E-03
1.850170E-03
1.417871E-03
1.632710E-03
1.415405E-03
9.215872E-04
1.137305E-03
8.710307E-04
6.080872E-04
1.688508E-04
5.241513E-04
1.312838E-03
4.801318E-04
4.792433E-04
1.867136E-04
3.299506E-04
4.395647E-04
1.441918E-04
2.424646E-04
3.376257E-04
4.787968E-04
4.746051E-04
4.151810E-04
5.927201E-04
4.859109E-04
9.994992E-04
1.033491E-04
1.537438E-04
6.549021E-04
1.226448E-03
1.894867E-03
7.208816E-02
1.129317E-02
-3.096029E-03
-1.097063E-02
-1.395086E-02
-1.608828E-01
-1.088845E-01
-4.104877E-02
2.395366E-03
1.930758E-03
2.575454E-03
3.496419E-03
3.949051E-03
4.345338E-03
5.285351E-03
6.163474E-03
6.690169E-03
7.351417E-03
8.772464E-03
1.033525E-02
1.126287E-02
1.255998E-02
1.460219E-02
1.749253E-02
2.150032E-02
2.514761E-02
2.800340E-02
3.267537E-02
3.510012E-02
3.891045E-02
4.647182E-02
5.538152E-02
6.199624E-02
7.133980E-02
8.011962E-02
9.437550E-02
1.066870E-01
1.172722E-01
1.343294E-01
1.438180E-01
1.558522E-01
1.712777E-01
1.865683E-01
2.026299E-01
2.159270E-01
2.314722E-01
2.468217E-01
2.621187E-01
2.733101E-01
2.867540E-01
2.979410E-01
3.111605E-01
3.239884E-01
3.350221E-01
3.452753E-01
3.521063E-01
3.660457E-01
3.708485E-01
3.785347E-01
3.856288E-01
3.920252E-01
4.008838E-01
4.063191E-01
4.141054E-01
4.204019E-01
4.261268E-01
4.274043E-01
4.298047E-01
4.325683E-01
4.372805E-01
4.405935E-01
4.441863E-01
4.482336E-01
4.490155E-01
4.499976E-01
4.516502E-01
4.533768E-01
4.542704E-01
4.549514E-01
4.553669E-01
4.559883E-01
4.563291E-01
4.575678E-01
4.596062E-01
4.609356E-01
4.579683E-01
4.584307E-01
4.577916E-01
4.591234E-01
4.606563E-01
4.635683E-01
4.623670E-01
4.615767E-01
4.612574E-01
4.597648E-01
4.589604E-01
4.565854E-01
4.572604E-01
4.566676E-01
4.554117E-01
4.556300E-01
4.545845E-01
4.548445E-01
4.523804E-01
4.505854E-01
4.469097E-01
4.444459E-01
4.426006E-01
4.389787E-01
4.364245E-01
4.336268E-01
4.295013E-01
4.262121E-01
4.219383E-01
4.166224E-01
4.121047E-01
4.056154E-01
4.007940E-01
3.942546E-01
3.867888E-01
3.845120E-01
3.792670E-01
3.601203E-01
3.510177E-01
3.434012E-01
3.322741E-01
3.212308E-01
3.109182E-01
2.972405E-01
2.869832E-01
2.741035E-01
2.619016E-01
2.489460E-01
2.338952E-01
2.213043E-01
2.119186E-01
1.898469E-01
1.758012E-01
1.608191E-01
1.466361E-01
1.309303E-01
1.170701E-01
1.048958E-01
9.393870E-02
8.130496E-02
7.103759E-02
6.180313E-02
5.322444E-02
4.575080E-02
3.902514E-02
3.316596E-02
2.908407E-02
2.524881E-02
2.082923E-02
1.845458E-02
1.636747E-02
1.356910E-02
1.180922E-02
1.000698E-02
9.389227E-03
8.173686E-03
6.193744E-03
5.650203E-03
5.553683E-03
4.659031E-03
4.425147E-03
3.569877E-03
3.090509E-03
2.173221E-03
2.909718E-03
1.565167E-03
1.504621E-03
1.277387E-03
1.911336E-03
1.346066E-03
5.063889E-04
8.382040E-04
8.685758E-04
1.039290E-03
3.051907E-04
2.733892E-04
1.502144E-03
6.217078E-04
3.106581E-04
3.535744E-04
5.356658E-04
3.635220E-04
2.956094E-04
4.497944E-04
4.742243E-04
6.065996E-04
5.912087E-04
7.049871E-04
6.638945E-04
7.087591E-04
1.111656E-03
6.622434E-04
6.283269E-04
1.146656E-03
1.268309E-03
2.998043E-03
-5.170760E-02
2.901015E-02
2.915388E-03
-2.319061E-02
3.384819E-02
-2.898088E-03
3.801435E-03
1.772440E-03
2.246033E-03
1.946991E-03
2.127879E-03
2.986275E-03
3.688407E-03
4.295078E-03
5.616720E-03
5.865274E-03
5.872451E-03
7.279326E-03
8.470281E-03
1.025100E-02
1.186575E-02
1.324080E-02
1.493105E-02
1.760972E-02
1.960914E-02
2.396982E-02
2.734045E-02
3.163535E-02
3.451731E-02
4.072635E-02
4.622370E-02
5.503174E-02
6.261725E-02
7.229856E-02
8.198707E-02
9.354346E-02
1.046365E-01
1.203077E-01
1.335797E-01
1.448064E-01
1.582927E-01
1.701022E-01
1.867338E-01
2.022090E-01
2.153025E-01
2.306580E-01
2.471372E-01
2.618207E-01
2.743789E-01
2.859273E-01
2.982207E-01
3.108023E-01
3.230390E-01
3.343032E-01
3.451972E-01
3.539960E-01
3.623506E-01
3.704505E-01
3.800603E-01
3.885371E-01
3.935610E-01
4.010673E-01
4.066358E-01
4.144273E-01
4.212557E-01
4.243271E-01
4.268433E-01
4.300529E-01
4.306309E-01
4.360338E-01
4.408003E-01
4.434904E-01
4.480385E-01
4.499591E-01
4.512488E-01
4.529307E-01
4.537567E-01
4.536361E-01
4.532099E-01
4.551397E-01
4.558160E-01
4.560826E-01
4.570560E-01
4.598079E-01
4.624014E-01
4.611553E-01
4.591481E-01
4.574947E-01
4.590418E-01
4.596619E-01
4.607632E-01
4.613866E-01
4.610157E-01
4.613752E-01
4.590715E-01
4.592504E-01
4.566736E-01
4.565387E-01
4.555594E-01
4.547293E-01
4.554482E-01
4.550307E-01
4.549548E-01
4.518994E-01
4.501131E-01
4.474809E-01
4.437996E-01
4.421543E-01
4.398515E-01
4.373123E-01
4.337531E-01
4.307984E-01
4.270148E-01
4.218343E-01
4.164995E-01
4.116051E-01
4.058704E-01
3.996980E-01
3.941251E-01
3.859449E-01
3.849058E-01
3.788976E-01
3.627298E-01
3.516116E-01
3.423502E-01
3.314738E-01
3.222932E-01
3.097213E-01
2.968452E-01
2.857853E-01
2.769449E-01
2.648296E-01
2.487149E-01
2.354836E-01
2.197377E-01
2.062332E-01
1.916022E-01
1.763612E-01
1.615217E-01
1.470551E-01
1.315463E-01
1.177136E-01
1.049344E-01
9.329206E-02
8.093976E-02
7.248917E-02
6.181467E-02
5.417399E-02
4.459242E-02
3.833662E-02
3.359053E-02
2.874251E-02
2.438456E-02
2.108290E-02
1.845219E-02
1.522796E-02
1.390966E-02
1.208615E-02
1.109335E-02
9.011585E-03
8.603203E-03
6.254559E-03
5.495744E-03
4.988347E-03
4.958111E-03
4.768066E-03
3.535902E-03
3.222305E-03
3.346190E-03
2.767852E-03
1.784240E-03
1.532830E-03
1.821673E-03
1.472798E-03
7.415884E-04
7.793095E-04
8.858747E-04
7.964730E-04
4.380512E-04
6.960955E-04
5.246524E-04
6.527426E-04
4.686094E-04
7.617999E-05
3.286448E-04
5.987138E-04
9.764037E-04
7.659520E-04
5.581012E-04
6.783064E-04
5.858150E-04
5.559423E-04
7.480679E-04
6.755096E-04
7.255470E-04
1.123796E-03
1.105908E-03
1.361961E-03
2.271732E-03
1.870621E-03
3.523336E-03
-2.688585E-02
3.278123E-02
-1.484951E-03
-3.212801E-03
1.073028E-02
2.008445E-02
5.772892E-03
2.229915E-03
1.956890E-03
1.921728E-03
2.343711E-03
3.417361E-03
4.301427E-03
5.310009E-03
6.314153E-03
6.050419E-03
6.710990E-03
7.378400E-03
8.555962E-03
1.017373E-02
1.165460E-02
1.295583E-02
1.532496E-02
1.708900E-02
2.022007E-02
2.338568E-02
2.579582E-02
2.969928E-02
3.535657E-02
4.269769E-02
4.731324E-02
5.484099E-02
6.195850E-02
7.114878E-02
8.099313E-02
9.292575E-02
1.057085E-01
1.197963E-01
1.338551E-01
1.448990E-01
1.610503E-01
1.730471E-01
1.861280E-01
2.023229E-01
2.161943E-01
2.300506E-01
2.462821E-01
2.598543E-01
2.732947E-01
2.853338E-01
2.979854E-01
3.097309E-01
3.214127E-01
3.335275E-01
3.435501E-01
3.527234E-01
3.591588E-01
3.708849E-01
3.811763E-01
3.885766E-01
3.940354E-01
4.031409E-01
4.077104E-01
4.149119E-01
4.203058E-01
4.239246E-01
4.266934E-01
4.307768E-01
4.316593E-01
4.359077E-01
4.409813E-01
4.444261E-01
4.466711E-01
4.496699E-01
4.517226E-01
4.534230E-01
4.545068E-01
4.527512E-01
4.524696E-01
4.535873E-01
4.548921E-01
4.573756E-01
4.571623E-01
4.588665E-01
4.617548E-01
4.614648E-01
4.578763E-01
4.573368E-01
4.579438E-01
4.584223E-01
4.578752E-01
4.589636E-01
4.618025E-01
4.610348E-01
4.589910E-01
4.581552E-01
4.568424E-01
4.554507E-01
4.558148E-01
4.550551E-01
4.545893E-01
4.541068E-01
4.535741E-01
4.499417E-01
4.487996E-01
4.472353E-01
4.440704E-01
4.417796E-01
4.406830E-01
4.375580E-01
4.324196E-01
4.306853E-01
4.265693E-01
4.212326E-01
4.147235E-01
4.101753E-01
4.054067E-01
4.000647E-01
3.938844E-01
3.848881E-01
3.805808E-01
3.746393E-01
3.629607E-01
3.520988E-01
3.429388E-01
3.313883E-01
3.235647E-01
3.107109E-01
2.961347E-01
2.859088E-01
2.743064E-01
2.610331E-01
2.490908E-01
2.352218E-01
2.217237E-01
2.090996E-01
1.941295E-01
1.757402E-01
1.618627E-01
1.472895E-01
1.360245E-01
1.189824E-01
1.065486E-01
9.276382E-02
8.117735E-02
7.167486E-02
6.097242E-02
5.227582E-02
4.430646E-02
3.925128E-02
3.380073E-02
2.827737E-02
2.450622E-02
2.154614E-02
1.869543E-02
1.649243E-02
1.387095E-02
1.247605E-02
1.116393E-02
9.293131E-03
7.243430E-03
6.339016E-03
5.825148E-03
4.893150E-03
5.120485E-03
4.304325E-03
3.775615E-03
3.079976E-03
3.044346E-03
2.760921E-03
2.136342E-03
2.293700E-03
2.076712E-03
1.851270E-03
1.643470E-03
1.129122E-03
5.558103E-04
4.420613E-04
5.214223E-04
2.972894E-04
2.950615E-04
6.784775E-04
1.630540E-03
8.547648E-04
3.019735E-04
2.176573E-04
3.632817E-04
4.577098E-04
3.581893E-04
4.176598E-04
2.584798E-04
3.161203E-04
3.106333E-04
3.585870E-04
4.158149E-04
4.050291E-04
2.420897E-03
1.827155E-03
1.587142E-03
2.752450E-03
4.755315E-03
3.720147E-02
4.630633E-03
-3.549821E-05
-1.087240E-02
-3.516949E-02
9.690424E-04
6.150250E-03
3.768734E-03
2.843262E-03
2.781146E-03
3.078974E-03
4.006275E-03
4.661679E-03
5.109212E-03
5.743579E-03
6.432465E-03
6.948514E-03
7.759666E-03
8.733443E-03
1.002669E-02
1.178687E-02
1.261834E-02
1.449204E-02
1.751749E-02
1.959877E-02
2.307960E-02
2.639924E-02
2.985198E-02
3.532788E-02
4.402688E-02
4.815069E-02
5.501090E-02
6.210825E-02
7.186760E-02
8.197975E-02
9.270865E-02
1.044118E-01
1.183179E-01
1.326898E-01
1.445144E-01
1.621670E-01
1.763552E-01
1.886679E-01
2.013838E-01
2.169800E-01
2.281221E-01
2.446925E-01
2.599913E-01
2.725803E-01
2.856284E-01
2.969194E-01
3.086496E-01
3.202583E-01
3.323738E-01
3.417385E-01
3.523936E-01
3.629340E-01
3.716853E-01
3.802749E-01
3.876580E-01
3.942690E-01
4.050607E-01
4.107804E-01
4.135920E-01
4.201300E-01
4.246512E-01
4.282493E-01
4.313871E-01
4.331406E-01
4.363449E-01
4.417295E-01
4.454096E-01
4.474699E-01
4.496063E-01
4.514728E-01
4.526406E-01
4.529878E-01
4.541228E-01
4.538350E-01
4.541977E-01
4.564482E-01
4.582285E-01
4.585225E-01
4.579267E-01
4.603098E-01
4.607785E-01
4.572483E-01
4.562912E-01
4.573639E-01
4.582753E-01
4.578658E-01
4.587069E-01
4.614778E-01
4.603600E-01
4.589637E-01
4.578282E-01
4.561983E-01
4.563579E-01
4.574852E-01
4.555519E-01
4.547955E-01
4.542967E-01
4.532171E-01
4.514625E-01
4.493585E-01
4.473182E-01
4.442849E-01
4.429690E-01
4.389882E-01
4.359785E-01
4.336617E-01
4.305240E-01
4.262162E-01
4.219923E-01
4.166388E-01
4.098751E-01
4.052706E-01
4.002812E-01
3.929435E-01
3.856193E-01
3.797324E-01
3.710065E-01
3.631250E-01
3.527257E-01
3.428703E-01
3.337873E-01
3.236496E-01
3.107714E-01
2.964706E-01
2.863260E-01
2.741234E-01
2.622269E-01
2.476597E-01
2.355775E-01
2.224775E-01
2.070121E-01
1.907091E-01
1.755616E-01
1.608329E-01
1.492203E-01
1.380660E-01
1.180560E-01
1.062846E-01
9.247429E-02
7.955178E-02
7.130637E-02
6.081670E-02
5.362637E-02
4.523819E-02
3.951687E-02
3.380624E-02
2.883838E-02
2.535085E-02
2.119196E-02
1.836135E-02
1.496374E-02
1.395200E-02
1.258805E-02
1.008293E-02
8.827271E-03
7.743306E-03
6.411367E-03
5.689606E-03
4.945485E-03
5.111381E-03
4.390557E-03
3.767222E-03
3.333720E-03
2.519742E-03
2.491078E-03
2.506520E-03
2.394638E-03
2.140203E-03
2.226842E-03
1.420764E-03
9.003564E-04
6.766729E-04
5.893504E-04
4.585632E-04
6.783217E-04
5.688344E-04
7.410869E-04
8.532128E-04
5.507446E-04
1.684128E-04
2.914435E-04
6.177085E-05
3.464651E-04
3.934944E-05
-2.279219E-04
-6.309166E-04
-9.258190E-04
-1.467343E-03
-1.643193E-03
-1.877811E-03
-2.369720E-03
9.168644E-03
6.344399E-03
5.077413E-03
5.222757E-03
6.134070E-03
1.649673E-01
4.600846E-02
5.751475E-03
4.482454E-03
2.014093E-01
-4.580604E-02
8.270657E-03
5.831065E-03
2.532059E-03
3.186494E-03
3.281923E-03
3.140769E-03
4.186531E-03
4.490086E-03
4.750967E-03
6.772379E-03
7.075885E-03
7.595425E-03
9.011631E-03
1.006111E-02
1.152761E-02
1.284070E-02
1.457626E-02
1.721971E-02
1.997529E-02
2.245393E-02
2.628873E-02
3.121982E-02
3.576657E-02
4.238295E-02
4.758578E-02
5.566499E-02
6.365688E-02
7.289969E-02
8.036483E-02
9.161033E-02
1.055352E-01
1.181304E-01
1.318321E-01
1.463853E-01
1.594254E-01
1.748930E-01
1.911499E-01
2.027614E-01
2.194353E-01
2.302450E-01
2.447164E-01
2.603875E-01
2.748530E-01
2.856157E-01
2.969838E-01
3.096138E-01
3.182343E-01
3.312482E-01
3.427686E-01
3.521172E-01
3.637381E-01
3.715041E-01
3.799295E-01
3.882535E-01
3.917526E-01
4.019748E-01
4.112648E-01
4.142969E-01
4.206582E-01
4.257981E-01
4.278959E-01
4.297964E-01
4.336137E-01
4.365246E-01
4.412557E-01
4.461787E-01
4.471549E-01
4.499353E-01
4.521573E-01
4.527131E-01
4.521970E-01
4.555767E-01
4.568818E-01
4.570098E-01
4.585303E-01
4.593656E-01
4.592734E-01
4.586183E-01
4.599958E-01
4.595889E-01
4.583918E-01
4.572288E-01
4.578182E-01
4.575218E-01
4.584678E-01
4.593206E-01
4.610355E-01
4.605551E-01
4.596629E-01
4.592943E-01
4.575723E-01
4.570896E-01
4.569576E-01
4.558644E-01
4.559694E-01
4.549018E-01
4.541736E-01
4.528998E-01
4.501202E-01
4.469681E-01
4.432271E-01
4.440513E-01
4.384619E-01
4.364357E-01
4.322357E-01
4.303813E-01
4.247217E-01
4.211613E-01
4.159503E-01
4.107372E-01
4.044060E-01
3.987272E-01
3.920035E-01
3.851067E-01
3.802862E-01
3.700427E-01
3.620866E-01
3.509682E-01
3.414372E-01
3.331828E-01
3.238980E-01
3.119209E-01
2.961008E-01
2.863014E-01
2.724363E-01
2.610344E-01
2.480657E-01
2.350107E-01
2.233925E-01
2.109954E-01
1.889515E-01
1.735350E-01
1.613856E-01
1.468316E-01
1.342552E-01
1.189427E-01
1.059894E-01
9.324950E-02
8.235921E-02
7.041805E-02
5.996260E-02
5.312175E-02
4.561227E-02
3.916903E-02
3.278805E-02
2.784008E-02
2.363200E-02
2.090904E-02
1.862726E-02
1.692209E-02
1.389125E-02
1.230478E-02
1.023788E-02
9.152455E-03
8.090371E-03
5.963184E-03
5.698029E-03
4.941595E-03
4.432230E-03
4.215725E-03
3.557373E-03
3.176373E-03
2.902726E-03
2.032455E-03
2.566249E-03
2.016180E-03
1.880846E-03
2.188679E-03
1.886925E-03
6.996287E-04
6.886257E-04
6.376277E-04
6.966822E-04
8.452807E-04
6.024535E-04
8.833646E-04
1.033978E-03
9.057068E-04
3.094964E-04
6.204976E-04
4.206745E-04
4.821753E-04
-3.546977E-04
-1.115082E-03
-2.005782E-03
-2.735022E-03
-3.663917E-03
-4.523905E-03
-5.385860E-03
-6.080024E-03
1.068670E-02
6.448827E-03
3.042428E-03
1.349970E-03
2.434382E-03
-9.857394E-02
4.870102E-02
3.470050E-03
-1.749581E-03
9.053293E-02
-2.935384E-02
9.611889E-03
7.997609E-03
2.965535E-03
2.282409E-03
3.564559E-03
4.265958E-03
4.236556E-03
4.209202E-03
4.467920E-03
5.792443E-03
6.351938E-03
7.325676E-03
8.058753E-03
8.830118E-03
1.023518E-02
1.320689E-02
1.393525E-02
1.713914E-02
2.010943E-02
2.171428E-02
2.450407E-02
3.141753E-02
3.804590E-02
4.181334E-02
4.629130E-02
5.488058E-02
6.248925E-02
7.160788E-02
8.111782E-02
9.238778E-02
1.061060E-01
1.199096E-01
1.329294E-01
1.460948E-01
1.575522E-01
1.724258E-01
1.897196E-01
2.034447E-01
2.187542E-01
2.305740E-01
2.450955E-01
2.614637E-01
2.735129E-01
2.865563E-01
2.966986E-01
3.079905E-01
3.186965E-01
3.319875E-01
3.424275E-01
3.526204E-01
3.622559E-01
3.721959E-01
3.786836E-01
3.867031E-01
3.899443E-01
4.015913E-01
4.082625E-01
4.121730E-01
4.193718E-01
4.253182E-01
4.287051E-01
4.309029E-01
4.339668E-01
4.387946E-01
4.425606E-01
4.465150E-01
4.491142E-01
4.511223E-01
4.535135E-01
4.541689E-01
4.527414E-01
4.556502E-01
4.584547E-01
4.579886E-01
4.585482E-01
4.584758E-01
4.589801E-01
4.590341E-01
4.593254E-01
4.596881E-01
4.592046E-01
4.584407E-01
4.579673E-01
4.580291E-01
4.593035E-01
4.596754E-01
4.621299E-01
4.617164E-01
4.605810E-01
4.596091E-01
4.588105E-01
4.585361E-01
4.573788E-01
4.567517E-01
4.545707E-01
4.544643E-01
4.540702E-01
4.529633E-01
4.504593E-01
4.458208E-01
4.438239E-01
4.440300E-01
4.406539E-01
4.367999E-01
4.349315E-01
4.300809E-01
4.238211E-01
4.203917E-01
4.164316E-01
4.108318E-01
4.048546E-01
3.975046E-01
3.922257E-01
3.853673E-01
3.792127E-01
3.704453E-01
3.606121E-01
3.512707E-01
3.428529E-01
3.334627E-01
3.230211E-01
3.099488E-01
2.966556E-01
2.844279E-01
2.749232E-01
2.635812E-01
2.478608E-01
2.350954E-01
2.194636E-01
2.054538E-01
1.888741E-01
1.726663E-01
1.609309E-01
1.475864E-01
1.345839E-01
1.201192E-01
1.071159E-01
9.306430E-02
8.226209E-02
7.253008E-02
6.054076E-02
5.459803E-02
4.635398E-02
3.990551E-02
3.602394E-02
2.870396E-02
2.358725E-02
2.111399E-02
1.924264E-02
1.628370E-02
1.387297E-02
1.273845E-02
1.005003E-02
8.903379E-03
7.875482E-03
6.340716E-03
5.825480E-03
5.128205E-03
4.591692E-03
4.453361E-03
3.810547E-03
4.518817E-03
3.488248E-03
2.539496E-03
2.348177E-03
2.079334E-03
1.675326E-03
9.966586E-04
1.165278E-03
1.298637E-03
6.492283E-04
3.715074E-04
4.646847E-04
9.439953E-04
6.872619E-04
7.752195E-04
1.114127E-03
1.358602E-03
4.549460E-04
4.173390E-04
6.572195E-04
5.654064E-04
-1.792160E-04
-1.086038E-03
-1.708020E-03
-2.318349E-03
-3.232616E-03
-3.965811E-03
-4.595762E-03
-5.363103E-03
6.520472E-03
2.248576E-03
1.519936E-03
9.392274E-04
2.265151E-03
2.941736E-02
3.591009E-02
4.029548E-03
-1.321381E-03
-2.725060E-01
-3.390194E-02
8.793292E-03
1.031580E-02
3.434296E-03
2.126968E-03
2.956349E-03
3.880459E-03
3.791041E-03
4.584090E-03
5.012595E-03
5.482864E-03
6.308695E-03
7.759273E-03
8.371341E-03
9.047749E-03
1.051405E-02
1.287816E-02
1.424093E-02
1.690721E-02
1.963783E-02
2.246525E-02
2.608768E-02
3.068338E-02
3.599969E-02
4.148178E-02
4.803472E-02
5.517412E-02
6.296469E-02
7.105265E-02
8.204359E-02
9.280590E-02
1.051772E-01
1.178202E-01
1.297297E-01
1.446383E-01
1.591706E-01
1.751096E-01
1.884440E-01
2.031960E-01
2.197676E-01
2.313583E-01
2.456926E-01
2.602742E-01
2.729720E-01
2.864430E-01
2.981910E-01
3.087281E-01
3.187865E-01
3.298970E-01
3.406586E-01
3.484806E-01
3.613362E-01
3.719596E-01
3.789310E-01
3.873379E-01
3.931674E-01
3.994491E-01
4.069099E-01
4.119488E-01
4.178857E-01
4.234374E-01
4.271889E-01
4.336922E-01
4.350622E-01
4.393773E-01
4.403787E-01
4.446405E-01
4.476032E-01
4.490526E-01
4.505283E-01
4.526946E-01
4.528543E-01
4.561185E-01
4.603726E-01
4.569063E-01
4.592206E-01
4.597351E-01
4.597379E-01
4.609046E-01
4.602649E-01
4.598227E-01
4.588302E-01
4.600339E-01
4.594630E-01
4.586049E-01
4.583040E-01
4.592871E-01
4.610822E-01
4.611127E-01
4.603289E-01
4.589293E-01
4.582195E-01
4.577074E-01
4.573017E-01
4.571638E-01
4.552407E-01
4.542075E-01
4.544457E-01
4.527811E-01
4.504612E-01
4.470444E-01
4.447320E-01
4.434356E-01
4.404870E-01
4.382838E-01
4.352056E-01
4.302304E-01
4.259673E-01
4.215017E-01
4.163624E-01
4.118263E-01
4.045280E-01
3.989098E-01
3.923025E-01
3.851585E-01
3.807480E-01
3.684760E-01
3.604231E-01
3.517943E-01
3.445753E-01
3.342639E-01
3.247218E-01
3.092668E-01
2.981619E-01
2.850451E-01
2.750653E-01
2.611660E-01
2.480091E-01
2.361750E-01
2.184149E-01
2.063842E-01
1.923760E-01
1.737766E-01
1.596010E-01
1.482997E-01
1.345136E-01
1.208329E-01
1.053931E-01
9.218488E-02
8.200803E-02
7.280225E-02
6.208191E-02
5.427541E-02
4.677997E-02
3.903715E-02
3.292256E-02
2.724291E-02
2.306466E-02
2.077149E-02
1.786708E-02
1.527924E-02
1.341575E-02
1.157779E-02
1.045343E-02
8.825693E-03
7.070812E-03
6.571218E-03
6.121242E-03
5.110081E-03
4.860545E-03
4.754040E-03
4.493000E-03
3.722309E-03
3.386608E-03
2.799048E-03
2.009027E-03
2.229380E-03
2.428968E-03
1.614073E-03
1.062715E-03
1.124863E-03
8.971612E-04
8.007215E-04
3.036442E-04
5.587269E-04
3.983154E-04
5.527946E-04
6.448422E-04
9.230563E-04
4.343031E-04
6.668694E-04
5.240255E-04
3.695392E-04
1.919395E-03
2.538020E-03
4.581167E-03
5.835893E-03
7.434937E-03
8.732519E-03
1.020211E-02
1.164089E-02
2.091594E-03
1.188511E-03
3.655422E-04
8.328147E-04
1.839758E-03
1.341851E-01
1.084672E-01
2.337997E-02
6.671592E-03
-2.119382E-01
-1.024801E-01
9.372779E-03
6.647116E-03
2.302318E-03
2.857742E-03
3.185056E-03
3.558950E-03
3.511464E-03
4.559475E-03
5.317749E-03
6.196265E-03
6.721740E-03
7.126548E-03
7.835780E-03
9.197581E-03
9.996374E-03
1.231238E-02
1.419689E-02
1.659855E-02
1.967598E-02
2.261571E-02
2.603355E-02
3.003034E-02
3.443969E-02
3.997130E-02
4.791557E-02
5.652313E-02
6.489751E-02
7.215428E-02
8.188020E-02
9.307385E-02
1.041678E-01
1.176404E-01
1.319303E-01
1.470365E-01
1.605336E-01
1.734711E-01
1.873144E-01
2.041178E-01
2.212057E-01
2.320394E-01
2.471193E-01
2.575104E-01
2.733288E-01
2.857765E-01
2.983492E-01
3.091461E-01
3.184795E-01
3.291200E-01
3.408434E-01
3.514763E-01
3.618594E-01
3.712702E-01
3.801084E-01
3.866238E-01
3.904537E-01
4.008738E-01
4.062363E-01
4.115170E-01
4.189660E-01
4.203850E-01
4.271189E-01
4.328572E-01
4.343637E-01
4.381281E-01
4.381898E-01
4.444237E-01
4.473601E-01
4.476285E-01
4.492030E-01
4.529261E-01
4.553552E-01
4.563033E-01
4.580032E-01
4.571887E-01
4.593121E-01
4.592668E-01
4.596533E-01
4.616829E-01
4.619030E-01
4.609914E-01
4.598796E-01
4.600830E-01
4.596884E-01
4.587064E-01
4.592727E-01
4.609323E-01
4.617155E-01
4.614980E-01
4.594842E-01
4.580970E-01
4.574117E-01
4.573704E-01
4.576779E-01
4.567222E-01
4.559002E-01
4.549783E-01
4.532500E-01
4.517422E-01
4.511157E-01
4.463006E-01
4.453353E-01
4.431708E-01
4.395450E-01
4.371270E-01
4.352619E-01
4.298224E-01
4.256524E-01
4.207291E-01
4.143361E-01
4.102825E-01
4.049248E-01
3.986725E-01
3.910520E-01
3.857193E-01
3.813391E-01
3.691613E-01
3.600630E-01
3.532808E-01
3.431243E-01
3.338370E-01
3.248214E-01
3.129375E-01
2.996776E-01
2.863413E-01
2.761158E-01
2.613179E-01
2.476508E-01
2.350790E-01
2.188298E-01
2.055231E-01
1.879459E-01
1.740391E-01
1.607005E-01
1.466699E-01
1.346196E-01
1.197339E-01
1.045708E-01
9.180699E-02
8.163618E-02
7.180469E-02
6.145208E-02
5.299130E-02
4.641717E-02
3.994976E-02
3.357931E-02
2.733815E-02
2.309931E-02
2.047386E-02
1.714752E-02
1.507995E-02
1.341398E-02
1.123347E-02
1.060633E-02
8.792171E-03
7.415527E-03
6.521166E-03
6.035416E-03
5.198944E-03
4.897925E-03
4.385074E-03
4.488745E-03
3.614816E-03
3.077669E-03
2.968049E-03
2.556213E-03
1.836200E-03
1.647296E-03
7.529964E-04
2.115698E-03
9.554881E-04
1.455557E-04
1.439231E-03
7.182527E-04
8.185350E-04
7.129374E-04
6.982331E-04
9.124296E-04
1.528379E-03
4.503539E-04
4.114740E-04
2.048803E-04
2.126580E-04
7.606807E-04
1.119963E-03
1.455364E-03
1.932837E-03
2.360828E-03
2.816801E-03
3.097384E-03
3.748391E-03
1.037295E-03
5.347664E-04
5.435676E-04
2.868273E-04
2.183456E-03
8.474958E-02
-1.634546E-02
-3.881868E-03
-7.105005E-03
-5.565038E-02
-1.077839E-02
9.329466E-03
3.769942E-03
2.371330E-03
1.776298E-03
3.438509E-03
4.071279E-03
4.580167E-03
4.478325E-03
4.876232E-03
5.986845E-03
7.023133E-03
6.895824E-03
8.330589E-03
9.892422E-03
1.067205E-02
1.295761E-02
1.458383E-02
1.741386E-02
1.996200E-02
2.237144E-02
2.568405E-02
3.012541E-02
3.569469E-02
3.969837E-02
4.633183E-02
5.624836E-02
6.527962E-02
7.273346E-02
8.006795E-02
9.169735E-02
1.042879E-01
1.174837E-01
1.302655E-01
1.463269E-01
1.595944E-01
1.725249E-01
1.893214E-01
2.042369E-01
2.218667E-01
2.341927E-01
2.455728E-01
2.572173E-01
2.733971E-01
2.870534E-01
3.009005E-01
3.096701E-01
3.188644E-01
3.311423E-01
3.419814E-01
3.520301E-01
3.617506E-01
3.703852E-01
3.805381E-01
3.860916E-01
3.922474E-01
4.005512E-01
4.061769E-01
4.126340E-01
4.183377E-01
4.202784E-01
4.264788E-01
4.304822E-01
4.350519E-01
4.381714E-01
4.385864E-01
4.426657E-01
4.458873E-01
4.473871E-01
4.485611E-01
4.519300E-01
4.543401E-01
4.561183E-01
4.553309E-01
4.565073E-01
4.583721E-01
4.575624E-01
4.592261E-01
4.632158E-01
4.619863E-01
4.615217E-01
4.592703E-01
4.599529E-01
4.588403E-01
4.587129E-01
4.595208E-01
4.604259E-01
4.612674E-01
4.605542E-01
4.598884E-01
4.586400E-01
4.570993E-01
4.573314E-01
4.574312E-01
4.569546E-01
4.572353E-01
4.536569E-01
4.524436E-01
4.517172E-01
4.494366E-01
4.469735E-01
4.454528E-01
4.437559E-01
4.411928E-01
4.374650E-01
4.349508E-01
4.305507E-01
4.247180E-01
4.208915E-01
4.161348E-01
4.113210E-01
4.048015E-01
3.987125E-01
3.908837E-01
3.855535E-01
3.793268E-01
3.699190E-01
3.600753E-01
3.520586E-01
3.448324E-01
3.343225E-01
3.239876E-01
3.133038E-01
2.985259E-01
2.850711E-01
2.736470E-01
2.626140E-01
2.510536E-01
2.342529E-01
2.210033E-01
2.092156E-01
1.878363E-01
1.751420E-01
1.606427E-01
1.469908E-01
1.333988E-01
1.172480E-01
1.050816E-01
9.243520E-02
8.252501E-02
7.064432E-02
6.067027E-02
5.322386E-02
4.583109E-02
3.909401E-02
3.280958E-02
2.801356E-02
2.449032E-02
2.113197E-02
1.856957E-02
1.565287E-02
1.286548E-02
1.159339E-02
1.024369E-02
8.084789E-03
7.236056E-03
6.685639E-03
5.946842E-03
5.729705E-03
4.999621E-03
4.296852E-03
3.950985E-03
3.195371E-03
3.404494E-03
2.061021E-03
2.447507E-03
2.113703E-03
1.698211E-03
2.081614E-03
1.884535E-03
8.119174E-04
7.677273E-04
8.052868E-04
1.409919E-03
9.040207E-04
7.287931E-04
5.729282E-04
1.616457E-03
1.159461E-03
6.111299E-04
3.245630E-04
3.638651E-04
2.269999E-04
2.702023E-04
3.595289E-04
3.224844E-04
4.828338E-04
4.067372E-04
6.878507E-04
6.900215E-04
5.822633E-04
1.480409E-03
5.635331E-04
4.750758E-04
5.166549E-04
1.373234E-03
-1.637532E-01
1.384334E-02
3.037353E-04
-1.093818E-02
8.577314E-02
-6.563517E-02
7.668239E-03
4.003923E-03
3.163354E-03
2.969825E-03
4.373215E-03
4.831459E-03
4.385702E-03
4.134233E-03
5.525105E-03
7.072338E-03
7.233050E-03
7.695345E-03
8.751027E-03
9.896951E-03
1.076130E-02
1.225230E-02
1.418498E-02
1.818179E-02
1.987843E-02
2.342848E-02
2.546394E-02
2.973132E-02
3.599990E-02
4.023847E-02
4.664824E-02
5.441938E-02
6.285993E-02
7.265914E-02
8.213052E-02
9.430457E-02
1.042708E-01
1.180436E-01
1.287947E-01
1.453313E-01
1.570692E-01
1.717405E-01
1.880536E-01
2.022558E-01
2.209213E-01
2.371353E-01
2.481007E-01
2.606343E-01
2.712268E-01
2.854838E-01
2.958134E-01
3.098082E-01
3.203666E-01
3.299614E-01
3.414578E-01
3.526843E-01
3.618542E-01
3.699894E-01
3.792221E-01
3.874117E-01
3.922756E-01
3.993381E-01
4.057618E-01
4.136953E-01
4.176913E-01
4.199115E-01
4.246880E-01
4.300851E-01
4.348160E-01
4.378005E-01
4.396992E-01
4.436202E-01
4.464798E-01
4.481026E-01
4.494727E-01
4.509060E-01
4.529234E-01
4.542896E-01
4.553442E-01
4.568485E-01
4.575382E-01
4.582030E-01
4.599131E-01
4.620098E-01
4.602785E-01
4.603469E-01
4.601680E-01
4.600387E-01
4.593115E-01
4.598779E-01
4.590947E-01
4.587172E-01
4.603972E-01
4.605401E-01
4.609579E-01
4.587389E-01
4.572467E-01
4.568965E-01
4.563724E-01
4.553221E-01
4.561849E-01
4.532964E-01
4.509842E-01
4.509269E-01
4.490908E-01
4.484300E-01
4.454474E-01
4.440037E-01
4.409360E-01
4.372536E-01
4.347889E-01
4.307814E-01
4.247112E-01
4.221015E-01
4.151562E-01
4.097212E-01
4.045981E-01
4.000910E-01
3.915142E-01
3.847333E-01
3.769942E-01
3.696838E-01
3.608520E-01
3.524679E-01
3.440183E-01
3.329214E-01
3.227040E-01
3.135931E-01
3.007572E-01
2.845269E-01
2.751173E-01
2.634537E-01
2.481501E-01
2.328963E-01
2.172399E-01
2.056758E-01
1.892532E-01
1.752429E-01
1.619201E-01
1.466080E-01
1.324451E-01
1.161641E-01
1.036545E-01
9.228056E-02
8.216569E-02
7.013305E-02
5.978652E-02
5.469119E-02
4.548856E-02
3.664296E-02
3.299297E-02
2.786341E-02
2.542242E-02
2.077163E-02
1.764381E-02
1.542400E-02
1.397801E-02
1.181336E-02
9.774032E-03
8.999801E-03
7.203284E-03
7.433256E-03
5.711485E-03
5.476590E-03
5.015841E-03
4.220148E-03
4.156583E-03
3.355800E-03
2.880407E-03
2.458901E-03
2.340747E-03
2.282621E-03
1.814240E-03
1.783884E-03
9.488325E-04
8.006879E-04
7.687658E-04
1.289753E-03
6.115692E-04
6.202585E-04
1.425932E-03
8.895188E-04
7.497314E-04
4.016135E-04
3.142306E-04
2.035183E-04
1.663693E-04
2.532843E-04
-6.032190E-06
-6.873631E-04
-1.031124E-03
-7.017845E-04
-8.755147E-04
-1.121711E-03
-1.324747E-03
-1.907318E-03
5.601621E-04
8.982047E-04
1.154851E-03
6.750808E-04
1.094540E-03
3.002329E-01
-5.999448E-02
3.982061E-03
-1.116465E-02
1.271076E-01
5.502254E-03
7.585641E-03
5.445997E-03
4.024998E-03
2.725699E-03
3.936668E-03
5.094373E-03
3.339194E-03
4.761451E-03
5.577253E-03
6.508879E-03
7.100307E-03
7.683926E-03
8.101842E-03
9.970210E-03
1.210722E-02
1.293180E-02
1.491159E-02
1.786532E-02
2.013550E-02
2.293154E-02
2.564068E-02
3.018159E-02
3.520080E-02
4.049959E-02
4.626816E-02
5.389820E-02
6.127109E-02
7.013517E-02
8.146479E-02
9.241525E-02
1.052938E-01
1.165338E-01
1.303089E-01
1.447251E-01
1.579942E-01
1.727131E-01
1.871196E-01
2.015100E-01
2.169442E-01
2.327951E-01
2.487879E-01
2.604084E-01
2.730368E-01
2.849129E-01
2.980163E-01
3.088425E-01
3.201079E-01
3.315082E-01
3.420375E-01
3.499936E-01
3.634527E-01
3.692044E-01
3.787437E-01
3.871992E-01
3.930114E-01
3.988541E-01
4.058321E-01
4.129989E-01
4.175505E-01
4.216029E-01
4.281588E-01
4.305035E-01
4.353681E-01
4.370267E-01
4.389637E-01
4.442998E-01
4.474461E-01
4.493214E-01
4.497917E-01
4.497492E-01
4.541001E-01
4.541788E-01
4.567492E-01
4.569702E-01
4.565949E-01
4.595051E-01
4.608793E-01
4.605715E-01
4.588707E-01
4.602704E-01
4.597710E-01
4.599671E-01
4.595045E-01
4.593271E-01
4.588171E-01
4.587267E-01
4.595000E-01
4.593557E-01
4.595427E-01
4.618348E-01
4.588904E-01
4.575139E-01
4.571933E-01
4.568989E-01
4.558626E-01
4.543897E-01
4.521093E-01
4.508503E-01
4.505068E-01
4.494749E-01
4.477489E-01
4.447037E-01
4.414040E-01
4.375224E-01
4.340239E-01
4.305276E-01
4.267911E-01
4.231748E-01
4.178054E-01
4.120278E-01
4.040957E-01
3.985940E-01
3.917043E-01
3.843714E-01
3.768721E-01
3.701507E-01
3.612062E-01
3.520259E-01
3.429462E-01
3.326620E-01
3.227515E-01
3.131180E-01
3.013664E-01
2.864372E-01
2.748807E-01
2.610361E-01
2.495122E-01
2.316915E-01
2.182468E-01
2.076748E-01
1.890548E-01
1.748295E-01
1.610201E-01
1.464793E-01
1.335257E-01
1.165760E-01
1.045555E-01
9.134513E-02
8.075298E-02
7.046094E-02
6.152119E-02
5.341482E-02
4.397218E-02
3.653788E-02
3.210327E-02
2.864193E-02
2.562562E-02
2.040239E-02
1.818645E-02
1.751876E-02
1.358694E-02
1.156665E-02
1.033985E-02
8.626918E-03
7.664749E-03
6.738250E-03
6.129948E-03
5.594647E-03
5.112337E-03
4.536511E-03
3.848377E-03
3.145702E-03
3.336338E-03
2.765553E-03
2.328683E-03
2.067497E-03
2.317537E-03
1.836706E-03
9.771234E-04
8.615593E-04
7.738696E-04
8.470556E-04
9.480386E-04
8.639829E-04
8.465362E-04
8.632363E-04
5.576665E-04
3.479190E-04
1.104871E-04
1.123570E-04
9.747081E-05
3.333641E-04
3.823337E-04
1.812540E-04
2.248093E-04
9.316397E-05
-1.991081E-04
-3.077369E-04
-1.782101E-04
-5.639317E-04
1.045958E-03
2.032756E-03
1.335875E-03
1.601132E-03
2.035715E-03
-9.832983E-02
4.414192E-02
5.137708E-03
-1.413697E-02
-1.384037E-02
4.598204E-03
6.122478E-03
3.985320E-03
3.620646E-03
3.450033E-03
2.858738E-03
3.960285E-03
3.959191E-03
4.155474E-03
4.869212E-03
5.931410E-03
6.914496E-03
7.271710E-03
8.750407E-03
9.659783E-03
1.133145E-02
1.244925E-02
1.358688E-02
1.640728E-02
1.889422E-02
2.153605E-02
2.565470E-02
3.106997E-02
3.515456E-02
4.027812E-02
4.689010E-02
5.378597E-02
6.181633E-02
7.073370E-02
8.199433E-02
9.328153E-02
1.037816E-01
1.175641E-01
1.293032E-01
1.436244E-01
1.578044E-01
1.728110E-01
1.886529E-01
2.016900E-01
2.169778E-01
2.294935E-01
2.477993E-01
2.624818E-01
2.733633E-01
2.848869E-01
2.947822E-01
3.071063E-01
3.218104E-01
3.303393E-01
3.443940E-01
3.515418E-01
3.628459E-01
3.691997E-01
3.792184E-01
3.856517E-01
3.942519E-01
3.994162E-01
4.061609E-01
4.128869E-01
4.184724E-01
4.238267E-01
4.290597E-01
4.299541E-01
4.339179E-01
4.359640E-01
4.386500E-01
4.438229E-01
4.474818E-01
4.490690E-01
4.504472E-01
4.517011E-01
4.531651E-01
4.553699E-01
4.568850E-01
4.567644E-01
4.574627E-01
4.591041E-01
4.607179E-01
4.609053E-01
4.600033E-01
4.606684E-01
4.598966E-01
4.601108E-01
4.598137E-01
4.585814E-01
4.583636E-01
4.585326E-01
4.584798E-01
4.603680E-01
4.608476E-01
4.602457E-01
4.595835E-01
4.570969E-01
4.559163E-01
4.568318E-01
4.546472E-01
4.538531E-01
4.527227E-01
4.509680E-01
4.527174E-01
4.515853E-01
4.491939E-01
4.443522E-01
4.418539E-01
4.376152E-01
4.347978E-01
4.315897E-01
4.269292E-01
4.234677E-01
4.172315E-01
4.092090E-01
4.041510E-01
3.995113E-01
3.929390E-01
3.859849E-01
3.775408E-01
3.694884E-01
3.622662E-01
3.540546E-01
3.417785E-01
3.328872E-01
3.229972E-01
3.113763E-01
3.002371E-01
2.862864E-01
2.743365E-01
2.618723E-01
2.474697E-01
2.323990E-01
2.189564E-01
2.061175E-01
1.912801E-01
1.750359E-01
1.633585E-01
1.469231E-01
1.315584E-01
1.175446E-01
1.051874E-01
9.322397E-02
8.038164E-02
7.016511E-02
6.067144E-02
5.287367E-02
4.480648E-02
3.661181E-02
3.259153E-02
2.957174E-02
2.450499E-02
2.075690E-02
1.794008E-02
1.636072E-02
1.340633E-02
1.180257E-02
9.775131E-03
8.232323E-03
7.934907E-03
6.910483E-03
6.309320E-03
5.831838E-03
4.828663E-03
4.393899E-03
3.099283E-03
3.202556E-03
3.420854E-03
2.385459E-03
2.010264E-03
1.696947E-03
8.452381E-04
1.243136E-03
1.543686E-03
1.050731E-03
1.233575E-03
7.206019E-04
3.268869E-04
1.982590E-04
6.478510E-04
6.445933E-04
8.883126E-04
3.996434E-04
3.176642E-04
2.067746E-04
3.635296E-04
6.212567E-04
4.580192E-04
4.761946E-04
6.275991E-04
5.149055E-04
5.266131E-04
5.374708E-04
7.475532E-04
6.454936E-04
9.898001E-04
1.228084E-03
1.100745E-03
3.358757E-03
2.226069E-03
2.022825E-01
2.600431E-03
7.290780E-03
-4.779300E-03
9.606750E-02
2.391096E-02
7.442864E-03
2.920248E-03
2.808994E-03
2.934462E-03
3.486720E-03
4.139571E-03
4.383612E-03
4.250370E-03
4.988042E-03
6.243199E-03
7.696589E-03
7.272946E-03
8.522543E-03
9.655354E-03
1.113476E-02
1.224881E-02
1.337837E-02
1.655491E-02
1.890728E-02
2.142682E-02
2.623384E-02
3.054753E-02
3.418370E-02
4.036159E-02
4.862663E-02
5.637244E-02
6.270575E-02
6.972053E-02
8.186464E-02
9.264327E-02
1.052626E-01
1.169933E-01
1.278618E-01
1.446136E-01
1.568184E-01
1.722425E-01
1.882364E-01
2.029909E-01
2.185092E-01
2.304782E-01
2.444632E-01
2.597713E-01
2.739265E-01
2.847294E-01
2.972822E-01
3.097022E-01
3.201686E-01
3.315511E-01
3.398285E-01
3.459327E-01
3.618612E-01
3.701380E-01
3.777436E-01
3.855811E-01
3.957940E-01
4.015237E-01
4.075743E-01
4.125531E-01
4.171281E-01
4.238858E-01
4.291400E-01
4.299271E-01
4.336888E-01
4.364856E-01
4.378173E-01
4.431722E-01
4.468589E-01
4.498882E-01
4.512176E-01
4.529635E-01
4.546303E-01
4.565753E-01
4.597689E-01
4.583756E-01
4.575506E-01
4.593902E-01
4.599881E-01
4.607037E-01
4.601092E-01
4.595362E-01
4.592594E-01
4.597039E-01
4.610692E-01
4.594916E-01
4.602082E-01
4.610389E-01
4.614311E-01
4.602697E-01
4.602206E-01
4.594441E-01
4.587240E-01
4.569903E-01
4.564809E-01
4.570449E-01
4.549374E-01
4.535318E-01
4.519430E-01
4.511444E-01
4.508544E-01
4.504580E-01
4.470673E-01
4.444924E-01
4.414284E-01
4.384320E-01
4.352417E-01
4.315832E-01
4.254303E-01
4.210025E-01
4.174872E-01
4.143740E-01
4.033549E-01
3.990544E-01
3.922229E-01
3.852570E-01
3.775985E-01
3.699098E-01
3.631588E-01
3.524858E-01
3.406338E-01
3.308664E-01
3.217479E-01
3.125453E-01
3.005343E-01
2.859380E-01
2.741127E-01
2.611377E-01
2.476265E-01
2.321253E-01
2.197046E-01
2.074976E-01
1.896257E-01
1.748555E-01
1.608108E-01
1.461395E-01
1.321506E-01
1.179289E-01
1.061686E-01
9.210900E-02
7.987238E-02
7.084620E-02
6.031293E-02
5.229901E-02
4.355401E-02
3.727056E-02
3.244589E-02
2.839112E-02
2.495639E-02
2.183209E-02
1.804916E-02
1.690189E-02
1.348573E-02
1.167980E-02
1.012094E-02
9.182569E-03
8.177279E-03
7.151105E-03
6.377207E-03
6.003808E-03
5.484135E-03
4.874577E-03
3.966630E-03
3.166231E-03
3.150969E-03
2.904825E-03
2.321884E-03
1.876986E-03
1.786109E-03
1.451802E-03
1.762002E-03
2.113798E-03
1.662623E-03
1.567231E-03
9.367399E-04
6.213058E-04
1.045315E-03
6.069161E-04
1.082800E-03
7.785962E-04
4.680551E-04
2.284074E-04
3.243207E-04
3.450621E-04
2.746910E-04
3.899007E-04
2.292710E-04
3.584018E-04
2.787768E-04
3.340165E-04
3.022927E-04
2.553605E-04
5.895722E-04
8.164378E-04
1.046794E-03
1.743634E-03
3.534937E-03
1.567726E-02
5.764669E-02
6.860150E-03
-1.502844E-02
3.437257E-03
7.872596E-03
4.625644E-03
3.024022E-03
3.014199E-03
2.824356E-03
2.846779E-03
3.508968E-03
4.137360E-03
5.512773E-03
5.410423E-03
5.416728E-03
7.088755E-03
7.689349E-03
8.142517E-03
8.942745E-03
1.062438E-02
1.256996E-02
1.414372E-02
1.562260E-02
1.876184E-02
2.211398E-02
2.656364E-02
3.071226E-02
3.511552E-02
4.159836E-02
4.749090E-02
5.486666E-02
6.302878E-02
7.257315E-02
8.265404E-02
9.364564E-02
1.063595E-01
1.187741E-01
1.268931E-01
1.428941E-01
1.566019E-01
1.744302E-01
1.872397E-01
1.997726E-01
2.183433E-01
2.295866E-01
2.453552E-01
2.604804E-01
2.734302E-01
2.845992E-01
2.967610E-01
3.098867E-01
3.225843E-01
3.318828E-01
3.414525E-01
3.507247E-01
3.628030E-01
3.712643E-01
3.779114E-01
3.860470E-01
3.943911E-01
4.016135E-01
4.067909E-01
4.130154E-01
4.182775E-01
4.252131E-01
4.285607E-01
4.298942E-01
4.338581E-01
4.379096E-01
4.392924E-01
4.439209E-01
4.463041E-01
4.499552E-01
4.519449E-01
4.519383E-01
4.525223E-01
4.540169E-01
4.555572E-01
4.577824E-01
4.572099E-01
4.596594E-01
4.610428E-01
4.610672E-01
4.585739E-01
4.576803E-01
4.582715E-01
4.588299E-01
4.596912E-01
4.600807E-01
4.604962E-01
4.616623E-01
4.647036E-01
4.603884E-01
4.595138E-01
4.593888E-01
4.590589E-01
4.575755E-01
4.556904E-01
4.563351E-01
4.558309E-01
4.542965E-01
4.523852E-01
4.529757E-01
4.511279E-01
4.479868E-01
4.434029E-01
4.437432E-01
4.408690E-01
4.380887E-01
4.355959E-01
4.304068E-01
4.248163E-01
4.217913E-01
4.169306E-01
4.100707E-01
4.020388E-01
3.971589E-01
3.927818E-01
3.863818E-01
3.773106E-01
3.685315E-01
3.610200E-01
3.508774E-01
3.411836E-01
3.320880E-01
3.223089E-01
3.115550E-01
2.994831E-01
2.875635E-01
2.757602E-01
2.627180E-01
2.470816E-01
2.322601E-01
2.186747E-01
2.052630E-01
1.904765E-01
1.747434E-01
1.616712E-01
1.447856E-01
1.330290E-01
1.191442E-01
1.072738E-01
9.530162E-02
7.990126E-02
7.053704E-02
6.127957E-02
5.198669E-02
4.363815E-02
3.691960E-02
3.308617E-02
2.949265E-02
2.446816E-02
2.141962E-02
1.804266E-02
1.546135E-02
1.388972E-02
1.262429E-02
1.016695E-02
8.532257E-03
7.647922E-03
7.382219E-03
6.464122E-03
5.640668E-03
5.392182E-03
4.006971E-03
3.560620E-03
3.268541E-03
3.262807E-03
2.677825E-03
2.522533E-03
2.499898E-03
2.321314E-03
1.040634E-03
2.514281E-03
1.232225E-03
3.724717E-04
6.610869E-04
7.337752E-04
1.081193E-03
5.100103E-04
4.016742E-04
5.160610E-04
7.450248E-04
7.252904E-04
5.805360E-04
7.554429E-04
5.982346E-04
6.435814E-05
4.205731E-05
-3.024996E-04
-2.848696E-04
-5.199889E-04
-4.398507E-04
-6.674704E-04
-7.719055E-04
3.014731E-04
5.445791E-04
7.540525E-04
4.184573E-04
5.751887E-05
1.993669E-01
-4.888136E-02
5.814758E-03
-7.025723E-03
1.894264E-02
3.913875E-02
4.989401E-03
2.949825E-03
2.740288E-03
3.242192E-03
3.650767E-03
3.321801E-03
3.849939E-03
5.791449E-03
4.823503E-03
4.987414E-03
7.550823E-03
7.196087E-03
7.746400E-03
9.477117E-03
1.067342E-02
1.330560E-02
1.544475E-02
1.619862E-02
1.924325E-02
2.168697E-02
2.618544E-02
3.005748E-02
3.386565E-02
4.134946E-02
4.676063E-02
5.411641E-02
6.246042E-02
7.099217E-02
8.212016E-02
9.337749E-02
1.047700E-01
1.177324E-01
1.287051E-01
1.438235E-01
1.584119E-01
1.726371E-01
1.869013E-01
2.018496E-01
2.165743E-01
2.298167E-01
2.449910E-01
2.596669E-01
2.745747E-01
2.856182E-01
2.958309E-01
3.101650E-01
3.216591E-01
3.322944E-01
3.407718E-01
3.480065E-01
3.618478E-01
3.710617E-01
3.791896E-01
3.866591E-01
3.952105E-01
4.004947E-01
4.073217E-01
4.126542E-01
4.178629E-01
4.238255E-01
4.284475E-01
4.326421E-01
4.327875E-01
4.374996E-01
4.421588E-01
4.451776E-01
4.459144E-01
4.510534E-01
4.519939E-01
4.520502E-01
4.529017E-01
4.556621E-01
4.571406E-01
4.592233E-01
4.586518E-01
4.613116E-01
4.602013E-01
4.602318E-01
4.582479E-01
4.570098E-01
4.593724E-01
4.585909E-01
4.601550E-01
4.608101E-01
4.599632E-01
4.640783E-01
4.709652E-01
4.605697E-01
4.602625E-01
4.605758E-01
4.578912E-01
4.581163E-01
4.564581E-01
4.561338E-01
4.552184E-01
4.543226E-01
4.546263E-01
4.536519E-01
4.507967E-01
4.468110E-01
4.436423E-01
4.427145E-01
4.402552E-01
4.375102E-01
4.330045E-01
4.292077E-01
4.250944E-01
4.218226E-01
4.173313E-01
4.137367E-01
4.029579E-01
3.969379E-01
3.916509E-01
3.840801E-01
3.767840E-01
3.701300E-01
3.613033E-01
3.499916E-01
3.400942E-01
3.326289E-01
3.216720E-01
3.128013E-01
2.989400E-01
2.889639E-01
2.757688E-01
2.621942E-01
2.474367E-01
2.327900E-01
2.196511E-01
2.061077E-01
1.888296E-01
1.747396E-01
1.617032E-01
1.464789E-01
1.346950E-01
1.183219E-01
1.055115E-01
9.174027E-02
7.951861E-02
7.005249E-02
6.177663E-02
5.284653E-02
4.290372E-02
3.826234E-02
3.242189E-02
2.812205E-02
2.570533E-02
1.993144E-02
1.726136E-02
1.556512E-02
1.385356E-02
1.243638E-02
9.811838E-03
8.854572E-03
7.461225E-03
7.260586E-03
6.359724E-03
5.428634E-03
5.328538E-03
4.268299E-03
3.784366E-03
3.364895E-03
2.152614E-03
1.665377E-03
2.524486E-03
2.964313E-03
2.353751E-03
2.121487E-03
2.186334E-03
1.876495E-03
5.078848E-04
8.500532E-04
1.477671E-03
9.426620E-04
7.308135E-04
5.470601E-04
1.493319E-04
-2.743392E-05
8.326129E-04
5.962812E-04
6.752508E-04
6.994366E-04
8.128848E-05
-4.124483E-04
-5.337835E-04
-6.348656E-04
-8.585298E-04
-1.188116E-03
-1.532717E-03
-1.719220E-03
4.240614E-04
2.782599E-04
5.726565E-04
4.280990E-04
2.475199E-04
9.803276E-02
4.423940E-02
1.776741E-02
-1.673416E-02
-2.416501E-03
7.463876E-03
2.856659E-03
2.534757E-03
2.874817E-03
2.927823E-03
3.774145E-03
3.558048E-03
4.651147E-03
5.102083E-03
5.300039E-03
5.634208E-03
6.467102E-03
6.817021E-03
7.954240E-03
8.606445E-03
1.079757E-02
1.327115E-02
1.441070E-02
1.714376E-02
1.952827E-02
2.208424E-02
2.625719E-02
2.991633E-02
3.522979E-02
4.132371E-02
4.720918E-02
5.371503E-02
6.272954E-02
7.011653E-02
7.913966E-02
9.483871E-02
1.056435E-01
1.169013E-01
1.277243E-01
1.425657E-01
1.568516E-01
1.734457E-01
1.870510E-01
2.013018E-01
2.180194E-01
2.304154E-01
2.461217E-01
2.582761E-01
2.729544E-01
2.859602E-01
2.952831E-01
3.089935E-01
3.223187E-01
3.342875E-01
3.431243E-01
3.505258E-01
3.617422E-01
3.727828E-01
3.821773E-01
3.872839E-01
3.956049E-01
3.996454E-01
4.100087E-01
4.104907E-01
4.178262E-01
4.242929E-01
4.279564E-01
4.333669E-01
4.350781E-01
4.383096E-01
4.405514E-01
4.443451E-01
4.457596E-01
4.493807E-01
4.515467E-01
4.522423E-01
4.564517E-01
4.558939E-01
4.564564E-01
4.600369E-01
4.592049E-01
4.588206E-01
4.594499E-01
4.593311E-01
4.584849E-01
4.576875E-01
4.590774E-01
4.591734E-01
4.596629E-01
4.594513E-01
4.599781E-01
4.632767E-01
4.638978E-01
4.602359E-01
4.592888E-01
4.582832E-01
4.564300E-01
4.560105E-01
4.565563E-01
4.562346E-01
4.556331E-01
4.536453E-01
4.533854E-01
4.530431E-01
4.503217E-01
4.476904E-01
4.430866E-01
4.423163E-01
4.409966E-01
4.370877E-01
4.343207E-01
4.310954E-01
4.244775E-01
4.214781E-01
4.135326E-01
4.101363E-01
4.027471E-01
3.961522E-01
3.908865E-01
3.841241E-01
3.783685E-01
3.685130E-01
3.594818E-01
3.499411E-01
3.415627E-01
3.350151E-01
3.232140E-01
3.107393E-01
2.982254E-01
2.882252E-01
2.773877E-01
2.625724E-01
2.466088E-01
2.339413E-01
2.202113E-01
2.055074E-01
1.892697E-01
1.769291E-01
1.637232E-01
1.458235E-01
1.325506E-01
1.183770E-01
1.050516E-01
9.339465E-02
7.916190E-02
7.046683E-02
6.111656E-02
5.104088E-02
4.451793E-02
3.869621E-02
3.299080E-02
2.954501E-02
2.464856E-02
2.016330E-02
1.775399E-02
1.546851E-02
1.390180E-02
1.263587E-02
1.059008E-02
8.741620E-03
7.810901E-03
7.146703E-03
6.721495E-03
5.904870E-03
5.380642E-03
4.861760E-03
3.892403E-03
3.695868E-03
3.207177E-03
2.468843E-03
2.272562E-03
2.366450E-03
1.814689E-03
1.916165E-03
1.430655E-03
1.118968E-03
7.459551E-04
7.997956E-04
1.124231E-03
4.830380E-04
7.533068E-04
4.066938E-04
1.803356E-04
-1.015464E-05
9.437630E-04
6.406307E-05
2.343350E-04
8.902774E-04
1.794745E-04
-5.661488E-05
-2.644458E-04
-9.556848E-05
-2.220239E-04
-4.344702E-04
-6.831350E-04
-8.835659E-04
1.016895E-03
8.977085E-04
6.609132E-04
6.312192E-04
6.043384E-04
7.273080E-02
-3.848340E-02
4.174481E-03
-2.250434E-02
-5.582044E-02
2.519270E-02
3.691126E-03
2.999370E-03
2.071037E-03
3.169149E-03
3.493236E-03
3.908672E-03
4.772046E-03
4.515443E-03
5.357337E-03
5.485529E-03
6.031981E-03
6.659656E-03
7.737574E-03
9.290598E-03
1.081457E-02
1.425167E-02
1.309081E-02
1.515943E-02
1.952883E-02
2.187730E-02
2.609733E-02
3.057471E-02
3.523801E-02
4.142935E-02
4.911372E-02
5.476043E-02
6.239120E-02
7.099292E-02
7.949531E-02
9.307603E-02
1.042426E-01
1.177348E-01
1.290611E-01
1.437720E-01
1.562857E-01
1.730796E-01
1.895918E-01
2.036772E-01
2.169398E-01
2.292521E-01
2.465524E-01
2.583048E-01
2.728805E-01
2.849194E-01
2.955897E-01
3.101895E-01
3.237591E-01
3.345018E-01
3.427465E-01
3.476029E-01
3.627656E-01
3.726088E-01
3.816924E-01
3.886854E-01
3.940441E-01
4.013213E-01
4.090997E-01
4.143979E-01
4.199072E-01
4.260686E-01
4.301690E-01
4.327409E-01
4.354410E-01
4.393446E-01
4.423346E-01
4.444449E-01
4.470735E-01
4.486136E-01
4.503366E-01
4.519100E-01
4.620729E-01
4.566603E-01
4.565400E-01
4.603237E-01
4.564775E-01
4.560669E-01
4.597251E-01
4.600020E-01
4.592590E-01
4.580649E-01
4.586087E-01
4.585828E-01
4.594389E-01
4.581741E-01
4.579222E-01
4.603310E-01
4.606969E-01
4.594985E-01
4.578338E-01
4.576486E-01
4.574598E-01
4.577620E-01
4.581997E-01
4.565884E-01
4.561601E-01
4.543444E-01
4.532436E-01
4.519494E-01
4.493649E-01
4.465194E-01
4.445999E-01
4.436368E-01
4.407967E-01
4.372535E-01
4.336513E-01
4.293500E-01
4.250111E-01
4.209703E-01
4.160584E-01
4.121346E-01
4.038332E-01
3.975447E-01
3.913232E-01
3.850083E-01
3.788645E-01
3.710440E-01
3.626592E-01
3.517162E-01
3.411788E-01
3.324445E-01
3.234178E-01
3.116095E-01
3.001786E-01
2.905909E-01
2.751597E-01
2.617150E-01
2.461028E-01
2.334138E-01
2.193465E-01
2.054868E-01
1.901651E-01
1.765703E-01
1.622063E-01
1.465764E-01
1.329444E-01
1.179966E-01
1.056114E-01
9.392010E-02
7.890458E-02
6.945975E-02
6.099424E-02
5.166051E-02
4.410026E-02
3.745323E-02
3.190093E-02
2.848339E-02
2.369938E-02
1.971080E-02
1.744302E-02
1.604254E-02
1.332547E-02
1.187853E-02
1.052425E-02
9.682499E-03
8.404258E-03
6.464941E-03
6.105921E-03
5.577656E-03
4.757321E-03
3.786991E-03
3.873233E-03
2.808871E-03
3.018399E-03
3.257050E-03
3.067468E-03
2.589467E-03
1.851687E-03
1.088898E-03
1.009537E-03
1.168331E-03
1.001847E-03
1.023533E-03
1.464356E-03
9.715427E-04
4.265947E-04
5.536854E-04
3.587347E-04
1.884107E-04
6.228411E-04
7.341071E-04
6.706194E-04
2.271917E-04
3.673014E-04
2.962612E-04
2.097789E-04
2.176762E-04
-9.203399E-05
-5.122037E-04
-1.647472E-04
-3.949900E-04
8.332924E-04
5.129390E-04
6.913309E-04
9.143104E-04
7.288015E-04
-7.589721E-03
5.802034E-02
-1.561850E-03
-2.463794E-02
-2.996721E-02
1.976588E-03
1.768203E-03
2.264351E-03
2.430345E-03
2.598223E-03
2.903376E-03
4.185796E-03
4.256040E-03
5.150531E-03
5.928178E-03
5.640374E-03
5.773438E-03
6.676861E-03
8.737133E-03
9.737532E-03
1.093886E-02
1.254232E-02
1.383242E-02
1.628998E-02
1.932461E-02
2.131434E-02
2.442822E-02
2.889228E-02
3.459997E-02
4.048930E-02
4.744985E-02
5.489400E-02
6.247758E-02
7.057842E-02
8.034936E-02
9.264958E-02
1.040543E-01
1.167299E-01
1.280412E-01
1.428032E-01
1.583045E-01
1.729040E-01
1.898773E-01
2.027079E-01
2.188194E-01
2.321887E-01
2.455553E-01
2.585866E-01
2.738471E-01
2.876865E-01
2.982115E-01
3.108631E-01
3.277239E-01
3.364154E-01
3.457370E-01
3.525036E-01
3.608400E-01
3.707299E-01
3.798830E-01
3.879311E-01
3.939939E-01
4.035205E-01
4.090707E-01
4.164083E-01
4.229076E-01
4.273930E-01
4.317093E-01
4.332164E-01
4.376144E-01
4.392128E-01
4.419173E-01
4.438142E-01
4.487544E-01
4.497592E-01
4.524429E-01
4.544098E-01
4.599795E-01
4.551937E-01
4.565756E-01
4.570139E-01
4.560708E-01
4.565932E-01
4.596904E-01
4.603571E-01
4.597288E-01
4.582290E-01
4.588425E-01
4.600536E-01
4.602581E-01
4.589006E-01
4.595130E-01
4.594375E-01
4.587534E-01
4.579505E-01
4.567913E-01
4.570588E-01
4.580249E-01
4.584341E-01
4.578242E-01
4.563013E-01
4.554286E-01
4.534797E-01
4.531518E-01
4.520322E-01
4.487383E-01
4.466108E-01
4.439733E-01
4.431290E-01
4.402071E-01
4.373497E-01
4.350753E-01
4.319960E-01
4.259742E-01
4.213637E-01
4.157573E-01
4.105174E-01
4.046594E-01
3.975370E-01
3.922733E-01
3.865537E-01
3.806276E-01
3.733863E-01
3.620643E-01
3.514502E-01
3.405068E-01
3.332566E-01
3.213212E-01
3.131764E-01
3.016468E-01
2.902623E-01
2.790597E-01
2.641913E-01
2.459753E-01
2.328003E-01
2.185491E-01
2.038661E-01
1.912549E-01
1.760516E-01
1.655888E-01
1.462740E-01
1.317977E-01
1.183312E-01
1.056011E-01
9.632732E-02
7.966697E-02
7.113469E-02
6.138498E-02
5.155090E-02
4.522603E-02
3.911989E-02
3.326142E-02
2.800847E-02
2.378787E-02
2.051565E-02
1.748987E-02
1.524854E-02
1.307209E-02
1.109754E-02
9.561662E-03
8.492002E-03
7.755102E-03
7.222302E-03
6.310621E-03
5.341607E-03
4.991289E-03
4.174381E-03
3.960971E-03
3.501125E-03
3.106674E-03
3.273433E-03
3.067593E-03
2.461901E-03
1.257198E-03
1.184563E-03
6.545161E-04
1.744969E-03
1.731487E-03
1.531189E-03
1.143819E-03
7.974586E-04
4.680697E-04
6.646709E-04
6.044957E-04
2.788348E-04
1.259995E-03
5.936999E-04
2.896995E-04
-9.462413E-05
2.323458E-04
1.794333E-04
7.302053E-05
4.494285E-05
1.735618E-04
1.518573E-04
9.552549E-05
-3.294432E-05
1.176672E-03
1.346785E-03
9.567074E-04
1.199906E-03
1.612277E-03
-2.011679E-03
2.678241E-02
-6.146744E-03
-2.214664E-02
-5.190740E-04
8.142750E-05
2.373979E-03
2.094707E-03
2.127712E-03
2.521388E-03
3.166408E-03
3.838778E-03
3.739265E-03
5.466679E-03
5.222544E-03
6.253164E-03
6.474825E-03
7.389728E-03
7.881154E-03
9.794331E-03
1.026138E-02
1.257030E-02
1.410986E-02
1.664993E-02
2.001057E-02
2.194819E-02
2.619756E-02
2.877857E-02
3.539540E-02
4.166872E-02
4.676239E-02
5.449052E-02
6.312246E-02
7.228505E-02
8.241173E-02
9.357435E-02
1.036559E-01
1.178234E-01
1.310897E-01
1.448025E-01
1.589655E-01
1.722055E-01
1.885905E-01
2.013697E-01
2.171343E-01
2.307668E-01
2.466126E-01
2.593475E-01
2.718244E-01
2.864863E-01
2.989065E-01
3.117736E-01
3.258154E-01
3.374293E-01
3.441543E-01
3.494651E-01
3.602526E-01
3.703309E-01
3.796185E-01
3.876433E-01
3.952950E-01
4.040888E-01
4.103634E-01
4.179912E-01
4.242424E-01
4.272797E-01
4.298058E-01
4.344213E-01
4.381208E-01
4.393149E-01
4.422183E-01
4.436992E-01
4.490268E-01
4.498614E-01
4.530770E-01
4.560026E-01
4.607955E-01
4.542501E-01
4.547501E-01
4.562042E-01
4.557039E-01
4.582947E-01
4.586646E-01
4.599715E-01
4.601860E-01
4.572216E-01
4.602090E-01
4.604400E-01
4.608402E-01
4.588311E-01
4.607513E-01
4.596614E-01
4.596758E-01
4.585665E-01
4.576575E-01
4.575086E-01
4.581247E-01
4.585686E-01
4.590246E-01
4.579840E-01
4.558952E-01
4.531671E-01
4.534364E-01
4.518298E-01
4.489047E-01
4.465305E-01
4.429426E-01
4.408285E-01
4.401031E-01
4.381036E-01
4.350808E-01
4.308819E-01
4.252153E-01
4.197184E-01
4.153902E-01
4.133671E-01
4.061546E-01
3.985121E-01
3.932251E-01
3.864348E-01
3.795404E-01
3.742497E-01
3.635039E-01
3.522513E-01
3.414775E-01
3.319685E-01
3.206145E-01
3.117936E-01
3.031687E-01
2.893391E-01
2.755046E-01
2.601305E-01
2.466939E-01
2.336401E-01
2.192143E-01
2.045147E-01
1.883003E-01
1.748688E-01
1.632531E-01
1.460727E-01
1.333194E-01
1.196353E-01
1.052614E-01
9.515894E-02
8.101732E-02
7.182507E-02
6.096625E-02
5.240733E-02
4.487121E-02
3.856321E-02
3.004367E-02
2.762807E-02
2.395554E-02
2.063293E-02
1.816542E-02
1.537551E-02
1.378676E-02
1.215654E-02
1.094901E-02
8.954788E-03
7.491136E-03
7.156027E-03
6.232167E-03
4.973224E-03
5.379073E-03
5.172263E-03
4.348145E-03
4.047094E-03
3.235811E-03
3.158624E-03
2.837692E-03
2.150035E-03
1.537088E-03
1.189061E-03
1.114009E-03
8.887937E-04
2.241430E-03
1.147707E-03
7.691054E-04
9.683471E-04
7.359337E-04
1.153263E-03
1.034976E-03
1.912619E-04
7.907720E-04
6.400867E-04
4.776088E-04
1.316477E-04
-2.389212E-04
-8.506181E-04
-1.266984E-03
-1.908816E-03
-2.204194E-03
-2.875225E-03
-3.335074E-03
-3.802019E-03
1.481128E-03
3.934972E-03
2.215071E-03
4.496063E-03
1.820214E-03
1.554279E-03
1.100689E-02
1.520765E-02
3.172064E-03
2.346147E-03
1.505142E-03
1.814244E-03
1.730003E-03
2.231077E-03
2.684110E-03
2.993813E-03
3.961697E-03
4.481362E-03
6.426408E-03
5.067326E-03
5.866678E-03
6.395077E-03
7.743289E-03
8.026490E-03
9.944205E-03
1.214622E-02
1.196211E-02
1.394672E-02
1.588588E-02
1.859472E-02
2.238793E-02
2.550960E-02
3.020549E-02
3.521384E-02
3.981018E-02
4.490110E-02
5.344653E-02
6.239176E-02
7.186681E-02
8.254440E-02
9.287786E-02
1.046862E-01
1.166366E-01
1.310065E-01
1.439060E-01
1.593195E-01
1.759486E-01
1.880674E-01
2.009384E-01
2.170676E-01
2.316414E-01
2.466534E-01
2.594450E-01
2.703501E-01
2.852004E-01
2.970047E-01
3.110078E-01
3.241497E-01
3.357647E-01
3.469216E-01
3.521207E-01
3.615061E-01
3.720917E-01
3.793297E-01
3.880747E-01
3.946190E-01
4.052600E-01
4.125240E-01
4.177678E-01
4.269343E-01
4.293376E-01
4.314420E-01
4.332341E-01
4.362376E-01
4.404166E-01
4.414431E-01
4.437436E-01
4.468969E-01
4.491272E-01
4.533224E-01
4.543110E-01
4.538991E-01
4.534336E-01
4.539457E-01
4.563765E-01
4.572186E-01
4.580800E-01
4.591212E-01
4.599919E-01
4.597667E-01
4.588180E-01
4.593165E-01
4.598607E-01
4.609083E-01
4.604688E-01
4.595130E-01
4.595225E-01
4.608345E-01
4.599107E-01
4.577223E-01
4.582296E-01
4.578000E-01
4.559698E-01
4.566734E-01
4.569271E-01
4.563010E-01
4.562708E-01
4.546798E-01
4.529253E-01
4.514624E-01
4.472732E-01
4.428120E-01
4.411613E-01
4.410042E-01
4.384584E-01
4.356026E-01
4.319761E-01
4.253286E-01
4.211758E-01
4.152242E-01
4.108315E-01
4.048771E-01
3.992346E-01
3.933667E-01
3.855713E-01
3.790538E-01
3.739477E-01
3.624447E-01
3.533339E-01
3.412858E-01
3.316810E-01
3.211353E-01
3.126489E-01
3.013015E-01
2.890614E-01
2.739239E-01
2.604927E-01
2.477775E-01
2.340800E-01
2.197257E-01
2.044491E-01
1.898033E-01
1.739588E-01
1.632427E-01
1.463507E-01
1.345492E-01
1.216169E-01
1.059140E-01
9.198232E-02
7.984093E-02
6.969374E-02
6.072813E-02
5.269903E-02
4.549921E-02
3.721192E-02
3.105923E-02
2.741586E-02
2.397965E-02
2.038987E-02
1.823503E-02
1.658801E-02
1.403551E-02
1.267291E-02
1.227447E-02
1.030398E-02
7.524957E-03
6.741089E-03
5.328783E-03
5.232653E-03
5.827332E-03
5.645170E-03
4.453416E-03
4.049754E-03
3.361127E-03
3.056223E-03
2.930942E-03
2.618663E-03
1.581352E-03
1.086652E-03
1.675342E-03
1.332972E-03
1.623852E-03
1.615553E-03
8.222434E-04
1.141409E-03
6.427645E-04
5.303504E-04
-1.152776E-05
8.629473E-05
6.060590E-04
3.912174E-04
1.429365E-03
5.097768E-04
-1.897308E-03
-4.369590E-03
-6.854122E-03
-9.493901E-03
-1.186638E-02
-1.437156E-02
-1.694644E-02
-1.966979E-02
2.791075E-03
3.984589E-03
4.678003E-03
5.438082E-03
2.421846E-03
4.732326E-04
7.459672E-04
1.707006E-03
1.274640E-03
2.041557E-03
1.849625E-03
2.793213E-03
2.962087E-03
2.932905E-03
1.654202E-03
1.434265E-03
4.167227E-03
3.422975E-03
7.040661E-03
6.515617E-03
6.667385E-03
7.090575E-03
8.777335E-03
8.815075E-03
9.162766E-03
1.123069E-02
1.289067E-02
1.413129E-02
1.657911E-02
1.893786E-02
2.259063E-02
2.541036E-02
2.908129E-02
3.586892E-02
3.995172E-02
4.691606E-02
5.463979E-02
6.307069E-02
7.073904E-02
8.260469E-02
9.171754E-02
1.069595E-01
1.193519E-01
1.314586E-01
1.447067E-01
1.592232E-01
1.759848E-01
1.881908E-01
2.030408E-01
2.184746E-01
2.325698E-01
2.463402E-01
2.599549E-01
2.732373E-01
2.851885E-01
2.969035E-01
3.112311E-01
3.229308E-01
3.348633E-01
3.450696E-01
3.510275E-01
3.618449E-01
3.703086E-01
3.800828E-01
3.879259E-01
3.954113E-01
4.046078E-01
4.133991E-01
4.176789E-01
4.263780E-01
4.297059E-01
4.331527E-01
4.351955E-01
4.401070E-01
4.403712E-01
4.420133E-01
4.448898E-01
4.485949E-01
4.540534E-01
4.547551E-01
4.546529E-01
4.552197E-01
4.542447E-01
4.548121E-01
4.570562E-01
4.574520E-01
4.581214E-01
4.597787E-01
4.595098E-01
4.610257E-01
4.610032E-01
4.599734E-01
4.601389E-01
4.616927E-01
4.609715E-01
4.607188E-01
4.605272E-01
4.617928E-01
4.607075E-01
4.591303E-01
4.586166E-01
4.586556E-01
4.570184E-01
4.566740E-01
4.571831E-01
4.562920E-01
4.554550E-01
4.551622E-01
4.523300E-01
4.519403E-01
4.474715E-01
4.441801E-01
4.426173E-01
4.409016E-01
4.391421E-01
4.349498E-01
4.299301E-01
4.252547E-01
4.209906E-01
4.166499E-01
4.129781E-01
4.046122E-01
3.996347E-01
3.935180E-01
3.857996E-01
3.780409E-01
3.713914E-01
3.618831E-01
3.507534E-01
3.399277E-01
3.325388E-01
3.217644E-01
3.111737E-01
2.995366E-01
2.897473E-01
2.748341E-01
2.628177E-01
2.474442E-01
2.339209E-01
2.196355E-01
2.038607E-01
1.917368E-01
1.738000E-01
1.606426E-01
1.458246E-01
1.335693E-01
1.202685E-01
1.081624E-01
9.355649E-02
7.971321E-02
7.136494E-02
6.037044E-02
5.488363E-02
4.573910E-02
3.881575E-02
3.306921E-02
2.703176E-02
2.371652E-02
2.015076E-02
1.812914E-02
1.713969E-02
1.309576E-02
1.110576E-02
9.711472E-03
8.432822E-03
7.022606E-03
6.662388E-03
5.805903E-03
6.040516E-03
4.626334E-03
5.252864E-03
5.011070E-03
4.011346E-03
2.460262E-03
2.239035E-03
2.283624E-03
1.860176E-03
1.481115E-03
1.238570E-03
1.219060E-03
1.432309E-03
1.331818E-03
1.046646E-03
1.124505E-03
1.429364E-03
9.671935E-04
1.107101E-03
8.614305E-04
2.802405E-04
6.318254E-04
4.692617E-04
5.233588E-04
4.580621E-04
2.047428E-05
-3.734064E-04
-1.802822E-04
-4.352086E-04
-5.499482E-04
-7.586508E-04
-1.008415E-03
-1.376466E-03
2.027534E-03
8.395261E-04
1.018849E-03
1.051285E-03
1.426289E-03
1.589904E-03
8.899522E-04
1.124210E-03
2.990283E-03
1.859668E-03
2.787520E-03
2.155046E-03
1.591987E-03
1.721729E-03
2.963329E-03
3.990146E-03
4.509416E-03
4.339093E-03
7.897489E-03
7.607547E-03
6.828799E-03
7.506782E-03
8.958605E-03
9.009906E-03
1.027526E-02
1.123598E-02
1.280887E-02
1.455660E-02
1.737105E-02
2.011137E-02
2.200201E-02
2.560068E-02
2.994593E-02
3.497954E-02
4.058675E-02
4.701028E-02
5.581990E-02
6.275410E-02
7.056777E-02
8.203370E-02
9.423400E-02
1.061277E-01
1.191040E-01
1.323786E-01
1.454432E-01
1.591279E-01
1.717397E-01
1.885967E-01
2.023810E-01
2.171928E-01
2.324992E-01
2.448811E-01
2.611063E-01
2.733343E-01
2.841496E-01
2.981815E-01
3.103728E-01
3.224369E-01
3.348661E-01
3.479190E-01
3.544805E-01
3.619497E-01
3.710975E-01
3.800555E-01
3.868178E-01
3.944633E-01
4.054649E-01
4.149126E-01
4.180834E-01
4.244016E-01
4.270515E-01
4.336998E-01
4.368899E-01
4.380628E-01
4.396998E-01
4.447750E-01
4.472756E-01
4.507760E-01
4.520411E-01
4.535662E-01
4.544029E-01
4.552326E-01
4.561813E-01
4.573772E-01
4.593270E-01
4.584121E-01
4.595645E-01
4.585963E-01
4.625862E-01
4.605591E-01
4.609685E-01
4.601833E-01
4.601550E-01
4.593177E-01
4.604218E-01
4.611118E-01
4.608720E-01
4.621627E-01
4.616523E-01
4.611493E-01
4.593099E-01
4.595728E-01
4.589754E-01
4.568993E-01
4.555664E-01
4.551426E-01
4.556417E-01
4.535819E-01
4.526360E-01
4.513526E-01
4.486398E-01
4.452667E-01
4.418227E-01
4.405312E-01
4.407862E-01
4.361433E-01
4.304511E-01
4.260230E-01
4.214950E-01
4.157505E-01
4.123028E-01
4.055630E-01
3.999535E-01
3.933240E-01
3.848653E-01
3.782740E-01
3.723098E-01
3.621126E-01
3.503600E-01
3.407444E-01
3.325540E-01
3.215674E-01
3.107048E-01
2.995141E-01
2.918732E-01
2.771069E-01
2.665795E-01
2.481212E-01
2.341656E-01
2.232227E-01
2.046927E-01
1.908082E-01
1.736461E-01
1.613108E-01
1.457784E-01
1.306349E-01
1.187522E-01
1.067687E-01
9.413481E-02
8.008265E-02
6.968883E-02
6.033176E-02
5.265494E-02
4.430745E-02
4.001532E-02
3.309394E-02
2.767680E-02
2.368497E-02
2.063211E-02
1.801636E-02
1.597035E-02
1.356118E-02
1.175051E-02
1.120515E-02
9.378767E-03
7.450379E-03
6.548179E-03
5.855684E-03
6.016505E-03
5.105002E-03
4.727320E-03
4.903259E-03
3.203349E-03
3.031874E-03
2.763195E-03
2.184159E-03
2.238721E-03
1.974969E-03
9.792115E-04
1.387244E-03
9.176449E-04
1.110954E-03
1.029368E-03
9.209614E-04
1.208739E-03
8.654482E-04
6.904962E-04
6.488721E-04
1.531041E-04
9.214323E-04
5.555767E-04
4.022963E-04
7.744132E-04
3.823876E-04
8.145950E-04
9.190841E-04
9.911254E-04
9.515902E-04
9.365494E-04
1.109081E-03
1.221798E-03
2.324391E-03
6.745559E-04
1.220312E-03
5.610323E-04
3.860660E-04
7.904748E-04
9.811202E-04
1.497985E-03
2.254499E-03
2.953991E-03
2.519343E-03
3.220776E-03
3.442025E-03
2.261943E-03
2.461169E-03
5.888890E-03
4.402358E-03
4.222373E-03
6.860768E-03
6.953949E-03
6.252995E-03
7.047040E-03
9.539049E-03
8.913348E-03
1.064740E-02
1.306592E-02
1.376447E-02
1.467251E-02
1.741344E-02
2.087310E-02
2.314145E-02
2.549502E-02
2.947289E-02
3.442516E-02
4.042825E-02
4.739883E-02
5.705499E-02
6.424811E-02
7.165925E-02
8.114456E-02
9.161459E-02
1.048806E-01
1.161697E-01
1.305877E-01
1.447184E-01
1.557214E-01
1.737089E-01
1.883668E-01
2.019751E-01
2.151049E-01
2.300191E-01
2.463465E-01
2.599721E-01
2.717189E-01
2.852353E-01
2.985449E-01
3.116848E-01
3.221311E-01
3.328623E-01
3.427783E-01
3.508212E-01
3.640576E-01
3.744294E-01
3.811069E-01
3.882404E-01
3.972952E-01
4.051602E-01
4.116008E-01
4.164638E-01
4.204420E-01
4.271322E-01
4.334911E-01
4.358722E-01
4.399169E-01
4.404130E-01
4.500636E-01
4.478039E-01
4.505521E-01
4.521336E-01
4.535420E-01
4.544284E-01
4.531181E-01
4.540209E-01
4.569609E-01
4.578836E-01
4.594360E-01
4.578327E-01
4.587893E-01
4.609205E-01
4.607276E-01
4.606219E-01
4.586086E-01
4.589951E-01
4.598553E-01
4.613788E-01
4.609982E-01
4.615536E-01
4.609862E-01
4.618378E-01
4.608914E-01
4.596877E-01
4.594831E-01
4.605160E-01
4.570930E-01
4.539331E-01
4.544847E-01
4.548126E-01
4.542540E-01
4.532387E-01
4.515622E-01
4.504926E-01
4.471229E-01
4.426719E-01
4.400891E-01
4.390755E-01
4.353654E-01
4.298430E-01
4.268309E-01
4.214599E-01
4.169228E-01
4.142340E-01
4.068330E-01
4.006435E-01
3.925439E-01
3.840264E-01
3.767542E-01
3.709621E-01
3.636064E-01
3.533606E-01
3.426334E-01
3.316714E-01
3.205819E-01
3.095718E-01
2.994022E-01
2.892106E-01
2.756920E-01
2.598799E-01
2.483869E-01
2.360117E-01
2.199645E-01
2.018862E-01
1.889964E-01
1.737642E-01
1.575682E-01
1.463256E-01
1.315891E-01
1.175714E-01
1.068454E-01
9.235476E-02
8.196983E-02
7.036440E-02
6.099830E-02
5.281994E-02
4.329148E-02
3.861118E-02
3.269861E-02
2.888224E-02
2.514969E-02
2.057912E-02
1.764764E-02
1.663368E-02
1.437577E-02
1.137641E-02
9.912084E-03
8.620385E-03
8.020320E-03
6.749728E-03
5.866887E-03
5.489101E-03
5.329730E-03
4.568307E-03
3.789112E-03
3.375209E-03
3.024618E-03
2.362531E-03
2.475275E-03
2.093701E-03
1.315985E-03
1.380190E-03
1.374454E-03
1.281807E-03
1.480320E-03
1.398213E-03
9.548881E-04
9.636389E-04
5.351403E-04
1.846668E-04
2.842008E-04
1.012022E-04
3.956927E-04
5.853019E-04
5.527723E-04
7.342429E-04
9.542602E-04
1.077137E-03
1.330990E-03
1.603617E-03
1.716783E-03
1.989413E-03
2.273291E-03
2.392791E-03
1.572372E-03
1.946017E-03
1.718608E-03
8.257258E-04
2.179587E-04
9.314376E-04
9.505582E-04
1.571185E-03
1.344901E-03
2.602165E-03
1.431029E-03
2.420972E-03
3.808248E-03
3.522700E-03
3.450825E-03
6.233504E-03
3.378505E-03
3.929202E-03
5.582504E-03
6.033479E-03
6.368791E-03
6.813856E-03
8.100060E-03
8.603762E-03
9.514011E-03
1.275836E-02
1.375644E-02
1.488764E-02
1.611356E-02
1.864329E-02
2.211254E-02
2.469656E-02
2.937510E-02
3.364432E-02
3.974758E-02
4.622235E-02
5.276725E-02
6.255685E-02
7.230390E-02
8.037255E-02
9.279353E-02
1.049932E-01
1.168088E-01
1.293495E-01
1.435251E-01
1.570156E-01
1.723878E-01
1.869800E-01
2.015081E-01
2.159722E-01
2.312407E-01
2.466470E-01
2.603035E-01
2.722266E-01
2.859314E-01
2.973877E-01
3.113751E-01
3.216752E-01
3.326233E-01
3.426025E-01
3.510539E-01
3.641359E-01
3.732114E-01
3.795117E-01
3.880748E-01
3.980961E-01
4.082601E-01
4.115963E-01
4.156776E-01
4.188847E-01
4.266468E-01
4.327618E-01
4.355930E-01
4.387625E-01
4.417754E-01
4.523277E-01
4.460883E-01
4.458939E-01
4.490690E-01
4.515351E-01
4.513323E-01
4.529480E-01
4.526322E-01
4.550207E-01
4.571481E-01
4.582350E-01
4.584630E-01
4.585167E-01
4.578502E-01
4.609304E-01
4.596742E-01
4.591024E-01
4.603953E-01
4.611696E-01
4.597025E-01
4.629004E-01
4.621496E-01
4.618659E-01
4.612625E-01
4.614322E-01
4.595793E-01
4.585799E-01
4.586518E-01
4.581703E-01
4.550891E-01
4.544437E-01
4.542511E-01
4.539272E-01
4.534906E-01
4.527230E-01
4.506812E-01
4.485698E-01
4.439291E-01
4.402971E-01
4.382933E-01
4.362545E-01
4.306268E-01
4.276843E-01
4.220494E-01
4.163157E-01
4.117697E-01
4.066164E-01
4.006274E-01
3.920248E-01
3.847446E-01
3.775072E-01
3.713598E-01
3.647560E-01
3.539100E-01
3.442765E-01
3.318923E-01
3.200197E-01
3.105976E-01
3.003517E-01
2.905764E-01
2.781712E-01
2.594697E-01
2.493649E-01
2.345246E-01
2.198175E-01
2.049573E-01
1.908636E-01
1.748621E-01
1.592782E-01
1.456367E-01
1.312347E-01
1.177448E-01
1.059955E-01
9.304691E-02
8.200403E-02
7.140238E-02
6.123345E-02
5.093457E-02
4.347147E-02
3.821361E-02
3.367917E-02
2.932011E-02
2.458918E-02
2.105089E-02
1.778180E-02
1.587994E-02
1.362727E-02
1.098563E-02
9.623514E-03
8.648983E-03
7.656265E-03
7.138443E-03
6.754177E-03
5.465016E-03
4.562604E-03
4.422637E-03
3.499683E-03
3.284737E-03
3.441501E-03
3.002525E-03
2.247195E-03
2.018278E-03
1.429884E-03
1.471762E-03
1.994314E-03
1.727576E-03
1.099531E-03
8.476688E-04
8.455229E-04
5.134837E-04
8.053200E-04
-2.080927E-05
9.878164E-05
5.330900E-04
5.247187E-04
1.328980E-04
1.846211E-05
-5.501016E-05
5.012742E-05
-5.158101E-04
-3.492062E-04
-7.291939E-04
-1.047559E-03
-1.431623E-03
-1.706678E-03
-2.092927E-03
1.266958E-03
1.389900E-03
1.716983E-03
1.382311E-03
1.343375E-03
1.823092E-03
1.131908E-03
1.226307E-03
1.864241E-03
2.835001E-03
2.588532E-03
2.720990E-03
4.726326E-03
2.795795E-03
3.178078E-03
3.956867E-03
3.907338E-03
4.677354E-03
5.841556E-03
6.048020E-03
6.010532E-03
7.264090E-03
8.340366E-03
7.643758E-03
9.009576E-03
1.301257E-02
1.388383E-02
1.497807E-02
1.630427E-02
1.822741E-02
2.289456E-02
2.454332E-02
2.961065E-02
3.374917E-02
4.093345E-02
4.643409E-02
5.334570E-02
6.249193E-02
7.178091E-02
8.184328E-02
9.424307E-02
1.067553E-01
1.159111E-01
1.294619E-01
1.428988E-01
1.556234E-01
1.732740E-01
1.868344E-01
2.022362E-01
2.152812E-01
2.288718E-01
2.471299E-01
2.597732E-01
2.736764E-01
2.857563E-01
2.970159E-01
3.092692E-01
3.232758E-01
3.347946E-01
3.428553E-01
3.474332E-01
3.623668E-01
3.737328E-01
3.827218E-01
3.922377E-01
4.001713E-01
4.057506E-01
4.101707E-01
4.134869E-01
4.187004E-01
4.241477E-01
4.313905E-01
4.345258E-01
4.388948E-01
4.440315E-01
4.481751E-01
4.437293E-01
4.448633E-01
4.477500E-01
4.494123E-01
4.503089E-01
4.508724E-01
4.541650E-01
4.548916E-01
4.564198E-01
4.576851E-01
4.585038E-01
4.567939E-01
4.589583E-01
4.598999E-01
4.605537E-01
4.608997E-01
4.616904E-01
4.607609E-01
4.613842E-01
4.609531E-01
4.601573E-01
4.617920E-01
4.608932E-01
4.614886E-01
4.595272E-01
4.579482E-01
4.584375E-01
4.597167E-01
4.566850E-01
4.554679E-01
4.537641E-01
4.536887E-01
4.536167E-01
4.517761E-01
4.503762E-01
4.488412E-01
4.450870E-01
4.412114E-01
4.376938E-01
4.338394E-01
4.309794E-01
4.288626E-01
4.227930E-01
4.174552E-01
4.131312E-01
4.062395E-01
3.996937E-01
3.920863E-01
3.838950E-01
3.776907E-01
3.712841E-01
3.633274E-01
3.543147E-01
3.446415E-01
3.333975E-01
3.203143E-01
3.092141E-01
3.002505E-01
2.895930E-01
2.759041E-01
2.623441E-01
2.472154E-01
2.351137E-01
2.223865E-01
2.110853E-01
1.906805E-01
1.754759E-01
1.601588E-01
1.441839E-01
1.306079E-01
1.163927E-01
1.060529E-01
9.381903E-02
8.152766E-02
7.151945E-02
6.156779E-02
5.309031E-02
4.329023E-02
3.927590E-02
3.364294E-02
2.779183E-02
2.348060E-02
2.216018E-02
1.689244E-02
1.613998E-02
1.224020E-02
1.085951E-02
9.959089E-03
9.200682E-03
8.923782E-03
7.896532E-03
7.190018E-03
5.535433E-03
5.034946E-03
5.068469E-03
3.964305E-03
3.752642E-03
3.470041E-03
2.997634E-03
2.087893E-03
1.448198E-03
1.803717E-03
1.622809E-03
1.983681E-03
2.195412E-03
1.207544E-03
8.542651E-04
7.526293E-04
1.047659E-03
1.319561E-03
2.775939E-04
3.276443E-04
3.545575E-04
1.262987E-04
-1.959071E-05
1.349854E-04
3.201348E-04
-3.002899E-04
-1.224323E-03
-2.027796E-03
-2.907574E-03
-3.864968E-03
-4.355717E-03
-5.185160E-03
-6.021862E-03
8.772897E-04
4.534177E-04
1.632835E-03
2.064990E-03
1.273585E-03
4.052141E-04
7.887659E-04
7.733025E-04
1.562376E-03
3.506607E-03
3.116396E-03
2.823588E-03
5.779769E-03
3.308079E-03
4.972433E-03
4.149837E-03
3.554944E-03
3.363317E-03
5.118040E-03
5.243472E-03
5.680161E-03
6.514516E-03
8.508384E-03
7.806983E-03
9.686394E-03
1.156634E-02
1.406189E-02
1.563374E-02
1.642574E-02
1.937735E-02
2.213757E-02
2.559566E-02
2.911312E-02
3.473058E-02
3.985047E-02
4.642231E-02
5.494712E-02
6.382322E-02
7.105140E-02
8.111388E-02
9.313516E-02
1.027866E-01
1.159428E-01
1.297632E-01
1.431271E-01
1.573836E-01
1.746662E-01
1.876934E-01
2.012361E-01
2.145100E-01
2.305827E-01
2.460076E-01
2.589825E-01
2.739765E-01
2.873707E-01
2.958051E-01
3.080944E-01
3.238219E-01
3.366735E-01
3.457197E-01
3.523870E-01
3.615887E-01
3.737225E-01
3.823602E-01
3.899980E-01
3.973895E-01
4.030680E-01
4.100027E-01
4.132854E-01
4.186982E-01
4.241267E-01
4.307177E-01
4.333593E-01
4.376736E-01
4.436275E-01
4.422317E-01
4.434895E-01
4.450019E-01
4.470177E-01
4.504846E-01
4.519095E-01
4.514496E-01
4.523269E-01
4.561034E-01
4.537262E-01
4.577995E-01
4.576262E-01
4.574051E-01
4.594367E-01
4.598560E-01
4.606413E-01
4.593390E-01
4.599967E-01
4.608027E-01
4.607917E-01
4.614334E-01
4.615801E-01
4.620520E-01
4.611562E-01
4.598347E-01
4.592922E-01
4.585171E-01
4.606645E-01
4.605917E-01
4.572704E-01
4.559801E-01
4.535723E-01
4.536912E-01
4.545522E-01
4.514202E-01
4.488372E-01
4.466661E-01
4.446949E-01
4.413691E-01
4.368264E-01
4.334487E-01
4.312815E-01
4.280613E-01
4.222749E-01
4.168675E-01
4.129856E-01
4.071813E-01
3.990006E-01
3.911367E-01
3.851135E-01
3.790126E-01
3.701096E-01
3.612276E-01
3.533952E-01
3.429836E-01
3.327640E-01
3.205323E-01
3.081958E-01
2.981988E-01
2.890738E-01
2.802749E-01
2.634974E-01
2.475662E-01
2.362397E-01
2.192255E-01
2.052049E-01
1.899704E-01
1.762800E-01
1.625104E-01
1.439405E-01
1.299820E-01
1.159905E-01
1.054316E-01
9.284097E-02
8.000327E-02
7.120409E-02
6.108528E-02
5.137136E-02
4.403642E-02
3.966153E-02
3.357840E-02
2.894819E-02
2.496367E-02
2.067022E-02
1.774130E-02
1.539295E-02
1.405049E-02
1.149285E-02
1.021358E-02
8.802803E-03
8.051876E-03
7.140588E-03
7.044205E-03
5.866268E-03
4.845037E-03
4.237390E-03
3.929599E-03
3.726789E-03
3.407351E-03
3.071415E-03
2.631274E-03
1.984275E-03
1.827709E-03
1.732447E-03
2.385516E-03
1.890701E-03
9.409825E-04
9.777293E-04
7.111847E-04
2.167765E-03
9.801233E-04
9.867860E-04
3.987847E-04
4.084032E-04
1.251517E-04
5.386335E-04
1.169443E-04
3.775663E-04
-6.615003E-04
-1.550230E-03
-2.533913E-03
-3.382343E-03
-4.390256E-03
-5.539668E-03
-6.731733E-03
-7.254735E-03
5.845643E-04
7.078386E-04
1.315568E-03
1.381584E-03
1.633069E-03
1.577879E-03
1.463484E-03
9.166267E-04
1.386833E-03
2.068509E-03
3.584960E-03
3.323867E-03
4.595304E-03
3.681304E-03
3.954593E-03
3.682413E-03
3.989808E-03
4.090563E-03
4.449883E-03
5.336364E-03
5.394257E-03
6.445456E-03
7.755339E-03
9.068867E-03
1.027197E-02
1.219738E-02
1.330237E-02
1.525380E-02
1.622355E-02
1.864716E-02
2.210479E-02
2.495876E-02
2.870108E-02
3.498965E-02
4.062182E-02
4.801918E-02
5.553704E-02
6.385509E-02
7.003694E-02
8.160731E-02
9.303604E-02
1.051497E-01
1.160805E-01
1.303044E-01
1.436980E-01
1.581488E-01
1.794165E-01
1.875464E-01
2.001210E-01
2.143462E-01
2.316954E-01
2.465043E-01
2.572387E-01
2.724414E-01
2.865336E-01
2.969594E-01
3.091032E-01
3.208252E-01
3.352357E-01
3.457379E-01
3.520376E-01
3.634320E-01
3.735141E-01
3.803242E-01
3.873134E-01
3.951813E-01
4.028377E-01
4.093888E-01
4.142868E-01
4.194059E-01
4.243470E-01
4.267390E-01
4.313277E-01
4.363885E-01
4.396749E-01
4.408327E-01
4.426332E-01
4.452278E-01
4.473526E-01
4.491157E-01
4.495914E-01
4.523451E-01
4.530227E-01
4.545442E-01
4.546947E-01
4.561407E-01
4.564559E-01
4.560383E-01
4.590655E-01
4.612334E-01
4.613057E-01
4.601293E-01
4.605576E-01
4.607408E-01
4.609988E-01
4.618345E-01
4.608011E-01
4.605752E-01
4.602746E-01
4.610884E-01
4.612056E-01
4.627423E-01
4.607675E-01
4.599293E-01
4.580381E-01
4.573231E-01
4.548080E-01
4.546008E-01
4.537801E-01
4.506330E-01
4.484870E-01
4.471622E-01
4.436020E-01
4.399181E-01
4.355342E-01
4.326666E-01
4.312344E-01
4.281589E-01
4.221748E-01
4.161395E-01
4.133213E-01
4.085899E-01
3.993863E-01
3.913750E-01
3.841246E-01
3.771260E-01
3.700719E-01
3.615268E-01
3.525331E-01
3.418982E-01
3.329578E-01
3.214678E-01
3.095953E-01
2.982425E-01
2.888144E-01
2.759390E-01
2.621253E-01
2.471809E-01
2.341150E-01
2.240536E-01
2.158111E-01
1.920029E-01
1.753669E-01
1.617780E-01
1.449279E-01
1.318246E-01
1.181028E-01
1.068751E-01
9.335256E-02
8.004715E-02
7.003561E-02
6.113311E-02
5.282270E-02
4.544379E-02
3.859825E-02
3.300570E-02
2.837160E-02
2.530869E-02
2.086841E-02
1.750550E-02
1.506491E-02
1.333214E-02
1.044442E-02
1.015397E-02
8.569404E-03
8.107262E-03
7.089765E-03
6.346816E-03
5.072973E-03
4.839857E-03
4.988939E-03
3.792535E-03
3.307682E-03
2.864682E-03
3.496704E-03
2.951409E-03
2.033035E-03
2.062559E-03
2.021906E-03
1.486896E-03
1.789242E-03
1.136201E-03
1.116524E-03
1.834380E-03
1.340689E-03
1.146884E-03
7.987529E-04
4.046797E-04
9.837567E-04
8.958318E-04
4.650410E-04
3.987798E-04
4.581503E-04
-7.764559E-04
-1.774035E-03
-2.826842E-03
-4.174961E-03
-5.324211E-03
-6.555109E-03
-8.707823E-03
-8.487608E-03
5.579630E-04
1.060015E-03
2.099075E-03
7.803238E-04
4.773341E-04
8.059640E-04
7.692210E-04
6.112952E-04
9.511805E-04
1.408880E-03
1.793047E-03
2.110890E-03
2.796863E-03
2.009605E-03
2.526423E-03
3.264355E-03
4.503166E-03
4.430748E-03
4.881964E-03
5.592197E-03
6.170989E-03
6.643903E-03
7.633861E-03
8.405927E-03
9.975057E-03
1.200963E-02
1.363570E-02
1.515614E-02
1.671759E-02
1.947100E-02
2.222169E-02
2.580901E-02
2.993950E-02
3.503779E-02
3.971590E-02
4.598501E-02
5.784215E-02
6.462897E-02
7.060259E-02
8.182460E-02
9.352504E-02
1.048735E-01
1.176593E-01
1.293422E-01
1.441057E-01
1.581662E-01
1.805692E-01
1.876172E-01
2.002194E-01
2.138062E-01
2.297798E-01
2.459036E-01
2.589853E-01
2.707509E-01
2.860560E-01
2.963845E-01
3.073212E-01
3.231629E-01
3.356384E-01
3.447855E-01
3.534594E-01
3.641559E-01
3.717488E-01
3.791456E-01
3.873094E-01
3.943219E-01
4.028295E-01
4.086861E-01
4.131298E-01
4.196780E-01
4.246263E-01
4.279839E-01
4.310529E-01
4.367928E-01
4.376035E-01
4.396669E-01
4.443955E-01
4.452969E-01
4.463812E-01
4.495860E-01
4.508391E-01
4.519429E-01
4.542006E-01
4.558644E-01
4.553970E-01
4.554778E-01
4.562091E-01
4.559365E-01
4.578593E-01
4.609046E-01
4.609467E-01
4.607933E-01
4.599562E-01
4.600390E-01
4.599070E-01
4.610766E-01
4.608348E-01
4.608395E-01
4.607958E-01
4.607046E-01
4.633661E-01
4.620981E-01
4.585157E-01
4.588490E-01
4.586948E-01
4.579234E-01
4.564930E-01
4.555322E-01
4.543944E-01
4.504225E-01
4.494883E-01
4.486937E-01
4.441335E-01
4.407099E-01
4.364580E-01
4.343549E-01
4.299031E-01
4.257867E-01
4.228756E-01
4.172342E-01
4.135190E-01
4.093852E-01
3.998323E-01
3.924422E-01
3.851165E-01
3.777736E-01
3.705416E-01
3.618341E-01
3.521270E-01
3.422427E-01
3.336925E-01
3.220403E-01
3.100222E-01
2.992340E-01
2.876683E-01
2.770085E-01
2.629758E-01
2.483490E-01
2.354005E-01
2.219101E-01
2.064619E-01
1.913949E-01
1.762134E-01
1.611556E-01
1.434592E-01
1.322462E-01
1.183567E-01
1.062513E-01
9.414536E-02
8.078643E-02
7.025359E-02
6.038642E-02
5.313759E-02
4.691107E-02
3.889594E-02
3.382894E-02
2.873610E-02
2.411379E-02
2.058764E-02
1.785624E-02
1.565763E-02
1.281177E-02
1.167999E-02
9.671223E-03
8.533930E-03
7.483902E-03
6.143833E-03
6.239823E-03
5.348331E-03
5.196501E-03
4.286704E-03
3.959568E-03
3.744455E-03
3.387420E-03
3.439927E-03
2.817521E-03
2.268616E-03
2.548690E-03
1.555628E-03
1.455874E-03
1.279587E-03
1.447647E-03
1.727880E-03
2.383884E-03
1.104852E-03
8.967859E-04
1.412720E-03
1.035162E-03
7.788710E-04
7.810388E-04
9.734532E-04
4.951800E-04
5.681021E-04
-8.776307E-04
-2.072197E-03
-3.495352E-03
-4.842390E-03
-6.003733E-03
-7.125823E-03
-8.362196E-03
-9.720481E-03
1.063826E-03
7.676175E-04
2.135831E-03
1.438164E-03
6.118673E-04
3.715322E-04
9.572386E-04
8.407540E-04
1.219594E-03
1.962073E-03
2.370338E-03
3.373309E-03
3.213525E-03
1.998386E-03
2.992400E-03
4.368596E-03
4.443192E-03
4.318334E-03
5.091477E-03
5.648017E-03
6.232490E-03
5.919763E-03
7.020124E-03
8.176056E-03
8.637715E-03
1.121878E-02
1.389846E-02
1.481364E-02
1.691616E-02
1.893183E-02
2.148109E-02
2.593041E-02
3.007926E-02
3.588625E-02
4.053434E-02
4.968185E-02
6.224426E-02
6.605591E-02
7.035256E-02
8.102876E-02
9.382678E-02
1.051635E-01
1.163965E-01
1.311389E-01
1.450269E-01
1.566215E-01
1.766642E-01
1.876500E-01
2.006699E-01
2.160343E-01
2.302235E-01
2.459126E-01
2.587773E-01
2.705924E-01
2.841802E-01
2.963375E-01
3.080932E-01
3.209487E-01
3.338631E-01
3.430445E-01
3.503419E-01
3.637768E-01
3.716618E-01
3.803347E-01
3.875699E-01
3.953178E-01
4.032610E-01
4.084449E-01
4.142167E-01
4.196378E-01
4.254304E-01
4.301873E-01
4.313094E-01
4.348835E-01
4.377265E-01
4.406660E-01
4.427655E-01
4.445074E-01
4.462813E-01
4.489142E-01
4.506879E-01
4.520464E-01
4.537538E-01
4.557314E-01
4.570320E-01
4.560249E-01
4.574701E-01
4.566760E-01
4.568352E-01
4.599987E-01
4.596410E-01
4.602620E-01
4.588527E-01
4.597198E-01
4.593500E-01
4.606360E-01
4.605217E-01
4.614163E-01
4.614014E-01
4.610742E-01
4.609321E-01
4.613158E-01
4.582939E-01
4.567598E-01
4.590074E-01
4.584532E-01
4.569057E-01
4.563818E-01
4.548060E-01
4.508813E-01
4.485018E-01
4.468649E-01
4.442403E-01
4.405343E-01
4.377094E-01
4.351059E-01
4.308470E-01
4.265014E-01
4.223291E-01
4.187269E-01
4.162501E-01
4.079695E-01
4.023471E-01
3.933223E-01
3.847454E-01
3.786007E-01
3.714140E-01
3.625937E-01
3.522082E-01
3.437733E-01
3.339164E-01
3.217254E-01
3.114800E-01
2.999182E-01
2.878986E-01
2.743978E-01
2.617550E-01
2.481106E-01
2.354808E-01
2.231102E-01
2.123519E-01
1.897428E-01
1.766721E-01
1.613630E-01
1.444159E-01
1.323867E-01
1.190818E-01
1.070675E-01
9.305566E-02
7.899474E-02
7.011199E-02
6.073821E-02
5.328689E-02
4.593469E-02
3.937752E-02
3.393042E-02
2.848196E-02
2.495593E-02
2.105940E-02
1.741604E-02
1.635218E-02
1.307547E-02
1.115495E-02
9.213939E-03
8.611180E-03
7.191867E-03
6.748857E-03
6.816283E-03
5.576128E-03
4.587149E-03
4.128327E-03
4.063778E-03
3.856028E-03
3.647093E-03
3.191086E-03
3.022291E-03
2.768445E-03
2.529664E-03
1.769604E-03
1.458533E-03
1.132750E-03
9.383690E-04
1.235772E-03
1.165804E-03
1.261325E-03
6.464133E-04
4.629019E-04
6.401659E-04
9.600608E-04
1.359298E-03
1.068162E-03
7.053008E-04
1.080640E-03
-1.097880E-03
-2.357049E-03
-3.721244E-03
-5.213548E-03
-6.762135E-03
-7.980970E-03
-9.413746E-03
-1.093087E-02
4.714274E-04
4.538411E-04
1.891956E-03
2.030258E-03
1.030348E-03
3.279217E-04
9.583590E-04
1.064920E-03
1.231400E-03
2.429144E-03
2.256485E-03
2.537758E-03
2.570572E-03
2.048236E-03
2.941338E-03
3.048203E-03
4.174508E-03
3.916605E-03
4.355213E-03
5.447633E-03
6.112437E-03
6.361581E-03
7.447685E-03
8.116301E-03
9.383024E-03
1.149492E-02
1.298874E-02
1.523920E-02
1.748855E-02
2.040102E-02
2.183709E-02
2.562010E-02
3.087917E-02
3.649905E-02
4.123056E-02
4.998036E-02
6.324378E-02
6.785658E-02
7.037303E-02
7.957804E-02
9.286996E-02
1.058604E-01
1.168655E-01
1.315163E-01
1.454721E-01
1.613072E-01
1.740467E-01
1.876921E-01
2.026626E-01
2.190076E-01
2.320028E-01
2.464860E-01
2.593102E-01
2.711329E-01
2.853520E-01
2.976802E-01
3.096429E-01
3.221881E-01
3.324765E-01
3.438430E-01
3.525357E-01
3.640043E-01
3.715681E-01
3.788511E-01
3.879991E-01
3.948613E-01
4.037928E-01
4.105004E-01
4.146442E-01
4.189498E-01
4.234931E-01
4.296245E-01
4.323705E-01
4.347177E-01
4.381617E-01
4.400507E-01
4.427147E-01
4.440342E-01
4.471103E-01
4.492384E-01
4.519776E-01
4.527610E-01
4.540780E-01
4.544116E-01
4.562441E-01
4.555911E-01
4.559597E-01
4.563121E-01
4.575362E-01
4.589777E-01
4.591641E-01
4.588785E-01
4.587969E-01
4.584723E-01
4.597510E-01
4.595455E-01
4.601152E-01
4.609986E-01
4.612783E-01
4.611712E-01
4.592884E-01
4.569442E-01
4.565391E-01
4.590027E-01
4.585976E-01
4.577121E-01
4.563520E-01
4.560631E-01
4.566601E-01
4.519875E-01
4.493227E-01
4.468611E-01
4.440984E-01
4.412992E-01
4.380245E-01
4.355458E-01
4.315118E-01
4.266892E-01
4.228748E-01
4.182749E-01
4.139837E-01
4.073632E-01
4.000253E-01
3.925647E-01
3.839300E-01
3.773001E-01
3.709941E-01
3.631638E-01
3.522997E-01
3.438172E-01
3.325913E-01
3.219909E-01
3.116688E-01
3.003425E-01
2.868353E-01
2.781229E-01
2.644765E-01
2.491125E-01
2.373552E-01
2.225277E-01
2.063311E-01
1.914180E-01
1.763408E-01
1.616550E-01
1.455111E-01
1.318671E-01
1.188447E-01
1.055637E-01
9.303505E-02
8.069876E-02
7.161515E-02
6.112217E-02
5.403744E-02
4.699843E-02
3.923452E-02
3.493015E-02
3.085215E-02
2.408337E-02
2.123825E-02
1.829081E-02
1.547621E-02
1.253171E-02
1.106455E-02
9.714781E-03
7.884346E-03
7.537890E-03
6.823732E-03
6.154269E-03
5.551725E-03
4.419927E-03
3.436807E-03
3.330686E-03
3.277703E-03
3.749802E-03
3.182099E-03
2.683631E-03
2.142674E-03
1.793883E-03
1.500980E-03
1.297986E-03
9.413072E-04
9.098445E-04
9.849630E-04
9.332778E-04
1.496290E-03
8.591003E-04
5.758657E-04
7.105789E-04
4.304759E-04
4.319214E-04
5.887908E-04
1.078281E-03
9.270729E-04
-1.073948E-03
-2.651710E-03
-3.868618E-03
-5.175659E-03
-6.533260E-03
-8.109974E-03
-9.310578E-03
-1.074319E-02
2.131032E-04
4.103984E-05
7.876171E-04
9.408345E-04
3.682060E-04
3.385208E-04
5.119238E-04
3.329631E-03
1.322643E-03
1.019772E-03
2.091299E-03
2.861366E-03
2.553906E-03
2.238688E-03
2.227710E-03
2.682277E-03
3.177034E-03
3.655745E-03
4.942703E-03
5.177174E-03
6.348832E-03
6.757065E-03
7.605681E-03
7.963163E-03
9.864921E-03
1.209077E-02
1.318446E-02
1.601360E-02
1.761171E-02
2.005358E-02
2.237886E-02
2.662263E-02
3.221024E-02
3.702663E-02
4.260009E-02
5.397248E-02
6.411940E-02
6.945111E-02
7.096616E-02
8.214729E-02
9.163045E-02
1.066247E-01
1.179512E-01
1.330455E-01
1.458954E-01
1.589651E-01
1.749044E-01
1.877931E-01
2.005890E-01
2.162478E-01
2.310272E-01
2.468361E-01
2.591766E-01
2.715338E-01
2.849314E-01
2.978148E-01
3.087258E-01
3.210727E-01
3.331936E-01
3.410537E-01
3.493105E-01
3.634458E-01
3.720014E-01
3.808928E-01
3.890117E-01
3.947870E-01
4.021858E-01
4.074296E-01
4.143225E-01
4.197945E-01
4.232936E-01
4.288670E-01
4.305314E-01
4.321918E-01
4.367900E-01
4.403094E-01
4.418895E-01
4.436047E-01
4.476488E-01
4.485887E-01
4.508680E-01
4.518807E-01
4.534926E-01
4.547521E-01
4.559410E-01
4.556010E-01
4.555765E-01
4.572657E-01
4.583636E-01
4.584604E-01
4.589374E-01
4.594192E-01
4.593567E-01
4.589716E-01
4.605955E-01
4.616281E-01
4.615297E-01
4.605671E-01
4.616328E-01
4.610556E-01
4.608113E-01
4.563248E-01
4.572411E-01
4.575932E-01
4.573019E-01
4.558364E-01
4.555517E-01
4.558384E-01
4.554383E-01
4.509288E-01
4.490550E-01
4.470547E-01
4.438513E-01
4.405687E-01
4.384916E-01
4.348738E-01
4.311087E-01
4.274854E-01
4.223662E-01
4.174079E-01
4.126560E-01
4.057727E-01
3.990037E-01
3.911544E-01
3.841422E-01
3.769137E-01
3.702296E-01
3.635001E-01
3.524087E-01
3.429425E-01
3.319219E-01
3.223479E-01
3.121276E-01
2.988152E-01
2.869715E-01
2.744299E-01
2.623291E-01
2.494787E-01
2.350103E-01
2.223893E-01
2.126633E-01
1.906662E-01
1.765953E-01
1.609824E-01
1.464021E-01
1.324778E-01
1.188221E-01
1.069531E-01
9.445026E-02
8.094748E-02
7.206981E-02
6.174795E-02
5.400045E-02
4.581535E-02
3.907604E-02
3.463367E-02
2.787238E-02
2.333007E-02
2.099655E-02
1.793244E-02
1.624546E-02
1.251591E-02
1.194739E-02
9.504862E-03
7.918190E-03
7.776381E-03
6.878911E-03
6.297392E-03
5.567328E-03
4.770970E-03
4.250979E-03
3.792319E-03
3.569938E-03
3.326396E-03
3.147058E-03
3.001095E-03
2.114961E-03
1.526711E-03
1.534251E-03
1.089815E-03
5.637016E-04
1.150638E-03
1.545888E-03
1.016399E-03
1.334848E-03
1.076995E-03
1.065074E-03
7.549911E-04
6.037169E-04
7.316784E-04
7.400168E-04
8.220302E-04
7.598600E-04
-1.169692E-05
-5.894904E-04
-9.005351E-04
-1.660754E-03
-2.103475E-03
-2.777504E-03
-3.119549E-03
-3.967948E-03
4.112897E-04
2.363670E-04
2.741164E-04
7.841260E-04
1.025460E-03
5.113283E-04
2.087958E-03
-2.768647E-03
4.018492E-03
5.198777E-03
1.580448E-03
2.344527E-03
2.855721E-03
2.723064E-03
2.386970E-03
2.938033E-03
3.410083E-03
3.841030E-03
4.946441E-03
5.823730E-03
6.283259E-03
6.579670E-03
8.070717E-03
8.693665E-03
9.825434E-03
1.160289E-02
1.356596E-02
1.596441E-02
1.823299E-02
1.946038E-02
2.285053E-02
2.619513E-02
3.084751E-02
3.674066E-02
4.429794E-02
5.717375E-02
6.721259E-02
6.744058E-02
7.407406E-02
8.312481E-02
9.379544E-02
1.067957E-01
1.168585E-01
1.324653E-01
1.453409E-01
1.603959E-01
1.751927E-01
1.879730E-01
1.994951E-01
2.145213E-01
2.300874E-01
2.466049E-01
2.595459E-01
2.708652E-01
2.829176E-01
2.950309E-01
3.090027E-01
3.222633E-01
3.348323E-01
3.442560E-01
3.547044E-01
3.652018E-01
3.745337E-01
3.808544E-01
3.883482E-01
3.934509E-01
4.020122E-01
4.081866E-01
4.140490E-01
4.192999E-01
4.228173E-01
4.301061E-01
4.314865E-01
4.328384E-01
4.368046E-01
4.392554E-01
4.431521E-01
4.446393E-01
4.467397E-01
4.494961E-01
4.531973E-01
4.528236E-01
4.547393E-01
4.563156E-01
4.564108E-01
4.563179E-01
4.557498E-01
4.571921E-01
4.585601E-01
4.582409E-01
4.587066E-01
4.592498E-01
4.585097E-01
4.583968E-01
4.606254E-01
4.628963E-01
4.635524E-01
4.619539E-01
4.610533E-01
4.604836E-01
4.597667E-01
4.579585E-01
4.578993E-01
4.560313E-01
4.543813E-01
4.518722E-01
4.546461E-01
4.541492E-01
4.539453E-01
4.500869E-01
4.491513E-01
4.469927E-01
4.436724E-01
4.395570E-01
4.390421E-01
4.353785E-01
4.319466E-01
4.262816E-01
4.229416E-01
4.172767E-01
4.134035E-01
4.060707E-01
3.992404E-01
3.924911E-01
3.859272E-01
3.770966E-01
3.705542E-01
3.635238E-01
3.536310E-01
3.420677E-01
3.307507E-01
3.208370E-01
3.107783E-01
2.986074E-01
2.861346E-01
2.761560E-01
2.629670E-01
2.484746E-01
2.367493E-01
2.202400E-01
2.064525E-01
1.915790E-01
1.766883E-01
1.613088E-01
1.438892E-01
1.304709E-01
1.201395E-01
1.193146E-01
9.546067E-02
8.113825E-02
7.108975E-02
6.199772E-02
5.411926E-02
4.713222E-02
3.865155E-02
3.408258E-02
2.920748E-02
2.322567E-02
2.059729E-02
1.730767E-02
1.483073E-02
1.263168E-02
1.212237E-02
1.025589E-02
8.369575E-03
7.538288E-03
6.988003E-03
6.605384E-03
5.523384E-03
5.020232E-03
4.032230E-03
3.358354E-03
3.427430E-03
3.772087E-03
2.685268E-03
2.961081E-03
2.327351E-03
2.098197E-03
1.633957E-03
9.533804E-04
9.396639E-04
7.574385E-04
1.288568E-03
4.374092E-04
8.047329E-04
1.093315E-03
7.912864E-04
4.488927E-04
6.275287E-04
8.200077E-04
7.756295E-04
2.720530E-04
5.125843E-04
5.301781E-04
6.530033E-04
9.453227E-04
1.007961E-03
1.177123E-03
1.396737E-03
1.478414E-03
1.564574E-03
8.715885E-04
1.828477E-04
2.497786E-04
5.218334E-04
7.642326E-04
5.580159E-03
-7.844141E-03
-2.628918E-03
-2.046329E-02
-7.166114E-03
1.540377E-03
1.890834E-03
2.679188E-03
2.499502E-03
2.123945E-03
3.020868E-03
4.002618E-03
4.539355E-03
4.689961E-03
5.779745E-03
6.411181E-03
7.162556E-03
7.949453E-03
8.419886E-03
9.681708E-03
1.112820E-02
1.283646E-02
1.545118E-02
1.909536E-02
2.013975E-02
2.264577E-02
2.613309E-02
3.109199E-02
3.971095E-02
4.666565E-02
5.659221E-02
6.408430E-02
6.617729E-02
7.394112E-02
8.411692E-02
9.384279E-02
1.050211E-01
1.160078E-01
1.320761E-01
1.444255E-01
1.572915E-01
1.737077E-01
1.874229E-01
1.993579E-01
2.133647E-01
2.300495E-01
2.454907E-01
2.585179E-01
2.720576E-01
2.833111E-01
2.969992E-01
3.099513E-01
3.222695E-01
3.347427E-01
3.437812E-01
3.531724E-01
3.672099E-01
3.738615E-01
3.811319E-01
3.883624E-01
3.935042E-01
4.022857E-01
4.068988E-01
4.130700E-01
4.184716E-01
4.225782E-01
4.291111E-01
4.317554E-01
4.351057E-01
4.389058E-01
4.425260E-01
4.439403E-01
4.451869E-01
4.465526E-01
4.499610E-01
4.532033E-01
4.526549E-01
4.538003E-01
4.557032E-01
4.569945E-01
4.571591E-01
4.576101E-01
4.569175E-01
4.579481E-01
4.579393E-01
4.581778E-01
4.587169E-01
4.588860E-01
4.596088E-01
4.597822E-01
4.634759E-01
4.621801E-01
4.632884E-01
4.609962E-01
4.612895E-01
4.623942E-01
4.600828E-01
4.590042E-01
4.566368E-01
4.545546E-01
4.510729E-01
4.532362E-01
4.540805E-01
4.532843E-01
4.504632E-01
4.498446E-01
4.472834E-01
4.433038E-01
4.409959E-01
4.382425E-01
4.355379E-01
4.336192E-01
4.282627E-01
4.219933E-01
4.180410E-01
4.142871E-01
4.051268E-01
3.989658E-01
3.940247E-01
3.860040E-01
3.772535E-01
3.699028E-01
3.633366E-01
3.528842E-01
3.422962E-01
3.290957E-01
3.210120E-01
3.115164E-01
2.990533E-01
2.875285E-01
2.751392E-01
2.628099E-01
2.506185E-01
2.363258E-01
2.228887E-01
2.120080E-01
1.908099E-01
1.763008E-01
1.611599E-01
1.460369E-01
1.324215E-01
1.198626E-01
1.272761E-01
9.668816E-02
8.171419E-02
7.151430E-02
6.392438E-02
5.464389E-02
4.805690E-02
3.908707E-02
3.354318E-02
2.869542E-02
2.402543E-02
2.043811E-02
1.794508E-02
1.534405E-02
1.339225E-02
1.177524E-02
1.048399E-02
8.548938E-03
8.100966E-03
7.217882E-03
6.207280E-03
6.153751E-03
5.331032E-03
4.133376E-03
4.003773E-03
3.994080E-03
3.618995E-03
3.185945E-03
3.680384E-03
2.173946E-03
2.167329E-03
1.856897E-03
1.213429E-03
8.237538E-04
1.082600E-03
1.024835E-03
6.450968E-04
7.945817E-04
9.227247E-04
4.968809E-04
6.552145E-04
6.439685E-04
6.307512E-04
2.665668E-04
5.867889E-04
5.746482E-04
5.531023E-04
6.093741E-04
8.710073E-04
9.934529E-04
1.137771E-03
1.282487E-03
1.450773E-03
1.755213E-03
3.595689E-04
3.697376E-04
2.717595E-04
3.127497E-04
4.456486E-04
-1.139368E-02
1.922576E-02
3.373364E-03
-9.415124E-03
-3.885103E-02
1.156868E-03
1.389957E-03
1.741929E-03
2.854676E-03
3.377518E-03
3.155953E-03
3.768269E-03
4.297771E-03
4.425928E-03
5.399911E-03
6.051811E-03
7.123319E-03
7.375277E-03
8.486976E-03
9.873291E-03
1.109601E-02
1.316549E-02
1.455778E-02
1.879922E-02
2.157209E-02
2.375855E-02
2.672216E-02
3.137921E-02
3.889948E-02
4.447489E-02
5.095678E-02
5.889289E-02
6.390521E-02
7.509050E-02
8.603177E-02
9.689121E-02
1.072623E-01
1.190241E-01
1.322296E-01
1.437109E-01
1.569657E-01
1.720597E-01
1.864270E-01
1.995756E-01
2.140287E-01
2.296604E-01
2.437103E-01
2.590180E-01
2.708040E-01
2.843134E-01
2.971998E-01
3.106547E-01
3.233965E-01
3.340320E-01
3.431124E-01
3.532702E-01
3.665911E-01
3.743802E-01
3.800677E-01
3.867395E-01
3.933606E-01
4.015400E-01
4.064662E-01
4.117091E-01
4.179827E-01
4.226385E-01
4.277011E-01
4.316674E-01
4.352033E-01
4.395986E-01
4.420034E-01
4.440955E-01
4.465953E-01
4.475236E-01
4.508502E-01
4.542522E-01
4.529376E-01
4.534268E-01
4.552185E-01
4.577323E-01
4.589018E-01
4.582078E-01
4.580274E-01
4.583801E-01
4.585622E-01
4.580035E-01
4.574078E-01
4.586800E-01
4.603162E-01
4.601252E-01
4.621413E-01
4.629393E-01
4.637924E-01
4.604613E-01
4.594871E-01
4.601438E-01
4.587821E-01
4.581813E-01
4.564502E-01
4.554048E-01
4.532007E-01
4.539374E-01
4.543757E-01
4.542388E-01
4.514718E-01
4.485305E-01
4.457832E-01
4.426914E-01
4.393152E-01
4.370729E-01
4.358410E-01
4.319931E-01
4.275551E-01
4.219803E-01
4.172573E-01
4.126214E-01
4.051664E-01
3.996645E-01
3.941938E-01
3.853496E-01
3.781768E-01
3.702915E-01
3.614762E-01
3.525291E-01
3.416157E-01
3.301397E-01
3.198945E-01
3.102775E-01
3.004880E-01
2.883463E-01
2.777093E-01
2.648276E-01
2.500400E-01
2.364021E-01
2.217216E-01
2.082271E-01
1.926929E-01
1.753943E-01
1.616344E-01
1.460685E-01
1.314725E-01
1.200775E-01
1.308534E-01
9.501255E-02
8.219320E-02
7.093589E-02
6.257828E-02
5.522175E-02
4.735813E-02
3.939934E-02
3.455509E-02
2.899099E-02
2.440684E-02
2.089094E-02
1.736091E-02
1.507421E-02
1.351076E-02
1.100528E-02
1.010649E-02
8.793364E-03
8.135645E-03
7.595950E-03
6.393046E-03
6.294147E-03
5.290866E-03
4.524652E-03
4.073709E-03
3.585531E-03
3.218048E-03
3.306908E-03
2.666414E-03
2.158341E-03
2.126009E-03
1.899623E-03
8.684705E-04
7.377770E-04
9.321787E-04
1.245765E-03
8.077211E-04
7.912877E-04
9.059287E-04
1.036994E-03
3.407627E-04
6.538353E-04
4.059388E-04
3.625188E-04
6.232007E-04
4.424397E-04
1.990793E-04
-3.518232E-05
-2.925045E-04
-4.570713E-04
-7.646177E-04
-1.096194E-03
-1.337596E-03
-1.317431E-03
6.760898E-04
5.744949E-04
3.511030E-04
2.591249E-04
7.249763E-04
3.434921E-02
4.678543E-03
-2.128779E-03
-3.045771E-02
-3.373478E-02
1.156432E-03
1.218833E-03
1.868252E-03
2.212537E-03
2.538922E-03
2.610597E-03
3.093909E-03
3.820562E-03
4.698587E-03
5.362588E-03
6.181667E-03
6.698124E-03
8.037536E-03
9.133732E-03
1.125425E-02
1.184081E-02
1.310082E-02
1.455382E-02
1.705015E-02
1.985328E-02
2.270449E-02
2.553301E-02
3.079712E-02
3.527796E-02
4.050924E-02
4.814232E-02
5.578030E-02
6.388915E-02
7.466804E-02
8.636197E-02
9.691650E-02
1.048951E-01
1.172997E-01
1.305370E-01
1.439557E-01
1.557834E-01
1.718755E-01
1.869473E-01
1.999599E-01
2.144352E-01
2.299324E-01
2.461731E-01
2.602199E-01
2.710940E-01
2.848887E-01
2.968737E-01
3.106742E-01
3.237071E-01
3.351289E-01
3.416423E-01
3.510106E-01
3.680605E-01
3.736846E-01
3.794574E-01
3.848188E-01
3.921037E-01
4.013390E-01
4.071962E-01
4.119079E-01
4.186515E-01
4.249443E-01
4.290536E-01
4.313535E-01
4.341048E-01
4.378560E-01
4.423725E-01
4.448315E-01
4.468128E-01
4.478683E-01
4.510443E-01
4.540412E-01
4.537928E-01
4.531663E-01
4.545883E-01
4.577185E-01
4.591201E-01
4.582726E-01
4.611676E-01
4.600926E-01
4.602774E-01
4.599333E-01
4.594068E-01
4.592738E-01
4.594258E-01
4.604043E-01
4.619738E-01
4.631783E-01
4.637644E-01
4.607103E-01
4.601930E-01
4.608100E-01
4.592045E-01
4.579016E-01
4.574033E-01
4.558773E-01
4.544903E-01
4.541569E-01
4.545705E-01
4.536973E-01
4.523959E-01
4.485444E-01
4.451121E-01
4.439039E-01
4.388408E-01
4.354642E-01
4.333259E-01
4.301732E-01
4.272373E-01
4.216905E-01
4.171685E-01
4.126927E-01
4.054320E-01
4.012939E-01
3.930406E-01
3.846925E-01
3.795793E-01
3.712169E-01
3.604800E-01
3.529037E-01
3.413627E-01
3.312501E-01
3.206496E-01
3.105850E-01
2.999891E-01
2.874535E-01
2.752471E-01
2.615634E-01
2.489856E-01
2.349138E-01
2.211278E-01
2.107221E-01
1.931138E-01
1.756145E-01
1.610250E-01
1.464252E-01
1.328765E-01
1.209218E-01
1.136082E-01
9.551792E-02
8.237350E-02
7.191762E-02
6.147320E-02
5.311693E-02
4.612473E-02
3.896447E-02
3.344910E-02
2.862164E-02
2.544560E-02
2.138018E-02
1.811451E-02
1.553990E-02
1.466086E-02
1.140415E-02
9.539220E-03
9.213580E-03
7.829556E-03
6.900261E-03
5.789171E-03
5.782108E-03
4.931953E-03
4.245149E-03
3.850730E-03
3.298761E-03
3.736584E-03
3.716586E-03
2.821331E-03
2.987740E-03
2.559344E-03
1.739437E-03
1.147888E-03
8.038024E-04
1.091507E-03
9.878900E-04
8.414837E-04
6.908546E-04
8.046834E-04
7.838148E-04
2.946464E-04
1.154830E-04
5.774939E-04
3.672036E-04
2.256133E-04
6.742677E-04
-9.974819E-04
-2.535864E-03
-4.326204E-03
-5.818778E-03
-7.512942E-03
-9.443625E-03
-1.080761E-02
-1.228437E-02
5.555385E-04
6.549508E-04
8.871322E-04
5.574954E-04
7.791268E-04
-1.817127E-02
3.474535E-02
-7.152022E-03
-2.185318E-02
-2.063489E-02
-1.264184E-02
2.221062E-03
2.484115E-03
2.469523E-03
2.076638E-03
2.339526E-03
3.164862E-03
3.714972E-03
4.197988E-03
5.133021E-03
6.474221E-03
7.071606E-03
7.674484E-03
9.184821E-03
9.814692E-03
1.149164E-02
1.321161E-02
1.468755E-02
1.701417E-02
2.047385E-02
2.350134E-02
2.644701E-02
3.232673E-02
3.511262E-02
4.015732E-02
4.704225E-02
5.388626E-02
6.345386E-02
7.245745E-02
8.388199E-02
9.583276E-02
1.033339E-01
1.161728E-01
1.319772E-01
1.425908E-01
1.563056E-01
1.718225E-01
1.879652E-01
2.025278E-01
2.152111E-01
2.301757E-01
2.461693E-01
2.611079E-01
2.712858E-01
2.863392E-01
2.967063E-01
3.092009E-01
3.237691E-01
3.352355E-01
3.434194E-01
3.516493E-01
3.661459E-01
3.730963E-01
3.787535E-01
3.851731E-01
3.915082E-01
4.008736E-01
4.065592E-01
4.128102E-01
4.193795E-01
4.274061E-01
4.289080E-01
4.311482E-01
4.340905E-01
4.385255E-01
4.411707E-01
4.442975E-01
4.471733E-01
4.481781E-01
4.504271E-01
4.539568E-01
4.540620E-01
4.540199E-01
4.557804E-01
4.568243E-01
4.569772E-01
4.564618E-01
4.600125E-01
4.598734E-01
4.587589E-01
4.581086E-01
4.588423E-01
4.602712E-01
4.599382E-01
4.607014E-01
4.618972E-01
4.628863E-01
4.629532E-01
4.615094E-01
4.597399E-01
4.601203E-01
4.575960E-01
4.579409E-01
4.569668E-01
4.558947E-01
4.551224E-01
4.539422E-01
4.544605E-01
4.528476E-01
4.511077E-01
4.470266E-01
4.447887E-01
4.435226E-01
4.401521E-01
4.358112E-01
4.329407E-01
4.301920E-01
4.261784E-01
4.221409E-01
4.164907E-01
4.105800E-01
4.050824E-01
4.004997E-01
3.935204E-01
3.862291E-01
3.827224E-01
3.755127E-01
3.597936E-01
3.500628E-01
3.418513E-01
3.319470E-01
3.206021E-01
3.097144E-01
2.969365E-01
2.853848E-01
2.753786E-01
2.632008E-01
2.487637E-01
2.375057E-01
2.196018E-01
2.068583E-01
1.899873E-01
1.756476E-01
1.608442E-01
1.461410E-01
1.317677E-01
1.192516E-01
1.071701E-01
9.434733E-02
8.244920E-02
7.143757E-02
6.134931E-02
5.163243E-02
4.619824E-02
3.942978E-02
3.424903E-02
3.004181E-02
2.596092E-02
2.095520E-02
1.815884E-02
1.616759E-02
1.347462E-02
1.228755E-02
1.027380E-02
9.394606E-03
7.909026E-03
6.702895E-03
5.893031E-03
5.261403E-03
4.663586E-03
4.387199E-03
3.525282E-03
3.304355E-03
3.159865E-03
2.753433E-03
2.587334E-03
1.850170E-03
1.417871E-03
1.632710E-03
1.415405E-03
9.215872E-04
1.137305E-03
8.710307E-04
6.080872E-04
1.688508E-04
5.241513E-04
1.312838E-03
4.801318E-04
4.792433E-04
1.867136E-04
3.299506E-04
4.395647E-04
1.441918E-04
2.424646E-04
3.376257E-04
4.787968E-04
4.746051E-04
4.151810E-04
5.927201E-04
4.859109E-04
9.994992E-04
1.033491E-04
1.537438E-04
6.549021E-04
1.226448E-03
1.894867E-03
7.208816E-02
1.129317E-02
-3.096029E-03
-1.097063E-02
-1.395086E-02
-1.608828E-01
-1.088845E-01
-4.104877E-02
2.395366E-03
1.930758E-03
2.575454E-03
3.496419E-03
3.949051E-03
4.345338E-03
5.285351E-03
6.163474E-03
6.690169E-03
7.351417E-03
8.772464E-03
1.033525E-02
1.126287E-02
1.255998E-02
1.460219E-02
1.749253E-02
2.150032E-02
2.514761E-02
2.800340E-02
3.267537E-02
3.510012E-02
3.891045E-02
4.647182E-02
5.538152E-02
6.199624E-02
7.133980E-02
8.011962E-02
9.437550E-02
1.066870E-01
1.172722E-01
1.343294E-01
1.438180E-01
1.558522E-01
1.712777E-01
1.865683E-01
2.026299E-01
2.159270E-01
2.314722E-01
2.468217E-01
2.621187E-01
2.733101E-01
2.867540E-01
2.979410E-01
3.111605E-01
3.239884E-01
3.350221E-01
3.452753E-01
3.521063E-01
3.660457E-01
3.708485E-01
3.785347E-01
3.856288E-01
3.920252E-01
4.008838E-01
4.063191E-01
4.141054E-01
4.204019E-01
4.261268E-01
4.274043E-01
4.298047E-01
4.325683E-01
4.372805E-01
4.405935E-01
4.441863E-01
4.482336E-01
4.490155E-01
4.499976E-01
4.516502E-01
4.533768E-01
4.542704E-01
4.549514E-01
4.553669E-01
4.559883E-01
4.563291E-01
4.575678E-01
4.596062E-01
4.609356E-01
4.579683E-01
4.584307E-01
4.577916E-01
4.591234E-01
4.606563E-01
4.635683E-01
4.623670E-01
4.615767E-01
4.612574E-01
4.597648E-01
4.589604E-01
4.565854E-01
4.572604E-01
4.566676E-01
4.554117E-01
4.556300E-01
4.545845E-01
4.548445E-01
4.523804E-01
4.505854E-01
4.469097E-01
4.444459E-01
4.426006E-01
4.389787E-01
4.364245E-01
4.336268E-01
4.295013E-01
4.262121E-01
4.219383E-01
4.166224E-01
4.121047E-01
4.056154E-01
4.007940E-01
3.942546E-01
3.867888E-01
3.845120E-01
3.792670E-01
3.601203E-01
3.510177E-01
3.434012E-01
3.322741E-01
3.212308E-01
3.109182E-01
2.972405E-01
2.869832E-01
2.741035E-01
2.619016E-01
2.489460E-01
2.338952E-01
2.213043E-01
2.119186E-01
1.898469E-01
1.758012E-01
1.608191E-01
1.466361E-01
1.309303E-01
1.170701E-01
1.048958E-01
9.393870E-02
8.130496E-02
7.103759E-02
6.180313E-02
5.322444E-02
4.575080E-02
3.902514E-02
3.316596E-02
2.908407E-02
2.524881E-02
2.082923E-02
1.845458E-02
1.636747E-02
1.356910E-02
1.180922E-02
1.000698E-02
9.389227E-03
8.173686E-03
6.193744E-03
5.650203E-03
5.553683E-03
4.659031E-03
4.425147E-03
3.569877E-03
3.090509E-03
2.173221E-03
2.909718E-03
1.565167E-03
1.504621E-03
1.277387E-03
1.911336E-03
1.346066E-03
5.063889E-04
8.382040E-04
8.685758E-04
1.039290E-03
3.051907E-04
2.733892E-04
1.502144E-03
6.217078E-04
3.106581E-04
3.535744E-04
5.356658E-04
3.635220E-04
2.956094E-04
4.497944E-04
4.742243E-04
6.065996E-04
5.912087E-04
7.049871E-04
6.638945E-04
7.087591E-04
1.111656E-03
6.622434E-04
6.283269E-04
1.146656E-03
1.268309E-03
2.998043E-03
-5.170760E-02
2.901015E-02
2.915388E-03
-2.319061E-02
3.384819E-02
-2.898088E-03
3.801435E-03
1.772440E-03
2.246033E-03
1.946991E-03
2.127879E-03
2.986275E-03
3.688407E-03
4.295078E-03
5.616720E-03
5.865274E-03
5.872451E-03
7.279326E-03
8.470281E-03
1.025100E-02
1.186575E-02
1.324080E-02
1.493105E-02
1.760972E-02
1.960914E-02
2.396982E-02
2.734045E-02
3.163535E-02
3.451731E-02
4.072635E-02
4.622370E-02
5.503174E-02
6.261725E-02
7.229856E-02
8.198707E-02
9.354346E-02
1.046365E-01
1.203077E-01
1.335797E-01
1.448064E-01
1.582927E-01
1.701022E-01
1.867338E-01
2.022090E-01
2.153025E-01
2.306580E-01
2.471372E-01
2.618207E-01
2.743789E-01
2.859273E-01
2.982207E-01
3.108023E-01
3.230390E-01
3.343032E-01
3.451972E-01
3.539960E-01
3.623506E-01
3.704505E-01
3.800603E-01
3.885371E-01
3.935610E-01
4.010673E-01
4.066358E-01
4.144273E-01
4.212557E-01
4.243271E-01
4.268433E-01
4.300529E-01
4.306309E-01
4.360338E-01
4.408003E-01
4.434904E-01
4.480385E-01
4.499591E-01
4.512488E-01
4.529307E-01
4.537567E-01
4.536361E-01
4.532099E-01
4.551397E-01
4.558160E-01
4.560826E-01
4.570560E-01
4.598079E-01
4.624014E-01
4.611553E-01
4.591481E-01
4.574947E-01
4.590418E-01
4.596619E-01
4.607632E-01
4.613866E-01
4.610157E-01
4.613752E-01
4.590715E-01
4.592504E-01
4.566736E-01
4.565387E-01
4.555594E-01
4.547293E-01
4.554482E-01
4.550307E-01
4.549548E-01
4.518994E-01
4.501131E-01
4.474809E-01
4.437996E-01
4.421543E-01
4.398515E-01
4.373123E-01
4.337531E-01
4.307984E-01
4.270148E-01
4.218343E-01
4.164995E-01
4.116051E-01
4.058704E-01
3.996980E-01
3.941251E-01
3.859449E-01
3.849058E-01
3.788976E-01
3.627298E-01
3.516116E-01
3.423502E-01
3.314738E-01
3.222932E-01
3.097213E-01
2.968452E-01
2.857853E-01
2.769449E-01
2.648296E-01
2.487149E-01
2.354836E-01
2.197377E-01
2.062332E-01
1.916022E-01
1.763612E-01
1.615217E-01
1.470551E-01
1.315463E-01
1.177136E-01
1.049344E-01
9.329206E-02
8.093976E-02
7.248917E-02
6.181467E-02
5.417399E-02
4.459242E-02
3.833662E-02
3.359053E-02
2.874251E-02
2.438456E-02
2.108290E-02
1.845219E-02
1.522796E-02
1.390966E-02
1.208615E-02
1.109335E-02
9.011585E-03
8.603203E-03
6.254559E-03
5.495744E-03
4.988347E-03
4.958111E-03
4.768066E-03
3.535902E-03
3.222305E-03
3.346190E-03
2.767852E-03
1.784240E-03
1.532830E-03
1.821673E-03
1.472798E-03
7.415884E-04
7.793095E-04
8.858747E-04
7.964730E-04
4.380512E-04
6.960955E-04
5.246524E-04
6.527426E-04
4.686094E-04
7.617999E-05
3.286448E-04
5.987138E-04
9.764037E-04
7.659520E-04
5.581012E-04
6.783064E-04
5.858150E-04
5.559423E-04
7.480679E-04
6.755096E-04
7.255470E-04
1.123796E-03
1.105908E-03
1.361961E-03
2.271732E-03
1.870621E-03
3.523336E-03
-2.688585E-02
3.278123E-02
-1.484951E-03
-3.212801E-03
1.073028E-02
2.008445E-02
5.772892E-03
2.229915E-03
1.956890E-03
1.921728E-03
2.343711E-03
3.417361E-03
4.301427E-03
5.310009E-03
6.314153E-03
6.050419E-03
6.710990E-03
7.378400E-03
8.555962E-03
1.017373E-02
1.165460E-02
1.295583E-02
1.532496E-02
1.708900E-02
2.022007E-02
2.338568E-02
2.579582E-02
2.969928E-02
3.535657E-02
4.269769E-02
4.731324E-02
5.484099E-02
6.195850E-02
7.114878E-02
8.099313E-02
9.292575E-02
1.057085E-01
1.197963E-01
1.338551E-01
1.448990E-01
1.610503E-01
1.730471E-01
1.861280E-01
2.023229E-01
2.161943E-01
2.300506E-01
2.462821E-01
2.598543E-01
2.732947E-01
2.853338E-01
2.979854E-01
3.097309E-01
3.214127E-01
3.335275E-01
3.435501E-01
3.527234E-01
3.591588E-01
3.708849E-01
3.811763E-01
3.885766E-01
3.940354E-01
4.031409E-01
4.077104E-01
4.149119E-01
4.203058E-01
4.239246E-01
4.266934E-01
4.307768E-01
4.316593E-01
4.359077E-01
4.409813E-01
4.444261E-01
4.466711E-01
4.496699E-01
4.517226E-01
4.534230E-01
4.545068E-01
4.527512E-01
4.524696E-01
4.535873E-01
4.548921E-01
4.573756E-01
4.571623E-01
4.588665E-01
4.617548E-01
4.614648E-01
4.578763E-01
4.573368E-01
4.579438E-01
4.584223E-01
4.578752E-01
4.589636E-01
4.618025E-01
4.610348E-01
4.589910E-01
4.581552E-01
4.568424E-01
4.554507E-01
4.558148E-01
4.550551E-01
4.545893E-01
4.541068E-01
4.535741E-01
4.499417E-01
4.487996E-01
4.472353E-01
4.440704E-01
4.417796E-01
4.406830E-01
4.375580E-01
4.324196E-01
4.306853E-01
4.265693E-01
4.212326E-01
4.147235E-01
4.101753E-01
4.054067E-01
4.000647E-01
3.938844E-01
3.848881E-01
3.805808E-01
3.746393E-01
3.629607E-01
3.520988E-01
3.429388E-01
3.313883E-01
3.235647E-01
3.107109E-01
2.961347E-01
2.859088E-01
2.743064E-01
2.610331E-01
2.490908E-01
2.352218E-01
2.217237E-01
2.090996E-01
1.941295E-01
1.757402E-01
1.618627E-01
1.472895E-01
1.360245E-01
1.189824E-01
1.065486E-01
9.276382E-02
8.117735E-02
7.167486E-02
6.097242E-02
5.227582E-02
4.430646E-02
3.925128E-02
3.380073E-02
2.827737E-02
2.450622E-02
2.154614E-02
1.869543E-02
1.649243E-02
1.387095E-02
1.247605E-02
1.116393E-02
9.293131E-03
7.243430E-03
6.339016E-03
5.825148E-03
4.893150E-03
5.120485E-03
4.304325E-03
3.775615E-03
3.079976E-03
3.044346E-03
2.760921E-03
2.136342E-03
2.293700E-03
2.076712E-03
1.851270E-03
1.643470E-03
1.129122E-03
5.558103E-04
4.420613E-04
5.214223E-04
2.972894E-04
2.950615E-04
6.784775E-04
1.630540E-03
8.547648E-04
3.019735E-04
2.176573E-04
3.632817E-04
4.577098E-04
3.581893E-04
4.176598E-04
2.584798E-04
3.161203E-04
3.106333E-04
3.585870E-04
4.158149E-04
4.050291E-04
2.420897E-03
1.827155E-03
1.587142E-03
2.752450E-03
4.755315E-03
3.720147E-02
4.630633E-03
-3.549821E-05
-1.087240E-02
-3.516949E-02
9.690424E-04
6.150250E-03
3.768734E-03
2.843262E-03
2.781146E-03
3.078974E-03
4.006275E-03
4.661679E-03
5.109212E-03
5.743579E-03
6.432465E-03
6.948514E-03
7.759666E-03
8.733443E-03
1.002669E-02
1.178687E-02
1.261834E-02
1.449204E-02
1.751749E-02
1.959877E-02
2.307960E-02
2.639924E-02
2.985198E-02
3.532788E-02
4.402688E-02
4.815069E-02
5.501090E-02
6.210825E-02
7.186760E-02
8.197975E-02
9.270865E-02
1.044118E-01
1.183179E-01
1.326898E-01
1.445144E-01
1.621670E-01
1.763552E-01
1.886679E-01
2.013838E-01
2.169800E-01
2.281221E-01
2.446925E-01
2.599913E-01
2.725803E-01
2.856284E-01
2.969194E-01
3.086496E-01
3.202583E-01
3.323738E-01
3.417385E-01
3.523936E-01
3.629340E-01
3.716853E-01
3.802749E-01
3.876580E-01
3.942690E-01
4.050607E-01
4.107804E-01
4.135920E-01
4.201300E-01
4.246512E-01
4.282493E-01
4.313871E-01
4.331406E-01
4.363449E-01
4.417295E-01
4.454096E-01
4.474699E-01
4.496063E-01
4.514728E-01
4.526406E-01
4.529878E-01
4.541228E-01
4.538350E-01
4.541977E-01
4.564482E-01
4.582285E-01
4.585225E-01
4.579267E-01
4.603098E-01
4.607785E-01
4.572483E-01
4.562912E-01
4.573639E-01
4.582753E-01
4.578658E-01
4.587069E-01
4.614778E-01
4.603600E-01
4.589637E-01
4.578282E-01
4.561983E-01
4.563579E-01
4.574852E-01
4.555519E-01
4.547955E-01
4.542967E-01
4.532171E-01
4.514625E-01
4.493585E-01
4.473182E-01
4.442849E-01
4.429690E-01
4.389882E-01
4.359785E-01
4.336617E-01
4.305240E-01
4.262162E-01
4.219923E-01
4.166388E-01
4.098751E-01
4.052706E-01
4.002812E-01
3.929435E-01
3.856193E-01
3.797324E-01
3.710065E-01
3.631250E-01
3.527257E-01
3.428703E-01
3.337873E-01
3.236496E-01
3.107714E-01
2.964706E-01
2.863260E-01
2.741234E-01
2.622269E-01
2.476597E-01
2.355775E-01
2.224775E-01
2.070121E-01
1.907091E-01
1.755616E-01
1.608329E-01
1.492203E-01
1.380660E-01
1.180560E-01
1.062846E-01
9.247429E-02
7.955178E-02
7.130637E-02
6.081670E-02
5.362637E-02
4.523819E-02
3.951687E-02
3.380624E-02
2.883838E-02
2.535085E-02
2.119196E-02
1.836135E-02
1.496374E-02
1.395200E-02
1.258805E-02
1.008293E-02
8.827271E-03
7.743306E-03
6.411367E-03
5.689606E-03
4.945485E-03
5.111381E-03
4.390557E-03
3.767222E-03
3.333720E-03
2.519742E-03
2.491078E-03
2.506520E-03
2.394638E-03
2.140203E-03
2.226842E-03
1.420764E-03
9.003564E-04
6.766729E-04
5.893504E-04
4.585632E-04
6.783217E-04
5.688344E-04
7.410869E-04
8.532128E-04
5.507446E-04
1.684128E-04
2.914435E-04
6.177085E-05
3.464651E-04
3.934944E-05
-2.279219E-04
-6.309166E-04
-9.258190E-04
-1.467343E-03
-1.643193E-03
-1.877811E-03
-2.369720E-03
9.168644E-03
6.344399E-03
5.077413E-03
5.222757E-03
6.134070E-03
1.649673E-01
4.600846E-02
5.751475E-03
4.482454E-03
2.014093E-01
-4.580604E-02
8.270657E-03
5.831065E-03
2.532059E-03
3.186494E-03
3.281923E-03
3.140769E-03
4.186531E-03
4.490086E-03
4.750967E-03
6.772379E-03
7.075885E-03
7.595425E-03
9.011631E-03
1.006111E-02
1.152761E-02
1.284070E-02
1.457626E-02
1.721971E-02
1.997529E-02
2.245393E-02
2.628873E-02
3.121982E-02
3.576657E-02
4.238295E-02
4.758578E-02
5.566499E-02
6.365688E-02
7.289969E-02
8.036483E-02
9.161033E-02
1.055352E-01
1.181304E-01
1.318321E-01
1.463853E-01
1.594254E-01
1.748930E-01
1.911499E-01
2.027614E-01
2.194353E-01
2.302450E-01
2.447164E-01
2.603875E-01
2.748530E-01
2.856157E-01
2.969838E-01
3.096138E-01
3.182343E-01
3.312482E-01
3.427686E-01
3.521172E-01
3.637381E-01
3.715041E-01
3.799295E-01
3.882535E-01
3.917526E-01
4.019748E-01
4.112648E-01
4.142969E-01
4.206582E-01
4.257981E-01
4.278959E-01
4.297964E-01
4.336137E-01
4.365246E-01
4.412557E-01
4.461787E-01
4.471549E-01
4.499353E-01
4.521573E-01
4.527131E-01
4.521970E-01
4.555767E-01
4.568818E-01
4.570098E-01
4.585303E-01
4.593656E-01
4.592734E-01
4.586183E-01
4.599958E-01
4.595889E-01
4.583918E-01
4.572288E-01
4.578182E-01
4.575218E-01
4.584678E-01
4.593206E-01
4.610355E-01
4.605551E-01
4.596629E-01
4.592943E-01
4.575723E-01
4.570896E-01
4.569576E-01
4.558644E-01
4.559694E-01
4.549018E-01
4.541736E-01
4.528998E-01
4.501202E-01
4.469681E-01
4.432271E-01
4.440513E-01
4.384619E-01
4.364357E-01
4.322357E-01
4.303813E-01
4.247217E-01
4.211613E-01
4.159503E-01
4.107372E-01
4.044060E-01
3.987272E-01
3.920035E-01
3.851067E-01
3.802862E-01
3.700427E-01
3.620866E-01
3.509682E-01
3.414372E-01
3.331828E-01
3.238980E-01
3.119209E-01
2.961008E-01
2.863014E-01
2.724363E-01
2.610344E-01
2.480657E-01
2.350107E-01
2.233925E-01
2.109954E-01
1.889515E-01
1.735350E-01
1.613856E-01
1.468316E-01
1.342552E-01
1.189427E-01
1.059894E-01
9.324950E-02
8.235921E-02
7.041805E-02
5.996260E-02
5.312175E-02
4.561227E-02
3.916903E-02
3.278805E-02
2.784008E-02
2.363200E-02
2.090904E-02
1.862726E-02
1.692209E-02
1.389125E-02
1.230478E-02
1.023788E-02
9.152455E-03
8.090371E-03
5.963184E-03
5.698029E-03
4.941595E-03
4.432230E-03
4.215725E-03
3.557373E-03
3.176373E-03
2.902726E-03
2.032455E-03
2.566249E-03
2.016180E-03
1.880846E-03
2.188679E-03
1.886925E-03
6.996287E-04
6.886257E-04
6.376277E-04
6.966822E-04
8.452807E-04
6.024535E-04
8.833646E-04
1.033978E-03
9.057068E-04
3.094964E-04
6.204976E-04
4.206745E-04
4.821753E-04
-3.546977E-04
-1.115082E-03
-2.005782E-03
-2.735022E-03
-3.663917E-03
-4.523905E-03
-5.385860E-03
-6.080024E-03
1.068670E-02
6.448827E-03
3.042428E-03
1.349970E-03
2.434382E-03
-9.857394E-02
4.870102E-02
3.470050E-03
-1.749581E-03
9.053293E-02
-2.935384E-02
9.611889E-03
7.997609E-03
2.965535E-03
2.282409E-03
3.564559E-03
4.265958E-03
4.236556E-03
4.209202E-03
4.467920E-03
5.792443E-03
6.351938E-03
7.325676E-03
8.058753E-03
8.830118E-03
1.023518E-02
1.320689E-02
1.393525E-02
1.713914E-02
2.010943E-02
2.171428E-02
2.450407E-02
3.141753E-02
3.804590E-02
4.181334E-02
4.629130E-02
5.488058E-02
6.248925E-02
7.160788E-02
8.111782E-02
9.238778E-02
1.061060E-01
1.199096E-01
1.329294E-01
1.460948E-01
1.575522E-01
1.724258E-01
1.897196E-01
2.034447E-01
2.187542E-01
2.305740E-01
2.450955E-01
2.614637E-01
2.735129E-01
2.865563E-01
2.966986E-01
3.079905E-01
3.186965E-01
3.319875E-01
3.424275E-01
3.526204E-01
3.622559E-01
3.721959E-01
3.786836E-01
3.867031E-01
3.899443E-01
4.015913E-01
4.082625E-01
4.121730E-01
4.193718E-01
4.253182E-01
4.287051E-01
4.309029E-01
4.339668E-01
4.387946E-01
4.425606E-01
4.465150E-01
4.491142E-01
4.511223E-01
4.535135E-01
4.541689E-01
4.527414E-01
4.556502E-01
4.584547E-01
4.579886E-01
4.585482E-01
4.584758E-01
4.589801E-01
4.590341E-01
4.593254E-01
4.596881E-01
4.592046E-01
4.584407E-01
4.579673E-01
4.580291E-01
4.593035E-01
4.596754E-01
4.621299E-01
4.617164E-01
4.605810E-01
4.596091E-01
4.588105E-01
4.585361E-01
4.573788E-01
4.567517E-01
4.545707E-01
4.544643E-01
4.540702E-01
4.529633E-01
4.504593E-01
4.458208E-01
4.438239E-01
4.440300E-01
4.406539E-01
4.367999E-01
4.349315E-01
4.300809E-01
4.238211E-01
4.203917E-01
4.164316E-01
4.108318E-01
4.048546E-01
3.975046E-01
3.922257E-01
3.853673E-01
3.792127E-01
3.704453E-01
3.606121E-01
3.512707E-01
3.428529E-01
3.334627E-01
3.230211E-01
3.099488E-01
2.966556E-01
2.844279E-01
2.749232E-01
2.635812E-01
2.478608E-01
2.350954E-01
2.194636E-01
2.054538E-01
1.888741E-01
1.726663E-01
1.609309E-01
1.475864E-01
1.345839E-01
1.201192E-01
1.071159E-01
9.306430E-02
8.226209E-02
7.253008E-02
6.054076E-02
5.459803E-02
4.635398E-02
3.990551E-02
3.602394E-02
2.870396E-02
2.358725E-02
2.111399E-02
1.924264E-02
1.628370E-02
1.387297E-02
1.273845E-02
1.005003E-02
8.903379E-03
7.875482E-03
6.340716E-03
5.825480E-03
5.128205E-03
4.591692E-03
4.453361E-03
3.810547E-03
4.518817E-03
3.488248E-03
2.539496E-03
2.348177E-03
2.079334E-03
1.675326E-03
9.966586E-04
1.165278E-03
1.298637E-03
6.492283E-04
3.715074E-04
4.646847E-04
9.439953E-04
6.872619E-04
7.752195E-04
1.114127E-03
1.358602E-03
4.549460E-04
4.173390E-04
6.572195E-04
5.654064E-04
-1.792160E-04
-1.086038E-03
-1.708020E-03
-2.318349E-03
-3.232616E-03
-3.965811E-03
-4.595762E-03
-5.363103E-03
Z
0.000000E+00
1.000000E+00
2.000000E+00
3.000000E+00
4.000000E+00
5.000000E+00
6.000000E+00
7.000000E+00
8.000000E+00
9.000000E+00
1.000000E+01
1.100000E+01
1.200000E+01
1.300000E+01
1.400000E+01
1.500000E+01
1.600000E+01
1.700000E+01
1.800000E+01
1.900000E+01
2.000000E+01
2.100000E+01
2.200000E+01
2.300000E+01
2.400000E+01
2.500000E+01
2.600000E+01
2.700000E+01
2.800000E+01
2.900000E+01
3.000000E+01
3.100000E+01
3.200000E+01
3.300000E+01
3.400000E+01
3.500000E+01
3.600000E+01
3.700000E+01
3.800000E+01
3.900000E+01
4.000000E+01
4.100000E+01
4.200000E+01
4.300000E+01
4.400000E+01
4.500000E+01
4.600000E+01
4.700000E+01
4.800000E+01
4.900000E+01
5.000000E+01
5.100000E+01
5.200000E+01
5.300000E+01
5.400000E+01
5.500000E+01
5.600000E+01
5.700000E+01
5.800000E+01
5.900000E+01
6.000000E+01
6.100000E+01
6.200000E+01
6.300000E+01
6.400000E+01
6.500000E+01
6.600000E+01
6.700000E+01
6.800000E+01
6.900000E+01
7.000000E+01
7.100000E+01
7.200000E+01
7.300000E+01
7.400000E+01
7.500000E+01
7.600000E+01
7.700000E+01
7.800000E+01
7.900000E+01
8.000000E+01
8.100000E+01
8.200000E+01
8.300000E+01
8.400000E+01
8.500000E+01
8.600000E+01
8.700000E+01
8.800000E+01
8.900000E+01
9.000000E+01
9.100000E+01
9.200000E+01
9.300000E+01
9.400000E+01
9.500000E+01
9.600000E+01
9.700000E+01
9.800000E+01
9.900000E+01
1.000000E+02
1.010000E+02
1.020000E+02
1.030000E+02
1.040000E+02
1.050000E+02
1.060000E+02
1.070000E+02
1.080000E+02
1.090000E+02
1.100000E+02
1.110000E+02
1.120000E+02
1.130000E+02
1.140000E+02
1.150000E+02
1.160000E+02
1.170000E+02
1.180000E+02
1.190000E+02
1.200000E+02
1.210000E+02
1.220000E+02
1.230000E+02
1.240000E+02
1.250000E+02
1.260000E+02
1.270000E+02
1.280000E+02
1.290000E+02
1.300000E+02
1.310000E+02
1.320000E+02
1.330000E+02
1.340000E+02
1.350000E+02
1.360000E+02
1.370000E+02
1.380000E+02
1.390000E+02
1.400000E+02
1.410000E+02
1.420000E+02
1.430000E+02
1.440000E+02
1.450000E+02
1.460000E+02
1.470000E+02
1.480000E+02
1.490000E+02
1.500000E+02
1.510000E+02
1.520000E+02
1.530000E+02
1.540000E+02
1.550000E+02
1.560000E+02
1.570000E+02
1.580000E+02
1.590000E+02
1.600000E+02
1.610000E+02
1.620000E+02
1.630000E+02
1.640000E+02
1.650000E+02
1.660000E+02
1.670000E+02
1.680000E+02
1.690000E+02
1.700000E+02
1.710000E+02
1.720000E+02
1.730000E+02
1.740000E+02
1.750000E+02
1.760000E+02
1.770000E+02
1.780000E+02
1.790000E+02
1.800000E+02
1.810000E+02
1.820000E+02
1.830000E+02
1.840000E+02
1.850000E+02
1.860000E+02
1.870000E+02
1.880000E+02
1.890000E+02
1.900000E+02
1.910000E+02
1.920000E+02
1.930000E+02
1.940000E+02
1.950000E+02
1.960000E+02
1.970000E+02
1.980000E+02
1.990000E+02
2.000000E+02
0.000000E+00
1.000000E+00
2.000000E+00
3.000000E+00
4.000000E+00
5.000000E+00
6.000000E+00
7.000000E+00
8.000000E+00
9.000000E+00
1.000000E+01
1.100000E+01
1.200000E+01
1.300000E+01
1.400000E+01
1.500000E+01
1.600000E+01
1.700000E+01
1.800000E+01
1.900000E+01
2.000000E+01
2.100000E+01
2.200000E+01
2.300000E+01
2.400000E+01
2.500000E+01
2.600000E+01
2.700000E+01
2.800000E+01
2.900000E+01
3.000000E+01
3.100000E+01
3.200000E+01
3.300000E+01
3.400000E+01
3.500000E+01
3.600000E+01
3.700000E+01
3.800000E+01
3.900000E+01
4.000000E+01
4.100000E+01
4.200000E+01
4.300000E+01
4.400000E+01
4.500000E+01
4.600000E+01
4.700000E+01
4.800000E+01
4.900000E+01
5.000000E+01
5.100000E+01
5.200000E+01
5.300000E+01
5.400000E+01
5.500000E+01
5.600000E+01
5.700000E+01
5.800000E+01
5.900000E+01
6.000000E+01
6.100000E+01
6.200000E+01
6.300000E+01
6.400000E+01
6.500000E+01
6.600000E+01
6.700000E+01
6.800000E+01
6.900000E+01
7.000000E+01
7.100000E+01
7.200000E+01
7.300000E+01
7.400000E+01
7.500000E+01
7.600000E+01
7.700000E+01
7.800000E+01
7.900000E+01
8.000000E+01
8.100000E+01
8.200000E+01
8.300000E+01
8.400000E+01
8.500000E+01
8.600000E+01
8.700000E+01
8.800000E+01
8.900000E+01
9.000000E+01
9.100000E+01
9.200000E+01
9.300000E+01
9.400000E+01
9.500000E+01
9.600000E+01
9.700000E+01
9.800000E+01
9.900000E+01
1.000000E+02
1.010000E+02
1.020000E+02
1.030000E+02
1.040000E+02
1.050000E+02
1.060000E+02
1.070000E+02
1.080000E+02
1.090000E+02
1.100000E+02
1.110000E+02
1.120000E+02
1.130000E+02
1.140000E+02
1.150000E+02
1.160000E+02
1.170000E+02
1.180000E+02
1.190000E+02
1.200000E+02
1.210000E+02
1.220000E+02
1.230000E+02
1.240000E+02
1.250000E+02
1.260000E+02
1.270000E+02
1.280000E+02
1.290000E+02
1.300000E+02
1.310000E+02
1.320000E+02
1.330000E+02
1.340000E+02
1.350000E+02
1.360000E+02
1.370000E+02
1.380000E+02
1.390000E+02
1.400000E+02
1.410000E+02
1.420000E+02
1.430000E+02
1.440000E+02
1.450000E+02
1.460000E+02
1.470000E+02
1.480000E+02
1.490000E+02
1.500000E+02
1.510000E+02
1.520000E+02
1.530000E+02
1.540000E+02
1.550000E+02
1.560000E+02
1.570000E+02
1.580000E+02
1.590000E+02
1.600000E+02
1.610000E+02
1.620000E+02
1.630000E+02
1.640000E+02
1.650000E+02
1.660000E+02
1.670000E+02
1.680000E+02
1.690000E+02
1.700000E+02
1.710000E+02
1.720000E+02
1.730000E+02
1.740000E+02
1.750000E+02
1.760000E+02
1.770000E+02
1.780000E+02
1.790000E+02
1.800000E+02
1.810000E+02
1.820000E+02
1.830000E+02
1.840000E+02
1.850000E+02
1.860000E+02
1.870000E+02
1.880000E+02
1.890000E+02
1.900000E+02
1.910000E+02
1.920000E+02
1.930000E+02
1.940000E+02
1.950000E+02
1.960000E+02
1.970000E+02
1.980000E+02
1.990000E+02
2.000000E+02
0.000000E+00
1.000000E+00
2.000000E+00
3.000000E+00
4.000000E+00
5.000000E+00
6.000000E+00
7.000000E+00
8.000000E+00
9.000000E+00
1.000000E+01
1.100000E+01
1.200000E+01
1.300000E+01
1.400000E+01
1.500000E+01
1.600000E+01
1.700000E+01
1.800000E+01
1.900000E+01
2.000000E+01
2.100000E+01
2.200000E+01
2.300000E+01
2.400000E+01
2.500000E+01
2.600000E+01
2.700000E+01
2.800000E+01
2.900000E+01
3.000000E+01
3.100000E+01
3.200000E+01
3.300000E+01
3.400000E+01
3.500000E+01
3.600000E+01
3.700000E+01
3.800000E+01
3.900000E+01
4.000000E+01
4.100000E+01
4.200000E+01
4.300000E+01
4.400000E+01
4.500000E+01
4.600000E+01
4.700000E+01
4.800000E+01
4.900000E+01
5.000000E+01
5.100000E+01
5.200000E+01
5.300000E+01
5.400000E+01
5.500000E+01
5.600000E+01
5.700000E+01
5.800000E+01
5.900000E+01
6.000000E+01
6.100000E+01
6.200000E+01
6.300000E+01
6.400000E+01
6.500000E+01
6.600000E+01
6.700000E+01
6.800000E+01
6.900000E+01
7.000000E+01
7.100000E+01
7.200000E+01
7.300000E+01
7.400000E+01
7.500000E+01
7.600000E+01
7.700000E+01
7.800000E+01
7.900000E+01
8.000000E+01
8.100000E+01
8.200000E+01
8.300000E+01
8.400000E+01
8.500000E+01
8.600000E+01
8.700000E+01
8.800000E+01
8.900000E+01
9.000000E+01
9.100000E+01
9.200000E+01
9.300000E+01
9.400000E+01
9.500000E+01
9.600000E+01
9.700000E+01
9.800000E+01
9.900000E+01
1.000000E+02
1.010000E+02
1.020000E+02
1.030000E+02
1.040000E+02
1.050000E+02
1.060000E+02
1.070000E+02
1.080000E+02
1.090000E+02
1.100000E+02
1.110000E+02
1.120000E+02
1.130000E+02
1.140000E+02
1.150000E+02
1.160000E+02
1.170000E+02
1.180000E+02
1.190000E+02
1.200000E+02
1.210000E+02
1.220000E+02
1.230000E+02
1.240000E+02
1.250000E+02
1.260000E+02
1.270000E+02
1.280000E+02
1.290000E+02
1.300000E+02
1.310000E+02
1.320000E+02
1.330000E+02
1.340000E+02
1.350000E+02
1.360000E+02
1.370000E+02
1.380000E+02
1.390000E+02
1.400000E+02
1.410000E+02
1.420000E+02
1.430000E+02
1.440000E+02
1.450000E+02
1.460000E+02
1.470000E+02
1.480000E+02
1.490000E+02
1.500000E+02
1.510000E+02
1.520000E+02
1.530000E+02
1.540000E+02
1.550000E+02
1.560000E+02
1.570000E+02
1.580000E+02
1.590000E+02
1.600000E+02
1.610000E+02
1.620000E+02
1.630000E+02
1.640000E+02
1.650000E+02
1.660000E+02
1.670000E+02
1.680000E+02
1.690000E+02
1.700000E+02
1.710000E+02
1.720000E+02
1.730000E+02
1.740000E+02
1.750000E+02
1.760000E+02
1.770000E+02
1.780000E+02
1.790000E+02
1.800000E+02
1.810000E+02
1.820000E+02
1.830000E+02
1.840000E+02
1.850000E+02
1.860000E+02
1.870000E+02
1.880000E+02
1.890000E+02
1.900000E+02
1.910000E+02
1.920000E+02
1.930000E+02
1.940000E+02
1.950000E+02
1.960000E+02
1.970000E+02
1.980000E+02
1.990000E+02
2.000000E+02
0.000000E+00
1.000000E+00
2.000000E+00
3.000000E+00
4.000000E+00
5.000000E+00
6.000000E+00
7.000000E+00
8.000000E+00
9.000000E+00
1.000000E+01
1.100000E+01
1.200000E+01
1.300000E+01
1.400000E+01
1.500000E+01
1.600000E+01
1.700000E+01
1.800000E+01
1.900000E+01
2.000000E+01
2.100000E+01
2.200000E+01
2.300000E+01
2.400000E+01
2.500000E+01
2.600000E+01
2.700000E+01
2.800000E+01
2.900000E+01
3.000000E+01
3.100000E+01
3.200000E+01
3.300000E+01
3.400000E+01
3.500000E+01
3.600000E+01
3.700000E+01
3.800000E+01
3.900000E+01
4.000000E+01
4.100000E+01
4.200000E+01
4.300000E+01
4.400000E+01
4.500000E+01
4.600000E+01
4.700000E+01
4.800000E+01
4.900000E+01
5.000000E+01
5.100000E+01
5.200000E+01
5.300000E+01
5.400000E+01
5.500000E+01
5.600000E+01
5.700000E+01
5.800000E+01
5.900000E+01
6.000000E+01
6.100000E+01
6.200000E+01
6.300000E+01
6.400000E+01
6.500000E+01
6.600000E+01
6.700000E+01
6.800000E+01
6.900000E+01
7.000000E+01
7.100000E+01
7.200000E+01
7.300000E+01
7.400000E+01
7.500000E+01
7.600000E+01
7.700000E+01
7.800000E+01
7.900000E+01
8.000000E+01
8.100000E+01
8.200000E+01
8.300000E+01
8.400000E+01
8.500000E+01
8.600000E+01
8.700000E+01
8.800000E+01
8.900000E+01
9.000000E+01
9.100000E+01
9.200000E+01
9.300000E+01
9.400000E+01
9.500000E+01
9.600000E+01
9.700000E+01
9.800000E+01
9.900000E+01
1.000000E+02
1.010000E+02
1.020000E+02
1.030000E+02
1.040000E+02
1.050000E+02
1.060000E+02
1.070000E+02
1.080000E+02
1.090000E+02
1.100000E+02
1.110000E+02
1.120000E+02
1.130000E+02
1.140000E+02
1.150000E+02
1.160000E+02
1.170000E+02
1.180000E+02
1.190000E+02
1.200000E+02
1.210000E+02
1.220000E+02
1.230000E+02
1.240000E+02
1.250000E+02
1.260000E+02
1.270000E+02
1.280000E+02
1.290000E+02
1.300000E+02
1.310000E+02
1.320000E+02
1.330000E+02
1.340000E+02
1.350000E+02
1.360000E+02
1.370000E+02
1.380000E+02
1.390000E+02
1.400000E+02
1.410000E+02
1.420000E+02
1.430000E+02
1.440000E+02
1.450000E+02
1.460000E+02
1.470000E+02
1.480000E+02
1.490000E+02
1.500000E+02
1.510000E+02
1.520000E+02
1.530000E+02
1.540000E+02
1.550000E+02
1.560000E+02
1.570000E+02
1.580000E+02
1.590000E+02
1.600000E+02
1.610000E+02
1.620000E+02
1.630000E+02
1.640000E+02
1.650000E+02
1.660000E+02
1.670000E+02
1.680000E+02
1.690000E+02
1.700000E+02
1.710000E+02
1.720000E+02
1.730000E+02
1.740000E+02
1.750000E+02
1.760000E+02
1.770000E+02
1.780000E+02
1.790000E+02
1.800000E+02
1.810000E+02
1.820000E+02
1.830000E+02
1.840000E+02
1.850000E+02
1.860000E+02
1.870000E+02
1.880000E+02
1.890000E+02
1.900000E+02
1.910000E+02
1.920000E+02
1.930000E+02
1.940000E+02
1.950000E+02
1.960000E+02
1.970000E+02
1.980000E+02
1.990000E+02
2.000000E+02
0.000000E+00
1.000000E+00
2.000000E+00
3.000000E+00
4.000000E+00
5.000000E+00
6.000000E+00
7.000000E+00
8.000000E+00
9.000000E+00
1.000000E+01
1.100000E+01
1.200000E+01
1.300000E+01
1.400000E+01
1.500000E+01
1.600000E+01
1.700000E+01
1.800000E+01
1.900000E+01
2.000000E+01
2.100000E+01
2.200000E+01
2.300000E+01
2.400000E+01
2.500000E+01
2.600000E+01
2.700000E+01
2.800000E+01
2.900000E+01
3.000000E+01
3.100000E+01
3.200000E+01
3.300000E+01
3.400000E+01
3.500000E+01
3.600000E+01
3.700000E+01
3.800000E+01
3.900000E+01
4.000000E+01
4.100000E+01
4.200000E+01
4.300000E+01
4.400000E+01
4.500000E+01
4.600000E+01
4.700000E+01
4.800000E+01
4.900000E+01
5.000000E+01
5.100000E+01
5.200000E+01
5.300000E+01
5.400000E+01
5.500000E+01
5.600000E+01
5.700000E+01
5.800000E+01
5.900000E+01
6.000000E+01
6.100000E+01
6.200000E+01
6.300000E+01
6.400000E+01
6.500000E+01
6.600000E+01
6.700000E+01
6.800000E+01
6.900000E+01
7.000000E+01
7.100000E+01
7.200000E+01
7.300000E+01
7.400000E+01
7.500000E+01
7.600000E+01
7.700000E+01
7.800000E+01
7.900000E+01
8.000000E+01
8.100000E+01
8.200000E+01
8.300000E+01
8.400000E+01
8.500000E+01
8.600000E+01
8.700000E+01
8.800000E+01
8.900000E+01
9.000000E+01
9.100000E+01
9.200000E+01
9.300000E+01
9.400000E+01
9.500000E+01
9.600000E+01
9.700000E+01
9.800000E+01
9.900000E+01
1.000000E+02
1.010000E+02
1.020000E+02
1.030000E+02
1.040000E+02
1.050000E+02
1.060000E+02
1.070000E+02
1.080000E+02
1.090000E+02
1.100000E+02
1.110000E+02
1.120000E+02
1.130000E+02
1.140000E+02
1.150000E+02
1.160000E+02
1.170000E+02
1.180000E+02
1.190000E+02
1.200000E+02
1.210000E+02
1.220000E+02
1.230000E+02
1.240000E+02
1.250000E+02
1.260000E+02
1.270000E+02
1.280000E+02
1.290000E+02
1.300000E+02
1.310000E+02
1.320000E+02
1.330000E+02
1.340000E+02
1.350000E+02
1.360000E+02
1.370000E+02
1.380000E+02
1.390000E+02
1.400000E+02
1.410000E+02
1.420000E+02
1.430000E+02
1.440000E+02
1.450000E+02
1.460000E+02
1.470000E+02
1.480000E+02
1.490000E+02
1.500000E+02
1.510000E+02
1.520000E+02
1.530000E+02
1.540000E+02
1.550000E+02
1.560000E+02
1.570000E+02
1.580000E+02
1.590000E+02
1.600000E+02
1.610000E+02
1.620000E+02
1.630000E+02
1.640000E+02
1.650000E+02
1.660000E+02
1.670000E+02
1.680000E+02
1.690000E+02
1.700000E+02
1.710000E+02
1.720000E+02
1.730000E+02
1.740000E+02
1.750000E+02
1.760000E+02
1.770000E+02
1.780000E+02
1.790000E+02
1.800000E+02
1.810000E+02
1.820000E+02
1.830000E+02
1.840000E+02
1.850000E+02
1.860000E+02
1.870000E+02
1.880000E+02
1.890000E+02
1.900000E+02
1.910000E+02
1.920000E+02
1.930000E+02
1.940000E+02
1.950000E+02
1.960000E+02
1.970000E+02
1.980000E+02
1.990000E+02
2.000000E+02
0.000000E+00
1.000000E+00
2.000000E+00
3.000000E+00
4.000000E+00
5.000000E+00
6.000000E+00
7.000000E+00
8.000000E+00
9.000000E+00
1.000000E+01
1.100000E+01
1.200000E+01
1.300000E+01
1.400000E+01
1.500000E+01
1.600000E+01
1.700000E+01
1.800000E+01
1.900000E+01
2.000000E+01
2.100000E+01
2.200000E+01
2.300000E+01
2.400000E+01
2.500000E+01
2.600000E+01
2.700000E+01
2.800000E+01
2.900000E+01
3.000000E+01
3.100000E+01
3.200000E+01
3.300000E+01
3.400000E+01
3.500000E+01
3.600000E+01
3.700000E+01
3.800000E+01
3.900000E+01
4.000000E+01
4.100000E+01
4.200000E+01
4.300000E+01
4.400000E+01
4.500000E+01
4.600000E+01
4.700000E+01
4.800000E+01
4.900000E+01
5.000000E+01
5.100000E+01
5.200000E+01
5.300000E+01
5.400000E+01
5.500000E+01
5.600000E+01
5.700000E+01
5.800000E+01
5.900000E+01
6.000000E+01
6.100000E+01
6.200000E+01
6.300000E+01
6.400000E+01
6.500000E+01
6.600000E+01
6.700000E+01
6.800000E+01
6.900000E+01
7.000000E+01
7.100000E+01
7.200000E+01
7.300000E+01
7.400000E+01
7.500000E+01
7.600000E+01
7.700000E+01
7.800000E+01
7.900000E+01
8.000000E+01
8.100000E+01
8.200000E+01
8.300000E+01
8.400000E+01
8.500000E+01
8.600000E+01
8.700000E+01
8.800000E+01
8.900000E+01
9.000000E+01
9.100000E+01
9.200000E+01
9.300000E+01
9.400000E+01
9.500000E+01
9.600000E+01
9.700000E+01
9.800000E+01
9.900000E+01
1.000000E+02
1.010000E+02
1.020000E+02
1.030000E+02
1.040000E+02
1.050000E+02
1.060000E+02
1.070000E+02
1.080000E+02
1.090000E+02
1.100000E+02
1.110000E+02
1.120000E+02
1.130000E+02
1.140000E+02
1.150000E+02
1.160000E+02
1.170000E+02
1.180000E+02
1.190000E+02
1.200000E+02
1.210000E+02
1.220000E+02
1.230000E+02
1.240000E+02
1.250000E+02
1.260000E+02
1.270000E+02
1.280000E+02
1.290000E+02
1.300000E+02
1.310000E+02
1.320000E+02
1.330000E+02
1.340000E+02
1.350000E+02
1.360000E+02
1.370000E+02
1.380000E+02
1.390000E+02
1.400000E+02
1.410000E+02
1.420000E+02
1.430000E+02
1.440000E+02
1.450000E+02
1.460000E+02
1.470000E+02
1.480000E+02
1.490000E+02
1.500000E+02
1.510000E+02
1.520000E+02
1.530000E+02
1.540000E+02
1.550000E+02
1.560000E+02
1.570000E+02
1.580000E+02
1.590000E+02
1.600000E+02
1.610000E+02
1.620000E+02
1.630000E+02
1.640000E+02
1.650000E+02
1.660000E+02
1.670000E+02
1.680000E+02
1.690000E+02
1.700000E+02
1.710000E+02
1.720000E+02
1.730000E+02
1.740000E+02
1.750000E+02
1.760000E+02
1.770000E+02
1.780000E+02
1.790000E+02
1.800000E+02
1.810000E+02
1.820000E+02
1.830000E+02
1.840000E+02
1.850000E+02
1.860000E+02
1.870000E+02
1.880000E+02
1.890000E+02
1.900000E+02
1.910000E+02
1.920000E+02
1.930000E+02
1.940000E+02
1.950000E+02
1.960000E+02
1.970000E+02
1.980000E+02
1.990000E+02
2.000000E+02
0.000000E+00
1.000000E+00
2.000000E+00
3.000000E+00
4.000000E+00
5.000000E+00
6.000000E+00
7.000000E+00
8.000000E+00
9.000000E+00
1.000000E+01
1.100000E+01
1.200000E+01
1.300000E+01
1.400000E+01
1.500000E+01
1.600000E+01
1.700000E+01
1.800000E+01
1.900000E+01
2.000000E+01
2.100000E+01
2.200000E+01
2.300000E+01
2.400000E+01
2.500000E+01
2.600000E+01
2.700000E+01
2.800000E+01
2.900000E+01
3.000000E+01
3.100000E+01
3.200000E+01
3.300000E+01
3.400000E+01
3.500000E+01
3.600000E+01
3.700000E+01
3.800000E+01
3.900000E+01
4.000000E+01
4.100000E+01
4.200000E+01
4.300000E+01
4.400000E+01
4.500000E+01
4.600000E+01
4.700000E+01
4.800000E+01
4.900000E+01
5.000000E+01
5.100000E+01
5.200000E+01
5.300000E+01
5.400000E+01
5.500000E+01
5.600000E+01
5.700000E+01
5.800000E+01
5.900000E+01
6.000000E+01
6.100000E+01
6.200000E+01
6.300000E+01
6.400000E+01
6.500000E+01
6.600000E+01
6.700000E+01
6.800000E+01
6.900000E+01
7.000000E+01
7.100000E+01
7.200000E+01
7.300000E+01
7.400000E+01
7.500000E+01
7.600000E+01
7.700000E+01
7.800000E+01
7.900000E+01
8.000000E+01
8.100000E+01
8.200000E+01
8.300000E+01
8.400000E+01
8.500000E+01
8.600000E+01
8.700000E+01
8.800000E+01
8.900000E+01
9.000000E+01
9.100000E+01
9.200000E+01
9.300000E+01
9.400000E+01
9.500000E+01
9.600000E+01
9.700000E+01
9.800000E+01
9.900000E+01
1.000000E+02
1.010000E+02
1.020000E+02
1.030000E+02
1.040000E+02
1.050000E+02
1.060000E+02
1.070000E+02
1.080000E+02
1.090000E+02
1.100000E+02
1.110000E+02
1.120000E+02
1.130000E+02
1.140000E+02
1.150000E+02
1.160000E+02
1.170000E+02
1.180000E+02
1.190000E+02
1.200000E+02
1.210000E+02
1.220000E+02
1.230000E+02
1.240000E+02
1.250000E+02
1.260000E+02
1.270000E+02
1.280000E+02
1.290000E+02
1.300000E+02
1.310000E+02
1.320000E+02
1.330000E+02
1.340000E+02
1.350000E+02
1.360000E+02
1.370000E+02
1.380000E+02
1.390000E+02
1.400000E+02
1.410000E+02
1.420000E+02
1.430000E+02
1.440000E+02
1.450000E+02
1.460000E+02
1.470000E+02
1.480000E+02
1.490000E+02
1.500000E+02
1.510000E+02
1.520000E+02
1.530000E+02
1.540000E+02
1.550000E+02
1.560000E+02
1.570000E+02
1.580000E+02
1.590000E+02
1.600000E+02
1.610000E+02
1.620000E+02
1.630000E+02
1.640000E+02
1.650000E+02
1.660000E+02
1.670000E+02
1.680000E+02
1.690000E+02
1.700000E+02
1.710000E+02
1.720000E+02
1.730000E+02
1.740000E+02
1.750000E+02
1.760000E+02
1.770000E+02
1.780000E+02
1.790000E+02
1.800000E+02
1.810000E+02
1.820000E+02
1.830000E+02
1.840000E+02
1.850000E+02
1.860000E+02
1.870000E+02
1.880000E+02
1.890000E+02
1.900000E+02
1.910000E+02
1.920000E+02
1.930000E+02
1.940000E+02
1.950000E+02
1.960000E+02
1.970000E+02
1.980000E+02
1.990000E+02
2.000000E+02
0.000000E+00
1.000000E+00
2.000000E+00
3.000000E+00
4.000000E+00
5.000000E+00
6.000000E+00
7.000000E+00
8.000000E+00
9.000000E+00
1.000000E+01
1.100000E+01
1.200000E+01
1.300000E+01
1.400000E+01
1.500000E+01
1.600000E+01
1.700000E+01
1.800000E+01
1.900000E+01
2.000000E+01
2.100000E+01
2.200000E+01
2.300000E+01
2.400000E+01
2.500000E+01
2.600000E+01
2.700000E+01
2.800000E+01
2.900000E+01
3.000000E+01
3.100000E+01
3.200000E+01
3.300000E+01
3.400000E+01
3.500000E+01
3.600000E+01
3.700000E+01
3.800000E+01
3.900000E+01
4.000000E+01
4.100000E+01
4.200000E+01
4.300000E+01
4.400000E+01
4.500000E+01
4.600000E+01
4.700000E+01
4.800000E+01
4.900000E+01
5.000000E+01
5.100000E+01
5.200000E+01
5.300000E+01
5.400000E+01
5.500000E+01
5.600000E+01
5.700000E+01
5.800000E+01
5.900000E+01
6.000000E+01
6.100000E+01
6.200000E+01
6.300000E+01
6.400000E+01
6.500000E+01
6.600000E+01
6.700000E+01
6.800000E+01
6.900000E+01
7.000000E+01
7.100000E+01
7.200000E+01
7.300000E+01
7.400000E+01
7.500000E+01
7.600000E+01
7.700000E+01
7.800000E+01
7.900000E+01
8.000000E+01
8.100000E+01
8.200000E+01
8.300000E+01
8.400000E+01
8.500000E+01
8.600000E+01
8.700000E+01
8.800000E+01
8.900000E+01
9.000000E+01
9.100000E+01
9.200000E+01
9.300000E+01
9.400000E+01
9.500000E+01
9.600000E+01
9.700000E+01
9.800000E+01
9.900000E+01
1.000000E+02
1.010000E+02
1.020000E+02
1.030000E+02
1.040000E+02
1.050000E+02
1.060000E+02
1.070000E+02
1.080000E+02
1.090000E+02
1.100000E+02
1.110000E+02
1.120000E+02
1.130000E+02
1.140000E+02
1.150000E+02
1.160000E+02
1.170000E+02
1.180000E+02
1.190000E+02
1.200000E+02
1.210000E+02
1.220000E+02
1.230000E+02
1.240000E+02
1.250000E+02
1.260000E+02
1.270000E+02
1.280000E+02
1.290000E+02
1.300000E+02
1.310000E+02
1.320000E+02
1.330000E+02
1.340000E+02
1.350000E+02
1.360000E+02
1.370000E+02
1.380000E+02
1.390000E+02
1.400000E+02
1.410000E+02
1.420000E+02
1.430000E+02
1.440000E+02
1.450000E+02
1.460000E+02
1.470000E+02
1.480000E+02
1.490000E+02
1.500000E+02
1.510000E+02
1.520000E+02
1.530000E+02
1.540000E+02
1.550000E+02
1.560000E+02
1.570000E+02
1.580000E+02
1.590000E+02
1.600000E+02
1.610000E+02
1.620000E+02
1.630000E+02
1.640000E+02
1.650000E+02
1.660000E+02
1.670000E+02
1.680000E+02
1.690000E+02
1.700000E+02
1.710000E+02
1.720000E+02
1.730000E+02
1.740000E+02
1.750000E+02
1.760000E+02
1.770000E+02
1.780000E+02
1.790000E+02
1.800000E+02
1.810000E+02
1.820000E+02
1.830000E+02
1.840000E+02
1.850000E+02
1.860000E+02
1.870000E+02
1.880000E+02
1.890000E+02
1.900000E+02
1.910000E+02
1.920000E+02
1.930000E+02
1.940000E+02
1.950000E+02
1.960000E+02
1.970000E+02
1.980000E+02
1.990000E+02
2.000000E+02
0.000000E+00
1.000000E+00
2.000000E+00
3.000000E+00
4.000000E+00
5.000000E+00
6.000000E+00
7.000000E+00
8.000000E+00
9.000000E+00
1.000000E+01
1.100000E+01
1.200000E+01
1.300000E+01
1.400000E+01
1.500000E+01
1.600000E+01
1.700000E+01
1.800000E+01
1.900000E+01
2.000000E+01
2.100000E+01
2.200000E+01
2.300000E+01
2.400000E+01
2.500000E+01
2.600000E+01
2.700000E+01
2.800000E+01
2.900000E+01
3.000000E+01
3.100000E+01
3.200000E+01
3.300000E+01
3.400000E+01
3.500000E+01
3.600000E+01
3.700000E+01
3.800000E+01
3.900000E+01
4.000000E+01
4.100000E+01
4.200000E+01
4.300000E+01
4.400000E+01
4.500000E+01
4.600000E+01
4.700000E+01
4.800000E+01
4.900000E+01
5.000000E+01
5.100000E+01
5.200000E+01
5.300000E+01
5.400000E+01
5.500000E+01
5.600000E+01
5.700000E+01
5.800000E+01
5.900000E+01
6.000000E+01
6.100000E+01
6.200000E+01
6.300000E+01
6.400000E+01
6.500000E+01
6.600000E+01
6.700000E+01
6.800000E+01
6.900000E+01
7.000000E+01
7.100000E+01
7.200000E+01
7.300000E+01
7.400000E+01
7.500000E+01
7.600000E+01
7.700000E+01
7.800000E+01
7.900000E+01
8.000000E+01
8.100000E+01
8.200000E+01
8.300000E+01
8.400000E+01
8.500000E+01
8.600000E+01
8.700000E+01
8.800000E+01
8.900000E+01
9.000000E+01
9.100000E+01
9.200000E+01
9.300000E+01
9.400000E+01
9.500000E+01
9.600000E+01
9.700000E+01
9.800000E+01
9.900000E+01
1.000000E+02
1.010000E+02
1.020000E+02
1.030000E+02
1.040000E+02
1.050000E+02
1.060000E+02
1.070000E+02
1.080000E+02
1.090000E+02
1.100000E+02
1.110000E+02
1.120000E+02
1.130000E+02
1.140000E+02
1.150000E+02
1.160000E+02
1.170000E+02
1.180000E+02
1.190000E+02
1.200000E+02
1.210000E+02
1.220000E+02
1.230000E+02
1.240000E+02
1.250000E+02
1.260000E+02
1.270000E+02
1.280000E+02
1.290000E+02
1.300000E+02
1.310000E+02
1.320000E+02
1.330000E+02
1.340000E+02
1.350000E+02
1.360000E+02
1.370000E+02
1.380000E+02
1.390000E+02
1.400000E+02
1.410000E+02
1.420000E+02
1.430000E+02
1.440000E+02
1.450000E+02
1.460000E+02
1.470000E+02
1.480000E+02
1.490000E+02
1.500000E+02
1.510000E+02
1.520000E+02
1.530000E+02
1.540000E+02
1.550000E+02
1.560000E+02
1.570000E+02
1.580000E+02
1.590000E+02
1.600000E+02
1.610000E+02
1.620000E+02
1.630000E+02
1.640000E+02
1.650000E+02
1.660000E+02
1.670000E+02
1.680000E+02
1.690000E+02
1.700000E+02
1.710000E+02
1.720000E+02
1.730000E+02
1.740000E+02
1.750000E+02
1.760000E+02
1.770000E+02
1.780000E+02
[truncated: 164,906 more chars]
