# Supplementary material for: Visualization of porosity and pore size gradients in electrospun scaffolds using laser metrology
Source: PLoS One. 2023 Mar 9;18(3):e0282903. doi: 10.1371/journal.pone.0282903 (PMC9997878; doi:10.1371/journal.pone.0282903)
Supplement: S1 Data — (GZ) [file pone.0282903.s002.gz › data/Thickness&Porosity/171.Porosity.txt]

Porosity
9.079881E+01
7.803107E+01
8.623741E+01
6.432444E+01
8.247053E+01
5.799799E+02
3.937858E+02
1.069231E+02
-1.854423E+02
5.149008E+00
1.982278E+02
9.371112E+01
9.049059E+01
8.920757E+01
7.353767E+01
7.918709E+01
7.994982E+01
7.632320E+01
7.309016E+01
7.036833E+01
7.247233E+01
6.597377E+01
6.286082E+01
6.558222E+01
6.995367E+01
6.568612E+01
7.639366E+01
7.697726E+01
7.813101E+01
8.336830E+01
8.521144E+01
8.724392E+01
8.842844E+01
8.908507E+01
8.927612E+01
8.871931E+01
8.918060E+01
8.861411E+01
8.875573E+01
8.886354E+01
8.850112E+01
8.878069E+01
8.837246E+01
8.826683E+01
8.845930E+01
8.827954E+01
8.807989E+01
8.817563E+01
8.808536E+01
8.824250E+01
8.799741E+01
8.806532E+01
8.800493E+01
8.804939E+01
8.807166E+01
8.768742E+01
8.755202E+01
8.771418E+01
8.770266E+01
8.769206E+01
8.733273E+01
8.741082E+01
8.748885E+01
8.745931E+01
8.734484E+01
8.732686E+01
8.728914E+01
8.725531E+01
8.722984E+01
8.727911E+01
8.702747E+01
8.709773E+01
8.726997E+01
8.703560E+01
8.693806E+01
8.681909E+01
8.688894E+01
8.686224E+01
8.684777E+01
8.701213E+01
8.699607E+01
8.697711E+01
8.680159E+01
8.687941E+01
8.698051E+01
8.682298E+01
8.674659E+01
8.678612E+01
8.666379E+01
8.680947E+01
8.676906E+01
8.678196E+01
8.670128E+01
8.675582E+01
8.664892E+01
8.688609E+01
8.691267E+01
8.691187E+01
8.687076E+01
8.691612E+01
8.704354E+01
8.686920E+01
8.696767E+01
8.696008E+01
8.697014E+01
8.702559E+01
8.700188E+01
8.713394E+01
8.714554E+01
8.711502E+01
8.712267E+01
8.734019E+01
8.706959E+01
8.720452E+01
8.720722E+01
8.716491E+01
8.722861E+01
8.734991E+01
8.743746E+01
8.742128E+01
8.742682E+01
8.764246E+01
8.761481E+01
8.752292E+01
8.747869E+01
8.768370E+01
8.772782E+01
8.790024E+01
8.790109E+01
8.789782E+01
8.784624E+01
8.800715E+01
8.811933E+01
8.813568E+01
8.792625E+01
8.801870E+01
8.806854E+01
8.804634E+01
8.842309E+01
8.832989E+01
8.820098E+01
8.845389E+01
8.846764E+01
8.832927E+01
8.854385E+01
8.851931E+01
8.857143E+01
8.827489E+01
8.875536E+01
8.858517E+01
8.839507E+01
8.847840E+01
8.883684E+01
8.875845E+01
8.904693E+01
8.949955E+01
8.645166E+01
8.667515E+01
8.497552E+01
8.222185E+01
8.063049E+01
7.939224E+01
7.724868E+01
7.436431E+01
7.297014E+01
7.137292E+01
7.316876E+01
7.224862E+01
7.086182E+01
7.694255E+01
7.552368E+01
7.435153E+01
7.138121E+01
7.522606E+01
7.043115E+01
7.948848E+01
7.311479E+01
7.761280E+01
5.559600E+01
4.183742E+01
6.804679E+01
3.866788E+01
5.144271E+01
7.606052E+00
3.783201E+01
-7.108147E+00
4.911176E+01
4.355422E+01
5.943587E+01
1.821621E+01
4.539452E+01
-1.684439E+02
-2.524571E+02
8.033602E+01
-1.773248E+02
-4.841724E+02
-6.842208E+02
-7.767638E+02
-8.662111E+02
-9.174939E+02
-9.589954E+02
1.285960E+02
1.273580E+02
1.454162E+02
8.505819E+01
8.474019E+01
1.422346E+02
1.186894E+02
3.915620E+01
-8.445994E+01
2.103401E+02
1.306652E+02
9.526228E+01
9.083333E+01
8.185831E+01
8.621847E+01
7.727713E+01
7.169077E+01
7.368561E+01
6.827148E+01
7.108823E+01
7.034790E+01
6.575022E+01
6.168654E+01
6.358569E+01
7.076881E+01
7.533456E+01
7.732892E+01
7.748168E+01
7.752177E+01
8.275032E+01
8.538321E+01
8.795998E+01
8.982879E+01
8.915540E+01
8.977656E+01
8.910877E+01
8.939320E+01
8.906041E+01
8.865066E+01
8.891371E+01
8.878820E+01
8.853865E+01
8.840275E+01
8.882941E+01
8.849817E+01
8.836687E+01
8.807855E+01
8.808110E+01
8.812381E+01
8.810461E+01
8.795736E+01
8.816941E+01
8.813959E+01
8.813244E+01
8.797692E+01
8.757079E+01
8.765870E+01
8.764977E+01
8.783228E+01
8.755740E+01
8.725041E+01
8.782646E+01
8.769377E+01
8.761153E+01
8.752887E+01
8.722715E+01
8.724565E+01
8.723475E+01
8.717949E+01
8.715460E+01
8.719912E+01
8.709749E+01
8.710494E+01
8.691972E+01
8.698112E+01
8.706554E+01
8.694710E+01
8.685034E+01
8.694973E+01
8.709605E+01
8.682491E+01
8.675301E+01
8.679986E+01
8.684491E+01
8.683430E+01
8.679370E+01
8.681452E+01
8.682352E+01
8.681009E+01
8.678654E+01
8.677725E+01
8.676957E+01
8.674826E+01
8.688271E+01
8.686050E+01
8.677306E+01
8.681966E+01
8.679150E+01
8.699095E+01
8.699538E+01
8.689371E+01
8.698266E+01
8.700648E+01
8.699929E+01
8.697347E+01
8.709427E+01
8.708925E+01
8.709704E+01
8.716225E+01
8.706637E+01
8.703052E+01
8.706353E+01
8.705254E+01
8.723413E+01
8.730846E+01
8.720489E+01
8.734656E+01
8.733136E+01
8.735661E+01
8.739971E+01
8.756460E+01
8.734996E+01
8.746398E+01
8.754858E+01
8.773990E+01
8.793945E+01
8.782319E+01
8.785107E+01
8.786343E+01
8.779242E+01
8.791227E+01
8.781876E+01
8.786703E+01
8.823938E+01
8.804496E+01
8.811665E+01
8.822283E+01
8.821951E+01
8.893445E+01
8.884758E+01
8.832603E+01
8.820814E+01
8.855581E+01
8.859094E+01
8.827792E+01
8.839270E+01
8.875193E+01
8.851540E+01
8.879932E+01
8.874246E+01
8.877861E+01
8.915682E+01
8.815134E+01
8.889628E+01
8.864916E+01
8.815051E+01
8.604630E+01
8.591960E+01
8.427483E+01
8.189577E+01
7.901691E+01
7.815743E+01
7.697580E+01
7.522019E+01
7.383514E+01
7.379170E+01
7.242413E+01
7.477356E+01
7.512729E+01
7.565493E+01
7.120753E+01
7.808327E+01
7.540926E+01
6.398954E+01
6.577591E+01
7.644959E+01
6.428215E+01
6.892794E+01
3.885285E+01
7.500572E+01
6.166286E+01
-1.340478E+02
6.121829E+01
4.398269E+01
5.039350E+01
5.188031E+01
4.261725E+01
6.365297E+01
7.352375E+01
4.003883E+01
3.316640E+01
-3.942903E+01
6.095672E+00
8.217103E+01
-3.538149E+02
-1.108677E+03
-1.466250E+03
-1.718767E+03
-1.876110E+03
-2.103270E+03
-2.067050E+03
9.177919E+01
1.185791E+02
8.979577E+01
7.781964E+01
8.788281E+01
1.807390E+02
4.700466E+00
6.234312E+01
2.960404E+01
4.257753E+02
9.454456E+02
9.421029E+01
8.179534E+01
7.786691E+01
9.105691E+01
8.001092E+01
7.493800E+01
7.583136E+01
7.380972E+01
7.158101E+01
7.442221E+01
7.015604E+01
6.503428E+01
7.045742E+01
7.237692E+01
7.213158E+01
7.547398E+01
7.470024E+01
7.857199E+01
8.292109E+01
8.542269E+01
8.751132E+01
8.899887E+01
8.896914E+01
8.855093E+01
8.838307E+01
8.849264E+01
8.853362E+01
8.860666E+01
8.855476E+01
8.814132E+01
8.896020E+01
8.855035E+01
8.832956E+01
8.857773E+01
8.818171E+01
8.846418E+01
8.835282E+01
8.823243E+01
8.821508E+01
8.825347E+01
8.810821E+01
8.806688E+01
8.790857E+01
8.783085E+01
8.732825E+01
8.780207E+01
8.791809E+01
8.796400E+01
8.780142E+01
8.757382E+01
8.743997E+01
8.743542E+01
8.714442E+01
8.745774E+01
8.739859E+01
8.716492E+01
8.726113E+01
8.730022E+01
8.722846E+01
8.717571E+01
8.700913E+01
8.708200E+01
8.695549E+01
8.690026E+01
8.715208E+01
8.706073E+01
8.694124E+01
8.688471E+01
8.693287E+01
8.684858E+01
8.690689E+01
8.679388E+01
8.678222E+01
8.682828E+01
8.660156E+01
8.702154E+01
8.681087E+01
8.677928E+01
8.668856E+01
8.660108E+01
8.678612E+01
8.670886E+01
8.686360E+01
8.680415E+01
8.680340E+01
8.692123E+01
8.670235E+01
8.684687E+01
8.697196E+01
8.711889E+01
8.701570E+01
8.692741E+01
8.686077E+01
8.693394E+01
8.691338E+01
8.699615E+01
8.710835E+01
8.706917E+01
8.710352E+01
8.723374E+01
8.724328E+01
8.717814E+01
8.729644E+01
8.742374E+01
8.722407E+01
8.734988E+01
8.741458E+01
8.738266E+01
8.742837E+01
8.743244E+01
8.742463E+01
8.757044E+01
8.765204E+01
8.763968E+01
8.760896E+01
8.772815E+01
8.793365E+01
8.794238E+01
8.778578E+01
8.792428E+01
8.782602E+01
8.804079E+01
8.814764E+01
8.837294E+01
8.817240E+01
8.825529E+01
8.844667E+01
8.828583E+01
8.787440E+01
8.863521E+01
8.843223E+01
8.839858E+01
8.881092E+01
8.849648E+01
8.809109E+01
8.843803E+01
8.887752E+01
8.894169E+01
8.897134E+01
8.892162E+01
8.822345E+01
8.856935E+01
8.888837E+01
8.925038E+01
8.872935E+01
8.739210E+01
8.602067E+01
8.480535E+01
8.314540E+01
8.005993E+01
7.422872E+01
7.797578E+01
7.884306E+01
7.113271E+01
7.187134E+01
7.134059E+01
7.239514E+01
7.239554E+01
7.257111E+01
7.270970E+01
6.688204E+01
7.840865E+01
7.347761E+01
6.939625E+01
8.024407E+01
7.931853E+01
6.839402E+01
6.301202E+01
6.574539E+01
5.989534E+01
4.199835E+01
3.832013E+01
5.785412E+01
4.355984E+01
4.360205E+01
5.344388E+01
7.208129E+01
4.888904E+01
5.088000E+01
-1.179365E+01
5.044334E+01
-1.769558E+01
1.864611E+01
-6.064307E+02
-2.516003E+03
-2.910891E+03
-4.917891E+03
-3.773970E+03
-4.626299E+03
-6.507810E+03
6.728065E+01
9.672854E+01
1.892827E+02
8.852056E+01
8.926381E+01
2.810837E+01
7.002754E+02
-5.381868E+02
5.845371E+01
-3.576162E+01
-9.334522E+01
9.115985E+01
8.504846E+01
7.422540E+01
7.208905E+01
7.566474E+01
7.721042E+01
7.658028E+01
8.162098E+01
7.688446E+01
7.431434E+01
7.076462E+01
6.885637E+01
6.844704E+01
7.079066E+01
7.452966E+01
8.143210E+01
8.212399E+01
8.560586E+01
8.299569E+01
8.613082E+01
8.768743E+01
8.952281E+01
8.904155E+01
8.902389E+01
8.925037E+01
8.865644E+01
8.839628E+01
8.883322E+01
8.869411E+01
8.864012E+01
8.853085E+01
8.814963E+01
8.835399E+01
8.865840E+01
8.838468E+01
8.842194E+01
8.845510E+01
8.830508E+01
8.818646E+01
8.820196E+01
8.789514E+01
8.779370E+01
8.783143E+01
8.777583E+01
8.760201E+01
8.778960E+01
8.762128E+01
8.768090E+01
8.776850E+01
8.762856E+01
8.754684E+01
8.750794E+01
8.732871E+01
8.751886E+01
8.744007E+01
8.729936E+01
8.743234E+01
8.724353E+01
8.711807E+01
8.689971E+01
8.679939E+01
8.711819E+01
8.709026E+01
8.697971E+01
8.691227E+01
8.675026E+01
8.698101E+01
8.699687E+01
8.691216E+01
8.683673E+01
8.685502E+01
8.676125E+01
8.679881E+01
8.678266E+01
8.688348E+01
8.685424E+01
8.670079E+01
8.681941E+01
8.683419E+01
8.672670E+01
8.687023E+01
8.683665E+01
8.675869E+01
8.677215E+01
8.687293E+01
8.708527E+01
8.692068E+01
8.678118E+01
8.682443E+01
8.686409E+01
8.695985E+01
8.689237E+01
8.694372E+01
8.701415E+01
8.698323E+01
8.696248E+01
8.718793E+01
8.711385E+01
8.703457E+01
8.709619E+01
8.714041E+01
8.720824E+01
8.715324E+01
8.743090E+01
8.739606E+01
8.734043E+01
8.728516E+01
8.731188E+01
8.739341E+01
8.749500E+01
8.744483E+01
8.753051E+01
8.772958E+01
8.765607E+01
8.770985E+01
8.771779E+01
8.783240E+01
8.777379E+01
8.782485E+01
8.794531E+01
8.790921E+01
8.797893E+01
8.820762E+01
8.862903E+01
8.826234E+01
8.834225E+01
8.834345E+01
8.840547E+01
8.851401E+01
8.838970E+01
8.835965E+01
8.849681E+01
8.880962E+01
8.869183E+01
8.862869E+01
8.859382E+01
8.857054E+01
8.870157E+01
8.865431E+01
8.865018E+01
8.863143E+01
8.876332E+01
8.874895E+01
8.866855E+01
8.866494E+01
8.756402E+01
8.672525E+01
8.475349E+01
8.282726E+01
8.134163E+01
7.808269E+01
7.565265E+01
7.651611E+01
7.188949E+01
7.358640E+01
7.429055E+01
7.446920E+01
7.064464E+01
7.299246E+01
7.053302E+01
7.760501E+01
7.249164E+01
6.795186E+01
6.282701E+01
6.969758E+01
7.232372E+01
6.101858E+01
6.264127E+01
4.282547E+01
5.173787E+01
5.568297E+01
7.101091E+01
5.339518E+01
3.525913E+01
4.935298E+01
5.618894E+01
4.763492E+01
-8.088783E-01
-4.574990E+01
-3.972723E+01
-8.734672E+01
-3.250587E+01
6.287549E+03
5.264758E+01
3.256192E+01
4.412345E+01
3.238467E+01
2.294823E+01
1.745960E+01
1.075706E+01
6.634282E+01
1.116367E+02
1.032073E+02
6.799093E+01
7.609689E+01
3.312845E+01
1.046743E+02
7.117088E+01
3.412676E+01
6.541229E+01
-8.106424E+02
8.867909E+01
8.704723E+01
7.333874E+01
6.500181E+01
7.120259E+01
7.421934E+01
7.374235E+01
7.463943E+01
7.382120E+01
7.081314E+01
6.936398E+01
6.883899E+01
6.514374E+01
6.848813E+01
7.300216E+01
7.618442E+01
7.870809E+01
8.042324E+01
8.318089E+01
8.499791E+01
8.642764E+01
8.828287E+01
8.876511E+01
8.894602E+01
8.872657E+01
8.858024E+01
8.825829E+01
8.852166E+01
8.877953E+01
8.863398E+01
8.825299E+01
8.822962E+01
8.838637E+01
8.848133E+01
8.834818E+01
8.812676E+01
8.813076E+01
8.819602E+01
8.829967E+01
8.818092E+01
8.793334E+01
8.781372E+01
8.786286E+01
8.779260E+01
8.785823E+01
8.789281E+01
8.780767E+01
8.769749E+01
8.777051E+01
8.743019E+01
8.753630E+01
8.752844E+01
8.751233E+01
8.737766E+01
8.737450E+01
8.733979E+01
8.734176E+01
8.725195E+01
8.722677E+01
8.708023E+01
8.704694E+01
8.700439E+01
8.687864E+01
8.690425E+01
8.702460E+01
8.701681E+01
8.684802E+01
8.692458E+01
8.688654E+01
8.696300E+01
8.691011E+01
8.690687E+01
8.677789E+01
8.684603E+01
8.684852E+01
8.692989E+01
8.683074E+01
8.668715E+01
8.700573E+01
8.656846E+01
8.682914E+01
8.674248E+01
8.648342E+01
8.668785E+01
8.693730E+01
8.689950E+01
8.687321E+01
8.702578E+01
8.690413E+01
8.697924E+01
8.689392E+01
8.705478E+01
8.701113E+01
8.699100E+01
8.701211E+01
8.710304E+01
8.700716E+01
8.696091E+01
8.716535E+01
8.701263E+01
8.704973E+01
8.708229E+01
8.701931E+01
8.735974E+01
8.738770E+01
8.718644E+01
8.727856E+01
8.729887E+01
8.747881E+01
8.757591E+01
8.754089E+01
8.761693E+01
8.766382E+01
8.760310E+01
8.760254E+01
8.775765E+01
8.782654E+01
8.773138E+01
8.781000E+01
8.789561E+01
8.796408E+01
8.786931E+01
8.803015E+01
8.852469E+01
8.802854E+01
8.824908E+01
8.821156E+01
8.827524E+01
8.844552E+01
8.847196E+01
8.837716E+01
8.845213E+01
8.847043E+01
8.853435E+01
8.859870E+01
8.858312E+01
8.895037E+01
8.911852E+01
8.862590E+01
8.874025E+01
8.892955E+01
8.879656E+01
8.832923E+01
8.715305E+01
8.795352E+01
8.721043E+01
8.642758E+01
8.427509E+01
8.184532E+01
8.079175E+01
7.579327E+01
7.474741E+01
7.346206E+01
6.909093E+01
7.074750E+01
7.120762E+01
7.177230E+01
7.499038E+01
7.483072E+01
7.435275E+01
7.344152E+01
6.570696E+01
6.678575E+01
6.921873E+01
7.237507E+01
6.660791E+01
7.708303E+01
6.633978E+01
6.081289E+01
4.333115E+01
5.270990E+01
5.524409E+01
5.346205E+01
4.458068E+01
6.078617E+01
4.267063E+01
2.359623E+01
1.795309E+01
-1.184931E+02
-1.154656E+02
-1.340398E+02
1.153011E+01
-3.907692E+00
3.000494E+01
5.992191E+01
2.308084E+02
-1.483325E+02
-1.220701E+02
-2.558640E+02
-9.509453E+01
2.382252E+01
7.696560E+01
8.137573E+01
8.344747E+01
9.185197E+01
2.484963E+02
9.509452E+01
1.123915E+02
-1.811106E+01
-3.427218E+02
-2.691643E+03
8.597315E+01
7.137342E+01
7.021277E+01
7.255658E+01
6.572808E+01
6.834604E+01
7.012369E+01
7.282008E+01
6.904869E+01
6.756492E+01
7.713452E+01
6.547638E+01
6.658391E+01
6.750485E+01
7.017286E+01
7.163807E+01
7.510716E+01
7.902038E+01
8.160139E+01
8.410269E+01
8.717349E+01
8.818417E+01
8.868669E+01
8.869960E+01
8.920958E+01
8.921088E+01
8.803466E+01
8.822881E+01
8.837292E+01
8.893483E+01
8.829778E+01
8.872176E+01
8.827961E+01
8.833889E+01
8.814944E+01
8.790689E+01
8.814623E+01
8.804138E+01
8.800212E+01
8.818018E+01
8.804652E+01
8.778700E+01
8.783197E+01
8.778982E+01
8.782842E+01
8.763437E+01
8.758972E+01
8.762777E+01
8.742076E+01
8.751793E+01
8.762251E+01
8.746843E+01
8.728104E+01
8.733738E+01
8.740085E+01
8.726709E+01
8.728998E+01
8.730928E+01
8.738645E+01
8.717189E+01
8.703046E+01
8.722777E+01
8.686118E+01
8.700575E+01
8.702320E+01
8.692895E+01
8.692654E+01
8.694860E+01
8.691714E+01
8.687735E+01
8.685382E+01
8.692620E+01
8.696305E+01
8.685725E+01
8.689594E+01
8.680590E+01
8.673181E+01
8.664151E+01
8.678604E+01
8.666505E+01
8.670296E+01
8.672870E+01
8.674147E+01
8.697408E+01
8.687468E+01
8.688248E+01
8.691245E+01
8.689800E+01
8.682328E+01
8.682038E+01
8.674410E+01
8.689638E+01
8.702870E+01
8.704929E+01
8.702269E+01
8.702103E+01
8.699069E+01
8.698810E+01
8.698994E+01
8.701281E+01
8.698792E+01
8.713670E+01
8.716686E+01
8.722988E+01
8.726534E+01
8.732962E+01
8.723829E+01
8.747254E+01
8.756103E+01
8.757184E+01
8.757951E+01
8.754199E+01
8.757146E+01
8.755995E+01
8.754535E+01
8.774069E+01
8.789269E+01
8.790474E+01
8.792096E+01
8.805596E+01
8.803616E+01
8.789630E+01
8.796295E+01
8.830951E+01
8.797218E+01
8.826852E+01
8.806960E+01
8.839460E+01
8.835857E+01
8.841421E+01
8.851612E+01
8.845356E+01
8.879311E+01
8.851668E+01
8.848461E+01
8.839499E+01
8.836441E+01
8.839853E+01
8.867665E+01
8.890559E+01
8.908909E+01
8.826015E+01
8.843059E+01
8.736098E+01
8.824358E+01
8.870883E+01
8.626480E+01
8.410919E+01
8.334548E+01
7.904286E+01
7.718601E+01
7.483924E+01
7.152660E+01
7.073086E+01
6.826807E+01
7.161987E+01
7.151243E+01
7.823969E+01
7.648863E+01
7.867380E+01
6.701601E+01
7.472121E+01
7.085909E+01
7.539696E+01
8.287245E+01
7.814534E+01
6.866128E+01
7.857782E+01
6.974670E+01
6.124127E+01
6.422508E+01
4.144696E+01
2.361338E+01
2.574951E+00
4.164544E+01
1.955941E+01
2.382123E+01
-3.639308E+00
-1.792551E+01
1.681662E+01
2.201566E+01
5.550731E+01
4.668061E+01
7.597343E+01
8.215707E+01
1.300110E+02
1.563298E+02
1.817899E+02
1.512803E+02
1.990251E+02
5.461558E+01
1.981566E+01
-2.800800E+01
7.369683E+01
1.043600E+02
1.036888E+02
-8.870126E+02
8.062944E+01
-9.272165E+01
1.118177E+02
9.630335E+01
8.696558E+01
5.192418E+01
7.291890E+01
7.192806E+01
6.903636E+01
6.940707E+01
6.906704E+01
6.491973E+01
6.401163E+01
6.581467E+01
6.964840E+01
6.652985E+01
6.698820E+01
6.638731E+01
7.027100E+01
7.329037E+01
7.765865E+01
8.150371E+01
8.310951E+01
8.491429E+01
8.805338E+01
8.799392E+01
8.807639E+01
8.853745E+01
8.815771E+01
8.794486E+01
8.876209E+01
8.845345E+01
8.885949E+01
8.904960E+01
8.871329E+01
8.856086E+01
8.832847E+01
8.841321E+01
8.827077E+01
8.819183E+01
8.801534E+01
8.802445E+01
8.802997E+01
8.793932E+01
8.796651E+01
8.805020E+01
8.777436E+01
8.779017E+01
8.768930E+01
8.776830E+01
8.772990E+01
8.756075E+01
8.759157E+01
8.745838E+01
8.749713E+01
8.746003E+01
8.756445E+01
8.755799E+01
8.741415E+01
8.732257E+01
8.712521E+01
8.704246E+01
8.718026E+01
8.706843E+01
8.696005E+01
8.704704E+01
8.713477E+01
8.698145E+01
8.718908E+01
8.708907E+01
8.688241E+01
8.688993E+01
8.703521E+01
8.689774E+01
8.682293E+01
8.691720E+01
8.686639E+01
8.698376E+01
8.678942E+01
8.700578E+01
8.682242E+01
8.672528E+01
8.676938E+01
8.668242E+01
8.661975E+01
8.672268E+01
8.670960E+01
8.694762E+01
8.677382E+01
8.683785E+01
8.678530E+01
8.687927E+01
8.696218E+01
8.695851E+01
8.688313E+01
8.700673E+01
8.710642E+01
8.701095E+01
8.704945E+01
8.696937E+01
8.716900E+01
8.720949E+01
8.720136E+01
8.740199E+01
8.714956E+01
8.735520E+01
8.714622E+01
8.742361E+01
8.721658E+01
8.733025E+01
8.733536E+01
8.757661E+01
8.735056E+01
8.746278E+01
8.753280E+01
8.760744E+01
8.754689E+01
8.767651E+01
8.758123E+01
8.767515E+01
8.779885E+01
8.785431E+01
8.805762E+01
8.792140E+01
8.789619E+01
8.795884E+01
8.785607E+01
8.794834E+01
8.814380E+01
8.826034E+01
8.800972E+01
8.860331E+01
8.807950E+01
8.857285E+01
8.814546E+01
8.828063E+01
8.830620E+01
8.843563E+01
8.865763E+01
8.858515E+01
8.847615E+01
8.859509E+01
8.878135E+01
8.863655E+01
8.866216E+01
8.851721E+01
8.890025E+01
8.915305E+01
8.943804E+01
8.838446E+01
8.631695E+01
8.525369E+01
8.216909E+01
8.118769E+01
7.865587E+01
7.851325E+01
7.666874E+01
7.188919E+01
6.930503E+01
7.017222E+01
6.869373E+01
7.329125E+01
7.701896E+01
7.520903E+01
7.124906E+01
7.115262E+01
6.995935E+01
7.378094E+01
7.211424E+01
6.991028E+01
7.378029E+01
6.862156E+01
7.377845E+01
7.574637E+01
7.120552E+01
6.823228E+01
5.086230E+01
4.798752E+01
5.246804E+01
4.033943E+01
5.576837E+01
5.146380E+01
2.005909E+01
5.828751E+01
9.035259E+00
-3.214897E+01
-3.086075E+01
5.179214E+01
2.549013E+02
2.697747E+02
4.840036E+02
5.184445E+02
6.993370E+02
9.775834E+02
2.627707E+01
4.192214E+01
6.938714E+01
8.304962E+01
8.642421E+01
-9.763683E+00
5.987527E+01
2.086810E+02
-5.793771E+01
1.248557E+03
-1.885021E+02
7.776045E+01
5.171780E+01
6.627237E+01
7.303194E+01
7.682136E+01
6.849464E+01
5.874866E+01
6.664627E+01
6.842964E+01
6.752392E+01
6.964773E+01
6.928048E+01
6.812130E+01
6.797507E+01
7.059634E+01
7.485211E+01
7.795271E+01
8.189113E+01
8.442599E+01
8.769713E+01
8.861968E+01
8.914516E+01
8.959969E+01
8.916841E+01
8.893067E+01
8.898394E+01
8.865832E+01
8.865860E+01
8.860966E+01
8.872756E+01
8.862564E+01
8.838933E+01
8.820435E+01
8.821347E+01
8.844311E+01
8.820545E+01
8.813200E+01
8.830260E+01
8.821421E+01
8.805060E+01
8.798768E+01
8.780821E+01
8.788122E+01
8.787386E+01
8.783640E+01
8.765154E+01
8.759045E+01
8.759347E+01
8.768102E+01
8.745916E+01
8.748136E+01
8.734590E+01
8.735746E+01
8.748683E+01
8.731072E+01
8.743532E+01
8.722806E+01
8.733902E+01
8.720800E+01
8.723893E+01
8.708703E+01
8.717578E+01
8.711055E+01
8.709303E+01
8.723765E+01
8.699250E+01
8.699122E+01
8.700221E+01
8.689140E+01
8.674784E+01
8.690341E+01
8.692275E+01
8.683844E+01
8.696875E+01
8.698534E+01
8.700464E+01
8.698826E+01
8.695847E+01
8.672697E+01
8.703301E+01
8.665530E+01
8.692874E+01
8.687350E+01
8.687119E+01
8.692661E+01
8.688774E+01
8.679549E+01
8.682077E+01
8.680506E+01
8.691659E+01
8.693545E+01
8.696713E+01
8.704089E+01
8.700497E+01
8.701049E+01
8.708527E+01
8.695936E+01
8.710412E+01
8.705227E+01
8.714189E+01
8.724648E+01
8.726107E+01
8.716241E+01
8.737480E+01
8.730547E+01
8.737134E+01
8.734877E+01
8.746871E+01
8.747715E+01
8.736777E+01
8.740380E+01
8.743600E+01
8.739136E+01
8.751351E+01
8.766193E+01
8.771170E+01
8.782236E+01
8.784992E+01
8.790835E+01
8.797714E+01
8.784385E+01
8.785585E+01
8.801123E+01
8.825134E+01
8.808561E+01
8.811631E+01
8.819963E+01
8.842846E+01
8.821728E+01
8.838053E+01
8.839387E+01
8.849035E+01
8.853071E+01
8.830912E+01
8.839367E+01
8.849791E+01
8.887139E+01
8.879735E+01
8.879951E+01
8.877320E+01
8.875049E+01
8.841998E+01
8.870530E+01
8.857122E+01
8.792804E+01
8.733174E+01
8.669788E+01
8.552233E+01
8.291143E+01
8.083767E+01
7.923156E+01
7.771470E+01
7.406824E+01
7.334521E+01
7.272858E+01
7.272557E+01
6.625142E+01
7.416130E+01
7.619527E+01
7.716010E+01
7.481687E+01
7.927547E+01
7.445522E+01
7.001376E+01
7.203019E+01
7.301004E+01
7.656426E+01
5.714592E+01
7.185873E+01
7.685700E+01
2.624978E+01
3.386028E+01
3.362568E+01
6.343814E+01
3.266769E+01
4.113711E+01
-3.351337E+00
3.496020E+01
4.950705E+01
5.156657E+01
3.842534E+01
4.594932E+01
-4.018619E+02
1.761124E+02
-1.810084E+02
-3.584056E+02
-2.873797E+02
-4.473543E+02
-3.656974E+02
-3.775229E+02
-2.139739E+02
5.620001E+01
6.592553E+01
3.099578E+01
3.100374E+02
2.582309E+01
9.019202E+01
1.300771E+02
-6.923433E+01
1.646862E+02
-8.705808E-01
7.626422E+01
6.678546E+01
6.637223E+01
6.629138E+01
7.465479E+01
7.332793E+01
6.636800E+01
7.056294E+01
6.647878E+01
6.653233E+01
7.051497E+01
6.725844E+01
6.724548E+01
6.915333E+01
7.167821E+01
7.691000E+01
7.931352E+01
7.986003E+01
8.363021E+01
8.612756E+01
8.874318E+01
8.977289E+01
8.936394E+01
8.902225E+01
8.918222E+01
8.885678E+01
8.858053E+01
8.875588E+01
8.903632E+01
8.913297E+01
8.865495E+01
8.849866E+01
8.822567E+01
8.875048E+01
8.853242E+01
8.824757E+01
8.825185E+01
8.822368E+01
8.805658E+01
8.795415E+01
8.800018E+01
8.798295E+01
8.793940E+01
8.775267E+01
8.766605E+01
8.755349E+01
8.770833E+01
8.751337E+01
8.739169E+01
8.751600E+01
8.738832E+01
8.746326E+01
8.751651E+01
8.745415E+01
8.734998E+01
8.721722E+01
8.711894E+01
8.729061E+01
8.729909E+01
8.719166E+01
8.696188E+01
8.708498E+01
8.711923E+01
8.707892E+01
8.689645E+01
8.682323E+01
8.691739E+01
8.687539E+01
8.697030E+01
8.689192E+01
8.703953E+01
8.699166E+01
8.686310E+01
8.684859E+01
8.683369E+01
8.690168E+01
8.661726E+01
8.681435E+01
8.686425E+01
8.686452E+01
8.700214E+01
8.681992E+01
8.679133E+01
8.691670E+01
8.676804E+01
8.675849E+01
8.684755E+01
8.690145E+01
8.674385E+01
8.680584E+01
8.697999E+01
8.688376E+01
8.694399E+01
8.699329E+01
8.703078E+01
8.697463E+01
8.697365E+01
8.697494E+01
8.712588E+01
8.723767E+01
8.714427E+01
8.714876E+01
8.718517E+01
8.706606E+01
8.714959E+01
8.743253E+01
8.741465E+01
8.728036E+01
8.742501E+01
8.742631E+01
8.759592E+01
8.765156E+01
8.750560E+01
8.757632E+01
8.768640E+01
8.777798E+01
8.771963E+01
8.781380E+01
8.787881E+01
8.784768E+01
8.786678E+01
8.790246E+01
8.803075E+01
8.815935E+01
8.804211E+01
8.827417E+01
8.833387E+01
8.823577E+01
8.812189E+01
8.826330E+01
8.829676E+01
8.848935E+01
8.857347E+01
8.835737E+01
8.811688E+01
8.863443E+01
8.867486E+01
8.835104E+01
8.849412E+01
8.874502E+01
8.888464E+01
8.883001E+01
8.851373E+01
8.886814E+01
8.820818E+01
8.794769E+01
8.728910E+01
8.537101E+01
8.322569E+01
8.030740E+01
7.870813E+01
8.075751E+01
7.795814E+01
7.814718E+01
7.295980E+01
7.692492E+01
7.063802E+01
7.466192E+01
7.739018E+01
7.868604E+01
7.892147E+01
7.723321E+01
7.042146E+01
6.076957E+01
6.767319E+01
7.725072E+01
7.531296E+01
7.679620E+01
7.937172E+01
7.795717E+01
2.670727E+01
5.510045E+01
7.327179E+01
6.852152E+01
6.704667E+01
3.348313E+01
-1.488037E+02
1.340092E+03
1.669308E+01
8.536871E+00
4.713515E+01
5.072061E+01
-2.699224E+02
7.727155E+01
8.264708E+01
8.877612E+01
7.991025E+01
6.804771E+01
6.073605E+01
6.126903E+01
-3.097602E+02
7.522038E+00
5.060095E+01
3.572999E+01
5.705113E+01
7.005199E+01
7.842113E+01
1.208721E+02
3.926469E+01
-1.103529E+03
-6.190024E+01
7.718473E+01
7.218313E+01
7.188118E+01
6.753658E+01
8.438972E+01
7.998162E+01
7.043747E+01
6.404244E+01
6.453628E+01
6.584416E+01
6.881146E+01
7.002927E+01
6.948445E+01
6.700228E+01
7.117210E+01
7.210818E+01
7.831097E+01
8.136439E+01
8.453027E+01
8.694991E+01
8.785931E+01
8.818388E+01
8.886475E+01
8.962973E+01
8.902647E+01
8.885185E+01
8.878295E+01
8.844525E+01
8.865207E+01
8.882335E+01
8.869525E+01
8.842136E+01
8.811605E+01
8.825900E+01
8.843321E+01
8.837198E+01
8.815383E+01
8.803725E+01
8.779315E+01
8.799045E+01
8.813995E+01
8.792421E+01
8.789135E+01
8.796320E+01
8.777440E+01
8.765031E+01
8.767432E+01
8.753028E+01
8.737427E+01
8.748017E+01
8.749220E+01
8.750226E+01
8.752768E+01
8.744112E+01
8.748518E+01
8.735277E+01
8.749677E+01
8.725727E+01
8.720543E+01
8.719491E+01
8.711417E+01
8.719303E+01
8.712398E+01
8.706013E+01
8.703873E+01
8.695642E+01
8.692378E+01
8.693453E+01
8.681780E+01
8.704791E+01
8.715020E+01
8.690482E+01
8.677449E+01
8.711095E+01
8.697444E+01
8.679244E+01
8.678725E+01
8.681564E+01
8.679846E+01
8.673113E+01
8.678390E+01
8.685505E+01
8.692675E+01
8.688200E+01
8.687751E+01
8.703611E+01
8.703612E+01
8.707122E+01
8.700459E+01
8.692222E+01
8.696837E+01
8.699089E+01
8.702049E+01
8.695670E+01
8.699242E+01
8.714991E+01
8.699187E+01
8.707743E+01
8.714051E+01
8.704754E+01
8.726040E+01
8.728599E+01
8.719821E+01
8.723927E+01
8.725746E+01
8.731997E+01
8.746060E+01
8.725456E+01
8.754107E+01
8.743454E+01
8.752311E+01
8.751908E+01
8.767349E+01
8.775270E+01
8.785073E+01
8.793077E+01
8.774184E+01
8.791210E+01
8.788474E+01
8.784195E+01
8.797290E+01
8.778837E+01
8.815326E+01
8.812307E+01
8.831118E+01
8.829749E+01
8.808162E+01
8.819060E+01
8.814035E+01
8.810760E+01
8.837016E+01
8.854847E+01
8.859725E+01
8.865887E+01
8.832973E+01
8.840313E+01
8.852778E+01
8.892562E+01
8.888497E+01
8.837871E+01
8.849938E+01
8.861232E+01
8.899653E+01
8.846871E+01
8.897707E+01
8.832976E+01
8.744467E+01
8.622506E+01
8.378634E+01
8.235395E+01
8.086274E+01
8.072210E+01
7.903504E+01
7.734055E+01
7.793002E+01
7.840732E+01
7.353979E+01
7.641427E+01
7.815008E+01
7.475461E+01
7.975508E+01
8.275926E+01
8.098087E+01
7.586776E+01
6.980284E+01
8.069928E+01
7.042459E+01
7.760815E+01
6.844058E+01
4.904359E+01
5.193504E+01
4.321583E+01
4.995858E+01
-7.321373E+00
4.808991E+01
-4.352382E+00
-4.723202E+01
2.386026E+03
5.629213E+01
-4.207357E+02
8.497537E+00
5.721821E+01
-4.874700E+01
3.332319E+02
1.280264E+02
5.111305E+02
2.875316E+02
1.814376E+02
1.373359E+02
1.231475E+02
-2.436739E+01
5.750974E+01
3.099190E+01
2.968795E+01
1.862471E+00
1.439542E+01
1.020157E+01
2.360730E+01
5.142106E+01
2.029504E+02
6.646861E+01
7.218766E+01
6.848334E+01
7.134985E+01
7.622757E+01
7.485948E+01
7.461137E+01
7.095915E+01
6.065120E+01
6.569374E+01
6.465335E+01
6.750447E+01
6.582321E+01
6.450473E+01
6.790556E+01
7.017116E+01
7.419519E+01
7.656137E+01
7.948348E+01
8.445290E+01
8.702302E+01
8.850161E+01
8.826322E+01
8.882880E+01
8.880287E+01
8.948381E+01
8.871137E+01
8.796517E+01
8.811080E+01
8.896909E+01
8.894531E+01
8.875930E+01
8.864860E+01
8.844048E+01
8.851830E+01
8.856450E+01
8.853325E+01
8.833713E+01
8.845112E+01
8.767139E+01
8.793008E+01
8.806269E+01
8.806414E+01
8.801916E+01
8.790253E+01
8.777071E+01
8.781613E+01
8.783408E+01
8.740713E+01
8.746399E+01
8.757597E+01
8.750866E+01
8.759551E+01
8.738320E+01
8.741566E+01
8.740287E+01
8.734670E+01
8.731787E+01
8.723190E+01
8.737270E+01
8.721648E+01
8.707361E+01
8.708337E+01
8.708852E+01
8.693977E+01
8.689580E+01
8.682865E+01
8.695982E+01
8.690518E+01
8.689410E+01
8.688248E+01
8.706020E+01
8.680091E+01
8.688729E+01
8.693986E+01
8.694395E+01
8.694115E+01
8.684104E+01
8.676328E+01
8.668011E+01
8.679572E+01
8.683167E+01
8.679401E+01
8.686163E+01
8.688777E+01
8.695438E+01
8.688401E+01
8.689582E+01
8.692376E+01
8.697401E+01
8.697018E+01
8.699488E+01
8.698672E+01
8.695177E+01
8.698602E+01
8.695434E+01
8.695824E+01
8.710086E+01
8.709397E+01
8.719085E+01
8.730825E+01
8.720334E+01
8.720133E+01
8.732235E+01
8.735968E+01
8.725201E+01
8.744416E+01
8.733797E+01
8.754267E+01
8.760713E+01
8.768119E+01
8.753808E+01
8.756692E+01
8.768173E+01
8.769372E+01
8.770317E+01
8.764300E+01
8.758758E+01
8.780769E+01
8.787764E+01
8.796979E+01
8.785195E+01
8.794485E+01
8.801610E+01
8.790703E+01
8.813744E+01
8.841024E+01
8.828237E+01
8.819008E+01
8.820736E+01
8.808823E+01
8.839571E+01
8.836499E+01
8.861386E+01
8.844848E+01
8.816071E+01
8.855127E+01
8.853008E+01
8.852809E+01
8.844060E+01
8.836928E+01
8.844770E+01
8.879793E+01
8.826746E+01
8.926648E+01
8.888008E+01
8.842536E+01
8.745099E+01
8.534648E+01
8.334519E+01
8.296158E+01
8.143158E+01
8.103454E+01
8.150059E+01
7.989332E+01
7.830045E+01
7.758477E+01
7.732952E+01
7.577194E+01
7.897307E+01
7.999190E+01
7.658964E+01
7.620610E+01
7.939132E+01
7.448245E+01
6.934093E+01
7.229093E+01
6.553835E+01
6.466379E+01
5.968007E+01
5.246977E+01
6.746084E+01
6.027567E+01
8.091232E+01
5.077751E+01
4.535623E+01
1.582085E+01
2.327501E+01
-5.217683E+01
5.617505E+01
4.681424E+01
3.919482E+01
2.672933E+01
5.385564E+01
-4.194137E+01
-1.559380E+02
-2.434830E+02
7.963016E+02
1.826844E+02
6.911482E+02
3.396340E+02
-3.694854E+01
7.186172E+01
6.838029E+01
5.536505E+01
4.890923E+01
5.141013E+02
6.317209E+01
5.362448E+01
3.955670E+01
1.326139E+02
6.087340E+01
6.683090E+01
9.634530E+01
7.502848E+01
7.180311E+01
6.016784E+01
7.042504E+01
7.073673E+01
7.188124E+01
6.574620E+01
6.465452E+01
6.391753E+01
6.241965E+01
6.515375E+01
6.748179E+01
6.942069E+01
7.360946E+01
7.541504E+01
8.227994E+01
8.517533E+01
8.667490E+01
8.768947E+01
8.872756E+01
8.930910E+01
8.913141E+01
8.954150E+01
8.829693E+01
8.842867E+01
8.859772E+01
8.834575E+01
8.844513E+01
8.857932E+01
8.863079E+01
8.855685E+01
8.857946E+01
8.827653E+01
8.824212E+01
8.846681E+01
8.836983E+01
8.822834E+01
8.803025E+01
8.799262E+01
8.796598E+01
8.794941E+01
8.785758E+01
8.771944E+01
8.775775E+01
8.785899E+01
8.793573E+01
8.788039E+01
8.782831E+01
8.746441E+01
8.745729E+01
8.730340E+01
8.743726E+01
8.740562E+01
8.727103E+01
8.730615E+01
8.735503E+01
8.724117E+01
8.712450E+01
8.706566E+01
8.705518E+01
8.704167E+01
8.705432E+01
8.686903E+01
8.687209E+01
8.691674E+01
8.698643E+01
8.687758E+01
8.685552E+01
8.694471E+01
8.677627E+01
8.674755E+01
8.683964E+01
8.677792E+01
8.687671E+01
8.683195E+01
8.668540E+01
8.692566E+01
8.694637E+01
8.674716E+01
8.689108E+01
8.676531E+01
8.675762E+01
8.677392E+01
8.674436E+01
8.681642E+01
8.700187E+01
8.703322E+01
8.708115E+01
8.695436E+01
8.698945E+01
8.678233E+01
8.700872E+01
8.692836E+01
8.713826E+01
8.730725E+01
8.713154E+01
8.711928E+01
8.729980E+01
8.724239E+01
8.704725E+01
8.719910E+01
8.740987E+01
8.732952E+01
8.745642E+01
8.748354E+01
8.730173E+01
8.735569E+01
8.749110E+01
8.750406E+01
8.762779E+01
8.758954E+01
8.760091E+01
8.757437E+01
8.760897E+01
8.772501E+01
8.782962E+01
8.788292E+01
8.792335E+01
8.789423E+01
8.791059E+01
8.812603E+01
8.796154E+01
8.827248E+01
8.835780E+01
8.827247E+01
8.834278E+01
8.836139E+01
8.814587E+01
8.843704E+01
8.850876E+01
8.906617E+01
8.856894E+01
8.840257E+01
8.845375E+01
8.856819E+01
8.903295E+01
8.836718E+01
8.851320E+01
8.839224E+01
8.857231E+01
8.857197E+01
8.904049E+01
8.886429E+01
8.868979E+01
8.732951E+01
8.563468E+01
8.421368E+01
8.375800E+01
8.301274E+01
8.099771E+01
7.945796E+01
7.906085E+01
7.940395E+01
7.968095E+01
7.964161E+01
7.756651E+01
7.680438E+01
8.110675E+01
8.078512E+01
7.903364E+01
8.128271E+01
8.094242E+01
7.332743E+01
7.330700E+01
5.708694E+01
7.248122E+01
3.390451E+01
6.020991E+01
6.501177E+01
6.545904E+01
5.524931E+01
4.371321E+01
3.534023E+01
2.119608E+01
1.887433E+01
-2.197450E+01
5.050763E+01
4.248567E+00
-6.779944E+01
3.104915E+02
-5.476075E+01
-2.325427E+02
-1.090520E+03
-2.615275E+03
-8.956510E+02
-1.273332E+03
-2.421141E+03
8.171274E+03
5.229411E+01
7.574704E+01
7.197763E+01
8.457838E+01
7.350002E+01
-7.122370E+01
5.018304E+01
1.313819E+02
1.337723E+02
-6.378118E+02
1.577948E+03
7.610992E+01
7.022838E+01
6.435931E+01
6.322532E+01
7.072586E+01
6.523089E+01
6.883493E+01
7.414937E+01
6.683216E+01
6.286175E+01
6.341002E+01
6.122397E+01
6.610868E+01
7.011547E+01
6.639194E+01
7.332332E+01
7.677772E+01
8.166966E+01
8.476052E+01
8.631223E+01
8.789804E+01
8.857830E+01
8.874871E+01
8.910242E+01
8.927882E+01
8.844620E+01
8.874206E+01
8.872453E+01
8.898768E+01
8.844069E+01
8.812434E+01
8.846696E+01
8.843996E+01
8.838185E+01
8.827174E+01
8.843504E+01
8.839771E+01
8.839720E+01
8.820960E+01
8.806169E+01
8.803267E+01
8.791974E+01
8.792794E+01
8.792908E+01
8.780013E+01
8.773289E+01
8.776017E+01
8.787438E+01
8.780829E+01
8.749532E+01
8.752624E+01
8.744344E+01
8.741387E+01
8.740888E+01
8.745918E+01
8.742426E+01
8.737762E+01
8.719579E+01
8.710120E+01
8.716802E+01
8.718906E+01
8.686505E+01
8.686081E+01
8.693625E+01
8.703436E+01
8.706614E+01
8.708584E+01
8.698732E+01
8.689708E+01
8.690080E+01
8.720955E+01
8.691111E+01
8.694208E+01
8.707094E+01
8.686379E+01
8.665299E+01
8.678075E+01
8.666653E+01
8.667101E+01
8.678620E+01
8.681792E+01
8.679614E+01
8.674021E+01
8.678864E+01
8.674871E+01
8.689509E+01
8.687733E+01
8.688092E+01
8.693376E+01
8.703526E+01
8.691684E+01
8.677884E+01
8.690929E+01
8.718333E+01
8.714506E+01
8.689028E+01
8.710689E+01
8.703495E+01
8.706395E+01
8.719834E+01
8.722633E+01
8.721885E+01
8.722959E+01
8.737690E+01
8.738852E+01
8.742029E+01
8.740420E+01
8.741304E+01
8.751682E+01
8.741226E+01
8.752690E+01
8.770472E+01
8.771905E+01
8.760962E+01
8.751604E+01
8.750410E+01
8.776499E+01
8.789437E+01
8.785011E+01
8.812720E+01
8.798626E+01
8.802420E+01
8.793801E+01
8.809565E+01
8.810547E+01
8.801354E+01
8.808051E+01
8.798996E+01
8.786589E+01
8.823036E+01
8.836724E+01
8.854959E+01
8.864797E+01
8.850642E+01
8.845916E+01
8.856549E+01
8.873718E+01
8.857378E+01
8.815086E+01
8.894743E+01
8.898498E+01
8.899377E+01
8.877033E+01
8.884729E+01
8.828797E+01
8.872047E+01
8.799798E+01
8.698837E+01
8.547454E+01
8.444447E+01
8.321700E+01
7.939664E+01
7.982591E+01
7.880340E+01
8.007499E+01
7.941815E+01
8.137614E+01
7.958439E+01
7.357284E+01
7.125425E+01
8.029430E+01
8.067752E+01
8.175089E+01
8.094402E+01
7.864297E+01
7.437578E+01
6.585212E+01
6.927332E+01
4.636727E+01
2.616386E+01
7.215383E+01
6.914650E+01
3.498638E+01
4.714542E+01
4.419663E+01
2.765689E+01
2.428427E+01
2.676872E+01
4.292852E+01
5.405243E+01
3.969807E+01
-7.460712E+01
2.311038E+02
1.575176E+02
1.680619E+02
1.529090E+02
1.682404E+02
1.564346E+02
1.585417E+02
1.598405E+02
3.145547E+01
7.696235E+01
7.766354E+01
8.476141E+01
7.952249E+01
6.642530E+01
5.082725E+01
1.038702E+02
-3.399235E+02
7.139142E+00
5.903887E+01
9.720372E+01
8.410251E+01
7.277170E+01
7.329290E+01
8.554277E+01
6.863395E+01
6.835840E+01
7.398403E+01
6.478649E+01
6.265847E+01
6.579606E+01
6.941389E+01
6.488366E+01
6.487126E+01
6.899914E+01
7.345658E+01
7.707932E+01
8.189593E+01
8.451266E+01
8.595857E+01
8.703740E+01
8.819620E+01
8.877366E+01
8.917316E+01
8.914371E+01
8.891615E+01
8.883468E+01
8.866526E+01
8.869034E+01
8.866613E+01
8.860881E+01
8.875711E+01
8.865804E+01
8.850128E+01
8.844379E+01
8.833674E+01
8.829695E+01
8.820930E+01
8.809835E+01
8.798271E+01
8.814361E+01
8.810197E+01
8.816170E+01
8.823823E+01
8.788743E+01
8.786137E+01
8.781645E+01
8.789673E+01
8.776707E+01
8.755319E+01
8.771472E+01
8.753256E+01
8.735495E+01
8.742859E+01
8.741167E+01
8.726277E+01
8.723257E+01
8.726300E+01
8.733195E+01
8.721014E+01
8.713842E+01
8.709178E+01
8.712590E+01
8.715405E+01
8.705711E+01
8.695416E+01
8.705588E+01
8.722387E+01
8.692858E+01
8.687033E+01
8.696913E+01
8.692988E+01
8.695045E+01
8.692248E+01
8.684936E+01
8.670980E+01
8.680321E+01
8.671835E+01
8.681027E+01
8.671432E+01
8.689237E+01
8.669486E+01
8.679589E+01
8.691618E+01
8.697605E+01
8.691983E+01
8.703150E+01
8.703843E+01
8.682851E+01
8.693320E+01
8.709019E+01
8.702336E+01
8.705335E+01
8.706896E+01
8.698851E+01
8.701627E+01
8.699338E+01
8.693305E+01
8.713292E+01
8.740769E+01
8.729523E+01
8.717256E+01
8.725597E+01
8.709108E+01
8.725570E+01
8.732752E+01
8.734254E+01
8.745903E+01
8.740839E+01
8.741921E+01
8.751999E+01
8.761956E+01
8.754530E+01
8.752128E+01
8.751412E+01
8.764784E+01
8.766014E+01
8.793633E+01
8.795344E+01
8.789526E+01
8.801223E+01
8.813657E+01
8.814922E+01
8.809805E+01
8.809153E+01
8.829026E+01
8.824407E+01
8.850408E+01
8.837508E+01
8.826609E+01
8.832754E+01
8.825701E+01
8.843914E+01
8.816901E+01
8.830198E+01
8.858828E+01
8.842658E+01
8.847732E+01
8.852161E+01
8.843106E+01
8.889095E+01
8.871728E+01
8.907718E+01
8.855574E+01
8.842102E+01
8.827028E+01
8.745555E+01
8.687414E+01
8.561802E+01
8.478144E+01
8.318031E+01
8.037120E+01
7.956143E+01
8.222641E+01
8.182832E+01
8.061944E+01
7.847796E+01
7.899770E+01
7.203964E+01
7.421789E+01
7.828698E+01
8.051315E+01
8.202107E+01
8.199286E+01
7.960652E+01
7.530851E+01
7.457865E+01
6.522532E+01
7.321576E+01
8.021281E+01
7.535329E+01
7.206469E+01
5.415310E+01
5.628662E+01
5.042446E+01
6.902001E+01
-4.328606E+02
-8.076695E+01
5.288286E+01
7.044166E+01
6.465130E+01
3.057343E+01
1.178613E+02
1.121381E+02
1.119293E+02
1.100028E+02
1.113718E+02
1.112478E+02
1.107035E+02
1.094691E+02
5.879784E+01
8.128772E+01
8.590769E+01
8.093680E+01
9.038537E+01
7.142638E+01
5.241360E+01
8.397651E+01
6.837959E+01
8.083108E+01
6.382933E+01
6.449893E+01
6.940958E+01
7.344826E+01
8.462359E+01
1.009208E+02
7.716938E+01
7.118606E+01
7.890920E+01
7.235462E+01
6.866030E+01
6.898854E+01
7.495554E+01
6.751384E+01
6.619701E+01
7.056283E+01
7.502805E+01
7.830546E+01
8.244675E+01
8.353671E+01
8.530873E+01
8.710094E+01
8.824614E+01
8.887824E+01
8.891592E+01
8.875828E+01
8.870138E+01
8.882553E+01
8.874866E+01
8.892621E+01
8.824068E+01
8.842322E+01
8.847724E+01
8.844642E+01
8.836187E+01
8.827464E+01
8.854202E+01
8.839864E+01
8.831957E+01
8.841011E+01
8.804100E+01
8.802332E+01
8.811861E+01
8.812227E+01
8.807917E+01
8.786769E+01
8.783245E+01
8.789591E+01
8.788821E+01
8.770647E+01
8.741612E+01
8.765813E+01
8.767636E+01
8.746288E+01
8.747188E+01
8.737465E+01
8.732880E+01
8.732458E+01
8.727432E+01
8.731298E+01
8.729539E+01
8.721299E+01
8.708744E+01
8.713640E+01
8.706172E+01
8.681729E+01
8.701502E+01
8.712496E+01
8.713688E+01
8.693147E+01
8.689742E+01
8.678999E+01
8.674880E+01
8.687909E+01
8.683761E+01
8.681081E+01
8.685831E+01
8.693027E+01
8.680010E+01
8.673558E+01
8.698383E+01
8.684036E+01
8.671905E+01
8.681593E+01
8.690896E+01
8.678213E+01
8.690937E+01
8.686705E+01
8.697235E+01
8.705662E+01
8.701562E+01
8.710092E+01
8.687217E+01
8.692928E+01
8.689617E+01
8.697181E+01
8.714597E+01
8.703837E+01
8.711831E+01
8.699633E+01
8.709069E+01
8.719806E+01
8.723380E+01
8.723949E+01
8.713628E+01
8.726646E+01
8.739392E+01
8.737214E+01
8.739895E+01
8.748982E+01
8.757981E+01
8.765490E+01
8.767111E+01
8.779896E+01
8.775950E+01
8.768672E+01
8.782187E+01
8.786817E+01
8.783727E+01
8.786369E+01
8.800992E+01
8.799912E+01
8.811719E+01
8.807164E+01
8.815586E+01
8.790848E+01
8.820623E+01
8.846184E+01
8.813594E+01
8.797647E+01
8.722987E+01
8.845850E+01
8.832042E+01
8.844998E+01
8.861779E+01
8.861147E+01
8.868265E+01
8.872726E+01
8.853464E+01
8.813097E+01
8.860006E+01
8.829327E+01
8.841264E+01
8.843876E+01
8.822237E+01
8.840865E+01
8.839381E+01
8.787149E+01
8.498966E+01
8.435901E+01
8.519200E+01
8.143640E+01
7.971712E+01
6.897916E+01
7.252410E+01
7.715968E+01
7.818217E+01
7.716719E+01
7.942126E+01
7.484549E+01
8.051947E+01
7.938138E+01
8.021238E+01
7.813295E+01
7.270274E+01
7.626139E+01
6.758276E+01
6.309629E+01
6.383559E+01
7.257696E+01
7.432067E+01
6.699675E+01
7.974300E+01
4.932622E+01
6.709985E+01
5.302795E+01
6.203283E+01
5.509295E+01
6.014774E+01
6.019404E+01
5.613595E+01
5.664368E+01
3.204478E+01
-9.002743E+02
1.844405E+02
7.220024E+02
4.399235E+02
4.596089E+02
4.139810E+02
3.722441E+02
3.172510E+02
6.311069E+01
6.483935E+01
6.520747E+01
6.409823E+01
7.399126E+01
7.628861E+01
6.852284E+01
8.281753E+01
8.190096E+01
7.508314E+01
6.951271E+01
7.001938E+01
7.124382E+01
6.833230E+01
7.194156E+01
6.868779E+01
6.945175E+01
6.819039E+01
7.902250E+01
7.476505E+01
6.818349E+01
7.012309E+01
7.491736E+01
6.802583E+01
6.955327E+01
7.179201E+01
7.510515E+01
7.685335E+01
7.954832E+01
8.204842E+01
8.419745E+01
8.623033E+01
8.903842E+01
8.867262E+01
8.853073E+01
8.864007E+01
8.917376E+01
8.871651E+01
8.855215E+01
8.834578E+01
8.868864E+01
8.874625E+01
8.859344E+01
8.874418E+01
8.868543E+01
8.848887E+01
8.842542E+01
8.831875E+01
8.855292E+01
8.817824E+01
8.812326E+01
8.794804E+01
8.802729E+01
8.799476E+01
8.775943E+01
8.786021E+01
8.770512E+01
8.780455E+01
8.790795E+01
8.781885E+01
8.754400E+01
8.746061E+01
8.770006E+01
8.762079E+01
8.724481E+01
8.736060E+01
8.738683E+01
8.718682E+01
8.725161E+01
8.717056E+01
8.714309E+01
8.705295E+01
8.717700E+01
8.711058E+01
8.703136E+01
8.692433E+01
8.714622E+01
8.696684E+01
8.684631E+01
8.687062E+01
8.694134E+01
8.679971E+01
8.688119E+01
8.685939E+01
8.693911E+01
8.673013E+01
8.678602E+01
8.684262E+01
8.679728E+01
8.680183E+01
8.678864E+01
8.686096E+01
8.685521E+01
8.696144E+01
8.699329E+01
8.681793E+01
8.693456E+01
8.686869E+01
8.674871E+01
8.691068E+01
8.696073E+01
8.675052E+01
8.680433E+01
8.690898E+01
8.708028E+01
8.703980E+01
8.710226E+01
8.714311E+01
8.702286E+01
8.713434E+01
8.724914E+01
8.727702E+01
8.719573E+01
8.716879E+01
8.721588E+01
8.732694E+01
8.742481E+01
8.744494E+01
8.738386E+01
8.745986E+01
8.738687E+01
8.749432E+01
8.747627E+01
8.748401E+01
8.778359E+01
8.773258E+01
8.766134E+01
8.781901E+01
8.784960E+01
8.793799E+01
8.803531E+01
8.792532E+01
8.799218E+01
8.815144E+01
8.838322E+01
8.832255E+01
8.840243E+01
8.834926E+01
8.819013E+01
8.797752E+01
8.792795E+01
8.827652E+01
8.850475E+01
8.837030E+01
8.868950E+01
8.878292E+01
8.882656E+01
8.860032E+01
8.832643E+01
8.866840E+01
8.833563E+01
8.850070E+01
8.832619E+01
8.773643E+01
8.744923E+01
8.893727E+01
8.822307E+01
8.718489E+01
8.647981E+01
8.456240E+01
8.448170E+01
8.304476E+01
8.256768E+01
8.103623E+01
8.118356E+01
7.715460E+01
7.563253E+01
7.473808E+01
7.538721E+01
7.686954E+01
7.862782E+01
7.488686E+01
7.684443E+01
7.849934E+01
7.617083E+01
7.683091E+01
6.836678E+01
7.089742E+01
5.591179E+01
7.270198E+01
5.696296E+01
6.169736E+01
6.152005E+01
6.004932E+01
6.797764E+01
1.828918E+01
5.107372E+01
3.677861E+01
-1.196663E+02
5.132499E+01
2.026339E+01
-1.306711E+01
4.852839E+01
4.829683E+01
8.206737E+01
1.335478E+02
1.802251E+02
2.464309E+02
3.100430E+02
3.121864E+02
3.291070E+02
6.883333E+01
6.761654E+01
6.901109E+01
8.725305E+01
3.001734E+01
4.536757E+01
5.702651E+01
7.436303E+01
7.473298E+01
7.451954E+01
7.993163E+01
7.876002E+01
7.930309E+01
6.513196E+01
7.171989E+01
7.903092E+01
7.041155E+01
6.787034E+01
7.024436E+01
7.142680E+01
6.986743E+01
6.735838E+01
7.076763E+01
6.776441E+01
7.011218E+01
7.347768E+01
7.473338E+01
7.757149E+01
7.963613E+01
8.194656E+01
8.419662E+01
8.671787E+01
8.802587E+01
8.852119E+01
8.886012E+01
8.931063E+01
8.875116E+01
8.898534E+01
8.887570E+01
8.893668E+01
8.868957E+01
8.861066E+01
8.850124E+01
8.860910E+01
8.848796E+01
8.831494E+01
8.826462E+01
8.823510E+01
8.828705E+01
8.807333E+01
8.810417E+01
8.811462E+01
8.801964E+01
8.794052E+01
8.769660E+01
8.782344E+01
8.785688E+01
8.760427E+01
8.771705E+01
8.762142E+01
8.759861E+01
8.773989E+01
8.746255E+01
8.740588E+01
8.737870E+01
8.734945E+01
8.742382E+01
8.743034E+01
8.715824E+01
8.738621E+01
8.722353E+01
8.720053E+01
8.712776E+01
8.727870E+01
8.722549E+01
8.725324E+01
8.708962E+01
8.702446E+01
8.697001E+01
8.700004E+01
8.683807E+01
8.695662E+01
8.695867E+01
8.698518E+01
8.692783E+01
8.686590E+01
8.686929E+01
8.682464E+01
8.677600E+01
8.684117E+01
8.681547E+01
8.689064E+01
8.686523E+01
8.675155E+01
8.685469E+01
8.683261E+01
8.688393E+01
8.694819E+01
8.696363E+01
8.691732E+01
8.700053E+01
8.695937E+01
8.683847E+01
8.702901E+01
8.707497E+01
8.711920E+01
8.718856E+01
8.701966E+01
8.718844E+01
8.715724E+01
8.714599E+01
8.713982E+01
8.715010E+01
8.736992E+01
8.739256E+01
8.742717E+01
8.744581E+01
8.749973E+01
8.736568E+01
8.750522E+01
8.757601E+01
8.751722E+01
8.756554E+01
8.760213E+01
8.792045E+01
8.780817E+01
8.772118E+01
8.769655E+01
8.769111E+01
8.783900E+01
8.797200E+01
8.800769E+01
8.810614E+01
8.802178E+01
8.815516E+01
8.821396E+01
8.818041E+01
8.847406E+01
8.827896E+01
8.818886E+01
8.829077E+01
8.825187E+01
8.860647E+01
8.861316E+01
8.830348E+01
8.839135E+01
8.844357E+01
8.877925E+01
8.865938E+01
8.870629E+01
8.865265E+01
8.864501E+01
8.922969E+01
8.802232E+01
8.884490E+01
8.842546E+01
8.831591E+01
8.756310E+01
8.686798E+01
8.572944E+01
8.364993E+01
8.350437E+01
8.011284E+01
7.839352E+01
7.803780E+01
7.896662E+01
7.851128E+01
7.698565E+01
7.407632E+01
7.675878E+01
8.005420E+01
7.865326E+01
8.170139E+01
8.378085E+01
7.843100E+01
7.672644E+01
7.232801E+01
7.231075E+01
6.923907E+01
6.751645E+01
6.331592E+01
6.854701E+01
6.768099E+01
7.266832E+01
5.877061E+01
3.971815E+01
-4.844228E+01
-1.042978E+01
2.199448E+00
3.331136E+01
3.143685E+01
2.736366E+01
4.118300E+01
4.193289E+01
1.065276E+02
1.916532E+02
2.465672E+02
3.120182E+02
3.397530E+02
3.590030E+02
3.996495E+02
1.750445E+01
8.345758E+01
7.174849E+01
6.599634E+01
4.298490E+01
7.250444E+01
7.003119E+01
7.322660E+01
6.936243E+01
8.111902E+01
7.384943E+01
7.488760E+01
7.786301E+01
6.970292E+01
7.577948E+01
7.253509E+01
7.163438E+01
7.733711E+01
7.564064E+01
7.014696E+01
6.697474E+01
6.413911E+01
7.021977E+01
6.712646E+01
6.574804E+01
7.389548E+01
7.549241E+01
7.706532E+01
7.977519E+01
8.188411E+01
8.360419E+01
8.668750E+01
8.793947E+01
8.884842E+01
8.886946E+01
8.877723E+01
8.902297E+01
8.891418E+01
8.858710E+01
8.864781E+01
8.885330E+01
8.848488E+01
8.826445E+01
8.831481E+01
8.871711E+01
8.852814E+01
8.818238E+01
8.823870E+01
8.831805E+01
8.814647E+01
8.801745E+01
8.812535E+01
8.794477E+01
8.785741E+01
8.793942E+01
8.773887E+01
8.781345E+01
8.765624E+01
8.762824E+01
8.767997E+01
8.753774E+01
8.754116E+01
8.748025E+01
8.736498E+01
8.748132E+01
8.740297E+01
8.749101E+01
8.740639E+01
8.729687E+01
8.719582E+01
8.722877E+01
8.725657E+01
8.715083E+01
8.707963E+01
8.720818E+01
8.707923E+01
8.701280E+01
8.701892E+01
8.678039E+01
8.693230E+01
8.697337E+01
8.696812E+01
8.693100E+01
8.675935E+01
8.688092E+01
8.679113E+01
8.680906E+01
8.690365E+01
8.700328E+01
8.697272E+01
8.689555E+01
8.680555E+01
8.690527E+01
8.686040E+01
8.705245E+01
8.696705E+01
8.682755E+01
8.689322E+01
8.679107E+01
8.679088E+01
8.690026E+01
8.698501E+01
8.704163E+01
8.707198E+01
8.699991E+01
8.715127E+01
8.706672E+01
8.695223E+01
8.713701E+01
8.702593E+01
8.710048E+01
8.717714E+01
8.725524E+01
8.729237E+01
8.722670E+01
8.737859E+01
8.727147E+01
8.741526E+01
8.736383E+01
8.755175E+01
8.755408E+01
8.752814E+01
8.766809E+01
8.758441E+01
8.764437E+01
8.761820E+01
8.769793E+01
8.771726E+01
8.783703E+01
8.793904E+01
8.791559E+01
8.803337E+01
8.800532E+01
8.797622E+01
8.819347E+01
8.822193E+01
8.805278E+01
8.835258E+01
8.816568E+01
8.838480E+01
8.834794E+01
8.835180E+01
8.848894E+01
8.829566E+01
8.810350E+01
8.828005E+01
8.873155E+01
8.849441E+01
8.827477E+01
8.860919E+01
8.866182E+01
8.853299E+01
8.890274E+01
8.886246E+01
8.859928E+01
8.878842E+01
8.901284E+01
8.695133E+01
8.622041E+01
8.510657E+01
8.383127E+01
8.178992E+01
7.907300E+01
7.942928E+01
7.774064E+01
7.604635E+01
7.606228E+01
7.641488E+01
7.505469E+01
7.993478E+01
7.294108E+01
7.695266E+01
7.693210E+01
7.661868E+01
7.753391E+01
7.494341E+01
7.298193E+01
6.548097E+01
7.080413E+01
6.576334E+01
7.936935E+01
5.675964E+01
4.348810E+01
4.778741E+01
3.232451E+01
6.680604E+01
9.482393E+02
-4.531742E+01
2.941311E+01
2.454425E+01
-3.353496E+01
-9.865704E+02
2.862591E+02
-8.727337E+02
-2.589544E+01
-4.954899E+02
-4.561640E+02
-4.698282E+02
-4.551791E+02
-4.752270E+02
-4.636569E+02
5.100187E+01
6.743580E+01
6.560921E+01
7.430709E+01
7.709952E+01
7.570368E+01
7.138709E+01
5.558445E+01
6.189404E+01
7.375250E+01
7.097779E+01
7.137855E+01
7.635322E+01
7.096834E+01
7.425267E+01
6.854189E+01
6.968751E+01
7.160033E+01
7.150261E+01
7.004059E+01
6.496332E+01
6.906866E+01
6.889282E+01
6.302451E+01
6.812141E+01
7.302427E+01
7.558981E+01
7.587555E+01
7.773630E+01
7.977951E+01
8.416258E+01
8.713312E+01
8.795872E+01
8.830657E+01
8.882335E+01
8.882582E+01
8.849223E+01
8.845025E+01
8.830024E+01
8.868393E+01
8.862334E+01
8.828960E+01
8.820470E+01
8.841982E+01
8.841057E+01
8.828378E+01
8.822310E+01
8.810675E+01
8.829606E+01
8.813296E+01
8.813962E+01
8.791735E+01
8.781821E+01
8.797632E+01
8.762812E+01
8.767877E+01
8.771782E+01
8.766774E+01
8.761148E+01
8.750582E+01
8.752035E+01
8.776492E+01
8.749138E+01
8.749013E+01
8.759864E+01
8.762866E+01
8.727475E+01
8.719532E+01
8.742032E+01
8.721377E+01
8.708768E+01
8.713592E+01
8.711468E+01
8.702475E+01
8.707652E+01
8.714763E+01
8.693212E+01
8.709128E+01
8.715215E+01
8.695565E+01
8.692058E+01
8.693351E+01
8.698616E+01
8.693039E+01
8.674208E+01
8.688322E+01
8.696450E+01
8.683481E+01
8.675183E+01
8.684366E+01
8.678677E+01
8.676999E+01
8.686400E+01
8.680906E+01
8.683586E+01
8.687116E+01
8.692357E+01
8.689013E+01
8.689051E+01
8.699523E+01
8.698486E+01
8.698744E+01
8.692587E+01
8.693397E+01
8.699828E+01
8.704471E+01
8.701368E+01
8.704173E+01
8.716739E+01
8.715652E+01
8.707791E+01
8.718815E+01
8.720606E+01
8.725324E+01
8.732899E+01
8.730869E+01
8.737578E+01
8.744268E+01
8.735906E+01
8.744153E+01
8.752882E+01
8.742759E+01
8.745868E+01
8.747707E+01
8.764980E+01
8.777083E+01
8.770553E+01
8.779831E+01
8.797308E+01
8.780102E+01
8.791662E+01
8.802589E+01
8.814301E+01
8.808360E+01
8.825352E+01
8.804914E+01
8.817890E+01
8.824176E+01
8.833880E+01
8.835402E+01
8.881445E+01
8.865282E+01
8.847733E+01
8.858132E+01
8.854274E+01
8.871198E+01
8.857726E+01
8.867509E+01
8.853015E+01
8.873748E+01
8.865517E+01
8.867570E+01
8.878262E+01
8.867293E+01
8.904791E+01
8.952236E+01
8.864221E+01
8.791183E+01
8.692289E+01
8.575196E+01
8.326405E+01
8.098928E+01
8.075894E+01
8.062328E+01
7.786394E+01
7.615887E+01
7.461443E+01
7.602156E+01
7.420704E+01
7.583633E+01
7.598698E+01
7.867399E+01
8.127418E+01
7.636385E+01
7.868777E+01
6.589984E+01
6.823972E+01
7.176145E+01
7.185889E+01
6.590343E+01
7.063493E+01
4.148604E+01
6.989006E+01
5.909078E+01
1.014019E+02
6.361008E+01
-4.506551E-01
6.587050E+01
1.808947E+01
-1.680086E+02
1.196155E+03
-1.069054E+02
-1.883611E+01
2.188845E+02
1.200015E+02
1.131288E+02
1.072652E+02
1.020336E+02
1.094774E+02
1.078723E+02
1.065811E+02
5.446918E+01
1.020691E+02
8.448361E+01
8.370895E+01
6.894665E+01
4.744858E+01
4.696981E+01
4.775829E+01
6.909744E+01
7.998508E+01
7.923402E+01
7.913994E+01
8.814348E+01
7.567802E+01
7.723311E+01
7.606275E+01
6.495071E+01
7.259635E+01
7.477108E+01
7.798479E+01
6.547581E+01
6.691001E+01
7.631350E+01
6.636268E+01
6.975170E+01
7.454554E+01
7.626083E+01
7.777176E+01
7.858844E+01
8.221199E+01
8.389635E+01
8.563300E+01
8.803900E+01
8.872843E+01
8.875909E+01
8.874613E+01
8.896282E+01
8.890028E+01
8.875753E+01
8.894790E+01
8.904529E+01
8.855874E+01
8.833304E+01
8.864724E+01
8.867980E+01
8.841044E+01
8.819313E+01
8.827089E+01
8.822879E+01
8.842080E+01
8.816748E+01
8.819669E+01
8.820401E+01
8.795089E+01
8.765833E+01
8.772629E+01
8.790784E+01
8.781788E+01
8.776307E+01
8.765667E+01
8.765611E+01
8.775385E+01
8.761159E+01
8.770756E+01
8.758379E+01
8.735572E+01
8.724984E+01
8.727214E+01
8.725921E+01
8.723422E+01
8.718731E+01
8.713433E+01
8.701222E+01
8.699132E+01
8.710034E+01
8.702872E+01
8.697787E+01
8.691864E+01
8.698508E+01
8.688828E+01
8.683558E+01
8.685387E+01
8.697620E+01
8.706800E+01
8.694050E+01
8.682239E+01
8.696078E+01
8.692331E+01
8.684556E+01
8.683741E+01
8.687666E+01
8.688600E+01
8.674755E+01
8.680933E+01
8.694432E+01
8.684003E+01
8.700957E+01
8.690860E+01
8.678926E+01
8.690982E+01
8.717304E+01
8.717395E+01
8.707563E+01
8.713789E+01
8.703193E+01
8.692835E+01
8.712697E+01
8.720697E+01
8.712101E+01
8.709460E+01
8.714280E+01
8.722787E+01
8.733614E+01
8.719019E+01
8.739811E+01
8.739215E+01
8.738837E+01
8.733432E+01
8.748290E+01
8.748246E+01
8.757713E+01
8.744950E+01
8.758789E+01
8.771084E+01
8.768369E+01
8.771692E+01
8.789396E+01
8.783166E+01
8.787435E+01
8.798390E+01
8.807721E+01
8.797637E+01
8.802392E+01
8.819828E+01
8.817980E+01
8.847444E+01
8.819271E+01
8.844110E+01
8.848425E+01
8.842295E+01
8.856168E+01
8.843009E+01
8.863814E+01
8.865716E+01
8.840907E+01
8.869041E+01
8.884637E+01
8.875674E+01
8.885188E+01
8.875632E+01
8.876609E+01
8.892910E+01
8.861187E+01
8.886347E+01
8.901641E+01
8.925559E+01
8.898482E+01
8.808074E+01
8.642900E+01
8.464829E+01
8.275061E+01
8.125471E+01
7.934194E+01
7.873550E+01
7.715239E+01
7.308360E+01
7.225491E+01
7.226512E+01
7.407281E+01
7.358689E+01
7.724334E+01
7.781160E+01
7.617914E+01
7.709110E+01
7.522403E+01
7.953834E+01
6.525745E+01
6.665090E+01
7.398698E+01
7.460985E+01
6.896614E+01
4.373501E+01
6.153532E+01
5.998903E+01
1.074532E+02
1.006313E+02
7.368658E+01
4.609094E+01
2.647092E+01
-5.684200E+01
9.364874E+00
-1.380869E+01
6.999128E+01
1.220094E+02
1.246203E+02
1.228453E+02
1.269473E+02
1.247031E+02
1.201466E+02
1.164132E+02
1.243073E+02
2.018470E+01
1.045919E+02
8.572286E+01
7.920025E+01
7.041968E+01
7.708243E+01
7.977390E+01
5.505971E+01
6.886642E+01
7.645257E+01
8.552870E+01
9.057029E+01
7.816294E+01
6.593896E+01
6.445784E+01
6.936314E+01
6.738699E+01
6.937272E+01
6.769908E+01
6.763040E+01
6.306558E+01
6.722991E+01
6.764248E+01
6.848250E+01
7.001056E+01
7.315447E+01
7.361263E+01
7.335518E+01
7.801922E+01
8.202931E+01
8.504765E+01
8.611362E+01
8.775553E+01
8.837378E+01
8.870774E+01
8.863003E+01
8.870616E+01
8.916254E+01
8.878534E+01
8.885031E+01
8.833877E+01
8.878241E+01
8.875279E+01
8.845473E+01
8.851988E+01
8.834160E+01
8.875514E+01
8.831749E+01
8.846066E+01
8.827696E+01
8.825830E+01
8.797743E+01
8.790937E+01
8.775251E+01
8.771035E+01
8.776490E+01
8.782141E+01
8.778913E+01
8.773808E+01
8.766656E+01
8.750093E+01
8.761157E+01
8.724624E+01
8.747977E+01
8.759521E+01
8.738338E+01
8.738294E+01
8.727856E+01
8.728820E+01
8.700579E+01
8.713334E+01
8.730802E+01
8.714046E+01
8.719830E+01
8.707100E+01
8.718129E+01
8.706180E+01
8.697830E+01
8.697466E+01
8.692207E+01
8.687169E+01
8.685886E+01
8.694777E+01
8.678433E+01
8.699070E+01
8.687767E+01
8.690841E+01
8.697212E+01
8.691090E+01
8.676665E+01
8.674916E+01
8.686815E+01
8.685719E+01
8.698230E+01
8.706942E+01
8.703025E+01
8.672790E+01
8.702126E+01
8.698502E+01
8.692512E+01
8.687611E+01
8.695498E+01
8.714262E+01
8.696928E+01
8.708960E+01
8.706961E+01
8.707823E+01
8.722037E+01
8.708075E+01
8.708646E+01
8.720742E+01
8.726365E+01
8.719814E+01
8.731397E+01
8.736646E+01
8.741245E+01
8.732335E+01
8.734240E+01
8.735653E+01
8.747453E+01
8.759179E+01
8.758231E+01
8.753025E+01
8.751879E+01
8.782205E+01
8.779693E+01
8.775517E+01
8.797209E+01
8.796500E+01
8.798991E+01
8.783033E+01
8.779674E+01
8.800540E+01
8.809640E+01
8.818602E+01
8.808260E+01
8.822424E+01
8.817261E+01
8.797254E+01
8.830910E+01
8.878929E+01
8.843582E+01
8.835728E+01
8.853518E+01
8.850715E+01
8.870918E+01
8.845617E+01
8.842629E+01
8.882774E+01
8.868957E+01
8.865032E+01
8.899835E+01
8.881329E+01
8.873494E+01
8.823301E+01
8.839107E+01
8.817619E+01
8.766156E+01
8.579658E+01
8.239960E+01
8.104020E+01
7.936713E+01
7.723407E+01
7.532444E+01
7.440995E+01
7.572524E+01
7.423550E+01
7.388060E+01
7.554318E+01
7.604130E+01
7.534935E+01
7.526437E+01
6.947635E+01
7.827239E+01
7.258655E+01
7.273465E+01
7.721000E+01
6.951977E+01
7.642633E+01
5.484830E+01
6.371873E+01
4.742986E+01
6.149056E+01
7.463849E+01
7.052499E+01
5.925172E+01
5.591011E+01
-4.425975E-01
2.924665E+01
6.255203E+01
4.002656E+01
3.590328E+01
1.674779E+01
1.428690E+02
1.310522E+02
1.313559E+02
1.221921E+02
1.218936E+02
1.201852E+02
1.064080E+02
1.255454E+02
6.964611E+01
8.024430E+01
8.711464E+01
7.092079E+01
9.703334E+01
7.770285E+01
6.199303E+01
5.318904E+01
3.789255E+01
6.347108E+01
6.230615E+01
9.111480E+01
8.282492E+01
8.394012E+01
8.458319E+01
7.207720E+01
6.842654E+01
7.241235E+01
6.769030E+01
6.576568E+01
6.910846E+01
6.627322E+01
6.233259E+01
6.510494E+01
6.731639E+01
7.108088E+01
7.361204E+01
7.547797E+01
7.748149E+01
8.100345E+01
8.423589E+01
8.658307E+01
8.834571E+01
8.837711E+01
8.910374E+01
8.872866E+01
8.861509E+01
8.913780E+01
8.890934E+01
8.874439E+01
8.804627E+01
8.875692E+01
8.868730E+01
8.837223E+01
8.855514E+01
8.841699E+01
8.905184E+01
8.847391E+01
8.807534E+01
8.836671E+01
8.833605E+01
8.834789E+01
8.795459E+01
8.798497E+01
8.797798E+01
8.783371E+01
8.776449E+01
8.793145E+01
8.787499E+01
8.771184E+01
8.756705E+01
8.762495E+01
8.761713E+01
8.756359E+01
8.743567E+01
8.745107E+01
8.749292E+01
8.729716E+01
8.716705E+01
8.712051E+01
8.716338E+01
8.723391E+01
8.717904E+01
8.709481E+01
8.700017E+01
8.705330E+01
8.713670E+01
8.695901E+01
8.684853E+01
8.696464E+01
8.691781E+01
8.690727E+01
8.689843E+01
8.693824E+01
8.700044E+01
8.696184E+01
8.691951E+01
8.702571E+01
8.675151E+01
8.680551E+01
8.681093E+01
8.677757E+01
8.682811E+01
8.685102E+01
8.703994E+01
8.697217E+01
8.701666E+01
8.703863E+01
8.705947E+01
8.690176E+01
8.696285E+01
8.690446E+01
8.704869E+01
8.710384E+01
8.713443E+01
8.707482E+01
8.697867E+01
8.710403E+01
8.716054E+01
8.715392E+01
8.718022E+01
8.711842E+01
8.722883E+01
8.743571E+01
8.744601E+01
8.730368E+01
8.755795E+01
8.748245E+01
8.747826E+01
8.740621E+01
8.747296E+01
8.739037E+01
8.764630E+01
8.756086E+01
8.769705E+01
8.772448E+01
8.776857E+01
8.790340E+01
8.809730E+01
8.787659E+01
8.783471E+01
8.791797E+01
8.785661E+01
8.786124E+01
8.809303E+01
8.834061E+01
8.836153E+01
8.811091E+01
8.816296E+01
8.831001E+01
8.836466E+01
8.846742E+01
8.852966E+01
8.824320E+01
8.866052E+01
8.832108E+01
8.843350E+01
8.865277E+01
8.865749E+01
8.839825E+01
8.858422E+01
8.891545E+01
8.879436E+01
8.863229E+01
8.857840E+01
8.871387E+01
8.811821E+01
8.699303E+01
8.479691E+01
8.163402E+01
8.095405E+01
7.771888E+01
7.763912E+01
7.477606E+01
7.709576E+01
7.308383E+01
7.362741E+01
7.020475E+01
7.202302E+01
7.510428E+01
7.035832E+01
7.609048E+01
7.175161E+01
7.904325E+01
7.801056E+01
7.405487E+01
6.887959E+01
7.633566E+01
6.669928E+01
6.472593E+01
5.877354E+01
5.537434E+01
7.652656E+01
7.778153E+01
6.703581E+01
6.151166E+01
6.840945E+01
5.077325E+01
1.711390E+01
4.864617E+01
6.066000E+01
4.620881E+01
4.110364E+01
1.370446E+02
1.283925E+02
1.195852E+02
1.176977E+02
1.202424E+02
1.226361E+02
1.226788E+02
1.211708E+02
7.399891E+01
7.132726E+01
7.873409E+01
8.235149E+01
5.784719E+01
1.109941E+02
6.664231E+01
5.088492E+01
5.006712E+01
7.847223E+01
7.675704E+01
7.738476E+01
7.163035E+01
8.126198E+01
6.849457E+01
7.460198E+01
6.813878E+01
6.667598E+01
6.659754E+01
6.159652E+01
6.472657E+01
6.791364E+01
6.351818E+01
6.404051E+01
6.375143E+01
6.884119E+01
7.387348E+01
7.399451E+01
7.693003E+01
8.039279E+01
8.305294E+01
8.560030E+01
8.763054E+01
8.875374E+01
8.881723E+01
8.926864E+01
9.025837E+01
8.977666E+01
8.916178E+01
8.856955E+01
8.876412E+01
8.902366E+01
8.862270E+01
8.851492E+01
8.847242E+01
8.824208E+01
8.853980E+01
8.839388E+01
8.825341E+01
8.834288E+01
8.826428E+01
8.819085E+01
8.797029E+01
8.802298E+01
8.812273E+01
8.798893E+01
8.785537E+01
8.779599E+01
8.774603E+01
8.759904E+01
8.757019E+01
8.779296E+01
8.739513E+01
8.753014E+01
8.749408E+01
8.743686E+01
8.737573E+01
8.736771E+01
8.721252E+01
8.720323E+01
8.708046E+01
8.727298E+01
8.712220E+01
8.723923E+01
8.708524E+01
8.697070E+01
8.698996E+01
8.706123E+01
8.696326E+01
8.700328E+01
8.693953E+01
8.697160E+01
8.683913E+01
8.692747E+01
8.700120E+01
8.684853E+01
8.667663E+01
8.684714E+01
8.697888E+01
8.700195E+01
8.697155E+01
8.701228E+01
8.691394E+01
8.678851E+01
8.699356E+01
8.681257E+01
8.695317E+01
8.680317E+01
8.671454E+01
8.691605E+01
8.691264E+01
8.700081E+01
8.698407E+01
8.709326E+01
8.700683E+01
8.704784E+01
8.689788E+01
8.703653E+01
8.715369E+01
8.722989E+01
8.728939E+01
8.723421E+01
8.721430E+01
8.725568E+01
8.733268E+01
8.736096E+01
8.738049E+01
8.743788E+01
8.739398E+01
8.762896E+01
8.759599E+01
8.756425E+01
8.753521E+01
8.760189E+01
8.764333E+01
8.762756E+01
8.756876E+01
8.775872E+01
8.792318E+01
8.791076E+01
8.804564E+01
8.781959E+01
8.802931E+01
8.792429E+01
8.817298E+01
8.823868E+01
8.835361E+01
8.821339E+01
8.817972E+01
8.845826E+01
8.873884E+01
8.829627E+01
8.842273E+01
8.845727E+01
8.866852E+01
8.893592E+01
8.874454E+01
8.885257E+01
8.855545E+01
8.843454E+01
8.864881E+01
8.837206E+01
8.862043E+01
8.901207E+01
8.918251E+01
8.895468E+01
8.773657E+01
8.766366E+01
8.551253E+01
8.350262E+01
8.262311E+01
7.899306E+01
7.803791E+01
7.488118E+01
7.449120E+01
7.083039E+01
7.204028E+01
7.170863E+01
7.176891E+01
7.617193E+01
7.264723E+01
7.179296E+01
7.291191E+01
7.616512E+01
6.682233E+01
6.900304E+01
7.293330E+01
7.638938E+01
6.531621E+01
7.365319E+01
6.763473E+01
3.052063E+01
6.659836E+01
6.564895E+01
6.229092E+01
4.860403E+01
3.496962E+01
6.123326E+01
6.257617E+01
6.861969E+01
6.537605E+01
5.863161E+01
5.451493E+01
1.347214E+02
1.113586E+02
1.022525E+02
9.562084E+01
9.117383E+01
9.203794E+01
9.056482E+01
8.878900E+01
3.653412E+01
5.579673E+01
8.409441E+01
7.990338E+01
5.690559E+01
3.348873E+01
7.678981E+01
6.886802E+01
5.385691E+01
6.943661E+01
7.353482E+01
7.210932E+01
7.215697E+01
7.942609E+01
7.722575E+01
6.542084E+01
6.463919E+01
6.428834E+01
6.754827E+01
6.536175E+01
6.638058E+01
6.771093E+01
6.468587E+01
6.354369E+01
6.494550E+01
6.865256E+01
7.048226E+01
7.453920E+01
7.914861E+01
8.239623E+01
8.402092E+01
8.707623E+01
8.826870E+01
8.899600E+01
8.886697E+01
8.940224E+01
9.035428E+01
8.966510E+01
8.902743E+01
8.853304E+01
8.877722E+01
8.915203E+01
8.889333E+01
8.878370E+01
8.869496E+01
8.864605E+01
8.863421E+01
8.822693E+01
8.816763E+01
8.831130E+01
8.822301E+01
8.816251E+01
8.798624E+01
8.797980E+01
8.803951E+01
8.781550E+01
8.777525E+01
8.771594E+01
8.773320E+01
8.775169E+01
8.759712E+01
8.768870E+01
8.760064E+01
8.761133E+01
8.758121E+01
8.753740E+01
8.724729E+01
8.726293E+01
8.710310E+01
8.727609E+01
8.723459E+01
8.710837E+01
8.716874E+01
8.713968E+01
8.703930E+01
8.700860E+01
8.713527E+01
8.694169E+01
8.698526E+01
8.689653E+01
8.688066E+01
8.693251E+01
8.704730E+01
8.702376E+01
8.701214E+01
8.687693E+01
8.709430E+01
8.681595E+01
8.693688E+01
8.683437E+01
8.692601E+01
8.691499E+01
8.689757E+01
8.691399E+01
8.682480E+01
8.706501E+01
8.686543E+01
8.703733E+01
8.715629E+01
8.714278E+01
8.708295E+01
8.698460E+01
8.730793E+01
8.702225E+01
8.704187E+01
8.718347E+01
8.712851E+01
8.714133E+01
8.694685E+01
8.712919E+01
8.715850E+01
8.724642E+01
8.727618E+01
8.728619E+01
8.730967E+01
8.740724E+01
8.740208E+01
8.744972E+01
8.753160E+01
8.747754E+01
8.759097E+01
8.758678E+01
8.773303E+01
8.763184E+01
8.771066E+01
8.768319E+01
8.769560E+01
8.785706E+01
8.782031E+01
8.777184E+01
8.804150E+01
8.792024E+01
8.788606E+01
8.800878E+01
8.825093E+01
8.815406E+01
8.830476E+01
8.821755E+01
8.836310E+01
8.826938E+01
8.844152E+01
8.835811E+01
8.844510E+01
8.853027E+01
8.852757E+01
8.871627E+01
8.830720E+01
8.936694E+01
8.869057E+01
8.854468E+01
8.849819E+01
8.818874E+01
8.900820E+01
8.866149E+01
8.893400E+01
9.014111E+01
8.858646E+01
8.668573E+01
8.546296E+01
8.262180E+01
8.007188E+01
7.657674E+01
7.434829E+01
7.427314E+01
7.033754E+01
7.237892E+01
7.093351E+01
7.061981E+01
7.022161E+01
7.215216E+01
7.207547E+01
7.596437E+01
7.500549E+01
7.453946E+01
7.681700E+01
7.729884E+01
7.214077E+01
6.744995E+01
6.419228E+01
7.060584E+01
7.831623E+01
5.626874E+01
6.792086E+01
4.768726E+01
6.041165E+01
4.554531E+01
4.601239E+01
5.155828E+01
2.890788E+01
3.149096E+01
5.651342E+01
7.010023E+01
6.404410E+01
1.260131E+02
9.543026E+01
9.652274E+01
9.540059E+01
9.399692E+01
9.055898E+01
9.180739E+01
9.076492E+01
4.776184E+01
8.788934E+01
5.808466E+01
7.139622E+01
6.243743E+01
7.184636E+01
7.520774E+01
-1.875096E+01
-9.857577E-01
7.809226E+01
6.847924E+01
7.703474E+01
7.624141E+01
7.429498E+01
7.954593E+01
6.977983E+01
7.074930E+01
7.047416E+01
6.495301E+01
6.753028E+01
6.580731E+01
6.102983E+01
6.391448E+01
6.267302E+01
6.609488E+01
7.011642E+01
7.098669E+01
7.483762E+01
7.791524E+01
8.212711E+01
8.611718E+01
8.778794E+01
8.894778E+01
8.941647E+01
8.943474E+01
9.015958E+01
9.054236E+01
8.982387E+01
8.868562E+01
8.869126E+01
8.851565E+01
8.904619E+01
8.913451E+01
8.880881E+01
8.869386E+01
8.840661E+01
8.824470E+01
8.833378E+01
8.846891E+01
8.833618E+01
8.819082E+01
8.819621E+01
8.799462E+01
8.794293E+01
8.803900E+01
8.775147E+01
8.782771E+01
8.795416E+01
8.777793E+01
8.767536E+01
8.752776E+01
8.761536E+01
8.763565E+01
8.750883E+01
8.736767E+01
8.752239E+01
8.733212E+01
8.727678E+01
8.722054E+01
8.714690E+01
8.724039E+01
8.728216E+01
8.715765E+01
8.712100E+01
8.707050E+01
8.699748E+01
8.697189E+01
8.695989E+01
8.697378E+01
8.713971E+01
8.698955E+01
8.689630E+01
8.690033E+01
8.698554E+01
8.696656E+01
8.695137E+01
8.688140E+01
8.685565E+01
8.689366E+01
8.699446E+01
8.685076E+01
8.685925E+01
8.676780E+01
8.693490E+01
8.674582E+01
8.688819E+01
8.705991E+01
8.691525E+01
8.696206E+01
8.692758E+01
8.693124E+01
8.722696E+01
8.698033E+01
8.709274E+01
8.695648E+01
8.723877E+01
8.698571E+01
8.706541E+01
8.708030E+01
8.718485E+01
8.734600E+01
8.728077E+01
8.727275E+01
8.714814E+01
8.737355E+01
8.732678E+01
8.743489E+01
8.741641E+01
8.738367E+01
8.738277E+01
8.766061E+01
8.749420E+01
8.746127E+01
8.777850E+01
8.774046E+01
8.774439E+01
8.775167E+01
8.776117E+01
8.777670E+01
8.799934E+01
8.800265E+01
8.808112E+01
8.808235E+01
8.817183E+01
8.814576E+01
8.818688E+01
8.823106E+01
8.826625E+01
8.824317E+01
8.848952E+01
8.878328E+01
8.845831E+01
8.845691E+01
8.856123E+01
8.850921E+01
8.876718E+01
8.847997E+01
8.995188E+01
8.851779E+01
8.824525E+01
8.859580E+01
8.829918E+01
8.889135E+01
8.858239E+01
8.880677E+01
8.852310E+01
8.776734E+01
8.615669E+01
8.547905E+01
8.339303E+01
8.151872E+01
7.457550E+01
7.318107E+01
7.297069E+01
7.088023E+01
7.301720E+01
7.299933E+01
7.199630E+01
7.066947E+01
7.047703E+01
7.037328E+01
7.576391E+01
7.077581E+01
7.189272E+01
7.137511E+01
7.122456E+01
6.949232E+01
6.013455E+01
7.382019E+01
7.156069E+01
4.450622E+01
6.587468E+01
6.275898E+01
5.367115E+01
4.994611E+01
4.968057E+01
3.027453E+01
5.571359E+01
2.807524E+01
5.020795E+01
2.687542E+01
4.337270E+01
5.685150E+01
3.045100E+03
4.600520E+01
-2.052388E+02
-2.388324E+02
-2.892126E+02
-2.952026E+02
-3.306289E+02
-3.131906E+02
5.226071E+01
-2.297560E+01
4.532949E+01
6.743696E+01
5.235419E+01
-6.031821E+01
-6.360339E+02
3.053330E+02
-9.843695E+01
1.022949E+02
7.442071E+01
6.866530E+01
7.627716E+01
7.328192E+01
7.188003E+01
7.307462E+01
7.207840E+01
7.172242E+01
6.758761E+01
6.526379E+01
6.551099E+01
6.761626E+01
6.441397E+01
6.620852E+01
6.727167E+01
7.098570E+01
7.269903E+01
7.501265E+01
7.792228E+01
8.201611E+01
8.509358E+01
8.695712E+01
8.863307E+01
8.939079E+01
8.930020E+01
9.061763E+01
9.079474E+01
8.947827E+01
8.917968E+01
8.852934E+01
8.892530E+01
8.854576E+01
8.854149E+01
8.894551E+01
8.863454E+01
8.849793E+01
8.849967E+01
8.862828E+01
8.798771E+01
8.838284E+01
8.804005E+01
8.808822E+01
8.802827E+01
8.802713E+01
8.802465E+01
8.787749E+01
8.796472E+01
8.790282E+01
8.766788E+01
8.757854E+01
8.758972E+01
8.760015E+01
8.759757E+01
8.746413E+01
8.752218E+01
8.748951E+01
8.749527E+01
8.740048E+01
8.729776E+01
8.729922E+01
8.696202E+01
8.713395E+01
8.694602E+01
8.704984E+01
8.698991E+01
8.699116E+01
8.700725E+01
8.703273E+01
8.695825E+01
8.686412E+01
8.689210E+01
8.680757E+01
8.680325E+01
8.692909E+01
8.701737E+01
8.697661E+01
8.688049E+01
8.689998E+01
8.683147E+01
8.678613E+01
8.681660E+01
8.674838E+01
8.697624E+01
8.688413E+01
8.688797E+01
8.689594E+01
8.677639E+01
8.678717E+01
8.678202E+01
8.682597E+01
8.693012E+01
8.708170E+01
8.691027E+01
8.700182E+01
8.708035E+01
8.739420E+01
8.710050E+01
8.696822E+01
8.704038E+01
8.722190E+01
8.726395E+01
8.719722E+01
8.713879E+01
8.718187E+01
8.732165E+01
8.745647E+01
8.727113E+01
8.737452E+01
8.750179E+01
8.749565E+01
8.763039E+01
8.757985E+01
8.757926E+01
8.766092E+01
8.757724E+01
8.774391E+01
8.772621E+01
8.776814E+01
8.780006E+01
8.788277E+01
8.801661E+01
8.804690E+01
8.808224E+01
8.812615E+01
8.818635E+01
8.816029E+01
8.830450E+01
8.821347E+01
8.822738E+01
8.830500E+01
8.880163E+01
8.845236E+01
8.867459E+01
8.868795E+01
8.833615E+01
8.886189E+01
8.878355E+01
8.969688E+01
8.868814E+01
8.845396E+01
8.849702E+01
8.852178E+01
8.865259E+01
8.872539E+01
8.888545E+01
8.863172E+01
8.842763E+01
8.625314E+01
8.586863E+01
8.361774E+01
8.039307E+01
7.670646E+01
7.484555E+01
7.288864E+01
7.037087E+01
7.131630E+01
7.147375E+01
7.205108E+01
6.857133E+01
6.984726E+01
7.225743E+01
7.836259E+01
7.270057E+01
7.518823E+01
7.076293E+01
7.492502E+01
7.810692E+01
7.087602E+01
7.452916E+01
6.429032E+01
7.217459E+01
4.974251E+01
6.924146E+01
1.882219E+01
4.656202E+01
4.964864E+01
5.000470E+01
1.620718E+01
3.431953E+01
4.900136E+01
6.366000E+01
1.434386E+01
4.662403E+01
3.618337E+01
1.148971E+03
3.131220E+03
5.118672E+03
6.242855E+03
6.821326E+03
7.911300E+03
8.855113E+03
3.863054E+01
-1.572829E+00
-5.435007E+00
6.215490E+01
5.615220E+01
7.235853E+01
-1.985480E+02
4.975705E+02
2.448509E+02
-1.092175E+02
6.044969E+01
7.311771E+01
7.147171E+01
7.243081E+01
7.593538E+01
7.156111E+01
6.696548E+01
6.489689E+01
6.737104E+01
6.921251E+01
7.033187E+01
7.172052E+01
6.722491E+01
6.347347E+01
6.272939E+01
6.563836E+01
7.213087E+01
7.409565E+01
7.934037E+01
8.251056E+01
8.490174E+01
8.762394E+01
8.819418E+01
8.990090E+01
8.938052E+01
9.083635E+01
9.043260E+01
8.956475E+01
8.920433E+01
8.889613E+01
8.857995E+01
8.885474E+01
8.846663E+01
8.867207E+01
8.848916E+01
8.840379E+01
8.851522E+01
8.836562E+01
8.828871E+01
8.818039E+01
8.822341E+01
8.817911E+01
8.785986E+01
8.774431E+01
8.782277E+01
8.779482E+01
8.783489E+01
8.793346E+01
8.787786E+01
8.750938E+01
8.759920E+01
8.771489E+01
8.746946E+01
8.755746E+01
8.746851E+01
8.750476E+01
8.744401E+01
8.723589E+01
8.726199E+01
8.725747E+01
8.722759E+01
8.726996E+01
8.716021E+01
8.686896E+01
8.708691E+01
8.695724E+01
8.686993E+01
8.698604E+01
8.700884E+01
8.704845E+01
8.686980E+01
8.695482E+01
8.688513E+01
8.688181E+01
8.693057E+01
8.685703E+01
8.682501E+01
8.694165E+01
8.682343E+01
8.674421E+01
8.686260E+01
8.692967E+01
8.682707E+01
8.677457E+01
8.692360E+01
8.681095E+01
8.691108E+01
8.688871E+01
8.695262E+01
8.686419E+01
8.686745E+01
8.693788E+01
8.683647E+01
8.705194E+01
8.701910E+01
8.726110E+01
8.709727E+01
8.719817E+01
8.712821E+01
8.717947E+01
8.713986E+01
8.712683E+01
8.728477E+01
8.731863E+01
8.739549E+01
8.730289E+01
8.725812E+01
8.732311E+01
8.750330E+01
8.745896E+01
8.745803E+01
8.738638E+01
8.760191E+01
8.752627E+01
8.763433E+01
8.775155E+01
8.776079E+01
8.773355E+01
8.782217E+01
8.801218E+01
8.810437E+01
8.788646E+01
8.794369E+01
8.797169E+01
8.818112E+01
8.820347E+01
8.845500E+01
8.818465E+01
8.812759E+01
8.828715E+01
8.880209E+01
8.840560E+01
8.858640E+01
8.873920E+01
8.869461E+01
8.858436E+01
8.908565E+01
9.018311E+01
8.884351E+01
8.874883E+01
8.855955E+01
8.859507E+01
8.884638E+01
8.867086E+01
8.847505E+01
8.943995E+01
8.748169E+01
8.629401E+01
8.491961E+01
8.224729E+01
7.903033E+01
7.764801E+01
7.702632E+01
7.315923E+01
6.771338E+01
6.970860E+01
6.938824E+01
7.007676E+01
7.150211E+01
7.260564E+01
7.269657E+01
7.340395E+01
7.604847E+01
8.112664E+01
7.699824E+01
7.873557E+01
7.285246E+01
7.626639E+01
7.087162E+01
6.947595E+01
5.969966E+01
7.020748E+01
5.908580E+01
3.307525E+01
4.754367E+01
5.597454E+01
1.574046E+01
5.186739E+01
5.907086E+01
5.618213E+01
3.903575E+01
5.626230E+01
4.065903E+01
3.189005E+01
9.794387E+00
-2.977011E+01
-5.821257E+01
-7.887005E+01
-9.484994E+01
-1.058436E+02
-1.056693E+02
-2.132857E+01
3.355473E+01
4.128574E+01
4.187918E+01
3.246934E+01
1.466413E+02
-3.498979E+01
-4.437284E+02
1.574522E+02
-2.483290E+01
2.512205E+01
7.711036E+01
6.990473E+01
7.111127E+01
6.814441E+01
7.198889E+01
7.252240E+01
6.911737E+01
7.033217E+01
6.931457E+01
6.233655E+01
6.070258E+01
6.308539E+01
6.362470E+01
6.599717E+01
6.695554E+01
7.260115E+01
7.463274E+01
8.103001E+01
8.291316E+01
8.547427E+01
8.744346E+01
8.871778E+01
8.952141E+01
9.013610E+01
9.009324E+01
8.963485E+01
8.858421E+01
8.916775E+01
8.960937E+01
8.912885E+01
8.895882E+01
8.870684E+01
8.864260E+01
8.842104E+01
8.866040E+01
8.829985E+01
8.816221E+01
8.820800E+01
8.815749E+01
8.819587E+01
8.825832E+01
8.810418E+01
8.796409E+01
8.806046E+01
8.782513E+01
8.782016E+01
8.784625E+01
8.768582E+01
8.767238E+01
8.771082E+01
8.759767E+01
8.758194E+01
8.743837E+01
8.743924E+01
8.740066E+01
8.734262E+01
8.739526E+01
8.734481E+01
8.719532E+01
8.722932E+01
8.731861E+01
8.706886E+01
8.707408E+01
8.704169E+01
8.699464E+01
8.695019E+01
8.693421E+01
8.695132E+01
8.684127E+01
8.684826E+01
8.693671E+01
8.689370E+01
8.703927E+01
8.690024E+01
8.680574E+01
8.686100E+01
8.677743E+01
8.697387E+01
8.683241E+01
8.692482E+01
8.677510E+01
8.688759E+01
8.697176E+01
8.693577E+01
8.697067E+01
8.695817E+01
8.688298E+01
8.699267E+01
8.700779E+01
8.687724E+01
8.705293E+01
8.704337E+01
8.706668E+01
8.704128E+01
8.703106E+01
8.705268E+01
8.706936E+01
8.703188E+01
8.719385E+01
8.722165E+01
8.708852E+01
8.727605E+01
8.739240E+01
8.731354E+01
8.734718E+01
8.748169E+01
8.744187E+01
8.743785E+01
8.752027E+01
8.753751E+01
8.752386E+01
8.765963E+01
8.773893E+01
8.768415E+01
8.758509E+01
8.769098E+01
8.770766E+01
8.781781E+01
8.783049E+01
8.787592E+01
8.796480E+01
8.810197E+01
8.791472E+01
8.806110E+01
8.835564E+01
8.820713E+01
8.798365E+01
8.833435E+01
8.842445E+01
8.821851E+01
8.835682E+01
8.841762E+01
8.832287E+01
8.825885E+01
8.848305E+01
8.918497E+01
9.151012E+01
8.892004E+01
8.865195E+01
8.879017E+01
8.878669E+01
8.896808E+01
8.883923E+01
8.852577E+01
8.917123E+01
8.829120E+01
8.635194E+01
8.580074E+01
8.294411E+01
8.009057E+01
7.911916E+01
7.607069E+01
7.128202E+01
7.129147E+01
7.245652E+01
7.195563E+01
7.091326E+01
7.198478E+01
7.277996E+01
7.717895E+01
7.462370E+01
7.727184E+01
7.659608E+01
7.451697E+01
6.776512E+01
7.528815E+01
6.958715E+01
6.449550E+01
6.156687E+01
6.323727E+01
7.089985E+01
6.896284E+01
5.241980E+01
4.665614E+01
6.825813E+01
4.251280E+01
7.405650E-01
4.135999E+01
3.232118E+01
2.385287E+01
6.972957E+01
5.032557E+01
-6.344779E+00
2.664723E+03
7.204307E+02
7.170281E+02
5.816693E+02
5.124968E+02
5.075257E+02
6.041895E+02
4.613506E+01
4.098461E+01
4.219923E+01
3.396739E+01
6.412898E+01
1.686659E+02
2.261755E+02
5.533291E+02
1.058153E+02
1.369365E+02
-1.983967E+02
7.649485E+01
7.931964E+01
7.089483E+01
7.499414E+01
6.696053E+01
7.096705E+01
7.063367E+01
6.587303E+01
6.700004E+01
6.603983E+01
6.381700E+01
6.617638E+01
6.597371E+01
6.725251E+01
6.836955E+01
7.134419E+01
7.421055E+01
7.804448E+01
8.215791E+01
8.412506E+01
8.635012E+01
8.880119E+01
8.958058E+01
8.926966E+01
8.930439E+01
8.964515E+01
8.918210E+01
8.903789E+01
8.903504E+01
8.933170E+01
8.882317E+01
8.874954E+01
8.847694E+01
8.858136E+01
8.855101E+01
8.848949E+01
8.842258E+01
8.832145E+01
8.825713E+01
8.797575E+01
8.795825E+01
8.804570E+01
8.792490E+01
8.780109E+01
8.777042E+01
8.789264E+01
8.793363E+01
8.774295E+01
8.784183E+01
8.761293E+01
8.783200E+01
8.756633E+01
8.747865E+01
8.740149E+01
8.750003E+01
8.735639E+01
8.729812E+01
8.723739E+01
8.709542E+01
8.716603E+01
8.712848E+01
8.712434E+01
8.712998E+01
8.702090E+01
8.695776E+01
8.694846E+01
8.705324E+01
8.703604E+01
8.694069E+01
8.688220E+01
8.685145E+01
8.687687E+01
8.693609E+01
8.692563E+01
8.691661E+01
8.683402E+01
8.680074E+01
8.678768E+01
8.685030E+01
8.681353E+01
8.684121E+01
8.682365E+01
8.694253E+01
8.685936E+01
8.698236E+01
8.698838E+01
8.669833E+01
8.673024E+01
8.687834E+01
8.679450E+01
8.699099E+01
8.701905E+01
8.703258E+01
8.715232E+01
8.706036E+01
8.716169E+01
8.702800E+01
8.703674E+01
8.716860E+01
8.713696E+01
8.713337E+01
8.722129E+01
8.735988E+01
8.726165E+01
8.738624E+01
8.741696E+01
8.728198E+01
8.752918E+01
8.735819E+01
8.756057E+01
8.759481E+01
8.736527E+01
8.763659E+01
8.769236E+01
8.754495E+01
8.764778E+01
8.769885E+01
8.780551E+01
8.802977E+01
8.792501E+01
8.803236E+01
8.796694E+01
8.821490E+01
8.803394E+01
8.816672E+01
8.811612E+01
8.817290E+01
8.846501E+01
8.839941E+01
8.861266E+01
8.849749E+01
8.885794E+01
8.858444E+01
8.864528E+01
8.860149E+01
8.863165E+01
9.004251E+01
8.859482E+01
8.858406E+01
8.844809E+01
8.874181E+01
8.816264E+01
8.848966E+01
8.783331E+01
8.809345E+01
8.801511E+01
8.621564E+01
8.368937E+01
8.146150E+01
8.138136E+01
7.758004E+01
7.438141E+01
7.363218E+01
7.309636E+01
6.856980E+01
7.055219E+01
7.309185E+01
7.127304E+01
7.094299E+01
7.708209E+01
7.682680E+01
7.193074E+01
7.760227E+01
7.956231E+01
7.511299E+01
8.091127E+01
7.503487E+01
6.009148E+01
4.473091E+01
5.055256E+01
4.814433E+01
5.830918E+01
4.184393E+01
3.946638E+01
5.103763E+01
4.306618E+01
-1.969117E+01
-1.199081E+02
6.189915E+01
2.935478E+01
-2.661527E+00
5.603147E+01
1.188215E+02
1.288690E+02
1.282051E+02
1.344847E+02
1.344943E+02
1.311315E+02
1.356793E+02
1.379318E+02
4.067689E+01
5.735444E+01
6.118990E+01
5.946161E+01
7.266039E+01
1.837770E+01
6.927699E+01
6.005046E+01
5.738950E+01
2.043998E+02
-9.011829E+01
7.865661E+01
7.437614E+01
7.269930E+01
7.321159E+01
7.447143E+01
6.920168E+01
6.738747E+01
7.200085E+01
6.845758E+01
6.545926E+01
6.662221E+01
6.527421E+01
6.674865E+01
6.482610E+01
6.527349E+01
7.032196E+01
7.346935E+01
7.697782E+01
8.228800E+01
8.489986E+01
8.672254E+01
8.902219E+01
8.916708E+01
8.929166E+01
8.917982E+01
8.907740E+01
8.941110E+01
8.921676E+01
8.913239E+01
8.885748E+01
8.871009E+01
8.870733E+01
8.877765E+01
8.869267E+01
8.842752E+01
8.827354E+01
8.803601E+01
8.795645E+01
8.820137E+01
8.777218E+01
8.776647E+01
8.807283E+01
8.800099E+01
8.792671E+01
8.775406E+01
8.783346E+01
8.798412E+01
8.753456E+01
8.760712E+01
8.749705E+01
8.760354E+01
8.746551E+01
8.740751E+01
8.747429E+01
8.750148E+01
8.741244E+01
8.729118E+01
8.733635E+01
8.716526E+01
8.727108E+01
8.722875E+01
8.713615E+01
8.725104E+01
8.698315E+01
8.686061E+01
8.697764E+01
8.680106E+01
8.693827E+01
8.712716E+01
8.691464E+01
8.677725E+01
8.697992E+01
8.676262E+01
8.681204E+01
8.676684E+01
8.702058E+01
8.679310E+01
8.676395E+01
8.707732E+01
8.691987E+01
8.701610E+01
8.666756E+01
8.664363E+01
8.703870E+01
8.692096E+01
8.706805E+01
8.687517E+01
8.685679E+01
8.693704E+01
8.684256E+01
8.698483E+01
8.692875E+01
8.695672E+01
8.697139E+01
8.713614E+01
8.704387E+01
8.703916E+01
8.719967E+01
8.740047E+01
8.726554E+01
8.708334E+01
8.725221E+01
8.730300E+01
8.732905E+01
8.735869E+01
8.725825E+01
8.741455E+01
8.746268E+01
8.749217E+01
8.764705E+01
8.752826E+01
8.756657E+01
8.758321E+01
8.778520E+01
8.744147E+01
8.759074E+01
8.784002E+01
8.794866E+01
8.790171E+01
8.782665E+01
8.785850E+01
8.803165E+01
8.801304E+01
8.812981E+01
8.824000E+01
8.830328E+01
8.807028E+01
8.832463E+01
8.831692E+01
8.867889E+01
8.860635E+01
8.836608E+01
8.829661E+01
8.854112E+01
8.884497E+01
8.882937E+01
8.950375E+01
8.873787E+01
8.877837E+01
8.899741E+01
8.857695E+01
8.843751E+01
8.902041E+01
8.808939E+01
8.887357E+01
8.782692E+01
8.688991E+01
8.339309E+01
8.233946E+01
8.142543E+01
7.850963E+01
7.573238E+01
7.120658E+01
7.094162E+01
7.261597E+01
7.148502E+01
7.150319E+01
6.920620E+01
7.231626E+01
7.271271E+01
7.536739E+01
7.363347E+01
7.733128E+01
8.221903E+01
8.218736E+01
7.829020E+01
7.766966E+01
6.759241E+01
7.495106E+01
6.531934E+01
5.909966E+01
4.304732E+01
4.439196E+01
-1.192349E+02
7.743831E+01
5.615365E+01
2.077696E+00
5.063659E+01
1.423312E+01
-6.191522E-01
4.089690E+01
-1.130579E+01
-3.550725E+01
8.803440E+00
-3.886342E+01
-8.467806E+01
-1.487790E+02
-1.406305E+02
-2.159604E+02
-1.265926E+02
-6.008491E+01
-2.976267E+01
5.817791E+01
7.781333E+01
7.853740E+01
-3.867336E+01
2.892075E+02
-2.534828E+01
1.466424E+01
-3.497488E+02
1.255220E+01
-1.733802E+00
-2.663814E+00
7.434534E+01
7.576406E+01
7.389552E+01
7.435660E+01
7.673472E+01
7.038239E+01
6.575004E+01
6.791892E+01
6.813217E+01
6.406980E+01
6.191134E+01
6.621740E+01
6.636632E+01
7.021812E+01
7.363783E+01
7.793715E+01
8.334609E+01
8.597134E+01
8.694700E+01
8.935934E+01
8.941268E+01
8.938708E+01
8.930779E+01
8.869274E+01
8.862211E+01
8.902967E+01
8.842769E+01
8.887971E+01
8.889565E+01
8.834403E+01
8.886051E+01
8.846591E+01
8.820900E+01
8.858565E+01
8.848971E+01
8.798090E+01
8.818382E+01
8.789818E+01
8.794477E+01
8.799826E+01
8.786939E+01
8.796820E+01
8.775039E+01
8.774544E+01
8.750835E+01
8.767068E+01
8.743206E+01
8.751365E+01
8.761550E+01
8.770657E+01
8.758124E+01
8.744984E+01
8.743601E+01
8.721532E+01
8.733309E+01
8.702351E+01
8.724683E+01
8.703134E+01
8.721361E+01
8.711180E+01
8.702910E+01
8.696466E+01
8.694325E+01
8.691515E+01
8.717415E+01
8.698923E+01
8.689394E+01
8.690987E+01
8.684075E+01
8.687004E+01
8.666178E+01
8.665110E+01
8.684018E+01
8.670867E+01
8.711497E+01
8.681762E+01
8.669733E+01
8.690105E+01
8.702878E+01
8.698032E+01
8.677298E+01
8.689182E+01
8.691810E+01
8.691801E+01
8.688490E+01
8.690814E+01
8.707056E+01
8.710995E+01
8.698584E+01
8.706659E+01
8.693874E+01
8.697488E+01
8.701914E+01
8.717953E+01
8.705630E+01
8.700702E+01
8.702040E+01
8.714780E+01
8.714283E+01
8.718101E+01
8.734000E+01
8.721519E+01
8.722703E+01
8.729768E+01
8.730356E+01
8.736818E+01
8.744667E+01
8.754852E+01
8.740517E+01
8.754069E+01
8.750281E+01
8.760226E+01
8.701146E+01
8.730049E+01
8.784312E+01
8.787609E+01
8.794184E+01
8.796910E+01
8.789783E+01
8.804835E+01
8.799895E+01
8.815730E+01
8.810767E+01
8.828646E+01
8.843677E+01
8.848678E+01
8.848387E+01
8.863647E+01
8.827480E+01
8.860677E+01
8.847174E+01
8.835074E+01
8.888947E+01
8.942880E+01
8.966797E+01
8.913903E+01
8.859212E+01
8.858149E+01
8.814212E+01
8.879094E+01
8.853655E+01
8.841209E+01
8.852424E+01
8.751424E+01
8.587037E+01
8.408370E+01
8.212905E+01
8.091146E+01
7.838107E+01
7.699807E+01
7.500574E+01
7.399578E+01
7.415124E+01
6.857845E+01
7.361961E+01
7.047400E+01
7.520488E+01
7.334708E+01
7.873511E+01
7.942968E+01
7.513908E+01
7.636673E+01
8.199773E+01
6.786931E+01
7.097812E+01
7.398263E+01
6.808392E+01
2.360155E+01
4.112949E+01
3.308621E+01
6.264868E+01
5.696107E+01
-2.490931E+00
7.011949E+01
2.851523E+01
2.209955E+01
-2.531492E+00
3.001138E+01
8.389383E+00
3.340138E+01
4.751895E+01
1.146943E+02
2.054392E+02
3.295560E+02
3.759594E+02
5.049634E+02
5.720294E+02
4.278553E+02
4.587266E+01
3.780961E+01
7.058187E+01
7.973673E+01
8.581338E+01
1.631730E+02
9.164217E+01
-2.217564E+01
5.729458E+01
1.282536E+01
-1.185831E+03
7.961879E+01
6.648521E+01
6.601004E+01
6.477743E+01
6.388204E+01
6.723991E+01
6.685897E+01
6.933891E+01
6.705175E+01
6.652636E+01
6.341649E+01
6.245206E+01
6.164956E+01
6.893167E+01
7.041286E+01
7.163787E+01
7.619987E+01
7.858151E+01
8.304097E+01
8.538336E+01
8.783854E+01
8.863429E+01
8.942720E+01
8.864475E+01
8.869532E+01
8.889220E+01
8.945916E+01
8.868438E+01
8.841551E+01
8.892130E+01
8.846655E+01
8.868853E+01
8.854846E+01
8.859229E+01
8.828354E+01
8.849000E+01
8.834988E+01
8.822450E+01
8.799763E+01
8.809028E+01
8.819656E+01
8.819262E+01
8.804632E+01
8.771595E+01
8.799792E+01
8.796242E+01
8.787683E+01
8.769774E+01
8.789056E+01
8.777203E+01
8.755388E+01
8.760875E+01
8.766654E+01
8.750080E+01
8.745496E+01
8.715039E+01
8.729515E+01
8.737200E+01
8.729105E+01
8.726587E+01
8.701034E+01
8.696515E+01
8.702030E+01
8.713326E+01
8.707927E+01
8.705245E+01
8.704320E+01
8.695791E+01
8.687785E+01
8.674439E+01
8.668757E+01
8.693099E+01
8.704771E+01
8.703552E+01
8.680691E+01
8.673512E+01
8.681458E+01
8.686186E+01
8.672895E+01
8.666465E+01
8.669585E+01
8.687555E+01
8.687070E+01
8.681989E+01
8.686897E+01
8.691613E+01
8.685400E+01
8.673688E+01
8.689785E+01
8.685819E+01
8.693282E+01
8.690472E+01
8.694837E+01
8.702095E+01
8.706864E+01
8.693092E+01
8.693307E+01
8.725402E+01
8.713459E+01
8.717197E+01
8.730360E+01
8.725640E+01
8.724959E+01
8.714275E+01
8.724063E+01
8.727770E+01
8.717812E+01
8.740447E+01
8.748190E+01
8.747828E+01
8.764866E+01
8.769935E+01
8.760851E+01
8.755176E+01
8.752909E+01
8.729311E+01
8.731577E+01
8.784908E+01
8.794297E+01
8.785177E+01
8.788911E+01
8.797674E+01
8.800582E+01
8.800451E+01
8.829920E+01
8.835158E+01
8.829494E+01
8.826629E+01
8.831094E+01
8.821960E+01
8.834198E+01
8.830470E+01
8.832676E+01
8.822000E+01
8.893371E+01
8.957713E+01
8.959623E+01
8.986458E+01
8.893031E+01
8.891629E+01
8.933790E+01
8.882823E+01
8.867566E+01
8.937014E+01
8.862562E+01
8.790248E+01
8.583987E+01
8.425202E+01
8.381119E+01
7.894833E+01
7.817182E+01
7.599311E+01
7.336124E+01
7.079607E+01
7.133528E+01
7.347482E+01
7.187669E+01
7.132812E+01
7.555375E+01
7.767148E+01
8.141292E+01
8.266803E+01
8.225315E+01
7.755332E+01
7.284309E+01
5.984064E+01
7.151537E+01
5.805248E+01
7.844058E+01
5.417396E+01
6.368654E+01
2.692349E+01
1.771164E+01
4.649264E+01
3.256122E+01
4.576578E+01
2.468785E+01
9.483716E+01
3.959238E+01
2.959240E+01
5.567748E+01
5.284300E+01
2.150922E+01
2.963403E+02
1.140809E+03
2.041823E+03
2.140907E+03
3.060583E+03
3.491060E+03
2.667796E+03
7.823526E+01
9.031193E+01
7.793493E+01
8.026837E+01
8.422639E+01
3.505019E+02
2.473832E+01
-1.555429E+02
5.351705E+02
1.821385E+02
-3.078035E+01
8.518420E+01
7.134999E+01
7.785624E+01
7.683224E+01
7.034905E+01
7.352038E+01
6.973959E+01
7.116600E+01
6.966117E+01
6.806834E+01
6.733935E+01
6.800422E+01
6.140420E+01
6.506660E+01
6.795400E+01
7.071506E+01
7.870587E+01
7.848427E+01
8.201978E+01
8.541026E+01
8.690852E+01
8.784790E+01
8.928192E+01
8.934689E+01
8.915896E+01
8.929709E+01
8.884329E+01
8.876170E+01
8.871208E+01
8.872444E+01
8.842623E+01
8.853643E+01
8.861948E+01
8.860317E+01
8.860675E+01
8.853407E+01
8.834843E+01
8.813070E+01
8.819585E+01
8.817480E+01
8.794806E+01
8.806979E+01
8.789587E+01
8.796345E+01
8.767526E+01
8.763881E+01
8.767617E+01
8.765148E+01
8.768405E+01
8.766651E+01
8.749109E+01
8.742280E+01
8.728268E+01
8.755143E+01
8.741613E+01
8.737231E+01
8.739855E+01
8.726396E+01
8.716246E+01
8.695904E+01
8.710732E+01
8.715524E+01
8.711101E+01
8.686936E+01
8.704366E+01
8.700220E+01
8.696143E+01
8.696051E+01
8.684654E+01
8.663073E+01
8.673639E+01
8.669308E+01
8.701364E+01
8.690666E+01
8.698170E+01
8.684124E+01
8.681505E+01
8.687828E+01
8.687026E+01
8.670267E+01
8.698635E+01
8.690240E+01
8.694026E+01
8.691818E+01
8.701676E+01
8.699817E+01
8.685935E+01
8.681127E+01
8.700202E+01
8.693983E+01
8.691538E+01
8.716461E+01
8.696478E+01
8.727690E+01
8.707466E+01
8.709009E+01
8.709904E+01
8.711582E+01
8.730581E+01
8.714142E+01
8.713949E+01
8.722598E+01
8.715023E+01
8.739968E+01
8.751206E+01
8.744606E+01
8.747592E+01
8.742088E+01
8.753010E+01
8.754578E+01
8.765774E+01
8.767578E+01
8.764207E+01
8.758724E+01
8.781402E+01
8.787226E+01
8.774798E+01
8.775238E+01
8.787682E+01
8.791055E+01
8.800811E+01
8.817632E+01
8.805680E+01
8.819254E+01
8.838585E+01
8.831937E+01
8.826234E+01
8.825969E+01
8.825379E+01
8.852000E+01
8.891731E+01
8.835991E+01
8.824626E+01
8.870031E+01
8.896301E+01
8.892567E+01
8.924526E+01
9.016574E+01
8.883495E+01
8.864350E+01
8.878820E+01
9.014687E+01
8.913539E+01
8.850637E+01
8.814105E+01
8.812163E+01
8.565911E+01
8.421121E+01
8.162288E+01
7.885113E+01
7.742788E+01
7.688458E+01
7.654449E+01
7.313726E+01
7.057988E+01
7.085292E+01
7.584934E+01
7.075868E+01
7.232290E+01
7.135927E+01
7.579381E+01
7.484853E+01
7.417254E+01
7.651845E+01
7.435539E+01
6.957289E+01
7.135527E+01
6.547548E+01
6.395246E+01
5.701356E+01
2.436245E+01
1.562715E+01
1.385740E+01
1.845758E+01
-4.960218E+00
3.834280E+01
5.465686E+01
8.152630E+01
3.964197E+01
-2.041589E+01
4.444612E+01
4.102482E+01
1.592530E+01
3.889019E+02
2.192684E+03
3.070873E+03
4.424566E+03
4.957613E+03
5.244438E+03
6.378155E+03
3.068407E+01
6.061523E+01
6.501780E+01
9.126217E+01
7.779035E+01
2.127029E+02
-1.577247E+02
2.076156E+04
9.954281E+01
2.727680E+02
8.319224E+03
9.061440E+01
8.184558E+01
7.184984E+01
7.215761E+01
7.530341E+01
7.167554E+01
7.634602E+01
7.342623E+01
6.886241E+01
7.226963E+01
6.304560E+01
6.377624E+01
6.083764E+01
6.660168E+01
7.019318E+01
7.029733E+01
7.568377E+01
7.873710E+01
8.180015E+01
8.467513E+01
8.725847E+01
8.837602E+01
8.922701E+01
9.001619E+01
8.867521E+01
8.887921E+01
8.892610E+01
8.853242E+01
8.877899E+01
8.846760E+01
8.827182E+01
8.857592E+01
8.865953E+01
8.840208E+01
8.871345E+01
8.863690E+01
8.852504E+01
8.842112E+01
8.825298E+01
8.826465E+01
8.802902E+01
8.797004E+01
8.775893E+01
8.782603E+01
8.784515E+01
8.794725E+01
8.810285E+01
8.766636E+01
8.763334E+01
8.766000E+01
8.765600E+01
8.759202E+01
8.758674E+01
8.744925E+01
8.783948E+01
8.748729E+01
8.741525E+01
8.727951E+01
8.723624E+01
8.706976E+01
8.708921E+01
8.704712E+01
8.705534E+01
8.708204E+01
8.699102E+01
8.701683E+01
8.702710E+01
8.689110E+01
8.687684E+01
8.689372E+01
8.682259E+01
8.675648E+01
8.679845E+01
8.698669E+01
8.688952E+01
8.680209E+01
8.676602E+01
8.691232E+01
8.696834E+01
8.675376E+01
8.696410E+01
8.698296E+01
8.683805E+01
8.689856E+01
8.694500E+01
8.687849E+01
8.692876E+01
8.683201E+01
8.703168E+01
8.702342E+01
8.700453E+01
8.702970E+01
8.702534E+01
8.702670E+01
8.710512E+01
8.699150E+01
8.709315E+01
8.731004E+01
8.708517E+01
8.729387E+01
8.719829E+01
8.718859E+01
8.727955E+01
8.737375E+01
8.722307E+01
8.740341E+01
8.756490E+01
8.729073E+01
8.741766E+01
8.750943E+01
8.755192E+01
8.765663E+01
8.765286E+01
8.745236E+01
8.787971E+01
8.763002E+01
8.760277E+01
8.794465E+01
8.791378E+01
8.799006E+01
8.798945E+01
8.793322E+01
8.825648E+01
8.789368E+01
8.812324E+01
8.813118E+01
8.813946E+01
8.828855E+01
8.823420E+01
8.877022E+01
8.858544E+01
8.849053E+01
8.833752E+01
8.891559E+01
8.894849E+01
8.858042E+01
8.901546E+01
8.893934E+01
9.000328E+01
8.913196E+01
8.858000E+01
8.876451E+01
8.877347E+01
8.893184E+01
8.801039E+01
8.708375E+01
8.609059E+01
8.470389E+01
8.094493E+01
7.827606E+01
7.671594E+01
7.694909E+01
7.072532E+01
6.938866E+01
6.538973E+01
6.800179E+01
7.236391E+01
6.882507E+01
7.476366E+01
7.463121E+01
7.383426E+01
6.959630E+01
7.479576E+01
7.508852E+01
7.700157E+01
7.156948E+01
6.974719E+01
6.689770E+01
5.697594E+01
4.862357E+01
4.923692E+01
2.921490E+01
6.243326E+00
4.279323E+01
1.609083E+01
2.961723E+01
3.294380E+00
3.600025E+01
-4.790350E+01
-3.712019E+00
-3.038330E+02
3.794473E+01
-5.525058E+02
-3.211374E+02
-5.934131E+02
-7.295005E+02
-6.652444E+02
-7.769765E+02
-8.398561E+02
-7.921625E+02
5.362245E+01
4.773274E+01
7.013123E+01
8.702298E+01
8.966460E+01
1.432240E+01
4.636811E+01
9.997592E+01
1.671823E+02
7.423831E+01
2.835424E+02
8.637927E+01
8.432047E+01
7.603676E+01
7.915793E+01
7.526511E+01
7.012625E+01
6.984806E+01
7.159319E+01
7.692709E+01
7.318828E+01
7.050748E+01
6.633088E+01
6.625029E+01
6.542255E+01
6.641513E+01
7.047827E+01
7.226174E+01
7.736465E+01
8.104950E+01
8.403538E+01
8.693973E+01
8.868156E+01
8.874833E+01
8.937007E+01
8.844955E+01
8.863305E+01
8.838094E+01
8.935763E+01
8.873994E+01
8.864938E+01
8.860834E+01
8.871135E+01
8.887962E+01
8.851430E+01
8.857435E+01
8.863164E+01
8.844166E+01
8.838443E+01
8.798681E+01
8.822253E+01
8.817738E+01
8.808808E+01
8.782223E+01
8.786852E+01
8.808554E+01
8.784975E+01
8.757200E+01
8.793721E+01
8.752869E+01
8.763229E+01
8.780902E+01
8.755048E+01
8.734746E+01
8.734591E+01
8.822100E+01
8.748790E+01
8.737110E+01
8.741223E+01
8.746182E+01
8.706540E+01
8.715659E+01
8.713430E+01
8.712551E+01
8.714166E+01
8.695244E+01
8.682910E+01
8.714395E+01
8.700877E+01
8.705325E+01
8.689935E+01
8.703442E+01
8.683867E+01
8.668928E+01
8.693115E+01
8.675265E+01
8.685440E+01
8.670993E+01
8.675482E+01
8.667474E+01
8.700626E+01
8.679415E+01
8.678152E+01
8.677648E+01
8.680900E+01
8.675768E+01
8.691551E+01
8.699086E+01
8.697294E+01
8.688045E+01
8.681093E+01
8.686654E+01
8.693976E+01
8.700389E+01
8.709229E+01
8.705627E+01
8.707686E+01
8.710993E+01
8.702385E+01
8.706376E+01
8.693651E+01
8.714866E+01
8.723444E+01
8.708639E+01
8.729611E+01
8.730928E+01
8.741001E+01
8.745693E+01
8.747416E+01
8.749852E+01
8.745643E+01
8.761912E+01
8.759255E+01
8.750847E+01
8.752256E+01
8.761833E+01
8.768518E+01
8.775549E+01
8.778531E+01
8.779726E+01
8.792159E+01
8.800198E+01
8.804868E+01
8.799886E+01
8.807607E+01
8.820771E+01
8.814696E+01
8.817093E+01
8.804010E+01
8.803124E+01
8.858183E+01
8.836492E+01
8.849519E+01
8.867554E+01
8.877551E+01
8.866330E+01
8.836542E+01
8.868679E+01
8.874437E+01
9.034290E+01
9.164894E+01
8.916619E+01
8.929674E+01
8.787188E+01
8.831493E+01
8.834557E+01
8.709032E+01
8.630719E+01
8.518073E+01
8.362439E+01
8.214203E+01
8.003906E+01
7.763501E+01
7.540633E+01
7.263983E+01
6.859663E+01
7.221581E+01
7.395069E+01
7.338252E+01
7.583016E+01
7.632147E+01
7.836469E+01
7.472827E+01
7.958196E+01
7.531860E+01
7.235522E+01
6.434550E+01
6.528384E+01
7.168934E+01
6.484580E+01
4.269937E+01
4.278805E+01
1.994034E+01
3.547706E+01
3.232197E+01
1.474100E+01
4.539379E+01
6.342380E+01
5.659925E+01
3.466349E+01
3.620814E+01
3.617642E+01
3.836008E+01
1.481858E+02
7.755380E+01
2.087646E+01
-9.941949E-01
-1.290966E+01
-2.030733E+01
-2.533016E+01
-2.976500E+01
9.371997E+01
9.333331E+01
9.792875E+01
1.004936E+02
9.626541E+01
6.322068E+01
7.208189E+01
7.641395E+01
3.886073E+01
-9.236572E+01
-3.608130E+01
9.213404E+01
9.110152E+01
8.032830E+01
7.231934E+01
7.598622E+01
7.309486E+01
7.642695E+01
7.558221E+01
7.021922E+01
7.209377E+01
6.823172E+01
6.495986E+01
6.547051E+01
6.558535E+01
7.378420E+01
7.242674E+01
7.334723E+01
7.799673E+01
8.401298E+01
8.574949E+01
8.706648E+01
8.895098E+01
8.990143E+01
8.948584E+01
8.928986E+01
8.868685E+01
8.876603E+01
8.899018E+01
8.894148E+01
8.872627E+01
8.811290E+01
8.841838E+01
8.839482E+01
8.856326E+01
8.825897E+01
8.830252E+01
8.863495E+01
8.814365E+01
8.812008E+01
8.811650E+01
8.799988E+01
8.776447E+01
8.793076E+01
8.799337E+01
8.793897E+01
8.783874E+01
8.775664E+01
8.763866E+01
8.759651E+01
8.759318E+01
8.750704E+01
8.752328E+01
8.745539E+01
8.758591E+01
8.838975E+01
8.742986E+01
8.738195E+01
8.723840E+01
8.714458E+01
8.718837E+01
8.709600E+01
8.706550E+01
8.717136E+01
8.711888E+01
8.697194E+01
8.704574E+01
8.705100E+01
8.698718E+01
8.695540E+01
8.676537E+01
8.698086E+01
8.699381E+01
8.668139E+01
8.683589E+01
8.675950E+01
8.690686E+01
8.685765E+01
8.688862E+01
8.687353E+01
8.684827E+01
8.680491E+01
8.689282E+01
8.683868E+01
8.690524E+01
8.690091E+01
8.683384E+01
8.679727E+01
8.672012E+01
8.694737E+01
8.679477E+01
8.688298E+01
8.685429E+01
8.709237E+01
8.699978E+01
8.702501E+01
8.720746E+01
8.706843E+01
8.707033E+01
8.717986E+01
8.727707E+01
8.726976E+01
8.722868E+01
8.729825E+01
8.724653E+01
8.725766E+01
8.739566E+01
8.742034E+01
8.735714E+01
8.747991E+01
8.740892E+01
8.753538E+01
8.756591E+01
8.763280E+01
8.770504E+01
8.770655E+01
8.778483E+01
8.769586E+01
8.777518E+01
8.782776E+01
8.787192E+01
8.794630E+01
8.801092E+01
8.810891E+01
8.812377E+01
8.815739E+01
8.836587E+01
8.822288E+01
8.808702E+01
8.829845E+01
8.837530E+01
8.845251E+01
8.866444E+01
8.859869E+01
8.833269E+01
8.844782E+01
8.881262E+01
8.857392E+01
8.898278E+01
8.880463E+01
8.896122E+01
8.838372E+01
8.903847E+01
8.877142E+01
8.852080E+01
8.823410E+01
8.724957E+01
8.626652E+01
8.537693E+01
8.430036E+01
8.068988E+01
8.051376E+01
7.713045E+01
7.581290E+01
7.338435E+01
7.055246E+01
6.998293E+01
7.379537E+01
7.230577E+01
7.474630E+01
7.710574E+01
7.419595E+01
7.907654E+01
8.000523E+01
7.209580E+01
7.598666E+01
6.964913E+01
6.581031E+01
5.798517E+01
5.208036E+01
5.510595E+01
3.643748E+01
7.664154E+00
1.341575E+01
6.334517E+01
4.400956E+01
4.986589E+01
6.029218E+01
6.234489E+01
2.648893E+01
2.458412E+01
8.040421E+00
-3.968124E+01
2.624351E+02
4.650334E+02
9.262025E+02
1.147882E+03
1.157757E+03
1.216973E+03
1.286472E+03
1.305315E+03
9.079881E+01
7.803107E+01
8.623741E+01
6.432444E+01
8.247053E+01
5.799799E+02
3.937858E+02
1.069231E+02
-1.854423E+02
5.149008E+00
1.982278E+02
9.371112E+01
9.049059E+01
8.920757E+01
7.353767E+01
7.918709E+01
7.994982E+01
7.632320E+01
7.309016E+01
7.036833E+01
7.247233E+01
6.597377E+01
6.286082E+01
6.558222E+01
6.995367E+01
6.568612E+01
7.639366E+01
7.697726E+01
7.813101E+01
8.336830E+01
8.521144E+01
8.724392E+01
8.842844E+01
8.908507E+01
8.927612E+01
8.871931E+01
8.918060E+01
8.861411E+01
8.875573E+01
8.886354E+01
8.850112E+01
8.878069E+01
8.837246E+01
8.826683E+01
8.845930E+01
8.827954E+01
8.807989E+01
8.817563E+01
8.808536E+01
8.824250E+01
8.799741E+01
8.806532E+01
8.800493E+01
8.804939E+01
8.807166E+01
8.768742E+01
8.755202E+01
8.771418E+01
8.770266E+01
8.769206E+01
8.733273E+01
8.741082E+01
8.748885E+01
8.745931E+01
8.734484E+01
8.732686E+01
8.728914E+01
8.725531E+01
8.722984E+01
8.727911E+01
8.702747E+01
8.709773E+01
8.726997E+01
8.703560E+01
8.693806E+01
8.681909E+01
8.688894E+01
8.686224E+01
8.684777E+01
8.701213E+01
8.699607E+01
8.697711E+01
8.680159E+01
8.687941E+01
8.698051E+01
8.682298E+01
8.674659E+01
8.678612E+01
8.666379E+01
8.680947E+01
8.676906E+01
8.678196E+01
8.670128E+01
8.675582E+01
8.664892E+01
8.688609E+01
8.691267E+01
8.691187E+01
8.687076E+01
8.691612E+01
8.704354E+01
8.686920E+01
8.696767E+01
8.696008E+01
8.697014E+01
8.702559E+01
8.700188E+01
8.713394E+01
8.714554E+01
8.711502E+01
8.712267E+01
8.734019E+01
8.706959E+01
8.720452E+01
8.720722E+01
8.716491E+01
8.722861E+01
8.734991E+01
8.743746E+01
8.742128E+01
8.742682E+01
8.764246E+01
8.761481E+01
8.752292E+01
8.747869E+01
8.768370E+01
8.772782E+01
8.790024E+01
8.790109E+01
8.789782E+01
8.784624E+01
8.800715E+01
8.811933E+01
8.813568E+01
8.792625E+01
8.801870E+01
8.806854E+01
8.804634E+01
8.842309E+01
8.832989E+01
8.820098E+01
8.845389E+01
8.846764E+01
8.832927E+01
8.854385E+01
8.851931E+01
8.857143E+01
8.827489E+01
8.875536E+01
8.858517E+01
8.839507E+01
8.847840E+01
8.883684E+01
8.875845E+01
8.904693E+01
8.949955E+01
8.645166E+01
8.667515E+01
8.497552E+01
8.222185E+01
8.063049E+01
7.939224E+01
7.724868E+01
7.436431E+01
7.297014E+01
7.137292E+01
7.316876E+01
7.224862E+01
7.086182E+01
7.694255E+01
7.552368E+01
7.435153E+01
7.138121E+01
7.522606E+01
7.043115E+01
7.948848E+01
7.311479E+01
7.761280E+01
5.559600E+01
4.183742E+01
6.804679E+01
3.866788E+01
5.144271E+01
7.606052E+00
3.783201E+01
-7.108147E+00
4.911176E+01
4.355422E+01
5.943587E+01
1.821621E+01
4.539452E+01
-1.684439E+02
-2.524571E+02
8.033602E+01
-1.773248E+02
-4.841724E+02
-6.842208E+02
-7.767638E+02
-8.662111E+02
-9.174939E+02
-9.589954E+02
1.285960E+02
1.273580E+02
1.454162E+02
8.505819E+01
8.474019E+01
1.422346E+02
1.186894E+02
3.915620E+01
-8.445994E+01
2.103401E+02
1.306652E+02
9.526228E+01
9.083333E+01
8.185831E+01
8.621847E+01
7.727713E+01
7.169077E+01
7.368561E+01
6.827148E+01
7.108823E+01
7.034790E+01
6.575022E+01
6.168654E+01
6.358569E+01
7.076881E+01
7.533456E+01
7.732892E+01
7.748168E+01
7.752177E+01
8.275032E+01
8.538321E+01
8.795998E+01
8.982879E+01
8.915540E+01
8.977656E+01
8.910877E+01
8.939320E+01
8.906041E+01
8.865066E+01
8.891371E+01
8.878820E+01
8.853865E+01
8.840275E+01
8.882941E+01
8.849817E+01
8.836687E+01
8.807855E+01
8.808110E+01
8.812381E+01
8.810461E+01
8.795736E+01
8.816941E+01
8.813959E+01
8.813244E+01
8.797692E+01
8.757079E+01
8.765870E+01
8.764977E+01
8.783228E+01
8.755740E+01
8.725041E+01
8.782646E+01
8.769377E+01
8.761153E+01
8.752887E+01
8.722715E+01
8.724565E+01
8.723475E+01
8.717949E+01
8.715460E+01
8.719912E+01
8.709749E+01
8.710494E+01
8.691972E+01
8.698112E+01
8.706554E+01
8.694710E+01
8.685034E+01
8.694973E+01
8.709605E+01
8.682491E+01
8.675301E+01
8.679986E+01
8.684491E+01
8.683430E+01
8.679370E+01
8.681452E+01
8.682352E+01
8.681009E+01
8.678654E+01
8.677725E+01
8.676957E+01
8.674826E+01
8.688271E+01
8.686050E+01
8.677306E+01
8.681966E+01
8.679150E+01
8.699095E+01
8.699538E+01
8.689371E+01
8.698266E+01
8.700648E+01
8.699929E+01
8.697347E+01
8.709427E+01
8.708925E+01
8.709704E+01
8.716225E+01
8.706637E+01
8.703052E+01
8.706353E+01
8.705254E+01
8.723413E+01
8.730846E+01
8.720489E+01
8.734656E+01
8.733136E+01
8.735661E+01
8.739971E+01
8.756460E+01
8.734996E+01
8.746398E+01
8.754858E+01
8.773990E+01
8.793945E+01
8.782319E+01
8.785107E+01
8.786343E+01
8.779242E+01
8.791227E+01
8.781876E+01
8.786703E+01
8.823938E+01
8.804496E+01
8.811665E+01
8.822283E+01
8.821951E+01
8.893445E+01
8.884758E+01
8.832603E+01
8.820814E+01
8.855581E+01
8.859094E+01
8.827792E+01
8.839270E+01
8.875193E+01
8.851540E+01
8.879932E+01
8.874246E+01
8.877861E+01
8.915682E+01
8.815134E+01
8.889628E+01
8.864916E+01
8.815051E+01
8.604630E+01
8.591960E+01
8.427483E+01
8.189577E+01
7.901691E+01
7.815743E+01
7.697580E+01
7.522019E+01
7.383514E+01
7.379170E+01
7.242413E+01
7.477356E+01
7.512729E+01
7.565493E+01
7.120753E+01
7.808327E+01
7.540926E+01
6.398954E+01
6.577591E+01
7.644959E+01
6.428215E+01
6.892794E+01
3.885285E+01
7.500572E+01
6.166286E+01
-1.340478E+02
6.121829E+01
4.398269E+01
5.039350E+01
5.188031E+01
4.261725E+01
6.365297E+01
7.352375E+01
4.003883E+01
3.316640E+01
-3.942903E+01
6.095672E+00
8.217103E+01
-3.538149E+02
-1.108677E+03
-1.466250E+03
-1.718767E+03
-1.876110E+03
-2.103270E+03
-2.067050E+03
9.177919E+01
1.185791E+02
8.979577E+01
7.781964E+01
8.788281E+01
1.807390E+02
4.700466E+00
6.234312E+01
2.960404E+01
4.257753E+02
9.454456E+02
9.421029E+01
8.179534E+01
7.786691E+01
9.105691E+01
8.001092E+01
7.493800E+01
7.583136E+01
7.380972E+01
7.158101E+01
7.442221E+01
7.015604E+01
6.503428E+01
7.045742E+01
7.237692E+01
7.213158E+01
7.547398E+01
7.470024E+01
7.857199E+01
8.292109E+01
8.542269E+01
8.751132E+01
8.899887E+01
8.896914E+01
8.855093E+01
8.838307E+01
8.849264E+01
8.853362E+01
8.860666E+01
8.855476E+01
8.814132E+01
8.896020E+01
8.855035E+01
8.832956E+01
8.857773E+01
8.818171E+01
8.846418E+01
8.835282E+01
8.823243E+01
8.821508E+01
8.825347E+01
8.810821E+01
8.806688E+01
8.790857E+01
8.783085E+01
8.732825E+01
8.780207E+01
8.791809E+01
8.796400E+01
8.780142E+01
8.757382E+01
8.743997E+01
8.743542E+01
8.714442E+01
8.745774E+01
8.739859E+01
8.716492E+01
8.726113E+01
8.730022E+01
8.722846E+01
8.717571E+01
8.700913E+01
8.708200E+01
8.695549E+01
8.690026E+01
8.715208E+01
8.706073E+01
8.694124E+01
8.688471E+01
8.693287E+01
8.684858E+01
8.690689E+01
8.679388E+01
8.678222E+01
8.682828E+01
8.660156E+01
8.702154E+01
8.681087E+01
8.677928E+01
8.668856E+01
8.660108E+01
8.678612E+01
8.670886E+01
8.686360E+01
8.680415E+01
8.680340E+01
8.692123E+01
8.670235E+01
8.684687E+01
8.697196E+01
8.711889E+01
8.701570E+01
8.692741E+01
8.686077E+01
8.693394E+01
8.691338E+01
8.699615E+01
8.710835E+01
8.706917E+01
8.710352E+01
8.723374E+01
8.724328E+01
8.717814E+01
8.729644E+01
8.742374E+01
8.722407E+01
8.734988E+01
8.741458E+01
8.738266E+01
8.742837E+01
8.743244E+01
8.742463E+01
8.757044E+01
8.765204E+01
8.763968E+01
8.760896E+01
8.772815E+01
8.793365E+01
8.794238E+01
8.778578E+01
8.792428E+01
8.782602E+01
8.804079E+01
8.814764E+01
8.837294E+01
8.817240E+01
8.825529E+01
8.844667E+01
8.828583E+01
8.787440E+01
8.863521E+01
8.843223E+01
8.839858E+01
8.881092E+01
8.849648E+01
8.809109E+01
8.843803E+01
8.887752E+01
8.894169E+01
8.897134E+01
8.892162E+01
8.822345E+01
8.856935E+01
8.888837E+01
8.925038E+01
8.872935E+01
8.739210E+01
8.602067E+01
8.480535E+01
8.314540E+01
8.005993E+01
7.422872E+01
7.797578E+01
7.884306E+01
7.113271E+01
7.187134E+01
7.134059E+01
7.239514E+01
7.239554E+01
7.257111E+01
7.270970E+01
6.688204E+01
7.840865E+01
7.347761E+01
6.939625E+01
8.024407E+01
7.931853E+01
6.839402E+01
6.301202E+01
6.574539E+01
5.989534E+01
4.199835E+01
3.832013E+01
5.785412E+01
4.355984E+01
4.360205E+01
5.344388E+01
7.208129E+01
4.888904E+01
5.088000E+01
-1.179365E+01
5.044334E+01
-1.769558E+01
1.864611E+01
-6.064307E+02
-2.516003E+03
-2.910891E+03
-4.917891E+03
-3.773970E+03
-4.626299E+03
-6.507810E+03
6.728065E+01
9.672854E+01
1.892827E+02
8.852056E+01
8.926381E+01
2.810837E+01
7.002754E+02
-5.381868E+02
5.845371E+01
-3.576162E+01
-9.334522E+01
9.115985E+01
8.504846E+01
7.422540E+01
7.208905E+01
7.566474E+01
7.721042E+01
7.658028E+01
8.162098E+01
7.688446E+01
7.431434E+01
7.076462E+01
6.885637E+01
6.844704E+01
7.079066E+01
7.452966E+01
8.143210E+01
8.212399E+01
8.560586E+01
8.299569E+01
8.613082E+01
8.768743E+01
8.952281E+01
8.904155E+01
8.902389E+01
8.925037E+01
8.865644E+01
8.839628E+01
8.883322E+01
8.869411E+01
8.864012E+01
8.853085E+01
8.814963E+01
8.835399E+01
8.865840E+01
8.838468E+01
8.842194E+01
8.845510E+01
8.830508E+01
8.818646E+01
8.820196E+01
8.789514E+01
8.779370E+01
8.783143E+01
8.777583E+01
8.760201E+01
8.778960E+01
8.762128E+01
8.768090E+01
8.776850E+01
8.762856E+01
8.754684E+01
8.750794E+01
8.732871E+01
8.751886E+01
8.744007E+01
8.729936E+01
8.743234E+01
8.724353E+01
8.711807E+01
8.689971E+01
8.679939E+01
8.711819E+01
8.709026E+01
8.697971E+01
8.691227E+01
8.675026E+01
8.698101E+01
8.699687E+01
8.691216E+01
8.683673E+01
8.685502E+01
8.676125E+01
8.679881E+01
8.678266E+01
8.688348E+01
8.685424E+01
8.670079E+01
8.681941E+01
8.683419E+01
8.672670E+01
8.687023E+01
8.683665E+01
8.675869E+01
8.677215E+01
8.687293E+01
8.708527E+01
8.692068E+01
8.678118E+01
8.682443E+01
8.686409E+01
8.695985E+01
8.689237E+01
8.694372E+01
8.701415E+01
8.698323E+01
8.696248E+01
8.718793E+01
8.711385E+01
8.703457E+01
8.709619E+01
8.714041E+01
8.720824E+01
8.715324E+01
8.743090E+01
8.739606E+01
8.734043E+01
8.728516E+01
8.731188E+01
8.739341E+01
8.749500E+01
8.744483E+01
8.753051E+01
8.772958E+01
8.765607E+01
8.770985E+01
8.771779E+01
8.783240E+01
8.777379E+01
8.782485E+01
8.794531E+01
8.790921E+01
8.797893E+01
8.820762E+01
8.862903E+01
8.826234E+01
8.834225E+01
8.834345E+01
8.840547E+01
8.851401E+01
8.838970E+01
8.835965E+01
8.849681E+01
8.880962E+01
8.869183E+01
8.862869E+01
8.859382E+01
8.857054E+01
8.870157E+01
8.865431E+01
8.865018E+01
8.863143E+01
8.876332E+01
8.874895E+01
8.866855E+01
8.866494E+01
8.756402E+01
8.672525E+01
8.475349E+01
8.282726E+01
8.134163E+01
7.808269E+01
7.565265E+01
7.651611E+01
7.188949E+01
7.358640E+01
7.429055E+01
7.446920E+01
7.064464E+01
7.299246E+01
7.053302E+01
7.760501E+01
7.249164E+01
6.795186E+01
6.282701E+01
6.969758E+01
7.232372E+01
6.101858E+01
6.264127E+01
4.282547E+01
5.173787E+01
5.568297E+01
7.101091E+01
5.339518E+01
3.525913E+01
4.935298E+01
5.618894E+01
4.763492E+01
-8.088783E-01
-4.574990E+01
-3.972723E+01
-8.734672E+01
-3.250587E+01
6.287549E+03
5.264758E+01
3.256192E+01
4.412345E+01
3.238467E+01
2.294823E+01
1.745960E+01
1.075706E+01
6.634282E+01
1.116367E+02
1.032073E+02
6.799093E+01
7.609689E+01
3.312845E+01
1.046743E+02
7.117088E+01
3.412676E+01
6.541229E+01
-8.106424E+02
8.867909E+01
8.704723E+01
7.333874E+01
6.500181E+01
7.120259E+01
7.421934E+01
7.374235E+01
7.463943E+01
7.382120E+01
7.081314E+01
6.936398E+01
6.883899E+01
6.514374E+01
6.848813E+01
7.300216E+01
7.618442E+01
7.870809E+01
8.042324E+01
8.318089E+01
8.499791E+01
8.642764E+01
8.828287E+01
8.876511E+01
8.894602E+01
8.872657E+01
8.858024E+01
8.825829E+01
8.852166E+01
8.877953E+01
8.863398E+01
8.825299E+01
8.822962E+01
8.838637E+01
8.848133E+01
8.834818E+01
8.812676E+01
8.813076E+01
8.819602E+01
8.829967E+01
8.818092E+01
8.793334E+01
8.781372E+01
8.786286E+01
8.779260E+01
8.785823E+01
8.789281E+01
8.780767E+01
8.769749E+01
8.777051E+01
8.743019E+01
8.753630E+01
8.752844E+01
8.751233E+01
8.737766E+01
8.737450E+01
8.733979E+01
8.734176E+01
8.725195E+01
8.722677E+01
8.708023E+01
8.704694E+01
8.700439E+01
8.687864E+01
8.690425E+01
8.702460E+01
8.701681E+01
8.684802E+01
8.692458E+01
8.688654E+01
8.696300E+01
8.691011E+01
8.690687E+01
8.677789E+01
8.684603E+01
8.684852E+01
8.692989E+01
8.683074E+01
8.668715E+01
8.700573E+01
8.656846E+01
8.682914E+01
8.674248E+01
8.648342E+01
8.668785E+01
8.693730E+01
8.689950E+01
8.687321E+01
8.702578E+01
8.690413E+01
8.697924E+01
8.689392E+01
8.705478E+01
8.701113E+01
8.699100E+01
8.701211E+01
8.710304E+01
8.700716E+01
8.696091E+01
8.716535E+01
8.701263E+01
8.704973E+01
8.708229E+01
8.701931E+01
8.735974E+01
8.738770E+01
8.718644E+01
8.727856E+01
8.729887E+01
8.747881E+01
8.757591E+01
8.754089E+01
8.761693E+01
8.766382E+01
8.760310E+01
8.760254E+01
8.775765E+01
8.782654E+01
8.773138E+01
8.781000E+01
8.789561E+01
8.796408E+01
8.786931E+01
8.803015E+01
8.852469E+01
8.802854E+01
8.824908E+01
8.821156E+01
8.827524E+01
8.844552E+01
8.847196E+01
8.837716E+01
8.845213E+01
8.847043E+01
8.853435E+01
8.859870E+01
8.858312E+01
8.895037E+01
8.911852E+01
8.862590E+01
8.874025E+01
8.892955E+01
8.879656E+01
8.832923E+01
8.715305E+01
8.795352E+01
8.721043E+01
8.642758E+01
8.427509E+01
8.184532E+01
8.079175E+01
7.579327E+01
7.474741E+01
7.346206E+01
6.909093E+01
7.074750E+01
7.120762E+01
7.177230E+01
7.499038E+01
7.483072E+01
7.435275E+01
7.344152E+01
6.570696E+01
6.678575E+01
6.921873E+01
7.237507E+01
6.660791E+01
7.708303E+01
6.633978E+01
6.081289E+01
4.333115E+01
5.270990E+01
5.524409E+01
5.346205E+01
4.458068E+01
6.078617E+01
4.267063E+01
2.359623E+01
1.795309E+01
-1.184931E+02
-1.154656E+02
-1.340398E+02
1.153011E+01
-3.907692E+00
3.000494E+01
5.992191E+01
2.308084E+02
-1.483325E+02
-1.220701E+02
-2.558640E+02
-9.509453E+01
2.382252E+01
7.696560E+01
8.137573E+01
8.344747E+01
9.185197E+01
2.484963E+02
9.509452E+01
1.123915E+02
-1.811106E+01
-3.427218E+02
-2.691643E+03
8.597315E+01
7.137342E+01
7.021277E+01
7.255658E+01
6.572808E+01
6.834604E+01
7.012369E+01
7.282008E+01
6.904869E+01
6.756492E+01
7.713452E+01
6.547638E+01
6.658391E+01
6.750485E+01
7.017286E+01
7.163807E+01
7.510716E+01
7.902038E+01
8.160139E+01
8.410269E+01
8.717349E+01
8.818417E+01
8.868669E+01
8.869960E+01
8.920958E+01
8.921088E+01
8.803466E+01
8.822881E+01
8.837292E+01
8.893483E+01
8.829778E+01
8.872176E+01
8.827961E+01
8.833889E+01
8.814944E+01
8.790689E+01
8.814623E+01
8.804138E+01
8.800212E+01
8.818018E+01
8.804652E+01
8.778700E+01
8.783197E+01
8.778982E+01
8.782842E+01
8.763437E+01
8.758972E+01
8.762777E+01
8.742076E+01
8.751793E+01
8.762251E+01
8.746843E+01
8.728104E+01
8.733738E+01
8.740085E+01
8.726709E+01
8.728998E+01
8.730928E+01
8.738645E+01
8.717189E+01
8.703046E+01
8.722777E+01
8.686118E+01
8.700575E+01
8.702320E+01
8.692895E+01
8.692654E+01
8.694860E+01
8.691714E+01
8.687735E+01
8.685382E+01
8.692620E+01
8.696305E+01
8.685725E+01
8.689594E+01
8.680590E+01
8.673181E+01
8.664151E+01
8.678604E+01
8.666505E+01
8.670296E+01
8.672870E+01
8.674147E+01
8.697408E+01
8.687468E+01
8.688248E+01
8.691245E+01
8.689800E+01
8.682328E+01
8.682038E+01
8.674410E+01
8.689638E+01
8.702870E+01
8.704929E+01
8.702269E+01
8.702103E+01
8.699069E+01
8.698810E+01
8.698994E+01
8.701281E+01
8.698792E+01
8.713670E+01
8.716686E+01
8.722988E+01
8.726534E+01
8.732962E+01
8.723829E+01
8.747254E+01
8.756103E+01
8.757184E+01
8.757951E+01
8.754199E+01
8.757146E+01
8.755995E+01
8.754535E+01
8.774069E+01
8.789269E+01
8.790474E+01
8.792096E+01
8.805596E+01
8.803616E+01
8.789630E+01
8.796295E+01
8.830951E+01
8.797218E+01
8.826852E+01
8.806960E+01
8.839460E+01
8.835857E+01
8.841421E+01
8.851612E+01
8.845356E+01
8.879311E+01
8.851668E+01
8.848461E+01
8.839499E+01
8.836441E+01
8.839853E+01
8.867665E+01
8.890559E+01
8.908909E+01
8.826015E+01
8.843059E+01
8.736098E+01
8.824358E+01
8.870883E+01
8.626480E+01
8.410919E+01
8.334548E+01
7.904286E+01
7.718601E+01
7.483924E+01
7.152660E+01
7.073086E+01
6.826807E+01
7.161987E+01
7.151243E+01
7.823969E+01
7.648863E+01
7.867380E+01
6.701601E+01
7.472121E+01
7.085909E+01
7.539696E+01
8.287245E+01
7.814534E+01
6.866128E+01
7.857782E+01
6.974670E+01
6.124127E+01
6.422508E+01
4.144696E+01
2.361338E+01
2.574951E+00
4.164544E+01
1.955941E+01
2.382123E+01
-3.639308E+00
-1.792551E+01
1.681662E+01
2.201566E+01
5.550731E+01
4.668061E+01
7.597343E+01
8.215707E+01
1.300110E+02
1.563298E+02
1.817899E+02
1.512803E+02
1.990251E+02
5.461558E+01
1.981566E+01
-2.800800E+01
7.369683E+01
1.043600E+02
1.036888E+02
-8.870126E+02
8.062944E+01
-9.272165E+01
1.118177E+02
9.630335E+01
8.696558E+01
5.192418E+01
7.291890E+01
7.192806E+01
6.903636E+01
6.940707E+01
6.906704E+01
6.491973E+01
6.401163E+01
6.581467E+01
6.964840E+01
6.652985E+01
6.698820E+01
6.638731E+01
7.027100E+01
7.329037E+01
7.765865E+01
8.150371E+01
8.310951E+01
8.491429E+01
8.805338E+01
8.799392E+01
8.807639E+01
8.853745E+01
8.815771E+01
8.794486E+01
8.876209E+01
8.845345E+01
8.885949E+01
8.904960E+01
8.871329E+01
8.856086E+01
8.832847E+01
8.841321E+01
8.827077E+01
8.819183E+01
8.801534E+01
8.802445E+01
8.802997E+01
8.793932E+01
8.796651E+01
8.805020E+01
8.777436E+01
8.779017E+01
8.768930E+01
8.776830E+01
8.772990E+01
8.756075E+01
8.759157E+01
8.745838E+01
8.749713E+01
8.746003E+01
8.756445E+01
8.755799E+01
8.741415E+01
8.732257E+01
8.712521E+01
8.704246E+01
8.718026E+01
8.706843E+01
8.696005E+01
8.704704E+01
8.713477E+01
8.698145E+01
8.718908E+01
8.708907E+01
8.688241E+01
8.688993E+01
8.703521E+01
8.689774E+01
8.682293E+01
8.691720E+01
8.686639E+01
8.698376E+01
8.678942E+01
8.700578E+01
8.682242E+01
8.672528E+01
8.676938E+01
8.668242E+01
8.661975E+01
8.672268E+01
8.670960E+01
8.694762E+01
8.677382E+01
8.683785E+01
8.678530E+01
8.687927E+01
8.696218E+01
8.695851E+01
8.688313E+01
8.700673E+01
8.710642E+01
8.701095E+01
8.704945E+01
8.696937E+01
8.716900E+01
8.720949E+01
8.720136E+01
8.740199E+01
8.714956E+01
8.735520E+01
8.714622E+01
8.742361E+01
8.721658E+01
8.733025E+01
8.733536E+01
8.757661E+01
8.735056E+01
8.746278E+01
8.753280E+01
8.760744E+01
8.754689E+01
8.767651E+01
8.758123E+01
8.767515E+01
8.779885E+01
8.785431E+01
8.805762E+01
8.792140E+01
8.789619E+01
8.795884E+01
8.785607E+01
8.794834E+01
8.814380E+01
8.826034E+01
8.800972E+01
8.860331E+01
8.807950E+01
8.857285E+01
8.814546E+01
8.828063E+01
8.830620E+01
8.843563E+01
8.865763E+01
8.858515E+01
8.847615E+01
8.859509E+01
8.878135E+01
8.863655E+01
8.866216E+01
8.851721E+01
8.890025E+01
8.915305E+01
8.943804E+01
8.838446E+01
8.631695E+01
8.525369E+01
8.216909E+01
8.118769E+01
7.865587E+01
7.851325E+01
7.666874E+01
7.188919E+01
6.930503E+01
7.017222E+01
6.869373E+01
7.329125E+01
7.701896E+01
7.520903E+01
7.124906E+01
7.115262E+01
6.995935E+01
7.378094E+01
7.211424E+01
6.991028E+01
7.378029E+01
6.862156E+01
7.377845E+01
7.574637E+01
7.120552E+01
6.823228E+01
5.086230E+01
4.798752E+01
5.246804E+01
4.033943E+01
5.576837E+01
5.146380E+01
2.005909E+01
5.828751E+01
9.035259E+00
-3.214897E+01
-3.086075E+01
5.179214E+01
2.549013E+02
2.697747E+02
4.840036E+02
5.184445E+02
6.993370E+02
9.775834E+02
2.627707E+01
4.192214E+01
6.938714E+01
8.304962E+01
8.642421E+01
-9.763683E+00
5.987527E+01
2.086810E+02
-5.793771E+01
1.248557E+03
-1.885021E+02
7.776045E+01
5.171780E+01
6.627237E+01
7.303194E+01
7.682136E+01
6.849464E+01
5.874866E+01
6.664627E+01
6.842964E+01
6.752392E+01
6.964773E+01
6.928048E+01
6.812130E+01
6.797507E+01
7.059634E+01
7.485211E+01
7.795271E+01
8.189113E+01
8.442599E+01
8.769713E+01
8.861968E+01
8.914516E+01
8.959969E+01
8.916841E+01
8.893067E+01
8.898394E+01
8.865832E+01
8.865860E+01
8.860966E+01
8.872756E+01
8.862564E+01
8.838933E+01
8.820435E+01
8.821347E+01
8.844311E+01
8.820545E+01
8.813200E+01
8.830260E+01
8.821421E+01
8.805060E+01
8.798768E+01
8.780821E+01
8.788122E+01
8.787386E+01
8.783640E+01
8.765154E+01
8.759045E+01
8.759347E+01
8.768102E+01
8.745916E+01
8.748136E+01
8.734590E+01
8.735746E+01
8.748683E+01
8.731072E+01
8.743532E+01
8.722806E+01
8.733902E+01
8.720800E+01
8.723893E+01
8.708703E+01
8.717578E+01
8.711055E+01
8.709303E+01
8.723765E+01
8.699250E+01
8.699122E+01
8.700221E+01
8.689140E+01
8.674784E+01
8.690341E+01
8.692275E+01
8.683844E+01
8.696875E+01
8.698534E+01
8.700464E+01
8.698826E+01
8.695847E+01
8.672697E+01
8.703301E+01
8.665530E+01
8.692874E+01
8.687350E+01
8.687119E+01
8.692661E+01
8.688774E+01
8.679549E+01
8.682077E+01
8.680506E+01
8.691659E+01
8.693545E+01
8.696713E+01
8.704089E+01
8.700497E+01
8.701049E+01
8.708527E+01
8.695936E+01
8.710412E+01
8.705227E+01
8.714189E+01
8.724648E+01
8.726107E+01
8.716241E+01
8.737480E+01
8.730547E+01
8.737134E+01
8.734877E+01
8.746871E+01
8.747715E+01
8.736777E+01
8.740380E+01
8.743600E+01
8.739136E+01
8.751351E+01
8.766193E+01
8.771170E+01
8.782236E+01
8.784992E+01
8.790835E+01
8.797714E+01
8.784385E+01
8.785585E+01
8.801123E+01
8.825134E+01
8.808561E+01
8.811631E+01
8.819963E+01
8.842846E+01
8.821728E+01
8.838053E+01
8.839387E+01
8.849035E+01
8.853071E+01
8.830912E+01
8.839367E+01
8.849791E+01
8.887139E+01
8.879735E+01
8.879951E+01
8.877320E+01
8.875049E+01
8.841998E+01
8.870530E+01
8.857122E+01
8.792804E+01
8.733174E+01
8.669788E+01
8.552233E+01
8.291143E+01
8.083767E+01
7.923156E+01
7.771470E+01
7.406824E+01
7.334521E+01
7.272858E+01
7.272557E+01
6.625142E+01
7.416130E+01
7.619527E+01
7.716010E+01
7.481687E+01
7.927547E+01
7.445522E+01
7.001376E+01
7.203019E+01
7.301004E+01
7.656426E+01
5.714592E+01
7.185873E+01
7.685700E+01
2.624978E+01
3.386028E+01
3.362568E+01
6.343814E+01
3.266769E+01
4.113711E+01
-3.351337E+00
3.496020E+01
4.950705E+01
5.156657E+01
3.842534E+01
4.594932E+01
-4.018619E+02
1.761124E+02
-1.810084E+02
-3.584056E+02
-2.873797E+02
-4.473543E+02
-3.656974E+02
-3.775229E+02
-2.139739E+02
5.620001E+01
6.592553E+01
3.099578E+01
3.100374E+02
2.582309E+01
9.019202E+01
1.300771E+02
-6.923433E+01
1.646862E+02
-8.705808E-01
7.626422E+01
6.678546E+01
6.637223E+01
6.629138E+01
7.465479E+01
7.332793E+01
6.636800E+01
7.056294E+01
6.647878E+01
6.653233E+01
7.051497E+01
6.725844E+01
6.724548E+01
6.915333E+01
7.167821E+01
7.691000E+01
7.931352E+01
7.986003E+01
8.363021E+01
8.612756E+01
8.874318E+01
8.977289E+01
8.936394E+01
8.902225E+01
8.918222E+01
8.885678E+01
8.858053E+01
8.875588E+01
8.903632E+01
8.913297E+01
8.865495E+01
8.849866E+01
8.822567E+01
8.875048E+01
8.853242E+01
8.824757E+01
8.825185E+01
8.822368E+01
8.805658E+01
8.795415E+01
8.800018E+01
8.798295E+01
8.793940E+01
8.775267E+01
8.766605E+01
8.755349E+01
8.770833E+01
8.751337E+01
8.739169E+01
8.751600E+01
8.738832E+01
8.746326E+01
8.751651E+01
8.745415E+01
8.734998E+01
8.721722E+01
8.711894E+01
8.729061E+01
8.729909E+01
8.719166E+01
8.696188E+01
8.708498E+01
8.711923E+01
8.707892E+01
8.689645E+01
8.682323E+01
8.691739E+01
8.687539E+01
8.697030E+01
8.689192E+01
8.703953E+01
8.699166E+01
8.686310E+01
8.684859E+01
8.683369E+01
8.690168E+01
8.661726E+01
8.681435E+01
8.686425E+01
8.686452E+01
8.700214E+01
8.681992E+01
8.679133E+01
8.691670E+01
8.676804E+01
8.675849E+01
8.684755E+01
8.690145E+01
8.674385E+01
8.680584E+01
8.697999E+01
8.688376E+01
8.694399E+01
8.699329E+01
8.703078E+01
8.697463E+01
8.697365E+01
8.697494E+01
8.712588E+01
8.723767E+01
8.714427E+01
8.714876E+01
8.718517E+01
8.706606E+01
8.714959E+01
8.743253E+01
8.741465E+01
8.728036E+01
8.742501E+01
8.742631E+01
8.759592E+01
8.765156E+01
8.750560E+01
8.757632E+01
8.768640E+01
8.777798E+01
8.771963E+01
8.781380E+01
8.787881E+01
8.784768E+01
8.786678E+01
8.790246E+01
8.803075E+01
8.815935E+01
8.804211E+01
8.827417E+01
8.833387E+01
8.823577E+01
8.812189E+01
8.826330E+01
8.829676E+01
8.848935E+01
8.857347E+01
8.835737E+01
8.811688E+01
8.863443E+01
8.867486E+01
8.835104E+01
8.849412E+01
8.874502E+01
8.888464E+01
8.883001E+01
8.851373E+01
8.886814E+01
8.820818E+01
8.794769E+01
8.728910E+01
8.537101E+01
8.322569E+01
8.030740E+01
7.870813E+01
8.075751E+01
7.795814E+01
7.814718E+01
7.295980E+01
7.692492E+01
7.063802E+01
7.466192E+01
7.739018E+01
7.868604E+01
7.892147E+01
7.723321E+01
7.042146E+01
6.076957E+01
6.767319E+01
7.725072E+01
7.531296E+01
7.679620E+01
7.937172E+01
7.795717E+01
2.670727E+01
5.510045E+01
7.327179E+01
6.852152E+01
6.704667E+01
3.348313E+01
-1.488037E+02
1.340092E+03
1.669308E+01
8.536871E+00
4.713515E+01
5.072061E+01
-2.699224E+02
7.727155E+01
8.264708E+01
8.877612E+01
7.991025E+01
6.804771E+01
6.073605E+01
6.126903E+01
-3.097602E+02
7.522038E+00
5.060095E+01
3.572999E+01
5.705113E+01
7.005199E+01
7.842113E+01
1.208721E+02
3.926469E+01
-1.103529E+03
-6.190024E+01
7.718473E+01
7.218313E+01
7.188118E+01
6.753658E+01
8.438972E+01
7.998162E+01
7.043747E+01
6.404244E+01
6.453628E+01
6.584416E+01
6.881146E+01
7.002927E+01
6.948445E+01
6.700228E+01
7.117210E+01
7.210818E+01
7.831097E+01
8.136439E+01
8.453027E+01
8.694991E+01
8.785931E+01
8.818388E+01
8.886475E+01
8.962973E+01
8.902647E+01
8.885185E+01
8.878295E+01
8.844525E+01
8.865207E+01
8.882335E+01
8.869525E+01
8.842136E+01
8.811605E+01
8.825900E+01
8.843321E+01
8.837198E+01
8.815383E+01
8.803725E+01
8.779315E+01
8.799045E+01
8.813995E+01
8.792421E+01
8.789135E+01
8.796320E+01
8.777440E+01
8.765031E+01
8.767432E+01
8.753028E+01
8.737427E+01
8.748017E+01
8.749220E+01
8.750226E+01
8.752768E+01
8.744112E+01
8.748518E+01
8.735277E+01
8.749677E+01
8.725727E+01
8.720543E+01
8.719491E+01
8.711417E+01
8.719303E+01
8.712398E+01
8.706013E+01
8.703873E+01
8.695642E+01
8.692378E+01
8.693453E+01
8.681780E+01
8.704791E+01
8.715020E+01
8.690482E+01
8.677449E+01
8.711095E+01
8.697444E+01
8.679244E+01
8.678725E+01
8.681564E+01
8.679846E+01
8.673113E+01
8.678390E+01
8.685505E+01
8.692675E+01
8.688200E+01
8.687751E+01
8.703611E+01
8.703612E+01
8.707122E+01
8.700459E+01
8.692222E+01
8.696837E+01
8.699089E+01
8.702049E+01
8.695670E+01
8.699242E+01
8.714991E+01
8.699187E+01
8.707743E+01
8.714051E+01
8.704754E+01
8.726040E+01
8.728599E+01
8.719821E+01
8.723927E+01
8.725746E+01
8.731997E+01
8.746060E+01
8.725456E+01
8.754107E+01
8.743454E+01
8.752311E+01
8.751908E+01
8.767349E+01
8.775270E+01
8.785073E+01
8.793077E+01
8.774184E+01
8.791210E+01
8.788474E+01
8.784195E+01
8.797290E+01
8.778837E+01
8.815326E+01
8.812307E+01
8.831118E+01
8.829749E+01
8.808162E+01
8.819060E+01
8.814035E+01
8.810760E+01
8.837016E+01
8.854847E+01
8.859725E+01
8.865887E+01
8.832973E+01
8.840313E+01
8.852778E+01
8.892562E+01
8.888497E+01
8.837871E+01
8.849938E+01
8.861232E+01
8.899653E+01
8.846871E+01
8.897707E+01
8.832976E+01
8.744467E+01
8.622506E+01
8.378634E+01
8.235395E+01
8.086274E+01
8.072210E+01
7.903504E+01
7.734055E+01
7.793002E+01
7.840732E+01
7.353979E+01
7.641427E+01
7.815008E+01
7.475461E+01
7.975508E+01
8.275926E+01
8.098087E+01
7.586776E+01
6.980284E+01
8.069928E+01
7.042459E+01
7.760815E+01
6.844058E+01
4.904359E+01
5.193504E+01
4.321583E+01
4.995858E+01
-7.321373E+00
4.808991E+01
-4.352382E+00
-4.723202E+01
2.386026E+03
5.629213E+01
-4.207357E+02
8.497537E+00
5.721821E+01
-4.874700E+01
3.332319E+02
1.280264E+02
5.111305E+02
2.875316E+02
1.814376E+02
1.373359E+02
1.231475E+02
-2.436739E+01
5.750974E+01
3.099190E+01
2.968795E+01
1.862471E+00
1.439542E+01
1.020157E+01
2.360730E+01
5.142106E+01
2.029504E+02
6.646861E+01
7.218766E+01
6.848334E+01
7.134985E+01
7.622757E+01
7.485948E+01
7.461137E+01
7.095915E+01
6.065120E+01
6.569374E+01
6.465335E+01
6.750447E+01
6.582321E+01
6.450473E+01
6.790556E+01
7.017116E+01
7.419519E+01
7.656137E+01
7.948348E+01
8.445290E+01
8.702302E+01
8.850161E+01
8.826322E+01
8.882880E+01
8.880287E+01
8.948381E+01
8.871137E+01
8.796517E+01
8.811080E+01
8.896909E+01
8.894531E+01
8.875930E+01
8.864860E+01
8.844048E+01
8.851830E+01
8.856450E+01
8.853325E+01
8.833713E+01
8.845112E+01
8.767139E+01
8.793008E+01
8.806269E+01
8.806414E+01
8.801916E+01
8.790253E+01
8.777071E+01
8.781613E+01
8.783408E+01
8.740713E+01
8.746399E+01
8.757597E+01
8.750866E+01
8.759551E+01
8.738320E+01
8.741566E+01
8.740287E+01
8.734670E+01
8.731787E+01
8.723190E+01
8.737270E+01
8.721648E+01
8.707361E+01
8.708337E+01
8.708852E+01
8.693977E+01
8.689580E+01
8.682865E+01
8.695982E+01
8.690518E+01
8.689410E+01
8.688248E+01
8.706020E+01
8.680091E+01
8.688729E+01
8.693986E+01
8.694395E+01
8.694115E+01
8.684104E+01
8.676328E+01
8.668011E+01
8.679572E+01
8.683167E+01
8.679401E+01
8.686163E+01
8.688777E+01
8.695438E+01
8.688401E+01
8.689582E+01
8.692376E+01
8.697401E+01
8.697018E+01
8.699488E+01
8.698672E+01
8.695177E+01
8.698602E+01
8.695434E+01
8.695824E+01
8.710086E+01
8.709397E+01
8.719085E+01
8.730825E+01
8.720334E+01
8.720133E+01
8.732235E+01
8.735968E+01
8.725201E+01
8.744416E+01
8.733797E+01
8.754267E+01
8.760713E+01
8.768119E+01
8.753808E+01
8.756692E+01
8.768173E+01
8.769372E+01
8.770317E+01
8.764300E+01
8.758758E+01
8.780769E+01
8.787764E+01
8.796979E+01
8.785195E+01
8.794485E+01
8.801610E+01
8.790703E+01
8.813744E+01
8.841024E+01
8.828237E+01
8.819008E+01
8.820736E+01
8.808823E+01
8.839571E+01
8.836499E+01
8.861386E+01
8.844848E+01
8.816071E+01
8.855127E+01
8.853008E+01
8.852809E+01
8.844060E+01
8.836928E+01
8.844770E+01
8.879793E+01
8.826746E+01
8.926648E+01
8.888008E+01
8.842536E+01
8.745099E+01
8.534648E+01
8.334519E+01
8.296158E+01
8.143158E+01
8.103454E+01
8.150059E+01
7.989332E+01
7.830045E+01
7.758477E+01
7.732952E+01
7.577194E+01
7.897307E+01
7.999190E+01
7.658964E+01
7.620610E+01
7.939132E+01
7.448245E+01
6.934093E+01
7.229093E+01
6.553835E+01
6.466379E+01
5.968007E+01
5.246977E+01
6.746084E+01
6.027567E+01
8.091232E+01
5.077751E+01
4.535623E+01
1.582085E+01
2.327501E+01
-5.217683E+01
5.617505E+01
4.681424E+01
3.919482E+01
2.672933E+01
5.385564E+01
-4.194137E+01
-1.559380E+02
-2.434830E+02
7.963016E+02
1.826844E+02
6.911482E+02
3.396340E+02
-3.694854E+01
7.186172E+01
6.838029E+01
5.536505E+01
4.890923E+01
5.141013E+02
6.317209E+01
5.362448E+01
3.955670E+01
1.326139E+02
6.087340E+01
6.683090E+01
9.634530E+01
7.502848E+01
7.180311E+01
6.016784E+01
7.042504E+01
7.073673E+01
7.188124E+01
6.574620E+01
6.465452E+01
6.391753E+01
6.241965E+01
6.515375E+01
6.748179E+01
6.942069E+01
7.360946E+01
7.541504E+01
8.227994E+01
8.517533E+01
8.667490E+01
8.768947E+01
8.872756E+01
8.930910E+01
8.913141E+01
8.954150E+01
8.829693E+01
8.842867E+01
8.859772E+01
8.834575E+01
8.844513E+01
8.857932E+01
8.863079E+01
8.855685E+01
8.857946E+01
8.827653E+01
8.824212E+01
8.846681E+01
8.836983E+01
8.822834E+01
8.803025E+01
8.799262E+01
8.796598E+01
8.794941E+01
8.785758E+01
8.771944E+01
8.775775E+01
8.785899E+01
8.793573E+01
8.788039E+01
8.782831E+01
8.746441E+01
8.745729E+01
8.730340E+01
8.743726E+01
8.740562E+01
8.727103E+01
8.730615E+01
8.735503E+01
8.724117E+01
8.712450E+01
8.706566E+01
8.705518E+01
8.704167E+01
8.705432E+01
8.686903E+01
8.687209E+01
8.691674E+01
8.698643E+01
8.687758E+01
8.685552E+01
8.694471E+01
8.677627E+01
8.674755E+01
8.683964E+01
8.677792E+01
8.687671E+01
8.683195E+01
8.668540E+01
8.692566E+01
8.694637E+01
8.674716E+01
8.689108E+01
8.676531E+01
8.675762E+01
8.677392E+01
8.674436E+01
8.681642E+01
8.700187E+01
8.703322E+01
8.708115E+01
8.695436E+01
8.698945E+01
8.678233E+01
8.700872E+01
8.692836E+01
8.713826E+01
8.730725E+01
8.713154E+01
8.711928E+01
8.729980E+01
8.724239E+01
8.704725E+01
8.719910E+01
8.740987E+01
8.732952E+01
8.745642E+01
8.748354E+01
8.730173E+01
8.735569E+01
8.749110E+01
8.750406E+01
8.762779E+01
8.758954E+01
8.760091E+01
8.757437E+01
8.760897E+01
8.772501E+01
8.782962E+01
8.788292E+01
8.792335E+01
8.789423E+01
8.791059E+01
8.812603E+01
8.796154E+01
8.827248E+01
8.835780E+01
8.827247E+01
8.834278E+01
8.836139E+01
8.814587E+01
8.843704E+01
8.850876E+01
8.906617E+01
8.856894E+01
8.840257E+01
8.845375E+01
8.856819E+01
8.903295E+01
8.836718E+01
8.851320E+01
8.839224E+01
8.857231E+01
8.857197E+01
8.904049E+01
8.886429E+01
8.868979E+01
8.732951E+01
8.563468E+01
8.421368E+01
8.375800E+01
8.301274E+01
8.099771E+01
7.945796E+01
7.906085E+01
7.940395E+01
7.968095E+01
7.964161E+01
7.756651E+01
7.680438E+01
8.110675E+01
8.078512E+01
7.903364E+01
8.128271E+01
8.094242E+01
7.332743E+01
7.330700E+01
5.708694E+01
7.248122E+01
3.390451E+01
6.020991E+01
6.501177E+01
6.545904E+01
5.524931E+01
4.371321E+01
3.534023E+01
2.119608E+01
1.887433E+01
-2.197450E+01
5.050763E+01
4.248567E+00
-6.779944E+01
3.104915E+02
-5.476075E+01
-2.325427E+02
-1.090520E+03
-2.615275E+03
-8.956510E+02
-1.273332E+03
-2.421141E+03
8.171274E+03
5.229411E+01
7.574704E+01
7.197763E+01
8.457838E+01
7.350002E+01
-7.122370E+01
5.018304E+01
1.313819E+02
1.337723E+02
-6.378118E+02
1.577948E+03
7.610992E+01
7.022838E+01
6.435931E+01
6.322532E+01
7.072586E+01
6.523089E+01
6.883493E+01
7.414937E+01
6.683216E+01
6.286175E+01
6.341002E+01
6.122397E+01
6.610868E+01
7.011547E+01
6.639194E+01
7.332332E+01
7.677772E+01
8.166966E+01
8.476052E+01
8.631223E+01
8.789804E+01
8.857830E+01
8.874871E+01
8.910242E+01
8.927882E+01
8.844620E+01
8.874206E+01
8.872453E+01
8.898768E+01
8.844069E+01
8.812434E+01
8.846696E+01
8.843996E+01
8.838185E+01
8.827174E+01
8.843504E+01
8.839771E+01
8.839720E+01
8.820960E+01
8.806169E+01
8.803267E+01
8.791974E+01
8.792794E+01
8.792908E+01
8.780013E+01
8.773289E+01
8.776017E+01
8.787438E+01
8.780829E+01
8.749532E+01
8.752624E+01
8.744344E+01
8.741387E+01
8.740888E+01
8.745918E+01
8.742426E+01
8.737762E+01
8.719579E+01
8.710120E+01
8.716802E+01
8.718906E+01
8.686505E+01
8.686081E+01
8.693625E+01
8.703436E+01
8.706614E+01
8.708584E+01
8.698732E+01
8.689708E+01
8.690080E+01
8.720955E+01
8.691111E+01
8.694208E+01
8.707094E+01
8.686379E+01
8.665299E+01
8.678075E+01
8.666653E+01
8.667101E+01
8.678620E+01
8.681792E+01
8.679614E+01
8.674021E+01
8.678864E+01
8.674871E+01
8.689509E+01
8.687733E+01
8.688092E+01
8.693376E+01
8.703526E+01
8.691684E+01
8.677884E+01
8.690929E+01
8.718333E+01
8.714506E+01
8.689028E+01
8.710689E+01
8.703495E+01
8.706395E+01
8.719834E+01
8.722633E+01
8.721885E+01
8.722959E+01
8.737690E+01
8.738852E+01
8.742029E+01
8.740420E+01
8.741304E+01
8.751682E+01
8.741226E+01
8.752690E+01
8.770472E+01
8.771905E+01
8.760962E+01
8.751604E+01
8.750410E+01
8.776499E+01
8.789437E+01
8.785011E+01
8.812720E+01
8.798626E+01
8.802420E+01
8.793801E+01
8.809565E+01
8.810547E+01
8.801354E+01
8.808051E+01
8.798996E+01
8.786589E+01
8.823036E+01
8.836724E+01
8.854959E+01
8.864797E+01
8.850642E+01
8.845916E+01
8.856549E+01
8.873718E+01
8.857378E+01
8.815086E+01
8.894743E+01
8.898498E+01
8.899377E+01
8.877033E+01
8.884729E+01
8.828797E+01
8.872047E+01
8.799798E+01
8.698837E+01
8.547454E+01
8.444447E+01
8.321700E+01
7.939664E+01
7.982591E+01
7.880340E+01
8.007499E+01
7.941815E+01
8.137614E+01
7.958439E+01
7.357284E+01
7.125425E+01
8.029430E+01
8.067752E+01
8.175089E+01
8.094402E+01
7.864297E+01
7.437578E+01
6.585212E+01
6.927332E+01
4.636727E+01
2.616386E+01
7.215383E+01
6.914650E+01
3.498638E+01
4.714542E+01
4.419663E+01
2.765689E+01
2.428427E+01
2.676872E+01
4.292852E+01
5.405243E+01
3.969807E+01
-7.460712E+01
2.311038E+02
1.575176E+02
1.680619E+02
1.529090E+02
1.682404E+02
1.564346E+02
1.585417E+02
1.598405E+02
3.145547E+01
7.696235E+01
7.766354E+01
8.476141E+01
7.952249E+01
6.642530E+01
5.082725E+01
1.038702E+02
-3.399235E+02
7.139142E+00
5.903887E+01
9.720372E+01
8.410251E+01
7.277170E+01
7.329290E+01
8.554277E+01
6.863395E+01
6.835840E+01
7.398403E+01
6.478649E+01
6.265847E+01
6.579606E+01
6.941389E+01
6.488366E+01
6.487126E+01
6.899914E+01
7.345658E+01
7.707932E+01
8.189593E+01
8.451266E+01
8.595857E+01
8.703740E+01
8.819620E+01
8.877366E+01
8.917316E+01
8.914371E+01
8.891615E+01
8.883468E+01
8.866526E+01
8.869034E+01
8.866613E+01
8.860881E+01
8.875711E+01
8.865804E+01
8.850128E+01
8.844379E+01
8.833674E+01
8.829695E+01
8.820930E+01
8.809835E+01
8.798271E+01
8.814361E+01
8.810197E+01
8.816170E+01
8.823823E+01
8.788743E+01
8.786137E+01
8.781645E+01
8.789673E+01
8.776707E+01
8.755319E+01
8.771472E+01
8.753256E+01
8.735495E+01
8.742859E+01
8.741167E+01
8.726277E+01
8.723257E+01
8.726300E+01
8.733195E+01
8.721014E+01
8.713842E+01
8.709178E+01
8.712590E+01
8.715405E+01
8.705711E+01
8.695416E+01
8.705588E+01
8.722387E+01
8.692858E+01
8.687033E+01
8.696913E+01
8.692988E+01
8.695045E+01
8.692248E+01
8.684936E+01
8.670980E+01
8.680321E+01
8.671835E+01
8.681027E+01
8.671432E+01
8.689237E+01
8.669486E+01
8.679589E+01
8.691618E+01
8.697605E+01
8.691983E+01
8.703150E+01
8.703843E+01
8.682851E+01
8.693320E+01
8.709019E+01
8.702336E+01
8.705335E+01
8.706896E+01
8.698851E+01
8.701627E+01
8.699338E+01
8.693305E+01
8.713292E+01
8.740769E+01
8.729523E+01
8.717256E+01
8.725597E+01
8.709108E+01
8.725570E+01
8.732752E+01
8.734254E+01
8.745903E+01
8.740839E+01
8.741921E+01
8.751999E+01
8.761956E+01
8.754530E+01
8.752128E+01
8.751412E+01
8.764784E+01
8.766014E+01
8.793633E+01
8.795344E+01
8.789526E+01
8.801223E+01
8.813657E+01
8.814922E+01
8.809805E+01
8.809153E+01
8.829026E+01
8.824407E+01
8.850408E+01
8.837508E+01
8.826609E+01
8.832754E+01
8.825701E+01
8.843914E+01
8.816901E+01
8.830198E+01
8.858828E+01
8.842658E+01
8.847732E+01
8.852161E+01
8.843106E+01
8.889095E+01
8.871728E+01
8.907718E+01
8.855574E+01
8.842102E+01
8.827028E+01
8.745555E+01
8.687414E+01
8.561802E+01
8.478144E+01
8.318031E+01
8.037120E+01
7.956143E+01
8.222641E+01
8.182832E+01
8.061944E+01
7.847796E+01
7.899770E+01
7.203964E+01
7.421789E+01
7.828698E+01
8.051315E+01
8.202107E+01
8.199286E+01
7.960652E+01
7.530851E+01
7.457865E+01
6.522532E+01
7.321576E+01
8.021281E+01
7.535329E+01
7.206469E+01
5.415310E+01
5.628662E+01
5.042446E+01
6.902001E+01
-4.328606E+02
-8.076695E+01
5.288286E+01
7.044166E+01
6.465130E+01
3.057343E+01
1.178613E+02
1.121381E+02
1.119293E+02
1.100028E+02
1.113718E+02
1.112478E+02
1.107035E+02
1.094691E+02
5.879784E+01
8.128772E+01
8.590769E+01
8.093680E+01
9.038537E+01
7.142638E+01
5.241360E+01
8.397651E+01
6.837959E+01
8.083108E+01
6.382933E+01
6.449893E+01
6.940958E+01
7.344826E+01
8.462359E+01
1.009208E+02
7.716938E+01
7.118606E+01
7.890920E+01
7.235462E+01
6.866030E+01
6.898854E+01
7.495554E+01
6.751384E+01
6.619701E+01
7.056283E+01
7.502805E+01
7.830546E+01
8.244675E+01
8.353671E+01
8.530873E+01
8.710094E+01
8.824614E+01
8.887824E+01
8.891592E+01
8.875828E+01
8.870138E+01
8.882553E+01
8.874866E+01
8.892621E+01
8.824068E+01
8.842322E+01
8.847724E+01
8.844642E+01
8.836187E+01
8.827464E+01
8.854202E+01
8.839864E+01
8.831957E+01
8.841011E+01
8.804100E+01
8.802332E+01
8.811861E+01
8.812227E+01
8.807917E+01
8.786769E+01
8.783245E+01
8.789591E+01
8.788821E+01
8.770647E+01
8.741612E+01
8.765813E+01
8.767636E+01
8.746288E+01
8.747188E+01
8.737465E+01
8.732880E+01
8.732458E+01
8.727432E+01
8.731298E+01
8.729539E+01
8.721299E+01
8.708744E+01
8.713640E+01
8.706172E+01
8.681729E+01
8.701502E+01
8.712496E+01
8.713688E+01
8.693147E+01
8.689742E+01
8.678999E+01
8.674880E+01
8.687909E+01
8.683761E+01
8.681081E+01
8.685831E+01
8.693027E+01
8.680010E+01
8.673558E+01
8.698383E+01
8.684036E+01
8.671905E+01
8.681593E+01
8.690896E+01
8.678213E+01
8.690937E+01
8.686705E+01
8.697235E+01
8.705662E+01
8.701562E+01
8.710092E+01
8.687217E+01
8.692928E+01
8.689617E+01
8.697181E+01
8.714597E+01
8.703837E+01
8.711831E+01
8.699633E+01
8.709069E+01
8.719806E+01
8.723380E+01
8.723949E+01
8.713628E+01
8.726646E+01
8.739392E+01
8.737214E+01
8.739895E+01
8.748982E+01
8.757981E+01
8.765490E+01
8.767111E+01
8.779896E+01
8.775950E+01
8.768672E+01
8.782187E+01
8.786817E+01
8.783727E+01
8.786369E+01
8.800992E+01
8.799912E+01
8.811719E+01
8.807164E+01
8.815586E+01
8.790848E+01
8.820623E+01
8.846184E+01
8.813594E+01
8.797647E+01
8.722987E+01
8.845850E+01
8.832042E+01
8.844998E+01
8.861779E+01
8.861147E+01
8.868265E+01
8.872726E+01
8.853464E+01
8.813097E+01
8.860006E+01
8.829327E+01
8.841264E+01
8.843876E+01
8.822237E+01
8.840865E+01
8.839381E+01
8.787149E+01
8.498966E+01
8.435901E+01
8.519200E+01
8.143640E+01
7.971712E+01
6.897916E+01
7.252410E+01
7.715968E+01
7.818217E+01
7.716719E+01
7.942126E+01
7.484549E+01
8.051947E+01
7.938138E+01
8.021238E+01
7.813295E+01
7.270274E+01
7.626139E+01
6.758276E+01
6.309629E+01
6.383559E+01
7.257696E+01
7.432067E+01
6.699675E+01
7.974300E+01
4.932622E+01
6.709985E+01
5.302795E+01
6.203283E+01
5.509295E+01
6.014774E+01
6.019404E+01
5.613595E+01
5.664368E+01
3.204478E+01
-9.002743E+02
1.844405E+02
7.220024E+02
4.399235E+02
4.596089E+02
4.139810E+02
3.722441E+02
3.172510E+02
6.311069E+01
6.483935E+01
6.520747E+01
6.409823E+01
7.399126E+01
7.628861E+01
6.852284E+01
8.281753E+01
8.190096E+01
7.508314E+01
6.951271E+01
7.001938E+01
7.124382E+01
6.833230E+01
7.194156E+01
6.868779E+01
6.945175E+01
6.819039E+01
7.902250E+01
7.476505E+01
6.818349E+01
7.012309E+01
7.491736E+01
6.802583E+01
6.955327E+01
7.179201E+01
7.510515E+01
7.685335E+01
7.954832E+01
8.204842E+01
8.419745E+01
8.623033E+01
8.903842E+01
8.867262E+01
8.853073E+01
8.864007E+01
8.917376E+01
8.871651E+01
8.855215E+01
8.834578E+01
8.868864E+01
8.874625E+01
8.859344E+01
8.874418E+01
8.868543E+01
8.848887E+01
8.842542E+01
8.831875E+01
8.855292E+01
8.817824E+01
8.812326E+01
8.794804E+01
8.802729E+01
8.799476E+01
8.775943E+01
8.786021E+01
8.770512E+01
8.780455E+01
8.790795E+01
8.781885E+01
8.754400E+01
8.746061E+01
8.770006E+01
8.762079E+01
8.724481E+01
8.736060E+01
8.738683E+01
8.718682E+01
8.725161E+01
8.717056E+01
8.714309E+01
8.705295E+01
8.717700E+01
8.711058E+01
8.703136E+01
8.692433E+01
8.714622E+01
8.696684E+01
8.684631E+01
8.687062E+01
8.694134E+01
8.679971E+01
8.688119E+01
8.685939E+01
8.693911E+01
8.673013E+01
8.678602E+01
8.684262E+01
8.679728E+01
8.680183E+01
8.678864E+01
8.686096E+01
8.685521E+01
8.696144E+01
8.699329E+01
8.681793E+01
8.693456E+01
8.686869E+01
8.674871E+01
8.691068E+01
8.696073E+01
8.675052E+01
8.680433E+01
8.690898E+01
8.708028E+01
8.703980E+01
8.710226E+01
8.714311E+01
8.702286E+01
8.713434E+01
8.724914E+01
8.727702E+01
8.719573E+01
8.716879E+01
8.721588E+01
8.732694E+01
8.742481E+01
8.744494E+01
8.738386E+01
8.745986E+01
8.738687E+01
8.749432E+01
8.747627E+01
8.748401E+01
8.778359E+01
8.773258E+01
8.766134E+01
8.781901E+01
8.784960E+01
8.793799E+01
8.803531E+01
8.792532E+01
8.799218E+01
8.815144E+01
8.838322E+01
8.832255E+01
8.840243E+01
8.834926E+01
8.819013E+01
8.797752E+01
8.792795E+01
8.827652E+01
8.850475E+01
8.837030E+01
8.868950E+01
8.878292E+01
8.882656E+01
8.860032E+01
8.832643E+01
8.866840E+01
8.833563E+01
8.850070E+01
8.832619E+01
8.773643E+01
8.744923E+01
8.893727E+01
8.822307E+01
8.718489E+01
8.647981E+01
8.456240E+01
8.448170E+01
8.304476E+01
8.256768E+01
8.103623E+01
8.118356E+01
7.715460E+01
7.563253E+01
7.473808E+01
7.538721E+01
7.686954E+01
7.862782E+01
7.488686E+01
7.684443E+01
7.849934E+01
7.617083E+01
7.683091E+01
6.836678E+01
7.089742E+01
5.591179E+01
7.270198E+01
5.696296E+01
6.169736E+01
6.152005E+01
6.004932E+01
6.797764E+01
1.828918E+01
5.107372E+01
3.677861E+01
-1.196663E+02
5.132499E+01
2.026339E+01
-1.306711E+01
4.852839E+01
4.829683E+01
8.206737E+01
1.335478E+02
1.802251E+02
2.464309E+02
3.100430E+02
3.121864E+02
3.291070E+02
6.883333E+01
6.761654E+01
6.901109E+01
8.725305E+01
3.001734E+01
4.536757E+01
5.702651E+01
7.436303E+01
7.473298E+01
7.451954E+01
7.993163E+01
7.876002E+01
7.930309E+01
6.513196E+01
7.171989E+01
7.903092E+01
7.041155E+01
6.787034E+01
7.024436E+01
7.142680E+01
6.986743E+01
6.735838E+01
7.076763E+01
6.776441E+01
7.011218E+01
7.347768E+01
7.473338E+01
7.757149E+01
7.963613E+01
8.194656E+01
8.419662E+01
8.671787E+01
8.802587E+01
8.852119E+01
8.886012E+01
8.931063E+01
8.875116E+01
8.898534E+01
8.887570E+01
8.893668E+01
8.868957E+01
8.861066E+01
8.850124E+01
8.860910E+01
8.848796E+01
8.831494E+01
8.826462E+01
8.823510E+01
8.828705E+01
8.807333E+01
8.810417E+01
8.811462E+01
8.801964E+01
8.794052E+01
8.769660E+01
8.782344E+01
8.785688E+01
8.760427E+01
8.771705E+01
8.762142E+01
8.759861E+01
8.773989E+01
8.746255E+01
8.740588E+01
8.737870E+01
8.734945E+01
8.742382E+01
8.743034E+01
8.715824E+01
8.738621E+01
8.722353E+01
8.720053E+01
8.712776E+01
8.727870E+01
8.722549E+01
8.725324E+01
8.708962E+01
8.702446E+01
8.697001E+01
8.700004E+01
8.683807E+01
8.695662E+01
8.695867E+01
8.698518E+01
8.692783E+01
8.686590E+01
8.686929E+01
8.682464E+01
8.677600E+01
8.684117E+01
8.681547E+01
8.689064E+01
8.686523E+01
8.675155E+01
8.685469E+01
8.683261E+01
8.688393E+01
8.694819E+01
8.696363E+01
8.691732E+01
8.700053E+01
8.695937E+01
8.683847E+01
8.702901E+01
8.707497E+01
8.711920E+01
8.718856E+01
8.701966E+01
8.718844E+01
8.715724E+01
8.714599E+01
8.713982E+01
8.715010E+01
8.736992E+01
8.739256E+01
8.742717E+01
8.744581E+01
8.749973E+01
8.736568E+01
8.750522E+01
8.757601E+01
8.751722E+01
8.756554E+01
8.760213E+01
8.792045E+01
8.780817E+01
8.772118E+01
8.769655E+01
8.769111E+01
8.783900E+01
8.797200E+01
8.800769E+01
8.810614E+01
8.802178E+01
8.815516E+01
8.821396E+01
8.818041E+01
8.847406E+01
8.827896E+01
8.818886E+01
8.829077E+01
8.825187E+01
8.860647E+01
8.861316E+01
8.830348E+01
8.839135E+01
8.844357E+01
8.877925E+01
8.865938E+01
8.870629E+01
8.865265E+01
8.864501E+01
8.922969E+01
8.802232E+01
8.884490E+01
8.842546E+01
8.831591E+01
8.756310E+01
8.686798E+01
8.572944E+01
8.364993E+01
8.350437E+01
8.011284E+01
7.839352E+01
7.803780E+01
7.896662E+01
7.851128E+01
7.698565E+01
7.407632E+01
7.675878E+01
8.005420E+01
7.865326E+01
8.170139E+01
8.378085E+01
7.843100E+01
7.672644E+01
7.232801E+01
7.231075E+01
6.923907E+01
6.751645E+01
6.331592E+01
6.854701E+01
6.768099E+01
7.266832E+01
5.877061E+01
3.971815E+01
-4.844228E+01
-1.042978E+01
2.199448E+00
3.331136E+01
3.143685E+01
2.736366E+01
4.118300E+01
4.193289E+01
1.065276E+02
1.916532E+02
2.465672E+02
3.120182E+02
3.397530E+02
3.590030E+02
3.996495E+02
1.750445E+01
8.345758E+01
7.174849E+01
6.599634E+01
4.298490E+01
7.250444E+01
7.003119E+01
7.322660E+01
6.936243E+01
8.111902E+01
7.384943E+01
7.488760E+01
7.786301E+01
6.970292E+01
7.577948E+01
7.253509E+01
7.163438E+01
7.733711E+01
7.564064E+01
7.014696E+01
6.697474E+01
6.413911E+01
7.021977E+01
6.712646E+01
6.574804E+01
7.389548E+01
7.549241E+01
7.706532E+01
7.977519E+01
8.188411E+01
8.360419E+01
8.668750E+01
8.793947E+01
8.884842E+01
8.886946E+01
8.877723E+01
8.902297E+01
8.891418E+01
8.858710E+01
8.864781E+01
8.885330E+01
8.848488E+01
8.826445E+01
8.831481E+01
8.871711E+01
8.852814E+01
8.818238E+01
8.823870E+01
8.831805E+01
8.814647E+01
8.801745E+01
8.812535E+01
8.794477E+01
8.785741E+01
8.793942E+01
8.773887E+01
8.781345E+01
8.765624E+01
8.762824E+01
8.767997E+01
8.753774E+01
8.754116E+01
8.748025E+01
8.736498E+01
8.748132E+01
8.740297E+01
8.749101E+01
8.740639E+01
8.729687E+01
8.719582E+01
8.722877E+01
8.725657E+01
8.715083E+01
8.707963E+01
8.720818E+01
8.707923E+01
8.701280E+01
8.701892E+01
8.678039E+01
8.693230E+01
8.697337E+01
8.696812E+01
8.693100E+01
8.675935E+01
8.688092E+01
8.679113E+01
8.680906E+01
8.690365E+01
8.700328E+01
8.697272E+01
8.689555E+01
8.680555E+01
8.690527E+01
8.686040E+01
8.705245E+01
8.696705E+01
8.682755E+01
8.689322E+01
8.679107E+01
8.679088E+01
8.690026E+01
8.698501E+01
8.704163E+01
8.707198E+01
8.699991E+01
8.715127E+01
8.706672E+01
8.695223E+01
8.713701E+01
8.702593E+01
8.710048E+01
8.717714E+01
8.725524E+01
8.729237E+01
8.722670E+01
8.737859E+01
8.727147E+01
8.741526E+01
8.736383E+01
8.755175E+01
8.755408E+01
8.752814E+01
8.766809E+01
8.758441E+01
8.764437E+01
8.761820E+01
8.769793E+01
8.771726E+01
8.783703E+01
8.793904E+01
8.791559E+01
8.803337E+01
8.800532E+01
8.797622E+01
8.819347E+01
8.822193E+01
8.805278E+01
8.835258E+01
8.816568E+01
8.838480E+01
8.834794E+01
8.835180E+01
8.848894E+01
8.829566E+01
8.810350E+01
8.828005E+01
8.873155E+01
8.849441E+01
8.827477E+01
8.860919E+01
8.866182E+01
8.853299E+01
8.890274E+01
8.886246E+01
8.859928E+01
8.878842E+01
8.901284E+01
8.695133E+01
8.622041E+01
8.510657E+01
8.383127E+01
8.178992E+01
7.907300E+01
7.942928E+01
7.774064E+01
7.604635E+01
7.606228E+01
7.641488E+01
7.505469E+01
7.993478E+01
7.294108E+01
7.695266E+01
7.693210E+01
7.661868E+01
7.753391E+01
7.494341E+01
7.298193E+01
6.548097E+01
7.080413E+01
6.576334E+01
7.936935E+01
5.675964E+01
4.348810E+01
4.778741E+01
3.232451E+01
6.680604E+01
9.482393E+02
-4.531742E+01
2.941311E+01
2.454425E+01
-3.353496E+01
-9.865704E+02
2.862591E+02
-8.727337E+02
-2.589544E+01
-4.954899E+02
-4.561640E+02
-4.698282E+02
-4.551791E+02
-4.752270E+02
-4.636569E+02
5.100187E+01
6.743580E+01
6.560921E+01
7.430709E+01
7.709952E+01
7.570368E+01
7.138709E+01
5.558445E+01
6.189404E+01
7.375250E+01
7.097779E+01
7.137855E+01
7.635322E+01
7.096834E+01
7.425267E+01
6.854189E+01
6.968751E+01
7.160033E+01
7.150261E+01
7.004059E+01
6.496332E+01
6.906866E+01
6.889282E+01
6.302451E+01
6.812141E+01
7.302427E+01
7.558981E+01
7.587555E+01
7.773630E+01
7.977951E+01
8.416258E+01
8.713312E+01
8.795872E+01
8.830657E+01
8.882335E+01
8.882582E+01
8.849223E+01
8.845025E+01
8.830024E+01
8.868393E+01
8.862334E+01
8.828960E+01
8.820470E+01
8.841982E+01
8.841057E+01
8.828378E+01
8.822310E+01
8.810675E+01
8.829606E+01
8.813296E+01
8.813962E+01
8.791735E+01
8.781821E+01
8.797632E+01
8.762812E+01
8.767877E+01
8.771782E+01
8.766774E+01
8.761148E+01
8.750582E+01
8.752035E+01
8.776492E+01
8.749138E+01
8.749013E+01
8.759864E+01
8.762866E+01
8.727475E+01
8.719532E+01
8.742032E+01
8.721377E+01
8.708768E+01
8.713592E+01
8.711468E+01
8.702475E+01
8.707652E+01
8.714763E+01
8.693212E+01
8.709128E+01
8.715215E+01
8.695565E+01
8.692058E+01
8.693351E+01
8.698616E+01
8.693039E+01
8.674208E+01
8.688322E+01
8.696450E+01
8.683481E+01
8.675183E+01
8.684366E+01
8.678677E+01
8.676999E+01
8.686400E+01
8.680906E+01
8.683586E+01
8.687116E+01
8.692357E+01
8.689013E+01
8.689051E+01
8.699523E+01
8.698486E+01
8.698744E+01
8.692587E+01
8.693397E+01
8.699828E+01
8.704471E+01
8.701368E+01
8.704173E+01
8.716739E+01
8.715652E+01
8.707791E+01
8.718815E+01
8.720606E+01
8.725324E+01
8.732899E+01
8.730869E+01
8.737578E+01
8.744268E+01
8.735906E+01
8.744153E+01
8.752882E+01
8.742759E+01
8.745868E+01
8.747707E+01
8.764980E+01
8.777083E+01
8.770553E+01
8.779831E+01
8.797308E+01
8.780102E+01
8.791662E+01
8.802589E+01
8.814301E+01
8.808360E+01
8.825352E+01
8.804914E+01
8.817890E+01
8.824176E+01
8.833880E+01
8.835402E+01
8.881445E+01
8.865282E+01
8.847733E+01
8.858132E+01
8.854274E+01
8.871198E+01
8.857726E+01
8.867509E+01
8.853015E+01
8.873748E+01
8.865517E+01
8.867570E+01
8.878262E+01
8.867293E+01
8.904791E+01
8.952236E+01
8.864221E+01
8.791183E+01
8.692289E+01
8.575196E+01
8.326405E+01
8.098928E+01
8.075894E+01
8.062328E+01
7.786394E+01
7.615887E+01
7.461443E+01
7.602156E+01
7.420704E+01
7.583633E+01
7.598698E+01
7.867399E+01
8.127418E+01
7.636385E+01
7.868777E+01
6.589984E+01
6.823972E+01
7.176145E+01
7.185889E+01
6.590343E+01
7.063493E+01
4.148604E+01
6.989006E+01
5.909078E+01
1.014019E+02
6.361008E+01
-4.506551E-01
6.587050E+01
1.808947E+01
-1.680086E+02
1.196155E+03
-1.069054E+02
-1.883611E+01
2.188845E+02
1.200015E+02
1.131288E+02
1.072652E+02
1.020336E+02
1.094774E+02
1.078723E+02
1.065811E+02
5.446918E+01
1.020691E+02
8.448361E+01
8.370895E+01
6.894665E+01
4.744858E+01
4.696981E+01
4.775829E+01
6.909744E+01
7.998508E+01
7.923402E+01
7.913994E+01
8.814348E+01
7.567802E+01
7.723311E+01
7.606275E+01
6.495071E+01
7.259635E+01
7.477108E+01
7.798479E+01
6.547581E+01
6.691001E+01
7.631350E+01
6.636268E+01
6.975170E+01
7.454554E+01
7.626083E+01
7.777176E+01
7.858844E+01
8.221199E+01
8.389635E+01
8.563300E+01
8.803900E+01
8.872843E+01
8.875909E+01
8.874613E+01
8.896282E+01
8.890028E+01
8.875753E+01
8.894790E+01
8.904529E+01
8.855874E+01
8.833304E+01
8.864724E+01
8.867980E+01
8.841044E+01
8.819313E+01
8.827089E+01
8.822879E+01
8.842080E+01
8.816748E+01
8.819669E+01
8.820401E+01
8.795089E+01
8.765833E+01
8.772629E+01
8.790784E+01
8.781788E+01
8.776307E+01
8.765667E+01
8.765611E+01
8.775385E+01
8.761159E+01
8.770756E+01
8.758379E+01
8.735572E+01
8.724984E+01
8.727214E+01
8.725921E+01
8.723422E+01
8.718731E+01
8.713433E+01
8.701222E+01
8.699132E+01
8.710034E+01
8.702872E+01
8.697787E+01
8.691864E+01
8.698508E+01
8.688828E+01
8.683558E+01
8.685387E+01
8.697620E+01
8.706800E+01
8.694050E+01
8.682239E+01
8.696078E+01
8.692331E+01
8.684556E+01
8.683741E+01
8.687666E+01
8.688600E+01
8.674755E+01
8.680933E+01
8.694432E+01
8.684003E+01
8.700957E+01
8.690860E+01
8.678926E+01
8.690982E+01
8.717304E+01
8.717395E+01
8.707563E+01
8.713789E+01
8.703193E+01
8.692835E+01
8.712697E+01
8.720697E+01
8.712101E+01
8.709460E+01
8.714280E+01
8.722787E+01
8.733614E+01
8.719019E+01
8.739811E+01
8.739215E+01
8.738837E+01
8.733432E+01
8.748290E+01
8.748246E+01
8.757713E+01
8.744950E+01
8.758789E+01
8.771084E+01
8.768369E+01
8.771692E+01
8.789396E+01
8.783166E+01
8.787435E+01
8.798390E+01
8.807721E+01
8.797637E+01
8.802392E+01
8.819828E+01
8.817980E+01
8.847444E+01
8.819271E+01
8.844110E+01
8.848425E+01
8.842295E+01
8.856168E+01
8.843009E+01
8.863814E+01
8.865716E+01
8.840907E+01
8.869041E+01
8.884637E+01
8.875674E+01
8.885188E+01
8.875632E+01
8.876609E+01
8.892910E+01
8.861187E+01
8.886347E+01
8.901641E+01
8.925559E+01
8.898482E+01
8.808074E+01
8.642900E+01
8.464829E+01
8.275061E+01
8.125471E+01
7.934194E+01
7.873550E+01
7.715239E+01
7.308360E+01
7.225491E+01
7.226512E+01
7.407281E+01
7.358689E+01
7.724334E+01
7.781160E+01
7.617914E+01
7.709110E+01
7.522403E+01
7.953834E+01
6.525745E+01
6.665090E+01
7.398698E+01
7.460985E+01
6.896614E+01
4.373501E+01
6.153532E+01
5.998903E+01
1.074532E+02
1.006313E+02
7.368658E+01
4.609094E+01
2.647092E+01
-5.684200E+01
9.364874E+00
-1.380869E+01
6.999128E+01
1.220094E+02
1.246203E+02
1.228453E+02
1.269473E+02
1.247031E+02
1.201466E+02
1.164132E+02
1.243073E+02
2.018470E+01
1.045919E+02
8.572286E+01
7.920025E+01
7.041968E+01
7.708243E+01
7.977390E+01
5.505971E+01
6.886642E+01
7.645257E+01
8.552870E+01
9.057029E+01
7.816294E+01
6.593896E+01
6.445784E+01
6.936314E+01
6.738699E+01
6.937272E+01
6.769908E+01
6.763040E+01
6.306558E+01
6.722991E+01
6.764248E+01
6.848250E+01
7.001056E+01
7.315447E+01
7.361263E+01
7.335518E+01
7.801922E+01
8.202931E+01
8.504765E+01
8.611362E+01
8.775553E+01
8.837378E+01
8.870774E+01
8.863003E+01
8.870616E+01
8.916254E+01
8.878534E+01
8.885031E+01
8.833877E+01
8.878241E+01
8.875279E+01
8.845473E+01
8.851988E+01
8.834160E+01
8.875514E+01
8.831749E+01
8.846066E+01
8.827696E+01
8.825830E+01
8.797743E+01
8.790937E+01
8.775251E+01
8.771035E+01
8.776490E+01
8.782141E+01
8.778913E+01
8.773808E+01
8.766656E+01
8.750093E+01
8.761157E+01
8.724624E+01
8.747977E+01
8.759521E+01
8.738338E+01
8.738294E+01
8.727856E+01
8.728820E+01
8.700579E+01
8.713334E+01
8.730802E+01
8.714046E+01
8.719830E+01
8.707100E+01
8.718129E+01
8.706180E+01
8.697830E+01
8.697466E+01
8.692207E+01
8.687169E+01
8.685886E+01
8.694777E+01
8.678433E+01
8.699070E+01
8.687767E+01
8.690841E+01
8.697212E+01
8.691090E+01
8.676665E+01
8.674916E+01
8.686815E+01
8.685719E+01
8.698230E+01
8.706942E+01
8.703025E+01
8.672790E+01
8.702126E+01
8.698502E+01
8.692512E+01
8.687611E+01
8.695498E+01
8.714262E+01
8.696928E+01
8.708960E+01
8.706961E+01
8.707823E+01
8.722037E+01
8.708075E+01
8.708646E+01
8.720742E+01
8.726365E+01
8.719814E+01
8.731397E+01
8.736646E+01
8.741245E+01
8.732335E+01
8.734240E+01
8.735653E+01
8.747453E+01
8.759179E+01
8.758231E+01
8.753025E+01
8.751879E+01
8.782205E+01
8.779693E+01
8.775517E+01
8.797209E+01
8.796500E+01
8.798991E+01
8.783033E+01
8.779674E+01
8.800540E+01
8.809640E+01
8.818602E+01
8.808260E+01
8.822424E+01
8.817261E+01
8.797254E+01
8.830910E+01
8.878929E+01
8.843582E+01
8.835728E+01
8.853518E+01
8.850715E+01
8.870918E+01
8.845617E+01
8.842629E+01
8.882774E+01
8.868957E+01
8.865032E+01
8.899835E+01
8.881329E+01
8.873494E+01
8.823301E+01
8.839107E+01
8.817619E+01
8.766156E+01
8.579658E+01
8.239960E+01
8.104020E+01
7.936713E+01
7.723407E+01
7.532444E+01
7.440995E+01
7.572524E+01
7.423550E+01
7.388060E+01
7.554318E+01
7.604130E+01
7.534935E+01
7.526437E+01
6.947635E+01
7.827239E+01
7.258655E+01
7.273465E+01
7.721000E+01
6.951977E+01
7.642633E+01
5.484830E+01
6.371873E+01
4.742986E+01
6.149056E+01
7.463849E+01
7.052499E+01
5.925172E+01
5.591011E+01
-4.425975E-01
2.924665E+01
6.255203E+01
4.002656E+01
3.590328E+01
1.674779E+01
1.428690E+02
1.310522E+02
1.313559E+02
1.221921E+02
1.218936E+02
1.201852E+02
1.064080E+02
1.255454E+02
6.964611E+01
8.024430E+01
8.711464E+01
7.092079E+01
9.703334E+01
7.770285E+01
6.199303E+01
5.318904E+01
3.789255E+01
6.347108E+01
6.230615E+01
9.111480E+01
8.282492E+01
8.394012E+01
8.458319E+01
7.207720E+01
6.842654E+01
7.241235E+01
6.769030E+01
6.576568E+01
6.910846E+01
6.627322E+01
6.233259E+01
6.510494E+01
6.731639E+01
7.108088E+01
7.361204E+01
7.547797E+01
7.748149E+01
8.100345E+01
8.423589E+01
8.658307E+01
8.834571E+01
8.837711E+01
8.910374E+01
8.872866E+01
8.861509E+01
8.913780E+01
8.890934E+01
8.874439E+01
8.804627E+01
8.875692E+01
8.868730E+01
8.837223E+01
8.855514E+01
8.841699E+01
8.905184E+01
8.847391E+01
8.807534E+01
8.836671E+01
8.833605E+01
8.834789E+01
8.795459E+01
8.798497E+01
8.797798E+01
8.783371E+01
8.776449E+01
8.793145E+01
8.787499E+01
8.771184E+01
8.756705E+01
8.762495E+01
8.761713E+01
8.756359E+01
8.743567E+01
8.745107E+01
8.749292E+01
8.729716E+01
8.716705E+01
8.712051E+01
8.716338E+01
8.723391E+01
8.717904E+01
8.709481E+01
8.700017E+01
8.705330E+01
8.713670E+01
8.695901E+01
8.684853E+01
8.696464E+01
8.691781E+01
8.690727E+01
8.689843E+01
8.693824E+01
8.700044E+01
8.696184E+01
8.691951E+01
8.702571E+01
8.675151E+01
8.680551E+01
8.681093E+01
8.677757E+01
8.682811E+01
8.685102E+01
8.703994E+01
8.697217E+01
8.701666E+01
8.703863E+01
8.705947E+01
8.690176E+01
8.696285E+01
8.690446E+01
8.704869E+01
8.710384E+01
8.713443E+01
8.707482E+01
8.697867E+01
8.710403E+01
8.716054E+01
8.715392E+01
8.718022E+01
8.711842E+01
8.722883E+01
8.743571E+01
8.744601E+01
8.730368E+01
8.755795E+01
8.748245E+01
8.747826E+01
8.740621E+01
8.747296E+01
8.739037E+01
8.764630E+01
8.756086E+01
8.769705E+01
8.772448E+01
8.776857E+01
8.790340E+01
8.809730E+01
8.787659E+01
8.783471E+01
8.791797E+01
8.785661E+01
8.786124E+01
8.809303E+01
8.834061E+01
8.836153E+01
8.811091E+01
8.816296E+01
8.831001E+01
8.836466E+01
8.846742E+01
8.852966E+01
8.824320E+01
8.866052E+01
8.832108E+01
8.843350E+01
8.865277E+01
8.865749E+01
8.839825E+01
8.858422E+01
8.891545E+01
8.879436E+01
8.863229E+01
8.857840E+01
8.871387E+01
8.811821E+01
8.699303E+01
8.479691E+01
8.163402E+01
8.095405E+01
7.771888E+01
7.763912E+01
7.477606E+01
7.709576E+01
7.308383E+01
7.362741E+01
7.020475E+01
7.202302E+01
7.510428E+01
7.035832E+01
7.609048E+01
7.175161E+01
7.904325E+01
7.801056E+01
7.405487E+01
6.887959E+01
7.633566E+01
6.669928E+01
6.472593E+01
5.877354E+01
5.537434E+01
7.652656E+01
7.778153E+01
6.703581E+01
6.151166E+01
6.840945E+01
5.077325E+01
1.711390E+01
4.864617E+01
6.066000E+01
4.620881E+01
4.110364E+01
1.370446E+02
1.283925E+02
1.195852E+02
1.176977E+02
1.202424E+02
1.226361E+02
1.226788E+02
1.211708E+02
7.399891E+01
7.132726E+01
7.873409E+01
8.235149E+01
5.784719E+01
1.109941E+02
6.664231E+01
5.088492E+01
5.006712E+01
7.847223E+01
7.675704E+01
7.738476E+01
7.163035E+01
8.126198E+01
6.849457E+01
7.460198E+01
6.813878E+01
6.667598E+01
6.659754E+01
6.159652E+01
6.472657E+01
6.791364E+01
6.351818E+01
6.404051E+01
6.375143E+01
6.884119E+01
7.387348E+01
7.399451E+01
7.693003E+01
8.039279E+01
8.305294E+01
8.560030E+01
8.763054E+01
8.875374E+01
8.881723E+01
8.926864E+01
9.025837E+01
8.977666E+01
8.916178E+01
8.856955E+01
8.876412E+01
8.902366E+01
8.862270E+01
8.851492E+01
8.847242E+01
8.824208E+01
8.853980E+01
8.839388E+01
8.825341E+01
8.834288E+01
8.826428E+01
8.819085E+01
8.797029E+01
8.802298E+01
8.812273E+01
8.798893E+01
8.785537E+01
8.779599E+01
8.774603E+01
8.759904E+01
8.757019E+01
8.779296E+01
8.739513E+01
8.753014E+01
8.749408E+01
8.743686E+01
8.737573E+01
8.736771E+01
8.721252E+01
8.720323E+01
8.708046E+01
8.727298E+01
8.712220E+01
8.723923E+01
8.708524E+01
8.697070E+01
8.698996E+01
8.706123E+01
8.696326E+01
8.700328E+01
8.693953E+01
8.697160E+01
8.683913E+01
8.692747E+01
8.700120E+01
8.684853E+01
8.667663E+01
8.684714E+01
8.697888E+01
8.700195E+01
8.697155E+01
8.701228E+01
8.691394E+01
8.678851E+01
8.699356E+01
8.681257E+01
8.695317E+01
8.680317E+01
8.671454E+01
8.691605E+01
8.691264E+01
8.700081E+01
8.698407E+01
8.709326E+01
8.700683E+01
8.704784E+01
8.689788E+01
8.703653E+01
8.715369E+01
8.722989E+01
8.728939E+01
8.723421E+01
8.721430E+01
8.725568E+01
8.733268E+01
8.736096E+01
8.738049E+01
8.743788E+01
8.739398E+01
8.762896E+01
8.759599E+01
8.756425E+01
8.753521E+01
8.760189E+01
8.764333E+01
8.762756E+01
8.756876E+01
8.775872E+01
8.792318E+01
8.791076E+01
8.804564E+01
8.781959E+01
8.802931E+01
8.792429E+01
8.817298E+01
8.823868E+01
8.835361E+01
8.821339E+01
8.817972E+01
8.845826E+01
8.873884E+01
8.829627E+01
8.842273E+01
8.845727E+01
8.866852E+01
8.893592E+01
8.874454E+01
8.885257E+01
8.855545E+01
8.843454E+01
8.864881E+01
8.837206E+01
8.862043E+01
8.901207E+01
8.918251E+01
8.895468E+01
8.773657E+01
8.766366E+01
8.551253E+01
8.350262E+01
8.262311E+01
7.899306E+01
7.803791E+01
7.488118E+01
7.449120E+01
7.083039E+01
7.204028E+01
7.170863E+01
7.176891E+01
7.617193E+01
7.264723E+01
7.179296E+01
7.291191E+01
7.616512E+01
6.682233E+01
6.900304E+01
7.293330E+01
7.638938E+01
6.531621E+01
7.365319E+01
6.763473E+01
3.052063E+01
6.659836E+01
6.564895E+01
6.229092E+01
4.860403E+01
3.496962E+01
6.123326E+01
6.257617E+01
6.861969E+01
6.537605E+01
5.863161E+01
5.451493E+01
1.347214E+02
1.113586E+02
1.022525E+02
9.562084E+01
9.117383E+01
9.203794E+01
9.056482E+01
8.878900E+01
3.653412E+01
5.579673E+01
8.409441E+01
7.990338E+01
5.690559E+01
3.348873E+01
7.678981E+01
6.886802E+01
5.385691E+01
6.943661E+01
7.353482E+01
7.210932E+01
7.215697E+01
7.942609E+01
7.722575E+01
6.542084E+01
6.463919E+01
6.428834E+01
6.754827E+01
6.536175E+01
6.638058E+01
6.771093E+01
6.468587E+01
6.354369E+01
6.494550E+01
6.865256E+01
7.048226E+01
7.453920E+01
7.914861E+01
8.239623E+01
8.402092E+01
8.707623E+01
8.826870E+01
8.899600E+01
8.886697E+01
8.940224E+01
9.035428E+01
8.966510E+01
8.902743E+01
8.853304E+01
8.877722E+01
8.915203E+01
8.889333E+01
8.878370E+01
8.869496E+01
8.864605E+01
8.863421E+01
8.822693E+01
8.816763E+01
8.831130E+01
8.822301E+01
8.816251E+01
8.798624E+01
8.797980E+01
8.803951E+01
8.781550E+01
8.777525E+01
8.771594E+01
8.773320E+01
8.775169E+01
8.759712E+01
8.768870E+01
8.760064E+01
8.761133E+01
8.758121E+01
8.753740E+01
8.724729E+01
8.726293E+01
8.710310E+01
8.727609E+01
8.723459E+01
8.710837E+01
8.716874E+01
8.713968E+01
8.703930E+01
8.700860E+01
8.713527E+01
8.694169E+01
8.698526E+01
8.689653E+01
8.688066E+01
8.693251E+01
8.704730E+01
8.702376E+01
8.701214E+01
8.687693E+01
8.709430E+01
8.681595E+01
8.693688E+01
8.683437E+01
8.692601E+01
8.691499E+01
8.689757E+01
8.691399E+01
8.682480E+01
8.706501E+01
8.686543E+01
8.703733E+01
8.715629E+01
8.714278E+01
8.708295E+01
8.698460E+01
8.730793E+01
8.702225E+01
8.704187E+01
8.718347E+01
8.712851E+01
8.714133E+01
8.694685E+01
8.712919E+01
8.715850E+01
8.724642E+01
8.727618E+01
8.728619E+01
8.730967E+01
8.740724E+01
8.740208E+01
8.744972E+01
8.753160E+01
8.747754E+01
8.759097E+01
8.758678E+01
8.773303E+01
8.763184E+01
8.771066E+01
8.768319E+01
8.769560E+01
8.785706E+01
8.782031E+01
8.777184E+01
8.804150E+01
8.792024E+01
8.788606E+01
8.800878E+01
8.825093E+01
8.815406E+01
8.830476E+01
8.821755E+01
8.836310E+01
8.826938E+01
8.844152E+01
8.835811E+01
8.844510E+01
8.853027E+01
8.852757E+01
8.871627E+01
8.830720E+01
8.936694E+01
8.869057E+01
8.854468E+01
8.849819E+01
8.818874E+01
8.900820E+01
8.866149E+01
8.893400E+01
9.014111E+01
8.858646E+01
8.668573E+01
8.546296E+01
8.262180E+01
8.007188E+01
7.657674E+01
7.434829E+01
7.427314E+01
7.033754E+01
7.237892E+01
7.093351E+01
7.061981E+01
7.022161E+01
7.215216E+01
7.207547E+01
7.596437E+01
7.500549E+01
7.453946E+01
7.681700E+01
7.729884E+01
7.214077E+01
6.744995E+01
6.419228E+01
7.060584E+01
7.831623E+01
5.626874E+01
6.792086E+01
4.768726E+01
6.041165E+01
4.554531E+01
4.601239E+01
5.155828E+01
2.890788E+01
3.149096E+01
5.651342E+01
7.010023E+01
6.404410E+01
1.260131E+02
9.543026E+01
9.652274E+01
9.540059E+01
9.399692E+01
9.055898E+01
9.180739E+01
9.076492E+01
4.776184E+01
8.788934E+01
5.808466E+01
7.139622E+01
6.243743E+01
7.184636E+01
7.520774E+01
-1.875096E+01
-9.857577E-01
7.809226E+01
6.847924E+01
7.703474E+01
7.624141E+01
7.429498E+01
7.954593E+01
6.977983E+01
7.074930E+01
7.047416E+01
6.495301E+01
6.753028E+01
6.580731E+01
6.102983E+01
6.391448E+01
6.267302E+01
6.609488E+01
7.011642E+01
7.098669E+01
7.483762E+01
7.791524E+01
8.212711E+01
8.611718E+01
8.778794E+01
8.894778E+01
8.941647E+01
8.943474E+01
9.015958E+01
9.054236E+01
8.982387E+01
8.868562E+01
8.869126E+01
8.851565E+01
8.904619E+01
8.913451E+01
8.880881E+01
8.869386E+01
8.840661E+01
8.824470E+01
8.833378E+01
8.846891E+01
8.833618E+01
8.819082E+01
8.819621E+01
8.799462E+01
8.794293E+01
8.803900E+01
8.775147E+01
8.782771E+01
8.795416E+01
8.777793E+01
8.767536E+01
8.752776E+01
8.761536E+01
8.763565E+01
8.750883E+01
8.736767E+01
8.752239E+01
8.733212E+01
8.727678E+01
8.722054E+01
8.714690E+01
8.724039E+01
8.728216E+01
8.715765E+01
8.712100E+01
8.707050E+01
8.699748E+01
8.697189E+01
8.695989E+01
8.697378E+01
8.713971E+01
8.698955E+01
8.689630E+01
8.690033E+01
8.698554E+01
8.696656E+01
8.695137E+01
8.688140E+01
8.685565E+01
8.689366E+01
8.699446E+01
8.685076E+01
8.685925E+01
8.676780E+01
8.693490E+01
8.674582E+01
8.688819E+01
8.705991E+01
8.691525E+01
8.696206E+01
8.692758E+01
8.693124E+01
8.722696E+01
8.698033E+01
8.709274E+01
8.695648E+01
8.723877E+01
8.698571E+01
8.706541E+01
8.708030E+01
8.718485E+01
8.734600E+01
8.728077E+01
8.727275E+01
8.714814E+01
8.737355E+01
8.732678E+01
8.743489E+01
8.741641E+01
8.738367E+01
8.738277E+01
8.766061E+01
8.749420E+01
8.746127E+01
8.777850E+01
8.774046E+01
8.774439E+01
8.775167E+01
8.776117E+01
8.777670E+01
8.799934E+01
8.800265E+01
8.808112E+01
8.808235E+01
8.817183E+01
8.814576E+01
8.818688E+01
8.823106E+01
8.826625E+01
8.824317E+01
8.848952E+01
8.878328E+01
8.845831E+01
8.845691E+01
8.856123E+01
8.850921E+01
8.876718E+01
8.847997E+01
8.995188E+01
8.851779E+01
8.824525E+01
8.859580E+01
8.829918E+01
8.889135E+01
8.858239E+01
8.880677E+01
8.852310E+01
8.776734E+01
8.615669E+01
8.547905E+01
8.339303E+01
8.151872E+01
7.457550E+01
7.318107E+01
7.297069E+01
7.088023E+01
7.301720E+01
7.299933E+01
7.199630E+01
7.066947E+01
7.047703E+01
7.037328E+01
7.576391E+01
7.077581E+01
7.189272E+01
7.137511E+01
7.122456E+01
6.949232E+01
6.013455E+01
7.382019E+01
7.156069E+01
4.450622E+01
6.587468E+01
6.275898E+01
5.367115E+01
4.994611E+01
4.968057E+01
3.027453E+01
5.571359E+01
2.807524E+01
5.020795E+01
2.687542E+01
4.337270E+01
5.685150E+01
3.045100E+03
4.600520E+01
-2.052388E+02
-2.388324E+02
-2.892126E+02
-2.952026E+02
-3.306289E+02
-3.131906E+02
5.226071E+01
-2.297560E+01
4.532949E+01
6.743696E+01
5.235419E+01
-6.031821E+01
-6.360339E+02
3.053330E+02
-9.843695E+01
1.022949E+02
7.442071E+01
6.866530E+01
7.627716E+01
7.328192E+01
7.188003E+01
7.307462E+01
7.207840E+01
7.172242E+01
6.758761E+01
6.526379E+01
6.551099E+01
6.761626E+01
6.441397E+01
6.620852E+01
6.727167E+01
7.098570E+01
7.269903E+01
7.501265E+01
7.792228E+01
8.201611E+01
8.509358E+01
8.695712E+01
8.863307E+01
8.939079E+01
8.930020E+01
9.061763E+01
9.079474E+01
8.947827E+01
8.917968E+01
8.852934E+01
8.892530E+01
8.854576E+01
8.854149E+01
8.894551E+01
8.863454E+01
8.849793E+01
8.849967E+01
8.862828E+01
8.798771E+01
8.838284E+01
8.804005E+01
8.808822E+01
8.802827E+01
8.802713E+01
8.802465E+01
8.787749E+01
8.796472E+01
8.790282E+01
8.766788E+01
8.757854E+01
8.758972E+01
8.760015E+01
8.759757E+01
8.746413E+01
8.752218E+01
8.748951E+01
8.749527E+01
8.740048E+01
8.729776E+01
8.729922E+01
8.696202E+01
8.713395E+01
8.694602E+01
8.704984E+01
8.698991E+01
8.699116E+01
8.700725E+01
8.703273E+01
8.695825E+01
8.686412E+01
8.689210E+01
8.680757E+01
8.680325E+01
8.692909E+01
8.701737E+01
8.697661E+01
8.688049E+01
8.689998E+01
8.683147E+01
8.678613E+01
8.681660E+01
8.674838E+01
8.697624E+01
8.688413E+01
8.688797E+01
8.689594E+01
8.677639E+01
8.678717E+01
8.678202E+01
8.682597E+01
8.693012E+01
8.708170E+01
8.691027E+01
8.700182E+01
8.708035E+01
8.739420E+01
8.710050E+01
8.696822E+01
8.704038E+01
8.722190E+01
8.726395E+01
8.719722E+01
8.713879E+01
8.718187E+01
8.732165E+01
8.745647E+01
8.727113E+01
8.737452E+01
8.750179E+01
8.749565E+01
8.763039E+01
8.757985E+01
8.757926E+01
8.766092E+01
8.757724E+01
8.774391E+01
8.772621E+01
8.776814E+01
8.780006E+01
8.788277E+01
8.801661E+01
8.804690E+01
8.808224E+01
8.812615E+01
8.818635E+01
8.816029E+01
8.830450E+01
8.821347E+01
8.822738E+01
8.830500E+01
8.880163E+01
8.845236E+01
8.867459E+01
8.868795E+01
8.833615E+01
8.886189E+01
8.878355E+01
8.969688E+01
8.868814E+01
8.845396E+01
8.849702E+01
8.852178E+01
8.865259E+01
8.872539E+01
8.888545E+01
8.863172E+01
8.842763E+01
8.625314E+01
8.586863E+01
8.361774E+01
8.039307E+01
7.670646E+01
7.484555E+01
7.288864E+01
7.037087E+01
7.131630E+01
7.147375E+01
7.205108E+01
6.857133E+01
6.984726E+01
7.225743E+01
7.836259E+01
7.270057E+01
7.518823E+01
7.076293E+01
7.492502E+01
7.810692E+01
7.087602E+01
7.452916E+01
6.429032E+01
7.217459E+01
4.974251E+01
6.924146E+01
1.882219E+01
4.656202E+01
4.964864E+01
5.000470E+01
1.620718E+01
3.431953E+01
4.900136E+01
6.366000E+01
1.434386E+01
4.662403E+01
3.618337E+01
1.148971E+03
3.131220E+03
5.118672E+03
6.242855E+03
6.821326E+03
7.911300E+03
8.855113E+03
3.863054E+01
-1.572829E+00
-5.435007E+00
6.215490E+01
5.615220E+01
7.235853E+01
-1.985480E+02
4.975705E+02
2.448509E+02
-1.092175E+02
6.044969E+01
7.311771E+01
7.147171E+01
7.243081E+01
7.593538E+01
7.156111E+01
6.696548E+01
6.489689E+01
6.737104E+01
6.921251E+01
7.033187E+01
7.172052E+01
6.722491E+01
6.347347E+01
6.272939E+01
6.563836E+01
7.213087E+01
7.409565E+01
7.934037E+01
8.251056E+01
8.490174E+01
8.762394E+01
8.819418E+01
8.990090E+01
8.938052E+01
9.083635E+01
9.043260E+01
8.956475E+01
8.920433E+01
8.889613E+01
8.857995E+01
8.885474E+01
8.846663E+01
8.867207E+01
8.848916E+01
8.840379E+01
8.851522E+01
8.836562E+01
8.828871E+01
8.818039E+01
8.822341E+01
8.817911E+01
8.785986E+01
8.774431E+01
8.782277E+01
8.779482E+01
8.783489E+01
8.793346E+01
8.787786E+01
8.750938E+01
8.759920E+01
8.771489E+01
8.746946E+01
8.755746E+01
8.746851E+01
8.750476E+01
8.744401E+01
8.723589E+01
8.726199E+01
8.725747E+01
8.722759E+01
8.726996E+01
8.716021E+01
8.686896E+01
8.708691E+01
8.695724E+01
8.686993E+01
8.698604E+01
8.700884E+01
8.704845E+01
8.686980E+01
8.695482E+01
8.688513E+01
8.688181E+01
8.693057E+01
8.685703E+01
8.682501E+01
8.694165E+01
8.682343E+01
8.674421E+01
8.686260E+01
8.692967E+01
8.682707E+01
8.677457E+01
8.692360E+01
8.681095E+01
8.691108E+01
8.688871E+01
8.695262E+01
8.686419E+01
8.686745E+01
8.693788E+01
8.683647E+01
8.705194E+01
8.701910E+01
8.726110E+01
8.709727E+01
8.719817E+01
8.712821E+01
8.717947E+01
8.713986E+01
8.712683E+01
8.728477E+01
8.731863E+01
8.739549E+01
8.730289E+01
8.725812E+01
8.732311E+01
8.750330E+01
8.745896E+01
8.745803E+01
8.738638E+01
8.760191E+01
8.752627E+01
8.763433E+01
8.775155E+01
8.776079E+01
8.773355E+01
8.782217E+01
8.801218E+01
8.810437E+01
8.788646E+01
8.794369E+01
8.797169E+01
8.818112E+01
8.820347E+01
8.845500E+01
8.818465E+01
8.812759E+01
8.828715E+01
8.880209E+01
8.840560E+01
8.858640E+01
8.873920E+01
8.869461E+01
8.858436E+01
8.908565E+01
9.018311E+01
8.884351E+01
8.874883E+01
8.855955E+01
8.859507E+01
8.884638E+01
8.867086E+01
8.847505E+01
8.943995E+01
8.748169E+01
8.629401E+01
8.491961E+01
8.224729E+01
7.903033E+01
7.764801E+01
7.702632E+01
7.315923E+01
6.771338E+01
6.970860E+01
6.938824E+01
7.007676E+01
7.150211E+01
7.260564E+01
7.269657E+01
7.340395E+01
7.604847E+01
8.112664E+01
7.699824E+01
7.873557E+01
7.285246E+01
7.626639E+01
7.087162E+01
6.947595E+01
5.969966E+01
7.020748E+01
5.908580E+01
3.307525E+01
4.754367E+01
5.597454E+01
1.574046E+01
5.186739E+01
5.907086E+01
5.618213E+01
3.903575E+01
5.626230E+01
4.065903E+01
3.189005E+01
9.794387E+00
-2.977011E+01
-5.821257E+01
-7.887005E+01
-9.484994E+01
-1.058436E+02
-1.056693E+02
-2.132857E+01
3.355473E+01
4.128574E+01
4.187918E+01
3.246934E+01
1.466413E+02
-3.498979E+01
-4.437284E+02
1.574522E+02
-2.483290E+01
2.512205E+01
7.711036E+01
6.990473E+01
7.111127E+01
6.814441E+01
7.198889E+01
7.252240E+01
6.911737E+01
7.033217E+01
6.931457E+01
6.233655E+01
6.070258E+01
6.308539E+01
6.362470E+01
6.599717E+01
6.695554E+01
7.260115E+01
7.463274E+01
8.103001E+01
8.291316E+01
8.547427E+01
8.744346E+01
8.871778E+01
8.952141E+01
9.013610E+01
9.009324E+01
8.963485E+01
8.858421E+01
8.916775E+01
8.960937E+01
8.912885E+01
8.895882E+01
8.870684E+01
8.864260E+01
8.842104E+01
8.866040E+01
8.829985E+01
8.816221E+01
8.820800E+01
8.815749E+01
8.819587E+01
8.825832E+01
8.810418E+01
8.796409E+01
8.806046E+01
8.782513E+01
8.782016E+01
8.784625E+01
8.768582E+01
8.767238E+01
8.771082E+01
8.759767E+01
8.758194E+01
8.743837E+01
8.743924E+01
8.740066E+01
8.734262E+01
8.739526E+01
8.734481E+01
8.719532E+01
8.722932E+01
8.731861E+01
8.706886E+01
8.707408E+01
8.704169E+01
8.699464E+01
8.695019E+01
8.693421E+01
8.695132E+01
8.684127E+01
8.684826E+01
8.693671E+01
8.689370E+01
8.703927E+01
8.690024E+01
8.680574E+01
8.686100E+01
8.677743E+01
8.697387E+01
8.683241E+01
8.692482E+01
8.677510E+01
8.688759E+01
8.697176E+01
8.693577E+01
8.697067E+01
8.695817E+01
8.688298E+01
8.699267E+01
8.700779E+01
8.687724E+01
8.705293E+01
8.704337E+01
8.706668E+01
8.704128E+01
8.703106E+01
8.705268E+01
8.706936E+01
8.703188E+01
8.719385E+01
8.722165E+01
8.708852E+01
8.727605E+01
8.739240E+01
8.731354E+01
8.734718E+01
8.748169E+01
8.744187E+01
8.743785E+01
8.752027E+01
8.753751E+01
8.752386E+01
8.765963E+01
8.773893E+01
8.768415E+01
8.758509E+01
8.769098E+01
8.770766E+01
8.781781E+01
8.783049E+01
8.787592E+01
8.796480E+01
8.810197E+01
8.791472E+01
8.806110E+01
8.835564E+01
8.820713E+01
8.798365E+01
8.833435E+01
8.842445E+01
8.821851E+01
8.835682E+01
8.841762E+01
8.832287E+01
8.825885E+01
8.848305E+01
8.918497E+01
9.151012E+01
8.892004E+01
8.865195E+01
8.879017E+01
8.878669E+01
8.896808E+01
8.883923E+01
8.852577E+01
8.917123E+01
8.829120E+01
8.635194E+01
8.580074E+01
8.294411E+01
8.009057E+01
7.911916E+01
7.607069E+01
7.128202E+01
7.129147E+01
7.245652E+01
7.195563E+01
7.091326E+01
7.198478E+01
7.277996E+01
7.717895E+01
7.462370E+01
7.727184E+01
7.659608E+01
7.451697E+01
6.776512E+01
7.528815E+01
6.958715E+01
6.449550E+01
6.156687E+01
6.323727E+01
7.089985E+01
6.896284E+01
5.241980E+01
4.665614E+01
6.825813E+01
4.251280E+01
7.405650E-01
4.135999E+01
3.232118E+01
2.385287E+01
6.972957E+01
5.032557E+01
-6.344779E+00
2.664723E+03
7.204307E+02
7.170281E+02
5.816693E+02
5.124968E+02
5.075257E+02
6.041895E+02
4.613506E+01
4.098461E+01
4.219923E+01
3.396739E+01
6.412898E+01
1.686659E+02
2.261755E+02
5.533291E+02
1.058153E+02
1.369365E+02
-1.983967E+02
7.649485E+01
7.931964E+01
7.089483E+01
7.499414E+01
6.696053E+01
7.096705E+01
7.063367E+01
6.587303E+01
6.700004E+01
6.603983E+01
6.381700E+01
6.617638E+01
6.597371E+01
6.725251E+01
6.836955E+01
7.134419E+01
7.421055E+01
7.804448E+01
8.215791E+01
8.412506E+01
8.635012E+01
8.880119E+01
8.958058E+01
8.926966E+01
8.930439E+01
8.964515E+01
8.918210E+01
8.903789E+01
8.903504E+01
8.933170E+01
8.882317E+01
8.874954E+01
8.847694E+01
8.858136E+01
8.855101E+01
8.848949E+01
8.842258E+01
8.832145E+01
8.825713E+01
8.797575E+01
8.795825E+01
8.804570E+01
8.792490E+01
8.780109E+01
8.777042E+01
8.789264E+01
8.793363E+01
8.774295E+01
8.784183E+01
8.761293E+01
8.783200E+01
8.756633E+01
8.747865E+01
8.740149E+01
8.750003E+01
8.735639E+01
8.729812E+01
8.723739E+01
8.709542E+01
8.716603E+01
8.712848E+01
8.712434E+01
8.712998E+01
8.702090E+01
8.695776E+01
8.694846E+01
8.705324E+01
8.703604E+01
8.694069E+01
8.688220E+01
8.685145E+01
8.687687E+01
8.693609E+01
8.692563E+01
8.691661E+01
8.683402E+01
8.680074E+01
8.678768E+01
8.685030E+01
8.681353E+01
8.684121E+01
8.682365E+01
8.694253E+01
8.685936E+01
8.698236E+01
8.698838E+01
8.669833E+01
8.673024E+01
8.687834E+01
8.679450E+01
8.699099E+01
8.701905E+01
8.703258E+01
8.715232E+01
8.706036E+01
8.716169E+01
8.702800E+01
8.703674E+01
8.716860E+01
8.713696E+01
8.713337E+01
8.722129E+01
8.735988E+01
8.726165E+01
8.738624E+01
8.741696E+01
8.728198E+01
8.752918E+01
8.735819E+01
8.756057E+01
8.759481E+01
8.736527E+01
8.763659E+01
8.769236E+01
8.754495E+01
8.764778E+01
8.769885E+01
8.780551E+01
8.802977E+01
8.792501E+01
8.803236E+01
8.796694E+01
8.821490E+01
8.803394E+01
8.816672E+01
8.811612E+01
8.817290E+01
8.846501E+01
8.839941E+01
8.861266E+01
8.849749E+01
8.885794E+01
8.858444E+01
8.864528E+01
8.860149E+01
8.863165E+01
9.004251E+01
8.859482E+01
8.858406E+01
8.844809E+01
8.874181E+01
8.816264E+01
8.848966E+01
8.783331E+01
8.809345E+01
8.801511E+01
8.621564E+01
8.368937E+01
8.146150E+01
8.138136E+01
7.758004E+01
7.438141E+01
7.363218E+01
7.309636E+01
6.856980E+01
7.055219E+01
7.309185E+01
7.127304E+01
7.094299E+01
7.708209E+01
7.682680E+01
7.193074E+01
7.760227E+01
7.956231E+01
7.511299E+01
8.091127E+01
7.503487E+01
6.009148E+01
4.473091E+01
5.055256E+01
4.814433E+01
5.830918E+01
4.184393E+01
3.946638E+01
5.103763E+01
4.306618E+01
-1.969117E+01
-1.199081E+02
6.189915E+01
2.935478E+01
-2.661527E+00
5.603147E+01
1.188215E+02
1.288690E+02
1.282051E+02
1.344847E+02
1.344943E+02
1.311315E+02
1.356793E+02
1.379318E+02
4.067689E+01
5.735444E+01
6.118990E+01
5.946161E+01
7.266039E+01
1.837770E+01
6.927699E+01
6.005046E+01
5.738950E+01
2.043998E+02
-9.011829E+01
7.865661E+01
7.437614E+01
7.269930E+01
7.321159E+01
7.447143E+01
6.920168E+01
6.738747E+01
7.200085E+01
6.845758E+01
6.545926E+01
6.662221E+01
6.527421E+01
6.674865E+01
6.482610E+01
6.527349E+01
7.032196E+01
7.346935E+01
7.697782E+01
8.228800E+01
8.489986E+01
8.672254E+01
8.902219E+01
8.916708E+01
8.929166E+01
8.917982E+01
8.907740E+01
8.941110E+01
8.921676E+01
8.913239E+01
8.885748E+01
8.871009E+01
8.870733E+01
8.877765E+01
8.869267E+01
8.842752E+01
8.827354E+01
8.803601E+01
8.795645E+01
8.820137E+01
8.777218E+01
8.776647E+01
8.807283E+01
8.800099E+01
8.792671E+01
8.775406E+01
8.783346E+01
8.798412E+01
8.753456E+01
8.760712E+01
8.749705E+01
8.760354E+01
8.746551E+01
8.740751E+01
8.747429E+01
8.750148E+01
8.741244E+01
8.729118E+01
8.733635E+01
8.716526E+01
8.727108E+01
8.722875E+01
8.713615E+01
8.725104E+01
8.698315E+01
8.686061E+01
8.697764E+01
8.680106E+01
8.693827E+01
8.712716E+01
8.691464E+01
8.677725E+01
8.697992E+01
8.676262E+01
8.681204E+01
8.676684E+01
8.702058E+01
8.679310E+01
8.676395E+01
8.707732E+01
8.691987E+01
8.701610E+01
8.666756E+01
8.664363E+01
8.703870E+01
8.692096E+01
8.706805E+01
8.687517E+01
8.685679E+01
8.693704E+01
8.684256E+01
8.698483E+01
8.692875E+01
8.695672E+01
8.697139E+01
8.713614E+01
8.704387E+01
8.703916E+01
8.719967E+01
8.740047E+01
8.726554E+01
8.708334E+01
8.725221E+01
8.730300E+01
8.732905E+01
8.735869E+01
8.725825E+01
8.741455E+01
8.746268E+01
8.749217E+01
8.764705E+01
8.752826E+01
8.756657E+01
8.758321E+01
8.778520E+01
8.744147E+01
8.759074E+01
8.784002E+01
8.794866E+01
8.790171E+01
8.782665E+01
8.785850E+01
8.803165E+01
8.801304E+01
8.812981E+01
8.824000E+01
8.830328E+01
8.807028E+01
8.832463E+01
8.831692E+01
8.867889E+01
8.860635E+01
8.836608E+01
8.829661E+01
8.854112E+01
8.884497E+01
8.882937E+01
8.950375E+01
8.873787E+01
8.877837E+01
8.899741E+01
8.857695E+01
8.843751E+01
8.902041E+01
8.808939E+01
8.887357E+01
8.782692E+01
8.688991E+01
8.339309E+01
8.233946E+01
8.142543E+01
7.850963E+01
7.573238E+01
7.120658E+01
7.094162E+01
7.261597E+01
7.148502E+01
7.150319E+01
6.920620E+01
7.231626E+01
7.271271E+01
7.536739E+01
7.363347E+01
7.733128E+01
8.221903E+01
8.218736E+01
7.829020E+01
7.766966E+01
6.759241E+01
7.495106E+01
6.531934E+01
5.909966E+01
4.304732E+01
4.439196E+01
-1.192349E+02
7.743831E+01
5.615365E+01
2.077696E+00
5.063659E+01
1.423312E+01
-6.191522E-01
4.089690E+01
-1.130579E+01
-3.550725E+01
8.803440E+00
-3.886342E+01
-8.467806E+01
-1.487790E+02
-1.406305E+02
-2.159604E+02
-1.265926E+02
-6.008491E+01
-2.976267E+01
5.817791E+01
7.781333E+01
7.853740E+01
-3.867336E+01
2.892075E+02
-2.534828E+01
1.466424E+01
-3.497488E+02
1.255220E+01
-1.733802E+00
-2.663814E+00
7.434534E+01
7.576406E+01
7.389552E+01
7.435660E+01
7.673472E+01
7.038239E+01
6.575004E+01
6.791892E+01
6.813217E+01
6.406980E+01
6.191134E+01
6.621740E+01
6.636632E+01
7.021812E+01
7.363783E+01
7.793715E+01
8.334609E+01
8.597134E+01
8.694700E+01
8.935934E+01
8.941268E+01
8.938708E+01
8.930779E+01
8.869274E+01
8.862211E+01
8.902967E+01
8.842769E+01
8.887971E+01
8.889565E+01
8.834403E+01
8.886051E+01
8.846591E+01
8.820900E+01
8.858565E+01
8.848971E+01
8.798090E+01
8.818382E+01
8.789818E+01
8.794477E+01
8.799826E+01
8.786939E+01
8.796820E+01
8.775039E+01
8.774544E+01
8.750835E+01
8.767068E+01
8.743206E+01
8.751365E+01
8.761550E+01
8.770657E+01
8.758124E+01
8.744984E+01
8.743601E+01
8.721532E+01
8.733309E+01
8.702351E+01
8.724683E+01
8.703134E+01
8.721361E+01
8.711180E+01
8.702910E+01
8.696466E+01
8.694325E+01
8.691515E+01
8.717415E+01
8.698923E+01
8.689394E+01
8.690987E+01
8.684075E+01
8.687004E+01
8.666178E+01
8.665110E+01
8.684018E+01
8.670867E+01
8.711497E+01
8.681762E+01
8.669733E+01
8.690105E+01
8.702878E+01
8.698032E+01
8.677298E+01
8.689182E+01
8.691810E+01
8.691801E+01
8.688490E+01
8.690814E+01
8.707056E+01
8.710995E+01
8.698584E+01
8.706659E+01
8.693874E+01
8.697488E+01
8.701914E+01
8.717953E+01
8.705630E+01
8.700702E+01
8.702040E+01
8.714780E+01
8.714283E+01
8.718101E+01
8.734000E+01
8.721519E+01
8.722703E+01
8.729768E+01
8.730356E+01
8.736818E+01
8.744667E+01
8.754852E+01
8.740517E+01
8.754069E+01
8.750281E+01
8.760226E+01
8.701146E+01
8.730049E+01
8.784312E+01
8.787609E+01
8.794184E+01
8.796910E+01
8.789783E+01
8.804835E+01
8.799895E+01
8.815730E+01
8.810767E+01
8.828646E+01
8.843677E+01
8.848678E+01
8.848387E+01
8.863647E+01
8.827480E+01
8.860677E+01
8.847174E+01
8.835074E+01
8.888947E+01
8.942880E+01
8.966797E+01
8.913903E+01
8.859212E+01
8.858149E+01
8.814212E+01
8.879094E+01
8.853655E+01
8.841209E+01
8.852424E+01
8.751424E+01
8.587037E+01
8.408370E+01
8.212905E+01
8.091146E+01
7.838107E+01
7.699807E+01
7.500574E+01
7.399578E+01
7.415124E+01
6.857845E+01
7.361961E+01
7.047400E+01
7.520488E+01
7.334708E+01
7.873511E+01
7.942968E+01
7.513908E+01
7.636673E+01
8.199773E+01
6.786931E+01
7.097812E+01
7.398263E+01
6.808392E+01
2.360155E+01
4.112949E+01
3.308621E+01
6.264868E+01
5.696107E+01
-2.490931E+00
7.011949E+01
2.851523E+01
2.209955E+01
-2.531492E+00
3.001138E+01
8.389383E+00
3.340138E+01
4.751895E+01
1.146943E+02
2.054392E+02
3.295560E+02
3.759594E+02
5.049634E+02
5.720294E+02
4.278553E+02
4.587266E+01
3.780961E+01
7.058187E+01
7.973673E+01
8.581338E+01
1.631730E+02
9.164217E+01
-2.217564E+01
5.729458E+01
1.282536E+01
-1.185831E+03
7.961879E+01
6.648521E+01
6.601004E+01
6.477743E+01
6.388204E+01
6.723991E+01
6.685897E+01
6.933891E+01
6.705175E+01
6.652636E+01
6.341649E+01
6.245206E+01
6.164956E+01
6.893167E+01
7.041286E+01
7.163787E+01
7.619987E+01
7.858151E+01
8.304097E+01
8.538336E+01
8.783854E+01
8.863429E+01
8.942720E+01
8.864475E+01
8.869532E+01
8.889220E+01
8.945916E+01
8.868438E+01
8.841551E+01
8.892130E+01
8.846655E+01
8.868853E+01
8.854846E+01
8.859229E+01
8.828354E+01
8.849000E+01
8.834988E+01
8.822450E+01
8.799763E+01
8.809028E+01
8.819656E+01
8.819262E+01
8.804632E+01
8.771595E+01
8.799792E+01
8.796242E+01
8.787683E+01
8.769774E+01
8.789056E+01
8.777203E+01
8.755388E+01
8.760875E+01
8.766654E+01
8.750080E+01
8.745496E+01
8.715039E+01
8.729515E+01
8.737200E+01
8.729105E+01
8.726587E+01
8.701034E+01
8.696515E+01
8.702030E+01
8.713326E+01
8.707927E+01
8.705245E+01
8.704320E+01
8.695791E+01
8.687785E+01
8.674439E+01
8.668757E+01
8.693099E+01
8.704771E+01
8.703552E+01
8.680691E+01
8.673512E+01
8.681458E+01
8.686186E+01
8.672895E+01
8.666465E+01
8.669585E+01
8.687555E+01
8.687070E+01
8.681989E+01
8.686897E+01
8.691613E+01
8.685400E+01
8.673688E+01
8.689785E+01
8.685819E+01
8.693282E+01
8.690472E+01
8.694837E+01
8.702095E+01
8.706864E+01
8.693092E+01
8.693307E+01
8.725402E+01
8.713459E+01
8.717197E+01
8.730360E+01
8.725640E+01
8.724959E+01
8.714275E+01
8.724063E+01
8.727770E+01
8.717812E+01
8.740447E+01
8.748190E+01
8.747828E+01
8.764866E+01
8.769935E+01
8.760851E+01
8.755176E+01
8.752909E+01
8.729311E+01
8.731577E+01
8.784908E+01
8.794297E+01
8.785177E+01
8.788911E+01
8.797674E+01
8.800582E+01
8.800451E+01
8.829920E+01
8.835158E+01
8.829494E+01
8.826629E+01
8.831094E+01
8.821960E+01
8.834198E+01
8.830470E+01
8.832676E+01
8.822000E+01
8.893371E+01
8.957713E+01
8.959623E+01
8.986458E+01
8.893031E+01
8.891629E+01
8.933790E+01
8.882823E+01
8.867566E+01
8.937014E+01
8.862562E+01
8.790248E+01
8.583987E+01
8.425202E+01
8.381119E+01
7.894833E+01
7.817182E+01
7.599311E+01
7.336124E+01
7.079607E+01
7.133528E+01
7.347482E+01
7.187669E+01
7.132812E+01
7.555375E+01
7.767148E+01
8.141292E+01
8.266803E+01
8.225315E+01
7.755332E+01
7.284309E+01
5.984064E+01
7.151537E+01
5.805248E+01
7.844058E+01
5.417396E+01
6.368654E+01
2.692349E+01
1.771164E+01
4.649264E+01
3.256122E+01
4.576578E+01
2.468785E+01
9.483716E+01
3.959238E+01
2.959240E+01
5.567748E+01
5.284300E+01
2.150922E+01
2.963403E+02
1.140809E+03
2.041823E+03
2.140907E+03
3.060583E+03
3.491060E+03
2.667796E+03
7.823526E+01
9.031193E+01
7.793493E+01
8.026837E+01
8.422639E+01
3.505019E+02
2.473832E+01
-1.555429E+02
5.351705E+02
1.821385E+02
-3.078035E+01
8.518420E+01
7.134999E+01
7.785624E+01
7.683224E+01
7.034905E+01
7.352038E+01
6.973959E+01
7.116600E+01
6.966117E+01
6.806834E+01
6.733935E+01
6.800422E+01
6.140420E+01
6.506660E+01
6.795400E+01
7.071506E+01
7.870587E+01
7.848427E+01
8.201978E+01
8.541026E+01
8.690852E+01
8.784790E+01
8.928192E+01
8.934689E+01
8.915896E+01
8.929709E+01
8.884329E+01
8.876170E+01
8.871208E+01
8.872444E+01
8.842623E+01
8.853643E+01
8.861948E+01
8.860317E+01
8.860675E+01
8.853407E+01
8.834843E+01
8.813070E+01
8.819585E+01
8.817480E+01
8.794806E+01
8.806979E+01
8.789587E+01
8.796345E+01
8.767526E+01
8.763881E+01
8.767617E+01
8.765148E+01
8.768405E+01
8.766651E+01
8.749109E+01
8.742280E+01
8.728268E+01
8.755143E+01
8.741613E+01
8.737231E+01
8.739855E+01
8.726396E+01
8.716246E+01
8.695904E+01
8.710732E+01
8.715524E+01
8.711101E+01
8.686936E+01
8.704366E+01
8.700220E+01
8.696143E+01
8.696051E+01
8.684654E+01
8.663073E+01
8.673639E+01
8.669308E+01
8.701364E+01
8.690666E+01
8.698170E+01
8.684124E+01
8.681505E+01
8.687828E+01
8.687026E+01
8.670267E+01
8.698635E+01
8.690240E+01
8.694026E+01
8.691818E+01
8.701676E+01
8.699817E+01
8.685935E+01
8.681127E+01
8.700202E+01
8.693983E+01
8.691538E+01
8.716461E+01
8.696478E+01
8.727690E+01
8.707466E+01
8.709009E+01
8.709904E+01
8.711582E+01
8.730581E+01
8.714142E+01
8.713949E+01
8.722598E+01
8.715023E+01
8.739968E+01
8.751206E+01
8.744606E+01
8.747592E+01
8.742088E+01
8.753010E+01
8.754578E+01
8.765774E+01
8.767578E+01
8.764207E+01
8.758724E+01
8.781402E+01
8.787226E+01
8.774798E+01
8.775238E+01
8.787682E+01
8.791055E+01
8.800811E+01
8.817632E+01
8.805680E+01
8.819254E+01
8.838585E+01
8.831937E+01
8.826234E+01
8.825969E+01
8.825379E+01
8.852000E+01
8.891731E+01
8.835991E+01
8.824626E+01
8.870031E+01
8.896301E+01
8.892567E+01
8.924526E+01
9.016574E+01
8.883495E+01
8.864350E+01
8.878820E+01
9.014687E+01
8.913539E+01
8.850637E+01
8.814105E+01
8.812163E+01
8.565911E+01
8.421121E+01
8.162288E+01
7.885113E+01
7.742788E+01
7.688458E+01
7.654449E+01
7.313726E+01
7.057988E+01
7.085292E+01
7.584934E+01
7.075868E+01
7.232290E+01
7.135927E+01
7.579381E+01
7.484853E+01
7.417254E+01
7.651845E+01
7.435539E+01
6.957289E+01
7.135527E+01
6.547548E+01
6.395246E+01
5.701356E+01
2.436245E+01
1.562715E+01
1.385740E+01
1.845758E+01
-4.960218E+00
3.834280E+01
5.465686E+01
8.152630E+01
3.964197E+01
-2.041589E+01
4.444612E+01
4.102482E+01
1.592530E+01
3.889019E+02
2.192684E+03
3.070873E+03
4.424566E+03
4.957613E+03
5.244438E+03
6.378155E+03
3.068407E+01
6.061523E+01
6.501780E+01
9.126217E+01
7.779035E+01
2.127029E+02
-1.577247E+02
2.076156E+04
9.954281E+01
2.727680E+02
8.319224E+03
9.061440E+01
8.184558E+01
7.184984E+01
7.215761E+01
7.530341E+01
7.167554E+01
7.634602E+01
7.342623E+01
6.886241E+01
7.226963E+01
6.304560E+01
6.377624E+01
6.083764E+01
6.660168E+01
7.019318E+01
7.029733E+01
7.568377E+01
7.873710E+01
8.180015E+01
8.467513E+01
8.725847E+01
8.837602E+01
8.922701E+01
9.001619E+01
8.867521E+01
8.887921E+01
8.892610E+01
8.853242E+01
8.877899E+01
8.846760E+01
8.827182E+01
8.857592E+01
8.865953E+01
8.840208E+01
8.871345E+01
8.863690E+01
8.852504E+01
8.842112E+01
8.825298E+01
8.826465E+01
8.802902E+01
8.797004E+01
8.775893E+01
8.782603E+01
8.784515E+01
8.794725E+01
8.810285E+01
8.766636E+01
8.763334E+01
8.766000E+01
8.765600E+01
8.759202E+01
8.758674E+01
8.744925E+01
8.783948E+01
8.748729E+01
8.741525E+01
8.727951E+01
8.723624E+01
8.706976E+01
8.708921E+01
8.704712E+01
8.705534E+01
8.708204E+01
8.699102E+01
8.701683E+01
8.702710E+01
8.689110E+01
8.687684E+01
8.689372E+01
8.682259E+01
8.675648E+01
8.679845E+01
8.698669E+01
8.688952E+01
8.680209E+01
8.676602E+01
8.691232E+01
8.696834E+01
8.675376E+01
8.696410E+01
8.698296E+01
8.683805E+01
8.689856E+01
8.694500E+01
8.687849E+01
8.692876E+01
8.683201E+01
8.703168E+01
8.702342E+01
8.700453E+01
8.702970E+01
8.702534E+01
8.702670E+01
8.710512E+01
8.699150E+01
8.709315E+01
8.731004E+01
8.708517E+01
8.729387E+01
8.719829E+01
8.718859E+01
8.727955E+01
8.737375E+01
8.722307E+01
8.740341E+01
8.756490E+01
8.729073E+01
8.741766E+01
8.750943E+01
8.755192E+01
8.765663E+01
8.765286E+01
8.745236E+01
8.787971E+01
8.763002E+01
8.760277E+01
8.794465E+01
8.791378E+01
8.799006E+01
8.798945E+01
8.793322E+01
8.825648E+01
8.789368E+01
8.812324E+01
8.813118E+01
8.813946E+01
8.828855E+01
8.823420E+01
8.877022E+01
8.858544E+01
8.849053E+01
8.833752E+01
8.891559E+01
8.894849E+01
8.858042E+01
8.901546E+01
8.893934E+01
9.000328E+01
8.913196E+01
8.858000E+01
8.876451E+01
8.877347E+01
8.893184E+01
8.801039E+01
8.708375E+01
8.609059E+01
8.470389E+01
8.094493E+01
7.827606E+01
7.671594E+01
7.694909E+01
7.072532E+01
6.938866E+01
6.538973E+01
6.800179E+01
7.236391E+01
6.882507E+01
7.476366E+01
7.463121E+01
7.383426E+01
6.959630E+01
7.479576E+01
7.508852E+01
7.700157E+01
7.156948E+01
6.974719E+01
6.689770E+01
5.697594E+01
4.862357E+01
4.923692E+01
2.921490E+01
6.243326E+00
4.279323E+01
1.609083E+01
2.961723E+01
3.294380E+00
3.600025E+01
-4.790350E+01
-3.712019E+00
-3.038330E+02
3.794473E+01
-5.525058E+02
-3.211374E+02
-5.934131E+02
-7.295005E+02
-6.652444E+02
-7.769765E+02
-8.398561E+02
-7.921625E+02
5.362245E+01
4.773274E+01
7.013123E+01
8.702298E+01
8.966460E+01
1.432240E+01
4.636811E+01
9.997592E+01
1.671823E+02
7.423831E+01
2.835424E+02
8.637927E+01
8.432047E+01
7.603676E+01
7.915793E+01
7.526511E+01
7.012625E+01
6.984806E+01
7.159319E+01
7.692709E+01
7.318828E+01
7.050748E+01
6.633088E+01
6.625029E+01
6.542255E+01
6.641513E+01
7.047827E+01
7.226174E+01
7.736465E+01
8.104950E+01
8.403538E+01
8.693973E+01
8.868156E+01
8.874833E+01
8.937007E+01
8.844955E+01
8.863305E+01
8.838094E+01
8.935763E+01
8.873994E+01
8.864938E+01
8.860834E+01
8.871135E+01
8.887962E+01
8.851430E+01
8.857435E+01
8.863164E+01
8.844166E+01
8.838443E+01
8.798681E+01
8.822253E+01
8.817738E+01
8.808808E+01
8.782223E+01
8.786852E+01
8.808554E+01
8.784975E+01
8.757200E+01
8.793721E+01
8.752869E+01
8.763229E+01
8.780902E+01
8.755048E+01
8.734746E+01
8.734591E+01
8.822100E+01
8.748790E+01
8.737110E+01
8.741223E+01
8.746182E+01
8.706540E+01
8.715659E+01
8.713430E+01
8.712551E+01
8.714166E+01
8.695244E+01
8.682910E+01
8.714395E+01
8.700877E+01
8.705325E+01
8.689935E+01
8.703442E+01
8.683867E+01
8.668928E+01
8.693115E+01
8.675265E+01
8.685440E+01
8.670993E+01
8.675482E+01
8.667474E+01
8.700626E+01
8.679415E+01
8.678152E+01
8.677648E+01
8.680900E+01
8.675768E+01
8.691551E+01
8.699086E+01
8.697294E+01
8.688045E+01
8.681093E+01
8.686654E+01
8.693976E+01
8.700389E+01
8.709229E+01
8.705627E+01
8.707686E+01
8.710993E+01
8.702385E+01
8.706376E+01
8.693651E+01
8.714866E+01
8.723444E+01
8.708639E+01
8.729611E+01
8.730928E+01
8.741001E+01
8.745693E+01
8.747416E+01
8.749852E+01
8.745643E+01
8.761912E+01
8.759255E+01
8.750847E+01
8.752256E+01
8.761833E+01
8.768518E+01
8.775549E+01
8.778531E+01
8.779726E+01
8.792159E+01
8.800198E+01
8.804868E+01
8.799886E+01
8.807607E+01
8.820771E+01
8.814696E+01
8.817093E+01
8.804010E+01
8.803124E+01
8.858183E+01
8.836492E+01
8.849519E+01
8.867554E+01
8.877551E+01
8.866330E+01
8.836542E+01
8.868679E+01
8.874437E+01
9.034290E+01
9.164894E+01
8.916619E+01
8.929674E+01
8.787188E+01
8.831493E+01
8.834557E+01
8.709032E+01
8.630719E+01
8.518073E+01
8.362439E+01
8.214203E+01
8.003906E+01
7.763501E+01
7.540633E+01
7.263983E+01
6.859663E+01
7.221581E+01
7.395069E+01
7.338252E+01
7.583016E+01
7.632147E+01
7.836469E+01
7.472827E+01
7.958196E+01
7.531860E+01
7.235522E+01
6.434550E+01
6.528384E+01
7.168934E+01
6.484580E+01
4.269937E+01
4.278805E+01
1.994034E+01
3.547706E+01
3.232197E+01
1.474100E+01
4.539379E+01
6.342380E+01
5.659925E+01
3.466349E+01
3.620814E+01
3.617642E+01
3.836008E+01
1.481858E+02
7.755380E+01
2.087646E+01
-9.941949E-01
-1.290966E+01
-2.030733E+01
-2.533016E+01
-2.976500E+01
9.371997E+01
9.333331E+01
9.792875E+01
1.004936E+02
9.626541E+01
6.322068E+01
7.208189E+01
7.641395E+01
3.886073E+01
-9.236572E+01
-3.608130E+01
9.213404E+01
9.110152E+01
8.032830E+01
7.231934E+01
7.598622E+01
7.309486E+01
7.642695E+01
7.558221E+01
7.021922E+01
7.209377E+01
6.823172E+01
6.495986E+01
6.547051E+01
6.558535E+01
7.378420E+01
7.242674E+01
7.334723E+01
7.799673E+01
8.401298E+01
8.574949E+01
8.706648E+01
8.895098E+01
8.990143E+01
8.948584E+01
8.928986E+01
8.868685E+01
8.876603E+01
8.899018E+01
8.894148E+01
8.872627E+01
8.811290E+01
8.841838E+01
8.839482E+01
8.856326E+01
8.825897E+01
8.830252E+01
8.863495E+01
8.814365E+01
8.812008E+01
8.811650E+01
8.799988E+01
8.776447E+01
8.793076E+01
8.799337E+01
8.793897E+01
8.783874E+01
8.775664E+01
8.763866E+01
8.759651E+01
8.759318E+01
8.750704E+01
8.752328E+01
8.745539E+01
8.758591E+01
8.838975E+01
8.742986E+01
8.738195E+01
8.723840E+01
8.714458E+01
8.718837E+01
8.709600E+01
8.706550E+01
8.717136E+01
8.711888E+01
8.697194E+01
8.704574E+01
8.705100E+01
8.698718E+01
8.695540E+01
8.676537E+01
8.698086E+01
8.699381E+01
8.668139E+01
8.683589E+01
8.675950E+01
8.690686E+01
8.685765E+01
8.688862E+01
8.687353E+01
8.684827E+01
8.680491E+01
8.689282E+01
8.683868E+01
8.690524E+01
8.690091E+01
8.683384E+01
8.679727E+01
8.672012E+01
8.694737E+01
8.679477E+01
8.688298E+01
8.685429E+01
8.709237E+01
8.699978E+01
8.702501E+01
8.720746E+01
8.706843E+01
8.707033E+01
8.717986E+01
8.727707E+01
8.726976E+01
8.722868E+01
8.729825E+01
8.724653E+01
8.725766E+01
8.739566E+01
8.742034E+01
8.735714E+01
8.747991E+01
8.740892E+01
8.753538E+01
8.756591E+01
8.763280E+01
8.770504E+01
8.770655E+01
8.778483E+01
8.769586E+01
8.777518E+01
8.782776E+01
8.787192E+01
8.794630E+01
8.801092E+01
8.810891E+01
8.812377E+01
8.815739E+01
8.836587E+01
8.822288E+01
8.808702E+01
8.829845E+01
8.837530E+01
8.845251E+01
8.866444E+01
8.859869E+01
8.833269E+01
8.844782E+01
8.881262E+01
8.857392E+01
8.898278E+01
8.880463E+01
8.896122E+01
8.838372E+01
8.903847E+01
8.877142E+01
8.852080E+01
8.823410E+01
8.724957E+01
8.626652E+01
8.537693E+01
8.430036E+01
8.068988E+01
8.051376E+01
7.713045E+01
7.581290E+01
7.338435E+01
7.055246E+01
6.998293E+01
7.379537E+01
7.230577E+01
7.474630E+01
7.710574E+01
7.419595E+01
7.907654E+01
8.000523E+01
7.209580E+01
7.598666E+01
6.964913E+01
6.581031E+01
5.798517E+01
5.208036E+01
5.510595E+01
3.643748E+01
7.664154E+00
1.341575E+01
6.334517E+01
4.400956E+01
4.986589E+01
6.029218E+01
6.234489E+01
2.648893E+01
2.458412E+01
8.040421E+00
-3.968124E+01
2.624351E+02
4.650334E+02
9.262025E+02
1.147882E+03
1.157757E+03
1.216973E+03
1.286472E+03
1.305315E+03
THETA
0.000000E+00
0.000000E+00
0.000000E+00
0.000000E+00
0.000000E+00
0.000000E+00
0.000000E+00
0.000000E+00
0.000000E+00
0.000000E+00
0.000000E+00
0.000000E+00
0.000000E+00
0.000000E+00
0.000000E+00
0.000000E+00
0.000000E+00
0.000000E+00
0.000000E+00
0.000000E+00
0.000000E+00
0.000000E+00
0.000000E+00
0.000000E+00
0.000000E+00
0.000000E+00
0.000000E+00
0.000000E+00
0.000000E+00
0.000000E+00
0.000000E+00
0.000000E+00
0.000000E+00
0.000000E+00
0.000000E+00
0.000000E+00
0.000000E+00
0.000000E+00
0.000000E+00
0.000000E+00
0.000000E+00
0.000000E+00
0.000000E+00
0.000000E+00
0.000000E+00
0.000000E+00
0.000000E+00
0.000000E+00
0.000000E+00
0.000000E+00
0.000000E+00
0.000000E+00
0.000000E+00
0.000000E+00
0.000000E+00
0.000000E+00
0.000000E+00
0.000000E+00
0.000000E+00
0.000000E+00
0.000000E+00
0.000000E+00
0.000000E+00
0.000000E+00
0.000000E+00
0.000000E+00
0.000000E+00
0.000000E+00
0.000000E+00
0.000000E+00
0.000000E+00
0.000000E+00
0.000000E+00
0.000000E+00
0.000000E+00
0.000000E+00
0.000000E+00
0.000000E+00
0.000000E+00
0.000000E+00
0.000000E+00
0.000000E+00
0.000000E+00
0.000000E+00
0.000000E+00
0.000000E+00
0.000000E+00
0.000000E+00
0.000000E+00
0.000000E+00
0.000000E+00
0.000000E+00
0.000000E+00
0.000000E+00
0.000000E+00
0.000000E+00
0.000000E+00
0.000000E+00
0.000000E+00
0.000000E+00
0.000000E+00
0.000000E+00
0.000000E+00
0.000000E+00
0.000000E+00
0.000000E+00
0.000000E+00
0.000000E+00
0.000000E+00
0.000000E+00
0.000000E+00
0.000000E+00
0.000000E+00
0.000000E+00
0.000000E+00
0.000000E+00
0.000000E+00
0.000000E+00
0.000000E+00
0.000000E+00
0.000000E+00
0.000000E+00
0.000000E+00
0.000000E+00
0.000000E+00
0.000000E+00
0.000000E+00
0.000000E+00
0.000000E+00
0.000000E+00
0.000000E+00
0.000000E+00
0.000000E+00
0.000000E+00
0.000000E+00
0.000000E+00
0.000000E+00
0.000000E+00
0.000000E+00
0.000000E+00
0.000000E+00
0.000000E+00
0.000000E+00
0.000000E+00
0.000000E+00
0.000000E+00
0.000000E+00
0.000000E+00
0.000000E+00
0.000000E+00
0.000000E+00
0.000000E+00
0.000000E+00
0.000000E+00
0.000000E+00
0.000000E+00
0.000000E+00
0.000000E+00
0.000000E+00
0.000000E+00
0.000000E+00
0.000000E+00
0.000000E+00
0.000000E+00
0.000000E+00
0.000000E+00
0.000000E+00
0.000000E+00
0.000000E+00
0.000000E+00
0.000000E+00
0.000000E+00
0.000000E+00
0.000000E+00
0.000000E+00
0.000000E+00
0.000000E+00
0.000000E+00
0.000000E+00
0.000000E+00
0.000000E+00
0.000000E+00
0.000000E+00
0.000000E+00
0.000000E+00
0.000000E+00
0.000000E+00
0.000000E+00
0.000000E+00
0.000000E+00
0.000000E+00
0.000000E+00
0.000000E+00
0.000000E+00
0.000000E+00
0.000000E+00
0.000000E+00
0.000000E+00
0.000000E+00
0.000000E+00
0.000000E+00
5.000000E+00
5.000000E+00
5.000000E+00
5.000000E+00
5.000000E+00
5.000000E+00
5.000000E+00
5.000000E+00
5.000000E+00
5.000000E+00
5.000000E+00
5.000000E+00
5.000000E+00
5.000000E+00
5.000000E+00
5.000000E+00
5.000000E+00
5.000000E+00
5.000000E+00
5.000000E+00
5.000000E+00
5.000000E+00
5.000000E+00
5.000000E+00
5.000000E+00
5.000000E+00
5.000000E+00
5.000000E+00
5.000000E+00
5.000000E+00
5.000000E+00
5.000000E+00
5.000000E+00
5.000000E+00
5.000000E+00
5.000000E+00
5.000000E+00
5.000000E+00
5.000000E+00
5.000000E+00
5.000000E+00
5.000000E+00
5.000000E+00
5.000000E+00
5.000000E+00
5.000000E+00
5.000000E+00
5.000000E+00
5.000000E+00
5.000000E+00
5.000000E+00
5.000000E+00
5.000000E+00
5.000000E+00
5.000000E+00
5.000000E+00
5.000000E+00
5.000000E+00
5.000000E+00
5.000000E+00
5.000000E+00
5.000000E+00
5.000000E+00
5.000000E+00
5.000000E+00
5.000000E+00
5.000000E+00
5.000000E+00
5.000000E+00
5.000000E+00
5.000000E+00
5.000000E+00
5.000000E+00
5.000000E+00
5.000000E+00
5.000000E+00
5.000000E+00
5.000000E+00
5.000000E+00
5.000000E+00
5.000000E+00
5.000000E+00
5.000000E+00
5.000000E+00
5.000000E+00
5.000000E+00
5.000000E+00
5.000000E+00
5.000000E+00
5.000000E+00
5.000000E+00
5.000000E+00
5.000000E+00
5.000000E+00
5.000000E+00
5.000000E+00
5.000000E+00
5.000000E+00
5.000000E+00
5.000000E+00
5.000000E+00
5.000000E+00
5.000000E+00
5.000000E+00
5.000000E+00
5.000000E+00
5.000000E+00
5.000000E+00
5.000000E+00
5.000000E+00
5.000000E+00
5.000000E+00
5.000000E+00
5.000000E+00
5.000000E+00
5.000000E+00
5.000000E+00
5.000000E+00
5.000000E+00
5.000000E+00
5.000000E+00
5.000000E+00
5.000000E+00
5.000000E+00
5.000000E+00
5.000000E+00
5.000000E+00
5.000000E+00
5.000000E+00
5.000000E+00
5.000000E+00
5.000000E+00
5.000000E+00
5.000000E+00
5.000000E+00
5.000000E+00
5.000000E+00
5.000000E+00
5.000000E+00
5.000000E+00
5.000000E+00
5.000000E+00
5.000000E+00
5.000000E+00
5.000000E+00
5.000000E+00
5.000000E+00
5.000000E+00
5.000000E+00
5.000000E+00
5.000000E+00
5.000000E+00
5.000000E+00
5.000000E+00
5.000000E+00
5.000000E+00
5.000000E+00
5.000000E+00
5.000000E+00
5.000000E+00
5.000000E+00
5.000000E+00
5.000000E+00
5.000000E+00
5.000000E+00
5.000000E+00
5.000000E+00
5.000000E+00
5.000000E+00
5.000000E+00
5.000000E+00
5.000000E+00
5.000000E+00
5.000000E+00
5.000000E+00
5.000000E+00
5.000000E+00
5.000000E+00
5.000000E+00
5.000000E+00
5.000000E+00
5.000000E+00
5.000000E+00
5.000000E+00
5.000000E+00
5.000000E+00
5.000000E+00
5.000000E+00
5.000000E+00
5.000000E+00
5.000000E+00
5.000000E+00
5.000000E+00
5.000000E+00
5.000000E+00
5.000000E+00
5.000000E+00
5.000000E+00
5.000000E+00
5.000000E+00
5.000000E+00
1.000000E+01
1.000000E+01
1.000000E+01
1.000000E+01
1.000000E+01
1.000000E+01
1.000000E+01
1.000000E+01
1.000000E+01
1.000000E+01
1.000000E+01
1.000000E+01
1.000000E+01
1.000000E+01
1.000000E+01
1.000000E+01
1.000000E+01
1.000000E+01
1.000000E+01
1.000000E+01
1.000000E+01
1.000000E+01
1.000000E+01
1.000000E+01
1.000000E+01
1.000000E+01
1.000000E+01
1.000000E+01
1.000000E+01
1.000000E+01
1.000000E+01
1.000000E+01
1.000000E+01
1.000000E+01
1.000000E+01
1.000000E+01
1.000000E+01
1.000000E+01
1.000000E+01
1.000000E+01
1.000000E+01
1.000000E+01
1.000000E+01
1.000000E+01
1.000000E+01
1.000000E+01
1.000000E+01
1.000000E+01
1.000000E+01
1.000000E+01
1.000000E+01
1.000000E+01
1.000000E+01
1.000000E+01
1.000000E+01
1.000000E+01
1.000000E+01
1.000000E+01
1.000000E+01
1.000000E+01
1.000000E+01
1.000000E+01
1.000000E+01
1.000000E+01
1.000000E+01
1.000000E+01
1.000000E+01
1.000000E+01
1.000000E+01
1.000000E+01
1.000000E+01
1.000000E+01
1.000000E+01
1.000000E+01
1.000000E+01
1.000000E+01
1.000000E+01
1.000000E+01
1.000000E+01
1.000000E+01
1.000000E+01
1.000000E+01
1.000000E+01
1.000000E+01
1.000000E+01
1.000000E+01
1.000000E+01
1.000000E+01
1.000000E+01
1.000000E+01
1.000000E+01
1.000000E+01
1.000000E+01
1.000000E+01
1.000000E+01
1.000000E+01
1.000000E+01
1.000000E+01
1.000000E+01
1.000000E+01
1.000000E+01
1.000000E+01
1.000000E+01
1.000000E+01
1.000000E+01
1.000000E+01
1.000000E+01
1.000000E+01
1.000000E+01
1.000000E+01
1.000000E+01
1.000000E+01
1.000000E+01
1.000000E+01
1.000000E+01
1.000000E+01
1.000000E+01
1.000000E+01
1.000000E+01
1.000000E+01
1.000000E+01
1.000000E+01
1.000000E+01
1.000000E+01
1.000000E+01
1.000000E+01
1.000000E+01
1.000000E+01
1.000000E+01
1.000000E+01
1.000000E+01
1.000000E+01
1.000000E+01
1.000000E+01
1.000000E+01
1.000000E+01
1.000000E+01
1.000000E+01
1.000000E+01
1.000000E+01
1.000000E+01
1.000000E+01
1.000000E+01
1.000000E+01
1.000000E+01
1.000000E+01
1.000000E+01
1.000000E+01
1.000000E+01
1.000000E+01
1.000000E+01
1.000000E+01
1.000000E+01
1.000000E+01
1.000000E+01
1.000000E+01
1.000000E+01
1.000000E+01
1.000000E+01
1.000000E+01
1.000000E+01
1.000000E+01
1.000000E+01
1.000000E+01
1.000000E+01
1.000000E+01
1.000000E+01
1.000000E+01
1.000000E+01
1.000000E+01
1.000000E+01
1.000000E+01
1.000000E+01
1.000000E+01
1.000000E+01
1.000000E+01
1.000000E+01
1.000000E+01
1.000000E+01
1.000000E+01
1.000000E+01
1.000000E+01
1.000000E+01
1.000000E+01
1.000000E+01
1.000000E+01
1.000000E+01
1.000000E+01
1.000000E+01
1.000000E+01
1.000000E+01
1.000000E+01
1.000000E+01
1.000000E+01
1.000000E+01
1.000000E+01
1.000000E+01
1.000000E+01
1.000000E+01
1.000000E+01
1.000000E+01
1.500000E+01
1.500000E+01
1.500000E+01
1.500000E+01
1.500000E+01
1.500000E+01
1.500000E+01
1.500000E+01
1.500000E+01
1.500000E+01
1.500000E+01
1.500000E+01
1.500000E+01
1.500000E+01
1.500000E+01
1.500000E+01
1.500000E+01
1.500000E+01
1.500000E+01
1.500000E+01
1.500000E+01
1.500000E+01
1.500000E+01
1.500000E+01
1.500000E+01
1.500000E+01
1.500000E+01
1.500000E+01
1.500000E+01
1.500000E+01
1.500000E+01
1.500000E+01
1.500000E+01
1.500000E+01
1.500000E+01
1.500000E+01
1.500000E+01
1.500000E+01
1.500000E+01
1.500000E+01
1.500000E+01
1.500000E+01
1.500000E+01
1.500000E+01
1.500000E+01
1.500000E+01
1.500000E+01
1.500000E+01
1.500000E+01
1.500000E+01
1.500000E+01
1.500000E+01
1.500000E+01
1.500000E+01
1.500000E+01
1.500000E+01
1.500000E+01
1.500000E+01
1.500000E+01
1.500000E+01
1.500000E+01
1.500000E+01
1.500000E+01
1.500000E+01
1.500000E+01
1.500000E+01
1.500000E+01
1.500000E+01
1.500000E+01
1.500000E+01
1.500000E+01
1.500000E+01
1.500000E+01
1.500000E+01
1.500000E+01
1.500000E+01
1.500000E+01
1.500000E+01
1.500000E+01
1.500000E+01
1.500000E+01
1.500000E+01
1.500000E+01
1.500000E+01
1.500000E+01
1.500000E+01
1.500000E+01
1.500000E+01
1.500000E+01
1.500000E+01
1.500000E+01
1.500000E+01
1.500000E+01
1.500000E+01
1.500000E+01
1.500000E+01
1.500000E+01
1.500000E+01
1.500000E+01
1.500000E+01
1.500000E+01
1.500000E+01
1.500000E+01
1.500000E+01
1.500000E+01
1.500000E+01
1.500000E+01
1.500000E+01
1.500000E+01
1.500000E+01
1.500000E+01
1.500000E+01
1.500000E+01
1.500000E+01
1.500000E+01
1.500000E+01
1.500000E+01
1.500000E+01
1.500000E+01
1.500000E+01
1.500000E+01
1.500000E+01
1.500000E+01
1.500000E+01
1.500000E+01
1.500000E+01
1.500000E+01
1.500000E+01
1.500000E+01
1.500000E+01
1.500000E+01
1.500000E+01
1.500000E+01
1.500000E+01
1.500000E+01
1.500000E+01
1.500000E+01
1.500000E+01
1.500000E+01
1.500000E+01
1.500000E+01
1.500000E+01
1.500000E+01
1.500000E+01
1.500000E+01
1.500000E+01
1.500000E+01
1.500000E+01
1.500000E+01
1.500000E+01
1.500000E+01
1.500000E+01
1.500000E+01
1.500000E+01
1.500000E+01
1.500000E+01
1.500000E+01
1.500000E+01
1.500000E+01
1.500000E+01
1.500000E+01
1.500000E+01
1.500000E+01
1.500000E+01
1.500000E+01
1.500000E+01
1.500000E+01
1.500000E+01
1.500000E+01
1.500000E+01
1.500000E+01
1.500000E+01
1.500000E+01
1.500000E+01
1.500000E+01
1.500000E+01
1.500000E+01
1.500000E+01
1.500000E+01
1.500000E+01
1.500000E+01
1.500000E+01
1.500000E+01
1.500000E+01
1.500000E+01
1.500000E+01
1.500000E+01
1.500000E+01
1.500000E+01
1.500000E+01
1.500000E+01
1.500000E+01
1.500000E+01
1.500000E+01
1.500000E+01
1.500000E+01
1.500000E+01
1.500000E+01
1.500000E+01
1.500000E+01
1.500000E+01
2.000000E+01
2.000000E+01
2.000000E+01
2.000000E+01
2.000000E+01
2.000000E+01
2.000000E+01
2.000000E+01
2.000000E+01
2.000000E+01
2.000000E+01
2.000000E+01
2.000000E+01
2.000000E+01
2.000000E+01
2.000000E+01
2.000000E+01
2.000000E+01
2.000000E+01
2.000000E+01
2.000000E+01
2.000000E+01
2.000000E+01
2.000000E+01
2.000000E+01
2.000000E+01
2.000000E+01
2.000000E+01
2.000000E+01
2.000000E+01
2.000000E+01
2.000000E+01
2.000000E+01
2.000000E+01
2.000000E+01
2.000000E+01
2.000000E+01
2.000000E+01
2.000000E+01
2.000000E+01
2.000000E+01
2.000000E+01
2.000000E+01
2.000000E+01
2.000000E+01
2.000000E+01
2.000000E+01
2.000000E+01
2.000000E+01
2.000000E+01
2.000000E+01
2.000000E+01
2.000000E+01
2.000000E+01
2.000000E+01
2.000000E+01
2.000000E+01
2.000000E+01
2.000000E+01
2.000000E+01
2.000000E+01
2.000000E+01
2.000000E+01
2.000000E+01
2.000000E+01
2.000000E+01
2.000000E+01
2.000000E+01
2.000000E+01
2.000000E+01
2.000000E+01
2.000000E+01
2.000000E+01
2.000000E+01
2.000000E+01
2.000000E+01
2.000000E+01
2.000000E+01
2.000000E+01
2.000000E+01
2.000000E+01
2.000000E+01
2.000000E+01
2.000000E+01
2.000000E+01
2.000000E+01
2.000000E+01
2.000000E+01
2.000000E+01
2.000000E+01
2.000000E+01
2.000000E+01
2.000000E+01
2.000000E+01
2.000000E+01
2.000000E+01
2.000000E+01
2.000000E+01
2.000000E+01
2.000000E+01
2.000000E+01
2.000000E+01
2.000000E+01
2.000000E+01
2.000000E+01
2.000000E+01
2.000000E+01
2.000000E+01
2.000000E+01
2.000000E+01
2.000000E+01
2.000000E+01
2.000000E+01
2.000000E+01
2.000000E+01
2.000000E+01
2.000000E+01
2.000000E+01
2.000000E+01
2.000000E+01
2.000000E+01
2.000000E+01
2.000000E+01
2.000000E+01
2.000000E+01
2.000000E+01
2.000000E+01
2.000000E+01
2.000000E+01
2.000000E+01
2.000000E+01
2.000000E+01
2.000000E+01
2.000000E+01
2.000000E+01
2.000000E+01
2.000000E+01
2.000000E+01
2.000000E+01
2.000000E+01
2.000000E+01
2.000000E+01
2.000000E+01
2.000000E+01
2.000000E+01
2.000000E+01
2.000000E+01
2.000000E+01
2.000000E+01
2.000000E+01
2.000000E+01
2.000000E+01
2.000000E+01
2.000000E+01
2.000000E+01
2.000000E+01
2.000000E+01
2.000000E+01
2.000000E+01
2.000000E+01
2.000000E+01
2.000000E+01
2.000000E+01
2.000000E+01
2.000000E+01
2.000000E+01
2.000000E+01
2.000000E+01
2.000000E+01
2.000000E+01
2.000000E+01
2.000000E+01
2.000000E+01
2.000000E+01
2.000000E+01
2.000000E+01
2.000000E+01
2.000000E+01
2.000000E+01
2.000000E+01
2.000000E+01
2.000000E+01
2.000000E+01
2.000000E+01
2.000000E+01
2.000000E+01
2.000000E+01
2.000000E+01
2.000000E+01
2.000000E+01
2.000000E+01
2.000000E+01
2.000000E+01
2.000000E+01
2.000000E+01
2.000000E+01
2.000000E+01
2.000000E+01
2.000000E+01
2.000000E+01
2.000000E+01
2.500000E+01
2.500000E+01
2.500000E+01
2.500000E+01
2.500000E+01
2.500000E+01
2.500000E+01
2.500000E+01
2.500000E+01
2.500000E+01
2.500000E+01
2.500000E+01
2.500000E+01
2.500000E+01
2.500000E+01
2.500000E+01
2.500000E+01
2.500000E+01
2.500000E+01
2.500000E+01
2.500000E+01
2.500000E+01
2.500000E+01
2.500000E+01
2.500000E+01
2.500000E+01
2.500000E+01
2.500000E+01
2.500000E+01
2.500000E+01
2.500000E+01
2.500000E+01
2.500000E+01
2.500000E+01
2.500000E+01
2.500000E+01
2.500000E+01
2.500000E+01
2.500000E+01
2.500000E+01
2.500000E+01
2.500000E+01
2.500000E+01
2.500000E+01
2.500000E+01
2.500000E+01
2.500000E+01
2.500000E+01
2.500000E+01
2.500000E+01
2.500000E+01
2.500000E+01
2.500000E+01
2.500000E+01
2.500000E+01
2.500000E+01
2.500000E+01
2.500000E+01
2.500000E+01
2.500000E+01
2.500000E+01
2.500000E+01
2.500000E+01
2.500000E+01
2.500000E+01
2.500000E+01
2.500000E+01
2.500000E+01
2.500000E+01
2.500000E+01
2.500000E+01
2.500000E+01
2.500000E+01
2.500000E+01
2.500000E+01
2.500000E+01
2.500000E+01
2.500000E+01
2.500000E+01
2.500000E+01
2.500000E+01
2.500000E+01
2.500000E+01
2.500000E+01
2.500000E+01
2.500000E+01
2.500000E+01
2.500000E+01
2.500000E+01
2.500000E+01
2.500000E+01
2.500000E+01
2.500000E+01
2.500000E+01
2.500000E+01
2.500000E+01
2.500000E+01
2.500000E+01
2.500000E+01
2.500000E+01
2.500000E+01
2.500000E+01
2.500000E+01
2.500000E+01
2.500000E+01
2.500000E+01
2.500000E+01
2.500000E+01
2.500000E+01
2.500000E+01
2.500000E+01
2.500000E+01
2.500000E+01
2.500000E+01
2.500000E+01
2.500000E+01
2.500000E+01
2.500000E+01
2.500000E+01
2.500000E+01
2.500000E+01
2.500000E+01
2.500000E+01
2.500000E+01
2.500000E+01
2.500000E+01
2.500000E+01
2.500000E+01
2.500000E+01
2.500000E+01
2.500000E+01
2.500000E+01
2.500000E+01
2.500000E+01
2.500000E+01
2.500000E+01
2.500000E+01
2.500000E+01
2.500000E+01
2.500000E+01
2.500000E+01
2.500000E+01
2.500000E+01
2.500000E+01
2.500000E+01
2.500000E+01
2.500000E+01
2.500000E+01
2.500000E+01
2.500000E+01
2.500000E+01
2.500000E+01
2.500000E+01
2.500000E+01
2.500000E+01
2.500000E+01
2.500000E+01
2.500000E+01
2.500000E+01
2.500000E+01
2.500000E+01
2.500000E+01
2.500000E+01
2.500000E+01
2.500000E+01
2.500000E+01
2.500000E+01
2.500000E+01
2.500000E+01
2.500000E+01
2.500000E+01
2.500000E+01
2.500000E+01
2.500000E+01
2.500000E+01
2.500000E+01
2.500000E+01
2.500000E+01
2.500000E+01
2.500000E+01
2.500000E+01
2.500000E+01
2.500000E+01
2.500000E+01
2.500000E+01
2.500000E+01
2.500000E+01
2.500000E+01
2.500000E+01
2.500000E+01
2.500000E+01
2.500000E+01
2.500000E+01
2.500000E+01
2.500000E+01
2.500000E+01
2.500000E+01
2.500000E+01
2.500000E+01
2.500000E+01
2.500000E+01
3.000000E+01
3.000000E+01
3.000000E+01
3.000000E+01
3.000000E+01
3.000000E+01
3.000000E+01
3.000000E+01
3.000000E+01
3.000000E+01
3.000000E+01
3.000000E+01
3.000000E+01
3.000000E+01
3.000000E+01
3.000000E+01
3.000000E+01
3.000000E+01
3.000000E+01
3.000000E+01
3.000000E+01
3.000000E+01
3.000000E+01
3.000000E+01
3.000000E+01
3.000000E+01
3.000000E+01
3.000000E+01
3.000000E+01
3.000000E+01
3.000000E+01
3.000000E+01
3.000000E+01
3.000000E+01
3.000000E+01
3.000000E+01
3.000000E+01
3.000000E+01
3.000000E+01
3.000000E+01
3.000000E+01
3.000000E+01
3.000000E+01
3.000000E+01
3.000000E+01
3.000000E+01
3.000000E+01
3.000000E+01
3.000000E+01
3.000000E+01
3.000000E+01
3.000000E+01
3.000000E+01
3.000000E+01
3.000000E+01
3.000000E+01
3.000000E+01
3.000000E+01
3.000000E+01
3.000000E+01
3.000000E+01
3.000000E+01
3.000000E+01
3.000000E+01
3.000000E+01
3.000000E+01
3.000000E+01
3.000000E+01
3.000000E+01
3.000000E+01
3.000000E+01
3.000000E+01
3.000000E+01
3.000000E+01
3.000000E+01
3.000000E+01
3.000000E+01
3.000000E+01
3.000000E+01
3.000000E+01
3.000000E+01
3.000000E+01
3.000000E+01
3.000000E+01
3.000000E+01
3.000000E+01
3.000000E+01
3.000000E+01
3.000000E+01
3.000000E+01
3.000000E+01
3.000000E+01
3.000000E+01
3.000000E+01
3.000000E+01
3.000000E+01
3.000000E+01
3.000000E+01
3.000000E+01
3.000000E+01
3.000000E+01
3.000000E+01
3.000000E+01
3.000000E+01
3.000000E+01
3.000000E+01
3.000000E+01
3.000000E+01
3.000000E+01
3.000000E+01
3.000000E+01
3.000000E+01
3.000000E+01
3.000000E+01
3.000000E+01
3.000000E+01
3.000000E+01
3.000000E+01
3.000000E+01
3.000000E+01
3.000000E+01
3.000000E+01
3.000000E+01
3.000000E+01
3.000000E+01
3.000000E+01
3.000000E+01
3.000000E+01
3.000000E+01
3.000000E+01
3.000000E+01
3.000000E+01
3.000000E+01
3.000000E+01
3.000000E+01
3.000000E+01
3.000000E+01
3.000000E+01
3.000000E+01
3.000000E+01
3.000000E+01
3.000000E+01
3.000000E+01
3.000000E+01
3.000000E+01
3.000000E+01
3.000000E+01
3.000000E+01
3.000000E+01
3.000000E+01
3.000000E+01
3.000000E+01
3.000000E+01
3.000000E+01
3.000000E+01
3.000000E+01
3.000000E+01
3.000000E+01
3.000000E+01
3.000000E+01
3.000000E+01
3.000000E+01
3.000000E+01
3.000000E+01
3.000000E+01
3.000000E+01
3.000000E+01
3.000000E+01
3.000000E+01
3.000000E+01
3.000000E+01
3.000000E+01
3.000000E+01
3.000000E+01
3.000000E+01
3.000000E+01
3.000000E+01
3.000000E+01
3.000000E+01
3.000000E+01
3.000000E+01
3.000000E+01
3.000000E+01
3.000000E+01
3.000000E+01
3.000000E+01
3.000000E+01
3.000000E+01
3.000000E+01
3.000000E+01
3.000000E+01
3.000000E+01
3.000000E+01
3.000000E+01
3.000000E+01
3.000000E+01
3.000000E+01
3.000000E+01
3.000000E+01
3.000000E+01
3.000000E+01
3.500000E+01
3.500000E+01
3.500000E+01
3.500000E+01
3.500000E+01
3.500000E+01
3.500000E+01
3.500000E+01
3.500000E+01
3.500000E+01
3.500000E+01
3.500000E+01
3.500000E+01
3.500000E+01
3.500000E+01
3.500000E+01
3.500000E+01
3.500000E+01
3.500000E+01
3.500000E+01
3.500000E+01
3.500000E+01
3.500000E+01
3.500000E+01
3.500000E+01
3.500000E+01
3.500000E+01
3.500000E+01
3.500000E+01
3.500000E+01
3.500000E+01
3.500000E+01
3.500000E+01
3.500000E+01
3.500000E+01
3.500000E+01
3.500000E+01
3.500000E+01
3.500000E+01
3.500000E+01
3.500000E+01
3.500000E+01
3.500000E+01
3.500000E+01
3.500000E+01
3.500000E+01
3.500000E+01
3.500000E+01
3.500000E+01
3.500000E+01
3.500000E+01
3.500000E+01
3.500000E+01
3.500000E+01
3.500000E+01
3.500000E+01
3.500000E+01
3.500000E+01
3.500000E+01
3.500000E+01
3.500000E+01
3.500000E+01
3.500000E+01
3.500000E+01
3.500000E+01
3.500000E+01
3.500000E+01
3.500000E+01
3.500000E+01
3.500000E+01
3.500000E+01
3.500000E+01
3.500000E+01
3.500000E+01
3.500000E+01
3.500000E+01
3.500000E+01
3.500000E+01
3.500000E+01
3.500000E+01
3.500000E+01
3.500000E+01
3.500000E+01
3.500000E+01
3.500000E+01
3.500000E+01
3.500000E+01
3.500000E+01
3.500000E+01
3.500000E+01
3.500000E+01
3.500000E+01
3.500000E+01
3.500000E+01
3.500000E+01
3.500000E+01
3.500000E+01
3.500000E+01
3.500000E+01
3.500000E+01
3.500000E+01
3.500000E+01
3.500000E+01
3.500000E+01
3.500000E+01
3.500000E+01
3.500000E+01
3.500000E+01
3.500000E+01
3.500000E+01
3.500000E+01
3.500000E+01
3.500000E+01
3.500000E+01
3.500000E+01
3.500000E+01
3.500000E+01
3.500000E+01
3.500000E+01
3.500000E+01
3.500000E+01
3.500000E+01
3.500000E+01
3.500000E+01
3.500000E+01
3.500000E+01
3.500000E+01
3.500000E+01
3.500000E+01
3.500000E+01
3.500000E+01
3.500000E+01
3.500000E+01
3.500000E+01
3.500000E+01
3.500000E+01
3.500000E+01
3.500000E+01
3.500000E+01
3.500000E+01
3.500000E+01
3.500000E+01
3.500000E+01
3.500000E+01
3.500000E+01
3.500000E+01
3.500000E+01
3.500000E+01
3.500000E+01
3.500000E+01
3.500000E+01
3.500000E+01
3.500000E+01
3.500000E+01
3.500000E+01
3.500000E+01
3.500000E+01
3.500000E+01
3.500000E+01
3.500000E+01
3.500000E+01
3.500000E+01
3.500000E+01
3.500000E+01
3.500000E+01
3.500000E+01
3.500000E+01
3.500000E+01
3.500000E+01
3.500000E+01
3.500000E+01
3.500000E+01
3.500000E+01
3.500000E+01
3.500000E+01
3.500000E+01
3.500000E+01
3.500000E+01
3.500000E+01
3.500000E+01
3.500000E+01
3.500000E+01
3.500000E+01
3.500000E+01
3.500000E+01
3.500000E+01
3.500000E+01
3.500000E+01
3.500000E+01
3.500000E+01
3.500000E+01
3.500000E+01
3.500000E+01
3.500000E+01
3.500000E+01
3.500000E+01
3.500000E+01
3.500000E+01
3.500000E+01
3.500000E+01
3.500000E+01
4.000000E+01
4.000000E+01
4.000000E+01
4.000000E+01
4.000000E+01
4.000000E+01
4.000000E+01
4.000000E+01
4.000000E+01
4.000000E+01
4.000000E+01
4.000000E+01
4.000000E+01
4.000000E+01
4.000000E+01
4.000000E+01
4.000000E+01
4.000000E+01
4.000000E+01
4.000000E+01
4.000000E+01
4.000000E+01
4.000000E+01
4.000000E+01
4.000000E+01
4.000000E+01
4.000000E+01
4.000000E+01
4.000000E+01
4.000000E+01
4.000000E+01
4.000000E+01
4.000000E+01
4.000000E+01
4.000000E+01
4.000000E+01
4.000000E+01
4.000000E+01
4.000000E+01
4.000000E+01
4.000000E+01
4.000000E+01
4.000000E+01
4.000000E+01
4.000000E+01
4.000000E+01
4.000000E+01
4.000000E+01
4.000000E+01
4.000000E+01
4.000000E+01
4.000000E+01
4.000000E+01
4.000000E+01
4.000000E+01
4.000000E+01
4.000000E+01
4.000000E+01
4.000000E+01
4.000000E+01
4.000000E+01
4.000000E+01
4.000000E+01
4.000000E+01
4.000000E+01
4.000000E+01
4.000000E+01
4.000000E+01
4.000000E+01
4.000000E+01
4.000000E+01
4.000000E+01
4.000000E+01
4.000000E+01
4.000000E+01
4.000000E+01
4.000000E+01
4.000000E+01
4.000000E+01
4.000000E+01
4.000000E+01
4.000000E+01
4.000000E+01
4.000000E+01
4.000000E+01
4.000000E+01
4.000000E+01
4.000000E+01
4.000000E+01
4.000000E+01
4.000000E+01
4.000000E+01
4.000000E+01
4.000000E+01
4.000000E+01
4.000000E+01
4.000000E+01
4.000000E+01
4.000000E+01
4.000000E+01
4.000000E+01
4.000000E+01
4.000000E+01
4.000000E+01
4.000000E+01
4.000000E+01
4.000000E+01
4.000000E+01
4.000000E+01
4.000000E+01
4.000000E+01
4.000000E+01
4.000000E+01
4.000000E+01
4.000000E+01
4.000000E+01
4.000000E+01
4.000000E+01
4.000000E+01
4.000000E+01
4.000000E+01
4.000000E+01
4.000000E+01
4.000000E+01
4.000000E+01
4.000000E+01
4.000000E+01
4.000000E+01
4.000000E+01
4.000000E+01
4.000000E+01
4.000000E+01
4.000000E+01
4.000000E+01
4.000000E+01
4.000000E+01
4.000000E+01
4.000000E+01
4.000000E+01
4.000000E+01
4.000000E+01
4.000000E+01
4.000000E+01
4.000000E+01
4.000000E+01
4.000000E+01
4.000000E+01
4.000000E+01
4.000000E+01
4.000000E+01
4.000000E+01
4.000000E+01
4.000000E+01
4.000000E+01
4.000000E+01
4.000000E+01
4.000000E+01
4.000000E+01
4.000000E+01
4.000000E+01
4.000000E+01
4.000000E+01
4.000000E+01
4.000000E+01
4.000000E+01
4.000000E+01
4.000000E+01
4.000000E+01
4.000000E+01
4.000000E+01
4.000000E+01
4.000000E+01
4.000000E+01
4.000000E+01
4.000000E+01
4.000000E+01
4.000000E+01
4.000000E+01
4.000000E+01
4.000000E+01
4.000000E+01
4.000000E+01
4.000000E+01
4.000000E+01
4.000000E+01
4.000000E+01
4.000000E+01
4.000000E+01
4.000000E+01
4.000000E+01
4.000000E+01
4.000000E+01
4.000000E+01
4.000000E+01
4.000000E+01
4.000000E+01
4.000000E+01
4.000000E+01
4.000000E+01
4.000000E+01
4.000000E+01
4.500000E+01
4.500000E+01
4.500000E+01
4.500000E+01
4.500000E+01
4.500000E+01
4.500000E+01
4.500000E+01
4.500000E+01
4.500000E+01
4.500000E+01
4.500000E+01
4.500000E+01
4.500000E+01
4.500000E+01
4.500000E+01
4.500000E+01
4.500000E+01
4.500000E+01
4.500000E+01
4.500000E+01
4.500000E+01
4.500000E+01
4.500000E+01
4.500000E+01
4.500000E+01
4.500000E+01
4.500000E+01
4.500000E+01
4.500000E+01
4.500000E+01
4.500000E+01
4.500000E+01
4.500000E+01
4.500000E+01
4.500000E+01
4.500000E+01
4.500000E+01
4.500000E+01
4.500000E+01
4.500000E+01
4.500000E+01
4.500000E+01
4.500000E+01
4.500000E+01
4.500000E+01
4.500000E+01
4.500000E+01
4.500000E+01
4.500000E+01
4.500000E+01
4.500000E+01
4.500000E+01
4.500000E+01
4.500000E+01
4.500000E+01
4.500000E+01
4.500000E+01
4.500000E+01
4.500000E+01
4.500000E+01
4.500000E+01
4.500000E+01
4.500000E+01
4.500000E+01
4.500000E+01
4.500000E+01
4.500000E+01
4.500000E+01
4.500000E+01
4.500000E+01
4.500000E+01
4.500000E+01
4.500000E+01
4.500000E+01
4.500000E+01
4.500000E+01
4.500000E+01
4.500000E+01
4.500000E+01
4.500000E+01
4.500000E+01
4.500000E+01
4.500000E+01
4.500000E+01
4.500000E+01
4.500000E+01
4.500000E+01
4.500000E+01
4.500000E+01
4.500000E+01
4.500000E+01
4.500000E+01
4.500000E+01
4.500000E+01
4.500000E+01
4.500000E+01
4.500000E+01
4.500000E+01
4.500000E+01
4.500000E+01
4.500000E+01
4.500000E+01
4.500000E+01
4.500000E+01
4.500000E+01
4.500000E+01
4.500000E+01
4.500000E+01
4.500000E+01
4.500000E+01
4.500000E+01
4.500000E+01
4.500000E+01
4.500000E+01
4.500000E+01
4.500000E+01
4.500000E+01
4.500000E+01
4.500000E+01
4.500000E+01
4.500000E+01
4.500000E+01
4.500000E+01
4.500000E+01
4.500000E+01
4.500000E+01
4.500000E+01
4.500000E+01
4.500000E+01
4.500000E+01
4.500000E+01
4.500000E+01
4.500000E+01
4.500000E+01
4.500000E+01
4.500000E+01
4.500000E+01
4.500000E+01
4.500000E+01
4.500000E+01
4.500000E+01
4.500000E+01
4.500000E+01
4.500000E+01
4.500000E+01
4.500000E+01
4.500000E+01
4.500000E+01
4.500000E+01
4.500000E+01
4.500000E+01
4.500000E+01
4.500000E+01
4.500000E+01
4.500000E+01
4.500000E+01
4.500000E+01
4.500000E+01
4.500000E+01
4.500000E+01
4.500000E+01
4.500000E+01
4.500000E+01
4.500000E+01
4.500000E+01
4.500000E+01
4.500000E+01
4.500000E+01
4.500000E+01
4.500000E+01
4.500000E+01
4.500000E+01
4.500000E+01
4.500000E+01
4.500000E+01
4.500000E+01
4.500000E+01
4.500000E+01
4.500000E+01
4.500000E+01
4.500000E+01
4.500000E+01
4.500000E+01
4.500000E+01
4.500000E+01
4.500000E+01
4.500000E+01
4.500000E+01
4.500000E+01
4.500000E+01
4.500000E+01
4.500000E+01
4.500000E+01
4.500000E+01
4.500000E+01
4.500000E+01
4.500000E+01
4.500000E+01
4.500000E+01
4.500000E+01
5.000000E+01
5.000000E+01
5.000000E+01
5.000000E+01
5.000000E+01
5.000000E+01
5.000000E+01
5.000000E+01
5.000000E+01
5.000000E+01
5.000000E+01
5.000000E+01
5.000000E+01
5.000000E+01
5.000000E+01
5.000000E+01
5.000000E+01
5.000000E+01
5.000000E+01
5.000000E+01
5.000000E+01
5.000000E+01
5.000000E+01
5.000000E+01
5.000000E+01
5.000000E+01
5.000000E+01
5.000000E+01
5.000000E+01
5.000000E+01
5.000000E+01
5.000000E+01
5.000000E+01
5.000000E+01
5.000000E+01
5.000000E+01
5.000000E+01
5.000000E+01
5.000000E+01
5.000000E+01
5.000000E+01
5.000000E+01
5.000000E+01
5.000000E+01
5.000000E+01
5.000000E+01
5.000000E+01
5.000000E+01
5.000000E+01
5.000000E+01
5.000000E+01
5.000000E+01
5.000000E+01
5.000000E+01
5.000000E+01
5.000000E+01
5.000000E+01
5.000000E+01
5.000000E+01
5.000000E+01
5.000000E+01
5.000000E+01
5.000000E+01
5.000000E+01
5.000000E+01
5.000000E+01
5.000000E+01
5.000000E+01
5.000000E+01
5.000000E+01
5.000000E+01
5.000000E+01
5.000000E+01
5.000000E+01
5.000000E+01
5.000000E+01
5.000000E+01
5.000000E+01
5.000000E+01
5.000000E+01
5.000000E+01
5.000000E+01
5.000000E+01
5.000000E+01
5.000000E+01
5.000000E+01
5.000000E+01
5.000000E+01
5.000000E+01
5.000000E+01
5.000000E+01
5.000000E+01
5.000000E+01
5.000000E+01
5.000000E+01
5.000000E+01
5.000000E+01
5.000000E+01
5.000000E+01
5.000000E+01
5.000000E+01
5.000000E+01
5.000000E+01
5.000000E+01
5.000000E+01
5.000000E+01
5.000000E+01
5.000000E+01
5.000000E+01
5.000000E+01
5.000000E+01
5.000000E+01
5.000000E+01
5.000000E+01
5.000000E+01
5.000000E+01
5.000000E+01
5.000000E+01
5.000000E+01
5.000000E+01
5.000000E+01
5.000000E+01
5.000000E+01
5.000000E+01
5.000000E+01
5.000000E+01
5.000000E+01
5.000000E+01
5.000000E+01
5.000000E+01
5.000000E+01
5.000000E+01
5.000000E+01
5.000000E+01
5.000000E+01
5.000000E+01
5.000000E+01
5.000000E+01
5.000000E+01
5.000000E+01
5.000000E+01
5.000000E+01
5.000000E+01
5.000000E+01
5.000000E+01
5.000000E+01
5.000000E+01
5.000000E+01
5.000000E+01
5.000000E+01
5.000000E+01
5.000000E+01
5.000000E+01
5.000000E+01
5.000000E+01
5.000000E+01
5.000000E+01
5.000000E+01
5.000000E+01
5.000000E+01
5.000000E+01
5.000000E+01
5.000000E+01
5.000000E+01
5.000000E+01
5.000000E+01
5.000000E+01
5.000000E+01
5.000000E+01
5.000000E+01
5.000000E+01
5.000000E+01
5.000000E+01
5.000000E+01
5.000000E+01
5.000000E+01
5.000000E+01
5.000000E+01
5.000000E+01
5.000000E+01
5.000000E+01
5.000000E+01
5.000000E+01
5.000000E+01
5.000000E+01
5.000000E+01
5.000000E+01
5.000000E+01
5.000000E+01
5.000000E+01
5.000000E+01
5.000000E+01
5.000000E+01
5.000000E+01
5.000000E+01
5.000000E+01
5.000000E+01
5.000000E+01
5.000000E+01
5.000000E+01
5.000000E+01
5.500000E+01
5.500000E+01
5.500000E+01
5.500000E+01
5.500000E+01
5.500000E+01
5.500000E+01
5.500000E+01
5.500000E+01
5.500000E+01
5.500000E+01
5.500000E+01
5.500000E+01
5.500000E+01
5.500000E+01
5.500000E+01
5.500000E+01
5.500000E+01
5.500000E+01
5.500000E+01
5.500000E+01
5.500000E+01
5.500000E+01
5.500000E+01
5.500000E+01
5.500000E+01
5.500000E+01
5.500000E+01
5.500000E+01
5.500000E+01
5.500000E+01
5.500000E+01
5.500000E+01
5.500000E+01
5.500000E+01
5.500000E+01
5.500000E+01
5.500000E+01
5.500000E+01
5.500000E+01
5.500000E+01
5.500000E+01
5.500000E+01
5.500000E+01
5.500000E+01
5.500000E+01
5.500000E+01
5.500000E+01
5.500000E+01
5.500000E+01
5.500000E+01
5.500000E+01
5.500000E+01
5.500000E+01
5.500000E+01
5.500000E+01
5.500000E+01
5.500000E+01
5.500000E+01
5.500000E+01
5.500000E+01
5.500000E+01
5.500000E+01
5.500000E+01
5.500000E+01
5.500000E+01
5.500000E+01
5.500000E+01
5.500000E+01
5.500000E+01
5.500000E+01
5.500000E+01
5.500000E+01
5.500000E+01
5.500000E+01
5.500000E+01
5.500000E+01
5.500000E+01
5.500000E+01
5.500000E+01
5.500000E+01
5.500000E+01
5.500000E+01
5.500000E+01
5.500000E+01
5.500000E+01
5.500000E+01
5.500000E+01
5.500000E+01
5.500000E+01
5.500000E+01
5.500000E+01
5.500000E+01
5.500000E+01
5.500000E+01
5.500000E+01
5.500000E+01
5.500000E+01
5.500000E+01
5.500000E+01
5.500000E+01
5.500000E+01
5.500000E+01
5.500000E+01
5.500000E+01
5.500000E+01
5.500000E+01
5.500000E+01
5.500000E+01
5.500000E+01
5.500000E+01
5.500000E+01
5.500000E+01
5.500000E+01
5.500000E+01
5.500000E+01
5.500000E+01
5.500000E+01
5.500000E+01
5.500000E+01
5.500000E+01
5.500000E+01
5.500000E+01
5.500000E+01
5.500000E+01
5.500000E+01
5.500000E+01
5.500000E+01
5.500000E+01
5.500000E+01
5.500000E+01
5.500000E+01
5.500000E+01
5.500000E+01
5.500000E+01
5.500000E+01
5.500000E+01
5.500000E+01
5.500000E+01
5.500000E+01
5.500000E+01
5.500000E+01
5.500000E+01
5.500000E+01
5.500000E+01
5.500000E+01
5.500000E+01
5.500000E+01
5.500000E+01
5.500000E+01
5.500000E+01
5.500000E+01
5.500000E+01
5.500000E+01
5.500000E+01
5.500000E+01
5.500000E+01
5.500000E+01
5.500000E+01
5.500000E+01
5.500000E+01
5.500000E+01
5.500000E+01
5.500000E+01
5.500000E+01
5.500000E+01
5.500000E+01
5.500000E+01
5.500000E+01
5.500000E+01
5.500000E+01
5.500000E+01
5.500000E+01
5.500000E+01
5.500000E+01
5.500000E+01
5.500000E+01
5.500000E+01
5.500000E+01
5.500000E+01
5.500000E+01
5.500000E+01
5.500000E+01
5.500000E+01
5.500000E+01
5.500000E+01
5.500000E+01
5.500000E+01
5.500000E+01
5.500000E+01
5.500000E+01
5.500000E+01
5.500000E+01
5.500000E+01
5.500000E+01
5.500000E+01
5.500000E+01
5.500000E+01
5.500000E+01
5.500000E+01
5.500000E+01
6.000000E+01
6.000000E+01
6.000000E+01
6.000000E+01
6.000000E+01
6.000000E+01
6.000000E+01
6.000000E+01
6.000000E+01
6.000000E+01
6.000000E+01
6.000000E+01
6.000000E+01
6.000000E+01
6.000000E+01
6.000000E+01
6.000000E+01
6.000000E+01
6.000000E+01
6.000000E+01
6.000000E+01
6.000000E+01
6.000000E+01
6.000000E+01
6.000000E+01
6.000000E+01
6.000000E+01
6.000000E+01
6.000000E+01
6.000000E+01
6.000000E+01
6.000000E+01
6.000000E+01
6.000000E+01
6.000000E+01
6.000000E+01
6.000000E+01
6.000000E+01
6.000000E+01
6.000000E+01
6.000000E+01
6.000000E+01
6.000000E+01
6.000000E+01
6.000000E+01
6.000000E+01
6.000000E+01
6.000000E+01
6.000000E+01
6.000000E+01
6.000000E+01
6.000000E+01
6.000000E+01
6.000000E+01
6.000000E+01
6.000000E+01
6.000000E+01
6.000000E+01
6.000000E+01
6.000000E+01
6.000000E+01
6.000000E+01
6.000000E+01
6.000000E+01
6.000000E+01
6.000000E+01
6.000000E+01
6.000000E+01
6.000000E+01
6.000000E+01
6.000000E+01
6.000000E+01
6.000000E+01
6.000000E+01
6.000000E+01
6.000000E+01
6.000000E+01
6.000000E+01
6.000000E+01
6.000000E+01
6.000000E+01
6.000000E+01
6.000000E+01
6.000000E+01
6.000000E+01
6.000000E+01
6.000000E+01
6.000000E+01
6.000000E+01
6.000000E+01
6.000000E+01
6.000000E+01
6.000000E+01
6.000000E+01
6.000000E+01
6.000000E+01
6.000000E+01
6.000000E+01
6.000000E+01
6.000000E+01
6.000000E+01
6.000000E+01
6.000000E+01
6.000000E+01
6.000000E+01
6.000000E+01
6.000000E+01
6.000000E+01
6.000000E+01
6.000000E+01
6.000000E+01
6.000000E+01
6.000000E+01
6.000000E+01
6.000000E+01
6.000000E+01
6.000000E+01
6.000000E+01
6.000000E+01
6.000000E+01
6.000000E+01
6.000000E+01
6.000000E+01
6.000000E+01
6.000000E+01
6.000000E+01
6.000000E+01
6.000000E+01
6.000000E+01
6.000000E+01
6.000000E+01
6.000000E+01
6.000000E+01
6.000000E+01
6.000000E+01
6.000000E+01
6.000000E+01
6.000000E+01
6.000000E+01
6.000000E+01
6.000000E+01
6.000000E+01
6.000000E+01
6.000000E+01
6.000000E+01
6.000000E+01
6.000000E+01
6.000000E+01
6.000000E+01
6.000000E+01
6.000000E+01
6.000000E+01
6.000000E+01
6.000000E+01
6.000000E+01
6.000000E+01
6.000000E+01
6.000000E+01
6.000000E+01
6.000000E+01
6.000000E+01
6.000000E+01
6.000000E+01
6.000000E+01
6.000000E+01
6.000000E+01
6.000000E+01
6.000000E+01
6.000000E+01
6.000000E+01
6.000000E+01
6.000000E+01
6.000000E+01
6.000000E+01
6.000000E+01
6.000000E+01
6.000000E+01
6.000000E+01
6.000000E+01
6.000000E+01
6.000000E+01
6.000000E+01
6.000000E+01
6.000000E+01
6.000000E+01
6.000000E+01
6.000000E+01
6.000000E+01
6.000000E+01
6.000000E+01
6.000000E+01
6.000000E+01
6.000000E+01
6.000000E+01
6.000000E+01
6.000000E+01
6.000000E+01
6.000000E+01
6.000000E+01
6.000000E+01
6.000000E+01
6.500000E+01
6.500000E+01
6.500000E+01
6.500000E+01
6.500000E+01
6.500000E+01
6.500000E+01
6.500000E+01
6.500000E+01
6.500000E+01
6.500000E+01
6.500000E+01
6.500000E+01
6.500000E+01
6.500000E+01
6.500000E+01
6.500000E+01
6.500000E+01
6.500000E+01
6.500000E+01
6.500000E+01
6.500000E+01
6.500000E+01
6.500000E+01
6.500000E+01
6.500000E+01
6.500000E+01
6.500000E+01
6.500000E+01
6.500000E+01
6.500000E+01
6.500000E+01
6.500000E+01
6.500000E+01
6.500000E+01
6.500000E+01
6.500000E+01
6.500000E+01
6.500000E+01
6.500000E+01
6.500000E+01
6.500000E+01
6.500000E+01
6.500000E+01
6.500000E+01
6.500000E+01
6.500000E+01
6.500000E+01
6.500000E+01
6.500000E+01
6.500000E+01
6.500000E+01
6.500000E+01
6.500000E+01
6.500000E+01
6.500000E+01
6.500000E+01
6.500000E+01
6.500000E+01
6.500000E+01
6.500000E+01
6.500000E+01
6.500000E+01
6.500000E+01
6.500000E+01
6.500000E+01
6.500000E+01
6.500000E+01
6.500000E+01
6.500000E+01
6.500000E+01
6.500000E+01
6.500000E+01
6.500000E+01
6.500000E+01
6.500000E+01
6.500000E+01
6.500000E+01
6.500000E+01
6.500000E+01
6.500000E+01
6.500000E+01
6.500000E+01
6.500000E+01
6.500000E+01
6.500000E+01
6.500000E+01
6.500000E+01
6.500000E+01
6.500000E+01
6.500000E+01
6.500000E+01
6.500000E+01
6.500000E+01
6.500000E+01
6.500000E+01
6.500000E+01
6.500000E+01
6.500000E+01
6.500000E+01
6.500000E+01
6.500000E+01
6.500000E+01
6.500000E+01
6.500000E+01
6.500000E+01
6.500000E+01
6.500000E+01
6.500000E+01
6.500000E+01
6.500000E+01
6.500000E+01
6.500000E+01
6.500000E+01
6.500000E+01
6.500000E+01
6.500000E+01
6.500000E+01
6.500000E+01
6.500000E+01
6.500000E+01
6.500000E+01
6.500000E+01
6.500000E+01
6.500000E+01
6.500000E+01
6.500000E+01
6.500000E+01
6.500000E+01
6.500000E+01
6.500000E+01
6.500000E+01
6.500000E+01
6.500000E+01
6.500000E+01
6.500000E+01
6.500000E+01
6.500000E+01
6.500000E+01
6.500000E+01
6.500000E+01
6.500000E+01
6.500000E+01
6.500000E+01
6.500000E+01
6.500000E+01
6.500000E+01
6.500000E+01
6.500000E+01
6.500000E+01
6.500000E+01
6.500000E+01
6.500000E+01
6.500000E+01
6.500000E+01
6.500000E+01
6.500000E+01
6.500000E+01
6.500000E+01
6.500000E+01
6.500000E+01
6.500000E+01
6.500000E+01
6.500000E+01
6.500000E+01
6.500000E+01
6.500000E+01
6.500000E+01
6.500000E+01
6.500000E+01
6.500000E+01
6.500000E+01
6.500000E+01
6.500000E+01
6.500000E+01
6.500000E+01
6.500000E+01
6.500000E+01
6.500000E+01
6.500000E+01
6.500000E+01
6.500000E+01
6.500000E+01
6.500000E+01
6.500000E+01
6.500000E+01
6.500000E+01
6.500000E+01
6.500000E+01
6.500000E+01
6.500000E+01
6.500000E+01
6.500000E+01
6.500000E+01
6.500000E+01
6.500000E+01
6.500000E+01
6.500000E+01
6.500000E+01
6.500000E+01
6.500000E+01
7.000000E+01
7.000000E+01
7.000000E+01
7.000000E+01
7.000000E+01
7.000000E+01
7.000000E+01
7.000000E+01
7.000000E+01
7.000000E+01
7.000000E+01
7.000000E+01
7.000000E+01
7.000000E+01
7.000000E+01
7.000000E+01
7.000000E+01
7.000000E+01
7.000000E+01
7.000000E+01
7.000000E+01
7.000000E+01
7.000000E+01
7.000000E+01
7.000000E+01
7.000000E+01
7.000000E+01
7.000000E+01
7.000000E+01
7.000000E+01
7.000000E+01
7.000000E+01
7.000000E+01
7.000000E+01
7.000000E+01
7.000000E+01
7.000000E+01
7.000000E+01
7.000000E+01
7.000000E+01
7.000000E+01
7.000000E+01
7.000000E+01
7.000000E+01
7.000000E+01
7.000000E+01
7.000000E+01
7.000000E+01
7.000000E+01
7.000000E+01
7.000000E+01
7.000000E+01
7.000000E+01
7.000000E+01
7.000000E+01
7.000000E+01
7.000000E+01
7.000000E+01
7.000000E+01
7.000000E+01
7.000000E+01
7.000000E+01
7.000000E+01
7.000000E+01
7.000000E+01
7.000000E+01
7.000000E+01
7.000000E+01
7.000000E+01
7.000000E+01
7.000000E+01
7.000000E+01
7.000000E+01
7.000000E+01
7.000000E+01
7.000000E+01
7.000000E+01
7.000000E+01
7.000000E+01
7.000000E+01
7.000000E+01
7.000000E+01
7.000000E+01
7.000000E+01
7.000000E+01
7.000000E+01
7.000000E+01
7.000000E+01
7.000000E+01
7.000000E+01
7.000000E+01
7.000000E+01
7.000000E+01
7.000000E+01
7.000000E+01
7.000000E+01
7.000000E+01
7.000000E+01
7.000000E+01
7.000000E+01
7.000000E+01
7.000000E+01
7.000000E+01
7.000000E+01
7.000000E+01
7.000000E+01
7.000000E+01
7.000000E+01
7.000000E+01
7.000000E+01
7.000000E+01
7.000000E+01
7.000000E+01
7.000000E+01
7.000000E+01
7.000000E+01
7.000000E+01
7.000000E+01
7.000000E+01
7.000000E+01
7.000000E+01
7.000000E+01
7.000000E+01
7.000000E+01
7.000000E+01
7.000000E+01
7.000000E+01
7.000000E+01
7.000000E+01
7.000000E+01
7.000000E+01
7.000000E+01
7.000000E+01
7.000000E+01
7.000000E+01
7.000000E+01
7.000000E+01
7.000000E+01
7.000000E+01
7.000000E+01
7.000000E+01
7.000000E+01
7.000000E+01
7.000000E+01
7.000000E+01
7.000000E+01
7.000000E+01
7.000000E+01
7.000000E+01
7.000000E+01
7.000000E+01
7.000000E+01
7.000000E+01
7.000000E+01
7.000000E+01
7.000000E+01
7.000000E+01
7.000000E+01
7.000000E+01
7.000000E+01
7.000000E+01
7.000000E+01
7.000000E+01
7.000000E+01
7.000000E+01
7.000000E+01
7.000000E+01
7.000000E+01
7.000000E+01
7.000000E+01
7.000000E+01
7.000000E+01
7.000000E+01
7.000000E+01
7.000000E+01
7.000000E+01
7.000000E+01
7.000000E+01
7.000000E+01
7.000000E+01
7.000000E+01
7.000000E+01
7.000000E+01
7.000000E+01
7.000000E+01
7.000000E+01
7.000000E+01
7.000000E+01
7.000000E+01
7.000000E+01
7.000000E+01
7.000000E+01
7.000000E+01
7.000000E+01
7.000000E+01
7.000000E+01
7.000000E+01
7.000000E+01
7.000000E+01
7.000000E+01
7.000000E+01
7.500000E+01
7.500000E+01
7.500000E+01
7.500000E+01
7.500000E+01
7.500000E+01
7.500000E+01
7.500000E+01
7.500000E+01
7.500000E+01
7.500000E+01
7.500000E+01
7.500000E+01
7.500000E+01
7.500000E+01
7.500000E+01
7.500000E+01
7.500000E+01
7.500000E+01
7.500000E+01
7.500000E+01
7.500000E+01
7.500000E+01
7.500000E+01
7.500000E+01
7.500000E+01
7.500000E+01
7.500000E+01
7.500000E+01
7.500000E+01
7.500000E+01
7.500000E+01
7.500000E+01
7.500000E+01
7.500000E+01
7.500000E+01
7.500000E+01
7.500000E+01
7.500000E+01
7.500000E+01
7.500000E+01
7.500000E+01
7.500000E+01
7.500000E+01
7.500000E+01
7.500000E+01
7.500000E+01
7.500000E+01
7.500000E+01
7.500000E+01
7.500000E+01
7.500000E+01
7.500000E+01
7.500000E+01
7.500000E+01
7.500000E+01
7.500000E+01
7.500000E+01
7.500000E+01
7.500000E+01
7.500000E+01
7.500000E+01
7.500000E+01
7.500000E+01
7.500000E+01
7.500000E+01
7.500000E+01
7.500000E+01
7.500000E+01
7.500000E+01
7.500000E+01
7.500000E+01
7.500000E+01
7.500000E+01
7.500000E+01
7.500000E+01
7.500000E+01
7.500000E+01
7.500000E+01
7.500000E+01
7.500000E+01
7.500000E+01
7.500000E+01
7.500000E+01
7.500000E+01
7.500000E+01
7.500000E+01
7.500000E+01
7.500000E+01
7.500000E+01
7.500000E+01
7.500000E+01
7.500000E+01
7.500000E+01
7.500000E+01
7.500000E+01
7.500000E+01
7.500000E+01
7.500000E+01
7.500000E+01
7.500000E+01
7.500000E+01
7.500000E+01
7.500000E+01
7.500000E+01
7.500000E+01
7.500000E+01
7.500000E+01
7.500000E+01
7.500000E+01
7.500000E+01
7.500000E+01
7.500000E+01
7.500000E+01
7.500000E+01
7.500000E+01
7.500000E+01
7.500000E+01
7.500000E+01
7.500000E+01
7.500000E+01
7.500000E+01
7.500000E+01
7.500000E+01
7.500000E+01
7.500000E+01
7.500000E+01
7.500000E+01
7.500000E+01
7.500000E+01
7.500000E+01
7.500000E+01
7.500000E+01
7.500000E+01
7.500000E+01
7.500000E+01
7.500000E+01
7.500000E+01
7.500000E+01
7.500000E+01
7.500000E+01
7.500000E+01
7.500000E+01
7.500000E+01
7.500000E+01
7.500000E+01
7.500000E+01
7.500000E+01
7.500000E+01
7.500000E+01
7.500000E+01
7.500000E+01
7.500000E+01
7.500000E+01
7.500000E+01
7.500000E+01
7.500000E+01
7.500000E+01
7.500000E+01
7.500000E+01
7.500000E+01
7.500000E+01
7.500000E+01
7.500000E+01
7.500000E+01
7.500000E+01
7.500000E+01
7.500000E+01
7.500000E+01
7.500000E+01
7.500000E+01
7.500000E+01
7.500000E+01
7.500000E+01
7.500000E+01
7.500000E+01
7.500000E+01
7.500000E+01
7.500000E+01
7.500000E+01
7.500000E+01
7.500000E+01
7.500000E+01
7.500000E+01
7.500000E+01
7.500000E+01
7.500000E+01
7.500000E+01
7.500000E+01
7.500000E+01
7.500000E+01
7.500000E+01
7.500000E+01
7.500000E+01
7.500000E+01
7.500000E+01
7.500000E+01
7.500000E+01
7.500000E+01
7.500000E+01
7.500000E+01
8.000000E+01
8.000000E+01
8.000000E+01
8.000000E+01
8.000000E+01
8.000000E+01
8.000000E+01
8.000000E+01
8.000000E+01
8.000000E+01
8.000000E+01
8.000000E+01
8.000000E+01
8.000000E+01
8.000000E+01
8.000000E+01
8.000000E+01
8.000000E+01
8.000000E+01
8.000000E+01
8.000000E+01
8.000000E+01
8.000000E+01
8.000000E+01
8.000000E+01
8.000000E+01
8.000000E+01
8.000000E+01
8.000000E+01
8.000000E+01
8.000000E+01
8.000000E+01
8.000000E+01
8.000000E+01
8.000000E+01
8.000000E+01
8.000000E+01
8.000000E+01
8.000000E+01
8.000000E+01
8.000000E+01
8.000000E+01
8.000000E+01
8.000000E+01
8.000000E+01
8.000000E+01
8.000000E+01
8.000000E+01
8.000000E+01
8.000000E+01
8.000000E+01
8.000000E+01
8.000000E+01
8.000000E+01
8.000000E+01
8.000000E+01
8.000000E+01
8.000000E+01
8.000000E+01
8.000000E+01
8.000000E+01
8.000000E+01
8.000000E+01
8.000000E+01
8.000000E+01
8.000000E+01
8.000000E+01
8.000000E+01
8.000000E+01
8.000000E+01
8.000000E+01
8.000000E+01
8.000000E+01
8.000000E+01
8.000000E+01
8.000000E+01
8.000000E+01
8.000000E+01
8.000000E+01
8.000000E+01
8.000000E+01
8.000000E+01
8.000000E+01
8.000000E+01
8.000000E+01
8.000000E+01
8.000000E+01
8.000000E+01
8.000000E+01
8.000000E+01
8.000000E+01
8.000000E+01
8.000000E+01
8.000000E+01
8.000000E+01
8.000000E+01
8.000000E+01
8.000000E+01
8.000000E+01
8.000000E+01
8.000000E+01
8.000000E+01
8.000000E+01
8.000000E+01
8.000000E+01
8.000000E+01
8.000000E+01
8.000000E+01
8.000000E+01
8.000000E+01
8.000000E+01
8.000000E+01
8.000000E+01
8.000000E+01
8.000000E+01
8.000000E+01
8.000000E+01
8.000000E+01
8.000000E+01
8.000000E+01
8.000000E+01
8.000000E+01
8.000000E+01
8.000000E+01
8.000000E+01
8.000000E+01
8.000000E+01
8.000000E+01
8.000000E+01
8.000000E+01
8.000000E+01
8.000000E+01
8.000000E+01
8.000000E+01
8.000000E+01
8.000000E+01
8.000000E+01
8.000000E+01
8.000000E+01
8.000000E+01
8.000000E+01
8.000000E+01
8.000000E+01
8.000000E+01
8.000000E+01
8.000000E+01
8.000000E+01
8.000000E+01
8.000000E+01
8.000000E+01
8.000000E+01
8.000000E+01
8.000000E+01
8.000000E+01
8.000000E+01
8.000000E+01
8.000000E+01
8.000000E+01
8.000000E+01
8.000000E+01
8.000000E+01
8.000000E+01
8.000000E+01
8.000000E+01
8.000000E+01
8.000000E+01
8.000000E+01
8.000000E+01
8.000000E+01
8.000000E+01
8.000000E+01
8.000000E+01
8.000000E+01
8.000000E+01
8.000000E+01
8.000000E+01
8.000000E+01
8.000000E+01
8.000000E+01
8.000000E+01
8.000000E+01
8.000000E+01
8.000000E+01
8.000000E+01
8.000000E+01
8.000000E+01
8.000000E+01
8.000000E+01
8.000000E+01
8.000000E+01
8.000000E+01
8.000000E+01
8.000000E+01
8.000000E+01
8.000000E+01
8.000000E+01
8.000000E+01
8.000000E+01
8.000000E+01
8.000000E+01
8.000000E+01
8.500000E+01
8.500000E+01
8.500000E+01
8.500000E+01
8.500000E+01
8.500000E+01
8.500000E+01
8.500000E+01
8.500000E+01
8.500000E+01
8.500000E+01
8.500000E+01
8.500000E+01
8.500000E+01
8.500000E+01
8.500000E+01
8.500000E+01
8.500000E+01
8.500000E+01
8.500000E+01
8.500000E+01
8.500000E+01
8.500000E+01
8.500000E+01
8.500000E+01
8.500000E+01
8.500000E+01
8.500000E+01
8.500000E+01
8.500000E+01
8.500000E+01
8.500000E+01
8.500000E+01
8.500000E+01
8.500000E+01
8.500000E+01
8.500000E+01
8.500000E+01
8.500000E+01
8.500000E+01
8.500000E+01
8.500000E+01
8.500000E+01
8.500000E+01
8.500000E+01
8.500000E+01
8.500000E+01
8.500000E+01
8.500000E+01
8.500000E+01
8.500000E+01
8.500000E+01
8.500000E+01
8.500000E+01
8.500000E+01
8.500000E+01
8.500000E+01
8.500000E+01
8.500000E+01
8.500000E+01
8.500000E+01
8.500000E+01
8.500000E+01
8.500000E+01
8.500000E+01
8.500000E+01
8.500000E+01
8.500000E+01
8.500000E+01
8.500000E+01
8.500000E+01
8.500000E+01
8.500000E+01
8.500000E+01
8.500000E+01
8.500000E+01
8.500000E+01
8.500000E+01
8.500000E+01
8.500000E+01
8.500000E+01
8.500000E+01
8.500000E+01
8.500000E+01
8.500000E+01
8.500000E+01
8.500000E+01
8.500000E+01
8.500000E+01
8.500000E+01
8.500000E+01
8.500000E+01
8.500000E+01
8.500000E+01
8.500000E+01
8.500000E+01
8.500000E+01
8.500000E+01
8.500000E+01
8.500000E+01
8.500000E+01
8.500000E+01
8.500000E+01
8.500000E+01
8.500000E+01
8.500000E+01
8.500000E+01
8.500000E+01
8.500000E+01
8.500000E+01
8.500000E+01
8.500000E+01
8.500000E+01
8.500000E+01
8.500000E+01
8.500000E+01
8.500000E+01
8.500000E+01
8.500000E+01
8.500000E+01
8.500000E+01
8.500000E+01
8.500000E+01
8.500000E+01
8.500000E+01
8.500000E+01
8.500000E+01
8.500000E+01
8.500000E+01
8.500000E+01
8.500000E+01
8.500000E+01
8.500000E+01
8.500000E+01
8.500000E+01
8.500000E+01
8.500000E+01
8.500000E+01
8.500000E+01
8.500000E+01
8.500000E+01
8.500000E+01
8.500000E+01
8.500000E+01
8.500000E+01
8.500000E+01
8.500000E+01
8.500000E+01
8.500000E+01
8.500000E+01
8.500000E+01
8.500000E+01
8.500000E+01
8.500000E+01
8.500000E+01
8.500000E+01
8.500000E+01
8.500000E+01
8.500000E+01
8.500000E+01
8.500000E+01
8.500000E+01
8.500000E+01
8.500000E+01
8.500000E+01
8.500000E+01
8.500000E+01
8.500000E+01
8.500000E+01
8.500000E+01
8.500000E+01
8.500000E+01
8.500000E+01
8.500000E+01
8.500000E+01
8.500000E+01
8.500000E+01
8.500000E+01
8.500000E+01
8.500000E+01
8.500000E+01
8.500000E+01
8.500000E+01
8.500000E+01
8.500000E+01
8.500000E+01
8.500000E+01
8.500000E+01
8.500000E+01
8.500000E+01
8.500000E+01
8.500000E+01
8.500000E+01
8.500000E+01
8.500000E+01
8.500000E+01
8.500000E+01
8.500000E+01
8.500000E+01
8.500000E+01
8.500000E+01
9.000000E+01
9.000000E+01
9.000000E+01
9.000000E+01
9.000000E+01
9.000000E+01
9.000000E+01
9.000000E+01
9.000000E+01
9.000000E+01
9.000000E+01
9.000000E+01
9.000000E+01
9.000000E+01
9.000000E+01
9.000000E+01
9.000000E+01
9.000000E+01
9.000000E+01
9.000000E+01
9.000000E+01
9.000000E+01
9.000000E+01
9.000000E+01
9.000000E+01
9.000000E+01
9.000000E+01
9.000000E+01
9.000000E+01
9.000000E+01
9.000000E+01
9.000000E+01
9.000000E+01
9.000000E+01
9.000000E+01
9.000000E+01
9.000000E+01
9.000000E+01
9.000000E+01
9.000000E+01
9.000000E+01
9.000000E+01
9.000000E+01
9.000000E+01
9.000000E+01
9.000000E+01
9.000000E+01
9.000000E+01
9.000000E+01
9.000000E+01
9.000000E+01
9.000000E+01
9.000000E+01
9.000000E+01
9.000000E+01
9.000000E+01
9.000000E+01
9.000000E+01
9.000000E+01
9.000000E+01
9.000000E+01
9.000000E+01
9.000000E+01
9.000000E+01
9.000000E+01
9.000000E+01
9.000000E+01
9.000000E+01
9.000000E+01
9.000000E+01
9.000000E+01
9.000000E+01
9.000000E+01
9.000000E+01
9.000000E+01
9.000000E+01
9.000000E+01
9.000000E+01
9.000000E+01
9.000000E+01
9.000000E+01
9.000000E+01
9.000000E+01
9.000000E+01
9.000000E+01
9.000000E+01
9.000000E+01
9.000000E+01
9.000000E+01
9.000000E+01
9.000000E+01
9.000000E+01
9.000000E+01
9.000000E+01
9.000000E+01
9.000000E+01
9.000000E+01
9.000000E+01
9.000000E+01
9.000000E+01
9.000000E+01
9.000000E+01
9.000000E+01
9.000000E+01
9.000000E+01
9.000000E+01
9.000000E+01
9.000000E+01
9.000000E+01
9.000000E+01
9.000000E+01
9.000000E+01
9.000000E+01
9.000000E+01
9.000000E+01
9.000000E+01
9.000000E+01
9.000000E+01
9.000000E+01
9.000000E+01
9.000000E+01
9.000000E+01
9.000000E+01
9.000000E+01
9.000000E+01
9.000000E+01
9.000000E+01
9.000000E+01
9.000000E+01
9.000000E+01
9.000000E+01
9.000000E+01
9.000000E+01
9.000000E+01
9.000000E+01
9.000000E+01
9.000000E+01
9.000000E+01
9.000000E+01
9.000000E+01
9.000000E+01
9.000000E+01
9.000000E+01
9.000000E+01
9.000000E+01
9.000000E+01
9.000000E+01
9.000000E+01
9.000000E+01
9.000000E+01
9.000000E+01
9.000000E+01
9.000000E+01
9.000000E+01
9.000000E+01
9.000000E+01
9.000000E+01
9.000000E+01
9.000000E+01
9.000000E+01
9.000000E+01
9.000000E+01
9.000000E+01
9.000000E+01
9.000000E+01
9.000000E+01
9.000000E+01
9.000000E+01
9.000000E+01
9.000000E+01
9.000000E+01
9.000000E+01
9.000000E+01
9.000000E+01
9.000000E+01
9.000000E+01
9.000000E+01
9.000000E+01
9.000000E+01
9.000000E+01
9.000000E+01
9.000000E+01
9.000000E+01
9.000000E+01
9.000000E+01
9.000000E+01
9.000000E+01
9.000000E+01
9.000000E+01
9.000000E+01
9.000000E+01
9.000000E+01
9.000000E+01
9.000000E+01
9.000000E+01
9.000000E+01
9.000000E+01
9.000000E+01
9.000000E+01
9.000000E+01
9.000000E+01
9.500000E+01
9.500000E+01
9.500000E+01
9.500000E+01
9.500000E+01
9.500000E+01
9.500000E+01
9.500000E+01
9.500000E+01
9.500000E+01
9.500000E+01
9.500000E+01
9.500000E+01
9.500000E+01
9.500000E+01
9.500000E+01
9.500000E+01
9.500000E+01
9.500000E+01
9.500000E+01
9.500000E+01
9.500000E+01
9.500000E+01
9.500000E+01
9.500000E+01
9.500000E+01
9.500000E+01
9.500000E+01
9.500000E+01
9.500000E+01
9.500000E+01
9.500000E+01
9.500000E+01
9.500000E+01
9.500000E+01
9.500000E+01
9.500000E+01
9.500000E+01
9.500000E+01
9.500000E+01
9.500000E+01
9.500000E+01
9.500000E+01
9.500000E+01
9.500000E+01
9.500000E+01
9.500000E+01
9.500000E+01
9.500000E+01
9.500000E+01
9.500000E+01
9.500000E+01
9.500000E+01
9.500000E+01
9.500000E+01
9.500000E+01
9.500000E+01
9.500000E+01
9.500000E+01
9.500000E+01
9.500000E+01
9.500000E+01
9.500000E+01
9.500000E+01
9.500000E+01
9.500000E+01
9.500000E+01
9.500000E+01
9.500000E+01
9.500000E+01
9.500000E+01
9.500000E+01
9.500000E+01
9.500000E+01
9.500000E+01
9.500000E+01
9.500000E+01
9.500000E+01
9.500000E+01
9.500000E+01
9.500000E+01
9.500000E+01
9.500000E+01
9.500000E+01
9.500000E+01
9.500000E+01
9.500000E+01
9.500000E+01
9.500000E+01
9.500000E+01
9.500000E+01
9.500000E+01
9.500000E+01
9.500000E+01
9.500000E+01
9.500000E+01
9.500000E+01
9.500000E+01
9.500000E+01
9.500000E+01
9.500000E+01
9.500000E+01
9.500000E+01
9.500000E+01
9.500000E+01
9.500000E+01
9.500000E+01
9.500000E+01
9.500000E+01
9.500000E+01
9.500000E+01
9.500000E+01
9.500000E+01
9.500000E+01
9.500000E+01
9.500000E+01
9.500000E+01
9.500000E+01
9.500000E+01
9.500000E+01
9.500000E+01
9.500000E+01
9.500000E+01
9.500000E+01
9.500000E+01
9.500000E+01
9.500000E+01
9.500000E+01
9.500000E+01
9.500000E+01
9.500000E+01
9.500000E+01
9.500000E+01
9.500000E+01
9.500000E+01
9.500000E+01
9.500000E+01
9.500000E+01
9.500000E+01
9.500000E+01
9.500000E+01
9.500000E+01
9.500000E+01
9.500000E+01
9.500000E+01
9.500000E+01
9.500000E+01
9.500000E+01
9.500000E+01
9.500000E+01
9.500000E+01
9.500000E+01
9.500000E+01
9.500000E+01
9.500000E+01
9.500000E+01
9.500000E+01
9.500000E+01
9.500000E+01
9.500000E+01
9.500000E+01
9.500000E+01
9.500000E+01
9.500000E+01
9.500000E+01
9.500000E+01
9.500000E+01
9.500000E+01
9.500000E+01
9.500000E+01
9.500000E+01
9.500000E+01
9.500000E+01
9.500000E+01
9.500000E+01
9.500000E+01
9.500000E+01
9.500000E+01
9.500000E+01
9.500000E+01
9.500000E+01
9.500000E+01
9.500000E+01
9.500000E+01
9.500000E+01
9.500000E+01
9.500000E+01
9.500000E+01
9.500000E+01
9.500000E+01
9.500000E+01
9.500000E+01
9.500000E+01
9.500000E+01
9.500000E+01
9.500000E+01
9.500000E+01
9.500000E+01
9.500000E+01
9.500000E+01
9.500000E+01
1.000000E+02
1.000000E+02
1.000000E+02
1.000000E+02
1.000000E+02
1.000000E+02
1.000000E+02
1.000000E+02
1.000000E+02
1.000000E+02
1.000000E+02
1.000000E+02
1.000000E+02
1.000000E+02
1.000000E+02
1.000000E+02
1.000000E+02
1.000000E+02
1.000000E+02
1.000000E+02
1.000000E+02
1.000000E+02
1.000000E+02
1.000000E+02
1.000000E+02
1.000000E+02
1.000000E+02
1.000000E+02
1.000000E+02
1.000000E+02
1.000000E+02
1.000000E+02
1.000000E+02
1.000000E+02
1.000000E+02
1.000000E+02
1.000000E+02
1.000000E+02
1.000000E+02
1.000000E+02
1.000000E+02
1.000000E+02
1.000000E+02
1.000000E+02
1.000000E+02
1.000000E+02
1.000000E+02
1.000000E+02
1.000000E+02
1.000000E+02
1.000000E+02
1.000000E+02
1.000000E+02
1.000000E+02
1.000000E+02
1.000000E+02
1.000000E+02
1.000000E+02
1.000000E+02
1.000000E+02
1.000000E+02
1.000000E+02
1.000000E+02
1.000000E+02
1.000000E+02
1.000000E+02
1.000000E+02
1.000000E+02
1.000000E+02
1.000000E+02
1.000000E+02
1.000000E+02
1.000000E+02
1.000000E+02
1.000000E+02
1.000000E+02
1.000000E+02
1.000000E+02
1.000000E+02
1.000000E+02
1.000000E+02
1.000000E+02
1.000000E+02
1.000000E+02
1.000000E+02
1.000000E+02
1.000000E+02
1.000000E+02
1.000000E+02
1.000000E+02
1.000000E+02
1.000000E+02
1.000000E+02
1.000000E+02
1.000000E+02
1.000000E+02
1.000000E+02
1.000000E+02
1.000000E+02
1.000000E+02
1.000000E+02
1.000000E+02
1.000000E+02
1.000000E+02
1.000000E+02
1.000000E+02
1.000000E+02
1.000000E+02
1.000000E+02
1.000000E+02
1.000000E+02
1.000000E+02
1.000000E+02
1.000000E+02
1.000000E+02
1.000000E+02
1.000000E+02
1.000000E+02
1.000000E+02
1.000000E+02
1.000000E+02
1.000000E+02
1.000000E+02
1.000000E+02
1.000000E+02
1.000000E+02
1.000000E+02
1.000000E+02
1.000000E+02
1.000000E+02
1.000000E+02
1.000000E+02
1.000000E+02
1.000000E+02
1.000000E+02
1.000000E+02
1.000000E+02
1.000000E+02
1.000000E+02
1.000000E+02
1.000000E+02
1.000000E+02
1.000000E+02
1.000000E+02
1.000000E+02
1.000000E+02
1.000000E+02
1.000000E+02
1.000000E+02
1.000000E+02
1.000000E+02
1.000000E+02
1.000000E+02
1.000000E+02
1.000000E+02
1.000000E+02
1.000000E+02
1.000000E+02
1.000000E+02
1.000000E+02
1.000000E+02
1.000000E+02
1.000000E+02
1.000000E+02
1.000000E+02
1.000000E+02
1.000000E+02
1.000000E+02
1.000000E+02
1.000000E+02
1.000000E+02
1.000000E+02
1.000000E+02
1.000000E+02
1.000000E+02
1.000000E+02
1.000000E+02
1.000000E+02
1.000000E+02
1.000000E+02
1.000000E+02
1.000000E+02
1.000000E+02
1.000000E+02
1.000000E+02
1.000000E+02
1.000000E+02
1.000000E+02
1.000000E+02
1.000000E+02
1.000000E+02
1.000000E+02
1.000000E+02
1.000000E+02
1.000000E+02
1.000000E+02
1.000000E+02
1.000000E+02
1.000000E+02
1.000000E+02
1.000000E+02
1.050000E+02
1.050000E+02
1.050000E+02
1.050000E+02
1.050000E+02
1.050000E+02
1.050000E+02
1.050000E+02
1.050000E+02
1.050000E+02
1.050000E+02
1.050000E+02
1.050000E+02
1.050000E+02
1.050000E+02
1.050000E+02
1.050000E+02
1.050000E+02
1.050000E+02
1.050000E+02
1.050000E+02
1.050000E+02
1.050000E+02
1.050000E+02
1.050000E+02
1.050000E+02
1.050000E+02
1.050000E+02
1.050000E+02
1.050000E+02
1.050000E+02
1.050000E+02
1.050000E+02
1.050000E+02
1.050000E+02
1.050000E+02
1.050000E+02
1.050000E+02
1.050000E+02
1.050000E+02
1.050000E+02
1.050000E+02
1.050000E+02
1.050000E+02
1.050000E+02
1.050000E+02
1.050000E+02
1.050000E+02
1.050000E+02
1.050000E+02
1.050000E+02
1.050000E+02
1.050000E+02
1.050000E+02
1.050000E+02
1.050000E+02
1.050000E+02
1.050000E+02
1.050000E+02
1.050000E+02
1.050000E+02
1.050000E+02
1.050000E+02
1.050000E+02
1.050000E+02
1.050000E+02
1.050000E+02
1.050000E+02
1.050000E+02
1.050000E+02
1.050000E+02
1.050000E+02
1.050000E+02
1.050000E+02
1.050000E+02
1.050000E+02
1.050000E+02
1.050000E+02
1.050000E+02
1.050000E+02
1.050000E+02
1.050000E+02
1.050000E+02
1.050000E+02
1.050000E+02
1.050000E+02
1.050000E+02
1.050000E+02
1.050000E+02
1.050000E+02
1.050000E+02
1.050000E+02
1.050000E+02
1.050000E+02
1.050000E+02
1.050000E+02
1.050000E+02
1.050000E+02
1.050000E+02
1.050000E+02
1.050000E+02
1.050000E+02
1.050000E+02
1.050000E+02
1.050000E+02
1.050000E+02
1.050000E+02
1.050000E+02
1.050000E+02
1.050000E+02
1.050000E+02
1.050000E+02
1.050000E+02
1.050000E+02
1.050000E+02
1.050000E+02
1.050000E+02
1.050000E+02
1.050000E+02
1.050000E+02
1.050000E+02
1.050000E+02
1.050000E+02
1.050000E+02
1.050000E+02
1.050000E+02
1.050000E+02
1.050000E+02
1.050000E+02
1.050000E+02
1.050000E+02
1.050000E+02
1.050000E+02
1.050000E+02
1.050000E+02
1.050000E+02
1.050000E+02
1.050000E+02
1.050000E+02
1.050000E+02
1.050000E+02
1.050000E+02
1.050000E+02
1.050000E+02
1.050000E+02
1.050000E+02
1.050000E+02
1.050000E+02
1.050000E+02
1.050000E+02
1.050000E+02
1.050000E+02
1.050000E+02
1.050000E+02
1.050000E+02
1.050000E+02
1.050000E+02
1.050000E+02
1.050000E+02
1.050000E+02
1.050000E+02
1.050000E+02
1.050000E+02
1.050000E+02
1.050000E+02
1.050000E+02
1.050000E+02
1.050000E+02
1.050000E+02
1.050000E+02
1.050000E+02
1.050000E+02
1.050000E+02
1.050000E+02
1.050000E+02
1.050000E+02
1.050000E+02
1.050000E+02
1.050000E+02
1.050000E+02
1.050000E+02
1.050000E+02
1.050000E+02
1.050000E+02
1.050000E+02
1.050000E+02
1.050000E+02
1.050000E+02
1.050000E+02
1.050000E+02
1.050000E+02
1.050000E+02
1.050000E+02
1.050000E+02
1.050000E+02
1.050000E+02
1.050000E+02
1.050000E+02
1.050000E+02
1.050000E+02
1.050000E+02
1.100000E+02
1.100000E+02
1.100000E+02
1.100000E+02
1.100000E+02
1.100000E+02
1.100000E+02
1.100000E+02
1.100000E+02
1.100000E+02
1.100000E+02
1.100000E+02
1.100000E+02
1.100000E+02
1.100000E+02
1.100000E+02
1.100000E+02
1.100000E+02
1.100000E+02
1.100000E+02
1.100000E+02
1.100000E+02
1.100000E+02
1.100000E+02
1.100000E+02
1.100000E+02
1.100000E+02
1.100000E+02
1.100000E+02
1.100000E+02
1.100000E+02
1.100000E+02
1.100000E+02
1.100000E+02
1.100000E+02
1.100000E+02
1.100000E+02
1.100000E+02
1.100000E+02
1.100000E+02
1.100000E+02
1.100000E+02
1.100000E+02
1.100000E+02
1.100000E+02
1.100000E+02
1.100000E+02
1.100000E+02
1.100000E+02
1.100000E+02
1.100000E+02
1.100000E+02
1.100000E+02
1.100000E+02
1.100000E+02
1.100000E+02
1.100000E+02
1.100000E+02
1.100000E+02
1.100000E+02
1.100000E+02
1.100000E+02
1.100000E+02
1.100000E+02
1.100000E+02
1.100000E+02
1.100000E+02
1.100000E+02
1.100000E+02
1.100000E+02
1.100000E+02
1.100000E+02
1.100000E+02
1.100000E+02
1.100000E+02
1.100000E+02
1.100000E+02
1.100000E+02
1.100000E+02
1.100000E+02
1.100000E+02
1.100000E+02
1.100000E+02
1.100000E+02
1.100000E+02
1.100000E+02
1.100000E+02
1.100000E+02
1.100000E+02
1.100000E+02
1.100000E+02
1.100000E+02
1.100000E+02
1.100000E+02
1.100000E+02
1.100000E+02
1.100000E+02
1.100000E+02
1.100000E+02
1.100000E+02
1.100000E+02
1.100000E+02
1.100000E+02
1.100000E+02
1.100000E+02
1.100000E+02
1.100000E+02
1.100000E+02
1.100000E+02
1.100000E+02
1.100000E+02
1.100000E+02
1.100000E+02
1.100000E+02
1.100000E+02
1.100000E+02
1.100000E+02
1.100000E+02
1.100000E+02
1.100000E+02
1.100000E+02
1.100000E+02
1.100000E+02
1.100000E+02
1.100000E+02
1.100000E+02
1.100000E+02
1.100000E+02
1.100000E+02
1.100000E+02
1.100000E+02
1.100000E+02
1.100000E+02
1.100000E+02
1.100000E+02
1.100000E+02
1.100000E+02
1.100000E+02
1.100000E+02
1.100000E+02
1.100000E+02
1.100000E+02
1.100000E+02
1.100000E+02
1.100000E+02
1.100000E+02
1.100000E+02
1.100000E+02
1.100000E+02
1.100000E+02
1.100000E+02
1.100000E+02
1.100000E+02
1.100000E+02
1.100000E+02
1.100000E+02
1.100000E+02
1.100000E+02
1.100000E+02
1.100000E+02
1.100000E+02
1.100000E+02
1.100000E+02
1.100000E+02
1.100000E+02
1.100000E+02
1.100000E+02
1.100000E+02
1.100000E+02
1.100000E+02
1.100000E+02
1.100000E+02
1.100000E+02
1.100000E+02
1.100000E+02
1.100000E+02
1.100000E+02
1.100000E+02
1.100000E+02
1.100000E+02
1.100000E+02
1.100000E+02
1.100000E+02
1.100000E+02
1.100000E+02
1.100000E+02
1.100000E+02
1.100000E+02
1.100000E+02
1.100000E+02
1.100000E+02
1.100000E+02
1.100000E+02
1.100000E+02
1.100000E+02
1.100000E+02
1.100000E+02
1.100000E+02
1.100000E+02
1.100000E+02
1.100000E+02
1.150000E+02
1.150000E+02
1.150000E+02
1.150000E+02
1.150000E+02
1.150000E+02
1.150000E+02
1.150000E+02
1.150000E+02
1.150000E+02
1.150000E+02
1.150000E+02
1.150000E+02
1.150000E+02
1.150000E+02
1.150000E+02
1.150000E+02
1.150000E+02
1.150000E+02
1.150000E+02
1.150000E+02
1.150000E+02
1.150000E+02
1.150000E+02
1.150000E+02
1.150000E+02
1.150000E+02
1.150000E+02
1.150000E+02
1.150000E+02
1.150000E+02
1.150000E+02
1.150000E+02
1.150000E+02
1.150000E+02
1.150000E+02
1.150000E+02
1.150000E+02
1.150000E+02
1.150000E+02
1.150000E+02
1.150000E+02
1.150000E+02
1.150000E+02
1.150000E+02
1.150000E+02
1.150000E+02
1.150000E+02
1.150000E+02
1.150000E+02
1.150000E+02
1.150000E+02
1.150000E+02
1.150000E+02
1.150000E+02
1.150000E+02
1.150000E+02
1.150000E+02
1.150000E+02
1.150000E+02
1.150000E+02
1.150000E+02
1.150000E+02
1.150000E+02
1.150000E+02
1.150000E+02
1.150000E+02
1.150000E+02
1.150000E+02
1.150000E+02
1.150000E+02
1.150000E+02
1.150000E+02
1.150000E+02
1.150000E+02
1.150000E+02
1.150000E+02
1.150000E+02
1.150000E+02
1.150000E+02
1.150000E+02
1.150000E+02
1.150000E+02
1.150000E+02
1.150000E+02
1.150000E+02
1.150000E+02
1.150000E+02
1.150000E+02
1.150000E+02
1.150000E+02
1.150000E+02
1.150000E+02
1.150000E+02
1.150000E+02
1.150000E+02
1.150000E+02
1.150000E+02
1.150000E+02
1.150000E+02
1.150000E+02
1.150000E+02
1.150000E+02
1.150000E+02
1.150000E+02
1.150000E+02
1.150000E+02
1.150000E+02
1.150000E+02
1.150000E+02
1.150000E+02
1.150000E+02
1.150000E+02
1.150000E+02
1.150000E+02
1.150000E+02
1.150000E+02
1.150000E+02
1.150000E+02
1.150000E+02
1.150000E+02
1.150000E+02
1.150000E+02
1.150000E+02
1.150000E+02
1.150000E+02
1.150000E+02
1.150000E+02
1.150000E+02
1.150000E+02
1.150000E+02
1.150000E+02
1.150000E+02
1.150000E+02
1.150000E+02
1.150000E+02
1.150000E+02
1.150000E+02
1.150000E+02
1.150000E+02
1.150000E+02
1.150000E+02
1.150000E+02
1.150000E+02
1.150000E+02
1.150000E+02
1.150000E+02
1.150000E+02
1.150000E+02
1.150000E+02
1.150000E+02
1.150000E+02
1.150000E+02
1.150000E+02
1.150000E+02
1.150000E+02
1.150000E+02
1.150000E+02
1.150000E+02
1.150000E+02
1.150000E+02
1.150000E+02
1.150000E+02
1.150000E+02
1.150000E+02
1.150000E+02
1.150000E+02
1.150000E+02
1.150000E+02
1.150000E+02
1.150000E+02
1.150000E+02
1.150000E+02
1.150000E+02
1.150000E+02
1.150000E+02
1.150000E+02
1.150000E+02
1.150000E+02
1.150000E+02
1.150000E+02
1.150000E+02
1.150000E+02
1.150000E+02
1.150000E+02
1.150000E+02
1.150000E+02
1.150000E+02
1.150000E+02
1.150000E+02
1.150000E+02
1.150000E+02
1.150000E+02
1.150000E+02
1.150000E+02
1.150000E+02
1.150000E+02
1.150000E+02
1.150000E+02
1.150000E+02
1.150000E+02
1.200000E+02
1.200000E+02
1.200000E+02
1.200000E+02
1.200000E+02
1.200000E+02
1.200000E+02
1.200000E+02
1.200000E+02
1.200000E+02
1.200000E+02
1.200000E+02
1.200000E+02
1.200000E+02
1.200000E+02
1.200000E+02
1.200000E+02
1.200000E+02
1.200000E+02
1.200000E+02
1.200000E+02
1.200000E+02
1.200000E+02
1.200000E+02
1.200000E+02
1.200000E+02
1.200000E+02
1.200000E+02
1.200000E+02
1.200000E+02
1.200000E+02
1.200000E+02
1.200000E+02
1.200000E+02
1.200000E+02
1.200000E+02
1.200000E+02
1.200000E+02
1.200000E+02
1.200000E+02
1.200000E+02
1.200000E+02
1.200000E+02
1.200000E+02
1.200000E+02
1.200000E+02
1.200000E+02
1.200000E+02
1.200000E+02
1.200000E+02
1.200000E+02
1.200000E+02
1.200000E+02
1.200000E+02
1.200000E+02
1.200000E+02
1.200000E+02
1.200000E+02
1.200000E+02
1.200000E+02
1.200000E+02
1.200000E+02
1.200000E+02
1.200000E+02
1.200000E+02
1.200000E+02
1.200000E+02
1.200000E+02
1.200000E+02
1.200000E+02
1.200000E+02
1.200000E+02
1.200000E+02
1.200000E+02
1.200000E+02
1.200000E+02
1.200000E+02
1.200000E+02
1.200000E+02
1.200000E+02
1.200000E+02
1.200000E+02
1.200000E+02
1.200000E+02
1.200000E+02
1.200000E+02
1.200000E+02
1.200000E+02
1.200000E+02
1.200000E+02
1.200000E+02
1.200000E+02
1.200000E+02
1.200000E+02
1.200000E+02
1.200000E+02
1.200000E+02
1.200000E+02
1.200000E+02
1.200000E+02
1.200000E+02
1.200000E+02
1.200000E+02
1.200000E+02
1.200000E+02
1.200000E+02
1.200000E+02
1.200000E+02
1.200000E+02
1.200000E+02
1.200000E+02
1.200000E+02
1.200000E+02
1.200000E+02
1.200000E+02
1.200000E+02
1.200000E+02
1.200000E+02
1.200000E+02
1.200000E+02
1.200000E+02
1.200000E+02
1.200000E+02
1.200000E+02
1.200000E+02
1.200000E+02
1.200000E+02
1.200000E+02
1.200000E+02
1.200000E+02
1.200000E+02
1.200000E+02
1.200000E+02
1.200000E+02
1.200000E+02
1.200000E+02
1.200000E+02
1.200000E+02
1.200000E+02
1.200000E+02
1.200000E+02
1.200000E+02
1.200000E+02
1.200000E+02
1.200000E+02
1.200000E+02
1.200000E+02
1.200000E+02
1.200000E+02
1.200000E+02
1.200000E+02
1.200000E+02
1.200000E+02
1.200000E+02
1.200000E+02
1.200000E+02
1.200000E+02
1.200000E+02
1.200000E+02
1.200000E+02
1.200000E+02
1.200000E+02
1.200000E+02
1.200000E+02
1.200000E+02
1.200000E+02
1.200000E+02
1.200000E+02
1.200000E+02
1.200000E+02
1.200000E+02
1.200000E+02
1.200000E+02
1.200000E+02
1.200000E+02
1.200000E+02
1.200000E+02
1.200000E+02
1.200000E+02
1.200000E+02
1.200000E+02
1.200000E+02
1.200000E+02
1.200000E+02
1.200000E+02
1.200000E+02
1.200000E+02
1.200000E+02
1.200000E+02
1.200000E+02
1.200000E+02
1.200000E+02
1.200000E+02
1.200000E+02
1.200000E+02
1.200000E+02
1.200000E+02
1.200000E+02
1.200000E+02
1.200000E+02
1.200000E+02
1.250000E+02
1.250000E+02
1.250000E+02
1.250000E+02
1.250000E+02
1.250000E+02
1.250000E+02
1.250000E+02
1.250000E+02
1.250000E+02
1.250000E+02
1.250000E+02
1.250000E+02
1.250000E+02
1.250000E+02
1.250000E+02
1.250000E+02
1.250000E+02
1.250000E+02
1.250000E+02
1.250000E+02
1.250000E+02
1.250000E+02
1.250000E+02
1.250000E+02
1.250000E+02
1.250000E+02
1.250000E+02
1.250000E+02
1.250000E+02
1.250000E+02
1.250000E+02
1.250000E+02
1.250000E+02
1.250000E+02
1.250000E+02
1.250000E+02
1.250000E+02
1.250000E+02
1.250000E+02
1.250000E+02
1.250000E+02
1.250000E+02
1.250000E+02
1.250000E+02
1.250000E+02
1.250000E+02
1.250000E+02
1.250000E+02
1.250000E+02
1.250000E+02
1.250000E+02
1.250000E+02
1.250000E+02
1.250000E+02
1.250000E+02
1.250000E+02
1.250000E+02
1.250000E+02
1.250000E+02
1.250000E+02
1.250000E+02
1.250000E+02
1.250000E+02
1.250000E+02
1.250000E+02
1.250000E+02
1.250000E+02
1.250000E+02
1.250000E+02
1.250000E+02
1.250000E+02
1.250000E+02
1.250000E+02
1.250000E+02
1.250000E+02
1.250000E+02
1.250000E+02
1.250000E+02
1.250000E+02
1.250000E+02
1.250000E+02
1.250000E+02
1.250000E+02
1.250000E+02
1.250000E+02
1.250000E+02
1.250000E+02
1.250000E+02
1.250000E+02
1.250000E+02
1.250000E+02
1.250000E+02
1.250000E+02
1.250000E+02
1.250000E+02
1.250000E+02
1.250000E+02
1.250000E+02
1.250000E+02
1.250000E+02
1.250000E+02
1.250000E+02
1.250000E+02
1.250000E+02
1.250000E+02
1.250000E+02
1.250000E+02
1.250000E+02
1.250000E+02
1.250000E+02
1.250000E+02
1.250000E+02
1.250000E+02
1.250000E+02
1.250000E+02
1.250000E+02
1.250000E+02
1.250000E+02
1.250000E+02
1.250000E+02
1.250000E+02
1.250000E+02
1.250000E+02
1.250000E+02
1.250000E+02
1.250000E+02
1.250000E+02
1.250000E+02
1.250000E+02
1.250000E+02
1.250000E+02
1.250000E+02
1.250000E+02
1.250000E+02
1.250000E+02
1.250000E+02
1.250000E+02
1.250000E+02
1.250000E+02
1.250000E+02
1.250000E+02
1.250000E+02
1.250000E+02
1.250000E+02
1.250000E+02
1.250000E+02
1.250000E+02
1.250000E+02
1.250000E+02
1.250000E+02
1.250000E+02
1.250000E+02
1.250000E+02
1.250000E+02
1.250000E+02
1.250000E+02
1.250000E+02
1.250000E+02
1.250000E+02
1.250000E+02
1.250000E+02
1.250000E+02
1.250000E+02
1.250000E+02
1.250000E+02
1.250000E+02
1.250000E+02
1.250000E+02
1.250000E+02
1.250000E+02
1.250000E+02
1.250000E+02
1.250000E+02
1.250000E+02
1.250000E+02
1.250000E+02
1.250000E+02
1.250000E+02
1.250000E+02
1.250000E+02
1.250000E+02
1.250000E+02
1.250000E+02
1.250000E+02
1.250000E+02
1.250000E+02
1.250000E+02
1.250000E+02
1.250000E+02
1.250000E+02
1.250000E+02
1.250000E+02
1.250000E+02
1.250000E+02
1.250000E+02
1.250000E+02
1.250000E+02
1.250000E+02
1.250000E+02
1.250000E+02
1.300000E+02
1.300000E+02
1.300000E+02
1.300000E+02
1.300000E+02
1.300000E+02
1.300000E+02
1.300000E+02
1.300000E+02
1.300000E+02
1.300000E+02
1.300000E+02
1.300000E+02
1.300000E+02
1.300000E+02
1.300000E+02
1.300000E+02
1.300000E+02
1.300000E+02
1.300000E+02
1.300000E+02
1.300000E+02
1.300000E+02
1.300000E+02
1.300000E+02
1.300000E+02
1.300000E+02
1.300000E+02
1.300000E+02
1.300000E+02
1.300000E+02
1.300000E+02
1.300000E+02
1.300000E+02
1.300000E+02
1.300000E+02
1.300000E+02
1.300000E+02
1.300000E+02
1.300000E+02
1.300000E+02
1.300000E+02
1.300000E+02
1.300000E+02
1.300000E+02
1.300000E+02
1.300000E+02
1.300000E+02
1.300000E+02
1.300000E+02
1.300000E+02
1.300000E+02
1.300000E+02
1.300000E+02
1.300000E+02
1.300000E+02
1.300000E+02
1.300000E+02
1.300000E+02
1.300000E+02
1.300000E+02
1.300000E+02
1.300000E+02
1.300000E+02
1.300000E+02
1.300000E+02
1.300000E+02
1.300000E+02
1.300000E+02
1.300000E+02
1.300000E+02
1.300000E+02
1.300000E+02
1.300000E+02
1.300000E+02
1.300000E+02
1.300000E+02
1.300000E+02
1.300000E+02
1.300000E+02
1.300000E+02
1.300000E+02
1.300000E+02
1.300000E+02
1.300000E+02
1.300000E+02
1.300000E+02
1.300000E+02
1.300000E+02
1.300000E+02
1.300000E+02
1.300000E+02
1.300000E+02
1.300000E+02
1.300000E+02
1.300000E+02
1.300000E+02
1.300000E+02
1.300000E+02
1.300000E+02
1.300000E+02
1.300000E+02
1.300000E+02
1.300000E+02
1.300000E+02
1.300000E+02
1.300000E+02
1.300000E+02
1.300000E+02
1.300000E+02
1.300000E+02
1.300000E+02
1.300000E+02
1.300000E+02
1.300000E+02
1.300000E+02
1.300000E+02
1.300000E+02
1.300000E+02
1.300000E+02
1.300000E+02
1.300000E+02
1.300000E+02
1.300000E+02
1.300000E+02
1.300000E+02
1.300000E+02
1.300000E+02
1.300000E+02
1.300000E+02
1.300000E+02
1.300000E+02
1.300000E+02
1.300000E+02
1.300000E+02
1.300000E+02
1.300000E+02
1.300000E+02
1.300000E+02
1.300000E+02
1.300000E+02
1.300000E+02
1.300000E+02
1.300000E+02
1.300000E+02
1.300000E+02
1.300000E+02
1.300000E+02
1.300000E+02
1.300000E+02
1.300000E+02
1.300000E+02
1.300000E+02
1.300000E+02
1.300000E+02
1.300000E+02
1.300000E+02
1.300000E+02
1.300000E+02
1.300000E+02
1.300000E+02
1.300000E+02
1.300000E+02
1.300000E+02
1.300000E+02
1.300000E+02
1.300000E+02
1.300000E+02
1.300000E+02
1.300000E+02
1.300000E+02
1.300000E+02
1.300000E+02
1.300000E+02
1.300000E+02
1.300000E+02
1.300000E+02
1.300000E+02
1.300000E+02
1.300000E+02
1.300000E+02
1.300000E+02
1.300000E+02
1.300000E+02
1.300000E+02
1.300000E+02
1.300000E+02
1.300000E+02
1.300000E+02
1.300000E+02
1.300000E+02
1.300000E+02
1.300000E+02
1.300000E+02
1.300000E+02
1.300000E+02
1.300000E+02
1.300000E+02
1.300000E+02
1.300000E+02
1.300000E+02
1.350000E+02
1.350000E+02
1.350000E+02
1.350000E+02
1.350000E+02
1.350000E+02
1.350000E+02
1.350000E+02
1.350000E+02
1.350000E+02
1.350000E+02
1.350000E+02
1.350000E+02
1.350000E+02
1.350000E+02
1.350000E+02
1.350000E+02
1.350000E+02
1.350000E+02
1.350000E+02
1.350000E+02
1.350000E+02
1.350000E+02
1.350000E+02
1.350000E+02
1.350000E+02
1.350000E+02
1.350000E+02
1.350000E+02
1.350000E+02
1.350000E+02
1.350000E+02
1.350000E+02
1.350000E+02
1.350000E+02
1.350000E+02
1.350000E+02
1.350000E+02
1.350000E+02
1.350000E+02
1.350000E+02
1.350000E+02
1.350000E+02
1.350000E+02
1.350000E+02
1.350000E+02
1.350000E+02
1.350000E+02
1.350000E+02
1.350000E+02
1.350000E+02
1.350000E+02
1.350000E+02
1.350000E+02
1.350000E+02
1.350000E+02
1.350000E+02
1.350000E+02
1.350000E+02
1.350000E+02
1.350000E+02
1.350000E+02
1.350000E+02
1.350000E+02
1.350000E+02
1.350000E+02
1.350000E+02
1.350000E+02
1.350000E+02
1.350000E+02
1.350000E+02
1.350000E+02
1.350000E+02
1.350000E+02
1.350000E+02
1.350000E+02
1.350000E+02
1.350000E+02
1.350000E+02
1.350000E+02
1.350000E+02
1.350000E+02
1.350000E+02
1.350000E+02
1.350000E+02
1.350000E+02
1.350000E+02
1.350000E+02
1.350000E+02
1.350000E+02
1.350000E+02
1.350000E+02
1.350000E+02
1.350000E+02
1.350000E+02
1.350000E+02
1.350000E+02
1.350000E+02
1.350000E+02
1.350000E+02
1.350000E+02
1.350000E+02
1.350000E+02
1.350000E+02
1.350000E+02
1.350000E+02
1.350000E+02
1.350000E+02
1.350000E+02
1.350000E+02
1.350000E+02
1.350000E+02
1.350000E+02
1.350000E+02
1.350000E+02
1.350000E+02
1.350000E+02
1.350000E+02
1.350000E+02
1.350000E+02
1.350000E+02
1.350000E+02
1.350000E+02
1.350000E+02
1.350000E+02
1.350000E+02
1.350000E+02
1.350000E+02
1.350000E+02
1.350000E+02
1.350000E+02
1.350000E+02
1.350000E+02
1.350000E+02
1.350000E+02
1.350000E+02
1.350000E+02
1.350000E+02
1.350000E+02
1.350000E+02
1.350000E+02
1.350000E+02
1.350000E+02
1.350000E+02
1.350000E+02
1.350000E+02
1.350000E+02
1.350000E+02
1.350000E+02
1.350000E+02
1.350000E+02
1.350000E+02
1.350000E+02
1.350000E+02
1.350000E+02
1.350000E+02
1.350000E+02
1.350000E+02
1.350000E+02
1.350000E+02
1.350000E+02
1.350000E+02
1.350000E+02
1.350000E+02
1.350000E+02
1.350000E+02
1.350000E+02
1.350000E+02
1.350000E+02
1.350000E+02
1.350000E+02
1.350000E+02
1.350000E+02
1.350000E+02
1.350000E+02
1.350000E+02
1.350000E+02
1.350000E+02
1.350000E+02
1.350000E+02
1.350000E+02
1.350000E+02
1.350000E+02
1.350000E+02
1.350000E+02
1.350000E+02
1.350000E+02
1.350000E+02
1.350000E+02
1.350000E+02
1.350000E+02
1.350000E+02
1.350000E+02
1.350000E+02
1.350000E+02
1.350000E+02
1.350000E+02
1.350000E+02
1.350000E+02
1.350000E+02
1.350000E+02
1.400000E+02
1.400000E+02
1.400000E+02
1.400000E+02
1.400000E+02
1.400000E+02
1.400000E+02
1.400000E+02
1.400000E+02
1.400000E+02
1.400000E+02
1.400000E+02
1.400000E+02
1.400000E+02
1.400000E+02
1.400000E+02
1.400000E+02
1.400000E+02
1.400000E+02
1.400000E+02
1.400000E+02
1.400000E+02
1.400000E+02
1.400000E+02
1.400000E+02
1.400000E+02
1.400000E+02
1.400000E+02
1.400000E+02
1.400000E+02
1.400000E+02
1.400000E+02
1.400000E+02
1.400000E+02
1.400000E+02
1.400000E+02
1.400000E+02
1.400000E+02
1.400000E+02
1.400000E+02
1.400000E+02
1.400000E+02
1.400000E+02
1.400000E+02
1.400000E+02
1.400000E+02
1.400000E+02
1.400000E+02
1.400000E+02
1.400000E+02
1.400000E+02
1.400000E+02
1.400000E+02
1.400000E+02
1.400000E+02
1.400000E+02
1.400000E+02
1.400000E+02
1.400000E+02
1.400000E+02
1.400000E+02
1.400000E+02
1.400000E+02
1.400000E+02
1.400000E+02
1.400000E+02
1.400000E+02
1.400000E+02
1.400000E+02
1.400000E+02
1.400000E+02
1.400000E+02
1.400000E+02
1.400000E+02
1.400000E+02
1.400000E+02
1.400000E+02
1.400000E+02
1.400000E+02
1.400000E+02
1.400000E+02
1.400000E+02
1.400000E+02
1.400000E+02
1.400000E+02
1.400000E+02
1.400000E+02
1.400000E+02
1.400000E+02
1.400000E+02
1.400000E+02
1.400000E+02
1.400000E+02
1.400000E+02
1.400000E+02
1.400000E+02
1.400000E+02
1.400000E+02
1.400000E+02
1.400000E+02
1.400000E+02
1.400000E+02
1.400000E+02
1.400000E+02
1.400000E+02
1.400000E+02
1.400000E+02
1.400000E+02
1.400000E+02
1.400000E+02
1.400000E+02
1.400000E+02
1.400000E+02
1.400000E+02
1.400000E+02
1.400000E+02
1.400000E+02
1.400000E+02
1.400000E+02
1.400000E+02
1.400000E+02
1.400000E+02
1.400000E+02
1.400000E+02
1.400000E+02
1.400000E+02
1.400000E+02
1.400000E+02
1.400000E+02
1.400000E+02
1.400000E+02
1.400000E+02
1.400000E+02
1.400000E+02
1.400000E+02
1.400000E+02
1.400000E+02
1.400000E+02
1.400000E+02
1.400000E+02
1.400000E+02
1.400000E+02
1.400000E+02
1.400000E+02
1.400000E+02
1.400000E+02
1.400000E+02
1.400000E+02
1.400000E+02
1.400000E+02
1.400000E+02
1.400000E+02
1.400000E+02
1.400000E+02
1.400000E+02
1.400000E+02
1.400000E+02
1.400000E+02
1.400000E+02
1.400000E+02
1.400000E+02
1.400000E+02
1.400000E+02
1.400000E+02
1.400000E+02
1.400000E+02
1.400000E+02
1.400000E+02
1.400000E+02
1.400000E+02
1.400000E+02
1.400000E+02
1.400000E+02
1.400000E+02
1.400000E+02
1.400000E+02
1.400000E+02
1.400000E+02
1.400000E+02
1.400000E+02
1.400000E+02
1.400000E+02
1.400000E+02
1.400000E+02
1.400000E+02
1.400000E+02
1.400000E+02
1.400000E+02
1.400000E+02
1.400000E+02
1.400000E+02
1.400000E+02
1.400000E+02
1.400000E+02
1.400000E+02
1.400000E+02
1.400000E+02
1.400000E+02
1.400000E+02
1.400000E+02
1.400000E+02
1.450000E+02
1.450000E+02
1.450000E+02
1.450000E+02
1.450000E+02
1.450000E+02
1.450000E+02
1.450000E+02
1.450000E+02
1.450000E+02
1.450000E+02
1.450000E+02
1.450000E+02
1.450000E+02
1.450000E+02
1.450000E+02
1.450000E+02
1.450000E+02
1.450000E+02
1.450000E+02
1.450000E+02
1.450000E+02
1.450000E+02
1.450000E+02
1.450000E+02
1.450000E+02
1.450000E+02
1.450000E+02
1.450000E+02
1.450000E+02
1.450000E+02
1.450000E+02
1.450000E+02
1.450000E+02
1.450000E+02
1.450000E+02
1.450000E+02
1.450000E+02
1.450000E+02
1.450000E+02
1.450000E+02
1.450000E+02
1.450000E+02
1.450000E+02
1.450000E+02
1.450000E+02
1.450000E+02
1.450000E+02
1.450000E+02
1.450000E+02
1.450000E+02
1.450000E+02
1.450000E+02
1.450000E+02
1.450000E+02
1.450000E+02
1.450000E+02
1.450000E+02
1.450000E+02
1.450000E+02
1.450000E+02
1.450000E+02
1.450000E+02
1.450000E+02
1.450000E+02
1.450000E+02
1.450000E+02
1.450000E+02
1.450000E+02
1.450000E+02
1.450000E+02
1.450000E+02
1.450000E+02
1.450000E+02
1.450000E+02
1.450000E+02
1.450000E+02
1.450000E+02
1.450000E+02
1.450000E+02
1.450000E+02
1.450000E+02
1.450000E+02
1.450000E+02
1.450000E+02
1.450000E+02
1.450000E+02
1.450000E+02
1.450000E+02
1.450000E+02
1.450000E+02
1.450000E+02
1.450000E+02
1.450000E+02
1.450000E+02
1.450000E+02
1.450000E+02
1.450000E+02
1.450000E+02
1.450000E+02
1.450000E+02
1.450000E+02
1.450000E+02
1.450000E+02
1.450000E+02
1.450000E+02
1.450000E+02
1.450000E+02
1.450000E+02
1.450000E+02
1.450000E+02
1.450000E+02
1.450000E+02
1.450000E+02
1.450000E+02
1.450000E+02
1.450000E+02
1.450000E+02
1.450000E+02
1.450000E+02
1.450000E+02
1.450000E+02
1.450000E+02
1.450000E+02
1.450000E+02
1.450000E+02
1.450000E+02
1.450000E+02
1.450000E+02
1.450000E+02
1.450000E+02
1.450000E+02
1.450000E+02
1.450000E+02
1.450000E+02
1.450000E+02
1.450000E+02
1.450000E+02
1.450000E+02
1.450000E+02
1.450000E+02
1.450000E+02
1.450000E+02
1.450000E+02
1.450000E+02
1.450000E+02
1.450000E+02
1.450000E+02
1.450000E+02
1.450000E+02
1.450000E+02
1.450000E+02
1.450000E+02
1.450000E+02
1.450000E+02
1.450000E+02
1.450000E+02
1.450000E+02
1.450000E+02
1.450000E+02
1.450000E+02
1.450000E+02
1.450000E+02
1.450000E+02
1.450000E+02
1.450000E+02
1.450000E+02
1.450000E+02
1.450000E+02
1.450000E+02
1.450000E+02
1.450000E+02
1.450000E+02
1.450000E+02
1.450000E+02
1.450000E+02
1.450000E+02
1.450000E+02
1.450000E+02
1.450000E+02
1.450000E+02
1.450000E+02
1.450000E+02
1.450000E+02
1.450000E+02
1.450000E+02
1.450000E+02
1.450000E+02
1.450000E+02
1.450000E+02
1.450000E+02
1.450000E+02
1.450000E+02
1.450000E+02
1.450000E+02
1.450000E+02
1.450000E+02
1.450000E+02
1.450000E+02
1.450000E+02
1.450000E+02
1.500000E+02
1.500000E+02
1.500000E+02
1.500000E+02
1.500000E+02
1.500000E+02
1.500000E+02
1.500000E+02
1.500000E+02
1.500000E+02
1.500000E+02
1.500000E+02
1.500000E+02
1.500000E+02
1.500000E+02
1.500000E+02
1.500000E+02
1.500000E+02
1.500000E+02
1.500000E+02
1.500000E+02
1.500000E+02
1.500000E+02
1.500000E+02
1.500000E+02
1.500000E+02
1.500000E+02
1.500000E+02
1.500000E+02
1.500000E+02
1.500000E+02
1.500000E+02
1.500000E+02
1.500000E+02
1.500000E+02
1.500000E+02
1.500000E+02
1.500000E+02
1.500000E+02
1.500000E+02
1.500000E+02
1.500000E+02
1.500000E+02
1.500000E+02
1.500000E+02
1.500000E+02
1.500000E+02
1.500000E+02
1.500000E+02
1.500000E+02
1.500000E+02
1.500000E+02
1.500000E+02
1.500000E+02
1.500000E+02
1.500000E+02
1.500000E+02
1.500000E+02
1.500000E+02
1.500000E+02
1.500000E+02
1.500000E+02
1.500000E+02
1.500000E+02
1.500000E+02
1.500000E+02
1.500000E+02
1.500000E+02
1.500000E+02
1.500000E+02
1.500000E+02
1.500000E+02
1.500000E+02
1.500000E+02
1.500000E+02
1.500000E+02
1.500000E+02
1.500000E+02
1.500000E+02
1.500000E+02
1.500000E+02
1.500000E+02
1.500000E+02
1.500000E+02
1.500000E+02
1.500000E+02
1.500000E+02
1.500000E+02
1.500000E+02
1.500000E+02
1.500000E+02
1.500000E+02
1.500000E+02
1.500000E+02
1.500000E+02
1.500000E+02
1.500000E+02
1.500000E+02
1.500000E+02
1.500000E+02
1.500000E+02
1.500000E+02
1.500000E+02
1.500000E+02
1.500000E+02
1.500000E+02
1.500000E+02
1.500000E+02
1.500000E+02
1.500000E+02
1.500000E+02
1.500000E+02
1.500000E+02
1.500000E+02
1.500000E+02
1.500000E+02
1.500000E+02
1.500000E+02
1.500000E+02
1.500000E+02
1.500000E+02
1.500000E+02
1.500000E+02
1.500000E+02
1.500000E+02
1.500000E+02
1.500000E+02
1.500000E+02
1.500000E+02
1.500000E+02
1.500000E+02
1.500000E+02
1.500000E+02
1.500000E+02
1.500000E+02
1.500000E+02
1.500000E+02
1.500000E+02
1.500000E+02
1.500000E+02
1.500000E+02
1.500000E+02
1.500000E+02
1.500000E+02
1.500000E+02
1.500000E+02
1.500000E+02
1.500000E+02
1.500000E+02
1.500000E+02
1.500000E+02
1.500000E+02
1.500000E+02
1.500000E+02
1.500000E+02
1.500000E+02
1.500000E+02
1.500000E+02
1.500000E+02
1.500000E+02
1.500000E+02
1.500000E+02
1.500000E+02
1.500000E+02
1.500000E+02
1.500000E+02
1.500000E+02
1.500000E+02
1.500000E+02
1.500000E+02
1.500000E+02
1.500000E+02
1.500000E+02
1.500000E+02
1.500000E+02
1.500000E+02
1.500000E+02
1.500000E+02
1.500000E+02
1.500000E+02
1.500000E+02
1.500000E+02
1.500000E+02
1.500000E+02
1.500000E+02
1.500000E+02
1.500000E+02
1.500000E+02
1.500000E+02
1.500000E+02
1.500000E+02
1.500000E+02
1.500000E+02
1.500000E+02
1.500000E+02
1.500000E+02
1.500000E+02
1.500000E+02
1.500000E+02
1.500000E+02
1.500000E+02
1.550000E+02
1.550000E+02
1.550000E+02
1.550000E+02
1.550000E+02
1.550000E+02
1.550000E+02
1.550000E+02
1.550000E+02
1.550000E+02
1.550000E+02
1.550000E+02
1.550000E+02
1.550000E+02
1.550000E+02
1.550000E+02
1.550000E+02
1.550000E+02
1.550000E+02
1.550000E+02
1.550000E+02
1.550000E+02
1.550000E+02
1.550000E+02
1.550000E+02
1.550000E+02
1.550000E+02
1.550000E+02
1.550000E+02
1.550000E+02
1.550000E+02
1.550000E+02
1.550000E+02
1.550000E+02
1.550000E+02
1.550000E+02
1.550000E+02
1.550000E+02
1.550000E+02
1.550000E+02
1.550000E+02
1.550000E+02
1.550000E+02
1.550000E+02
1.550000E+02
1.550000E+02
1.550000E+02
1.550000E+02
1.550000E+02
1.550000E+02
1.550000E+02
1.550000E+02
1.550000E+02
1.550000E+02
1.550000E+02
1.550000E+02
1.550000E+02
1.550000E+02
1.550000E+02
1.550000E+02
1.550000E+02
1.550000E+02
1.550000E+02
1.550000E+02
1.550000E+02
1.550000E+02
1.550000E+02
1.550000E+02
1.550000E+02
1.550000E+02
1.550000E+02
1.550000E+02
1.550000E+02
1.550000E+02
1.550000E+02
1.550000E+02
1.550000E+02
1.550000E+02
1.550000E+02
1.550000E+02
1.550000E+02
1.550000E+02
1.550000E+02
1.550000E+02
1.550000E+02
1.550000E+02
1.550000E+02
1.550000E+02
1.550000E+02
1.550000E+02
1.550000E+02
1.550000E+02
1.550000E+02
1.550000E+02
1.550000E+02
1.550000E+02
1.550000E+02
1.550000E+02
1.550000E+02
1.550000E+02
1.550000E+02
1.550000E+02
1.550000E+02
1.550000E+02
1.550000E+02
1.550000E+02
1.550000E+02
1.550000E+02
1.550000E+02
1.550000E+02
1.550000E+02
1.550000E+02
1.550000E+02
1.550000E+02
1.550000E+02
1.550000E+02
1.550000E+02
1.550000E+02
1.550000E+02
1.550000E+02
1.550000E+02
1.550000E+02
1.550000E+02
1.550000E+02
1.550000E+02
1.550000E+02
1.550000E+02
1.550000E+02
1.550000E+02
1.550000E+02
1.550000E+02
1.550000E+02
1.550000E+02
1.550000E+02
1.550000E+02
1.550000E+02
1.550000E+02
1.550000E+02
1.550000E+02
1.550000E+02
1.550000E+02
1.550000E+02
1.550000E+02
1.550000E+02
1.550000E+02
1.550000E+02
1.550000E+02
1.550000E+02
1.550000E+02
1.550000E+02
1.550000E+02
1.550000E+02
1.550000E+02
1.550000E+02
1.550000E+02
1.550000E+02
1.550000E+02
1.550000E+02
1.550000E+02
1.550000E+02
1.550000E+02
1.550000E+02
1.550000E+02
1.550000E+02
1.550000E+02
1.550000E+02
1.550000E+02
1.550000E+02
1.550000E+02
1.550000E+02
1.550000E+02
1.550000E+02
1.550000E+02
1.550000E+02
1.550000E+02
1.550000E+02
1.550000E+02
1.550000E+02
1.550000E+02
1.550000E+02
1.550000E+02
1.550000E+02
1.550000E+02
1.550000E+02
1.550000E+02
1.550000E+02
1.550000E+02
1.550000E+02
1.550000E+02
1.550000E+02
1.550000E+02
1.550000E+02
1.550000E+02
1.550000E+02
1.550000E+02
1.550000E+02
1.550000E+02
1.550000E+02
1.550000E+02
1.550000E+02
1.550000E+02
1.600000E+02
1.600000E+02
1.600000E+02
1.600000E+02
1.600000E+02
1.600000E+02
1.600000E+02
1.600000E+02
1.600000E+02
1.600000E+02
1.600000E+02
1.600000E+02
1.600000E+02
1.600000E+02
1.600000E+02
1.600000E+02
1.600000E+02
1.600000E+02
1.600000E+02
1.600000E+02
1.600000E+02
1.600000E+02
1.600000E+02
1.600000E+02
1.600000E+02
1.600000E+02
1.600000E+02
1.600000E+02
1.600000E+02
1.600000E+02
1.600000E+02
1.600000E+02
1.600000E+02
1.600000E+02
1.600000E+02
1.600000E+02
1.600000E+02
1.600000E+02
1.600000E+02
1.600000E+02
1.600000E+02
1.600000E+02
1.600000E+02
1.600000E+02
1.600000E+02
1.600000E+02
1.600000E+02
1.600000E+02
1.600000E+02
1.600000E+02
1.600000E+02
1.600000E+02
1.600000E+02
1.600000E+02
1.600000E+02
1.600000E+02
1.600000E+02
1.600000E+02
1.600000E+02
1.600000E+02
1.600000E+02
1.600000E+02
1.600000E+02
1.600000E+02
1.600000E+02
1.600000E+02
1.600000E+02
1.600000E+02
1.600000E+02
1.600000E+02
1.600000E+02
1.600000E+02
1.600000E+02
1.600000E+02
1.600000E+02
1.600000E+02
1.600000E+02
1.600000E+02
1.600000E+02
1.600000E+02
1.600000E+02
1.600000E+02
1.600000E+02
1.600000E+02
1.600000E+02
1.600000E+02
1.600000E+02
1.600000E+02
1.600000E+02
1.600000E+02
1.600000E+02
1.600000E+02
1.600000E+02
1.600000E+02
1.600000E+02
1.600000E+02
1.600000E+02
1.600000E+02
1.600000E+02
1.600000E+02
1.600000E+02
1.600000E+02
1.600000E+02
1.600000E+02
1.600000E+02
1.600000E+02
1.600000E+02
1.600000E+02
1.600000E+02
1.600000E+02
1.600000E+02
1.600000E+02
1.600000E+02
1.600000E+02
1.600000E+02
1.600000E+02
1.600000E+02
1.600000E+02
1.600000E+02
1.600000E+02
1.600000E+02
1.600000E+02
1.600000E+02
1.600000E+02
1.600000E+02
1.600000E+02
1.600000E+02
1.600000E+02
1.600000E+02
1.600000E+02
1.600000E+02
1.600000E+02
1.600000E+02
1.600000E+02
1.600000E+02
1.600000E+02
1.600000E+02
1.600000E+02
1.600000E+02
1.600000E+02
1.600000E+02
1.600000E+02
1.600000E+02
1.600000E+02
1.600000E+02
1.600000E+02
1.600000E+02
1.600000E+02
1.600000E+02
1.600000E+02
1.600000E+02
1.600000E+02
1.600000E+02
1.600000E+02
1.600000E+02
1.600000E+02
1.600000E+02
1.600000E+02
1.600000E+02
1.600000E+02
1.600000E+02
1.600000E+02
1.600000E+02
1.600000E+02
1.600000E+02
1.600000E+02
1.600000E+02
1.600000E+02
1.600000E+02
1.600000E+02
1.600000E+02
1.600000E+02
1.600000E+02
1.600000E+02
1.600000E+02
1.600000E+02
1.600000E+02
1.600000E+02
1.600000E+02
1.600000E+02
1.600000E+02
1.600000E+02
1.600000E+02
1.600000E+02
1.600000E+02
1.600000E+02
1.600000E+02
1.600000E+02
1.600000E+02
1.600000E+02
1.600000E+02
1.600000E+02
1.600000E+02
1.600000E+02
1.600000E+02
1.600000E+02
1.600000E+02
1.600000E+02
1.600000E+02
1.600000E+02
1.600000E+02
1.650000E+02
1.650000E+02
1.650000E+02
1.650000E+02
1.650000E+02
1.650000E+02
1.650000E+02
1.650000E+02
1.650000E+02
1.650000E+02
1.650000E+02
1.650000E+02
1.650000E+02
1.650000E+02
1.650000E+02
1.650000E+02
1.650000E+02
1.650000E+02
1.650000E+02
1.650000E+02
1.650000E+02
1.650000E+02
1.650000E+02
1.650000E+02
1.650000E+02
1.650000E+02
1.650000E+02
1.650000E+02
1.650000E+02
1.650000E+02
1.650000E+02
1.650000E+02
1.650000E+02
1.650000E+02
1.650000E+02
1.650000E+02
1.650000E+02
1.650000E+02
1.650000E+02
1.650000E+02
1.650000E+02
1.650000E+02
1.650000E+02
1.650000E+02
1.650000E+02
1.650000E+02
1.650000E+02
1.650000E+02
1.650000E+02
1.650000E+02
1.650000E+02
1.650000E+02
1.650000E+02
1.650000E+02
1.650000E+02
1.650000E+02
1.650000E+02
1.650000E+02
1.650000E+02
1.650000E+02
1.650000E+02
1.650000E+02
1.650000E+02
1.650000E+02
1.650000E+02
1.650000E+02
1.650000E+02
1.650000E+02
1.650000E+02
1.650000E+02
1.650000E+02
1.650000E+02
1.650000E+02
1.650000E+02
1.650000E+02
1.650000E+02
1.650000E+02
1.650000E+02
1.650000E+02
1.650000E+02
1.650000E+02
1.650000E+02
1.650000E+02
1.650000E+02
1.650000E+02
1.650000E+02
1.650000E+02
1.650000E+02
1.650000E+02
1.650000E+02
1.650000E+02
1.650000E+02
1.650000E+02
1.650000E+02
1.650000E+02
1.650000E+02
1.650000E+02
1.650000E+02
1.650000E+02
1.650000E+02
1.650000E+02
1.650000E+02
1.650000E+02
1.650000E+02
1.650000E+02
1.650000E+02
1.650000E+02
1.650000E+02
1.650000E+02
1.650000E+02
1.650000E+02
1.650000E+02
1.650000E+02
1.650000E+02
1.650000E+02
1.650000E+02
1.650000E+02
1.650000E+02
1.650000E+02
1.650000E+02
1.650000E+02
1.650000E+02
1.650000E+02
1.650000E+02
1.650000E+02
1.650000E+02
1.650000E+02
1.650000E+02
1.650000E+02
1.650000E+02
1.650000E+02
1.650000E+02
1.650000E+02
1.650000E+02
1.650000E+02
1.650000E+02
1.650000E+02
1.650000E+02
1.650000E+02
1.650000E+02
1.650000E+02
1.650000E+02
1.650000E+02
1.650000E+02
1.650000E+02
1.650000E+02
1.650000E+02
1.650000E+02
1.650000E+02
1.650000E+02
1.650000E+02
1.650000E+02
1.650000E+02
1.650000E+02
1.650000E+02
1.650000E+02
1.650000E+02
1.650000E+02
1.650000E+02
1.650000E+02
1.650000E+02
1.650000E+02
1.650000E+02
1.650000E+02
1.650000E+02
1.650000E+02
1.650000E+02
1.650000E+02
1.650000E+02
1.650000E+02
1.650000E+02
1.650000E+02
1.650000E+02
1.650000E+02
1.650000E+02
1.650000E+02
1.650000E+02
1.650000E+02
1.650000E+02
1.650000E+02
1.650000E+02
1.650000E+02
1.650000E+02
1.650000E+02
1.650000E+02
1.650000E+02
1.650000E+02
1.650000E+02
1.650000E+02
1.650000E+02
1.650000E+02
1.650000E+02
1.650000E+02
1.650000E+02
1.650000E+02
1.650000E+02
1.650000E+02
1.650000E+02
1.650000E+02
1.650000E+02
1.650000E+02
1.700000E+02
1.700000E+02
1.700000E+02
1.700000E+02
1.700000E+02
1.700000E+02
1.700000E+02
1.700000E+02
1.700000E+02
1.700000E+02
1.700000E+02
1.700000E+02
1.700000E+02
1.700000E+02
1.700000E+02
1.700000E+02
1.700000E+02
1.700000E+02
1.700000E+02
1.700000E+02
1.700000E+02
1.700000E+02
1.700000E+02
1.700000E+02
1.700000E+02
1.700000E+02
1.700000E+02
1.700000E+02
1.700000E+02
1.700000E+02
1.700000E+02
1.700000E+02
1.700000E+02
1.700000E+02
1.700000E+02
1.700000E+02
1.700000E+02
1.700000E+02
1.700000E+02
1.700000E+02
1.700000E+02
1.700000E+02
1.700000E+02
1.700000E+02
1.700000E+02
1.700000E+02
1.700000E+02
1.700000E+02
1.700000E+02
1.700000E+02
1.700000E+02
1.700000E+02
1.700000E+02
1.700000E+02
1.700000E+02
1.700000E+02
1.700000E+02
1.700000E+02
1.700000E+02
1.700000E+02
1.700000E+02
1.700000E+02
1.700000E+02
1.700000E+02
1.700000E+02
1.700000E+02
1.700000E+02
1.700000E+02
1.700000E+02
1.700000E+02
1.700000E+02
1.700000E+02
1.700000E+02
1.700000E+02
1.700000E+02
1.700000E+02
1.700000E+02
1.700000E+02
1.700000E+02
1.700000E+02
1.700000E+02
1.700000E+02
1.700000E+02
1.700000E+02
1.700000E+02
1.700000E+02
1.700000E+02
1.700000E+02
1.700000E+02
1.700000E+02
1.700000E+02
1.700000E+02
1.700000E+02
1.700000E+02
1.700000E+02
1.700000E+02
1.700000E+02
1.700000E+02
1.700000E+02
1.700000E+02
1.700000E+02
1.700000E+02
1.700000E+02
1.700000E+02
1.700000E+02
1.700000E+02
1.700000E+02
1.700000E+02
1.700000E+02
1.700000E+02
1.700000E+02
1.700000E+02
1.700000E+02
1.700000E+02
1.700000E+02
1.700000E+02
1.700000E+02
1.700000E+02
1.700000E+02
1.700000E+02
1.700000E+02
1.700000E+02
1.700000E+02
1.700000E+02
1.700000E+02
1.700000E+02
1.700000E+02
1.700000E+02
1.700000E+02
1.700000E+02
1.700000E+02
1.700000E+02
1.700000E+02
1.700000E+02
1.700000E+02
1.700000E+02
1.700000E+02
1.700000E+02
1.700000E+02
1.700000E+02
1.700000E+02
1.700000E+02
1.700000E+02
1.700000E+02
1.700000E+02
1.700000E+02
1.700000E+02
1.700000E+02
1.700000E+02
1.700000E+02
1.700000E+02
1.700000E+02
1.700000E+02
1.700000E+02
1.700000E+02
1.700000E+02
1.700000E+02
1.700000E+02
1.700000E+02
1.700000E+02
1.700000E+02
1.700000E+02
1.700000E+02
1.700000E+02
1.700000E+02
1.700000E+02
1.700000E+02
1.700000E+02
1.700000E+02
1.700000E+02
1.700000E+02
1.700000E+02
1.700000E+02
1.700000E+02
1.700000E+02
1.700000E+02
1.700000E+02
1.700000E+02
1.700000E+02
1.700000E+02
1.700000E+02
1.700000E+02
1.700000E+02
1.700000E+02
1.700000E+02
1.700000E+02
1.700000E+02
1.700000E+02
1.700000E+02
1.700000E+02
1.700000E+02
1.700000E+02
1.700000E+02
1.700000E+02
1.700000E+02
1.700000E+02
1.700000E+02
1.700000E+02
1.700000E+02
1.700000E+02
1.700000E+02
1.750000E+02
1.750000E+02
1.750000E+02
1.750000E+02
1.750000E+02
1.750000E+02
1.750000E+02
1.750000E+02
1.750000E+02
1.750000E+02
1.750000E+02
1.750000E+02
1.750000E+02
1.750000E+02
1.750000E+02
1.750000E+02
1.750000E+02
1.750000E+02
1.750000E+02
1.750000E+02
1.750000E+02
1.750000E+02
1.750000E+02
1.750000E+02
1.750000E+02
1.750000E+02
1.750000E+02
1.750000E+02
1.750000E+02
1.750000E+02
1.750000E+02
1.750000E+02
1.750000E+02
1.750000E+02
1.750000E+02
1.750000E+02
1.750000E+02
1.750000E+02
1.750000E+02
1.750000E+02
1.750000E+02
1.750000E+02
1.750000E+02
1.750000E+02
1.750000E+02
1.750000E+02
1.750000E+02
1.750000E+02
1.750000E+02
1.750000E+02
1.750000E+02
1.750000E+02
1.750000E+02
1.750000E+02
1.750000E+02
1.750000E+02
1.750000E+02
1.750000E+02
1.750000E+02
1.750000E+02
1.750000E+02
1.750000E+02
1.750000E+02
1.750000E+02
1.750000E+02
1.750000E+02
1.750000E+02
1.750000E+02
1.750000E+02
1.750000E+02
1.750000E+02
1.750000E+02
1.750000E+02
1.750000E+02
1.750000E+02
1.750000E+02
1.750000E+02
1.750000E+02
1.750000E+02
1.750000E+02
1.750000E+02
1.750000E+02
1.750000E+02
1.750000E+02
1.750000E+02
1.750000E+02
1.750000E+02
1.750000E+02
1.750000E+02
1.750000E+02
1.750000E+02
1.750000E+02
1.750000E+02
1.750000E+02
1.750000E+02
1.750000E+02
1.750000E+02
1.750000E+02
1.750000E+02
1.750000E+02
1.750000E+02
1.750000E+02
1.750000E+02
1.750000E+02
1.750000E+02
1.750000E+02
1.750000E+02
1.750000E+02
1.750000E+02
1.750000E+02
1.750000E+02
1.750000E+02
1.750000E+02
1.750000E+02
1.750000E+02
1.750000E+02
1.750000E+02
1.750000E+02
1.750000E+02
1.750000E+02
1.750000E+02
1.750000E+02
1.750000E+02
1.750000E+02
1.750000E+02
1.750000E+02
1.750000E+02
1.750000E+02
1.750000E+02
1.750000E+02
1.750000E+02
1.750000E+02
1.750000E+02
1.750000E+02
1.750000E+02
1.750000E+02
1.750000E+02
1.750000E+02
1.750000E+02
1.750000E+02
1.750000E+02
1.750000E+02
1.750000E+02
1.750000E+02
1.750000E+02
1.750000E+02
1.750000E+02
1.750000E+02
1.750000E+02
1.750000E+02
1.750000E+02
1.750000E+02
1.750000E+02
1.750000E+02
1.750000E+02
1.750000E+02
1.750000E+02
1.750000E+02
1.750000E+02
1.750000E+02
1.750000E+02
1.750000E+02
1.750000E+02
1.750000E+02
1.750000E+02
1.750000E+02
1.750000E+02
1.750000E+02
1.750000E+02
1.750000E+02
1.750000E+02
1.750000E+02
1.750000E+02
1.750000E+02
1.750000E+02
1.750000E+02
1.750000E+02
1.750000E+02
1.750000E+02
1.750000E+02
1.750000E+02
1.750000E+02
1.750000E+02
1.750000E+02
1.750000E+02
1.750000E+02
1.750000E+02
1.750000E+02
1.750000E+02
1.750000E+02
1.750000E+02
1.750000E+02
1.750000E+02
1.750000E+02
1.750000E+02
1.750000E+02
1.750000E+02
1.750000E+02
1.750000E+02
1.750000E+02
1.750000E+02
1.800000E+02
1.800000E+02
1.800000E+02
1.800000E+02
1.800000E+02
1.800000E+02
1.800000E+02
1.800000E+02
1.800000E+02
1.800000E+02
1.800000E+02
1.800000E+02
1.800000E+02
1.800000E+02
1.800000E+02
1.800000E+02
1.800000E+02
1.800000E+02
1.800000E+02
1.800000E+02
1.800000E+02
1.800000E+02
1.800000E+02
1.800000E+02
1.800000E+02
1.800000E+02
1.800000E+02
1.800000E+02
1.800000E+02
1.800000E+02
1.800000E+02
1.800000E+02
1.800000E+02
1.800000E+02
1.800000E+02
1.800000E+02
1.800000E+02
1.800000E+02
1.800000E+02
1.800000E+02
1.800000E+02
1.800000E+02
1.800000E+02
1.800000E+02
1.800000E+02
1.800000E+02
1.800000E+02
1.800000E+02
1.800000E+02
1.800000E+02
1.800000E+02
1.800000E+02
1.800000E+02
1.800000E+02
1.800000E+02
1.800000E+02
1.800000E+02
1.800000E+02
1.800000E+02
1.800000E+02
1.800000E+02
1.800000E+02
1.800000E+02
1.800000E+02
1.800000E+02
1.800000E+02
1.800000E+02
1.800000E+02
1.800000E+02
1.800000E+02
1.800000E+02
1.800000E+02
1.800000E+02
1.800000E+02
1.800000E+02
1.800000E+02
1.800000E+02
1.800000E+02
1.800000E+02
1.800000E+02
1.800000E+02
1.800000E+02
1.800000E+02
1.800000E+02
1.800000E+02
1.800000E+02
1.800000E+02
1.800000E+02
1.800000E+02
1.800000E+02
1.800000E+02
1.800000E+02
1.800000E+02
1.800000E+02
1.800000E+02
1.800000E+02
1.800000E+02
1.800000E+02
1.800000E+02
1.800000E+02
1.800000E+02
1.800000E+02
1.800000E+02
1.800000E+02
1.800000E+02
1.800000E+02
1.800000E+02
1.800000E+02
1.800000E+02
1.800000E+02
1.800000E+02
1.800000E+02
1.800000E+02
1.800000E+02
1.800000E+02
1.800000E+02
1.800000E+02
1.800000E+02
1.800000E+02
1.800000E+02
1.800000E+02
1.800000E+02
1.800000E+02
1.800000E+02
1.800000E+02
1.800000E+02
1.800000E+02
1.800000E+02
1.800000E+02
1.800000E+02
1.800000E+02
1.800000E+02
1.800000E+02
1.800000E+02
1.800000E+02
1.800000E+02
1.800000E+02
1.800000E+02
1.800000E+02
1.800000E+02
1.800000E+02
1.800000E+02
1.800000E+02
1.800000E+02
1.800000E+02
1.800000E+02
1.800000E+02
1.800000E+02
1.800000E+02
1.800000E+02
1.800000E+02
1.800000E+02
1.800000E+02
1.800000E+02
1.800000E+02
1.800000E+02
1.800000E+02
1.800000E+02
1.800000E+02
1.800000E+02
1.800000E+02
1.800000E+02
1.800000E+02
1.800000E+02
1.800000E+02
1.800000E+02
1.800000E+02
1.800000E+02
1.800000E+02
1.800000E+02
1.800000E+02
1.800000E+02
1.800000E+02
1.800000E+02
1.800000E+02
1.800000E+02
1.800000E+02
1.800000E+02
1.800000E+02
1.800000E+02
1.800000E+02
1.800000E+02
1.800000E+02
1.800000E+02
1.800000E+02
1.800000E+02
1.800000E+02
1.800000E+02
1.800000E+02
1.800000E+02
1.800000E+02
1.800000E+02
1.800000E+02
1.800000E+02
1.800000E+02
1.800000E+02
1.800000E+02
1.800000E+02
1.800000E+02
1.800000E+02
1.800000E+02
1.850000E+02
1.850000E+02
1.850000E+02
1.850000E+02
1.850000E+02
1.850000E+02
1.850000E+02
1.850000E+02
1.850000E+02
1.850000E+02
1.850000E+02
1.850000E+02
1.850000E+02
1.850000E+02
1.850000E+02
1.850000E+02
1.850000E+02
1.850000E+02
1.850000E+02
1.850000E+02
1.850000E+02
1.850000E+02
1.850000E+02
1.850000E+02
1.850000E+02
1.850000E+02
1.850000E+02
1.850000E+02
1.850000E+02
1.850000E+02
1.850000E+02
1.850000E+02
1.850000E+02
1.850000E+02
1.850000E+02
1.850000E+02
1.850000E+02
1.850000E+02
1.850000E+02
1.850000E+02
1.850000E+02
1.850000E+02
1.850000E+02
1.850000E+02
1.850000E+02
1.850000E+02
1.850000E+02
1.850000E+02
1.850000E+02
1.850000E+02
1.850000E+02
1.850000E+02
1.850000E+02
1.850000E+02
1.850000E+02
1.850000E+02
1.850000E+02
1.850000E+02
1.850000E+02
1.850000E+02
1.850000E+02
1.850000E+02
1.850000E+02
1.850000E+02
1.850000E+02
1.850000E+02
1.850000E+02
1.850000E+02
1.850000E+02
1.850000E+02
1.850000E+02
1.850000E+02
1.850000E+02
1.850000E+02
1.850000E+02
1.850000E+02
1.850000E+02
1.850000E+02
1.850000E+02
1.850000E+02
1.850000E+02
1.850000E+02
1.850000E+02
1.850000E+02
1.850000E+02
1.850000E+02
1.850000E+02
1.850000E+02
1.850000E+02
1.850000E+02
1.850000E+02
1.850000E+02
1.850000E+02
1.850000E+02
1.850000E+02
1.850000E+02
1.850000E+02
1.850000E+02
1.850000E+02
1.850000E+02
1.850000E+02
1.850000E+02
1.850000E+02
1.850000E+02
1.850000E+02
1.850000E+02
1.850000E+02
1.850000E+02
1.850000E+02
1.850000E+02
1.850000E+02
1.850000E+02
1.850000E+02
1.850000E+02
1.850000E+02
1.850000E+02
1.850000E+02
1.850000E+02
1.850000E+02
1.850000E+02
1.850000E+02
1.850000E+02
1.850000E+02
1.850000E+02
1.850000E+02
1.850000E+02
1.850000E+02
1.850000E+02
1.850000E+02
1.850000E+02
1.850000E+02
1.850000E+02
1.850000E+02
1.850000E+02
1.850000E+02
1.850000E+02
1.850000E+02
1.850000E+02
1.850000E+02
1.850000E+02
1.850000E+02
1.850000E+02
1.850000E+02
1.850000E+02
1.850000E+02
1.850000E+02
1.850000E+02
1.850000E+02
1.850000E+02
1.850000E+02
1.850000E+02
1.850000E+02
1.850000E+02
1.850000E+02
1.850000E+02
1.850000E+02
1.850000E+02
1.850000E+02
1.850000E+02
1.850000E+02
1.850000E+02
1.850000E+02
1.850000E+02
1.850000E+02
1.850000E+02
1.850000E+02
1.850000E+02
1.850000E+02
1.850000E+02
1.850000E+02
1.850000E+02
1.850000E+02
1.850000E+02
1.850000E+02
1.850000E+02
1.850000E+02
1.850000E+02
1.850000E+02
1.850000E+02
1.850000E+02
1.850000E+02
1.850000E+02
1.850000E+02
1.850000E+02
1.850000E+02
1.850000E+02
1.850000E+02
1.850000E+02
1.850000E+02
1.850000E+02
1.850000E+02
1.850000E+02
1.850000E+02
1.850000E+02
1.850000E+02
1.850000E+02
1.850000E+02
1.850000E+02
1.850000E+02
1.850000E+02
1.850000E+02
1.900000E+02
1.900000E+02
1.900000E+02
1.900000E+02
1.900000E+02
1.900000E+02
1.900000E+02
1.900000E+02
1.900000E+02
1.900000E+02
1.900000E+02
1.900000E+02
1.900000E+02
1.900000E+02
1.900000E+02
1.900000E+02
1.900000E+02
1.900000E+02
1.900000E+02
1.900000E+02
1.900000E+02
1.900000E+02
1.900000E+02
1.900000E+02
1.900000E+02
1.900000E+02
1.900000E+02
1.900000E+02
1.900000E+02
1.900000E+02
1.900000E+02
1.900000E+02
1.900000E+02
1.900000E+02
1.900000E+02
1.900000E+02
1.900000E+02
1.900000E+02
1.900000E+02
1.900000E+02
1.900000E+02
1.900000E+02
1.900000E+02
1.900000E+02
1.900000E+02
1.900000E+02
1.900000E+02
1.900000E+02
1.900000E+02
1.900000E+02
1.900000E+02
1.900000E+02
1.900000E+02
1.900000E+02
1.900000E+02
1.900000E+02
1.900000E+02
1.900000E+02
1.900000E+02
1.900000E+02
1.900000E+02
1.900000E+02
1.900000E+02
1.900000E+02
1.900000E+02
1.900000E+02
1.900000E+02
1.900000E+02
1.900000E+02
1.900000E+02
1.900000E+02
1.900000E+02
1.900000E+02
1.900000E+02
1.900000E+02
1.900000E+02
1.900000E+02
1.900000E+02
1.900000E+02
1.900000E+02
1.900000E+02
1.900000E+02
1.900000E+02
1.900000E+02
1.900000E+02
1.900000E+02
1.900000E+02
1.900000E+02
1.900000E+02
1.900000E+02
1.900000E+02
1.900000E+02
1.900000E+02
1.900000E+02
1.900000E+02
1.900000E+02
1.900000E+02
1.900000E+02
1.900000E+02
1.900000E+02
1.900000E+02
1.900000E+02
1.900000E+02
1.900000E+02
1.900000E+02
1.900000E+02
1.900000E+02
1.900000E+02
1.900000E+02
1.900000E+02
1.900000E+02
1.900000E+02
1.900000E+02
1.900000E+02
1.900000E+02
1.900000E+02
1.900000E+02
1.900000E+02
1.900000E+02
1.900000E+02
1.900000E+02
1.900000E+02
1.900000E+02
1.900000E+02
1.900000E+02
1.900000E+02
1.900000E+02
1.900000E+02
1.900000E+02
1.900000E+02
1.900000E+02
1.900000E+02
1.900000E+02
1.900000E+02
1.900000E+02
1.900000E+02
1.900000E+02
1.900000E+02
1.900000E+02
1.900000E+02
1.900000E+02
1.900000E+02
1.900000E+02
1.900000E+02
1.900000E+02
1.900000E+02
1.900000E+02
1.900000E+02
1.900000E+02
1.900000E+02
1.900000E+02
1.900000E+02
1.900000E+02
1.900000E+02
1.900000E+02
1.900000E+02
1.900000E+02
1.900000E+02
1.900000E+02
1.900000E+02
1.900000E+02
1.900000E+02
1.900000E+02
1.900000E+02
1.900000E+02
1.900000E+02
1.900000E+02
1.900000E+02
1.900000E+02
1.900000E+02
1.900000E+02
1.900000E+02
1.900000E+02
1.900000E+02
1.900000E+02
1.900000E+02
1.900000E+02
1.900000E+02
1.900000E+02
1.900000E+02
1.900000E+02
1.900000E+02
1.900000E+02
1.900000E+02
1.900000E+02
1.900000E+02
1.900000E+02
1.900000E+02
1.900000E+02
1.900000E+02
1.900000E+02
1.900000E+02
1.900000E+02
1.900000E+02
1.900000E+02
1.900000E+02
1.900000E+02
1.900000E+02
1.900000E+02
1.900000E+02
1.900000E+02
1.950000E+02
1.950000E+02
1.950000E+02
1.950000E+02
1.950000E+02
1.950000E+02
1.950000E+02
1.950000E+02
1.950000E+02
1.950000E+02
1.950000E+02
1.950000E+02
1.950000E+02
1.950000E+02
1.950000E+02
1.950000E+02
1.950000E+02
1.950000E+02
1.950000E+02
1.950000E+02
1.950000E+02
1.950000E+02
1.950000E+02
1.950000E+02
1.950000E+02
1.950000E+02
1.950000E+02
1.950000E+02
1.950000E+02
1.950000E+02
1.950000E+02
1.950000E+02
1.950000E+02
1.950000E+02
1.950000E+02
1.950000E+02
1.950000E+02
1.950000E+02
1.950000E+02
1.950000E+02
1.950000E+02
1.950000E+02
1.950000E+02
1.950000E+02
1.950000E+02
1.950000E+02
1.950000E+02
1.950000E+02
1.950000E+02
1.950000E+02
1.950000E+02
1.950000E+02
1.950000E+02
1.950000E+02
1.950000E+02
1.950000E+02
1.950000E+02
1.950000E+02
1.950000E+02
1.950000E+02
1.950000E+02
1.950000E+02
1.950000E+02
1.950000E+02
1.950000E+02
1.950000E+02
1.950000E+02
1.950000E+02
1.950000E+02
1.950000E+02
1.950000E+02
1.950000E+02
1.950000E+02
1.950000E+02
1.950000E+02
1.950000E+02
1.950000E+02
1.950000E+02
1.950000E+02
1.950000E+02
1.950000E+02
1.950000E+02
1.950000E+02
1.950000E+02
1.950000E+02
1.950000E+02
1.950000E+02
1.950000E+02
1.950000E+02
1.950000E+02
1.950000E+02
1.950000E+02
1.950000E+02
1.950000E+02
1.950000E+02
1.950000E+02
1.950000E+02
1.950000E+02
1.950000E+02
1.950000E+02
1.950000E+02
1.950000E+02
1.950000E+02
1.950000E+02
1.950000E+02
1.950000E+02
1.950000E+02
1.950000E+02
1.950000E+02
1.950000E+02
1.950000E+02
1.950000E+02
1.950000E+02
1.950000E+02
1.950000E+02
1.950000E+02
1.950000E+02
1.950000E+02
1.950000E+02
1.950000E+02
1.950000E+02
1.950000E+02
1.950000E+02
1.950000E+02
1.950000E+02
1.950000E+02
1.950000E+02
1.950000E+02
1.950000E+02
1.950000E+02
1.950000E+02
1.950000E+02
1.950000E+02
1.950000E+02
1.950000E+02
1.950000E+02
1.950000E+02
1.950000E+02
1.950000E+02
1.950000E+02
1.950000E+02
1.950000E+02
1.950000E+02
1.950000E+02
1.950000E+02
1.950000E+02
1.950000E+02
1.950000E+02
1.950000E+02
1.950000E+02
1.950000E+02
1.950000E+02
1.950000E+02
1.950000E+02
1.950000E+02
1.950000E+02
1.950000E+02
1.950000E+02
1.950000E+02
1.950000E+02
1.950000E+02
1.950000E+02
1.950000E+02
1.950000E+02
1.950000E+02
1.950000E+02
1.950000E+02
1.950000E+02
1.950000E+02
1.950000E+02
1.950000E+02
1.950000E+02
1.950000E+02
1.950000E+02
1.950000E+02
1.950000E+02
1.950000E+02
1.950000E+02
1.950000E+02
1.950000E+02
1.950000E+02
1.950000E+02
1.950000E+02
1.950000E+02
1.950000E+02
1.950000E+02
1.950000E+02
1.950000E+02
1.950000E+02
1.950000E+02
1.950000E+02
1.950000E+02
1.950000E+02
1.950000E+02
1.950000E+02
1.950000E+02
1.950000E+02
1.950000E+02
1.950000E+02
1.950000E+02
1.950000E+02
2.000000E+02
2.000000E+02
2.000000E+02
2.000000E+02
2.000000E+02
2.000000E+02
2.000000E+02
2.000000E+02
2.000000E+02
2.000000E+02
2.000000E+02
2.000000E+02
2.000000E+02
2.000000E+02
2.000000E+02
2.000000E+02
2.000000E+02
2.000000E+02
2.000000E+02
2.000000E+02
2.000000E+02
2.000000E+02
2.000000E+02
2.000000E+02
2.000000E+02
2.000000E+02
2.000000E+02
2.000000E+02
2.000000E+02
2.000000E+02
2.000000E+02
2.000000E+02
2.000000E+02
2.000000E+02
2.000000E+02
2.000000E+02
2.000000E+02
2.000000E+02
2.000000E+02
2.000000E+02
2.000000E+02
2.000000E+02
2.000000E+02
2.000000E+02
2.000000E+02
2.000000E+02
2.000000E+02
2.000000E+02
2.000000E+02
2.000000E+02
2.000000E+02
2.000000E+02
2.000000E+02
2.000000E+02
2.000000E+02
2.000000E+02
2.000000E+02
2.000000E+02
2.000000E+02
2.000000E+02
2.000000E+02
2.000000E+02
2.000000E+02
2.000000E+02
2.000000E+02
2.000000E+02
2.000000E+02
2.000000E+02
2.000000E+02
2.000000E+02
2.000000E+02
2.000000E+02
2.000000E+02
2.000000E+02
2.000000E+02
2.000000E+02
2.000000E+02
2.000000E+02
2.000000E+02
2.000000E+02
2.000000E+02
2.000000E+02
2.000000E+02
2.000000E+02
2.000000E+02
2.000000E+02
2.000000E+02
2.000000E+02
2.000000E+02
2.000000E+02
2.000000E+02
2.000000E+02
2.000000E+02
2.000000E+02
2.000000E+02
2.000000E+02
2.000000E+02
2.000000E+02
2.000000E+02
2.000000E+02
2.000000E+02
2.000000E+02
2.000000E+02
2.000000E+02
2.000000E+02
2.000000E+02
2.000000E+02
2.000000E+02
2.000000E+02
2.000000E+02
2.000000E+02
2.000000E+02
2.000000E+02
2.000000E+02
2.000000E+02
2.000000E+02
2.000000E+02
2.000000E+02
2.000000E+02
2.000000E+02
2.000000E+02
2.000000E+02
2.000000E+02
2.000000E+02
2.000000E+02
2.000000E+02
2.000000E+02
2.000000E+02
2.000000E+02
2.000000E+02
2.000000E+02
2.000000E+02
2.000000E+02
2.000000E+02
2.000000E+02
2.000000E+02
2.000000E+02
2.000000E+02
2.000000E+02
2.000000E+02
2.000000E+02
2.000000E+02
2.000000E+02
2.000000E+02
2.000000E+02
2.000000E+02
2.000000E+02
2.000000E+02
2.000000E+02
2.000000E+02
2.000000E+02
2.000000E+02
2.000000E+02
2.000000E+02
2.000000E+02
2.000000E+02
2.000000E+02
2.000000E+02
2.000000E+02
2.000000E+02
2.000000E+02
2.000000E+02
2.000000E+02
2.000000E+02
2.000000E+02
2.000000E+02
2.000000E+02
2.000000E+02
2.000000E+02
2.000000E+02
2.000000E+02
2.000000E+02
2.000000E+02
2.000000E+02
2.000000E+02
2.000000E+02
2.000000E+02
2.000000E+02
2.000000E+02
2.000000E+02
2.000000E+02
2.000000E+02
2.000000E+02
2.000000E+02
2.000000E+02
2.000000E+02
2.000000E+02
2.000000E+02
2.000000E+02
2.000000E+02
2.000000E+02
2.000000E+02
2.000000E+02
2.000000E+02
2.000000E+02
2.000000E+02
2.000000E+02
2.000000E+02
2.000000E+02
2.000000E+02
2.000000E+02
2.050000E+02
2.050000E+02
2.050000E+02
2.050000E+02
2.050000E+02
2.050000E+02
2.050000E+02
2.050000E+02
2.050000E+02
2.050000E+02
2.050000E+02
2.050000E+02
2.050000E+02
2.050000E+02
2.050000E+02
2.050000E+02
2.050000E+02
2.050000E+02
2.050000E+02
2.050000E+02
2.050000E+02
2.050000E+02
2.050000E+02
2.050000E+02
2.050000E+02
2.050000E+02
2.050000E+02
2.050000E+02
2.050000E+02
2.050000E+02
2.050000E+02
2.050000E+02
2.050000E+02
2.050000E+02
2.050000E+02
2.050000E+02
2.050000E+02
2.050000E+02
2.050000E+02
2.050000E+02
2.050000E+02
2.050000E+02
2.050000E+02
2.050000E+02
2.050000E+02
2.050000E+02
2.050000E+02
2.050000E+02
2.050000E+02
2.050000E+02
2.050000E+02
2.050000E+02
2.050000E+02
2.050000E+02
2.050000E+02
2.050000E+02
2.050000E+02
2.050000E+02
2.050000E+02
2.050000E+02
2.050000E+02
2.050000E+02
2.050000E+02
2.050000E+02
2.050000E+02
2.050000E+02
2.050000E+02
2.050000E+02
2.050000E+02
2.050000E+02
2.050000E+02
2.050000E+02
2.050000E+02
2.050000E+02
2.050000E+02
2.050000E+02
2.050000E+02
2.050000E+02
2.050000E+02
2.050000E+02
2.050000E+02
2.050000E+02
2.050000E+02
2.050000E+02
2.050000E+02
2.050000E+02
2.050000E+02
2.050000E+02
2.050000E+02
2.050000E+02
2.050000E+02
2.050000E+02
2.050000E+02
2.050000E+02
2.050000E+02
2.050000E+02
2.050000E+02
2.050000E+02
2.050000E+02
2.050000E+02
2.050000E+02
2.050000E+02
2.050000E+02
2.050000E+02
2.050000E+02
2.050000E+02
2.050000E+02
2.050000E+02
2.050000E+02
2.050000E+02
2.050000E+02
2.050000E+02
2.050000E+02
2.050000E+02
2.050000E+02
2.050000E+02
2.050000E+02
2.050000E+02
2.050000E+02
2.050000E+02
2.050000E+02
2.050000E+02
2.050000E+02
2.050000E+02
2.050000E+02
2.050000E+02
2.050000E+02
2.050000E+02
2.050000E+02
2.050000E+02
2.050000E+02
2.050000E+02
2.050000E+02
2.050000E+02
2.050000E+02
2.050000E+02
2.050000E+02
2.050000E+02
2.050000E+02
2.050000E+02
2.050000E+02
2.050000E+02
2.050000E+02
2.050000E+02
2.050000E+02
2.050000E+02
2.050000E+02
2.050000E+02
2.050000E+02
2.050000E+02
2.050000E+02
2.050000E+02
2.050000E+02
2.050000E+02
2.050000E+02
2.050000E+02
2.050000E+02
2.050000E+02
2.050000E+02
2.050000E+02
2.050000E+02
2.050000E+02
2.050000E+02
2.050000E+02
2.050000E+02
2.050000E+02
2.050000E+02
2.050000E+02
2.050000E+02
2.050000E+02
2.050000E+02
2.050000E+02
2.050000E+02
2.050000E+02
2.050000E+02
2.050000E+02
2.050000E+02
2.050000E+02
2.050000E+02
2.050000E+02
2.050000E+02
2.050000E+02
2.050000E+02
2.050000E+02
2.050000E+02
2.050000E+02
2.050000E+02
2.050000E+02
2.050000E+02
2.050000E+02
2.050000E+02
2.050000E+02
2.050000E+02
2.050000E+02
2.050000E+02
2.050000E+02
2.050000E+02
2.050000E+02
2.050000E+02
2.050000E+02
2.050000E+02
2.100000E+02
2.100000E+02
2.100000E+02
2.100000E+02
2.100000E+02
2.100000E+02
2.100000E+02
2.100000E+02
2.100000E+02
2.100000E+02
2.100000E+02
2.100000E+02
2.100000E+02
2.100000E+02
2.100000E+02
2.100000E+02
2.100000E+02
2.100000E+02
2.100000E+02
2.100000E+02
2.100000E+02
2.100000E+02
2.100000E+02
2.100000E+02
2.100000E+02
2.100000E+02
2.100000E+02
2.100000E+02
2.100000E+02
2.100000E+02
2.100000E+02
2.100000E+02
2.100000E+02
2.100000E+02
2.100000E+02
2.100000E+02
2.100000E+02
2.100000E+02
2.100000E+02
2.100000E+02
2.100000E+02
2.100000E+02
2.100000E+02
2.100000E+02
2.100000E+02
2.100000E+02
2.100000E+02
2.100000E+02
2.100000E+02
2.100000E+02
2.100000E+02
2.100000E+02
2.100000E+02
2.100000E+02
2.100000E+02
2.100000E+02
2.100000E+02
2.100000E+02
2.100000E+02
2.100000E+02
2.100000E+02
2.100000E+02
2.100000E+02
2.100000E+02
2.100000E+02
2.100000E+02
2.100000E+02
2.100000E+02
2.100000E+02
2.100000E+02
2.100000E+02
2.100000E+02
2.100000E+02
2.100000E+02
2.100000E+02
2.100000E+02
2.100000E+02
2.100000E+02
2.100000E+02
2.100000E+02
2.100000E+02
2.100000E+02
2.100000E+02
2.100000E+02
2.100000E+02
2.100000E+02
2.100000E+02
2.100000E+02
2.100000E+02
2.100000E+02
2.100000E+02
2.100000E+02
2.100000E+02
2.100000E+02
2.100000E+02
2.100000E+02
2.100000E+02
2.100000E+02
2.100000E+02
2.100000E+02
2.100000E+02
2.100000E+02
2.100000E+02
2.100000E+02
2.100000E+02
2.100000E+02
2.100000E+02
2.100000E+02
2.100000E+02
2.100000E+02
2.100000E+02
2.100000E+02
2.100000E+02
2.100000E+02
2.100000E+02
2.100000E+02
2.100000E+02
2.100000E+02
2.100000E+02
2.100000E+02
2.100000E+02
2.100000E+02
2.100000E+02
2.100000E+02
2.100000E+02
2.100000E+02
2.100000E+02
2.100000E+02
2.100000E+02
2.100000E+02
2.100000E+02
2.100000E+02
2.100000E+02
2.100000E+02
2.100000E+02
2.100000E+02
2.100000E+02
2.100000E+02
2.100000E+02
2.100000E+02
2.100000E+02
2.100000E+02
2.100000E+02
2.100000E+02
2.100000E+02
2.100000E+02
2.100000E+02
2.100000E+02
2.100000E+02
2.100000E+02
2.100000E+02
2.100000E+02
2.100000E+02
2.100000E+02
2.100000E+02
2.100000E+02
2.100000E+02
2.100000E+02
2.100000E+02
2.100000E+02
2.100000E+02
2.100000E+02
2.100000E+02
2.100000E+02
2.100000E+02
2.100000E+02
2.100000E+02
2.100000E+02
2.100000E+02
2.100000E+02
2.100000E+02
2.100000E+02
2.100000E+02
2.100000E+02
2.100000E+02
2.100000E+02
2.100000E+02
2.100000E+02
2.100000E+02
2.100000E+02
2.100000E+02
2.100000E+02
2.100000E+02
2.100000E+02
2.100000E+02
2.100000E+02
2.100000E+02
2.100000E+02
2.100000E+02
2.100000E+02
2.100000E+02
2.100000E+02
2.100000E+02
2.100000E+02
2.100000E+02
2.100000E+02
2.100000E+02
2.100000E+02
2.100000E+02
2.100000E+02
2.100000E+02
2.150000E+02
2.150000E+02
2.150000E+02
2.150000E+02
2.150000E+02
2.150000E+02
2.150000E+02
2.150000E+02
2.150000E+02
2.150000E+02
2.150000E+02
2.150000E+02
2.150000E+02
2.150000E+02
2.150000E+02
2.150000E+02
2.150000E+02
2.150000E+02
2.150000E+02
2.150000E+02
2.150000E+02
2.150000E+02
2.150000E+02
2.150000E+02
2.150000E+02
2.150000E+02
2.150000E+02
2.150000E+02
2.150000E+02
2.150000E+02
2.150000E+02
2.150000E+02
2.150000E+02
2.150000E+02
2.150000E+02
2.150000E+02
2.150000E+02
2.150000E+02
2.150000E+02
2.150000E+02
2.150000E+02
2.150000E+02
2.150000E+02
2.150000E+02
2.150000E+02
2.150000E+02
2.150000E+02
2.150000E+02
2.150000E+02
2.150000E+02
2.150000E+02
2.150000E+02
2.150000E+02
2.150000E+02
2.150000E+02
2.150000E+02
2.150000E+02
2.150000E+02
2.150000E+02
2.150000E+02
2.150000E+02
2.150000E+02
2.150000E+02
2.150000E+02
2.150000E+02
2.150000E+02
2.150000E+02
2.150000E+02
2.150000E+02
2.150000E+02
2.150000E+02
2.150000E+02
2.150000E+02
2.150000E+02
2.150000E+02
2.150000E+02
2.150000E+02
2.150000E+02
2.150000E+02
2.150000E+02
2.150000E+02
2.150000E+02
2.150000E+02
2.150000E+02
2.150000E+02
2.150000E+02
2.150000E+02
2.150000E+02
2.150000E+02
2.150000E+02
2.150000E+02
2.150000E+02
2.150000E+02
2.150000E+02
2.150000E+02
2.150000E+02
2.150000E+02
2.150000E+02
2.150000E+02
2.150000E+02
2.150000E+02
2.150000E+02
2.150000E+02
2.150000E+02
2.150000E+02
2.150000E+02
2.150000E+02
2.150000E+02
2.150000E+02
2.150000E+02
2.150000E+02
2.150000E+02
2.150000E+02
2.150000E+02
2.150000E+02
2.150000E+02
2.150000E+02
2.150000E+02
2.150000E+02
2.150000E+02
2.150000E+02
2.150000E+02
2.150000E+02
2.150000E+02
2.150000E+02
2.150000E+02
2.150000E+02
2.150000E+02
2.150000E+02
2.150000E+02
2.150000E+02
2.150000E+02
2.150000E+02
2.150000E+02
2.150000E+02
2.150000E+02
2.150000E+02
2.150000E+02
2.150000E+02
2.150000E+02
2.150000E+02
2.150000E+02
2.150000E+02
2.150000E+02
2.150000E+02
2.150000E+02
2.150000E+02
2.150000E+02
2.150000E+02
2.150000E+02
2.150000E+02
2.150000E+02
2.150000E+02
2.150000E+02
2.150000E+02
2.150000E+02
2.150000E+02
2.150000E+02
2.150000E+02
2.150000E+02
2.150000E+02
2.150000E+02
2.150000E+02
2.150000E+02
2.150000E+02
2.150000E+02
2.150000E+02
2.150000E+02
2.150000E+02
2.150000E+02
2.150000E+02
2.150000E+02
2.150000E+02
2.150000E+02
2.150000E+02
2.150000E+02
2.150000E+02
2.150000E+02
2.150000E+02
2.150000E+02
2.150000E+02
2.150000E+02
2.150000E+02
2.150000E+02
2.150000E+02
2.150000E+02
2.150000E+02
2.150000E+02
2.150000E+02
2.150000E+02
2.150000E+02
2.150000E+02
2.150000E+02
2.150000E+02
2.150000E+02
2.150000E+02
2.150000E+02
2.150000E+02
2.150000E+02
2.150000E+02
2.150000E+02
2.200000E+02
2.200000E+02
2.200000E+02
2.200000E+02
2.200000E+02
2.200000E+02
2.200000E+02
2.200000E+02
2.200000E+02
2.200000E+02
2.200000E+02
2.200000E+02
2.200000E+02
2.200000E+02
2.200000E+02
2.200000E+02
2.200000E+02
2.200000E+02
2.200000E+02
2.200000E+02
2.200000E+02
2.200000E+02
2.200000E+02
2.200000E+02
2.200000E+02
2.200000E+02
2.200000E+02
2.200000E+02
2.200000E+02
2.200000E+02
2.200000E+02
2.200000E+02
2.200000E+02
2.200000E+02
2.200000E+02
2.200000E+02
2.200000E+02
2.200000E+02
2.200000E+02
2.200000E+02
2.200000E+02
2.200000E+02
2.200000E+02
2.200000E+02
2.200000E+02
2.200000E+02
2.200000E+02
2.200000E+02
2.200000E+02
2.200000E+02
2.200000E+02
2.200000E+02
2.200000E+02
2.200000E+02
2.200000E+02
2.200000E+02
2.200000E+02
2.200000E+02
2.200000E+02
2.200000E+02
2.200000E+02
2.200000E+02
2.200000E+02
2.200000E+02
2.200000E+02
2.200000E+02
2.200000E+02
2.200000E+02
2.200000E+02
2.200000E+02
2.200000E+02
2.200000E+02
2.200000E+02
2.200000E+02
2.200000E+02
2.200000E+02
2.200000E+02
2.200000E+02
2.200000E+02
2.200000E+02
2.200000E+02
2.200000E+02
2.200000E+02
2.200000E+02
2.200000E+02
2.200000E+02
2.200000E+02
2.200000E+02
2.200000E+02
2.200000E+02
2.200000E+02
2.200000E+02
2.200000E+02
2.200000E+02
2.200000E+02
2.200000E+02
2.200000E+02
2.200000E+02
2.200000E+02
2.200000E+02
2.200000E+02
2.200000E+02
2.200000E+02
2.200000E+02
2.200000E+02
2.200000E+02
2.200000E+02
2.200000E+02
2.200000E+02
2.200000E+02
2.200000E+02
2.200000E+02
2.200000E+02
2.200000E+02
2.200000E+02
2.200000E+02
2.200000E+02
2.200000E+02
2.200000E+02
2.200000E+02
2.200000E+02
2.200000E+02
2.200000E+02
2.200000E+02
2.200000E+02
2.200000E+02
2.200000E+02
2.200000E+02
2.200000E+02
2.200000E+02
2.200000E+02
2.200000E+02
2.200000E+02
2.200000E+02
2.200000E+02
2.200000E+02
2.200000E+02
2.200000E+02
2.200000E+02
2.200000E+02
2.200000E+02
2.200000E+02
2.200000E+02
2.200000E+02
2.200000E+02
2.200000E+02
2.200000E+02
2.200000E+02
2.200000E+02
2.200000E+02
2.200000E+02
2.200000E+02
2.200000E+02
2.200000E+02
2.200000E+02
2.200000E+02
2.200000E+02
2.200000E+02
2.200000E+02
2.200000E+02
2.200000E+02
2.200000E+02
2.200000E+02
2.200000E+02
2.200000E+02
2.200000E+02
2.200000E+02
2.200000E+02
2.200000E+02
2.200000E+02
2.200000E+02
2.200000E+02
2.200000E+02
2.200000E+02
2.200000E+02
2.200000E+02
2.200000E+02
2.200000E+02
2.200000E+02
2.200000E+02
2.200000E+02
2.200000E+02
2.200000E+02
2.200000E+02
2.200000E+02
2.200000E+02
2.200000E+02
2.200000E+02
2.200000E+02
2.200000E+02
2.200000E+02
2.200000E+02
2.200000E+02
2.200000E+02
2.200000E+02
2.200000E+02
2.200000E+02
2.200000E+02
2.200000E+02
2.200000E+02
2.200000E+02
2.250000E+02
2.250000E+02
2.250000E+02
2.250000E+02
2.250000E+02
2.250000E+02
2.250000E+02
2.250000E+02
2.250000E+02
2.250000E+02
2.250000E+02
2.250000E+02
2.250000E+02
2.250000E+02
2.250000E+02
2.250000E+02
2.250000E+02
2.250000E+02
2.250000E+02
2.250000E+02
2.250000E+02
2.250000E+02
2.250000E+02
2.250000E+02
2.250000E+02
2.250000E+02
2.250000E+02
2.250000E+02
2.250000E+02
2.250000E+02
2.250000E+02
2.250000E+02
2.250000E+02
2.250000E+02
2.250000E+02
2.250000E+02
2.250000E+02
2.250000E+02
2.250000E+02
2.250000E+02
2.250000E+02
2.250000E+02
2.250000E+02
2.250000E+02
2.250000E+02
2.250000E+02
2.250000E+02
2.250000E+02
2.250000E+02
2.250000E+02
2.250000E+02
2.250000E+02
2.250000E+02
2.250000E+02
2.250000E+02
2.250000E+02
2.250000E+02
2.250000E+02
2.250000E+02
2.250000E+02
2.250000E+02
2.250000E+02
2.250000E+02
2.250000E+02
2.250000E+02
2.250000E+02
2.250000E+02
2.250000E+02
2.250000E+02
2.250000E+02
2.250000E+02
2.250000E+02
2.250000E+02
2.250000E+02
2.250000E+02
2.250000E+02
2.250000E+02
2.250000E+02
2.250000E+02
2.250000E+02
2.250000E+02
2.250000E+02
2.250000E+02
2.250000E+02
2.250000E+02
2.250000E+02
2.250000E+02
2.250000E+02
2.250000E+02
2.250000E+02
2.250000E+02
2.250000E+02
2.250000E+02
2.250000E+02
2.250000E+02
2.250000E+02
2.250000E+02
2.250000E+02
2.250000E+02
2.250000E+02
2.250000E+02
2.250000E+02
2.250000E+02
2.250000E+02
2.250000E+02
2.250000E+02
2.250000E+02
2.250000E+02
2.250000E+02
2.250000E+02
2.250000E+02
2.250000E+02
2.250000E+02
2.250000E+02
2.250000E+02
2.250000E+02
2.250000E+02
2.250000E+02
2.250000E+02
2.250000E+02
2.250000E+02
2.250000E+02
2.250000E+02
2.250000E+02
2.250000E+02
2.250000E+02
2.250000E+02
2.250000E+02
2.250000E+02
2.250000E+02
2.250000E+02
2.250000E+02
2.250000E+02
2.250000E+02
2.250000E+02
2.250000E+02
2.250000E+02
2.250000E+02
2.250000E+02
2.250000E+02
2.250000E+02
2.250000E+02
2.250000E+02
2.250000E+02
2.250000E+02
2.250000E+02
2.250000E+02
2.250000E+02
2.250000E+02
2.250000E+02
2.250000E+02
2.250000E+02
2.250000E+02
2.250000E+02
2.250000E+02
2.250000E+02
2.250000E+02
2.250000E+02
2.250000E+02
2.250000E+02
2.250000E+02
2.250000E+02
2.250000E+02
2.250000E+02
2.250000E+02
2.250000E+02
2.250000E+02
2.250000E+02
2.250000E+02
2.250000E+02
2.250000E+02
2.250000E+02
2.250000E+02
2.250000E+02
2.250000E+02
2.250000E+02
2.250000E+02
2.250000E+02
2.250000E+02
2.250000E+02
2.250000E+02
2.250000E+02
2.250000E+02
2.250000E+02
2.250000E+02
2.250000E+02
2.250000E+02
2.250000E+02
2.250000E+02
2.250000E+02
2.250000E+02
2.250000E+02
2.250000E+02
2.250000E+02
2.250000E+02
2.250000E+02
2.250000E+02
2.250000E+02
2.250000E+02
2.250000E+02
2.250000E+02
2.300000E+02
2.300000E+02
2.300000E+02
2.300000E+02
2.300000E+02
2.300000E+02
2.300000E+02
2.300000E+02
2.300000E+02
2.300000E+02
2.300000E+02
2.300000E+02
2.300000E+02
2.300000E+02
2.300000E+02
2.300000E+02
2.300000E+02
2.300000E+02
2.300000E+02
2.300000E+02
2.300000E+02
2.300000E+02
2.300000E+02
2.300000E+02
2.300000E+02
2.300000E+02
2.300000E+02
2.300000E+02
2.300000E+02
2.300000E+02
2.300000E+02
2.300000E+02
2.300000E+02
2.300000E+02
2.300000E+02
2.300000E+02
2.300000E+02
2.300000E+02
2.300000E+02
2.300000E+02
2.300000E+02
2.300000E+02
2.300000E+02
2.300000E+02
2.300000E+02
2.300000E+02
2.300000E+02
2.300000E+02
2.300000E+02
2.300000E+02
2.300000E+02
2.300000E+02
2.300000E+02
2.300000E+02
2.300000E+02
2.300000E+02
2.300000E+02
2.300000E+02
2.300000E+02
2.300000E+02
2.300000E+02
2.300000E+02
2.300000E+02
2.300000E+02
2.300000E+02
2.300000E+02
2.300000E+02
2.300000E+02
2.300000E+02
2.300000E+02
2.300000E+02
2.300000E+02
2.300000E+02
2.300000E+02
2.300000E+02
2.300000E+02
2.300000E+02
2.300000E+02
2.300000E+02
2.300000E+02
2.300000E+02
2.300000E+02
2.300000E+02
2.300000E+02
2.300000E+02
2.300000E+02
2.300000E+02
2.300000E+02
2.300000E+02
2.300000E+02
2.300000E+02
2.300000E+02
2.300000E+02
2.300000E+02
2.300000E+02
2.300000E+02
2.300000E+02
2.300000E+02
2.300000E+02
2.300000E+02
2.300000E+02
2.300000E+02
2.300000E+02
2.300000E+02
2.300000E+02
2.300000E+02
2.300000E+02
2.300000E+02
2.300000E+02
2.300000E+02
2.300000E+02
2.300000E+02
2.300000E+02
2.300000E+02
2.300000E+02
2.300000E+02
2.300000E+02
2.300000E+02
2.300000E+02
2.300000E+02
2.300000E+02
2.300000E+02
2.300000E+02
2.300000E+02
2.300000E+02
2.300000E+02
2.300000E+02
2.300000E+02
2.300000E+02
2.300000E+02
2.300000E+02
2.300000E+02
2.300000E+02
2.300000E+02
2.300000E+02
2.300000E+02
2.300000E+02
2.300000E+02
2.300000E+02
2.300000E+02
2.300000E+02
2.300000E+02
2.300000E+02
2.300000E+02
2.300000E+02
2.300000E+02
2.300000E+02
2.300000E+02
2.300000E+02
2.300000E+02
2.300000E+02
2.300000E+02
2.300000E+02
2.300000E+02
2.300000E+02
2.300000E+02
2.300000E+02
2.300000E+02
2.300000E+02
2.300000E+02
2.300000E+02
2.300000E+02
2.300000E+02
2.300000E+02
2.300000E+02
2.300000E+02
2.300000E+02
2.300000E+02
2.300000E+02
2.300000E+02
2.300000E+02
2.300000E+02
2.300000E+02
2.300000E+02
2.300000E+02
2.300000E+02
2.300000E+02
2.300000E+02
2.300000E+02
2.300000E+02
2.300000E+02
2.300000E+02
2.300000E+02
2.300000E+02
2.300000E+02
2.300000E+02
2.300000E+02
2.300000E+02
2.300000E+02
2.300000E+02
2.300000E+02
2.300000E+02
2.300000E+02
2.300000E+02
2.300000E+02
2.300000E+02
2.300000E+02
2.300000E+02
2.300000E+02
2.300000E+02
2.300000E+02
2.350000E+02
2.350000E+02
2.350000E+02
2.350000E+02
2.350000E+02
2.350000E+02
2.350000E+02
2.350000E+02
2.350000E+02
2.350000E+02
2.350000E+02
2.350000E+02
2.350000E+02
2.350000E+02
2.350000E+02
2.350000E+02
2.350000E+02
2.350000E+02
2.350000E+02
2.350000E+02
2.350000E+02
2.350000E+02
2.350000E+02
2.350000E+02
2.350000E+02
2.350000E+02
2.350000E+02
2.350000E+02
2.350000E+02
2.350000E+02
2.350000E+02
2.350000E+02
2.350000E+02
2.350000E+02
2.350000E+02
2.350000E+02
2.350000E+02
2.350000E+02
2.350000E+02
2.350000E+02
2.350000E+02
2.350000E+02
2.350000E+02
2.350000E+02
2.350000E+02
2.350000E+02
2.350000E+02
2.350000E+02
2.350000E+02
2.350000E+02
2.350000E+02
2.350000E+02
2.350000E+02
2.350000E+02
2.350000E+02
2.350000E+02
2.350000E+02
2.350000E+02
2.350000E+02
2.350000E+02
2.350000E+02
2.350000E+02
2.350000E+02
2.350000E+02
2.350000E+02
2.350000E+02
2.350000E+02
2.350000E+02
2.350000E+02
2.350000E+02
2.350000E+02
2.350000E+02
2.350000E+02
2.350000E+02
2.350000E+02
2.350000E+02
2.350000E+02
2.350000E+02
2.350000E+02
2.350000E+02
2.350000E+02
2.350000E+02
2.350000E+02
2.350000E+02
2.350000E+02
2.350000E+02
2.350000E+02
2.350000E+02
2.350000E+02
2.350000E+02
2.350000E+02
2.350000E+02
2.350000E+02
2.350000E+02
2.350000E+02
2.350000E+02
2.350000E+02
2.350000E+02
2.350000E+02
2.350000E+02
2.350000E+02
2.350000E+02
2.350000E+02
2.350000E+02
2.350000E+02
2.350000E+02
2.350000E+02
2.350000E+02
2.350000E+02
2.350000E+02
2.350000E+02
2.350000E+02
2.350000E+02
2.350000E+02
2.350000E+02
2.350000E+02
2.350000E+02
2.350000E+02
2.350000E+02
2.350000E+02
2.350000E+02
2.350000E+02
2.350000E+02
2.350000E+02
2.350000E+02
2.350000E+02
2.350000E+02
2.350000E+02
2.350000E+02
2.350000E+02
2.350000E+02
2.350000E+02
2.350000E+02
2.350000E+02
2.350000E+02
2.350000E+02
2.350000E+02
2.350000E+02
2.350000E+02
2.350000E+02
2.350000E+02
2.350000E+02
2.350000E+02
2.350000E+02
2.350000E+02
2.350000E+02
2.350000E+02
2.350000E+02
2.350000E+02
2.350000E+02
2.350000E+02
2.350000E+02
2.350000E+02
2.350000E+02
2.350000E+02
2.350000E+02
2.350000E+02
2.350000E+02
2.350000E+02
2.350000E+02
2.350000E+02
2.350000E+02
2.350000E+02
2.350000E+02
2.350000E+02
2.350000E+02
2.350000E+02
2.350000E+02
2.350000E+02
2.350000E+02
2.350000E+02
2.350000E+02
2.350000E+02
2.350000E+02
2.350000E+02
2.350000E+02
2.350000E+02
2.350000E+02
2.350000E+02
2.350000E+02
2.350000E+02
2.350000E+02
2.350000E+02
2.350000E+02
2.350000E+02
2.350000E+02
2.350000E+02
2.350000E+02
2.350000E+02
2.350000E+02
2.350000E+02
2.350000E+02
2.350000E+02
2.350000E+02
2.350000E+02
2.350000E+02
2.350000E+02
2.350000E+02
2.350000E+02
2.350000E+02
2.350000E+02
2.400000E+02
2.400000E+02
2.400000E+02
2.400000E+02
2.400000E+02
2.400000E+02
2.400000E+02
2.400000E+02
2.400000E+02
2.400000E+02
2.400000E+02
2.400000E+02
2.400000E+02
2.400000E+02
2.400000E+02
2.400000E+02
2.400000E+02
2.400000E+02
2.400000E+02
2.400000E+02
2.400000E+02
2.400000E+02
2.400000E+02
2.400000E+02
2.400000E+02
2.400000E+02
2.400000E+02
2.400000E+02
2.400000E+02
2.400000E+02
2.400000E+02
2.400000E+02
2.400000E+02
2.400000E+02
2.400000E+02
2.400000E+02
2.400000E+02
2.400000E+02
2.400000E+02
2.400000E+02
2.400000E+02
2.400000E+02
2.400000E+02
2.400000E+02
2.400000E+02
2.400000E+02
2.400000E+02
2.400000E+02
2.400000E+02
2.400000E+02
2.400000E+02
2.400000E+02
2.400000E+02
2.400000E+02
2.400000E+02
2.400000E+02
2.400000E+02
2.400000E+02
2.400000E+02
2.400000E+02
2.400000E+02
2.400000E+02
2.400000E+02
2.400000E+02
2.400000E+02
2.400000E+02
2.400000E+02
2.400000E+02
2.400000E+02
2.400000E+02
2.400000E+02
2.400000E+02
2.400000E+02
2.400000E+02
2.400000E+02
2.400000E+02
2.400000E+02
2.400000E+02
2.400000E+02
2.400000E+02
2.400000E+02
2.400000E+02
2.400000E+02
2.400000E+02
2.400000E+02
2.400000E+02
2.400000E+02
2.400000E+02
2.400000E+02
2.400000E+02
2.400000E+02
2.400000E+02
2.400000E+02
2.400000E+02
2.400000E+02
2.400000E+02
2.400000E+02
2.400000E+02
2.400000E+02
2.400000E+02
2.400000E+02
2.400000E+02
2.400000E+02
2.400000E+02
2.400000E+02
2.400000E+02
2.400000E+02
2.400000E+02
2.400000E+02
2.400000E+02
2.400000E+02
2.400000E+02
2.400000E+02
2.400000E+02
2.400000E+02
2.400000E+02
2.400000E+02
2.400000E+02
2.400000E+02
2.400000E+02
2.400000E+02
2.400000E+02
2.400000E+02
2.400000E+02
2.400000E+02
2.400000E+02
2.400000E+02
2.400000E+02
2.400000E+02
2.400000E+02
2.400000E+02
2.400000E+02
2.400000E+02
2.400000E+02
2.400000E+02
2.400000E+02
2.400000E+02
2.400000E+02
2.400000E+02
2.400000E+02
2.400000E+02
2.400000E+02
2.400000E+02
2.400000E+02
2.400000E+02
2.400000E+02
2.400000E+02
2.400000E+02
2.400000E+02
2.400000E+02
2.400000E+02
2.400000E+02
2.400000E+02
2.400000E+02
2.400000E+02
2.400000E+02
2.400000E+02
2.400000E+02
2.400000E+02
2.400000E+02
2.400000E+02
2.400000E+02
2.400000E+02
2.400000E+02
2.400000E+02
2.400000E+02
2.400000E+02
2.400000E+02
2.400000E+02
2.400000E+02
2.400000E+02
2.400000E+02
2.400000E+02
2.400000E+02
2.400000E+02
2.400000E+02
2.400000E+02
2.400000E+02
2.400000E+02
2.400000E+02
2.400000E+02
2.400000E+02
2.400000E+02
2.400000E+02
2.400000E+02
2.400000E+02
2.400000E+02
2.400000E+02
2.400000E+02
2.400000E+02
2.400000E+02
2.400000E+02
2.400000E+02
2.400000E+02
2.400000E+02
2.400000E+02
2.400000E+02
2.400000E+02
2.400000E+02
2.400000E+02
2.400000E+02
2.450000E+02
2.450000E+02
2.450000E+02
2.450000E+02
2.450000E+02
2.450000E+02
2.450000E+02
2.450000E+02
2.450000E+02
2.450000E+02
2.450000E+02
2.450000E+02
2.450000E+02
2.450000E+02
2.450000E+02
2.450000E+02
2.450000E+02
2.450000E+02
2.450000E+02
2.450000E+02
2.450000E+02
2.450000E+02
2.450000E+02
2.450000E+02
2.450000E+02
2.450000E+02
2.450000E+02
2.450000E+02
2.450000E+02
2.450000E+02
2.450000E+02
2.450000E+02
2.450000E+02
2.450000E+02
2.450000E+02
2.450000E+02
2.450000E+02
2.450000E+02
2.450000E+02
2.450000E+02
2.450000E+02
2.450000E+02
2.450000E+02
2.450000E+02
2.450000E+02
2.450000E+02
2.450000E+02
2.450000E+02
2.450000E+02
2.450000E+02
2.450000E+02
2.450000E+02
2.450000E+02
2.450000E+02
2.450000E+02
2.450000E+02
2.450000E+02
2.450000E+02
2.450000E+02
2.450000E+02
2.450000E+02
2.450000E+02
2.450000E+02
2.450000E+02
2.450000E+02
2.450000E+02
2.450000E+02
2.450000E+02
2.450000E+02
2.450000E+02
2.450000E+02
2.450000E+02
2.450000E+02
2.450000E+02
2.450000E+02
2.450000E+02
2.450000E+02
2.450000E+02
2.450000E+02
2.450000E+02
2.450000E+02
2.450000E+02
2.450000E+02
2.450000E+02
2.450000E+02
2.450000E+02
2.450000E+02
2.450000E+02
2.450000E+02
2.450000E+02
2.450000E+02
2.450000E+02
2.450000E+02
2.450000E+02
2.450000E+02
2.450000E+02
2.450000E+02
2.450000E+02
2.450000E+02
2.450000E+02
2.450000E+02
2.450000E+02
2.450000E+02
2.450000E+02
2.450000E+02
2.450000E+02
2.450000E+02
2.450000E+02
2.450000E+02
2.450000E+02
2.450000E+02
2.450000E+02
2.450000E+02
2.450000E+02
2.450000E+02
2.450000E+02
2.450000E+02
2.450000E+02
2.450000E+02
2.450000E+02
2.450000E+02
2.450000E+02
2.450000E+02
2.450000E+02
2.450000E+02
2.450000E+02
2.450000E+02
2.450000E+02
2.450000E+02
2.450000E+02
2.450000E+02
2.450000E+02
2.450000E+02
2.450000E+02
2.450000E+02
2.450000E+02
2.450000E+02
2.450000E+02
2.450000E+02
2.450000E+02
2.450000E+02
2.450000E+02
2.450000E+02
2.450000E+02
2.450000E+02
2.450000E+02
2.450000E+02
2.450000E+02
2.450000E+02
2.450000E+02
2.450000E+02
2.450000E+02
2.450000E+02
2.450000E+02
2.450000E+02
2.450000E+02
2.450000E+02
2.450000E+02
2.450000E+02
2.450000E+02
2.450000E+02
2.450000E+02
2.450000E+02
2.450000E+02
2.450000E+02
2.450000E+02
2.450000E+02
2.450000E+02
2.450000E+02
2.450000E+02
2.450000E+02
2.450000E+02
2.450000E+02
2.450000E+02
2.450000E+02
2.450000E+02
2.450000E+02
2.450000E+02
2.450000E+02
2.450000E+02
2.450000E+02
2.450000E+02
2.450000E+02
2.450000E+02
2.450000E+02
2.450000E+02
2.450000E+02
2.450000E+02
2.450000E+02
2.450000E+02
2.450000E+02
2.450000E+02
2.450000E+02
2.450000E+02
2.450000E+02
2.450000E+02
2.450000E+02
2.450000E+02
2.450000E+02
2.450000E+02
2.450000E+02
2.500000E+02
2.500000E+02
2.500000E+02
2.500000E+02
2.500000E+02
2.500000E+02
2.500000E+02
2.500000E+02
2.500000E+02
2.500000E+02
2.500000E+02
2.500000E+02
2.500000E+02
2.500000E+02
2.500000E+02
2.500000E+02
2.500000E+02
2.500000E+02
2.500000E+02
2.500000E+02
2.500000E+02
2.500000E+02
2.500000E+02
2.500000E+02
2.500000E+02
2.500000E+02
2.500000E+02
2.500000E+02
2.500000E+02
2.500000E+02
2.500000E+02
2.500000E+02
2.500000E+02
2.500000E+02
2.500000E+02
2.500000E+02
2.500000E+02
2.500000E+02
2.500000E+02
2.500000E+02
2.500000E+02
2.500000E+02
2.500000E+02
2.500000E+02
2.500000E+02
2.500000E+02
2.500000E+02
2.500000E+02
2.500000E+02
2.500000E+02
2.500000E+02
2.500000E+02
2.500000E+02
2.500000E+02
2.500000E+02
2.500000E+02
2.500000E+02
2.500000E+02
2.500000E+02
2.500000E+02
2.500000E+02
2.500000E+02
2.500000E+02
2.500000E+02
2.500000E+02
2.500000E+02
2.500000E+02
2.500000E+02
2.500000E+02
2.500000E+02
2.500000E+02
2.500000E+02
2.500000E+02
2.500000E+02
2.500000E+02
2.500000E+02
2.500000E+02
2.500000E+02
2.500000E+02
2.500000E+02
2.500000E+02
2.500000E+02
2.500000E+02
2.500000E+02
2.500000E+02
2.500000E+02
2.500000E+02
2.500000E+02
2.500000E+02
2.500000E+02
2.500000E+02
2.500000E+02
2.500000E+02
2.500000E+02
2.500000E+02
2.500000E+02
2.500000E+02
2.500000E+02
2.500000E+02
2.500000E+02
2.500000E+02
2.500000E+02
2.500000E+02
2.500000E+02
2.500000E+02
2.500000E+02
2.500000E+02
2.500000E+02
2.500000E+02
2.500000E+02
2.500000E+02
2.500000E+02
2.500000E+02
2.500000E+02
2.500000E+02
2.500000E+02
2.500000E+02
2.500000E+02
2.500000E+02
2.500000E+02
2.500000E+02
2.500000E+02
2.500000E+02
2.500000E+02
2.500000E+02
2.500000E+02
2.500000E+02
2.500000E+02
2.500000E+02
2.500000E+02
2.500000E+02
2.500000E+02
2.500000E+02
2.500000E+02
2.500000E+02
2.500000E+02
2.500000E+02
2.500000E+02
2.500000E+02
2.500000E+02
2.500000E+02
2.500000E+02
2.500000E+02
2.500000E+02
2.500000E+02
2.500000E+02
2.500000E+02
2.500000E+02
2.500000E+02
2.500000E+02
2.500000E+02
2.500000E+02
2.500000E+02
2.500000E+02
2.500000E+02
2.500000E+02
2.500000E+02
2.500000E+02
2.500000E+02
2.500000E+02
2.500000E+02
2.500000E+02
2.500000E+02
2.500000E+02
2.500000E+02
2.500000E+02
2.500000E+02
2.500000E+02
2.500000E+02
2.500000E+02
2.500000E+02
2.500000E+02
2.500000E+02
2.500000E+02
2.500000E+02
2.500000E+02
2.500000E+02
2.500000E+02
2.500000E+02
2.500000E+02
2.500000E+02
2.500000E+02
2.500000E+02
2.500000E+02
2.500000E+02
2.500000E+02
2.500000E+02
2.500000E+02
2.500000E+02
2.500000E+02
2.500000E+02
2.500000E+02
2.500000E+02
2.500000E+02
2.500000E+02
2.500000E+02
2.500000E+02
2.500000E+02
2.500000E+02
2.500000E+02
2.500000E+02
2.550000E+02
2.550000E+02
2.550000E+02
2.550000E+02
2.550000E+02
2.550000E+02
2.550000E+02
2.550000E+02
2.550000E+02
2.550000E+02
2.550000E+02
2.550000E+02
2.550000E+02
2.550000E+02
2.550000E+02
2.550000E+02
2.550000E+02
2.550000E+02
2.550000E+02
2.550000E+02
2.550000E+02
2.550000E+02
2.550000E+02
2.550000E+02
2.550000E+02
2.550000E+02
2.550000E+02
2.550000E+02
2.550000E+02
2.550000E+02
2.550000E+02
2.550000E+02
2.550000E+02
2.550000E+02
2.550000E+02
2.550000E+02
2.550000E+02
2.550000E+02
2.550000E+02
2.550000E+02
2.550000E+02
2.550000E+02
2.550000E+02
2.550000E+02
2.550000E+02
2.550000E+02
2.550000E+02
2.550000E+02
2.550000E+02
2.550000E+02
2.550000E+02
2.550000E+02
2.550000E+02
2.550000E+02
2.550000E+02
2.550000E+02
2.550000E+02
2.550000E+02
2.550000E+02
2.550000E+02
2.550000E+02
2.550000E+02
2.550000E+02
2.550000E+02
2.550000E+02
2.550000E+02
2.550000E+02
2.550000E+02
2.550000E+02
2.550000E+02
2.550000E+02
2.550000E+02
2.550000E+02
2.550000E+02
2.550000E+02
2.550000E+02
2.550000E+02
2.550000E+02
2.550000E+02
2.550000E+02
2.550000E+02
2.550000E+02
2.550000E+02
2.550000E+02
2.550000E+02
2.550000E+02
2.550000E+02
2.550000E+02
2.550000E+02
2.550000E+02
2.550000E+02
2.550000E+02
2.550000E+02
2.550000E+02
2.550000E+02
2.550000E+02
2.550000E+02
2.550000E+02
2.550000E+02
2.550000E+02
2.550000E+02
2.550000E+02
2.550000E+02
2.550000E+02
2.550000E+02
2.550000E+02
2.550000E+02
2.550000E+02
2.550000E+02
2.550000E+02
2.550000E+02
2.550000E+02
2.550000E+02
2.550000E+02
2.550000E+02
2.550000E+02
2.550000E+02
2.550000E+02
2.550000E+02
2.550000E+02
2.550000E+02
2.550000E+02
2.550000E+02
2.550000E+02
2.550000E+02
2.550000E+02
2.550000E+02
2.550000E+02
2.550000E+02
2.550000E+02
2.550000E+02
2.550000E+02
2.550000E+02
2.550000E+02
2.550000E+02
2.550000E+02
2.550000E+02
2.550000E+02
2.550000E+02
2.550000E+02
2.550000E+02
2.550000E+02
2.550000E+02
2.550000E+02
2.550000E+02
2.550000E+02
2.550000E+02
2.550000E+02
2.550000E+02
2.550000E+02
2.550000E+02
2.550000E+02
2.550000E+02
2.550000E+02
2.550000E+02
2.550000E+02
2.550000E+02
2.550000E+02
2.550000E+02
2.550000E+02
2.550000E+02
2.550000E+02
2.550000E+02
2.550000E+02
2.550000E+02
2.550000E+02
2.550000E+02
2.550000E+02
2.550000E+02
2.550000E+02
2.550000E+02
2.550000E+02
2.550000E+02
2.550000E+02
2.550000E+02
2.550000E+02
2.550000E+02
2.550000E+02
2.550000E+02
2.550000E+02
2.550000E+02
2.550000E+02
2.550000E+02
2.550000E+02
2.550000E+02
2.550000E+02
2.550000E+02
2.550000E+02
2.550000E+02
2.550000E+02
2.550000E+02
2.550000E+02
2.550000E+02
2.550000E+02
2.550000E+02
2.550000E+02
2.550000E+02
2.550000E+02
2.550000E+02
2.550000E+02
2.550000E+02
2.600000E+02
2.600000E+02
2.600000E+02
2.600000E+02
2.600000E+02
2.600000E+02
2.600000E+02
2.600000E+02
2.600000E+02
2.600000E+02
2.600000E+02
2.600000E+02
2.600000E+02
2.600000E+02
2.600000E+02
2.600000E+02
2.600000E+02
2.600000E+02
2.600000E+02
2.600000E+02
2.600000E+02
2.600000E+02
2.600000E+02
2.600000E+02
2.600000E+02
2.600000E+02
2.600000E+02
2.600000E+02
2.600000E+02
2.600000E+02
2.600000E+02
2.600000E+02
2.600000E+02
2.600000E+02
2.600000E+02
2.600000E+02
2.600000E+02
2.600000E+02
2.600000E+02
2.600000E+02
2.600000E+02
2.600000E+02
2.600000E+02
2.600000E+02
2.600000E+02
2.600000E+02
2.600000E+02
2.600000E+02
2.600000E+02
2.600000E+02
2.600000E+02
2.600000E+02
2.600000E+02
2.600000E+02
2.600000E+02
2.600000E+02
2.600000E+02
2.600000E+02
2.600000E+02
2.600000E+02
2.600000E+02
2.600000E+02
2.600000E+02
2.600000E+02
2.600000E+02
2.600000E+02
2.600000E+02
2.600000E+02
2.600000E+02
2.600000E+02
2.600000E+02
2.600000E+02
2.600000E+02
2.600000E+02
2.600000E+02
2.600000E+02
2.600000E+02
2.600000E+02
2.600000E+02
2.600000E+02
2.600000E+02
2.600000E+02
2.600000E+02
2.600000E+02
2.600000E+02
2.600000E+02
2.600000E+02
2.600000E+02
2.600000E+02
2.600000E+02
2.600000E+02
2.600000E+02
2.600000E+02
2.600000E+02
2.600000E+02
2.600000E+02
2.600000E+02
2.600000E+02
2.600000E+02
2.600000E+02
2.600000E+02
2.600000E+02
2.600000E+02
2.600000E+02
2.600000E+02
2.600000E+02
2.600000E+02
2.600000E+02
2.600000E+02
2.600000E+02
2.600000E+02
2.600000E+02
2.600000E+02
2.600000E+02
2.600000E+02
2.600000E+02
2.600000E+02
2.600000E+02
2.600000E+02
2.600000E+02
2.600000E+02
2.600000E+02
2.600000E+02
2.600000E+02
2.600000E+02
2.600000E+02
2.600000E+02
2.600000E+02
2.600000E+02
2.600000E+02
2.600000E+02
2.600000E+02
2.600000E+02
2.600000E+02
2.600000E+02
2.600000E+02
2.600000E+02
2.600000E+02
2.600000E+02
2.600000E+02
2.600000E+02
2.600000E+02
2.600000E+02
2.600000E+02
2.600000E+02
2.600000E+02
2.600000E+02
2.600000E+02
2.600000E+02
2.600000E+02
2.600000E+02
2.600000E+02
2.600000E+02
2.600000E+02
2.600000E+02
2.600000E+02
2.600000E+02
2.600000E+02
2.600000E+02
2.600000E+02
2.600000E+02
2.600000E+02
2.600000E+02
2.600000E+02
2.600000E+02
2.600000E+02
2.600000E+02
2.600000E+02
2.600000E+02
2.600000E+02
2.600000E+02
2.600000E+02
2.600000E+02
2.600000E+02
2.600000E+02
2.600000E+02
2.600000E+02
2.600000E+02
2.600000E+02
2.600000E+02
2.600000E+02
2.600000E+02
2.600000E+02
2.600000E+02
2.600000E+02
2.600000E+02
2.600000E+02
2.600000E+02
2.600000E+02
2.600000E+02
2.600000E+02
2.600000E+02
2.600000E+02
2.600000E+02
2.600000E+02
2.600000E+02
2.600000E+02
2.600000E+02
2.600000E+02
2.600000E+02
2.600000E+02
2.650000E+02
2.650000E+02
2.650000E+02
2.650000E+02
2.650000E+02
2.650000E+02
2.650000E+02
2.650000E+02
2.650000E+02
2.650000E+02
2.650000E+02
2.650000E+02
2.650000E+02
2.650000E+02
2.650000E+02
2.650000E+02
2.650000E+02
2.650000E+02
2.650000E+02
2.650000E+02
2.650000E+02
2.650000E+02
2.650000E+02
2.650000E+02
2.650000E+02
2.650000E+02
2.650000E+02
2.650000E+02
2.650000E+02
2.650000E+02
2.650000E+02
2.650000E+02
2.650000E+02
2.650000E+02
2.650000E+02
2.650000E+02
2.650000E+02
2.650000E+02
2.650000E+02
2.650000E+02
2.650000E+02
2.650000E+02
2.650000E+02
2.650000E+02
2.650000E+02
2.650000E+02
2.650000E+02
2.650000E+02
2.650000E+02
2.650000E+02
2.650000E+02
2.650000E+02
2.650000E+02
2.650000E+02
2.650000E+02
2.650000E+02
2.650000E+02
2.650000E+02
2.650000E+02
2.650000E+02
2.650000E+02
2.650000E+02
2.650000E+02
2.650000E+02
2.650000E+02
2.650000E+02
2.650000E+02
2.650000E+02
2.650000E+02
2.650000E+02
2.650000E+02
2.650000E+02
2.650000E+02
2.650000E+02
2.650000E+02
2.650000E+02
2.650000E+02
2.650000E+02
2.650000E+02
2.650000E+02
2.650000E+02
2.650000E+02
2.650000E+02
2.650000E+02
2.650000E+02
2.650000E+02
2.650000E+02
2.650000E+02
2.650000E+02
2.650000E+02
2.650000E+02
2.650000E+02
2.650000E+02
2.650000E+02
2.650000E+02
2.650000E+02
2.650000E+02
2.650000E+02
2.650000E+02
2.650000E+02
2.650000E+02
2.650000E+02
2.650000E+02
2.650000E+02
2.650000E+02
2.650000E+02
2.650000E+02
2.650000E+02
2.650000E+02
2.650000E+02
2.650000E+02
2.650000E+02
2.650000E+02
2.650000E+02
2.650000E+02
2.650000E+02
2.650000E+02
2.650000E+02
2.650000E+02
2.650000E+02
2.650000E+02
2.650000E+02
2.650000E+02
2.650000E+02
2.650000E+02
2.650000E+02
2.650000E+02
2.650000E+02
2.650000E+02
2.650000E+02
2.650000E+02
2.650000E+02
2.650000E+02
2.650000E+02
2.650000E+02
2.650000E+02
2.650000E+02
2.650000E+02
2.650000E+02
2.650000E+02
2.650000E+02
2.650000E+02
2.650000E+02
2.650000E+02
2.650000E+02
2.650000E+02
2.650000E+02
2.650000E+02
2.650000E+02
2.650000E+02
2.650000E+02
2.650000E+02
2.650000E+02
2.650000E+02
2.650000E+02
2.650000E+02
2.650000E+02
2.650000E+02
2.650000E+02
2.650000E+02
2.650000E+02
2.650000E+02
2.650000E+02
2.650000E+02
2.650000E+02
2.650000E+02
2.650000E+02
2.650000E+02
2.650000E+02
2.650000E+02
2.650000E+02
2.650000E+02
2.650000E+02
2.650000E+02
2.650000E+02
2.650000E+02
2.650000E+02
2.650000E+02
2.650000E+02
2.650000E+02
2.650000E+02
2.650000E+02
2.650000E+02
2.650000E+02
2.650000E+02
2.650000E+02
2.650000E+02
2.650000E+02
2.650000E+02
2.650000E+02
2.650000E+02
2.650000E+02
2.650000E+02
2.650000E+02
2.650000E+02
2.650000E+02
2.650000E+02
2.650000E+02
2.650000E+02
2.650000E+02
2.650000E+02
2.700000E+02
2.700000E+02
2.700000E+02
2.700000E+02
2.700000E+02
2.700000E+02
2.700000E+02
2.700000E+02
2.700000E+02
2.700000E+02
2.700000E+02
2.700000E+02
2.700000E+02
2.700000E+02
2.700000E+02
2.700000E+02
2.700000E+02
2.700000E+02
2.700000E+02
2.700000E+02
2.700000E+02
2.700000E+02
2.700000E+02
2.700000E+02
2.700000E+02
2.700000E+02
2.700000E+02
2.700000E+02
2.700000E+02
2.700000E+02
2.700000E+02
2.700000E+02
2.700000E+02
2.700000E+02
2.700000E+02
2.700000E+02
2.700000E+02
2.700000E+02
2.700000E+02
2.700000E+02
2.700000E+02
2.700000E+02
2.700000E+02
2.700000E+02
2.700000E+02
2.700000E+02
2.700000E+02
2.700000E+02
2.700000E+02
2.700000E+02
2.700000E+02
2.700000E+02
2.700000E+02
2.700000E+02
2.700000E+02
2.700000E+02
2.700000E+02
2.700000E+02
2.700000E+02
2.700000E+02
2.700000E+02
2.700000E+02
2.700000E+02
2.700000E+02
2.700000E+02
2.700000E+02
2.700000E+02
2.700000E+02
2.700000E+02
2.700000E+02
2.700000E+02
2.700000E+02
2.700000E+02
2.700000E+02
2.700000E+02
2.700000E+02
2.700000E+02
2.700000E+02
2.700000E+02
2.700000E+02
2.700000E+02
2.700000E+02
2.700000E+02
2.700000E+02
2.700000E+02
2.700000E+02
2.700000E+02
2.700000E+02
2.700000E+02
2.700000E+02
2.700000E+02
2.700000E+02
2.700000E+02
2.700000E+02
2.700000E+02
2.700000E+02
2.700000E+02
2.700000E+02
2.700000E+02
2.700000E+02
2.700000E+02
2.700000E+02
2.700000E+02
2.700000E+02
2.700000E+02
2.700000E+02
2.700000E+02
2.700000E+02
2.700000E+02
2.700000E+02
2.700000E+02
2.700000E+02
2.700000E+02
2.700000E+02
2.700000E+02
2.700000E+02
2.700000E+02
2.700000E+02
2.700000E+02
2.700000E+02
2.700000E+02
2.700000E+02
2.700000E+02
2.700000E+02
2.700000E+02
2.700000E+02
2.700000E+02
2.700000E+02
2.700000E+02
2.700000E+02
2.700000E+02
2.700000E+02
2.700000E+02
2.700000E+02
2.700000E+02
2.700000E+02
2.700000E+02
2.700000E+02
2.700000E+02
2.700000E+02
2.700000E+02
2.700000E+02
2.700000E+02
2.700000E+02
2.700000E+02
2.700000E+02
2.700000E+02
2.700000E+02
2.700000E+02
2.700000E+02
2.700000E+02
2.700000E+02
2.700000E+02
2.700000E+02
2.700000E+02
2.700000E+02
2.700000E+02
2.700000E+02
2.700000E+02
2.700000E+02
2.700000E+02
2.700000E+02
2.700000E+02
2.700000E+02
2.700000E+02
2.700000E+02
2.700000E+02
2.700000E+02
2.700000E+02
2.700000E+02
2.700000E+02
2.700000E+02
2.700000E+02
2.700000E+02
2.700000E+02
2.700000E+02
2.700000E+02
2.700000E+02
2.700000E+02
2.700000E+02
2.700000E+02
2.700000E+02
2.700000E+02
2.700000E+02
2.700000E+02
2.700000E+02
2.700000E+02
2.700000E+02
2.700000E+02
2.700000E+02
2.700000E+02
2.700000E+02
2.700000E+02
2.700000E+02
2.700000E+02
2.700000E+02
2.700000E+02
2.700000E+02
2.700000E+02
2.700000E+02
2.700000E+02
2.750000E+02
2.750000E+02
2.750000E+02
2.750000E+02
2.750000E+02
2.750000E+02
2.750000E+02
2.750000E+02
2.750000E+02
2.750000E+02
2.750000E+02
2.750000E+02
2.750000E+02
2.750000E+02
2.750000E+02
2.750000E+02
2.750000E+02
2.750000E+02
2.750000E+02
2.750000E+02
2.750000E+02
2.750000E+02
2.750000E+02
2.750000E+02
2.750000E+02
2.750000E+02
2.750000E+02
2.750000E+02
2.750000E+02
2.750000E+02
2.750000E+02
2.750000E+02
2.750000E+02
2.750000E+02
2.750000E+02
2.750000E+02
2.750000E+02
2.750000E+02
2.750000E+02
2.750000E+02
2.750000E+02
2.750000E+02
2.750000E+02
2.750000E+02
2.750000E+02
2.750000E+02
2.750000E+02
2.750000E+02
2.750000E+02
2.750000E+02
2.750000E+02
2.750000E+02
2.750000E+02
2.750000E+02
2.750000E+02
2.750000E+02
2.750000E+02
2.750000E+02
2.750000E+02
2.750000E+02
2.750000E+02
2.750000E+02
2.750000E+02
2.750000E+02
2.750000E+02
2.750000E+02
2.750000E+02
2.750000E+02
2.750000E+02
2.750000E+02
2.750000E+02
2.750000E+02
2.750000E+02
2.750000E+02
2.750000E+02
2.750000E+02
2.750000E+02
2.750000E+02
2.750000E+02
2.750000E+02
2.750000E+02
2.750000E+02
2.750000E+02
2.750000E+02
2.750000E+02
2.750000E+02
2.750000E+02
2.750000E+02
2.750000E+02
2.750000E+02
2.750000E+02
2.750000E+02
2.750000E+02
2.750000E+02
2.750000E+02
2.750000E+02
2.750000E+02
2.750000E+02
2.750000E+02
2.750000E+02
2.750000E+02
2.750000E+02
2.750000E+02
2.750000E+02
2.750000E+02
2.750000E+02
2.750000E+02
2.750000E+02
2.750000E+02
2.750000E+02
2.750000E+02
2.750000E+02
2.750000E+02
2.750000E+02
2.750000E+02
2.750000E+02
2.750000E+02
2.750000E+02
2.750000E+02
2.750000E+02
2.750000E+02
2.750000E+02
2.750000E+02
2.750000E+02
2.750000E+02
2.750000E+02
2.750000E+02
2.750000E+02
2.750000E+02
2.750000E+02
2.750000E+02
2.750000E+02
2.750000E+02
2.750000E+02
2.750000E+02
2.750000E+02
2.750000E+02
2.750000E+02
2.750000E+02
2.750000E+02
2.750000E+02
2.750000E+02
2.750000E+02
2.750000E+02
2.750000E+02
2.750000E+02
2.750000E+02
2.750000E+02
2.750000E+02
2.750000E+02
2.750000E+02
2.750000E+02
2.750000E+02
2.750000E+02
2.750000E+02
2.750000E+02
2.750000E+02
2.750000E+02
2.750000E+02
2.750000E+02
2.750000E+02
2.750000E+02
2.750000E+02
2.750000E+02
2.750000E+02
2.750000E+02
2.750000E+02
2.750000E+02
2.750000E+02
2.750000E+02
2.750000E+02
2.750000E+02
2.750000E+02
2.750000E+02
2.750000E+02
2.750000E+02
2.750000E+02
2.750000E+02
2.750000E+02
2.750000E+02
2.750000E+02
2.750000E+02
2.750000E+02
2.750000E+02
2.750000E+02
2.750000E+02
2.750000E+02
2.750000E+02
2.750000E+02
2.750000E+02
2.750000E+02
2.750000E+02
2.750000E+02
2.750000E+02
2.750000E+02
2.750000E+02
2.750000E+02
2.750000E+02
2.750000E+02
2.750000E+02
2.750000E+02
2.800000E+02
2.800000E+02
2.800000E+02
2.800000E+02
2.800000E+02
2.800000E+02
2.800000E+02
2.800000E+02
2.800000E+02
2.800000E+02
2.800000E+02
2.800000E+02
2.800000E+02
2.800000E+02
2.800000E+02
2.800000E+02
2.800000E+02
2.800000E+02
2.800000E+02
2.800000E+02
2.800000E+02
2.800000E+02
2.800000E+02
2.800000E+02
2.800000E+02
2.800000E+02
2.800000E+02
2.800000E+02
2.800000E+02
2.800000E+02
2.800000E+02
2.800000E+02
2.800000E+02
2.800000E+02
2.800000E+02
2.800000E+02
2.800000E+02
2.800000E+02
2.800000E+02
2.800000E+02
2.800000E+02
2.800000E+02
2.800000E+02
2.800000E+02
2.800000E+02
2.800000E+02
2.800000E+02
2.800000E+02
2.800000E+02
2.800000E+02
2.800000E+02
2.800000E+02
2.800000E+02
2.800000E+02
2.800000E+02
2.800000E+02
2.800000E+02
2.800000E+02
2.800000E+02
2.800000E+02
2.800000E+02
2.800000E+02
2.800000E+02
2.800000E+02
2.800000E+02
2.800000E+02
2.800000E+02
2.800000E+02
2.800000E+02
2.800000E+02
2.800000E+02
2.800000E+02
2.800000E+02
2.800000E+02
2.800000E+02
2.800000E+02
2.800000E+02
2.800000E+02
2.800000E+02
2.800000E+02
2.800000E+02
2.800000E+02
2.800000E+02
2.800000E+02
2.800000E+02
2.800000E+02
2.800000E+02
2.800000E+02
2.800000E+02
2.800000E+02
2.800000E+02
2.800000E+02
2.800000E+02
2.800000E+02
2.800000E+02
2.800000E+02
2.800000E+02
2.800000E+02
2.800000E+02
2.800000E+02
2.800000E+02
2.800000E+02
2.800000E+02
2.800000E+02
2.800000E+02
2.800000E+02
2.800000E+02
2.800000E+02
2.800000E+02
2.800000E+02
2.800000E+02
2.800000E+02
2.800000E+02
2.800000E+02
2.800000E+02
2.800000E+02
2.800000E+02
2.800000E+02
2.800000E+02
2.800000E+02
2.800000E+02
2.800000E+02
2.800000E+02
2.800000E+02
2.800000E+02
2.800000E+02
2.800000E+02
2.800000E+02
2.800000E+02
2.800000E+02
2.800000E+02
2.800000E+02
2.800000E+02
2.800000E+02
2.800000E+02
2.800000E+02
2.800000E+02
2.800000E+02
2.800000E+02
2.800000E+02
2.800000E+02
2.800000E+02
2.800000E+02
2.800000E+02
2.800000E+02
2.800000E+02
2.800000E+02
2.800000E+02
2.800000E+02
2.800000E+02
2.800000E+02
2.800000E+02
2.800000E+02
2.800000E+02
2.800000E+02
2.800000E+02
2.800000E+02
2.800000E+02
2.800000E+02
2.800000E+02
2.800000E+02
2.800000E+02
2.800000E+02
2.800000E+02
2.800000E+02
2.800000E+02
2.800000E+02
2.800000E+02
2.800000E+02
2.800000E+02
2.800000E+02
2.800000E+02
2.800000E+02
2.800000E+02
2.800000E+02
2.800000E+02
2.800000E+02
2.800000E+02
2.800000E+02
2.800000E+02
2.800000E+02
2.800000E+02
2.800000E+02
2.800000E+02
2.800000E+02
2.800000E+02
2.800000E+02
2.800000E+02
2.800000E+02
2.800000E+02
2.800000E+02
2.800000E+02
2.800000E+02
2.800000E+02
2.800000E+02
2.800000E+02
2.800000E+02
2.800000E+02
2.800000E+02
2.800000E+02
2.800000E+02
2.850000E+02
2.850000E+02
2.850000E+02
2.850000E+02
2.850000E+02
2.850000E+02
2.850000E+02
2.850000E+02
2.850000E+02
2.850000E+02
2.850000E+02
2.850000E+02
2.850000E+02
2.850000E+02
2.850000E+02
2.850000E+02
2.850000E+02
2.850000E+02
2.850000E+02
2.850000E+02
2.850000E+02
2.850000E+02
2.850000E+02
2.850000E+02
2.850000E+02
2.850000E+02
2.850000E+02
2.850000E+02
2.850000E+02
2.850000E+02
2.850000E+02
2.850000E+02
2.850000E+02
2.850000E+02
2.850000E+02
2.850000E+02
2.850000E+02
2.850000E+02
2.850000E+02
2.850000E+02
2.850000E+02
2.850000E+02
2.850000E+02
2.850000E+02
2.850000E+02
2.850000E+02
2.850000E+02
2.850000E+02
2.850000E+02
2.850000E+02
2.850000E+02
2.850000E+02
2.850000E+02
2.850000E+02
2.850000E+02
2.850000E+02
2.850000E+02
2.850000E+02
2.850000E+02
2.850000E+02
2.850000E+02
2.850000E+02
2.850000E+02
2.850000E+02
2.850000E+02
2.850000E+02
2.850000E+02
2.850000E+02
2.850000E+02
2.850000E+02
2.850000E+02
2.850000E+02
2.850000E+02
2.850000E+02
2.850000E+02
2.850000E+02
2.850000E+02
2.850000E+02
2.850000E+02
2.850000E+02
2.850000E+02
2.850000E+02
2.850000E+02
2.850000E+02
2.850000E+02
2.850000E+02
2.850000E+02
2.850000E+02
2.850000E+02
2.850000E+02
2.850000E+02
2.850000E+02
2.850000E+02
2.850000E+02
2.850000E+02
2.850000E+02
2.850000E+02
2.850000E+02
2.850000E+02
2.850000E+02
2.850000E+02
2.850000E+02
2.850000E+02
2.850000E+02
2.850000E+02
2.850000E+02
2.850000E+02
2.850000E+02
2.850000E+02
2.850000E+02
2.850000E+02
2.850000E+02
2.850000E+02
2.850000E+02
2.850000E+02
2.850000E+02
2.850000E+02
2.850000E+02
2.850000E+02
2.850000E+02
2.850000E+02
2.850000E+02
2.850000E+02
2.850000E+02
2.850000E+02
2.850000E+02
2.850000E+02
2.850000E+02
2.850000E+02
2.850000E+02
2.850000E+02
2.850000E+02
2.850000E+02
2.850000E+02
2.850000E+02
2.850000E+02
2.850000E+02
2.850000E+02
2.850000E+02
2.850000E+02
2.850000E+02
2.850000E+02
2.850000E+02
2.850000E+02
2.850000E+02
2.850000E+02
2.850000E+02
2.850000E+02
2.850000E+02
2.850000E+02
2.850000E+02
2.850000E+02
2.850000E+02
2.850000E+02
2.850000E+02
2.850000E+02
2.850000E+02
2.850000E+02
2.850000E+02
2.850000E+02
2.850000E+02
2.850000E+02
2.850000E+02
2.850000E+02
2.850000E+02
2.850000E+02
2.850000E+02
2.850000E+02
2.850000E+02
2.850000E+02
2.850000E+02
2.850000E+02
2.850000E+02
2.850000E+02
2.850000E+02
2.850000E+02
2.850000E+02
2.850000E+02
2.850000E+02
2.850000E+02
2.850000E+02
2.850000E+02
2.850000E+02
2.850000E+02
2.850000E+02
2.850000E+02
2.850000E+02
2.850000E+02
2.850000E+02
2.850000E+02
2.850000E+02
2.850000E+02
2.850000E+02
2.850000E+02
2.850000E+02
2.850000E+02
2.850000E+02
2.850000E+02
2.850000E+02
2.850000E+02
2.850000E+02
2.900000E+02
2.900000E+02
2.900000E+02
2.900000E+02
2.900000E+02
2.900000E+02
2.900000E+02
2.900000E+02
2.900000E+02
2.900000E+02
2.900000E+02
2.900000E+02
2.900000E+02
2.900000E+02
2.900000E+02
2.900000E+02
2.900000E+02
2.900000E+02
2.900000E+02
2.900000E+02
2.900000E+02
2.900000E+02
2.900000E+02
2.900000E+02
2.900000E+02
2.900000E+02
2.900000E+02
2.900000E+02
2.900000E+02
2.900000E+02
2.900000E+02
2.900000E+02
2.900000E+02
2.900000E+02
2.900000E+02
2.900000E+02
2.900000E+02
2.900000E+02
2.900000E+02
2.900000E+02
2.900000E+02
2.900000E+02
2.900000E+02
2.900000E+02
2.900000E+02
2.900000E+02
2.900000E+02
2.900000E+02
2.900000E+02
2.900000E+02
2.900000E+02
2.900000E+02
2.900000E+02
2.900000E+02
2.900000E+02
2.900000E+02
2.900000E+02
2.900000E+02
2.900000E+02
2.900000E+02
2.900000E+02
2.900000E+02
2.900000E+02
2.900000E+02
2.900000E+02
2.900000E+02
2.900000E+02
2.900000E+02
2.900000E+02
2.900000E+02
2.900000E+02
2.900000E+02
2.900000E+02
2.900000E+02
2.900000E+02
2.900000E+02
2.900000E+02
2.900000E+02
2.900000E+02
2.900000E+02
2.900000E+02
2.900000E+02
2.900000E+02
2.900000E+02
2.900000E+02
2.900000E+02
2.900000E+02
2.900000E+02
2.900000E+02
2.900000E+02
2.900000E+02
2.900000E+02
2.900000E+02
2.900000E+02
2.900000E+02
2.900000E+02
2.900000E+02
2.900000E+02
2.900000E+02
2.900000E+02
2.900000E+02
2.900000E+02
2.900000E+02
2.900000E+02
2.900000E+02
2.900000E+02
2.900000E+02
2.900000E+02
2.900000E+02
2.900000E+02
2.900000E+02
2.900000E+02
2.900000E+02
2.900000E+02
2.900000E+02
2.900000E+02
2.900000E+02
2.900000E+02
2.900000E+02
2.900000E+02
2.900000E+02
2.900000E+02
2.900000E+02
2.900000E+02
2.900000E+02
2.900000E+02
2.900000E+02
2.900000E+02
2.900000E+02
2.900000E+02
2.900000E+02
2.900000E+02
2.900000E+02
2.900000E+02
2.900000E+02
2.900000E+02
2.900000E+02
2.900000E+02
2.900000E+02
2.900000E+02
2.900000E+02
2.900000E+02
2.900000E+02
2.900000E+02
2.900000E+02
2.900000E+02
2.900000E+02
2.900000E+02
2.900000E+02
2.900000E+02
2.900000E+02
2.900000E+02
2.900000E+02
2.900000E+02
2.900000E+02
2.900000E+02
2.900000E+02
2.900000E+02
2.900000E+02
2.900000E+02
2.900000E+02
2.900000E+02
2.900000E+02
2.900000E+02
2.900000E+02
2.900000E+02
2.900000E+02
2.900000E+02
2.900000E+02
2.900000E+02
2.900000E+02
2.900000E+02
2.900000E+02
2.900000E+02
2.900000E+02
2.900000E+02
2.900000E+02
2.900000E+02
2.900000E+02
2.900000E+02
2.900000E+02
2.900000E+02
2.900000E+02
2.900000E+02
2.900000E+02
2.900000E+02
2.900000E+02
2.900000E+02
2.900000E+02
2.900000E+02
2.900000E+02
2.900000E+02
2.900000E+02
2.900000E+02
2.900000E+02
2.900000E+02
2.900000E+02
2.900000E+02
2.900000E+02
2.900000E+02
2.900000E+02
2.950000E+02
2.950000E+02
2.950000E+02
2.950000E+02
2.950000E+02
2.950000E+02
2.950000E+02
2.950000E+02
2.950000E+02
2.950000E+02
2.950000E+02
2.950000E+02
2.950000E+02
2.950000E+02
2.950000E+02
2.950000E+02
2.950000E+02
2.950000E+02
2.950000E+02
2.950000E+02
2.950000E+02
2.950000E+02
2.950000E+02
2.950000E+02
2.950000E+02
2.950000E+02
2.950000E+02
2.950000E+02
2.950000E+02
2.950000E+02
2.950000E+02
2.950000E+02
2.950000E+02
2.950000E+02
2.950000E+02
2.950000E+02
2.950000E+02
2.950000E+02
2.950000E+02
2.950000E+02
2.950000E+02
2.950000E+02
2.950000E+02
2.950000E+02
2.950000E+02
2.950000E+02
2.950000E+02
2.950000E+02
2.950000E+02
2.950000E+02
2.950000E+02
2.950000E+02
2.950000E+02
2.950000E+02
2.950000E+02
2.950000E+02
2.950000E+02
2.950000E+02
2.950000E+02
2.950000E+02
2.950000E+02
2.950000E+02
2.950000E+02
2.950000E+02
2.950000E+02
2.950000E+02
2.950000E+02
2.950000E+02
2.950000E+02
2.950000E+02
2.950000E+02
2.950000E+02
2.950000E+02
2.950000E+02
2.950000E+02
2.950000E+02
2.950000E+02
2.950000E+02
2.950000E+02
2.950000E+02
2.950000E+02
2.950000E+02
2.950000E+02
2.950000E+02
2.950000E+02
2.950000E+02
2.950000E+02
2.950000E+02
2.950000E+02
2.950000E+02
2.950000E+02
2.950000E+02
2.950000E+02
2.950000E+02
2.950000E+02
2.950000E+02
2.950000E+02
2.950000E+02
2.950000E+02
2.950000E+02
2.950000E+02
2.950000E+02
2.950000E+02
2.950000E+02
2.950000E+02
2.950000E+02
2.950000E+02
2.950000E+02
2.950000E+02
2.950000E+02
2.950000E+02
2.950000E+02
2.950000E+02
2.950000E+02
2.950000E+02
2.950000E+02
2.950000E+02
2.950000E+02
2.950000E+02
2.950000E+02
2.950000E+02
2.950000E+02
2.950000E+02
2.950000E+02
2.950000E+02
2.950000E+02
2.950000E+02
2.950000E+02
2.950000E+02
2.950000E+02
2.950000E+02
2.950000E+02
2.950000E+02
2.950000E+02
2.950000E+02
2.950000E+02
2.950000E+02
2.950000E+02
2.950000E+02
2.950000E+02
2.950000E+02
2.950000E+02
2.950000E+02
2.950000E+02
2.950000E+02
2.950000E+02
2.950000E+02
2.950000E+02
2.950000E+02
2.950000E+02
2.950000E+02
2.950000E+02
2.950000E+02
2.950000E+02
2.950000E+02
2.950000E+02
2.950000E+02
2.950000E+02
2.950000E+02
2.950000E+02
2.950000E+02
2.950000E+02
2.950000E+02
2.950000E+02
2.950000E+02
2.950000E+02
2.950000E+02
2.950000E+02
2.950000E+02
2.950000E+02
2.950000E+02
2.950000E+02
2.950000E+02
2.950000E+02
2.950000E+02
2.950000E+02
2.950000E+02
2.950000E+02
2.950000E+02
2.950000E+02
2.950000E+02
2.950000E+02
2.950000E+02
2.950000E+02
2.950000E+02
2.950000E+02
2.950000E+02
2.950000E+02
2.950000E+02
2.950000E+02
2.950000E+02
2.950000E+02
2.950000E+02
2.950000E+02
2.950000E+02
2.950000E+02
2.950000E+02
2.950000E+02
2.950000E+02
2.950000E+02
2.950000E+02
3.000000E+02
3.000000E+02
3.000000E+02
3.000000E+02
3.000000E+02
3.000000E+02
3.000000E+02
3.000000E+02
3.000000E+02
3.000000E+02
3.000000E+02
3.000000E+02
3.000000E+02
3.000000E+02
3.000000E+02
3.000000E+02
3.000000E+02
3.000000E+02
3.000000E+02
3.000000E+02
3.000000E+02
3.000000E+02
3.000000E+02
3.000000E+02
3.000000E+02
3.000000E+02
3.000000E+02
3.000000E+02
3.000000E+02
3.000000E+02
3.000000E+02
3.000000E+02
3.000000E+02
3.000000E+02
3.000000E+02
3.000000E+02
3.000000E+02
3.000000E+02
3.000000E+02
3.000000E+02
3.000000E+02
3.000000E+02
3.000000E+02
3.000000E+02
3.000000E+02
3.000000E+02
3.000000E+02
3.000000E+02
3.000000E+02
3.000000E+02
3.000000E+02
3.000000E+02
3.000000E+02
3.000000E+02
3.000000E+02
3.000000E+02
3.000000E+02
3.000000E+02
3.000000E+02
3.000000E+02
3.000000E+02
3.000000E+02
3.000000E+02
3.000000E+02
3.000000E+02
3.000000E+02
3.000000E+02
3.000000E+02
3.000000E+02
3.000000E+02
3.000000E+02
3.000000E+02
3.000000E+02
3.000000E+02
3.000000E+02
3.000000E+02
3.000000E+02
3.000000E+02
3.000000E+02
3.000000E+02
3.000000E+02
3.000000E+02
3.000000E+02
3.000000E+02
3.000000E+02
3.000000E+02
3.000000E+02
3.000000E+02
3.000000E+02
3.000000E+02
3.000000E+02
3.000000E+02
3.000000E+02
3.000000E+02
3.000000E+02
3.000000E+02
3.000000E+02
3.000000E+02
3.000000E+02
3.000000E+02
3.000000E+02
3.000000E+02
3.000000E+02
3.000000E+02
3.000000E+02
3.000000E+02
3.000000E+02
3.000000E+02
3.000000E+02
3.000000E+02
3.000000E+02
3.000000E+02
3.000000E+02
3.000000E+02
3.000000E+02
3.000000E+02
3.000000E+02
3.000000E+02
3.000000E+02
3.000000E+02
3.000000E+02
3.000000E+02
3.000000E+02
3.000000E+02
3.000000E+02
3.000000E+02
3.000000E+02
3.000000E+02
3.000000E+02
3.000000E+02
3.000000E+02
3.000000E+02
3.000000E+02
3.000000E+02
3.000000E+02
3.000000E+02
3.000000E+02
3.000000E+02
3.000000E+02
3.000000E+02
3.000000E+02
3.000000E+02
3.000000E+02
3.000000E+02
3.000000E+02
3.000000E+02
3.000000E+02
3.000000E+02
3.000000E+02
3.000000E+02
3.000000E+02
3.000000E+02
3.000000E+02
3.000000E+02
3.000000E+02
3.000000E+02
3.000000E+02
3.000000E+02
3.000000E+02
3.000000E+02
3.000000E+02
3.000000E+02
3.000000E+02
3.000000E+02
3.000000E+02
3.000000E+02
3.000000E+02
3.000000E+02
3.000000E+02
3.000000E+02
3.000000E+02
3.000000E+02
3.000000E+02
3.000000E+02
3.000000E+02
3.000000E+02
3.000000E+02
3.000000E+02
3.000000E+02
3.000000E+02
3.000000E+02
3.000000E+02
3.000000E+02
3.000000E+02
3.000000E+02
3.000000E+02
3.000000E+02
3.000000E+02
3.000000E+02
3.000000E+02
3.000000E+02
3.000000E+02
3.000000E+02
3.000000E+02
3.000000E+02
3.000000E+02
3.000000E+02
3.000000E+02
3.000000E+02
3.000000E+02
3.000000E+02
3.050000E+02
3.050000E+02
3.050000E+02
3.050000E+02
3.050000E+02
3.050000E+02
3.050000E+02
3.050000E+02
3.050000E+02
3.050000E+02
3.050000E+02
3.050000E+02
3.050000E+02
3.050000E+02
3.050000E+02
3.050000E+02
3.050000E+02
3.050000E+02
3.050000E+02
3.050000E+02
3.050000E+02
3.050000E+02
3.050000E+02
3.050000E+02
3.050000E+02
3.050000E+02
3.050000E+02
3.050000E+02
3.050000E+02
3.050000E+02
3.050000E+02
3.050000E+02
3.050000E+02
3.050000E+02
3.050000E+02
3.050000E+02
3.050000E+02
3.050000E+02
3.050000E+02
3.050000E+02
3.050000E+02
3.050000E+02
3.050000E+02
3.050000E+02
3.050000E+02
3.050000E+02
3.050000E+02
3.050000E+02
3.050000E+02
3.050000E+02
3.050000E+02
3.050000E+02
3.050000E+02
3.050000E+02
3.050000E+02
3.050000E+02
3.050000E+02
3.050000E+02
3.050000E+02
3.050000E+02
3.050000E+02
3.050000E+02
3.050000E+02
3.050000E+02
3.050000E+02
3.050000E+02
3.050000E+02
3.050000E+02
3.050000E+02
3.050000E+02
3.050000E+02
3.050000E+02
3.050000E+02
3.050000E+02
3.050000E+02
3.050000E+02
3.050000E+02
3.050000E+02
3.050000E+02
3.050000E+02
3.050000E+02
3.050000E+02
3.050000E+02
3.050000E+02
3.050000E+02
3.050000E+02
3.050000E+02
3.050000E+02
3.050000E+02
3.050000E+02
3.050000E+02
3.050000E+02
3.050000E+02
3.050000E+02
3.050000E+02
3.050000E+02
3.050000E+02
3.050000E+02
3.050000E+02
3.050000E+02
3.050000E+02
3.050000E+02
3.050000E+02
3.050000E+02
3.050000E+02
3.050000E+02
3.050000E+02
3.050000E+02
3.050000E+02
3.050000E+02
3.050000E+02
3.050000E+02
3.050000E+02
3.050000E+02
3.050000E+02
3.050000E+02
3.050000E+02
3.050000E+02
3.050000E+02
3.050000E+02
3.050000E+02
3.050000E+02
3.050000E+02
3.050000E+02
3.050000E+02
3.050000E+02
3.050000E+02
3.050000E+02
3.050000E+02
3.050000E+02
3.050000E+02
3.050000E+02
3.050000E+02
3.050000E+02
3.050000E+02
3.050000E+02
3.050000E+02
3.050000E+02
3.050000E+02
3.050000E+02
3.050000E+02
3.050000E+02
3.050000E+02
3.050000E+02
3.050000E+02
3.050000E+02
3.050000E+02
3.050000E+02
3.050000E+02
3.050000E+02
3.050000E+02
3.050000E+02
3.050000E+02
3.050000E+02
3.050000E+02
3.050000E+02
3.050000E+02
3.050000E+02
3.050000E+02
3.050000E+02
3.050000E+02
3.050000E+02
3.050000E+02
3.050000E+02
3.050000E+02
3.050000E+02
3.050000E+02
3.050000E+02
3.050000E+02
3.050000E+02
3.050000E+02
3.050000E+02
3.050000E+02
3.050000E+02
3.050000E+02
3.050000E+02
3.050000E+02
3.050000E+02
3.050000E+02
3.050000E+02
3.050000E+02
3.050000E+02
3.050000E+02
3.050000E+02
3.050000E+02
3.050000E+02
3.050000E+02
3.050000E+02
3.050000E+02
3.050000E+02
3.050000E+02
3.050000E+02
3.050000E+02
3.050000E+02
3.050000E+02
3.050000E+02
3.050000E+02
3.050000E+02
3.050000E+02
3.050000E+02
3.050000E+02
3.100000E+02
3.100000E+02
3.100000E+02
3.100000E+02
3.100000E+02
3.100000E+02
3.100000E+02
3.100000E+02
3.100000E+02
3.100000E+02
3.100000E+02
3.100000E+02
3.100000E+02
3.100000E+02
3.100000E+02
3.100000E+02
3.100000E+02
3.100000E+02
3.100000E+02
3.100000E+02
3.100000E+02
3.100000E+02
3.100000E+02
3.100000E+02
3.100000E+02
3.100000E+02
3.100000E+02
3.100000E+02
3.100000E+02
3.100000E+02
3.100000E+02
3.100000E+02
3.100000E+02
3.100000E+02
3.100000E+02
3.100000E+02
3.100000E+02
3.100000E+02
3.100000E+02
3.100000E+02
3.100000E+02
3.100000E+02
3.100000E+02
3.100000E+02
3.100000E+02
3.100000E+02
3.100000E+02
3.100000E+02
3.100000E+02
3.100000E+02
3.100000E+02
3.100000E+02
3.100000E+02
3.100000E+02
3.100000E+02
3.100000E+02
3.100000E+02
3.100000E+02
3.100000E+02
3.100000E+02
3.100000E+02
3.100000E+02
3.100000E+02
3.100000E+02
3.100000E+02
3.100000E+02
3.100000E+02
3.100000E+02
3.100000E+02
3.100000E+02
3.100000E+02
3.100000E+02
3.100000E+02
3.100000E+02
3.100000E+02
3.100000E+02
3.100000E+02
3.100000E+02
3.100000E+02
3.100000E+02
3.100000E+02
3.100000E+02
3.100000E+02
3.100000E+02
3.100000E+02
3.100000E+02
3.100000E+02
3.100000E+02
3.100000E+02
3.100000E+02
3.100000E+02
3.100000E+02
3.100000E+02
3.100000E+02
3.100000E+02
3.100000E+02
3.100000E+02
3.100000E+02
3.100000E+02
3.100000E+02
3.100000E+02
3.100000E+02
3.100000E+02
3.100000E+02
3.100000E+02
3.100000E+02
3.100000E+02
3.100000E+02
3.100000E+02
3.100000E+02
3.100000E+02
3.100000E+02
3.100000E+02
3.100000E+02
3.100000E+02
3.100000E+02
3.100000E+02
3.100000E+02
3.100000E+02
3.100000E+02
3.100000E+02
3.100000E+02
3.100000E+02
3.100000E+02
3.100000E+02
3.100000E+02
3.100000E+02
3.100000E+02
3.100000E+02
3.100000E+02
3.100000E+02
3.100000E+02
3.100000E+02
3.100000E+02
3.100000E+02
3.100000E+02
3.100000E+02
3.100000E+02
3.100000E+02
3.100000E+02
3.100000E+02
3.100000E+02
3.100000E+02
3.100000E+02
3.100000E+02
3.100000E+02
3.100000E+02
3.100000E+02
3.100000E+02
3.100000E+02
3.100000E+02
3.100000E+02
3.100000E+02
3.100000E+02
3.100000E+02
3.100000E+02
3.100000E+02
3.100000E+02
3.100000E+02
3.100000E+02
3.100000E+02
3.100000E+02
3.100000E+02
3.100000E+02
3.100000E+02
3.100000E+02
3.100000E+02
3.100000E+02
3.100000E+02
3.100000E+02
3.100000E+02
3.100000E+02
3.100000E+02
3.100000E+02
3.100000E+02
3.100000E+02
3.100000E+02
3.100000E+02
3.100000E+02
3.100000E+02
3.100000E+02
3.100000E+02
3.100000E+02
3.100000E+02
3.100000E+02
3.100000E+02
3.100000E+02
3.100000E+02
3.100000E+02
3.100000E+02
3.100000E+02
3.100000E+02
3.100000E+02
3.100000E+02
3.100000E+02
3.100000E+02
3.100000E+02
3.100000E+02
3.100000E+02
3.100000E+02
3.100000E+02
3.150000E+02
3.150000E+02
3.150000E+02
3.150000E+02
3.150000E+02
3.150000E+02
3.150000E+02
3.150000E+02
3.150000E+02
3.150000E+02
3.150000E+02
3.150000E+02
3.150000E+02
3.150000E+02
3.150000E+02
3.150000E+02
3.150000E+02
3.150000E+02
3.150000E+02
3.150000E+02
3.150000E+02
3.150000E+02
3.150000E+02
3.150000E+02
3.150000E+02
3.150000E+02
3.150000E+02
3.150000E+02
3.150000E+02
3.150000E+02
3.150000E+02
3.150000E+02
3.150000E+02
3.150000E+02
3.150000E+02
3.150000E+02
3.150000E+02
3.150000E+02
3.150000E+02
3.150000E+02
3.150000E+02
3.150000E+02
3.150000E+02
3.150000E+02
3.150000E+02
3.150000E+02
3.150000E+02
3.150000E+02
3.150000E+02
3.150000E+02
3.150000E+02
3.150000E+02
3.150000E+02
3.150000E+02
3.150000E+02
3.150000E+02
3.150000E+02
3.150000E+02
3.150000E+02
3.150000E+02
3.150000E+02
3.150000E+02
3.150000E+02
3.150000E+02
3.150000E+02
3.150000E+02
3.150000E+02
3.150000E+02
3.150000E+02
3.150000E+02
3.150000E+02
3.150000E+02
3.150000E+02
3.150000E+02
3.150000E+02
3.150000E+02
3.150000E+02
3.150000E+02
3.150000E+02
3.150000E+02
3.150000E+02
3.150000E+02
3.150000E+02
3.150000E+02
3.150000E+02
3.150000E+02
3.150000E+02
3.150000E+02
3.150000E+02
3.150000E+02
3.150000E+02
3.150000E+02
3.150000E+02
3.150000E+02
3.150000E+02
3.150000E+02
3.150000E+02
3.150000E+02
3.150000E+02
3.150000E+02
3.150000E+02
3.150000E+02
3.150000E+02
3.150000E+02
3.150000E+02
3.150000E+02
3.150000E+02
3.150000E+02
3.150000E+02
3.150000E+02
3.150000E+02
3.150000E+02
3.150000E+02
3.150000E+02
3.150000E+02
3.150000E+02
3.150000E+02
3.150000E+02
3.150000E+02
3.150000E+02
3.150000E+02
3.150000E+02
3.150000E+02
3.150000E+02
3.150000E+02
3.150000E+02
3.150000E+02
3.150000E+02
3.150000E+02
3.150000E+02
3.150000E+02
3.150000E+02
3.150000E+02
3.150000E+02
3.150000E+02
3.150000E+02
3.150000E+02
3.150000E+02
3.150000E+02
3.150000E+02
3.150000E+02
3.150000E+02
3.150000E+02
3.150000E+02
3.150000E+02
3.150000E+02
3.150000E+02
3.150000E+02
3.150000E+02
3.150000E+02
3.150000E+02
3.150000E+02
3.150000E+02
3.150000E+02
3.150000E+02
3.150000E+02
3.150000E+02
3.150000E+02
3.150000E+02
3.150000E+02
3.150000E+02
3.150000E+02
3.150000E+02
3.150000E+02
3.150000E+02
3.150000E+02
3.150000E+02
3.150000E+02
3.150000E+02
3.150000E+02
3.150000E+02
3.150000E+02
3.150000E+02
3.150000E+02
3.150000E+02
3.150000E+02
3.150000E+02
3.150000E+02
3.150000E+02
3.150000E+02
3.150000E+02
3.150000E+02
3.150000E+02
3.150000E+02
3.150000E+02
3.150000E+02
3.150000E+02
3.150000E+02
3.150000E+02
3.150000E+02
3.150000E+02
3.150000E+02
3.150000E+02
3.150000E+02
3.150000E+02
3.150000E+02
3.150000E+02
3.150000E+02
3.150000E+02
3.150000E+02
3.150000E+02
3.200000E+02
3.200000E+02
3.200000E+02
3.200000E+02
3.200000E+02
3.200000E+02
3.200000E+02
3.200000E+02
3.200000E+02
3.200000E+02
3.200000E+02
3.200000E+02
3.200000E+02
3.200000E+02
3.200000E+02
3.200000E+02
3.200000E+02
3.200000E+02
3.200000E+02
3.200000E+02
3.200000E+02
3.200000E+02
3.200000E+02
3.200000E+02
3.200000E+02
3.200000E+02
3.200000E+02
3.200000E+02
3.200000E+02
3.200000E+02
3.200000E+02
3.200000E+02
3.200000E+02
3.200000E+02
3.200000E+02
3.200000E+02
3.200000E+02
3.200000E+02
3.200000E+02
3.200000E+02
3.200000E+02
3.200000E+02
3.200000E+02
3.200000E+02
3.200000E+02
3.200000E+02
3.200000E+02
3.200000E+02
3.200000E+02
3.200000E+02
3.200000E+02
3.200000E+02
3.200000E+02
3.200000E+02
3.200000E+02
3.200000E+02
3.200000E+02
3.200000E+02
3.200000E+02
3.200000E+02
3.200000E+02
3.200000E+02
3.200000E+02
3.200000E+02
3.200000E+02
3.200000E+02
3.200000E+02
3.200000E+02
3.200000E+02
3.200000E+02
3.200000E+02
3.200000E+02
3.200000E+02
3.200000E+02
3.200000E+02
3.200000E+02
3.200000E+02
3.200000E+02
3.200000E+02
3.200000E+02
3.200000E+02
3.200000E+02
3.200000E+02
3.200000E+02
3.200000E+02
3.200000E+02
3.200000E+02
3.200000E+02
3.200000E+02
3.200000E+02
3.200000E+02
3.200000E+02
3.200000E+02
3.200000E+02
3.200000E+02
3.200000E+02
3.200000E+02
3.200000E+02
3.200000E+02
3.200000E+02
3.200000E+02
3.200000E+02
3.200000E+02
3.200000E+02
3.200000E+02
3.200000E+02
3.200000E+02
3.200000E+02
3.200000E+02
3.200000E+02
3.200000E+02
3.200000E+02
3.200000E+02
3.200000E+02
3.200000E+02
3.200000E+02
3.200000E+02
3.200000E+02
3.200000E+02
3.200000E+02
3.200000E+02
3.200000E+02
3.200000E+02
3.200000E+02
3.200000E+02
3.200000E+02
3.200000E+02
3.200000E+02
3.200000E+02
3.200000E+02
3.200000E+02
3.200000E+02
3.200000E+02
3.200000E+02
3.200000E+02
3.200000E+02
3.200000E+02
3.200000E+02
3.200000E+02
3.200000E+02
3.200000E+02
3.200000E+02
3.200000E+02
3.200000E+02
3.200000E+02
3.200000E+02
3.200000E+02
3.200000E+02
3.200000E+02
3.200000E+02
3.200000E+02
3.200000E+02
3.200000E+02
3.200000E+02
3.200000E+02
3.200000E+02
3.200000E+02
3.200000E+02
3.200000E+02
3.200000E+02
3.200000E+02
3.200000E+02
3.200000E+02
3.200000E+02
3.200000E+02
3.200000E+02
3.200000E+02
3.200000E+02
3.200000E+02
3.200000E+02
3.200000E+02
3.200000E+02
3.200000E+02
3.200000E+02
3.200000E+02
3.200000E+02
3.200000E+02
3.200000E+02
3.200000E+02
3.200000E+02
3.200000E+02
3.200000E+02
3.200000E+02
3.200000E+02
3.200000E+02
3.200000E+02
3.200000E+02
3.200000E+02
3.200000E+02
3.200000E+02
3.200000E+02
3.200000E+02
3.200000E+02
3.200000E+02
3.200000E+02
3.200000E+02
3.200000E+02
3.200000E+02
3.200000E+02
3.200000E+02
3.200000E+02
3.250000E+02
3.250000E+02
3.250000E+02
3.250000E+02
3.250000E+02
3.250000E+02
3.250000E+02
3.250000E+02
3.250000E+02
3.250000E+02
3.250000E+02
3.250000E+02
3.250000E+02
3.250000E+02
3.250000E+02
3.250000E+02
3.250000E+02
3.250000E+02
3.250000E+02
3.250000E+02
3.250000E+02
3.250000E+02
3.250000E+02
3.250000E+02
3.250000E+02
3.250000E+02
3.250000E+02
3.250000E+02
3.250000E+02
3.250000E+02
3.250000E+02
3.250000E+02
3.250000E+02
3.250000E+02
3.250000E+02
3.250000E+02
3.250000E+02
3.250000E+02
3.250000E+02
3.250000E+02
3.250000E+02
3.250000E+02
3.250000E+02
3.250000E+02
3.250000E+02
3.250000E+02
3.250000E+02
3.250000E+02
3.250000E+02
3.250000E+02
3.250000E+02
3.250000E+02
3.250000E+02
3.250000E+02
3.250000E+02
3.250000E+02
3.250000E+02
3.250000E+02
3.250000E+02
3.250000E+02
3.250000E+02
3.250000E+02
3.250000E+02
3.250000E+02
3.250000E+02
3.250000E+02
3.250000E+02
3.250000E+02
3.250000E+02
3.250000E+02
3.250000E+02
3.250000E+02
3.250000E+02
3.250000E+02
3.250000E+02
3.250000E+02
3.250000E+02
3.250000E+02
3.250000E+02
3.250000E+02
3.250000E+02
3.250000E+02
3.250000E+02
3.250000E+02
3.250000E+02
3.250000E+02
3.250000E+02
3.250000E+02
3.250000E+02
3.250000E+02
3.250000E+02
3.250000E+02
3.250000E+02
3.250000E+02
3.250000E+02
3.250000E+02
3.250000E+02
3.250000E+02
3.250000E+02
3.250000E+02
3.250000E+02
3.250000E+02
3.250000E+02
3.250000E+02
3.250000E+02
3.250000E+02
3.250000E+02
3.250000E+02
3.250000E+02
3.250000E+02
3.250000E+02
3.250000E+02
3.250000E+02
3.250000E+02
3.250000E+02
3.250000E+02
3.250000E+02
3.250000E+02
3.250000E+02
3.250000E+02
3.250000E+02
3.250000E+02
3.250000E+02
3.250000E+02
3.250000E+02
3.250000E+02
3.250000E+02
3.250000E+02
3.250000E+02
3.250000E+02
3.250000E+02
3.250000E+02
3.250000E+02
3.250000E+02
3.250000E+02
3.250000E+02
3.250000E+02
3.250000E+02
3.250000E+02
3.250000E+02
3.250000E+02
3.250000E+02
3.250000E+02
3.250000E+02
3.250000E+02
3.250000E+02
3.250000E+02
3.250000E+02
3.250000E+02
3.250000E+02
3.250000E+02
3.250000E+02
3.250000E+02
3.250000E+02
3.250000E+02
3.250000E+02
3.250000E+02
3.250000E+02
3.250000E+02
3.250000E+02
3.250000E+02
3.250000E+02
3.250000E+02
3.250000E+02
3.250000E+02
3.250000E+02
3.250000E+02
3.250000E+02
3.250000E+02
3.250000E+02
3.250000E+02
3.250000E+02
3.250000E+02
3.250000E+02
3.250000E+02
3.250000E+02
3.250000E+02
3.250000E+02
3.250000E+02
3.250000E+02
3.250000E+02
3.250000E+02
3.250000E+02
3.250000E+02
3.250000E+02
3.250000E+02
3.250000E+02
3.250000E+02
3.250000E+02
3.250000E+02
3.250000E+02
3.250000E+02
3.250000E+02
3.250000E+02
3.250000E+02
3.250000E+02
3.250000E+02
3.250000E+02
3.250000E+02
3.250000E+02
3.250000E+02
3.300000E+02
3.300000E+02
3.300000E+02
3.300000E+02
3.300000E+02
3.300000E+02
3.300000E+02
3.300000E+02
3.300000E+02
3.300000E+02
3.300000E+02
3.300000E+02
3.300000E+02
3.300000E+02
3.300000E+02
3.300000E+02
3.300000E+02
3.300000E+02
3.300000E+02
3.300000E+02
3.300000E+02
3.300000E+02
3.300000E+02
3.300000E+02
3.300000E+02
3.300000E+02
3.300000E+02
3.300000E+02
3.300000E+02
3.300000E+02
3.300000E+02
3.300000E+02
3.300000E+02
3.300000E+02
3.300000E+02
3.300000E+02
3.300000E+02
3.300000E+02
3.300000E+02
3.300000E+02
3.300000E+02
3.300000E+02
3.300000E+02
3.300000E+02
3.300000E+02
3.300000E+02
3.300000E+02
3.300000E+02
3.300000E+02
3.300000E+02
3.300000E+02
3.300000E+02
3.300000E+02
3.300000E+02
3.300000E+02
3.300000E+02
3.300000E+02
3.300000E+02
3.300000E+02
3.300000E+02
3.300000E+02
3.300000E+02
3.300000E+02
3.300000E+02
3.300000E+02
3.300000E+02
3.300000E+02
3.300000E+02
3.300000E+02
3.300000E+02
3.300000E+02
3.300000E+02
3.300000E+02
3.300000E+02
3.300000E+02
3.300000E+02
3.300000E+02
3.300000E+02
3.300000E+02
3.300000E+02
3.300000E+02
3.300000E+02
3.300000E+02
3.300000E+02
3.300000E+02
3.300000E+02
3.300000E+02
3.300000E+02
3.300000E+02
3.300000E+02
3.300000E+02
3.300000E+02
3.300000E+02
3.300000E+02
3.300000E+02
3.300000E+02
3.300000E+02
3.300000E+02
3.300000E+02
3.300000E+02
3.300000E+02
3.300000E+02
3.300000E+02
3.300000E+02
3.300000E+02
3.300000E+02
3.300000E+02
3.300000E+02
3.300000E+02
3.300000E+02
3.300000E+02
3.300000E+02
3.300000E+02
3.300000E+02
3.300000E+02
3.300000E+02
3.300000E+02
3.300000E+02
3.300000E+02
3.300000E+02
3.300000E+02
3.300000E+02
3.300000E+02
3.300000E+02
3.300000E+02
3.300000E+02
3.300000E+02
3.300000E+02
3.300000E+02
3.300000E+02
3.300000E+02
3.300000E+02
3.300000E+02
3.300000E+02
3.300000E+02
3.300000E+02
3.300000E+02
3.300000E+02
3.300000E+02
3.300000E+02
3.300000E+02
3.300000E+02
3.300000E+02
3.300000E+02
3.300000E+02
3.300000E+02
3.300000E+02
3.300000E+02
3.300000E+02
3.300000E+02
3.300000E+02
3.300000E+02
3.300000E+02
3.300000E+02
3.300000E+02
3.300000E+02
3.300000E+02
3.300000E+02
3.300000E+02
3.300000E+02
3.300000E+02
3.300000E+02
3.300000E+02
3.300000E+02
3.300000E+02
3.300000E+02
3.300000E+02
3.300000E+02
3.300000E+02
3.300000E+02
3.300000E+02
3.300000E+02
3.300000E+02
3.300000E+02
3.300000E+02
3.300000E+02
3.300000E+02
3.300000E+02
3.300000E+02
3.300000E+02
3.300000E+02
3.300000E+02
3.300000E+02
3.300000E+02
3.300000E+02
3.300000E+02
3.300000E+02
3.300000E+02
3.300000E+02
3.300000E+02
3.300000E+02
3.300000E+02
3.300000E+02
3.300000E+02
3.300000E+02
3.300000E+02
3.300000E+02
3.300000E+02
3.300000E+02
3.300000E+02
3.300000E+02
3.350000E+02
3.350000E+02
3.350000E+02
3.350000E+02
3.350000E+02
3.350000E+02
3.350000E+02
3.350000E+02
3.350000E+02
3.350000E+02
3.350000E+02
3.350000E+02
3.350000E+02
3.350000E+02
3.350000E+02
3.350000E+02
3.350000E+02
3.350000E+02
3.350000E+02
3.350000E+02
3.350000E+02
3.350000E+02
3.350000E+02
3.350000E+02
3.350000E+02
3.350000E+02
3.350000E+02
3.350000E+02
3.350000E+02
3.350000E+02
3.350000E+02
3.350000E+02
3.350000E+02
3.350000E+02
3.350000E+02
3.350000E+02
3.350000E+02
3.350000E+02
3.350000E+02
3.350000E+02
3.350000E+02
3.350000E+02
3.350000E+02
3.350000E+02
3.350000E+02
3.350000E+02
3.350000E+02
3.350000E+02
3.350000E+02
3.350000E+02
3.350000E+02
3.350000E+02
3.350000E+02
3.350000E+02
3.350000E+02
3.350000E+02
3.350000E+02
3.350000E+02
3.350000E+02
3.350000E+02
3.350000E+02
3.350000E+02
3.350000E+02
3.350000E+02
3.350000E+02
3.350000E+02
3.350000E+02
3.350000E+02
3.350000E+02
3.350000E+02
3.350000E+02
3.350000E+02
3.350000E+02
3.350000E+02
3.350000E+02
3.350000E+02
3.350000E+02
3.350000E+02
3.350000E+02
3.350000E+02
3.350000E+02
3.350000E+02
3.350000E+02
3.350000E+02
3.350000E+02
3.350000E+02
3.350000E+02
3.350000E+02
3.350000E+02
3.350000E+02
3.350000E+02
3.350000E+02
3.350000E+02
3.350000E+02
3.350000E+02
3.350000E+02
3.350000E+02
3.350000E+02
3.350000E+02
3.350000E+02
3.350000E+02
3.350000E+02
3.350000E+02
3.350000E+02
3.350000E+02
3.350000E+02
3.350000E+02
3.350000E+02
3.350000E+02
3.350000E+02
3.350000E+02
3.350000E+02
3.350000E+02
3.350000E+02
3.350000E+02
3.350000E+02
3.350000E+02
3.350000E+02
3.350000E+02
3.350000E+02
3.350000E+02
3.350000E+02
3.350000E+02
3.350000E+02
3.350000E+02
3.350000E+02
3.350000E+02
3.350000E+02
3.350000E+02
3.350000E+02
3.350000E+02
3.350000E+02
3.350000E+02
3.350000E+02
3.350000E+02
3.350000E+02
3.350000E+02
3.350000E+02
3.350000E+02
3.350000E+02
3.350000E+02
3.350000E+02
3.350000E+02
3.350000E+02
3.350000E+02
3.350000E+02
3.350000E+02
3.350000E+02
3.350000E+02
3.350000E+02
3.350000E+02
3.350000E+02
3.350000E+02
3.350000E+02
3.350000E+02
3.350000E+02
3.350000E+02
3.350000E+02
3.350000E+02
3.350000E+02
3.350000E+02
3.350000E+02
3.350000E+02
3.350000E+02
3.350000E+02
3.350000E+02
3.350000E+02
3.350000E+02
3.350000E+02
3.350000E+02
3.350000E+02
3.350000E+02
3.350000E+02
3.350000E+02
3.350000E+02
3.350000E+02
3.350000E+02
3.350000E+02
3.350000E+02
3.350000E+02
3.350000E+02
3.350000E+02
3.350000E+02
3.350000E+02
3.350000E+02
3.350000E+02
3.350000E+02
3.350000E+02
3.350000E+02
3.350000E+02
3.350000E+02
3.350000E+02
3.350000E+02
3.350000E+02
3.350000E+02
3.350000E+02
3.350000E+02
3.350000E+02
3.350000E+02
3.350000E+02
3.350000E+02
3.400000E+02
3.400000E+02
3.400000E+02
3.400000E+02
3.400000E+02
3.400000E+02
3.400000E+02
3.400000E+02
3.400000E+02
3.400000E+02
3.400000E+02
3.400000E+02
3.400000E+02
3.400000E+02
3.400000E+02
3.400000E+02
3.400000E+02
3.400000E+02
3.400000E+02
3.400000E+02
3.400000E+02
3.400000E+02
3.400000E+02
3.400000E+02
3.400000E+02
3.400000E+02
3.400000E+02
3.400000E+02
3.400000E+02
3.400000E+02
3.400000E+02
3.400000E+02
3.400000E+02
3.400000E+02
3.400000E+02
3.400000E+02
3.400000E+02
3.400000E+02
3.400000E+02
3.400000E+02
3.400000E+02
3.400000E+02
3.400000E+02
3.400000E+02
3.400000E+02
3.400000E+02
3.400000E+02
3.400000E+02
3.400000E+02
3.400000E+02
3.400000E+02
3.400000E+02
3.400000E+02
3.400000E+02
3.400000E+02
3.400000E+02
3.400000E+02
3.400000E+02
3.400000E+02
3.400000E+02
3.400000E+02
3.400000E+02
3.400000E+02
3.400000E+02
3.400000E+02
3.400000E+02
3.400000E+02
3.400000E+02
3.400000E+02
3.400000E+02
3.400000E+02
3.400000E+02
3.400000E+02
3.400000E+02
3.400000E+02
3.400000E+02
3.400000E+02
3.400000E+02
3.400000E+02
3.400000E+02
3.400000E+02
3.400000E+02
3.400000E+02
3.400000E+02
3.400000E+02
3.400000E+02
3.400000E+02
3.400000E+02
3.400000E+02
3.400000E+02
3.400000E+02
3.400000E+02
3.400000E+02
3.400000E+02
3.400000E+02
3.400000E+02
3.400000E+02
3.400000E+02
3.400000E+02
3.400000E+02
3.400000E+02
3.400000E+02
3.400000E+02
3.400000E+02
3.400000E+02
3.400000E+02
3.400000E+02
3.400000E+02
3.400000E+02
3.400000E+02
3.400000E+02
3.400000E+02
3.400000E+02
3.400000E+02
3.400000E+02
3.400000E+02
3.400000E+02
3.400000E+02
3.400000E+02
3.400000E+02
3.400000E+02
3.400000E+02
3.400000E+02
3.400000E+02
3.400000E+02
3.400000E+02
3.400000E+02
3.400000E+02
3.400000E+02
3.400000E+02
3.400000E+02
3.400000E+02
3.400000E+02
3.400000E+02
3.400000E+02
3.400000E+02
3.400000E+02
3.400000E+02
3.400000E+02
3.400000E+02
3.400000E+02
3.400000E+02
3.400000E+02
3.400000E+02
3.400000E+02
3.400000E+02
3.400000E+02
3.400000E+02
3.400000E+02
3.400000E+02
3.400000E+02
3.400000E+02
3.400000E+02
3.400000E+02
3.400000E+02
3.400000E+02
3.400000E+02
3.400000E+02
3.400000E+02
3.400000E+02
3.400000E+02
3.400000E+02
3.400000E+02
3.400000E+02
3.400000E+02
3.400000E+02
3.400000E+02
3.400000E+02
3.400000E+02
3.400000E+02
3.400000E+02
3.400000E+02
3.400000E+02
3.400000E+02
3.400000E+02
3.400000E+02
3.400000E+02
3.400000E+02
3.400000E+02
3.400000E+02
3.400000E+02
3.400000E+02
3.400000E+02
3.400000E+02
3.400000E+02
3.400000E+02
3.400000E+02
3.400000E+02
3.400000E+02
3.400000E+02
3.400000E+02
3.400000E+02
3.400000E+02
3.400000E+02
3.400000E+02
3.400000E+02
3.400000E+02
3.400000E+02
3.400000E+02
3.400000E+02
3.400000E+02
3.450000E+02
3.450000E+02
3.450000E+02
3.450000E+02
3.450000E+02
3.450000E+02
3.450000E+02
3.450000E+02
3.450000E+02
3.450000E+02
3.450000E+02
3.450000E+02
3.450000E+02
3.450000E+02
3.450000E+02
3.450000E+02
3.450000E+02
3.450000E+02
3.450000E+02
3.450000E+02
3.450000E+02
3.450000E+02
3.450000E+02
3.450000E+02
3.450000E+02
3.450000E+02
3.450000E+02
3.450000E+02
3.450000E+02
3.450000E+02
3.450000E+02
3.450000E+02
3.450000E+02
3.450000E+02
3.450000E+02
3.450000E+02
3.450000E+02
3.450000E+02
3.450000E+02
3.450000E+02
3.450000E+02
3.450000E+02
3.450000E+02
3.450000E+02
3.450000E+02
3.450000E+02
3.450000E+02
3.450000E+02
3.450000E+02
3.450000E+02
3.450000E+02
3.450000E+02
3.450000E+02
3.450000E+02
3.450000E+02
3.450000E+02
3.450000E+02
3.450000E+02
3.450000E+02
3.450000E+02
3.450000E+02
3.450000E+02
3.450000E+02
3.450000E+02
3.450000E+02
3.450000E+02
3.450000E+02
3.450000E+02
3.450000E+02
3.450000E+02
3.450000E+02
3.450000E+02
3.450000E+02
3.450000E+02
3.450000E+02
3.450000E+02
3.450000E+02
3.450000E+02
3.450000E+02
3.450000E+02
3.450000E+02
3.450000E+02
3.450000E+02
3.450000E+02
3.450000E+02
3.450000E+02
3.450000E+02
3.450000E+02
3.450000E+02
3.450000E+02
3.450000E+02
3.450000E+02
3.450000E+02
3.450000E+02
3.450000E+02
3.450000E+02
3.450000E+02
3.450000E+02
3.450000E+02
3.450000E+02
3.450000E+02
3.450000E+02
3.450000E+02
3.450000E+02
3.450000E+02
3.450000E+02
3.450000E+02
3.450000E+02
3.450000E+02
3.450000E+02
3.450000E+02
3.450000E+02
3.450000E+02
3.450000E+02
3.450000E+02
3.450000E+02
3.450000E+02
3.450000E+02
3.450000E+02
3.450000E+02
3.450000E+02
3.450000E+02
3.450000E+02
3.450000E+02
3.450000E+02
3.450000E+02
3.450000E+02
3.450000E+02
3.450000E+02
3.450000E+02
3.450000E+02
3.450000E+02
3.450000E+02
3.450000E+02
3.450000E+02
3.450000E+02
3.450000E+02
3.450000E+02
3.450000E+02
3.450000E+02
3.450000E+02
3.450000E+02
3.450000E+02
3.450000E+02
3.450000E+02
3.450000E+02
3.450000E+02
3.450000E+02
3.450000E+02
3.450000E+02
3.450000E+02
3.450000E+02
3.450000E+02
3.450000E+02
3.450000E+02
3.450000E+02
3.450000E+02
3.450000E+02
3.450000E+02
3.450000E+02
3.450000E+02
3.450000E+02
3.450000E+02
3.450000E+02
3.450000E+02
3.450000E+02
3.450000E+02
3.450000E+02
3.450000E+02
3.450000E+02
3.450000E+02
3.450000E+02
3.450000E+02
3.450000E+02
3.450000E+02
3.450000E+02
3.450000E+02
3.450000E+02
3.450000E+02
3.450000E+02
3.450000E+02
3.450000E+02
3.450000E+02
3.450000E+02
3.450000E+02
3.450000E+02
3.450000E+02
3.450000E+02
3.450000E+02
3.450000E+02
3.450000E+02
3.450000E+02
3.450000E+02
3.450000E+02
3.450000E+02
3.450000E+02
3.450000E+02
3.450000E+02
3.450000E+02
3.450000E+02
3.450000E+02
3.500000E+02
3.500000E+02
3.500000E+02
3.500000E+02
3.500000E+02
3.500000E+02
3.500000E+02
3.500000E+02
3.500000E+02
3.500000E+02
3.500000E+02
3.500000E+02
3.500000E+02
3.500000E+02
3.500000E+02
3.500000E+02
3.500000E+02
3.500000E+02
3.500000E+02
3.500000E+02
3.500000E+02
3.500000E+02
3.500000E+02
3.500000E+02
3.500000E+02
3.500000E+02
3.500000E+02
3.500000E+02
3.500000E+02
3.500000E+02
3.500000E+02
3.500000E+02
3.500000E+02
3.500000E+02
3.500000E+02
3.500000E+02
3.500000E+02
3.500000E+02
3.500000E+02
3.500000E+02
3.500000E+02
3.500000E+02
3.500000E+02
3.500000E+02
3.500000E+02
3.500000E+02
3.500000E+02
3.500000E+02
3.500000E+02
3.500000E+02
3.500000E+02
3.500000E+02
3.500000E+02
3.500000E+02
3.500000E+02
3.500000E+02
3.500000E+02
3.500000E+02
3.500000E+02
3.500000E+02
3.500000E+02
3.500000E+02
3.500000E+02
3.500000E+02
3.500000E+02
3.500000E+02
3.500000E+02
3.500000E+02
3.500000E+02
3.500000E+02
3.500000E+02
3.500000E+02
3.500000E+02
3.500000E+02
3.500000E+02
3.500000E+02
3.500000E+02
3.500000E+02
3.500000E+02
3.500000E+02
3.500000E+02
3.500000E+02
3.500000E+02
3.500000E+02
3.500000E+02
3.500000E+02
3.500000E+02
3.500000E+02
3.500000E+02
3.500000E+02
3.500000E+02
3.500000E+02
3.500000E+02
3.500000E+02
3.500000E+02
3.500000E+02
3.500000E+02
3.500000E+02
3.500000E+02
3.500000E+02
3.500000E+02
3.500000E+02
3.500000E+02
3.500000E+02
3.500000E+02
3.500000E+02
3.500000E+02
3.500000E+02
3.500000E+02
3.500000E+02
3.500000E+02
3.500000E+02
3.500000E+02
3.500000E+02
3.500000E+02
3.500000E+02
3.500000E+02
3.500000E+02
3.500000E+02
3.500000E+02
3.500000E+02
3.500000E+02
3.500000E+02
3.500000E+02
3.500000E+02
3.500000E+02
3.500000E+02
3.500000E+02
3.500000E+02
3.500000E+02
3.500000E+02
3.500000E+02
3.500000E+02
3.500000E+02
3.500000E+02
3.500000E+02
3.500000E+02
3.500000E+02
3.500000E+02
3.500000E+02
3.500000E+02
3.500000E+02
3.500000E+02
3.500000E+02
3.500000E+02
3.500000E+02
3.500000E+02
3.500000E+02
3.500000E+02
3.500000E+02
3.500000E+02
3.500000E+02
3.500000E+02
3.500000E+02
3.500000E+02
3.500000E+02
3.500000E+02
3.500000E+02
3.500000E+02
3.500000E+02
3.500000E+02
3.500000E+02
3.500000E+02
3.500000E+02
3.500000E+02
3.500000E+02
3.500000E+02
3.500000E+02
3.500000E+02
3.500000E+02
3.500000E+02
3.500000E+02
3.500000E+02
3.500000E+02
3.500000E+02
3.500000E+02
3.500000E+02
3.500000E+02
3.500000E+02
3.500000E+02
3.500000E+02
3.500000E+02
3.500000E+02
3.500000E+02
3.500000E+02
3.500000E+02
3.500000E+02
3.500000E+02
3.500000E+02
3.500000E+02
3.500000E+02
3.500000E+02
3.500000E+02
3.500000E+02
3.500000E+02
3.500000E+02
3.500000E+02
3.500000E+02
3.500000E+02
3.500000E+02
3.500000E+02
3.550000E+02
3.550000E+02
3.550000E+02
3.550000E+02
3.550000E+02
3.550000E+02
3.550000E+02
3.550000E+02
3.550000E+02
3.550000E+02
3.550000E+02
3.550000E+02
3.550000E+02
3.550000E+02
3.550000E+02
3.550000E+02
3.550000E+02
3.550000E+02
3.550000E+02
3.550000E+02
3.550000E+02
3.550000E+02
3.550000E+02
3.550000E+02
3.550000E+02
3.550000E+02
3.550000E+02
3.550000E+02
3.550000E+02
3.550000E+02
3.550000E+02
3.550000E+02
3.550000E+02
3.550000E+02
3.550000E+02
3.550000E+02
3.550000E+02
3.550000E+02
3.550000E+02
3.550000E+02
3.550000E+02
3.550000E+02
3.550000E+02
3.550000E+02
3.550000E+02
3.550000E+02
3.550000E+02
3.550000E+02
3.550000E+02
3.550000E+02
3.550000E+02
3.550000E+02
3.550000E+02
3.550000E+02
3.550000E+02
3.550000E+02
3.550000E+02
3.550000E+02
3.550000E+02
3.550000E+02
3.550000E+02
3.550000E+02
3.550000E+02
3.550000E+02
3.550000E+02
3.550000E+02
3.550000E+02
3.550000E+02
3.550000E+02
3.550000E+02
3.550000E+02
3.550000E+02
3.550000E+02
3.550000E+02
3.550000E+02
3.550000E+02
3.550000E+02
3.550000E+02
3.550000E+02
3.550000E+02
3.550000E+02
3.550000E+02
3.550000E+02
3.550000E+02
3.550000E+02
3.550000E+02
3.550000E+02
3.550000E+02
3.550000E+02
3.550000E+02
3.550000E+02
3.550000E+02
3.550000E+02
3.550000E+02
3.550000E+02
3.550000E+02
3.550000E+02
3.550000E+02
3.550000E+02
3.550000E+02
3.550000E+02
3.550000E+02
3.550000E+02
3.550000E+02
3.550000E+02
3.550000E+02
3.550000E+02
3.550000E+02
3.550000E+02
3.550000E+02
3.550000E+02
3.550000E+02
3.550000E+02
3.550000E+02
3.550000E+02
3.550000E+02
3.550000E+02
3.550000E+02
3.550000E+02
3.550000E+02
3.550000E+02
3.550000E+02
3.550000E+02
3.550000E+02
3.550000E+02
3.550000E+02
3.550000E+02
3.550000E+02
3.550000E+02
3.550000E+02
3.550000E+02
3.550000E+02
3.550000E+02
3.550000E+02
3.550000E+02
3.550000E+02
3.550000E+02
3.550000E+02
3.550000E+02
3.550000E+02
3.550000E+02
3.550000E+02
3.550000E+02
3.550000E+02
3.550000E+02
3.550000E+02
3.550000E+02
3.550000E+02
3.550000E+02
3.550000E+02
3.550000E+02
3.550000E+02
3.550000E+02
3.550000E+02
3.550000E+02
3.550000E+02
3.550000E+02
3.550000E+02
3.550000E+02
3.550000E+02
3.550000E+02
3.550000E+02
3.550000E+02
3.550000E+02
3.550000E+02
3.550000E+02
3.550000E+02
3.550000E+02
3.550000E+02
3.550000E+02
3.550000E+02
3.550000E+02
3.550000E+02
3.550000E+02
3.550000E+02
3.550000E+02
3.550000E+02
3.550000E+02
3.550000E+02
3.550000E+02
3.550000E+02
3.550000E+02
3.550000E+02
3.550000E+02
3.550000E+02
3.550000E+02
3.550000E+02
3.550000E+02
3.550000E+02
3.550000E+02
3.550000E+02
3.550000E+02
3.550000E+02
3.550000E+02
3.550000E+02
3.550000E+02
3.550000E+02
3.550000E+02
3.550000E+02
3.550000E+02
3.550000E+02
Z
0.000000E+00
1.000000E+00
2.000000E+00
3.000000E+00
4.000000E+00
5.000000E+00
6.000000E+00
7.000000E+00
8.000000E+00
9.000000E+00
1.000000E+01
1.100000E+01
1.200000E+01
1.300000E+01
1.400000E+01
1.500000E+01
1.600000E+01
1.700000E+01
1.800000E+01
1.900000E+01
2.000000E+01
2.100000E+01
2.200000E+01
2.300000E+01
2.400000E+01
2.500000E+01
2.600000E+01
2.700000E+01
2.800000E+01
2.900000E+01
3.000000E+01
3.100000E+01
3.200000E+01
3.300000E+01
3.400000E+01
3.500000E+01
3.600000E+01
3.700000E+01
3.800000E+01
3.900000E+01
4.000000E+01
4.100000E+01
4.200000E+01
4.300000E+01
4.400000E+01
4.500000E+01
4.600000E+01
4.700000E+01
4.800000E+01
4.900000E+01
5.000000E+01
5.100000E+01
5.200000E+01
5.300000E+01
5.400000E+01
5.500000E+01
5.600000E+01
5.700000E+01
5.800000E+01
5.900000E+01
6.000000E+01
6.100000E+01
6.200000E+01
6.300000E+01
6.400000E+01
6.500000E+01
6.600000E+01
6.700000E+01
6.800000E+01
6.900000E+01
7.000000E+01
7.100000E+01
7.200000E+01
7.300000E+01
7.400000E+01
7.500000E+01
7.600000E+01
7.700000E+01
7.800000E+01
7.900000E+01
8.000000E+01
8.100000E+01
8.200000E+01
8.300000E+01
8.400000E+01
8.500000E+01
8.600000E+01
8.700000E+01
8.800000E+01
8.900000E+01
9.000000E+01
9.100000E+01
9.200000E+01
9.300000E+01
9.400000E+01
9.500000E+01
9.600000E+01
9.700000E+01
9.800000E+01
9.900000E+01
1.000000E+02
1.010000E+02
1.020000E+02
1.030000E+02
1.040000E+02
1.050000E+02
1.060000E+02
1.070000E+02
1.080000E+02
1.090000E+02
1.100000E+02
1.110000E+02
1.120000E+02
1.130000E+02
1.140000E+02
1.150000E+02
1.160000E+02
1.170000E+02
1.180000E+02
1.190000E+02
1.200000E+02
1.210000E+02
1.220000E+02
1.230000E+02
1.240000E+02
1.250000E+02
1.260000E+02
1.270000E+02
1.280000E+02
1.290000E+02
1.300000E+02
1.310000E+02
1.320000E+02
1.330000E+02
1.340000E+02
1.350000E+02
1.360000E+02
1.370000E+02
1.380000E+02
1.390000E+02
1.400000E+02
1.410000E+02
1.420000E+02
1.430000E+02
1.440000E+02
1.450000E+02
1.460000E+02
1.470000E+02
1.480000E+02
1.490000E+02
1.500000E+02
1.510000E+02
1.520000E+02
1.530000E+02
1.540000E+02
1.550000E+02
1.560000E+02
1.570000E+02
1.580000E+02
1.590000E+02
1.600000E+02
1.610000E+02
1.620000E+02
1.630000E+02
1.640000E+02
1.650000E+02
1.660000E+02
1.670000E+02
1.680000E+02
1.690000E+02
1.700000E+02
1.710000E+02
1.720000E+02
1.730000E+02
1.740000E+02
1.750000E+02
1.760000E+02
1.770000E+02
1.780000E+02
1.790000E+02
1.800000E+02
1.810000E+02
1.820000E+02
1.830000E+02
1.840000E+02
1.850000E+02
1.860000E+02
1.870000E+02
1.880000E+02
1.890000E+02
1.900000E+02
1.910000E+02
1.920000E+02
1.930000E+02
1.940000E+02
1.950000E+02
1.960000E+02
1.970000E+02
1.980000E+02
1.990000E+02
2.000000E+02
0.000000E+00
1.000000E+00
2.000000E+00
3.000000E+00
4.000000E+00
5.000000E+00
6.000000E+00
7.000000E+00
8.000000E+00
9.000000E+00
1.000000E+01
1.100000E+01
1.200000E+01
1.300000E+01
1.400000E+01
1.500000E+01
1.600000E+01
1.700000E+01
1.800000E+01
1.900000E+01
2.000000E+01
2.100000E+01
2.200000E+01
2.300000E+01
2.400000E+01
2.500000E+01
2.600000E+01
2.700000E+01
2.800000E+01
2.900000E+01
3.000000E+01
3.100000E+01
3.200000E+01
3.300000E+01
3.400000E+01
3.500000E+01
3.600000E+01
3.700000E+01
3.800000E+01
3.900000E+01
4.000000E+01
4.100000E+01
4.200000E+01
4.300000E+01
4.400000E+01
4.500000E+01
4.600000E+01
4.700000E+01
4.800000E+01
4.900000E+01
5.000000E+01
5.100000E+01
5.200000E+01
5.300000E+01
5.400000E+01
5.500000E+01
5.600000E+01
5.700000E+01
5.800000E+01
5.900000E+01
6.000000E+01
6.100000E+01
6.200000E+01
6.300000E+01
6.400000E+01
6.500000E+01
6.600000E+01
6.700000E+01
6.800000E+01
6.900000E+01
7.000000E+01
7.100000E+01
7.200000E+01
7.300000E+01
7.400000E+01
7.500000E+01
7.600000E+01
7.700000E+01
7.800000E+01
7.900000E+01
8.000000E+01
8.100000E+01
8.200000E+01
8.300000E+01
8.400000E+01
8.500000E+01
8.600000E+01
8.700000E+01
8.800000E+01
8.900000E+01
9.000000E+01
9.100000E+01
9.200000E+01
9.300000E+01
9.400000E+01
9.500000E+01
9.600000E+01
9.700000E+01
9.800000E+01
9.900000E+01
1.000000E+02
1.010000E+02
1.020000E+02
1.030000E+02
1.040000E+02
1.050000E+02
1.060000E+02
1.070000E+02
1.080000E+02
1.090000E+02
1.100000E+02
1.110000E+02
1.120000E+02
1.130000E+02
1.140000E+02
1.150000E+02
1.160000E+02
1.170000E+02
1.180000E+02
1.190000E+02
1.200000E+02
1.210000E+02
1.220000E+02
1.230000E+02
1.240000E+02
1.250000E+02
1.260000E+02
1.270000E+02
1.280000E+02
1.290000E+02
1.300000E+02
1.310000E+02
1.320000E+02
1.330000E+02
1.340000E+02
1.350000E+02
1.360000E+02
1.370000E+02
1.380000E+02
1.390000E+02
1.400000E+02
1.410000E+02
1.420000E+02
1.430000E+02
1.440000E+02
1.450000E+02
1.460000E+02
1.470000E+02
1.480000E+02
1.490000E+02
1.500000E+02
1.510000E+02
1.520000E+02
1.530000E+02
1.540000E+02
1.550000E+02
1.560000E+02
1.570000E+02
1.580000E+02
1.590000E+02
1.600000E+02
1.610000E+02
1.620000E+02
1.630000E+02
1.640000E+02
1.650000E+02
1.660000E+02
1.670000E+02
1.680000E+02
1.690000E+02
1.700000E+02
1.710000E+02
1.720000E+02
1.730000E+02
1.740000E+02
1.750000E+02
1.760000E+02
1.770000E+02
1.780000E+02
1.790000E+02
1.800000E+02
1.810000E+02
1.820000E+02
1.830000E+02
1.840000E+02
1.850000E+02
1.860000E+02
1.870000E+02
1.880000E+02
1.890000E+02
1.900000E+02
1.910000E+02
1.920000E+02
1.930000E+02
1.940000E+02
1.950000E+02
1.960000E+02
1.970000E+02
1.980000E+02
1.990000E+02
2.000000E+02
0.000000E+00
1.000000E+00
2.000000E+00
3.000000E+00
4.000000E+00
5.000000E+00
6.000000E+00
7.000000E+00
8.000000E+00
9.000000E+00
1.000000E+01
1.100000E+01
1.200000E+01
1.300000E+01
1.400000E+01
1.500000E+01
1.600000E+01
1.700000E+01
1.800000E+01
1.900000E+01
2.000000E+01
2.100000E+01
2.200000E+01
2.300000E+01
2.400000E+01
2.500000E+01
2.600000E+01
2.700000E+01
2.800000E+01
2.900000E+01
3.000000E+01
3.100000E+01
3.200000E+01
3.300000E+01
3.400000E+01
3.500000E+01
3.600000E+01
3.700000E+01
3.800000E+01
3.900000E+01
4.000000E+01
4.100000E+01
4.200000E+01
4.300000E+01
4.400000E+01
4.500000E+01
4.600000E+01
4.700000E+01
4.800000E+01
4.900000E+01
5.000000E+01
5.100000E+01
5.200000E+01
5.300000E+01
5.400000E+01
5.500000E+01
5.600000E+01
5.700000E+01
5.800000E+01
5.900000E+01
6.000000E+01
6.100000E+01
6.200000E+01
6.300000E+01
6.400000E+01
6.500000E+01
6.600000E+01
6.700000E+01
6.800000E+01
6.900000E+01
7.000000E+01
7.100000E+01
7.200000E+01
7.300000E+01
7.400000E+01
7.500000E+01
7.600000E+01
7.700000E+01
7.800000E+01
7.900000E+01
8.000000E+01
8.100000E+01
8.200000E+01
8.300000E+01
8.400000E+01
8.500000E+01
8.600000E+01
8.700000E+01
8.800000E+01
8.900000E+01
9.000000E+01
9.100000E+01
9.200000E+01
9.300000E+01
9.400000E+01
9.500000E+01
9.600000E+01
9.700000E+01
9.800000E+01
9.900000E+01
1.000000E+02
1.010000E+02
1.020000E+02
1.030000E+02
1.040000E+02
1.050000E+02
1.060000E+02
1.070000E+02
1.080000E+02
1.090000E+02
1.100000E+02
1.110000E+02
1.120000E+02
1.130000E+02
1.140000E+02
1.150000E+02
1.160000E+02
1.170000E+02
1.180000E+02
1.190000E+02
1.200000E+02
1.210000E+02
1.220000E+02
1.230000E+02
1.240000E+02
1.250000E+02
1.260000E+02
1.270000E+02
1.280000E+02
1.290000E+02
1.300000E+02
1.310000E+02
1.320000E+02
1.330000E+02
1.340000E+02
1.350000E+02
1.360000E+02
1.370000E+02
1.380000E+02
1.390000E+02
1.400000E+02
1.410000E+02
1.420000E+02
1.430000E+02
1.440000E+02
1.450000E+02
1.460000E+02
1.470000E+02
1.480000E+02
1.490000E+02
1.500000E+02
1.510000E+02
1.520000E+02
1.530000E+02
1.540000E+02
1.550000E+02
1.560000E+02
1.570000E+02
1.580000E+02
1.590000E+02
1.600000E+02
1.610000E+02
1.620000E+02
1.630000E+02
1.640000E+02
1.650000E+02
1.660000E+02
1.670000E+02
1.680000E+02
1.690000E+02
1.700000E+02
1.710000E+02
1.720000E+02
1.730000E+02
1.740000E+02
1.750000E+02
1.760000E+02
1.770000E+02
1.780000E+02
1.790000E+02
1.800000E+02
1.810000E+02
1.820000E+02
1.830000E+02
1.840000E+02
1.850000E+02
1.860000E+02
1.870000E+02
1.880000E+02
1.890000E+02
1.900000E+02
1.910000E+02
1.920000E+02
1.930000E+02
1.940000E+02
1.950000E+02
1.960000E+02
1.970000E+02
1.980000E+02
1.990000E+02
2.000000E+02
0.000000E+00
1.000000E+00
2.000000E+00
3.000000E+00
4.000000E+00
5.000000E+00
6.000000E+00
7.000000E+00
8.000000E+00
9.000000E+00
1.000000E+01
1.100000E+01
1.200000E+01
1.300000E+01
1.400000E+01
1.500000E+01
1.600000E+01
1.700000E+01
1.800000E+01
1.900000E+01
2.000000E+01
2.100000E+01
2.200000E+01
2.300000E+01
2.400000E+01
2.500000E+01
2.600000E+01
2.700000E+01
2.800000E+01
2.900000E+01
3.000000E+01
3.100000E+01
3.200000E+01
3.300000E+01
3.400000E+01
3.500000E+01
3.600000E+01
3.700000E+01
3.800000E+01
3.900000E+01
4.000000E+01
4.100000E+01
4.200000E+01
4.300000E+01
4.400000E+01
4.500000E+01
4.600000E+01
4.700000E+01
4.800000E+01
4.900000E+01
5.000000E+01
5.100000E+01
5.200000E+01
5.300000E+01
5.400000E+01
5.500000E+01
5.600000E+01
5.700000E+01
5.800000E+01
5.900000E+01
6.000000E+01
6.100000E+01
6.200000E+01
6.300000E+01
6.400000E+01
6.500000E+01
6.600000E+01
6.700000E+01
6.800000E+01
6.900000E+01
7.000000E+01
7.100000E+01
7.200000E+01
7.300000E+01
7.400000E+01
7.500000E+01
7.600000E+01
7.700000E+01
7.800000E+01
7.900000E+01
8.000000E+01
8.100000E+01
8.200000E+01
8.300000E+01
8.400000E+01
8.500000E+01
8.600000E+01
8.700000E+01
8.800000E+01
8.900000E+01
9.000000E+01
9.100000E+01
9.200000E+01
9.300000E+01
9.400000E+01
9.500000E+01
9.600000E+01
9.700000E+01
9.800000E+01
9.900000E+01
1.000000E+02
1.010000E+02
1.020000E+02
1.030000E+02
1.040000E+02
1.050000E+02
1.060000E+02
1.070000E+02
1.080000E+02
1.090000E+02
1.100000E+02
1.110000E+02
1.120000E+02
1.130000E+02
1.140000E+02
1.150000E+02
1.160000E+02
1.170000E+02
1.180000E+02
1.190000E+02
1.200000E+02
1.210000E+02
1.220000E+02
1.230000E+02
1.240000E+02
1.250000E+02
1.260000E+02
1.270000E+02
1.280000E+02
1.290000E+02
1.300000E+02
1.310000E+02
1.320000E+02
1.330000E+02
1.340000E+02
1.350000E+02
1.360000E+02
1.370000E+02
1.380000E+02
1.390000E+02
1.400000E+02
1.410000E+02
1.420000E+02
1.430000E+02
1.440000E+02
1.450000E+02
1.460000E+02
1.470000E+02
1.480000E+02
1.490000E+02
1.500000E+02
1.510000E+02
1.520000E+02
1.530000E+02
1.540000E+02
1.550000E+02
1.560000E+02
1.570000E+02
1.580000E+02
1.590000E+02
1.600000E+02
1.610000E+02
1.620000E+02
1.630000E+02
1.640000E+02
1.650000E+02
1.660000E+02
1.670000E+02
1.680000E+02
1.690000E+02
1.700000E+02
1.710000E+02
1.720000E+02
1.730000E+02
1.740000E+02
1.750000E+02
1.760000E+02
1.770000E+02
1.780000E+02
1.790000E+02
1.800000E+02
1.810000E+02
1.820000E+02
1.830000E+02
1.840000E+02
1.850000E+02
1.860000E+02
1.870000E+02
1.880000E+02
1.890000E+02
1.900000E+02
1.910000E+02
1.920000E+02
1.930000E+02
1.940000E+02
1.950000E+02
1.960000E+02
1.970000E+02
1.980000E+02
1.990000E+02
2.000000E+02
0.000000E+00
1.000000E+00
2.000000E+00
3.000000E+00
4.000000E+00
5.000000E+00
6.000000E+00
7.000000E+00
8.000000E+00
9.000000E+00
1.000000E+01
1.100000E+01
1.200000E+01
1.300000E+01
1.400000E+01
1.500000E+01
1.600000E+01
1.700000E+01
1.800000E+01
1.900000E+01
2.000000E+01
2.100000E+01
2.200000E+01
2.300000E+01
2.400000E+01
2.500000E+01
2.600000E+01
2.700000E+01
2.800000E+01
2.900000E+01
3.000000E+01
3.100000E+01
3.200000E+01
3.300000E+01
3.400000E+01
3.500000E+01
3.600000E+01
3.700000E+01
3.800000E+01
3.900000E+01
4.000000E+01
4.100000E+01
4.200000E+01
4.300000E+01
4.400000E+01
4.500000E+01
4.600000E+01
4.700000E+01
4.800000E+01
4.900000E+01
5.000000E+01
5.100000E+01
5.200000E+01
5.300000E+01
5.400000E+01
5.500000E+01
5.600000E+01
5.700000E+01
5.800000E+01
5.900000E+01
6.000000E+01
6.100000E+01
6.200000E+01
6.300000E+01
6.400000E+01
6.500000E+01
6.600000E+01
6.700000E+01
6.800000E+01
6.900000E+01
7.000000E+01
7.100000E+01
7.200000E+01
7.300000E+01
7.400000E+01
7.500000E+01
7.600000E+01
7.700000E+01
7.800000E+01
7.900000E+01
8.000000E+01
8.100000E+01
8.200000E+01
8.300000E+01
8.400000E+01
8.500000E+01
8.600000E+01
8.700000E+01
8.800000E+01
8.900000E+01
9.000000E+01
9.100000E+01
9.200000E+01
9.300000E+01
9.400000E+01
9.500000E+01
9.600000E+01
9.700000E+01
9.800000E+01
9.900000E+01
1.000000E+02
1.010000E+02
1.020000E+02
1.030000E+02
1.040000E+02
1.050000E+02
1.060000E+02
1.070000E+02
1.080000E+02
1.090000E+02
1.100000E+02
1.110000E+02
1.120000E+02
1.130000E+02
1.140000E+02
1.150000E+02
1.160000E+02
1.170000E+02
1.180000E+02
1.190000E+02
1.200000E+02
1.210000E+02
1.220000E+02
1.230000E+02
1.240000E+02
1.250000E+02
1.260000E+02
1.270000E+02
1.280000E+02
1.290000E+02
1.300000E+02
1.310000E+02
1.320000E+02
1.330000E+02
1.340000E+02
1.350000E+02
1.360000E+02
1.370000E+02
1.380000E+02
1.390000E+02
1.400000E+02
1.410000E+02
1.420000E+02
1.430000E+02
1.440000E+02
1.450000E+02
1.460000E+02
1.470000E+02
1.480000E+02
1.490000E+02
1.500000E+02
1.510000E+02
1.520000E+02
1.530000E+02
1.540000E+02
1.550000E+02
1.560000E+02
1.570000E+02
1.580000E+02
1.590000E+02
1.600000E+02
1.610000E+02
1.620000E+02
1.630000E+02
1.640000E+02
1.650000E+02
1.660000E+02
1.670000E+02
1.680000E+02
1.690000E+02
1.700000E+02
1.710000E+02
1.720000E+02
1.730000E+02
1.740000E+02
1.750000E+02
1.760000E+02
1.770000E+02
1.780000E+02
1.790000E+02
1.800000E+02
1.810000E+02
1.820000E+02
1.830000E+02
1.840000E+02
1.850000E+02
1.860000E+02
1.870000E+02
1.880000E+02
1.890000E+02
1.900000E+02
1.910000E+02
1.920000E+02
1.930000E+02
1.940000E+02
1.950000E+02
1.960000E+02
1.970000E+02
1.980000E+02
1.990000E+02
2.000000E+02
0.000000E+00
1.000000E+00
2.000000E+00
3.000000E+00
4.000000E+00
5.000000E+00
6.000000E+00
7.000000E+00
8.000000E+00
9.000000E+00
1.000000E+01
1.100000E+01
1.200000E+01
1.300000E+01
1.400000E+01
1.500000E+01
1.600000E+01
1.700000E+01
1.800000E+01
1.900000E+01
2.000000E+01
2.100000E+01
2.200000E+01
2.300000E+01
2.400000E+01
2.500000E+01
2.600000E+01
2.700000E+01
2.800000E+01
2.900000E+01
3.000000E+01
3.100000E+01
3.200000E+01
3.300000E+01
3.400000E+01
3.500000E+01
3.600000E+01
3.700000E+01
3.800000E+01
3.900000E+01
4.000000E+01
4.100000E+01
4.200000E+01
4.300000E+01
4.400000E+01
4.500000E+01
4.600000E+01
4.700000E+01
4.800000E+01
4.900000E+01
5.000000E+01
5.100000E+01
5.200000E+01
5.300000E+01
5.400000E+01
5.500000E+01
5.600000E+01
5.700000E+01
5.800000E+01
5.900000E+01
6.000000E+01
6.100000E+01
6.200000E+01
6.300000E+01
6.400000E+01
6.500000E+01
6.600000E+01
6.700000E+01
6.800000E+01
6.900000E+01
7.000000E+01
7.100000E+01
7.200000E+01
7.300000E+01
7.400000E+01
7.500000E+01
7.600000E+01
7.700000E+01
7.800000E+01
7.900000E+01
8.000000E+01
8.100000E+01
8.200000E+01
8.300000E+01
8.400000E+01
8.500000E+01
8.600000E+01
8.700000E+01
8.800000E+01
8.900000E+01
9.000000E+01
9.100000E+01
9.200000E+01
9.300000E+01
9.400000E+01
9.500000E+01
9.600000E+01
9.700000E+01
9.800000E+01
9.900000E+01
1.000000E+02
1.010000E+02
1.020000E+02
1.030000E+02
1.040000E+02
1.050000E+02
1.060000E+02
1.070000E+02
1.080000E+02
1.090000E+02
1.100000E+02
1.110000E+02
1.120000E+02
1.130000E+02
1.140000E+02
1.150000E+02
1.160000E+02
1.170000E+02
1.180000E+02
1.190000E+02
1.200000E+02
1.210000E+02
1.220000E+02
1.230000E+02
1.240000E+02
1.250000E+02
1.260000E+02
1.270000E+02
1.280000E+02
1.290000E+02
1.300000E+02
1.310000E+02
1.320000E+02
1.330000E+02
1.340000E+02
1.350000E+02
1.360000E+02
1.370000E+02
1.380000E+02
1.390000E+02
1.400000E+02
1.410000E+02
1.420000E+02
1.430000E+02
1.440000E+02
1.450000E+02
1.460000E+02
1.470000E+02
1.480000E+02
1.490000E+02
1.500000E+02
1.510000E+02
1.520000E+02
1.530000E+02
1.540000E+02
1.550000E+02
1.560000E+02
1.570000E+02
1.580000E+02
1.590000E+02
1.600000E+02
1.610000E+02
1.620000E+02
1.630000E+02
1.640000E+02
1.650000E+02
1.660000E+02
1.670000E+02
1.680000E+02
1.690000E+02
1.700000E+02
1.710000E+02
1.720000E+02
1.730000E+02
1.740000E+02
1.750000E+02
1.760000E+02
1.770000E+02
1.780000E+02
1.790000E+02
1.800000E+02
1.810000E+02
1.820000E+02
1.830000E+02
1.840000E+02
1.850000E+02
1.860000E+02
1.870000E+02
1.880000E+02
1.890000E+02
1.900000E+02
1.910000E+02
1.920000E+02
1.930000E+02
1.940000E+02
1.950000E+02
1.960000E+02
1.970000E+02
1.980000E+02
1.990000E+02
2.000000E+02
0.000000E+00
1.000000E+00
2.000000E+00
3.000000E+00
4.000000E+00
5.000000E+00
6.000000E+00
7.000000E+00
8.000000E+00
9.000000E+00
1.000000E+01
1.100000E+01
1.200000E+01
1.300000E+01
1.400000E+01
1.500000E+01
1.600000E+01
1.700000E+01
1.800000E+01
1.900000E+01
2.000000E+01
2.100000E+01
2.200000E+01
2.300000E+01
2.400000E+01
2.500000E+01
2.600000E+01
2.700000E+01
2.800000E+01
2.900000E+01
3.000000E+01
3.100000E+01
3.200000E+01
3.300000E+01
3.400000E+01
3.500000E+01
3.600000E+01
3.700000E+01
3.800000E+01
3.900000E+01
4.000000E+01
4.100000E+01
4.200000E+01
4.300000E+01
4.400000E+01
4.500000E+01
4.600000E+01
4.700000E+01
4.800000E+01
4.900000E+01
5.000000E+01
5.100000E+01
5.200000E+01
5.300000E+01
5.400000E+01
5.500000E+01
5.600000E+01
5.700000E+01
5.800000E+01
5.900000E+01
6.000000E+01
6.100000E+01
6.200000E+01
6.300000E+01
6.400000E+01
6.500000E+01
6.600000E+01
6.700000E+01
6.800000E+01
6.900000E+01
7.000000E+01
7.100000E+01
7.200000E+01
7.300000E+01
7.400000E+01
7.500000E+01
7.600000E+01
7.700000E+01
7.800000E+01
7.900000E+01
8.000000E+01
8.100000E+01
8.200000E+01
8.300000E+01
8.400000E+01
8.500000E+01
8.600000E+01
8.700000E+01
8.800000E+01
8.900000E+01
9.000000E+01
9.100000E+01
9.200000E+01
9.300000E+01
9.400000E+01
9.500000E+01
9.600000E+01
9.700000E+01
9.800000E+01
9.900000E+01
1.000000E+02
1.010000E+02
1.020000E+02
1.030000E+02
1.040000E+02
1.050000E+02
1.060000E+02
1.070000E+02
1.080000E+02
1.090000E+02
1.100000E+02
1.110000E+02
1.120000E+02
1.130000E+02
1.140000E+02
1.150000E+02
1.160000E+02
1.170000E+02
1.180000E+02
1.190000E+02
1.200000E+02
1.210000E+02
1.220000E+02
1.230000E+02
1.240000E+02
1.250000E+02
1.260000E+02
1.270000E+02
1.280000E+02
1.290000E+02
1.300000E+02
1.310000E+02
1.320000E+02
1.330000E+02
1.340000E+02
1.350000E+02
1.360000E+02
1.370000E+02
1.380000E+02
1.390000E+02
1.400000E+02
1.410000E+02
1.420000E+02
1.430000E+02
1.440000E+02
1.450000E+02
1.460000E+02
1.470000E+02
1.480000E+02
1.490000E+02
1.500000E+02
1.510000E+02
1.520000E+02
1.530000E+02
1.540000E+02
1.550000E+02
1.560000E+02
1.570000E+02
1.580000E+02
1.590000E+02
1.600000E+02
1.610000E+02
1.620000E+02
1.630000E+02
1.640000E+02
1.650000E+02
1.660000E+02
1.670000E+02
1.680000E+02
1.690000E+02
1.700000E+02
1.710000E+02
1.720000E+02
1.730000E+02
1.740000E+02
1.750000E+02
1.760000E+02
1.770000E+02
1.780000E+02
1.790000E+02
1.800000E+02
1.810000E+02
1.820000E+02
1.830000E+02
1.840000E+02
1.850000E+02
1.860000E+02
1.870000E+02
1.880000E+02
1.890000E+02
1.900000E+02
1.910000E+02
1.920000E+02
1.930000E+02
1.940000E+02
1.950000E+02
1.960000E+02
1.970000E+02
1.980000E+02
1.990000E+02
2.000000E+02
0.000000E+00
1.000000E+00
2.000000E+00
3.000000E+00
4.000000E+00
5.000000E+00
6.000000E+00
7.000000E+00
8.000000E+00
9.000000E+00
1.000000E+01
1.100000E+01
1.200000E+01
1.300000E+01
1.400000E+01
1.500000E+01
1.600000E+01
1.700000E+01
1.800000E+01
1.900000E+01
2.000000E+01
2.100000E+01
2.200000E+01
2.300000E+01
2.400000E+01
2.500000E+01
2.600000E+01
2.700000E+01
2.800000E+01
2.900000E+01
3.000000E+01
3.100000E+01
3.200000E+01
3.300000E+01
3.400000E+01
3.500000E+01
3.600000E+01
3.700000E+01
3.800000E+01
3.900000E+01
4.000000E+01
4.100000E+01
4.200000E+01
4.300000E+01
4.400000E+01
4.500000E+01
4.600000E+01
4.700000E+01
4.800000E+01
4.900000E+01
5.000000E+01
5.100000E+01
5.200000E+01
5.300000E+01
5.400000E+01
5.500000E+01
5.600000E+01
5.700000E+01
5.800000E+01
5.900000E+01
6.000000E+01
6.100000E+01
6.200000E+01
6.300000E+01
6.400000E+01
6.500000E+01
6.600000E+01
6.700000E+01
6.800000E+01
6.900000E+01
7.000000E+01
7.100000E+01
7.200000E+01
7.300000E+01
7.400000E+01
7.500000E+01
7.600000E+01
7.700000E+01
7.800000E+01
7.900000E+01
8.000000E+01
8.100000E+01
8.200000E+01
8.300000E+01
8.400000E+01
8.500000E+01
8.600000E+01
8.700000E+01
8.800000E+01
8.900000E+01
9.000000E+01
9.100000E+01
9.200000E+01
9.300000E+01
9.400000E+01
9.500000E+01
9.600000E+01
9.700000E+01
9.800000E+01
9.900000E+01
1.000000E+02
1.010000E+02
1.020000E+02
1.030000E+02
1.040000E+02
1.050000E+02
1.060000E+02
1.070000E+02
1.080000E+02
1.090000E+02
1.100000E+02
1.110000E+02
1.120000E+02
1.130000E+02
1.140000E+02
1.150000E+02
1.160000E+02
1.170000E+02
1.180000E+02
1.190000E+02
1.200000E+02
1.210000E+02
1.220000E+02
1.230000E+02
1.240000E+02
1.250000E+02
1.260000E+02
1.270000E+02
1.280000E+02
1.290000E+02
1.300000E+02
1.310000E+02
1.320000E+02
1.330000E+02
1.340000E+02
1.350000E+02
1.360000E+02
1.370000E+02
1.380000E+02
1.390000E+02
1.400000E+02
1.410000E+02
1.420000E+02
1.430000E+02
1.440000E+02
1.450000E+02
1.460000E+02
1.470000E+02
1.480000E+02
1.490000E+02
1.500000E+02
1.510000E+02
1.520000E+02
1.530000E+02
1.540000E+02
1.550000E+02
1.560000E+02
1.570000E+02
1.580000E+02
1.590000E+02
1.600000E+02
1.610000E+02
1.620000E+02
1.630000E+02
1.640000E+02
1.650000E+02
1.660000E+02
1.670000E+02
1.680000E+02
1.690000E+02
1.700000E+02
1.710000E+02
1.720000E+02
1.730000E+02
1.740000E+02
1.750000E+02
1.760000E+02
1.770000E+02
1.780000E+02
1.790000E+02
1.800000E+02
1.810000E+02
1.820000E+02
1.830000E+02
1.840000E+02
1.850000E+02
1.860000E+02
1.870000E+02
1.880000E+02
1.890000E+02
1.900000E+02
1.910000E+02
1.920000E+02
1.930000E+02
1.940000E+02
1.950000E+02
1.960000E+02
1.970000E+02
1.980000E+02
1.990000E+02
2.000000E+02
0.000000E+00
1.000000E+00
2.000000E+00
3.000000E+00
4.000000E+00
5.000000E+00
6.000000E+00
7.000000E+00
8.000000E+00
9.000000E+00
1.000000E+01
1.100000E+01
1.200000E+01
1.300000E+01
1.400000E+01
1.500000E+01
1.600000E+01
1.700000E+01
1.800000E+01
1.900000E+01
2.000000E+01
2.100000E+01
2.200000E+01
2.300000E+01
2.400000E+01
2.500000E+01
2.600000E+01
2.700000E+01
2.800000E+01
2.900000E+01
3.000000E+01
3.100000E+01
3.200000E+01
3.300000E+01
3.400000E+01
3.500000E+01
3.600000E+01
3.700000E+01
3.800000E+01
3.900000E+01
4.000000E+01
4.100000E+01
4.200000E+01
4.300000E+01
4.400000E+01
4.500000E+01
4.600000E+01
4.700000E+01
4.800000E+01
4.900000E+01
5.000000E+01
5.100000E+01
5.200000E+01
5.300000E+01
5.400000E+01
5.500000E+01
5.600000E+01
5.700000E+01
5.800000E+01
5.900000E+01
6.000000E+01
6.100000E+01
6.200000E+01
6.300000E+01
6.400000E+01
6.500000E+01
6.600000E+01
6.700000E+01
6.800000E+01
6.900000E+01
7.000000E+01
7.100000E+01
7.200000E+01
7.300000E+01
7.400000E+01
7.500000E+01
7.600000E+01
7.700000E+01
7.800000E+01
7.900000E+01
8.000000E+01
8.100000E+01
8.200000E+01
8.300000E+01
8.400000E+01
8.500000E+01
8.600000E+01
8.700000E+01
8.800000E+01
8.900000E+01
9.000000E+01
9.100000E+01
9.200000E+01
9.300000E+01
9.400000E+01
9.500000E+01
9.600000E+01
9.700000E+01
9.800000E+01
9.900000E+01
1.000000E+02
1.010000E+02
1.020000E+02
1.030000E+02
1.040000E+02
1.050000E+02
1.060000E+02
1.070000E+02
1.080000E+02
1.090000E+02
1.100000E+02
1.110000E+02
1.120000E+02
1.130000E+02
1.140000E+02
1.150000E+02
1.160000E+02
1.170000E+02
1.180000E+02
1.190000E+02
1.200000E+02
1.210000E+02
1.220000E+02
1.230000E+02
1.240000E+02
1.250000E+02
1.260000E+02
1.270000E+02
1.280000E+02
1.290000E+02
1.300000E+02
1.310000E+02
1.320000E+02
1.330000E+02
1.340000E+02
1.350000E+02
1.360000E+02
1.370000E+02
1.380000E+02
1.390000E+02
1.400000E+02
1.410000E+02
1.420000E+02
1.430000E+02
1.440000E+02
1.450000E+02
1.460000E+02
1.470000E+02
1.480000E+02
1.490000E+02
1.500000E+02
1.510000E+02
1.520000E+02
1.530000E+02
1.540000E+02
1.550000E+02
1.560000E+02
1.570000E+02
1.580000E+02
1.590000E+02
1.600000E+02
1.610000E+02
1.620000E+02
1.630000E+02
1.640000E+02
1.650000E+02
1.660000E+02
1.670000E+02
1.680000E+02
1.690000E+02
1.700000E+02
1.710000E+02
1.720000E+02
1.730000E+02
1.740000E+02
1.750000E+02
1.760000E+02
1.770000E+02
1.780000E+02
1.790000E+02
1.800000E+02
1.810000E+02
1.820000E+02
1.830000E+02
[truncated: 164,841 more chars]
