# Supplementary material for: Visualization of porosity and pore size gradients in electrospun scaffolds using laser metrology
Source: PLoS One. 2023 Mar 9;18(3):e0282903. doi: 10.1371/journal.pone.0282903 (PMC9997878; doi:10.1371/journal.pone.0282903)
Supplement: S1 Data — (GZ) [file pone.0282903.s002.gz › data/PoreDiameter/RPM1100 (1)_T8.tif.csv]

	Area	Perim.	Major	Minor	Angle	Circ.	AR	Round	Solidity
1	4.0532	8.9997	3.9623	1.3025	13.9129	0.6289	3.0421	0.3287	0.8930
2	3.7577	7.0653	2.4903	1.9213	149.3034	0.9459	1.2962	0.7715	0.9319
3	48.3433	36.4391	11.1069	5.5418	133.3614	0.4575	2.0042	0.4990	0.8176
4	15.9596	16.4261	6.5809	3.0878	173.5272	0.7433	2.1313	0.4692	0.9497
5	153.5586	62.8777	16.7955	11.6411	31.5575	0.4881	1.4428	0.6931	0.8984
6	0.3800	1.9843	0.6956	0.6956	0.0000	1.0000	1.0000	1.0000	1.0000
7	9.5420	15.4426	7.0261	1.7292	37.4522	0.5028	4.0633	0.2461	0.8561
8	2.0688	5.0810	1.7556	1.5004	22.5000	1.0000	1.1701	0.8546	0.9423
9	97.3199	78.0091	14.4794	8.5578	151.1518	0.2010	1.6919	0.5910	0.6009
10	7.8109	13.5288	5.7310	1.7353	34.3983	0.5363	3.3025	0.3028	0.8186
11	13.1730	24.3048	11.6958	1.4341	6.2547	0.2802	8.1557	0.1226	0.8221
12	50.2855	40.0380	12.8825	4.9700	21.8171	0.3942	2.5921	0.3858	0.8575
13	20.3084	23.6909	8.8474	2.9226	109.6099	0.4547	3.0273	0.3303	0.8229
14	1.1822	3.7983	1.3436	1.1203	0.0000	1.0000	1.1994	0.8338	0.9655
15	89.6779	52.6245	18.1162	6.3027	18.1853	0.4069	2.8743	0.3479	0.8854
16	5.7843	8.9292	3.2389	2.2738	174.0191	0.9117	1.4244	0.7020	0.9288
17	24.1928	19.3114	6.8039	4.5273	128.1523	0.8152	1.5029	0.6654	0.9234
18	2.2377	6.7954	3.1621	0.9010	1.9966	0.6090	3.5094	0.2849	0.9725
19	5.3199	8.7590	3.3053	2.0493	34.5100	0.8714	1.6129	0.6200	0.9368
20	10.2598	13.5701	5.3151	2.4577	168.7693	0.7001	2.1626	0.4624	0.9310
21	43.5301	33.7825	9.6775	5.7271	11.5806	0.4793	1.6898	0.5918	0.8176
22	3.5044	7.1152	2.8517	1.5646	140.8536	0.8699	1.8226	0.5487	0.9171
23	25.5016	20.2950	7.6889	4.2229	171.0767	0.7780	1.8208	0.5492	0.9489
24	74.9005	67.4396	21.8775	4.3591	169.8829	0.2069	5.0188	0.1993	0.5103
25	76.3782	47.0655	12.1707	7.9903	6.8145	0.4333	1.5232	0.6565	0.8844
26	13.3419	17.0365	5.9218	2.8686	17.0761	0.5777	2.0643	0.4844	0.8261
27	2.1111	5.5419	2.2585	1.1901	39.4513	0.8638	1.8977	0.5270	0.9174
28	18.7462	17.1775	5.6598	4.2172	14.5439	0.7984	1.3421	0.7451	0.9269
29	1.7311	4.6701	1.6114	1.3678	126.4509	0.9974	1.1781	0.8489	0.9213
30	46.1056	34.0232	8.3827	7.0030	105.0772	0.5005	1.1970	0.8354	0.8538
31	1.6466	5.1516	2.2811	0.9191	88.4848	0.7797	2.4819	0.4029	0.9873
32	0.7600	2.9764	1.1480	0.8429	113.1094	1.0000	1.3620	0.7342	0.9474
33	10.5131	13.4291	4.7580	2.8133	71.1463	0.7326	1.6912	0.5913	0.9239
34	10.7664	14.8528	6.1672	2.2228	84.8018	0.6133	2.7746	0.3604	0.9091
35	38.7591	25.1730	8.2062	6.0137	3.0619	0.7686	1.3646	0.7328	0.9268
36	59.9964	50.7314	9.7586	7.8279	116.3345	0.2929	1.2466	0.8022	0.7849
37	10.0487	13.3792	4.3539	2.9386	110.8994	0.7054	1.4816	0.6749	0.8766
38	31.3704	25.1438	9.6259	4.1494	146.9587	0.6235	2.3198	0.4311	0.8888
39	0.5067	2.3952	0.9274	0.6956	0.0000	1.0000	1.3333	0.7500	1.0000
40	41.5879	38.9839	11.4254	4.6345	13.9133	0.3439	2.4653	0.4056	0.8120
41	52.9454	52.7242	11.4979	5.8630	13.9405	0.2393	1.9611	0.5099	0.6474
42	0.8444	3.2171	1.1593	0.9274	90.0000	1.0000	1.2500	0.8000	1.0000
43	7.0932	14.2923	7.0321	1.2843	178.0494	0.4364	5.4755	0.1826	0.9385
44	9.3731	13.6200	5.1501	2.3173	92.6989	0.6350	2.2225	0.4499	0.8425
45	8.6976	15.5629	6.9508	1.5932	38.8939	0.4513	4.3627	0.2292	0.8047
46	0.6755	2.8062	0.9274	0.9274	0.0000	1.0000	1.0000	1.0000	1.0000
47	55.3942	47.2529	9.5317	7.3995	73.0461	0.3118	1.2881	0.7763	0.7882
48	5.6999	9.4605	3.4305	2.1155	115.8489	0.8003	1.6216	0.6167	0.9122
49	141.2722	95.5185	17.3446	10.3706	140.9757	0.1946	1.6725	0.5979	0.7810
50	134.0102	93.7906	17.8367	9.5661	11.5138	0.1914	1.8646	0.5363	0.7915
51	29.1749	21.6361	7.8011	4.7617	121.1104	0.7832	1.6383	0.6104	0.9369
52	39.7724	27.0989	8.6673	5.8426	37.7817	0.6806	1.4834	0.6741	0.9137
53	57.5053	32.5496	9.5363	7.6778	140.0203	0.6821	1.2421	0.8051	0.9138
54	72.6205	49.4245	11.2634	8.2092	49.9157	0.3736	1.3720	0.7288	0.8483
55	27.1905	23.8611	8.1462	4.2498	107.6607	0.6001	1.9168	0.5217	0.9001
56	0.3800	1.9843	0.6956	0.6956	0.0000	1.0000	1.0000	1.0000	1.0000
57	1.8577	5.2014	2.0733	1.1408	110.0379	0.8629	1.8174	0.5502	0.9263
58	1.1400	3.6780	1.3254	1.0951	77.5084	1.0000	1.2104	0.8262	0.9474
59	6.8398	9.9214	3.1504	2.7644	84.6102	0.8732	1.1396	0.8775	0.9127
60	106.6508	44.5549	15.9297	8.5245	156.4173	0.6751	1.8687	0.5351	0.9427
61	13.7641	15.5836	5.7789	3.0326	19.1390	0.7122	1.9056	0.5248	0.9132
62	31.3282	25.4344	8.1592	4.8887	149.9654	0.6086	1.6690	0.5992	0.8978
63	4.6021	8.5183	3.2945	1.7786	26.7486	0.7970	1.8523	0.5399	0.9083
64	12.6241	17.3684	7.0347	2.2849	19.6356	0.5259	3.0787	0.3248	0.9047
65	0.5067	2.3952	0.9274	0.6956	0.0000	1.0000	1.3333	0.7500	1.0000
66	205.7863	143.1738	16.9512	15.4570	36.0345	0.1262	1.0967	0.9119	0.5970
67	42.5590	28.3816	10.3461	5.2375	78.4186	0.6639	1.9754	0.5062	0.9235
68	1.8155	4.7905	1.6528	1.3986	51.0419	0.9942	1.1818	0.8462	0.9451
69	10.0487	14.1306	5.5155	2.3197	14.6808	0.6324	2.3777	0.4206	0.8914
70	3.5466	10.1827	4.6829	0.9643	79.7775	0.4298	4.8564	0.2059	0.7962
71	19.0840	22.1674	8.2482	2.9459	36.1781	0.4880	2.7999	0.3572	0.7597
72	7.3043	10.6229	3.6952	2.5168	75.8459	0.8134	1.4682	0.6811	0.9034
73	5.3621	10.5025	4.4401	1.5376	147.8199	0.6109	2.8877	0.3463	0.7864
74	12.2442	20.1454	9.3997	1.6585	4.4639	0.3791	5.6675	0.1764	0.8605
75	0.8022	3.0968	1.1404	0.8957	12.8205	1.0000	1.2733	0.7854	0.9744
76	84.1469	51.4500	12.2158	8.7706	71.8955	0.3995	1.3928	0.7180	0.7918
77	95.5889	79.2832	15.7341	7.7353	2.0846	0.1911	2.0341	0.4916	0.6674
78	16.4663	17.3684	6.9223	3.0287	168.4429	0.6859	2.2856	0.4375	0.9341
79	4.6021	8.0076	3.0217	1.9392	6.1682	0.9019	1.5583	0.6417	0.9561
80	105.2575	75.7962	17.7701	7.5418	20.1016	0.2302	2.3562	0.4244	0.7921
81	39.9413	49.3283	8.5097	5.9761	101.4445	0.2063	1.4239	0.7023	0.6294
82	4.8132	8.9292	2.8379	2.1595	78.9371	0.7586	1.3141	0.7610	0.8291
83	0.9711	3.5077	1.3631	0.9071	6.1612	0.9918	1.5027	0.6655	0.9787
84	15.3685	16.5052	6.0313	3.2444	55.3503	0.7089	1.8590	0.5379	0.9066
85	0.8866	3.3874	1.3621	0.8288	15.8180	0.9710	1.6434	0.6085	0.9333
86	5.9532	9.2198	2.7954	2.7116	172.1565	0.8801	1.0309	0.9700	0.9126
87	0.9289	3.5077	1.3641	0.8670	10.0735	0.9487	1.5733	0.6356	0.9565
88	81.4025	56.8751	13.6054	7.6179	27.0868	0.3162	1.7860	0.5599	0.8507
89	74.1827	52.8738	11.6249	8.1250	56.6365	0.3335	1.4307	0.6989	0.8296
90	27.9927	20.7850	7.2890	4.8898	32.4456	0.8142	1.4906	0.6708	0.9553
91	17.4374	21.8184	9.4550	2.3482	174.6922	0.4603	4.0266	0.2484	0.8704
92	52.7343	46.8626	13.1759	5.0959	47.0430	0.3018	2.5856	0.3868	0.5514
93	65.6118	47.8547	12.0484	6.9336	151.3128	0.3600	1.7377	0.5755	0.8233
94	20.7306	22.8398	7.4460	3.5449	109.1427	0.4994	2.1005	0.4761	0.7843
95	0.9289	3.2670	1.1413	1.0362	134.9989	1.0000	1.1014	0.9079	0.9362
96	2.9555	6.8951	2.9557	1.2731	164.8304	0.7812	2.3216	0.4307	0.9150
97	59.1519	36.1278	13.2187	5.6976	33.5225	0.5695	2.3201	0.4310	0.8814
98	17.0574	20.8056	8.1612	2.6611	160.2233	0.4952	3.0668	0.3261	0.8850
99	2.1111	5.0810	1.7642	1.5235	15.2474	1.0000	1.1580	0.8636	0.9524
100	40.4057	27.3396	10.2321	5.0279	107.5403	0.6793	2.0351	0.4914	0.9359
101	135.9946	62.4547	15.8134	10.9498	127.9279	0.4381	1.4442	0.6924	0.8380
102	55.8165	42.5244	16.1111	4.4111	176.3220	0.3879	3.6524	0.2738	0.8521
103	67.5540	39.4533	15.7978	5.4446	140.3791	0.5454	2.9016	0.3446	0.9329
104	30.3571	29.0333	11.2940	3.4223	160.1276	0.4526	3.3001	0.3030	0.8899
105	70.4250	35.2062	10.3828	8.6362	152.3889	0.7140	1.2023	0.8318	0.9461
106	78.9537	64.5679	13.1461	7.6469	167.2717	0.2380	1.7191	0.5817	0.6931
107	6.4598	9.5104	3.1911	2.5775	64.7301	0.8975	1.2381	0.8077	0.9217
108	17.1840	17.4183	5.4960	3.9809	13.3478	0.7117	1.3806	0.7243	0.9229
109	16.5507	17.3478	6.0616	3.4765	17.7689	0.6911	1.7436	0.5735	0.8673
110	15.5796	16.4055	5.1952	3.8182	61.4414	0.7274	1.3606	0.7350	0.9066
111	20.6462	17.1775	5.7902	4.5400	60.5278	0.8793	1.2754	0.7841	0.9495
112	40.2368	27.3895	9.3953	5.4529	146.0435	0.6740	1.7230	0.5804	0.9334
113	22.5039	19.3819	5.8565	4.8925	154.4614	0.7528	1.1970	0.8354	0.9190
114	16.8885	16.4055	5.8659	3.6658	94.1931	0.7885	1.6002	0.6249	0.9335
115	13.2997	16.9162	6.5095	2.6014	127.9198	0.5840	2.5024	0.3996	0.8279
116	49.0611	29.3738	9.7672	6.3956	137.4793	0.7145	1.5272	0.6548	0.9004
117	15.5374	16.0650	5.2478	3.7698	44.4691	0.7565	1.3921	0.7184	0.9328
118	47.9633	28.4813	8.0014	7.6322	37.7581	0.7430	1.0484	0.9539	0.9342
119	4.9399	8.8794	3.5887	1.7526	172.8966	0.7873	2.0476	0.4884	0.9213
120	108.0019	41.7317	13.1191	10.4818	126.2344	0.7793	1.2516	0.7990	0.9548
121	13.0464	14.8528	5.1176	3.2459	173.1287	0.7432	1.5767	0.6342	0.9406
122	14.1441	18.4190	8.0824	2.2282	143.9039	0.5239	3.6274	0.2757	0.8839
123	58.4342	30.5774	9.6189	7.7349	1.1959	0.7854	1.2436	0.8041	0.9421
124	114.8840	42.9524	13.2253	11.0602	121.8827	0.7825	1.1958	0.8363	0.9569
125	2.2377	5.3716	1.9597	1.4538	19.8254	0.9745	1.3480	0.7419	0.9298
126	81.6136	69.2707	15.6640	6.6339	1.7663	0.2137	2.3612	0.4235	0.7472
127	41.0813	29.2534	10.2599	5.0981	116.0722	0.6033	2.0125	0.4969	0.9119
128	34.2836	24.7742	8.6754	5.0316	108.0645	0.7019	1.7242	0.5800	0.9238
129	55.3520	30.4158	10.8396	6.5017	49.1843	0.7519	1.6672	0.5998	0.9354
130	41.7146	33.4627	8.9866	5.9102	127.6538	0.4681	1.5205	0.6577	0.6963
131	1.7733	4.6701	1.5414	1.4648	147.8222	1.0000	1.0523	0.9503	0.9333
132	108.7197	42.2423	13.5170	10.2409	11.9735	0.7656	1.3199	0.7576	0.9502
133	7.7687	11.1542	4.0879	2.4197	22.4999	0.7847	1.6894	0.5919	0.9200
134	59.4475	61.0687	28.6914	2.6381	125.8812	0.2003	10.8758	0.0919	0.7564
135	0.6755	2.8062	0.9274	0.9274	0.0000	1.0000	1.0000	1.0000	1.0000
136	4.9399	9.5104	4.0001	1.5724	57.5166	0.6863	2.5440	0.3931	0.8931
137	18.9151	18.9916	7.9115	3.0441	166.6050	0.6590	2.5989	0.3848	0.9304
138	0.6333	2.6858	0.9573	0.8423	135.0000	1.0000	1.1366	0.8798	0.9677
139	3.5044	8.6180	4.0338	1.1061	134.4459	0.5929	3.6467	0.2742	0.8218
140	45.8523	40.5985	9.9757	5.8523	84.8375	0.3496	1.7046	0.5867	0.8021
141	0.6333	2.6858	0.9573	0.8423	45.0006	1.0000	1.1366	0.8798	0.9677
142	28.9215	23.4210	7.5134	4.9011	1.9108	0.6626	1.5330	0.6523	0.9213
143	1.2666	4.0391	1.3911	1.1593	0.0000	0.9757	1.2000	0.8333	1.0000
144	30.5259	22.2087	7.5117	5.1742	120.1746	0.7777	1.4518	0.6888	0.9359
145	38.3791	27.6801	9.0790	5.3823	58.8078	0.6295	1.6868	0.5928	0.8982
146	25.4172	25.0441	10.8651	2.9786	63.8043	0.5092	3.6478	0.2741	0.8912
147	39.0969	25.9159	9.0470	5.5023	20.9089	0.7315	1.6442	0.6082	0.9411
148	53.1565	40.9596	14.9634	4.5231	168.3690	0.3982	3.3082	0.3023	0.8427
149	26.1349	30.3281	14.3154	2.3245	83.7931	0.3571	6.1585	0.1624	0.8405
150	1.4777	4.4294	1.8442	1.0203	139.1297	0.9465	1.8075	0.5532	0.8974
151	155.5008	65.9040	17.5955	11.2523	31.0344	0.4499	1.5637	0.6395	0.8406
152	14.4819	17.0365	6.6890	2.7566	134.1362	0.6270	2.4266	0.4121	0.9050
153	22.3350	21.1254	8.1626	3.4839	33.5146	0.6289	2.3429	0.4268	0.9152
154	94.5755	69.1297	16.6331	7.2396	113.5417	0.2487	2.2975	0.4353	0.7287
155	140.2167	72.6873	22.4507	7.9521	167.3580	0.3335	2.8232	0.3542	0.7572
156	43.0234	50.8311	9.0464	6.0553	103.5612	0.2092	1.4940	0.6694	0.6904
157	44.9656	31.6985	8.9520	6.3954	71.8472	0.5624	1.3998	0.7144	0.8540
158	40.0679	30.4364	10.8504	4.7018	163.6918	0.5435	2.3077	0.4333	0.8436
159	24.1928	23.4502	9.3469	3.2955	38.5172	0.5528	2.8362	0.3526	0.8925
160	0.5067	2.3952	0.9274	0.6956	0.0000	1.0000	1.3333	0.7500	1.0000
161	47.7522	33.9940	12.1029	5.0236	64.7313	0.5193	2.4092	0.4151	0.9066
162	6.6710	12.2959	5.5172	1.5395	141.0356	0.5545	3.5838	0.2790	0.8360
163	14.1019	16.1441	5.9641	3.0105	124.4691	0.6799	1.9811	0.5048	0.9113
164	1.5200	4.3795	1.5279	1.2666	80.2209	0.9959	1.2063	0.8290	0.9351
165	173.4026	61.3251	22.0434	10.0158	164.0032	0.5794	2.2009	0.4544	0.9316
166	13.5530	18.3399	6.0521	2.8513	147.8887	0.5064	2.1226	0.4711	0.8015
167	2.6177	6.3139	2.6727	1.2470	169.0629	0.8252	2.1432	0.4666	0.9466
168	6.4598	10.9135	3.4063	2.4146	99.9831	0.6816	1.4107	0.7089	0.8620
169	27.8660	23.8611	9.1725	3.8681	130.7261	0.6150	2.3713	0.4217	0.9283
170	19.5906	19.4731	7.4469	3.3495	167.1928	0.6492	2.2233	0.4498	0.9107
171	2.4488	5.5419	1.9666	1.5855	115.1541	1.0000	1.2403	0.8062	0.9280
172	19.6329	22.6781	8.7122	2.8692	41.6341	0.4797	3.0364	0.3293	0.8409
173	10.8509	12.6278	4.6603	2.9646	102.0217	0.8551	1.5720	0.6361	0.9397
174	3.6732	6.9450	2.3404	1.9984	15.7203	0.9570	1.1711	0.8539	0.9305
175	1.0978	3.6780	1.3393	1.0436	107.1079	1.0000	1.2833	0.7792	0.9286
176	41.1235	28.9714	12.4565	4.2034	131.8584	0.6157	2.9634	0.3375	0.9259
177	22.3350	19.4731	6.5582	4.3363	103.2906	0.7402	1.5124	0.6612	0.9421
178	144.3544	48.7970	15.3307	11.9889	94.3214	0.7618	1.2787	0.7820	0.9615
179	30.1882	22.6489	7.0215	5.4741	152.6886	0.7395	1.2827	0.7796	0.9173
180	2.7866	6.7747	2.8656	1.2381	70.2397	0.7630	2.3145	0.4321	0.9167
181	59.0253	56.6429	10.4231	7.2103	43.8881	0.2312	1.4456	0.6918	0.7401
182	27.1482	27.4394	7.3381	4.7105	122.2428	0.4531	1.5578	0.6419	0.7682
183	25.6705	24.0313	9.3922	3.4800	156.4268	0.5586	2.6989	0.3705	0.9122
184	7.1354	12.4868	4.8695	1.8657	132.3568	0.5751	2.6100	0.3831	0.7934
185	52.3121	35.5965	10.6219	6.2706	44.7327	0.5188	1.6939	0.5904	0.8885
186	5.3199	10.1122	4.2068	1.6101	106.3612	0.6538	2.6128	0.3827	0.9032
187	1.8155	5.1309	2.1543	1.0730	133.4479	0.8666	2.0077	0.4981	0.9053
188	14.3552	17.1569	7.0336	2.5986	137.9259	0.6128	2.7067	0.3695	0.8797
189	63.9229	45.4887	12.4407	6.5422	74.4831	0.3882	1.9016	0.5259	0.7234
190	9.1620	16.3763	7.0489	1.6549	88.4816	0.4293	4.2593	0.2348	0.7934
191	112.0974	97.1417	22.8874	6.2360	71.8533	0.1493	3.6702	0.2725	0.6026
192	4.1799	7.9371	2.9805	1.7856	127.8602	0.8338	1.6692	0.5991	0.9124
193	54.6765	31.4870	11.6551	5.9731	54.3683	0.6930	1.9513	0.5125	0.9152
194	30.7371	33.0311	8.7954	4.4495	127.8752	0.3540	1.9767	0.5059	0.8325
195	12.9619	16.1648	5.7018	2.8945	7.2457	0.6234	1.9699	0.5076	0.8342
196	1.2666	4.5497	1.9585	0.8234	120.7913	0.7689	2.3784	0.4204	0.8451
197	5.3621	8.9791	3.4434	1.9827	123.9580	0.8358	1.7367	0.5758	0.9007
198	7.6843	10.5025	3.7556	2.6052	163.0824	0.8754	1.4416	0.6937	0.9262
199	13.1730	18.5101	6.7228	2.4949	67.4065	0.4831	2.6946	0.3711	0.7742
200	0.5067	2.3952	0.9274	0.6956	90.0000	1.0000	1.3333	0.7500	1.0000
201	0.3800	1.9843	0.6956	0.6956	0.0000	1.0000	1.0000	1.0000	1.0000
202	0.5067	2.3952	0.9274	0.6956	0.0000	1.0000	1.3333	0.7500	1.0000
203	33.2703	41.1213	13.2651	3.1934	0.4917	0.2472	4.1539	0.2407	0.6427
204	1.9422	4.8403	1.7538	1.4100	156.5799	1.0000	1.2438	0.8040	0.9293
205	86.2157	38.9340	12.2274	8.9777	128.0816	0.7147	1.3620	0.7342	0.9106
206	182.6490	61.0430	19.1258	12.1593	94.2683	0.6160	1.5729	0.6358	0.9498
207	76.6315	62.7951	11.3512	8.5956	34.9053	0.2442	1.3206	0.7572	0.7982
208	186.7023	88.0251	30.3479	7.8331	89.9361	0.3028	3.8743	0.2581	0.8701
209	36.7747	27.0783	10.5553	4.4360	135.8474	0.6303	2.3795	0.4203	0.9049
210	1.9422	4.9607	1.8507	1.3361	124.6861	0.9918	1.3851	0.7220	0.9388
211	11.4842	14.4711	5.0477	2.8968	57.6254	0.6891	1.7425	0.5739	0.8977
212	2.9555	6.2434	2.3648	1.5913	18.3501	0.9528	1.4861	0.6729	0.9272
213	331.9011	195.5041	25.5732	16.5247	72.9822	0.1091	1.5476	0.6462	0.7664
214	64.1340	51.1423	11.6448	7.0124	87.9656	0.3081	1.6606	0.6022	0.7535
215	36.3103	35.1941	16.4078	2.8177	125.6939	0.3684	5.8232	0.1717	0.8889
216	35.2969	28.1908	9.0748	4.9523	164.6664	0.5581	1.8324	0.5457	0.8253
217	5.6576	10.4028	3.2933	2.1873	119.0031	0.6570	1.5057	0.6642	0.8097
218	35.0436	23.5912	8.0995	5.5088	175.6900	0.7913	1.4703	0.6801	0.9486
219	75.4493	56.9078	24.4682	3.9261	90.3781	0.2928	6.2322	0.1605	0.8589
220	0.3800	1.9843	0.6956	0.6956	0.0000	1.0000	1.0000	1.0000	1.0000
221	1.0133	3.5077	1.1866	1.0873	45.0013	1.0000	1.0913	0.9164	0.9796
222	26.2616	21.9972	7.3070	4.5761	153.8582	0.6820	1.5968	0.6263	0.9134
223	39.2235	27.6801	11.2345	4.4453	148.6739	0.6433	2.5273	0.3957	0.9198
224	16.5085	16.6754	6.0661	3.4650	41.6330	0.7460	1.7507	0.5712	0.9009
225	7.5154	13.5288	6.0878	1.5718	35.0654	0.5160	3.8731	0.2582	0.8318
226	43.2768	31.1672	8.2678	6.6646	45.6936	0.5598	1.2405	0.8061	0.8581
227	65.4007	51.2798	19.6159	4.2451	34.1895	0.3125	4.6209	0.2164	0.7665
228	137.2190	58.5275	22.2527	7.8513	155.3659	0.5034	2.8343	0.3528	0.9078
229	3.6732	7.1152	2.7038	1.7298	53.2194	0.9118	1.5631	0.6397	0.9158
230	99.4732	45.0863	14.7463	8.5888	27.8563	0.6149	1.7169	0.5824	0.9105
231	29.5549	20.6938	6.9728	5.3967	104.5888	0.8673	1.2921	0.7740	0.9466
232	43.0234	27.6801	10.4136	5.2604	76.5617	0.7056	1.9796	0.5051	0.9448
233	13.5530	14.9525	5.4313	3.1772	149.0112	0.7618	1.7095	0.5850	0.9017
234	14.0597	18.3193	7.9980	2.2382	150.0465	0.5265	3.5734	0.2798	0.8856
235	40.3635	28.4607	9.4719	5.4258	59.6251	0.6262	1.7457	0.5728	0.9157
236	2.0688	5.0810	1.7412	1.5128	172.2322	1.0000	1.1509	0.8689	0.9423
237	70.5939	49.9180	14.2412	6.3115	68.3098	0.3560	2.2564	0.4432	0.8535
238	6.6710	13.7902	4.6809	1.8146	91.8535	0.4408	2.5796	0.3877	0.7231
239	26.9794	28.3610	10.2362	3.3559	140.6310	0.4215	3.0502	0.3278	0.8008
240	48.0478	43.3805	19.8112	3.0880	136.7297	0.3208	6.4156	0.1559	0.7840
241	44.7123	27.7591	10.1404	5.6141	61.8052	0.7292	1.8062	0.5536	0.9343
242	20.0973	19.7430	7.6411	3.3488	159.9857	0.6479	2.2817	0.4383	0.9101
243	4.5177	7.7669	2.7703	2.0763	176.7066	0.9411	1.3343	0.7495	0.9345
244	26.2194	21.0051	7.8665	4.2438	115.2193	0.7468	1.8536	0.5395	0.9345
245	58.1809	34.3843	10.7949	6.8624	49.7652	0.6184	1.5731	0.6357	0.9368
246	18.1551	19.3613	8.0100	2.8859	140.6014	0.6086	2.7756	0.3603	0.9247
247	43.3612	32.3295	12.3970	4.4534	28.4277	0.5213	2.7837	0.3592	0.8903
248	1.6044	4.4999	1.6250	1.2571	62.5828	0.9957	1.2926	0.7736	0.9620
249	46.4011	31.6486	12.1632	4.8573	75.9039	0.5821	2.5041	0.3993	0.8533
250	44.7545	29.5732	12.4596	4.5734	149.6510	0.6431	2.7244	0.3671	0.9414
251	52.2277	43.8035	16.8067	3.9566	147.2128	0.3421	4.2477	0.2354	0.8090
252	90.3112	52.5832	14.4253	7.9712	73.9123	0.4104	1.8097	0.5526	0.8249
253	75.2382	39.7474	14.3711	6.6659	92.0299	0.5985	2.1559	0.4638	0.9106
254	25.8394	23.2799	8.1127	4.0553	36.6381	0.5991	2.0005	0.4999	0.9087
255	38.4213	26.8874	10.0385	4.8732	27.0659	0.6679	2.0600	0.4854	0.9290
256	36.1836	25.5548	9.1722	5.0228	38.5505	0.6963	1.8261	0.5476	0.9007
257	0.3800	1.9843	0.6956	0.6956	0.0000	1.0000	1.0000	1.0000	1.0000
258	1.3089	4.0889	1.5455	1.0783	10.1282	0.9838	1.4332	0.6977	0.9394
259	5.1088	8.4684	3.2038	2.0303	3.0067	0.8952	1.5780	0.6337	0.9272
260	6.5865	10.2119	3.2570	2.5749	126.0850	0.7937	1.2649	0.7906	0.8914
261	7.6843	13.0181	5.7338	1.7064	152.8105	0.5698	3.3602	0.2976	0.8878
262	27.9927	24.6538	8.6421	4.1242	76.2923	0.5787	2.0955	0.4772	0.8678
263	26.8527	20.2330	6.8738	4.9739	131.3972	0.8243	1.3820	0.7236	0.9381
264	27.5282	29.0832	8.9190	3.9298	170.5262	0.4090	2.2696	0.4406	0.8424
265	50.4121	44.4467	10.1118	6.3477	74.6251	0.3207	1.5930	0.6277	0.6087
266	36.4369	23.5705	7.6722	6.0469	168.9422	0.8242	1.2688	0.7882	0.9442
267	18.7040	16.6961	5.4922	4.3361	74.5498	0.8432	1.2666	0.7895	0.9486
268	44.9656	34.4548	8.7085	6.5742	19.6421	0.4760	1.3246	0.7549	0.8337
269	96.5177	72.6495	18.9221	6.4945	83.7196	0.2298	2.9135	0.3432	0.8041
270	11.3153	13.3586	4.8346	2.9800	166.3078	0.7968	1.6223	0.6164	0.9085
271	91.4512	51.4415	13.0682	8.9101	154.6596	0.4343	1.4667	0.6818	0.8681
272	35.5503	26.5676	8.3034	5.4513	98.2169	0.6329	1.5232	0.6565	0.9253
273	56.2809	32.7611	11.7771	6.0846	161.7193	0.6590	1.9356	0.5166	0.9494
274	44.2056	27.4600	10.3182	5.4549	172.8447	0.7367	1.8916	0.5287	0.9497
275	4.6021	8.4684	3.3011	1.7750	82.3766	0.8064	1.8598	0.5377	0.9237
276	3.0399	7.6465	3.4459	1.1232	157.6175	0.6534	3.0678	0.3260	0.8834
277	124.8059	63.2560	20.8408	7.6248	22.2859	0.3920	2.7333	0.3659	0.8408
278	122.9060	59.4370	20.1935	7.7495	126.1243	0.4372	2.6058	0.3838	0.8989
279	0.8022	3.0968	1.1404	0.8957	77.1795	1.0000	1.2733	0.7854	0.9744
280	3.0399	6.1230	2.0566	1.8821	85.1803	1.0000	1.0927	0.9152	0.9290
281	14.6930	17.5180	6.2189	3.0082	174.9599	0.6017	2.0673	0.4837	0.8396
282	14.5241	15.9945	5.5289	3.3447	72.9674	0.7134	1.6530	0.6050	0.8665
283	1.4777	4.7199	2.0553	0.9154	140.4393	0.8336	2.2452	0.4454	0.8861
284	17.5640	19.0415	7.1763	3.1162	178.3050	0.6087	2.3029	0.4342	0.8917
285	12.2864	14.7118	4.3793	3.5721	3.4227	0.7133	1.2260	0.8157	0.8674
286	20.0129	19.2615	6.6399	3.8376	166.7869	0.6779	1.7302	0.5780	0.9151
287	16.0863	19.9631	5.6847	3.6030	47.8100	0.5072	1.5778	0.6338	0.8150
288	29.6815	22.4288	7.6392	4.9471	30.0049	0.7415	1.5442	0.6476	0.9392
289	332.1122	130.8123	28.8950	14.6343	100.6216	0.2439	1.9745	0.5065	0.8098
290	33.6925	32.1386	11.6582	3.6797	39.3020	0.4099	3.1683	0.3156	0.7062
291	140.5545	69.0008	17.0482	10.4973	9.9754	0.3710	1.6241	0.6157	0.7947
292	10.5975	16.5757	7.0584	1.9116	156.3190	0.4847	3.6923	0.2708	0.8508
293	0.3800	1.9843	0.6956	0.6956	0.0000	1.0000	1.0000	1.0000	1.0000
294	3.3777	8.1280	3.7300	1.1530	173.2243	0.6425	3.2350	0.3091	0.9040
295	0.5067	2.3952	0.9274	0.6956	0.0000	1.0000	1.3333	0.7500	1.0000
296	69.2428	49.4366	15.3498	5.7436	171.6920	0.3560	2.6725	0.3742	0.8372
297	0.6333	2.6858	0.9573	0.8423	45.0006	1.0000	1.1366	0.8798	0.9677
298	1.5200	4.3795	1.5885	1.2183	22.6779	0.9959	1.3039	0.7669	0.9351
299	4.3488	8.0575	3.0485	1.8163	1.9281	0.8417	1.6784	0.5958	0.9115
300	5.7843	9.1700	2.9646	2.4843	159.0197	0.8644	1.1933	0.8380	0.9226
301	10.8086	15.5337	6.8336	2.0139	27.3719	0.5629	3.3932	0.2947	0.8920
302	23.0950	19.1910	6.5993	4.4558	148.0965	0.7880	1.4811	0.6752	0.9358
303	1.2244	3.9187	1.3761	1.1329	101.1703	1.0000	1.2146	0.8233	0.9831
304	8.6554	12.7774	5.4348	2.0277	29.7694	0.6662	2.6802	0.3731	0.8991
305	20.8573	18.5101	6.2743	4.2326	142.0096	0.7650	1.4824	0.6746	0.9268
306	7.8954	10.7931	4.1374	2.4297	48.6154	0.8517	1.7028	0.5873	0.9257
307	50.8766	29.5646	9.3532	6.9258	32.1250	0.7314	1.3505	0.7405	0.9511
308	213.4705	107.9263	23.4106	11.6101	105.2280	0.2303	2.0164	0.4959	0.7967
309	29.0482	22.9395	8.4111	4.3972	62.1329	0.6937	1.9128	0.5228	0.9173
310	1.8577	5.0810	2.0181	1.1721	106.5897	0.9042	1.7218	0.5808	0.9167
311	2.2377	5.2513	1.9036	1.4967	90.3909	1.0000	1.2718	0.7863	0.9298
312	6.3332	9.6308	3.6185	2.2284	66.3868	0.8580	1.6238	0.6158	0.9202
313	3.9266	7.4763	2.9736	1.6813	173.8356	0.8828	1.7686	0.5654	0.9300
314	138.1056	52.6537	17.6123	9.9840	163.0723	0.6260	1.7640	0.5669	0.9377
315	43.5723	36.5887	14.6209	3.7944	59.7705	0.4090	3.8532	0.2595	0.8339
316	23.7706	22.1674	7.5319	4.0183	144.5663	0.6079	1.8744	0.5335	0.8201
317	57.8853	32.3708	10.9842	6.7098	68.8511	0.6942	1.6370	0.6109	0.9295
318	41.9679	33.4919	9.5046	5.6220	36.8070	0.4702	1.6906	0.5915	0.8599
319	16.4663	18.9004	8.1465	2.5736	28.5734	0.5792	3.1655	0.3159	0.8924
320	5.6999	9.5104	3.9585	1.8333	154.8408	0.7919	2.1592	0.4631	0.9215
321	77.9404	57.5645	11.8526	8.3726	131.1786	0.2956	1.4156	0.7064	0.8291
322	25.2483	22.4787	7.4819	4.2967	105.4436	0.6279	1.7413	0.5743	0.9067
323	97.7844	53.0148	11.9024	10.4603	98.1539	0.4372	1.1379	0.8788	0.8726
324	4.8977	11.3244	5.0475	1.2354	66.9579	0.4799	4.0856	0.2448	0.8467
325	179.8624	99.6402	29.1481	7.8567	86.0998	0.2277	3.7100	0.2695	0.8062
326	6.0376	9.1700	2.7907	2.7546	56.0975	0.9023	1.0131	0.9871	0.9408
327	49.9477	30.9264	10.9062	5.8311	55.1406	0.6562	1.8703	0.5347	0.9341
328	15.1996	18.1490	7.7159	2.5082	27.4276	0.5799	3.0763	0.3251	0.9011
329	137.3879	59.7276	18.8489	9.2805	142.4313	0.4840	2.0310	0.4924	0.9239
330	17.6063	18.6804	6.9013	3.2482	149.8480	0.6340	2.1246	0.4707	0.8929
331	3.2510	8.2277	3.5820	1.1556	62.1562	0.6035	3.0997	0.3226	0.8462
332	104.0753	70.5242	14.0655	9.4211	179.5886	0.2630	1.4930	0.6698	0.7665
333	2.6177	6.4136	2.7056	1.2319	127.0360	0.7997	2.1963	0.4553	0.8857
334	2.7444	6.0732	2.1612	1.6168	100.9826	0.9350	1.3368	0.7481	0.9220
335	77.2648	71.3305	26.1082	3.7680	141.3877	0.1908	6.9288	0.1443	0.7048
336	15.6641	18.0201	7.3130	2.7272	80.7198	0.6062	2.6815	0.3729	0.9287
337	13.8486	15.9653	5.8374	3.0206	15.5765	0.6827	1.9325	0.5175	0.9345
338	0.6333	2.6858	0.9573	0.8423	135.0000	1.0000	1.1366	0.8798	0.9677
339	2.8710	6.7249	2.8482	1.2834	92.9757	0.7978	2.2192	0.4506	0.9379
340	25.5861	23.6702	9.7322	3.3473	128.1862	0.5739	2.9075	0.3439	0.8984
341	1.9000	5.1309	2.0387	1.1866	25.0972	0.9069	1.7181	0.5820	0.8824
342	53.7054	37.1200	13.6720	5.0015	135.7409	0.4898	2.7336	0.3658	0.8511
343	11.4842	13.8400	4.7451	3.0815	65.6438	0.7534	1.5399	0.6494	0.9097
344	99.5154	64.8499	23.1754	5.4673	154.3735	0.2974	4.2389	0.2359	0.8579
345	30.0615	21.9680	6.6594	5.7476	100.7957	0.7828	1.1586	0.8631	0.9393
346	26.3883	23.0599	8.7390	3.8447	73.7319	0.6236	2.2730	0.4399	0.9178
347	2.8710	6.3638	2.4015	1.5222	108.5030	0.8909	1.5776	0.6339	0.9189
348	2.3644	5.6622	2.1540	1.3976	57.6141	0.9267	1.5412	0.6488	0.9180
349	141.3989	83.0695	16.5075	10.9063	149.0520	0.2575	1.5136	0.6607	0.8069
350	9.9642	12.0260	4.2021	3.0191	145.6662	0.8658	1.3918	0.7185	0.9384
351	21.5328	41.9261	21.5195	1.2740	89.0165	0.1539	16.8910	0.0592	0.7816
352	51.6366	33.4335	13.0996	5.0189	94.6641	0.5805	2.6101	0.3831	0.9404
353	11.1042	13.0181	4.6886	3.0154	13.6416	0.8234	1.5549	0.6431	0.9277
354	1.9000	4.9108	1.7050	1.4188	135.0000	0.9900	1.2017	0.8322	0.9677
355	56.2387	45.8911	15.0138	4.7693	96.6657	0.3356	3.1480	0.3177	0.8544
356	102.2176	76.0832	14.2872	9.1094	65.9407	0.2219	1.5684	0.6376	0.7403
357	7.8109	10.9840	4.2176	2.3580	173.5542	0.8136	1.7886	0.5591	0.9227
358	3.2510	6.7747	2.5902	1.5981	29.8295	0.8901	1.6208	0.6170	0.9277
359	12.6241	18.1697	7.7772	2.0667	159.2431	0.4805	3.7630	0.2657	0.8859
360	66.9206	38.9048	11.7808	7.2326	35.1490	0.5556	1.6288	0.6139	0.8745
361	39.8991	28.1409	10.4574	4.8579	148.9746	0.6331	2.1526	0.4645	0.9361
362	2.5755	5.7826	2.1238	1.5440	1.5519	0.9679	1.3755	0.7270	0.9457
363	2.8710	6.0732	2.2560	1.6204	160.5854	0.9782	1.3923	0.7182	0.9379
364	15.4107	16.5259	6.2460	3.1414	168.0963	0.7091	1.9883	0.5029	0.9241
365	70.2561	76.3532	18.4866	4.8388	141.1722	0.1514	3.8205	0.2617	0.4776
366	3.7577	8.1778	3.6020	1.3283	167.8876	0.7061	2.7118	0.3688	0.8812
367	12.8353	14.4917	5.4451	3.0013	163.7228	0.7680	1.8142	0.5512	0.9441
368	2.4488	6.7249	3.0713	1.0152	172.0904	0.6805	3.0254	0.3305	0.9280
369	12.4553	16.1854	6.6609	2.3808	72.0360	0.5975	2.7977	0.3574	0.9176
370	6.9243	10.9135	4.3896	2.0085	149.3622	0.7306	2.1855	0.4576	0.8913
371	45.0078	28.1616	9.8831	5.7983	117.6304	0.7132	1.7045	0.5867	0.9363
372	111.8863	42.8734	13.6191	10.4602	51.3512	0.7649	1.3020	0.7681	0.9563
373	218.3682	125.2035	22.2242	12.5105	0.1581	0.1751	1.7764	0.5629	0.6125
374	24.4039	23.4915	8.9079	3.4881	98.6770	0.5557	2.5538	0.3916	0.8525
375	18.4929	19.9837	7.5346	3.1250	111.6027	0.5819	2.4110	0.4148	0.8893
376	32.5526	27.4187	10.3415	4.0078	136.1949	0.5441	2.5803	0.3875	0.8991
377	87.7357	65.1441	15.1991	7.3497	169.9759	0.2598	2.0680	0.4836	0.8487
378	10.8086	14.3714	4.2009	3.2759	132.9509	0.6576	1.2824	0.7798	0.8325
379	1.0133	3.7983	1.5799	0.8166	76.7175	0.8826	1.9346	0.5169	0.9231
380	5.1088	10.8430	4.9530	1.3133	36.5425	0.5460	3.7715	0.2651	0.8582
381	34.5792	24.7243	8.6216	5.1067	67.1595	0.7108	1.6883	0.5923	0.9371
382	69.7495	54.7669	22.8085	3.8936	146.3991	0.2922	5.8579	0.1707	0.8533
383	14.1863	15.8243	4.5047	4.0098	169.9720	0.7119	1.1234	0.8901	0.8819
384	36.3103	28.9835	10.3431	4.4698	175.3113	0.5432	2.3140	0.4322	0.9096
385	4.5177	8.7091	3.5360	1.6267	83.3495	0.7485	2.1737	0.4601	0.9386
386	18.5773	19.0913	7.2129	3.2793	55.9440	0.6405	2.1995	0.4546	0.9035
387	10.4286	12.1962	4.0537	3.2756	69.0021	0.8810	1.2376	0.8080	0.9148
388	14.6930	15.5836	5.3386	3.5042	23.3827	0.7603	1.5235	0.6564	0.9231
389	21.2795	22.2087	8.6024	3.1496	1.0332	0.5422	2.7313	0.3661	0.8372
390	12.1175	13.6698	4.8604	3.1743	172.4426	0.8149	1.5311	0.6531	0.9425
391	0.8866	3.1466	1.0625	1.0625	0.0000	1.0000	1.0000	1.0000	0.9130
392	19.6751	19.7929	7.5879	3.3015	155.9845	0.6311	2.2983	0.4351	0.9031
393	3.7999	7.6465	3.0408	1.5911	118.8834	0.8167	1.9111	0.5233	0.9137
394	27.7816	25.0149	10.0257	3.5282	2.7928	0.5579	2.8416	0.3519	0.9107
395	3.8844	7.6465	2.8849	1.7143	34.6129	0.8348	1.6828	0.5942	0.8889
396	140.1745	59.6813	21.7712	8.1978	170.8174	0.4945	2.6557	0.3765	0.8817
397	0.5067	2.3952	0.9274	0.6956	0.0000	1.0000	1.3333	0.7500	1.0000
398	51.0455	41.2210	13.8457	4.6941	5.5073	0.3775	2.9496	0.3390	0.8783
399	3.9688	7.2355	2.2605	2.2354	34.8285	0.9526	1.0113	0.9889	0.9261
400	7.1354	10.0417	3.4429	2.6388	62.0190	0.8892	1.3047	0.7665	0.9311
401	1.4777	4.3795	1.7687	1.0638	170.7581	0.9682	1.6626	0.6015	0.9333
402	17.9018	16.5757	6.1102	3.7304	65.3226	0.8188	1.6379	0.6105	0.9391
403	67.5117	34.9776	11.9402	7.1991	167.8302	0.6934	1.6586	0.6029	0.9381
404	67.3006	36.0367	10.8607	7.8899	49.1731	0.6512	1.3765	0.7265	0.9153
405	1.1822	3.7983	1.3362	1.1265	0.0000	1.0000	1.1861	0.8431	0.9655
406	39.7724	33.6828	12.7783	3.9630	116.2915	0.4405	3.2244	0.3101	0.9006
407	8.1909	10.9135	3.5775	2.9152	177.6777	0.8642	1.2272	0.8149	0.9260
408	20.5617	18.6098	6.3040	4.1529	163.6967	0.7461	1.5180	0.6588	0.9197
409	42.6012	26.2271	9.3927	5.7748	15.0728	0.7783	1.6265	0.6148	0.9519
410	34.2836	25.5256	7.0035	6.2328	35.1223	0.6612	1.1237	0.8900	0.8831
411	16.6774	17.2773	5.7351	3.7025	145.0215	0.7021	1.5489	0.6456	0.9112
412	13.3841	15.8450	6.4463	2.6436	104.7521	0.6699	2.4385	0.4101	0.8993
413	37.4924	32.8316	7.2185	6.6131	173.1460	0.4371	1.0915	0.9161	0.8571
414	1.7733	5.0810	2.0345	1.1098	107.7484	0.8631	1.8332	0.5455	0.9032
415	4.5177	8.4186	3.2053	1.7946	4.8753	0.8010	1.7861	0.5599	0.9224
416	12.7086	21.3662	9.8742	1.6387	154.7631	0.3498	6.0256	0.1660	0.8674
417	3.8421	7.1857	2.6908	1.8180	164.6018	0.9351	1.4801	0.6756	0.9430
418	7.7265	12.1670	5.4058	1.8198	169.5275	0.6559	2.9705	0.3366	0.9196
419	45.1767	31.2875	9.1705	6.2724	138.5683	0.5799	1.4620	0.6840	0.8917
420	85.2447	56.5603	11.9588	9.0759	108.6571	0.3349	1.3176	0.7589	0.8582
421	109.5641	41.3207	12.9490	10.7731	68.1361	0.8064	1.2020	0.8320	0.9597
422	4.4332	7.6465	2.5826	2.1856	149.4271	0.9528	1.1817	0.8463	0.9375
423	25.4172	21.0051	8.1718	3.9602	28.2947	0.7239	2.0635	0.4846	0.9406
424	8.0220	14.0395	6.3581	1.6065	139.8146	0.5114	3.9578	0.2527	0.8482
425	1.6888	4.6701	1.5680	1.3714	120.3300	0.9731	1.1433	0.8747	0.9091
426	6.5443	9.5809	3.1880	2.6137	20.2628	0.8959	1.2197	0.8199	0.9394
427	64.2185	34.6955	11.9573	6.8381	140.5603	0.6704	1.7486	0.5719	0.9274
428	4.6866	8.8587	3.7645	1.5851	149.5964	0.7505	2.3750	0.4211	0.8740
429	1.9422	5.0312	1.6860	1.4667	131.9787	0.9642	1.1496	0.8699	0.9684
430	36.0569	27.1196	9.3943	4.8869	11.8057	0.6161	1.9224	0.5202	0.9323
431	11.4842	14.2510	5.1492	2.8397	68.2960	0.7106	1.8133	0.5515	0.9220
432	19.1262	27.8211	12.8976	1.8881	162.8540	0.3105	6.8310	0.1464	0.8612
433	98.2488	70.6446	15.2878	8.1826	89.0113	0.2474	1.8683	0.5352	0.6116
434	67.2162	54.4849	23.8616	3.5866	52.4752	0.2845	6.6529	0.1503	0.8423
435	52.0588	32.4791	11.5305	5.7485	119.2843	0.6201	2.0058	0.4985	0.9334
436	4.0532	8.1778	3.3549	1.5383	8.8493	0.7616	2.1810	0.4585	0.9143
437	17.6907	25.1766	11.2523	2.0018	87.6893	0.3507	5.6212	0.1779	0.8240
438	24.1505	20.6148	7.2519	4.2402	11.2052	0.7141	1.7103	0.5847	0.9308
439	3.7577	7.8872	3.0947	1.5460	73.3217	0.7591	2.0018	0.4996	0.8856
440	34.4525	26.3475	8.7477	5.0146	101.9737	0.6237	1.7444	0.5732	0.9455
441	85.9624	39.6769	12.0261	9.1011	75.7910	0.6862	1.3214	0.7568	0.9149
442	29.0904	24.3426	8.5403	4.3370	162.3866	0.6169	1.9692	0.5078	0.9156
443	37.9147	35.0395	15.9605	3.0246	0.8350	0.3881	5.2769	0.1895	0.9383
444	8.8242	12.6278	4.9343	2.2770	78.6083	0.6954	2.1670	0.4615	0.9310
445	6.0799	9.9712	3.9358	1.9668	55.0250	0.7684	2.0011	0.4997	0.9000
446	65.2318	34.3052	12.2704	6.7688	68.8966	0.6965	1.8128	0.5516	0.9257
447	25.2905	24.3048	11.4043	2.8236	89.8867	0.5380	4.0389	0.2476	0.9599
448	46.8233	30.2163	10.6989	5.5723	80.8146	0.6444	1.9200	0.5208	0.9569
449	3.7155	7.9869	3.1406	1.5063	127.4667	0.7319	2.0850	0.4796	0.8462
450	13.0041	16.0152	6.7329	2.4592	160.1556	0.6371	2.7379	0.3652	0.9263
451	188.1800	99.1295	16.5012	14.5200	24.0286	0.2406	1.1364	0.8799	0.7202
452	67.3851	34.3138	12.6881	6.7621	139.2785	0.7192	1.8764	0.5329	0.9463
453	28.7949	23.5207	6.6672	5.4990	74.7541	0.6541	1.2124	0.8248	0.9033
454	25.5016	23.3504	9.0875	3.5730	66.1658	0.5877	2.5434	0.3932	0.9186
455	0.6755	2.8062	0.9274	0.9274	0.0000	1.0000	1.0000	1.0000	1.0000
456	7.8109	11.4947	4.3570	2.2826	159.1430	0.7429	1.9088	0.5239	0.9113
457	169.5604	63.7873	21.7968	9.9047	146.2070	0.5237	2.2006	0.4544	0.9128
458	8.7398	11.9761	3.9123	2.8443	61.6213	0.7657	1.3755	0.7270	0.9020
459	30.2304	24.6624	10.6257	3.6224	139.7685	0.6246	2.9334	0.3409	0.9133
460	85.2024	42.3627	12.5064	8.6742	121.8775	0.5966	1.4418	0.6936	0.9152
461	73.2116	40.0672	13.9834	6.6662	136.5008	0.5731	2.0977	0.4767	0.8895
462	6.8398	10.0417	3.8665	2.2523	69.9958	0.8524	1.7167	0.5825	0.9337
463	6.2487	9.0994	3.2175	2.4727	45.8319	0.9484	1.3012	0.7685	0.9308
464	36.3103	26.5469	10.3362	4.4728	157.2464	0.6475	2.3109	0.4327	0.8713
465	25.2061	21.1461	6.3888	5.0234	102.5373	0.7084	1.2718	0.7863	0.9032
466	94.4067	44.9160	17.6515	6.8097	153.5459	0.5880	2.5921	0.3858	0.9334
467	66.5829	35.5175	12.5988	6.7289	82.3555	0.6633	1.8723	0.5341	0.9454
468	5.9532	11.2746	4.9064	1.5449	20.9327	0.5885	3.1759	0.3149	0.8812
469	29.2593	25.7955	8.1193	4.5884	40.4360	0.5526	1.7695	0.5651	0.8420
470	8.3176	12.9683	3.2950	3.2141	170.3810	0.6215	1.0252	0.9755	0.8057
471	7.8531	12.8273	5.4279	1.8422	136.9808	0.5998	2.9465	0.3394	0.8900
472	10.3864	16.9454	7.9886	1.6554	138.5942	0.4545	4.8257	0.2072	0.8770
473	7.2198	10.8636	3.4916	2.6328	99.4071	0.7688	1.3262	0.7540	0.8860
474	20.1817	20.7850	7.1559	3.5909	163.3231	0.5870	1.9928	0.5018	0.8505
475	57.6742	41.4083	16.4607	4.4611	132.0445	0.4227	3.6898	0.2710	0.7933
476	12.6241	14.1306	4.5284	3.5495	12.2179	0.7945	1.2758	0.7838	0.9286
477	30.6104	25.5256	7.5687	5.1494	96.6792	0.5904	1.4698	0.6804	0.8391
478	117.0795	44.3057	14.5298	10.2596	114.2247	0.7495	1.4162	0.7061	0.9477
479	86.7224	48.0577	18.2199	6.0603	85.6557	0.4719	3.0064	0.3326	0.9192
480	36.9014	27.4600	8.3288	5.6412	74.6996	0.6150	1.4764	0.6773	0.8590
481	11.1464	16.9781	7.8925	1.7982	95.3051	0.4859	4.3892	0.2278	0.9103
482	70.9317	59.6813	12.5667	7.1867	30.1042	0.2502	1.7486	0.5719	0.7556
483	29.5549	24.4337	8.4738	4.4408	7.6754	0.6221	1.9082	0.5241	0.9067
484	67.3429	41.4617	15.6135	5.4916	82.4637	0.4923	2.8432	0.3517	0.9075
485	12.8353	13.8400	4.9846	3.2786	110.9798	0.8421	1.5204	0.6577	0.9311
486	112.5618	69.7607	12.5250	11.4426	16.2623	0.2907	1.0946	0.9136	0.8368
487	119.9927	57.1329	15.0131	10.1764	30.3117	0.4619	1.4753	0.6778	0.9011
488	18.1129	26.1068	11.9054	1.9371	156.3764	0.3340	6.1459	0.1627	0.8854
489	33.5659	26.4764	10.1164	4.2245	48.3751	0.6017	2.3947	0.4176	0.9298
490	4.6866	8.1778	2.9740	2.0064	176.7854	0.8806	1.4822	0.6747	0.9250
491	2.9977	7.1857	3.0226	1.2627	159.1486	0.7296	2.3937	0.4178	0.8820
492	11.4842	21.5777	8.9251	1.6383	165.3356	0.3100	5.4478	0.1836	0.6602
493	7.0932	10.4028	4.1952	2.1527	89.3142	0.8237	1.9488	0.5131	0.9492
494	22.3773	29.9963	8.5329	3.3390	156.7196	0.3125	2.5555	0.3913	0.6370
495	1.2666	3.8482	1.5053	1.0714	175.3060	1.0000	1.4050	0.7117	0.9231
496	4.4755	8.4186	3.3376	1.7073	162.4917	0.7935	1.9548	0.5116	0.9464
497	206.2085	103.1358	17.1225	15.3338	31.7072	0.2436	1.1167	0.8955	0.8132
498	2.7022	5.9528	1.9832	1.7349	46.4161	0.9582	1.1431	0.8748	0.9143
499	164.7472	72.8988	18.6931	11.2214	14.3212	0.3896	1.6658	0.6003	0.8705
500	8.9087	12.8686	5.6134	2.0207	0.8876	0.6760	2.7779	0.3600	0.9234
501	18.1129	18.7715	7.0378	3.2769	93.7445	0.6460	2.1477	0.4656	0.9216
502	84.9069	38.2652	11.0535	9.7803	118.6214	0.7287	1.1302	0.8848	0.9149
503	43.9945	28.9251	11.8372	4.7322	90.9843	0.6608	2.5014	0.3998	0.9426
504	61.8963	65.3022	11.0652	7.1222	9.1256	0.1824	1.5536	0.6437	0.6264
505	72.5783	34.2226	12.4917	7.3977	31.3835	0.7787	1.6886	0.5922	0.9537
506	2.8710	7.2854	3.2399	1.1283	143.1028	0.6797	2.8716	0.3482	0.8553
507	54.5498	37.2318	15.2113	4.5660	165.3289	0.4945	3.3314	0.3002	0.9131
508	0.3800	1.9843	0.6956	0.6956	0.0000	1.0000	1.0000	1.0000	1.0000
509	145.6632	61.0224	20.1628	9.1983	151.5380	0.4916	2.1920	0.4562	0.9205
510	4.5177	9.1700	3.9392	1.4602	104.8398	0.6751	2.6977	0.3707	0.8917
511	22.8839	19.1120	6.4640	4.5076	160.0694	0.7873	1.4340	0.6973	0.9451
512	38.8857	28.4521	10.2231	4.8430	79.1986	0.6036	2.1109	0.4737	0.9215
513	153.2631	76.0127	30.0410	6.4958	145.1906	0.3333	4.6247	0.2162	0.8821
514	11.0197	14.1306	5.6896	2.4660	112.8333	0.6935	2.3072	0.4334	0.9223
515	5.4888	8.6386	3.1610	2.2109	149.2645	0.9243	1.4298	0.6994	0.9286
516	28.2460	30.9264	13.4590	2.6721	62.1629	0.3711	5.0368	0.1985	0.8577
517	60.5875	34.4342	11.5353	6.6875	60.4102	0.6421	1.7249	0.5797	0.9469
518	67.6384	41.1384	13.4638	6.3964	46.6325	0.5022	2.1049	0.4751	0.8866
519	101.4998	66.6312	23.9312	5.4002	128.4085	0.2873	4.4315	0.2257	0.8015
520	17.6063	16.2851	5.0773	4.4151	99.8807	0.8342	1.1500	0.8696	0.9236
521	41.5457	34.2846	12.4998	4.2319	156.4880	0.4442	2.9537	0.3386	0.8475
522	1.4355	4.3795	1.7494	1.0448	168.8755	0.9405	1.6744	0.5972	0.9315
523	56.5764	35.5175	12.0505	5.9778	8.4055	0.5636	2.0159	0.4961	0.9113
524	4.3066	7.4763	2.4175	2.2682	52.3443	0.9682	1.0658	0.9382	0.9444
525	9.1198	13.0886	5.4325	2.1375	107.5578	0.6690	2.5415	0.3935	0.9076
526	4.3910	8.0076	3.0393	1.8395	7.5069	0.8605	1.6522	0.6052	0.9286
527	6.5443	9.7511	3.3534	2.4848	173.8242	0.8649	1.3496	0.7410	0.9199
528	58.3920	58.3124	25.5804	2.9064	130.2728	0.2158	8.8014	0.1136	0.7894
529	40.3213	33.8238	11.3659	4.5169	63.4411	0.4429	2.5163	0.3974	0.8466
530	43.5301	30.1458	9.8089	5.6504	105.9819	0.6019	1.7360	0.5760	0.9322
531	4.6443	8.5888	2.8753	2.0566	97.5934	0.7912	1.3980	0.7153	0.9016
532	46.2322	29.2242	9.1460	6.4361	134.7994	0.6803	1.4210	0.7037	0.8895
533	16.8463	16.2353	4.9677	4.3178	174.0387	0.8031	1.1505	0.8692	0.9007
534	4.7288	8.5389	3.4818	1.7293	174.3079	0.8150	2.0135	0.4967	0.9492
535	13.0464	15.8535	6.7911	2.4460	143.8018	0.6523	2.7764	0.3602	0.8918
536	1.5200	4.4999	1.7660	1.0958	96.6203	0.9433	1.6116	0.6205	0.9474
537	25.8816	30.8474	9.4582	3.4841	127.4882	0.3418	2.7147	0.3684	0.7149
538	351.3228	162.4232	27.7300	16.1312	28.1982	0.1673	1.7190	0.5817	0.7025
539	30.1037	25.5548	8.5804	4.4671	129.5969	0.5793	1.9208	0.5206	0.8210
540	42.6857	28.5811	10.7960	5.0342	123.5175	0.6567	2.1445	0.4663	0.9035
541	55.6054	30.1750	9.0564	7.8175	49.6038	0.7674	1.1585	0.8632	0.9592
542	62.0230	48.6766	16.8996	4.6729	118.5331	0.3289	3.6165	0.2765	0.7380
543	12.7930	18.1198	7.1845	2.2672	85.6168	0.4896	3.1689	0.3156	0.8016
544	0.3800	1.9843	0.6956	0.6956	0.0000	1.0000	1.0000	1.0000	1.0000
545	28.7104	23.6909	7.9773	4.5824	60.6574	0.6428	1.7408	0.5744	0.8724
546	146.7610	55.2398	17.6936	10.5610	154.3976	0.6044	1.6754	0.5969	0.9228
547	4.6021	8.2277	2.8622	2.0472	169.7410	0.8543	1.3981	0.7153	0.9008
548	2.7866	6.0732	2.2930	1.5473	117.6402	0.9494	1.4819	0.6748	0.9429
549	5.1088	8.4684	2.8644	2.2708	30.5753	0.8952	1.2614	0.7928	0.9453
550	4.8977	8.8794	3.6615	1.7031	167.8870	0.7806	2.1499	0.4651	0.9206
551	8.2331	11.7354	3.8608	2.7152	58.5006	0.7512	1.4219	0.7033	0.8804
552	8.8665	13.9896	6.0953	1.8521	123.1694	0.5693	3.2910	0.3039	0.8861
553	35.2125	27.2193	9.8135	4.5686	66.1253	0.5972	2.1480	0.4655	0.9006
554	11.0197	14.4212	5.7250	2.4508	121.4925	0.6659	2.3360	0.4281	0.8818
555	3.9266	7.2355	2.5573	1.9550	49.3518	0.9425	1.3081	0.7645	0.9118
556	93.8578	48.6973	14.6787	8.1413	178.4524	0.4974	1.8030	0.5546	0.9005
557	5.0243	10.1827	4.5796	1.3969	84.4697	0.6089	3.2785	0.3050	0.9189
558	43.1079	27.8005	8.2204	6.6769	33.4778	0.7009	1.2312	0.8122	0.9428
559	4.8977	8.1778	2.7556	2.2630	21.4209	0.9203	1.2177	0.8212	0.9317
560	25.7549	21.4659	8.0265	4.0855	122.4280	0.7024	1.9646	0.5090	0.9356
561	41.5879	27.0490	9.8636	5.3683	150.8082	0.7143	1.8374	0.5443	0.9421
562	26.5572	22.5990	7.7510	4.3625	12.8150	0.6534	1.7767	0.5628	0.9162
563	24.7416	21.7771	7.6667	4.1089	126.6049	0.6556	1.8659	0.5359	0.8825
564	0.8866	3.2670	1.2572	0.8980	135.0000	1.0000	1.4000	0.7143	0.9333
565	2.6177	5.9528	2.1316	1.5636	20.9188	0.9283	1.3632	0.7336	0.9051
566	11.4420	14.0103	4.9421	2.9478	39.2973	0.7325	1.6765	0.5965	0.9048
567	47.1611	31.7483	12.6570	4.7442	153.4996	0.5880	2.6679	0.3748	0.9037
568	83.3025	58.6599	15.3312	6.9182	19.6691	0.3042	2.2161	0.4512	0.8506
569	7.8954	12.1464	4.8147	2.0879	109.7151	0.6725	2.3060	0.4336	0.9056
570	24.5728	24.0520	7.2517	4.3145	13.6339	0.5338	1.6808	0.5950	0.8380
571	4.4755	8.1778	3.1412	1.8141	91.9980	0.8410	1.7316	0.5775	0.9217
572	1.5622	4.4999	1.6461	1.2084	28.8101	0.9695	1.3622	0.7341	0.9487
573	16.4241	16.5259	5.4287	3.8521	116.7177	0.7557	1.4093	0.7096	0.9036
574	27.9505	34.1144	15.5685	2.2859	163.5202	0.3018	6.8107	0.1468	0.8244
575	13.0886	15.0729	5.1002	3.2675	162.4064	0.7239	1.5609	0.6407	0.9091
576	2.8288	6.7249	2.8221	1.2763	176.1114	0.7860	2.2112	0.4522	0.9371
577	9.0353	12.0260	4.4432	2.5891	94.1166	0.7851	1.7161	0.5827	0.9244
578	63.5429	33.5040	12.6132	6.4143	162.6077	0.7114	1.9664	0.5085	0.9583
579	13.1730	15.6541	6.5989	2.5417	161.3128	0.6755	2.5963	0.3852	0.9190
580	1.5622	4.3795	1.6461	1.2084	151.1899	1.0000	1.3622	0.7341	0.9487
581	1.0133	3.5077	1.1866	1.0873	45.0013	1.0000	1.0913	0.9164	0.9796
582	1.5200	4.6701	2.0282	0.9542	164.1451	0.8758	2.1256	0.4704	0.9114
583	10.7242	12.6777	4.7987	2.8454	177.6291	0.8385	1.6865	0.5930	0.9407
584	7.2198	10.5025	3.9169	2.3469	157.4715	0.8225	1.6690	0.5992	0.9268
585	3.8421	7.3060	2.5841	1.8931	101.0962	0.9045	1.3650	0.7326	0.9333
586	6.0376	9.1700	3.1858	2.4130	156.2504	0.9023	1.3202	0.7574	0.9286
587	7.6420	10.2825	3.6281	2.6819	171.2046	0.9083	1.3528	0.7392	0.9378
588	0.5067	2.3952	0.9274	0.6956	90.0000	1.0000	1.3333	0.7500	1.0000
