# Supplementary material for: Visualization of porosity and pore size gradients in electrospun scaffolds using laser metrology
Source: PLoS One. 2023 Mar 9;18(3):e0282903. doi: 10.1371/journal.pone.0282903 (PMC9997878; doi:10.1371/journal.pone.0282903)
Supplement: S1 Data — (GZ) [file pone.0282903.s002.gz › data/PoreDiameter/RPM1100 (2)_T8.tif.csv]

	Area	Perim.	Major	Minor	Angle	Circ.	AR	Round	Solidity
1	7.1776	10.3822	3.3661	2.7149	34.8274	0.8368	1.2399	0.8065	0.8971
2	17.4796	25.1232	10.3720	2.1457	129.1818	0.3480	4.8337	0.2069	0.7638
3	7.3043	11.5153	4.5024	2.0656	97.9101	0.6922	2.1797	0.4588	0.9105
4	2.1111	5.5419	2.2940	1.1717	155.2511	0.8638	1.9579	0.5108	0.9009
5	31.7504	30.1337	12.2046	3.3123	136.0562	0.4394	3.6846	0.2714	0.8821
6	30.4415	28.0497	10.4537	3.7077	133.0436	0.4862	2.8195	0.3547	0.8809
7	253.2429	147.2556	23.9641	13.4551	102.9253	0.1468	1.7811	0.5615	0.5801
8	46.4433	32.6906	13.2806	4.4526	17.7739	0.5461	2.9827	0.3353	0.9140
9	222.6748	137.5130	27.7555	10.2149	139.3456	0.1480	2.7172	0.3680	0.6601
10	62.4452	38.6434	13.7694	5.7742	162.1776	0.5255	2.3846	0.4194	0.8647
11	3.5888	7.0653	2.6323	1.7359	71.2772	0.9034	1.5164	0.6595	0.9239
12	27.6549	23.9024	7.6883	4.5798	167.5774	0.6083	1.6787	0.5957	0.8780
13	55.6898	39.1662	14.1415	5.0141	83.2184	0.4562	2.8204	0.3546	0.8568
14	70.8472	41.7196	10.4714	8.6145	161.6515	0.5115	1.2156	0.8227	0.8712
15	30.1882	24.1517	7.8648	4.8872	49.6818	0.6504	1.6093	0.6214	0.9196
16	15.9174	18.7010	5.6127	3.6108	33.4576	0.5719	1.5544	0.6433	0.7962
17	41.0813	28.5020	8.0914	6.4644	34.1841	0.6355	1.2517	0.7989	0.9184
18	4.5599	9.0994	3.9959	1.4529	146.2012	0.6920	2.7503	0.3636	0.8852
19	6.8821	11.6855	4.9200	1.7810	107.8282	0.6333	2.7625	0.3620	0.9030
20	1.2666	4.0889	1.5961	1.0104	70.5766	0.9520	1.5797	0.6330	0.9375
21	59.2364	36.8792	12.0330	6.2680	26.1681	0.5473	1.9198	0.5209	0.8846
22	7.8531	11.6150	3.9572	2.5268	160.7216	0.7315	1.5661	0.6385	0.9073
23	14.5241	17.1277	5.1472	3.5928	85.4137	0.6222	1.4326	0.6980	0.8319
24	19.7595	18.9916	6.7975	3.7012	115.9419	0.6884	1.8366	0.5445	0.9052
25	60.4186	61.8322	10.5076	7.3211	31.9028	0.1986	1.4353	0.6967	0.7182
26	0.8022	3.1466	1.3096	0.7799	134.9998	1.0000	1.6793	0.5955	0.9048
27	2.3644	5.3716	1.8593	1.6191	134.9981	1.0000	1.1483	0.8708	0.9492
28	2.7866	6.1935	2.2743	1.5600	110.9567	0.9129	1.4579	0.6859	0.9296
29	14.1441	19.1412	6.7382	2.6727	48.5149	0.4851	2.5211	0.3966	0.8005
30	37.0280	29.0540	12.2105	3.8611	79.7507	0.5512	3.1624	0.3162	0.9154
31	1.5622	4.3795	1.5365	1.2945	7.7946	1.0000	1.1870	0.8425	0.9367
32	15.7485	15.0523	4.8139	4.1654	28.5837	0.8735	1.1557	0.8653	0.9467
33	77.7293	37.7425	12.4651	7.9396	117.0138	0.6857	1.5700	0.6370	0.9376
34	14.3552	18.0080	7.8882	2.3171	146.4992	0.5563	3.4044	0.2937	0.8729
35	35.7614	29.8139	7.1829	6.3390	93.0108	0.5056	1.1331	0.8825	0.7718
36	43.3612	40.7773	8.4115	6.5635	1.5960	0.3277	1.2816	0.7803	0.7912
37	2.4911	7.7961	3.8860	0.8162	134.9999	0.5150	4.7611	0.2100	0.8551
38	73.1272	54.3388	13.9954	6.6528	38.3790	0.3112	2.1037	0.4754	0.8289
39	1.2244	3.8482	1.4531	1.0729	134.9996	1.0000	1.3544	0.7383	0.9206
40	5.5732	8.8794	2.7713	2.5605	45.0000	0.8883	1.0823	0.9239	0.9329
41	11.4842	15.6128	6.8063	2.1483	128.2444	0.5920	3.1682	0.3156	0.9022
42	39.6880	39.2830	15.5008	3.2600	129.9490	0.3232	4.7549	0.2103	0.8242
43	100.8243	44.1561	13.1252	9.7807	101.4913	0.6498	1.3419	0.7452	0.9153
44	4.0110	7.3559	2.7957	1.8267	161.6770	0.9315	1.5304	0.6534	0.9453
45	57.1675	31.4699	11.2440	6.4735	102.2722	0.7254	1.7369	0.5757	0.9552
46	11.8219	14.5914	5.4078	2.7834	144.1204	0.6978	1.9428	0.5147	0.9076
47	1.6466	4.5497	1.8074	1.1600	158.1798	0.9996	1.5581	0.6418	0.9176
48	25.9238	21.3662	6.3267	5.2171	157.0151	0.7136	1.2127	0.8246	0.9219
49	111.6329	48.1951	15.9578	8.9070	172.1712	0.6039	1.7916	0.5582	0.9127
50	9.6264	14.2802	6.4387	1.9036	143.2331	0.5932	3.3824	0.2957	0.8906
51	8.1909	10.8636	3.2856	3.1742	140.0642	0.8722	1.0351	0.9661	0.9327
52	20.2662	19.5728	7.6858	3.3573	10.8378	0.6648	2.2892	0.4368	0.8610
53	5.2777	9.1201	3.6732	1.8294	4.0454	0.7974	2.0079	0.4980	0.9259
54	15.1152	16.8371	7.0760	2.7198	12.4520	0.6700	2.6017	0.3844	0.9287
55	52.2277	40.4660	12.6253	5.2671	138.2044	0.4008	2.3970	0.4172	0.8424
56	4.0110	9.5104	4.1712	1.2243	30.3827	0.5573	3.4069	0.2935	0.8120
57	9.9642	13.5701	5.6596	2.2416	172.7370	0.6800	2.5248	0.3961	0.9273
58	13.3841	23.8319	5.0732	3.3590	39.4512	0.2961	1.5103	0.6621	0.6688
59	9.4998	14.6826	6.2868	1.9239	176.9250	0.5538	3.2677	0.3060	0.9128
60	18.2396	18.1697	6.2717	3.7029	174.6577	0.6943	1.6938	0.5904	0.9280
61	10.7664	16.1149	4.2912	3.1945	9.6360	0.5210	1.3433	0.7444	0.8293
62	17.3529	16.5259	5.4691	4.0399	178.2990	0.7985	1.3538	0.7387	0.9257
63	26.3460	25.6047	10.1959	3.2900	134.9326	0.5050	3.0990	0.3227	0.7869
64	0.3800	1.9843	0.6956	0.6956	0.0000	1.0000	1.0000	1.0000	1.0000
65	168.8849	85.3272	20.0888	10.7040	7.3582	0.2915	1.8767	0.5328	0.8139
66	5.7843	12.6777	5.8487	1.2592	18.2036	0.4523	4.6447	0.2153	0.8328
67	83.7247	54.6501	13.7681	7.7427	64.1304	0.3523	1.7782	0.5624	0.7832
68	16.5085	17.2481	5.7097	3.6813	161.9397	0.6973	1.5510	0.6447	0.9168
69	1.6888	4.6701	1.7033	1.2624	129.1712	0.9731	1.3492	0.7412	0.9195
70	1.8155	4.7905	1.7461	1.3239	45.0007	0.9942	1.3189	0.7582	0.9556
71	185.5201	84.0823	21.9183	10.7769	178.4027	0.3298	2.0338	0.4917	0.8015
72	51.9321	37.9711	13.1295	5.0361	48.4721	0.4526	2.6071	0.3836	0.8638
73	7.4309	12.7482	5.2345	1.8075	15.9708	0.5746	2.8960	0.3453	0.8734
74	10.7242	17.6177	7.8277	1.7444	59.3417	0.4342	4.4874	0.2228	0.7962
75	1.3511	4.2591	1.7085	1.0069	54.5503	0.9359	1.6968	0.5893	0.9143
76	71.3117	48.7557	10.8535	8.3657	99.9203	0.3770	1.2974	0.7708	0.8199
77	15.7063	17.1775	5.8662	3.4090	157.6083	0.6689	1.7208	0.5811	0.8601
78	2.8710	7.2355	3.1156	1.1733	30.6879	0.6891	2.6555	0.3766	0.8608
79	7.1776	10.3323	3.7221	2.4553	118.4198	0.8449	1.5160	0.6596	0.9290
80	3.9266	8.5681	3.6833	1.3574	132.2944	0.6721	2.7136	0.3685	0.8532
81	13.5108	18.5393	8.3126	2.0694	146.1094	0.4940	4.0168	0.2490	0.8333
82	62.7407	49.6979	12.2918	6.4990	41.1543	0.3192	1.8914	0.5287	0.7934
83	9.2042	12.9476	5.5067	2.1282	148.4867	0.6899	2.5876	0.3865	0.8971
84	3.8421	7.6465	3.0292	1.6149	118.4624	0.8258	1.8757	0.5331	0.9010
85	4.1799	8.2277	3.3435	1.5917	54.8513	0.7759	2.1005	0.4761	0.8959
86	24.2350	28.9336	8.7153	3.5405	163.3879	0.3638	2.4616	0.4062	0.7421
87	21.3217	20.1127	6.8646	3.9548	28.8146	0.6624	1.7358	0.5761	0.8670
88	32.9326	27.9999	9.4162	4.4531	116.2343	0.5279	2.1145	0.4729	0.8414
89	36.8591	36.9326	17.3825	2.6999	170.7106	0.3396	6.4383	0.1553	0.8318
90	76.0827	38.3236	14.7556	6.5650	146.5271	0.6510	2.2476	0.4449	0.9430
91	72.2827	60.8728	10.7742	8.5420	22.8614	0.2451	1.2613	0.7928	0.7447
92	7.9376	11.4448	4.6439	2.1763	164.2095	0.7615	2.1338	0.4686	0.9216
93	0.7600	2.9764	1.1480	0.8429	156.8906	1.0000	1.3620	0.7342	0.9474
94	17.4374	18.4396	7.4691	2.9725	31.4448	0.6444	2.5128	0.3980	0.9027
95	0.3800	1.9843	0.6956	0.6956	0.0000	1.0000	1.0000	1.0000	1.0000
96	47.2456	37.3607	14.0924	4.2686	67.8949	0.4253	3.3014	0.3029	0.8832
97	3.5044	6.7747	2.5170	1.7727	157.9537	0.9595	1.4198	0.7043	0.9379
98	54.5920	33.5125	10.6000	6.5574	72.9891	0.6108	1.6165	0.6186	0.8835
99	49.5677	33.5745	12.5259	5.0385	177.8535	0.5526	2.4860	0.4022	0.9329
100	13.0886	17.5180	6.7125	2.4827	164.8208	0.5360	2.7037	0.3699	0.8052
101	96.0955	65.5394	13.5311	9.0423	120.4546	0.2811	1.4964	0.6683	0.7980
102	15.6641	16.3350	5.9072	3.3762	30.4322	0.7377	1.7497	0.5715	0.9104
103	0.8444	3.2171	1.1593	0.9274	90.0000	1.0000	1.2500	0.8000	1.0000
104	45.8100	28.7014	9.8662	5.9118	120.3757	0.6988	1.6689	0.5992	0.9129
105	4.1799	7.5966	2.5393	2.0958	21.0648	0.9102	1.2116	0.8254	0.9296
106	27.0216	24.1724	6.6431	5.1791	61.9346	0.5811	1.2827	0.7796	0.8614
107	3.1666	6.2434	2.2099	1.8245	119.8935	1.0000	1.2112	0.8256	0.9375
108	33.0592	29.2741	7.7055	5.4627	7.0362	0.4848	1.4106	0.7089	0.7901
109	7.7687	10.9840	3.6816	2.6867	174.7098	0.8092	1.3703	0.7298	0.9177
110	79.5870	64.9824	13.4179	7.5521	11.5590	0.2368	1.7767	0.5628	0.8038
111	15.4952	15.8948	6.0045	3.2857	109.7902	0.7707	1.8275	0.5472	0.9303
112	16.4241	16.0152	5.0305	4.1570	114.2346	0.8047	1.2101	0.8264	0.9185
113	89.9734	46.4224	14.7762	7.7529	6.4392	0.5246	1.9059	0.5247	0.9026
114	1.0133	3.5077	1.1866	1.0873	45.0013	1.0000	1.0913	0.9164	0.9796
115	2.4066	5.4920	1.7822	1.7194	127.5686	1.0000	1.0365	0.9648	0.9500
116	20.6462	20.7850	7.5943	3.4615	32.1037	0.6006	2.1939	0.4558	0.8717
117	0.3800	1.9843	0.6956	0.6956	0.0000	1.0000	1.0000	1.0000	1.0000
118	9.7531	15.4340	4.3018	2.8867	6.9562	0.5145	1.4902	0.6711	0.7561
119	2.2377	5.4920	2.0210	1.4098	41.9928	0.9323	1.4335	0.6976	0.9381
120	6.5865	13.4996	6.1640	1.3605	165.2266	0.4542	4.5307	0.2207	0.8525
121	27.3171	25.6253	9.5360	3.6474	142.2331	0.5228	2.6145	0.3825	0.8644
122	58.6031	40.0878	14.7884	5.0456	9.1362	0.4583	2.9310	0.3412	0.8746
123	3.6732	7.0653	2.4541	1.9058	145.2201	0.9247	1.2877	0.7766	0.9255
124	9.7109	12.6570	4.6679	2.6488	63.8261	0.7617	1.7623	0.5674	0.9200
125	2.6599	5.9528	2.2372	1.5138	62.3579	0.9433	1.4779	0.6767	0.9197
126	42.3057	27.8211	7.8134	6.8940	144.9059	0.6868	1.1334	0.8823	0.8813
127	7.1354	9.9214	3.4629	2.6235	122.7851	0.9109	1.3200	0.7576	0.9337
128	82.3736	41.0679	12.4866	8.3995	175.7641	0.6138	1.4866	0.6727	0.8778
129	5.1932	8.2277	2.9259	2.2599	11.9792	0.9640	1.2947	0.7724	0.9389
130	37.7458	27.4892	8.6922	5.5291	170.4661	0.6277	1.5721	0.6361	0.8804
131	35.0436	24.1930	7.6428	5.8380	179.5137	0.7524	1.3092	0.7639	0.9357
132	0.3800	1.9843	0.6956	0.6956	0.0000	1.0000	1.0000	1.0000	1.0000
133	70.0872	57.0453	14.7038	6.0690	26.8559	0.2707	2.4228	0.4128	0.7737
134	1.7311	4.5497	1.7396	1.2670	169.0344	1.0000	1.3730	0.7283	0.9318
135	3.1666	6.7747	2.6226	1.5373	18.0182	0.8670	1.7059	0.5862	0.9259
136	26.4727	19.9424	6.6442	5.0730	79.1853	0.8365	1.3097	0.7635	0.9421
137	2.4066	5.5419	1.9823	1.5458	64.1860	0.9847	1.2824	0.7798	0.9194
138	2.9133	7.1358	3.0769	1.2055	9.0331	0.7190	2.5523	0.3918	0.9262
139	1.1822	3.9685	1.5567	0.9669	71.4880	0.9433	1.6099	0.6212	0.9032
140	42.3479	29.9136	11.6631	4.6230	130.2408	0.5947	2.5228	0.3964	0.8975
141	1.1822	3.7983	1.3500	1.1150	109.7989	1.0000	1.2107	0.8259	0.9655
142	14.1019	15.7039	5.1725	3.4713	94.4556	0.7186	1.4901	0.6711	0.8930
143	10.4709	12.1962	4.2378	3.1460	169.4600	0.8846	1.3471	0.7424	0.9323
144	6.9243	10.1621	3.6382	2.4233	166.5296	0.8426	1.5014	0.6661	0.9345
145	6.0376	9.4107	3.1270	2.4584	175.2720	0.8567	1.2720	0.7862	0.9167
146	31.1170	24.8034	10.3466	3.8292	152.3543	0.6356	2.7020	0.3701	0.9371
147	18.0707	16.7958	6.1946	3.7142	121.1584	0.8050	1.6678	0.5996	0.9204
148	0.6333	2.6858	0.9573	0.8423	45.0006	1.0000	1.1366	0.8798	0.9677
149	3.0821	6.6544	2.6171	1.4995	70.2253	0.8747	1.7454	0.5729	0.9125
150	3.6310	7.0653	2.7692	1.6695	177.8930	0.9141	1.6587	0.6029	0.9348
151	28.8793	23.1802	6.6696	5.5131	21.7977	0.6754	1.2098	0.8266	0.9006
152	5.6999	11.6855	5.0226	1.4449	162.6839	0.5245	3.4760	0.2877	0.8308
153	9.5420	12.3664	4.8535	2.5032	56.3283	0.7841	1.9389	0.5157	0.9339
154	51.2988	44.0564	12.5746	5.1942	16.9452	0.3321	2.4209	0.4131	0.6847
155	7.7265	11.0339	4.2583	2.3102	130.4781	0.7975	1.8432	0.5425	0.9219
156	15.5374	16.2851	6.3535	3.1137	28.5500	0.7362	2.0405	0.4901	0.9270
157	107.3264	56.6222	23.8351	5.7332	156.9830	0.4207	4.1574	0.2405	0.9096
158	11.7797	12.8479	4.1963	3.5742	169.0923	0.8968	1.1741	0.8517	0.9410
159	34.4947	26.2478	10.4134	4.2176	108.4998	0.6292	2.4690	0.4050	0.9402
160	0.3800	1.9843	0.6956	0.6956	0.0000	1.0000	1.0000	1.0000	1.0000
161	1.7733	4.7905	1.7886	1.2623	104.5189	0.9710	1.4170	0.7057	0.9438
162	71.3539	45.7088	13.3705	6.7949	125.7523	0.4292	1.9677	0.5082	0.8818
163	120.4149	71.9737	18.0305	8.5032	132.3951	0.2921	2.1204	0.4716	0.7994
164	24.9105	20.1832	7.7258	4.1053	112.3340	0.7684	1.8819	0.5314	0.9417
165	14.7774	16.9867	6.6208	2.8418	141.6771	0.6436	2.3297	0.4292	0.8750
166	14.3552	16.0650	5.1610	3.5415	10.6610	0.6990	1.4573	0.6862	0.8866
167	28.3304	28.5725	8.4980	4.2447	147.1827	0.4361	2.0020	0.4995	0.7293
168	7.8954	10.6728	4.1038	2.4496	139.6874	0.8710	1.6753	0.5969	0.9257
169	0.5067	2.3952	0.9274	0.6956	90.0000	1.0000	1.3333	0.7500	1.0000
170	1.7311	4.6701	1.7334	1.2715	77.6523	0.9974	1.3632	0.7335	0.9318
171	12.6241	13.9604	5.2967	3.0346	107.7735	0.8140	1.7454	0.5729	0.9373
172	6.0376	9.5104	3.6598	2.1005	124.2628	0.8388	1.7423	0.5739	0.9137
173	88.2001	61.0516	11.0370	10.1748	160.4921	0.2974	1.0847	0.9219	0.8106
174	10.4286	13.7695	5.0014	2.6549	129.6804	0.6912	1.8838	0.5308	0.8933
175	22.4617	18.9004	7.2358	3.9525	65.6917	0.7901	1.8307	0.5462	0.9383
176	7.7687	11.3244	4.3381	2.2802	22.3492	0.7612	1.9025	0.5256	0.9086
177	21.1106	24.7037	10.7437	2.5018	66.3527	0.4347	4.2943	0.2329	0.8826
178	11.0620	15.3428	6.6931	2.1043	28.7194	0.5905	3.1806	0.3144	0.8836
179	30.9904	24.3924	8.7950	4.4864	156.6111	0.6545	1.9603	0.5101	0.9034
180	12.7930	17.1277	6.1738	2.6383	12.9025	0.5480	2.3400	0.4273	0.7984
181	59.4053	34.7953	12.4271	6.0865	66.2884	0.6166	2.0418	0.4898	0.9142
182	0.3800	1.9843	0.6956	0.6956	0.0000	1.0000	1.0000	1.0000	1.0000
183	1.4777	4.2591	1.5305	1.2293	108.2567	1.0000	1.2450	0.8032	0.9211
184	3.5466	6.9450	2.5152	1.7954	54.9945	0.9240	1.4009	0.7138	0.9282
185	13.9330	18.7010	7.7035	2.3029	160.6270	0.5006	3.3452	0.2989	0.8980
186	24.3616	21.5570	5.8048	5.3435	131.3104	0.6588	1.0863	0.9205	0.8981
187	2.4911	5.6622	2.0519	1.5458	145.9836	0.9764	1.3274	0.7533	0.9291
188	20.0551	18.1490	6.5016	3.9275	21.0966	0.7651	1.6554	0.6041	0.9323
189	4.0532	7.1857	2.3833	2.1654	10.9810	0.9865	1.1007	0.9085	0.9505
190	3.9266	8.5681	3.6528	1.3687	138.1723	0.6721	2.6689	0.3747	0.8651
191	1.8155	4.9607	1.9657	1.1760	14.7032	0.9271	1.6716	0.5982	0.9053
192	4.9399	10.1122	4.2833	1.4684	12.7695	0.6071	2.9170	0.3428	0.8540
193	54.6343	48.2863	10.6062	6.5587	15.6444	0.2945	1.6171	0.6184	0.7484
194	60.0808	31.4200	9.8693	7.7510	27.8344	0.7648	1.2733	0.7854	0.9436
195	59.8275	50.6815	15.9282	4.7824	12.0203	0.2927	3.3306	0.3002	0.8069
196	40.1524	34.8864	13.3544	3.8282	2.3801	0.4146	3.4884	0.2867	0.8591
197	39.6035	28.5811	10.7354	4.6971	145.1202	0.6092	2.2856	0.4375	0.8921
198	11.9486	14.1513	5.2919	2.8749	4.0920	0.7498	1.8408	0.5433	0.9264
199	53.0299	35.8871	11.7136	5.7642	55.9433	0.5174	2.0321	0.4921	0.8357
200	166.3939	108.3750	22.0732	9.5980	5.9795	0.1780	2.2998	0.4348	0.7519
201	4.2643	7.8167	3.1151	1.7430	147.9130	0.8770	1.7872	0.5595	0.9140
202	27.3171	32.9314	14.6607	2.3724	156.2790	0.3165	6.1797	0.1618	0.8268
203	41.1235	46.8213	8.1100	6.4562	7.8071	0.2357	1.2562	0.7961	0.7007
204	5.1932	9.0496	3.5671	1.8536	21.7095	0.7969	1.9244	0.5196	0.9111
205	20.2240	23.9523	6.2861	4.0963	161.2797	0.4430	1.5346	0.6517	0.7898
206	58.8142	34.9947	11.0628	6.7690	32.9480	0.6035	1.6343	0.6119	0.8533
207	45.9367	29.1537	9.9400	5.8841	63.6886	0.6792	1.6893	0.5920	0.9170
208	0.8444	3.2171	1.1593	0.9274	0.0000	1.0000	1.2500	0.8000	1.0000
209	87.8202	56.9128	11.8715	9.4188	72.9717	0.3407	1.2604	0.7934	0.7898
210	4.3488	8.1778	3.1972	1.7318	115.6703	0.8172	1.8462	0.5417	0.9156
211	85.2024	60.2297	16.5023	6.5738	161.1815	0.2951	2.5103	0.3984	0.7099
212	66.7518	45.7002	15.0546	5.6455	0.9571	0.4016	2.6667	0.3750	0.8757
213	5.4465	8.8089	3.1046	2.2337	26.7303	0.8820	1.3899	0.7195	0.9214
214	71.2272	41.5116	11.5754	7.8347	60.2626	0.5194	1.4775	0.6768	0.8940
215	48.6389	36.8707	9.7050	6.3811	3.3337	0.4496	1.5209	0.6575	0.7447
216	49.8633	45.4595	9.4895	6.6903	146.5975	0.3032	1.4184	0.7050	0.7865
217	51.9321	43.3135	10.5931	6.2420	39.1592	0.3479	1.6971	0.5893	0.8000
218	4.0955	7.6964	2.9766	1.7518	57.3353	0.8688	1.6991	0.5885	0.9065
219	1.6466	4.8403	2.0059	1.0452	147.8030	0.8832	1.9192	0.5210	0.8864
220	2.0688	5.2014	1.8759	1.4042	145.4749	0.9609	1.3359	0.7485	0.9515
221	170.1515	91.8199	17.2060	12.5912	162.2562	0.2536	1.3665	0.7318	0.8058
222	74.7738	41.7730	15.8151	6.0199	7.0470	0.5385	2.6272	0.3806	0.9129
223	2.6599	5.7826	2.0090	1.6858	25.6713	0.9996	1.1918	0.8391	0.9545
224	44.8389	33.5332	10.3481	5.5170	83.0805	0.5011	1.8756	0.5331	0.8513
225	17.5640	22.4288	7.2272	3.0943	172.1097	0.4388	2.3357	0.4281	0.7099
226	29.9771	28.0704	11.5351	3.3088	58.6882	0.4781	3.4862	0.2868	0.8664
227	0.6755	2.8062	0.9274	0.9274	0.0000	1.0000	1.0000	1.0000	1.0000
228	3.5888	10.4235	4.9506	0.9230	86.7263	0.4151	5.3636	0.1864	0.8543
229	42.3057	44.0065	8.5752	6.2815	158.6243	0.2745	1.3651	0.7325	0.7227
230	12.4553	17.1277	6.9163	2.2929	93.3775	0.5335	3.0163	0.3315	0.8741
231	3.2510	6.3638	2.2058	1.8765	156.8419	1.0000	1.1755	0.8507	0.9390
232	99.8110	62.7780	15.6424	8.1243	0.5966	0.3183	1.9254	0.5194	0.8276
233	47.8789	38.8258	10.9348	5.5750	8.2832	0.3991	1.9614	0.5098	0.7810
234	16.7618	18.9503	8.1033	2.6337	138.5651	0.5865	3.0768	0.3250	0.8764
235	0.3800	1.9843	0.6956	0.6956	0.0000	1.0000	1.0000	1.0000	1.0000
236	3.8421	8.3979	2.4431	2.0024	30.6165	0.6846	1.2201	0.8196	0.7879
237	128.3525	69.9687	25.9014	6.3094	136.4986	0.3295	4.1052	0.2436	0.7029
238	3.9688	7.2355	2.5397	1.9897	72.8378	0.9526	1.2764	0.7835	0.9171
239	15.1574	22.4787	8.0053	2.4108	133.6208	0.3770	3.3206	0.3012	0.6998
240	33.2703	25.4551	8.7820	4.8236	91.8213	0.6452	1.8206	0.5493	0.8819
241	51.6788	28.3524	10.3386	6.3644	157.0357	0.8079	1.6244	0.6156	0.9574
242	22.6728	25.2557	9.1352	3.1601	76.7896	0.4467	2.8908	0.3459	0.8003
243	18.6618	19.8135	7.4070	3.2079	92.2192	0.5974	2.3090	0.4331	0.8744
244	37.6613	32.5204	10.9279	4.3880	139.0927	0.4475	2.4904	0.4015	0.8565
245	13.5530	18.6804	5.7888	2.9810	53.6128	0.4881	1.9419	0.5150	0.7189
246	10.8086	13.7197	5.0788	2.7097	3.5357	0.7216	1.8743	0.5335	0.8693
247	35.8458	30.6066	8.8709	5.1450	82.1379	0.4809	1.7242	0.5800	0.8619
248	26.1772	23.0891	8.6574	3.8499	136.0821	0.6170	2.2487	0.4447	0.9178
249	41.7990	27.9913	8.3520	6.3721	109.0200	0.6704	1.3107	0.7629	0.8939
250	6.9243	10.0417	3.5859	2.4586	103.2222	0.8629	1.4585	0.6856	0.9239
251	19.0418	32.3295	6.2073	3.9059	167.2289	0.2289	1.5892	0.6292	0.6508
252	21.4906	19.8634	6.9348	3.9457	101.5112	0.6845	1.7576	0.5690	0.9348
253	1.1822	3.7983	1.3804	1.0904	69.4955	1.0000	1.2659	0.7900	0.9655
254	85.4558	66.9752	15.5920	6.9783	82.3416	0.2394	2.2343	0.4476	0.7979
255	49.5255	31.3580	9.9313	6.3494	17.4914	0.6329	1.5641	0.6393	0.9040
256	93.2245	44.9196	15.4329	7.6912	7.0601	0.5806	2.0066	0.4984	0.8484
257	0.6333	2.6858	0.9573	0.8423	45.0006	1.0000	1.1366	0.8798	0.9677
258	29.4282	28.7719	8.8794	4.2198	165.2018	0.4467	2.1043	0.4752	0.7588
259	3.1244	6.5340	2.4952	1.5943	151.2691	0.9196	1.5650	0.6390	0.9250
260	1.6888	4.8403	1.9361	1.1106	55.6442	0.9058	1.7433	0.5736	0.8889
261	2.9977	6.3638	2.3884	1.5981	103.1680	0.9302	1.4945	0.6691	0.9221
262	13.0041	15.2930	4.7533	3.4833	10.0477	0.6987	1.3646	0.7328	0.8713
263	0.8022	3.0968	1.1404	0.8957	102.8205	1.0000	1.2733	0.7854	0.9744
264	2.9133	6.5340	2.6355	1.4074	146.2629	0.8575	1.8726	0.5340	0.8961
265	55.9009	46.4310	13.5365	5.2580	25.8308	0.3258	2.5744	0.3884	0.8078
266	16.9307	18.3898	5.2229	4.1274	55.1294	0.6291	1.2654	0.7903	0.8251
267	24.1083	22.5285	6.4328	4.7717	73.4537	0.5969	1.3481	0.7418	0.8535
268	3.1666	7.0653	2.8814	1.3993	59.9745	0.7971	2.0592	0.4856	0.9091
269	13.0041	17.8499	7.8343	2.1134	87.8612	0.5129	3.7069	0.2698	0.8980
270	63.7541	42.7908	16.9426	4.7911	143.5089	0.4375	3.5363	0.2828	0.8797
271	53.3254	32.3915	11.1954	6.0646	103.2640	0.6387	1.8460	0.5417	0.9342
272	6.5865	11.8558	4.7246	1.7750	177.2882	0.5889	2.6618	0.3757	0.8365
273	39.3502	31.0176	12.3274	4.0643	175.0942	0.5140	3.0331	0.3297	0.8864
274	4.0955	8.5888	3.4721	1.5018	109.3060	0.6977	2.3119	0.4325	0.9108
275	123.3282	60.6235	16.8423	9.3234	159.2828	0.4217	1.8065	0.5536	0.8896
276	38.9280	26.4971	8.2340	6.0195	146.7528	0.6967	1.3679	0.7311	0.9271
277	72.6627	49.5277	18.0287	5.1316	18.2296	0.3722	3.5132	0.2846	0.8310
278	33.1437	30.2868	8.5069	4.9606	68.1571	0.4540	1.7149	0.5831	0.8956
279	21.6173	23.7115	8.4082	3.2734	0.7295	0.4832	2.5686	0.3893	0.8526
280	28.5415	24.2429	9.1039	3.9917	167.1810	0.6103	2.2807	0.4385	0.9092
281	2.4066	5.6622	2.1494	1.4256	124.9555	0.9433	1.5078	0.6632	0.9268
282	1.6888	4.6701	1.7879	1.2027	110.9588	0.9731	1.4866	0.6727	0.9302
283	0.3800	1.9843	0.6956	0.6956	0.0000	1.0000	1.0000	1.0000	1.0000
284	1.7733	5.3716	2.2939	0.9843	21.7235	0.7723	2.3305	0.4291	0.8842
285	6.1221	9.3402	2.8579	2.7275	37.2516	0.8819	1.0478	0.9544	0.9119
286	0.7600	2.9764	1.0990	0.8805	0.0000	1.0000	1.2483	0.8011	0.9474
287	27.3594	25.3846	7.0771	4.9222	151.5879	0.5336	1.4378	0.6955	0.8356
288	23.9817	30.7648	12.9887	2.3508	144.9922	0.3184	5.5251	0.1810	0.7845
289	56.6609	34.8864	12.9838	5.5564	6.7356	0.5850	2.3367	0.4279	0.9255
290	79.7137	45.6710	18.2070	5.5745	7.0215	0.4802	3.2661	0.3062	0.8741
291	20.3506	19.8342	7.5927	3.4127	94.5803	0.6501	2.2248	0.4495	0.8812
292	29.3015	21.1874	7.3646	5.0659	107.8390	0.8202	1.4538	0.6879	0.9672
293	42.1368	26.8083	8.0962	6.6266	173.4193	0.7368	1.2218	0.8185	0.9349
294	13.5952	14.2510	4.5189	3.8306	174.4193	0.8412	1.1797	0.8477	0.9471
295	15.1574	17.2566	6.4672	2.9841	151.7003	0.6396	2.1672	0.4614	0.9020
296	11.4420	13.5495	4.5834	3.1785	146.4690	0.7832	1.4420	0.6935	0.9265
297	3.4199	7.0653	2.7368	1.5910	25.3333	0.8609	1.7201	0.5814	0.9153
298	4.4755	9.2903	3.9452	1.4444	22.6406	0.6516	2.7314	0.3661	0.9060
299	2.1955	5.2513	1.9275	1.4503	74.9800	1.0000	1.3290	0.7524	0.9286
300	68.8628	47.9252	19.7741	4.4340	177.6453	0.3768	4.4596	0.2242	0.8559
301	20.8995	20.1041	7.4063	3.5929	163.1847	0.6498	2.0614	0.4851	0.9287
302	11.5686	12.8978	4.5709	3.2225	35.0771	0.8739	1.4184	0.7050	0.9288
303	5.9954	9.7511	3.7482	2.0366	121.2500	0.7924	1.8404	0.5434	0.9103
304	11.6108	14.8528	6.2642	2.3600	11.5907	0.6614	2.6543	0.3767	0.9338
305	48.1322	31.0760	11.9931	5.1099	25.4588	0.6263	2.3470	0.4261	0.9044
306	12.1597	16.9076	7.6391	2.0267	6.9015	0.5345	3.7692	0.2653	0.9157
307	2.7866	6.4841	2.6197	1.3544	167.4426	0.8329	1.9342	0.5170	0.9231
308	18.3240	21.0756	7.3901	3.1570	0.6823	0.5184	2.3408	0.4272	0.8403
309	0.3800	1.9843	0.6956	0.6956	0.0000	1.0000	1.0000	1.0000	1.0000
310	7.0509	10.7433	3.8234	2.3480	124.5174	0.7677	1.6283	0.6141	0.8883
311	148.2809	61.9355	15.2853	12.3515	63.7830	0.4858	1.2375	0.8081	0.9074
312	77.5604	35.7375	11.5633	8.5402	55.9445	0.7631	1.3540	0.7386	0.9430
313	2.8288	6.1230	2.2930	1.5708	128.6605	0.9482	1.4597	0.6851	0.9178
314	68.2717	54.8823	20.1880	4.3058	94.0266	0.2848	4.6885	0.2133	0.7343
315	32.2570	34.3551	9.0959	4.5153	144.4144	0.3434	2.0144	0.4964	0.6743
316	0.5067	2.3952	0.9274	0.6956	90.0000	1.0000	1.3333	0.7500	1.0000
317	3.0821	7.8374	3.2397	1.2113	96.7843	0.6306	2.6744	0.3739	0.8391
318	108.3819	75.1238	13.8241	9.9823	170.3068	0.2413	1.3849	0.7221	0.7938
319	9.3309	11.4947	3.8249	3.1061	110.6270	0.8874	1.2314	0.8121	0.9305
320	20.7728	19.1412	7.5067	3.5233	132.2517	0.7125	2.1306	0.4694	0.9336
321	30.1460	27.0284	9.0311	4.2501	154.6141	0.5186	2.1249	0.4706	0.8086
322	18.5351	20.5443	8.9535	2.6358	59.5898	0.5519	3.3969	0.2944	0.8932
323	12.7086	14.8528	5.7863	2.7964	168.9339	0.7239	2.0692	0.4833	0.9333
324	31.0748	22.6489	8.4302	4.6933	138.0189	0.7612	1.7962	0.5567	0.9177
325	11.4842	17.8086	7.2295	2.0226	159.1154	0.4550	3.5744	0.2798	0.7493
326	42.1790	32.7732	13.6400	3.9372	170.0869	0.4935	3.4644	0.2887	0.8837
327	116.1084	58.0168	13.6825	10.8046	59.9697	0.4335	1.2664	0.7897	0.8370
328	36.3525	25.7663	9.1964	5.0330	0.2940	0.6881	1.8272	0.5473	0.9430
329	1.5622	4.3795	1.5644	1.2714	65.9466	1.0000	1.2305	0.8127	0.9487
330	2.8288	6.3638	2.2606	1.5933	5.2682	0.8778	1.4188	0.7048	0.8933
331	33.1437	28.9215	8.9947	4.6917	76.2820	0.4979	1.9172	0.5216	0.8436
332	3.6732	7.1152	2.8424	1.6454	133.9124	0.9118	1.7275	0.5789	0.9255
333	34.5370	31.6280	12.9152	3.4048	58.5356	0.4339	3.7932	0.2636	0.8707
334	2.7866	6.4841	2.5749	1.3779	176.1449	0.8329	1.8687	0.5351	0.9041
335	26.1349	26.7172	7.5601	4.4016	66.1008	0.4601	1.7176	0.5822	0.7558
336	66.7518	57.5439	16.5324	5.1409	133.7728	0.2533	3.2159	0.3110	0.7168
337	12.8775	16.0358	7.1776	2.2844	89.3552	0.6293	3.1420	0.3183	0.9399
338	19.5484	19.2323	6.4247	3.8741	82.9107	0.6641	1.6584	0.6030	0.9325
339	17.4796	17.8292	7.1117	3.1295	166.5203	0.6910	2.2725	0.4400	0.9220
340	16.4241	16.1854	5.6584	3.6957	68.2213	0.7878	1.5311	0.6531	0.9373
341	6.5443	10.2119	3.7721	2.2090	130.9077	0.7886	1.7076	0.5856	0.8934
342	87.0602	57.7468	17.0450	6.5033	158.4844	0.3281	2.6210	0.3815	0.7684
343	13.5952	16.9162	6.8841	2.5145	156.6801	0.5970	2.7378	0.3653	0.8668
344	1.4355	4.2591	1.6093	1.1357	60.3607	0.9944	1.4170	0.7057	0.9189
345	40.4057	29.7968	12.4838	4.1210	171.0660	0.5719	3.0293	0.3301	0.9355
346	14.5241	20.0628	7.6938	2.4036	133.0061	0.4534	3.2010	0.3124	0.7327
347	8.9931	12.7774	5.0874	2.2507	120.1949	0.6922	2.2603	0.4424	0.8987
348	1.3933	4.0889	1.3692	1.2957	152.2813	1.0000	1.0567	0.9463	0.9565
349	0.8444	3.2171	1.1593	0.9274	0.0000	1.0000	1.2500	0.8000	1.0000
350	15.4530	16.1149	5.6240	3.4985	170.3141	0.7478	1.6075	0.6221	0.9349
351	0.5067	2.3952	0.9274	0.6956	90.0000	1.0000	1.3333	0.7500	1.0000
352	22.9683	25.1645	7.0715	4.1355	29.6225	0.4558	1.7100	0.5848	0.7918
353	0.3800	1.9843	0.6956	0.6956	0.0000	1.0000	1.0000	1.0000	1.0000
354	48.9766	30.0340	11.5046	5.4204	139.1277	0.6823	2.1225	0.4712	0.9217
355	5.1932	9.1700	3.8028	1.7388	169.6857	0.7761	2.1870	0.4572	0.9213
356	19.8440	22.6575	10.3182	2.4487	137.9978	0.4858	4.2138	0.2373	0.8640
357	11.3153	18.1903	7.4666	1.9295	93.2186	0.4297	3.8697	0.2584	0.7746
358	99.0088	45.0279	16.0621	7.8484	91.3116	0.6137	2.0465	0.4886	0.9423
359	0.3800	1.9843	0.6956	0.6956	0.0000	1.0000	1.0000	1.0000	1.0000
360	3.0821	7.7669	2.8502	1.3769	82.1859	0.6421	2.0700	0.4831	0.8249
361	0.3800	1.9843	0.6956	0.6956	0.0000	1.0000	1.0000	1.0000	1.0000
362	5.1510	9.1700	3.7889	1.7310	17.0494	0.7698	2.1889	0.4569	0.9139
363	4.0955	8.2982	3.2403	1.6093	66.9849	0.7474	2.0136	0.4966	0.8546
364	7.3887	10.7433	4.3004	2.1876	160.1477	0.8045	1.9658	0.5087	0.9333
365	0.3800	1.9843	0.6956	0.6956	0.0000	1.0000	1.0000	1.0000	1.0000
366	11.6108	18.5892	8.4638	1.7467	126.0014	0.4222	4.8457	0.2064	0.8488
367	185.6467	105.5310	17.9393	13.1762	7.2551	0.2095	1.3615	0.7345	0.7903
368	1.9000	4.9607	1.8629	1.2986	123.0730	0.9702	1.4346	0.6971	0.9278
369	11.5264	20.4239	9.5377	1.5387	61.0680	0.3472	6.1985	0.1613	0.7867
370	129.9992	60.5238	18.1217	9.1338	72.4307	0.4460	1.9840	0.5040	0.7824
371	6.3754	10.3822	4.2935	1.8906	153.9733	0.7433	2.2710	0.4403	0.9096
372	0.6755	2.8062	0.9274	0.9274	0.0000	1.0000	1.0000	1.0000	1.0000
373	12.2019	13.7197	5.2556	2.9561	70.1388	0.8146	1.7779	0.5625	0.9323
374	23.1795	30.0461	9.6479	3.0590	106.4252	0.3227	3.1540	0.3171	0.7552
375	11.7375	15.7039	6.4465	2.3182	23.9466	0.5981	2.7808	0.3596	0.9026
376	76.8426	64.6006	17.4750	5.5988	176.5681	0.2314	3.1212	0.3204	0.6997
377	64.1763	40.8478	15.7283	5.1952	52.5390	0.4833	3.0275	0.3303	0.8631
378	52.3543	38.2325	9.0040	7.4033	58.9353	0.4501	1.2162	0.8222	0.8300
379	41.7146	28.7221	11.2833	4.7072	160.0267	0.6354	2.3970	0.4172	0.9195
380	2.1955	5.6124	2.2169	1.2610	13.3931	0.8759	1.7581	0.5688	0.9541
381	0.8866	3.2670	1.2572	0.8980	135.0000	1.0000	1.4000	0.7143	0.9333
382	54.5498	31.6778	12.6079	5.5089	132.1985	0.6831	2.2886	0.4369	0.9298
383	119.1061	47.5435	16.5075	9.1868	168.6192	0.6622	1.7969	0.5565	0.9369
384	7.5154	16.2851	7.4694	1.2811	64.5784	0.3561	5.8305	0.1715	0.7656
385	7.5154	12.1257	5.1099	1.8726	44.2161	0.6423	2.7287	0.3665	0.8376
386	21.1528	19.9631	8.1665	3.2979	32.4790	0.6670	2.4763	0.4038	0.9244
387	13.2152	14.5416	5.1368	3.2756	173.3212	0.7853	1.5682	0.6377	0.9302
388	27.2327	22.9103	8.1876	4.2349	67.8458	0.6520	1.9333	0.5172	0.9181
389	30.3571	37.5637	17.1697	2.2512	77.2475	0.2704	7.6271	0.1311	0.8222
390	17.7329	16.9368	5.3287	4.2371	170.7370	0.7768	1.2576	0.7952	0.9302
391	17.2685	17.5679	7.0487	3.1193	115.0804	0.7031	2.2597	0.4425	0.9191
392	38.8435	28.5725	8.0810	6.1202	171.2608	0.5979	1.3204	0.7574	0.8534
393	2.7444	6.9948	3.1041	1.1257	43.4453	0.7049	2.7575	0.3626	0.8667
394	34.3681	23.9729	8.2412	5.3097	156.9731	0.7515	1.5521	0.6443	0.9482
395	22.3773	19.7430	6.2666	4.5466	153.4506	0.7214	1.3783	0.7255	0.9114
396	36.3525	28.0120	11.0415	4.1920	179.5047	0.5822	2.6340	0.3797	0.9248
397	17.3107	16.8165	6.0035	3.6713	33.3167	0.7692	1.6353	0.6115	0.9350
398	59.5742	34.6663	12.4223	6.1061	90.8120	0.6229	2.0344	0.4915	0.9039
399	8.3598	10.8636	3.4970	3.0438	87.2600	0.8901	1.1489	0.8704	0.9231
400	8.9509	12.6570	4.9674	2.2943	41.5891	0.7021	2.1651	0.4619	0.8964
401	39.2657	27.6801	10.4915	4.7653	176.1529	0.6440	2.2017	0.4542	0.9370
402	6.7976	9.9214	3.7212	2.3259	75.3588	0.8678	1.5999	0.6250	0.9226
403	6.2910	10.2119	4.0653	1.9703	27.7840	0.7581	2.0633	0.4847	0.9058
404	1.2666	3.9685	1.5268	1.0563	45.0004	1.0000	1.4454	0.6919	0.9375
405	50.3699	37.8507	13.9090	4.6109	134.4049	0.4418	3.0166	0.3315	0.8228
406	2.7444	6.0732	2.3449	1.4901	177.5618	0.9350	1.5736	0.6355	0.9286
407	12.0330	19.8513	9.1323	1.6777	134.9347	0.3837	5.4434	0.1837	0.7961
408	104.5820	42.1013	14.2721	9.3299	45.9352	0.7414	1.5297	0.6537	0.9470
409	12.6241	14.4006	5.7217	2.8092	137.7010	0.7650	2.0368	0.4910	0.9214
410	1.0555	3.4372	1.2857	1.0453	171.4645	1.0000	1.2299	0.8130	0.9091
411	40.1102	26.6880	7.9574	6.4179	114.4090	0.7077	1.2399	0.8065	0.9378
412	31.4126	30.7477	9.2060	4.3445	8.6371	0.4175	2.1190	0.4719	0.8022
413	28.4993	32.2590	8.1813	4.4353	7.5512	0.3441	1.8446	0.5421	0.8128
414	20.2240	25.4757	8.9118	2.8894	12.3258	0.3916	3.0843	0.3242	0.7757
415	14.8197	15.8243	4.6599	4.0493	125.4946	0.7437	1.1508	0.8690	0.9117
416	1.9000	5.3218	2.1999	1.0997	1.9408	0.8430	2.0005	0.4999	0.9474
417	41.2501	29.4528	9.6130	5.4635	36.2298	0.5976	1.7595	0.5683	0.8533
418	84.1469	52.3546	12.8437	8.3418	31.9563	0.3858	1.5397	0.6495	0.8631
419	57.8431	33.0432	11.3167	6.5079	176.6111	0.6657	1.7389	0.5751	0.9097
420	18.3240	18.3606	6.6852	3.4899	176.7104	0.6831	1.9156	0.5220	0.9127
421	126.4948	62.1676	15.5855	10.3339	93.8288	0.4113	1.5082	0.6630	0.7511
422	0.3800	1.9843	0.6956	0.6956	0.0000	1.0000	1.0000	1.0000	1.0000
423	5.4043	9.8010	4.0180	1.7125	63.3212	0.7070	2.3462	0.4262	0.8889
424	14.1441	15.4632	5.3215	3.3842	41.3918	0.7433	1.5725	0.6359	0.9229
425	15.7063	15.4134	5.6167	3.5605	125.0031	0.8308	1.5775	0.6339	0.9454
426	0.3800	1.9843	0.6956	0.6956	0.0000	1.0000	1.0000	1.0000	1.0000
427	0.3800	1.9843	0.6956	0.6956	0.0000	1.0000	1.0000	1.0000	1.0000
428	84.4847	44.8576	14.4518	7.4433	134.5235	0.5276	1.9416	0.5150	0.8350
429	15.6641	20.0421	9.3938	2.1231	127.9921	0.4900	4.4245	0.2260	0.8658
430	50.8344	44.0236	15.8908	4.0731	132.5948	0.3296	3.9014	0.2563	0.8272
431	132.7858	80.3338	15.6871	10.7775	1.0279	0.2586	1.4555	0.6870	0.7974
432	53.2832	36.8792	15.2397	4.4517	129.7270	0.4923	3.4234	0.2921	0.8617
433	3.2510	7.1152	2.9646	1.3963	54.7090	0.8070	2.1232	0.4710	0.9006
434	0.8022	3.0968	1.1404	0.8957	12.8205	1.0000	1.2733	0.7854	0.9744
435	92.4645	45.2686	14.6553	8.0332	3.7399	0.5670	1.8243	0.5481	0.8701
436	60.7986	43.3050	11.3982	6.7915	74.4489	0.4074	1.6783	0.5958	0.7319
437	32.1304	31.0881	7.5964	5.3854	138.4750	0.4178	1.4105	0.7089	0.8161
438	0.9289	3.2670	1.1413	1.0362	134.9989	1.0000	1.1014	0.9079	0.9362
439	32.0037	26.2770	9.3513	4.3575	11.5279	0.5824	2.1460	0.4660	0.8804
440	3.1244	7.8374	3.5303	1.1268	94.3815	0.6392	3.1329	0.3192	0.8810
441	6.2065	9.6308	3.4851	2.2675	78.6772	0.8409	1.5370	0.6506	0.9159
442	7.5154	10.5025	3.4181	2.7995	164.4765	0.8562	1.2210	0.8190	0.9128
443	20.6040	23.3419	9.9000	2.6499	75.7498	0.4752	3.7360	0.2677	0.9216
444	163.2695	103.8666	18.5996	11.1767	153.8311	0.1902	1.6641	0.6009	0.8050
445	6.4176	10.9135	4.2655	1.9157	121.0918	0.6771	2.2266	0.4491	0.8492
446	39.3502	26.7585	9.1259	5.4901	112.4726	0.6906	1.6623	0.6016	0.9339
447	18.9573	19.6931	6.5173	3.7035	97.6271	0.6143	1.7598	0.5683	0.8448
448	5.6154	9.0496	3.1665	2.2580	21.9438	0.8617	1.4023	0.7131	0.9236
449	6.8821	10.2119	3.8247	2.2910	14.0721	0.8293	1.6694	0.5990	0.9183
450	79.9670	49.1958	15.5727	6.5382	134.0460	0.4152	2.3818	0.4198	0.8793
451	0.3800	1.9843	0.6956	0.6956	0.0000	1.0000	1.0000	1.0000	1.0000
452	19.0418	19.9631	5.7637	4.2065	29.6736	0.6004	1.3702	0.7298	0.8163
453	4.8977	11.8850	5.4428	1.1457	138.9350	0.4357	4.7505	0.2105	0.7460
454	21.2795	21.7771	7.5653	3.5814	123.7999	0.5639	2.1124	0.4734	0.8881
455	61.0097	33.5830	11.5074	6.7505	66.3947	0.6798	1.7047	0.5866	0.9260
456	39.1391	36.8002	8.0155	6.2172	65.4494	0.3632	1.2893	0.7756	0.7787
457	14.7352	19.6725	6.2861	2.9846	72.7834	0.4785	2.1062	0.4748	0.6945
458	5.1088	9.0994	3.5452	1.8348	19.7610	0.7753	1.9322	0.5175	0.8963
459	5.5732	8.7590	2.8509	2.4891	59.1687	0.9129	1.1454	0.8731	0.9362
460	17.3951	17.0572	6.4834	3.4161	71.5179	0.7513	1.8979	0.5269	0.9196
461	18.0285	16.4055	5.4179	4.2368	34.3195	0.8418	1.2788	0.7820	0.9416
462	49.7788	31.9100	12.5603	5.0461	0.5701	0.6143	2.4891	0.4017	0.9489
463	38.8857	24.6246	7.4997	6.6017	97.1648	0.8059	1.1360	0.8803	0.9534
464	1.3933	4.2093	1.3692	1.2957	117.7187	0.9882	1.0567	0.9463	0.9565
465	0.6333	2.6858	0.9573	0.8423	135.0000	1.0000	1.1366	0.8798	0.9677
466	26.1772	21.8975	8.4276	3.9548	127.8422	0.6860	2.1310	0.4693	0.8826
467	57.9697	39.4860	13.4534	5.4863	130.1821	0.4672	2.4522	0.4078	0.8334
468	161.1584	70.3953	16.6507	12.3234	7.6043	0.4087	1.3511	0.7401	0.8656
469	117.1217	58.4947	19.8781	7.5019	139.2944	0.4301	2.6497	0.3774	0.8829
470	55.6898	30.7975	10.0581	7.0497	68.8571	0.7378	1.4267	0.7009	0.9510
471	6.4598	10.1122	3.8619	2.1298	88.3867	0.7938	1.8133	0.5515	0.9162
472	67.9340	56.0824	12.2310	7.0719	109.6722	0.2714	1.7295	0.5782	0.7680
473	4.0110	7.3559	2.5415	2.0094	115.0547	0.9315	1.2648	0.7907	0.9406
474	87.6090	42.0928	13.4138	8.3158	150.9126	0.6214	1.6130	0.6199	0.9083
475	1.0133	3.5077	1.1866	1.0873	135.0000	1.0000	1.0913	0.9164	0.9796
476	2.4066	5.5419	2.0709	1.4796	173.1621	0.9847	1.3996	0.7145	0.9194
477	17.0574	19.2822	7.4618	2.9106	102.7914	0.5765	2.5637	0.3901	0.9068
478	35.3814	23.9936	8.9004	5.0614	8.4914	0.7723	1.7585	0.5687	0.9610
479	5.7421	9.0496	3.4435	2.1232	40.8380	0.8811	1.6219	0.6166	0.9315
480	0.6755	2.8062	0.9274	0.9274	0.0000	1.0000	1.0000	1.0000	1.0000
481	34.2836	24.0021	7.3514	5.9378	5.4944	0.7478	1.2381	0.8077	0.9453
482	0.3800	1.9843	0.6956	0.6956	0.0000	1.0000	1.0000	1.0000	1.0000
483	23.0528	19.2615	7.3496	3.9937	134.1858	0.7808	1.8403	0.5434	0.9357
484	0.5067	2.3952	0.9274	0.6956	0.0000	1.0000	1.3333	0.7500	1.0000
485	17.0152	15.7951	5.4911	3.9454	2.1005	0.8570	1.3918	0.7185	0.9427
486	1.0133	3.5077	1.1866	1.0873	135.0000	1.0000	1.0913	0.9164	0.9796
487	62.3608	39.2574	16.4078	4.8392	167.6752	0.5085	3.3906	0.2949	0.8998
488	0.5067	2.3952	0.9274	0.6956	90.0000	1.0000	1.3333	0.7500	1.0000
489	69.1161	43.4253	14.5096	6.0650	99.6303	0.4606	2.3923	0.4180	0.8987
490	9.6687	12.5573	4.7651	2.5835	2.6680	0.7705	1.8445	0.5422	0.9142
491	15.7063	17.1277	6.8803	2.9066	76.4575	0.6728	2.3671	0.4224	0.9174
492	43.3190	39.7474	10.0049	5.5128	101.2682	0.3446	1.8148	0.5510	0.8271
493	13.8908	14.3009	4.8333	3.6593	94.4707	0.8535	1.3208	0.7571	0.9307
494	15.0730	22.8811	10.4607	1.8346	1.3622	0.3618	5.7018	0.1754	0.7969
495	1.8577	5.2014	2.0452	1.1566	104.2556	0.8629	1.7683	0.5655	0.9072
496	7.8109	13.1093	6.0427	1.6458	179.0705	0.5712	3.6715	0.2724	0.9204
497	14.3130	15.9653	6.0461	3.0142	172.7313	0.7056	2.0059	0.4985	0.9326
498	3.4621	7.3060	2.8700	1.5359	16.7873	0.8151	1.8686	0.5352	0.9213
499	12.0330	14.2510	5.4094	2.8323	29.3042	0.7446	1.9099	0.5236	0.9406
500	2.0266	5.0810	1.8441	1.3992	151.4639	0.9865	1.3179	0.7588	0.9412
501	0.3800	1.9843	0.6956	0.6956	0.0000	1.0000	1.0000	1.0000	1.0000
502	21.4484	22.1090	9.0820	3.0069	0.4287	0.5514	3.0203	0.3311	0.9253
503	77.2648	47.4729	15.4075	6.3850	161.7996	0.4308	2.4131	0.4144	0.8151
504	7.8954	12.0965	4.1642	2.4141	98.9172	0.6781	1.7250	0.5797	0.8618
505	33.3548	24.1225	9.3775	4.5288	169.7745	0.7203	2.0706	0.4829	0.9444
506	4.5599	9.2405	3.8515	1.5074	3.7138	0.6711	2.5550	0.3914	0.8889
507	4.1377	8.8587	3.8312	1.3751	142.1189	0.6626	2.7862	0.3589	0.8559
508	5.4043	10.3323	4.0435	1.7018	123.4413	0.6361	2.3761	0.4209	0.8421
509	1.0555	3.8482	1.6004	0.8397	47.2997	0.8957	1.9059	0.5247	0.8772
510	2.9977	6.3638	2.2776	1.6758	155.9304	0.9302	1.3591	0.7358	0.9161
511	3.0399	6.7747	2.7420	1.4116	85.7240	0.8323	1.9425	0.5148	0.9114
512	78.6581	35.8373	12.8341	7.8035	27.0638	0.7696	1.6447	0.6080	0.9539
513	35.2125	25.1353	8.3841	5.3475	160.9056	0.7004	1.5679	0.6378	0.9387
514	22.8417	19.5023	6.7965	4.2791	79.4967	0.7547	1.5883	0.6296	0.9256
515	26.8949	22.6197	7.4287	4.6096	111.0766	0.6606	1.6116	0.6205	0.9245
516	42.5168	27.7420	10.9033	4.9649	77.0762	0.6942	2.1961	0.4554	0.9350
517	24.2772	25.9365	10.4399	2.9608	163.4092	0.4535	3.5260	0.2836	0.8345
518	0.3800	1.9843	0.6956	0.6956	0.0000	1.0000	1.0000	1.0000	1.0000
519	6.1221	11.6855	4.6348	1.6818	89.8576	0.5634	2.7558	0.3629	0.7989
520	63.2052	32.5325	9.8756	8.1489	149.7730	0.7505	1.2119	0.8252	0.9514
521	0.3800	1.9843	0.6956	0.6956	0.0000	1.0000	1.0000	1.0000	1.0000
522	51.8477	29.9670	10.3815	6.3588	165.1412	0.7255	1.6326	0.6125	0.9360
523	104.5398	54.5005	16.5710	8.0323	9.7551	0.4423	2.0630	0.4847	0.8989
524	3.9266	7.5261	2.8883	1.7310	61.7728	0.8711	1.6686	0.5993	0.9163
525	72.3672	44.8783	12.2023	7.5511	9.3057	0.4515	1.6160	0.6188	0.8458
526	9.1620	12.1962	4.8494	2.4055	157.2646	0.7740	2.0159	0.4960	0.9234
527	11.1886	13.0886	4.3909	3.2444	115.0203	0.8207	1.3534	0.7389	0.9060
528	12.4553	19.5315	9.1369	1.7356	124.3088	0.4103	5.2643	0.1900	0.8489
529	4.2221	7.5261	2.5700	2.0917	149.7916	0.9367	1.2287	0.8139	0.9174
530	117.1639	46.8127	17.1528	8.6970	156.4564	0.6719	1.9723	0.5070	0.9373
531	3.3777	7.1152	2.9006	1.4827	156.2713	0.8384	1.9564	0.5112	0.8989
532	2.4066	5.9030	2.4155	1.2686	0.5408	0.8679	1.9041	0.5252	0.9344
533	22.1661	20.9054	7.4771	3.7746	127.1523	0.6374	1.9809	0.5048	0.8714
534	3.4199	6.8246	2.5803	1.6875	111.4689	0.9227	1.5290	0.6540	0.9101
535	5.4043	9.1201	3.6882	1.8657	178.0680	0.8165	1.9768	0.5059	0.9309
536	19.1262	18.2694	6.0624	4.0170	161.8886	0.7201	1.5092	0.6626	0.9302
537	295.0419	158.4134	29.2123	12.8596	138.3074	0.1477	2.2716	0.4402	0.8183
538	15.2841	16.0650	5.8781	3.3106	151.2386	0.7442	1.7755	0.5632	0.9141
539	28.2038	29.0127	10.6674	3.3664	145.1703	0.4211	3.1688	0.3156	0.7604
540	126.7059	46.6425	13.7906	11.6983	29.1645	0.7319	1.1788	0.8483	0.9532
541	10.9353	14.5914	5.6443	2.4668	126.0256	0.6454	2.2881	0.4370	0.8534
542	0.3800	1.9843	0.6956	0.6956	0.0000	1.0000	1.0000	1.0000	1.0000
543	22.1661	25.1645	6.9505	4.0605	174.3032	0.4399	1.7117	0.5842	0.7343
544	60.4186	61.4747	12.8601	5.9819	100.5959	0.2009	2.1498	0.4652	0.6950
545	20.6040	24.6745	8.5546	3.0666	173.9253	0.4253	2.7896	0.3585	0.7827
546	73.2538	63.5914	24.0766	3.8739	74.7087	0.2276	6.2151	0.1609	0.7578
547	181.4246	136.8563	21.7458	10.6226	112.6761	0.1217	2.0471	0.4885	0.6798
548	19.2951	26.7998	11.1767	2.1981	76.6145	0.3376	5.0847	0.1967	0.8271
549	17.5640	16.0152	5.0964	4.3880	125.4186	0.8605	1.1614	0.8610	0.9541
550	2.9555	6.2434	2.3267	1.6173	144.6322	0.9528	1.4386	0.6951	0.9150
551	4.2221	7.7669	2.9809	1.8034	3.0030	0.8795	1.6530	0.6050	0.9217
552	8.7398	11.8558	4.5205	2.4616	78.3770	0.7814	1.8364	0.5445	0.9241
553	13.2575	18.9417	8.0759	2.0902	167.3071	0.4643	3.8638	0.2588	0.8638
554	21.8284	20.0628	8.1259	3.4203	50.5150	0.6815	2.3758	0.4209	0.8999
555	1.0978	3.6780	1.3174	1.0610	163.8263	1.0000	1.2417	0.8054	0.9455
556	126.9170	45.8291	13.1403	12.2977	54.1492	0.7594	1.0685	0.9359	0.9493
557	57.7586	32.9727	13.0211	5.6478	167.2275	0.6676	2.3055	0.4337	0.9484
558	15.0308	20.6148	9.1274	2.0967	66.5934	0.4445	4.3532	0.2297	0.8396
559	123.2860	51.8731	17.5974	8.9202	151.9106	0.5758	1.9728	0.5069	0.9129
560	4.0532	7.5261	2.8874	1.7873	33.7026	0.8992	1.6155	0.6190	0.9187
561	3.2510	6.5340	2.5591	1.6175	166.5975	0.9569	1.5821	0.6321	0.9333
562	21.0262	18.1989	5.7602	4.6477	15.1123	0.7978	1.2394	0.8069	0.9282
563	2.5333	5.7826	2.0893	1.5438	54.4854	0.9520	1.3534	0.7389	0.9375
564	14.5663	19.4937	8.8604	2.0932	178.5026	0.4817	4.2330	0.2362	0.8949
565	5.2777	10.5025	4.6749	1.4374	113.1379	0.6013	3.2523	0.3075	0.8772
566	3.7577	7.2854	2.7869	1.7167	131.3979	0.8897	1.6234	0.6160	0.8990
567	3.5044	7.1857	2.7533	1.6206	81.0420	0.8529	1.6989	0.5886	0.9274
568	0.8444	3.2171	1.1593	0.9274	90.0000	1.0000	1.2500	0.8000	1.0000
569	2.8710	6.6544	2.6652	1.3716	18.7694	0.8148	1.9431	0.5146	0.8889
570	22.7150	28.3731	12.1889	2.3728	167.7417	0.3546	5.1370	0.1947	0.8121
571	30.6104	21.9972	7.8291	4.9782	19.5824	0.7950	1.5727	0.6359	0.9391
572	2.1955	5.6622	2.1900	1.2765	59.7423	0.8605	1.7156	0.5829	0.8966
573	48.4700	33.4128	11.3674	5.4290	125.7268	0.5456	2.0938	0.4776	0.8377
574	72.3672	39.7353	10.7107	8.6027	110.5714	0.5760	1.2450	0.8032	0.8652
575	18.4085	22.5200	9.1643	2.5576	77.5231	0.4561	3.5832	0.2791	0.8925
576	91.1556	42.8527	14.8343	7.8240	91.1336	0.6238	1.8960	0.5274	0.9350
577	48.2589	27.9913	8.8148	6.9707	112.7471	0.7740	1.2646	0.7908	0.9466
578	43.8256	43.8156	18.8019	2.9678	159.8959	0.2869	6.3352	0.1578	0.8554
579	19.5906	20.6853	7.0309	3.5477	46.3570	0.5754	1.9818	0.5046	0.8256
580	107.2841	67.8968	16.2320	8.4154	5.9164	0.2924	1.9289	0.5184	0.8235
581	87.9046	59.6485	17.8964	6.2540	132.8603	0.3105	2.8616	0.3495	0.8361
582	18.1129	21.2665	7.1240	3.2372	45.4042	0.5033	2.2007	0.4544	0.7989
583	45.0923	26.0655	8.8338	6.4993	40.5593	0.8340	1.3592	0.7357	0.9498
584	6.8398	9.9214	3.4466	2.5268	98.8648	0.8732	1.3640	0.7331	0.9205
585	32.9326	37.2696	15.8316	2.6486	56.4517	0.2979	5.9774	0.1673	0.7980
586	9.4153	15.8742	4.1474	2.8905	19.1483	0.4695	1.4349	0.6969	0.7598
587	53.4943	38.0124	13.6474	4.9908	72.2260	0.4652	2.7345	0.3657	0.8109
588	130.1680	79.7234	22.0159	7.5280	168.4648	0.2574	2.9246	0.3419	0.8364
589	48.8500	41.8898	11.8727	5.2387	146.1755	0.3498	2.2664	0.4412	0.7836
590	7.7265	11.3950	3.9688	2.4788	161.0937	0.7478	1.6011	0.6246	0.9127
591	10.2175	12.7774	4.7979	2.7115	134.8881	0.7865	1.7695	0.5651	0.9202
592	28.3304	23.6410	8.8638	4.0695	77.9133	0.6370	2.1781	0.4591	0.9167
593	76.2515	34.5047	11.9566	8.1199	174.7417	0.8048	1.4725	0.6791	0.9503
594	101.0776	73.0398	21.1686	6.0796	77.0948	0.2381	3.4819	0.2872	0.8128
595	0.5067	2.3952	0.9274	0.6956	90.0000	1.0000	1.3333	0.7500	1.0000
596	5.1932	9.8715	4.1572	1.5905	72.9495	0.6697	2.6137	0.3826	0.8881
597	49.1877	32.4207	10.3298	6.0628	82.8806	0.5881	1.7038	0.5869	0.8941
598	152.2497	89.6412	26.0396	7.4444	146.9573	0.2381	3.4979	0.2859	0.8138
599	20.0551	26.7086	7.8796	3.2406	4.4655	0.3533	2.4315	0.4113	0.7522
600	0.6755	2.8062	0.9274	0.9274	0.0000	1.0000	1.0000	1.0000	1.0000
601	2.3644	5.7826	2.4061	1.2512	175.9669	0.8886	1.9231	0.5200	0.9256
602	10.9353	12.9683	4.6863	2.9711	178.8681	0.8171	1.5773	0.6340	0.9401
603	70.9317	40.9888	12.2608	7.3660	96.0318	0.5305	1.6645	0.6008	0.8814
604	33.6081	31.2377	9.8429	4.3474	71.6865	0.4328	2.2641	0.4417	0.8000
605	161.9606	85.7211	18.5176	11.1361	158.1319	0.2770	1.6628	0.6014	0.7493
606	3.1244	6.4841	2.4706	1.6102	111.6246	0.9338	1.5344	0.6517	0.9487
607	8.9931	12.2169	4.6085	2.4846	84.7750	0.7572	1.8548	0.5391	0.9181
608	15.1574	18.8506	7.7584	2.4875	147.0174	0.5360	3.1190	0.3206	0.8735
609	14.3974	17.8997	7.5206	2.4375	4.1480	0.5647	3.0854	0.3241	0.9191
610	58.3920	44.6083	17.1087	4.3456	168.5425	0.3687	3.9370	0.2540	0.8107
611	5.6154	9.4107	3.6183	1.9760	179.7278	0.7968	1.8311	0.5461	0.9236
612	1.3933	4.0889	1.3782	1.2872	45.0000	1.0000	1.0707	0.9339	0.9565
613	12.4975	13.6492	4.8245	3.2982	66.1570	0.8430	1.4627	0.6837	0.9250
614	29.0482	28.4728	11.6826	3.1659	73.5809	0.4503	3.6902	0.2710	0.8447
615	130.6325	53.2968	15.3076	10.8656	31.5087	0.5779	1.4088	0.7098	0.9180
616	6.4598	9.8715	3.7591	2.1880	96.7878	0.8330	1.7180	0.5821	0.9245
617	5.1088	9.4605	3.7968	1.7132	120.6978	0.7173	2.2162	0.4512	0.8768
618	4.1377	7.6465	3.0091	1.7508	152.7931	0.8893	1.7187	0.5818	0.9289
619	45.8100	30.0461	10.5042	5.5528	19.7136	0.6377	1.8917	0.5286	0.9406
620	43.5723	29.9464	11.8212	4.6931	178.1326	0.6106	2.5188	0.3970	0.8749
621	48.8077	40.3699	9.3835	6.6227	88.5645	0.3763	1.4169	0.7058	0.8560
622	67.7651	46.4189	20.4026	4.2289	54.6548	0.3952	4.8245	0.2073	0.8824
623	4.1799	7.9371	3.2118	1.6570	63.7986	0.8338	1.9383	0.5159	0.9124
624	20.3929	19.8840	8.3639	3.1044	172.7812	0.6482	2.6942	0.3712	0.9130
625	41.9257	27.5804	9.6779	5.5158	108.5556	0.6926	1.7546	0.5699	0.9190
626	0.9289	3.2670	1.1413	1.0362	45.0000	1.0000	1.1014	0.9079	0.9362
627	4.5177	8.5888	3.5637	1.6141	106.3466	0.7696	2.2079	0.4529	0.9185
628	20.3084	19.4731	7.5898	3.4069	15.8025	0.6730	2.2278	0.4489	0.9459
629	98.2910	90.8399	14.6458	8.5450	154.2274	0.1497	1.7140	0.5834	0.6992
630	21.9550	18.5806	5.8711	4.7613	131.2234	0.7991	1.2331	0.8110	0.9378
631	1.7733	4.8403	1.8341	1.2310	28.9054	0.9511	1.4900	0.6712	0.8936
632	13.3841	15.2930	6.3057	2.7025	118.6750	0.7191	2.3333	0.4286	0.9215
633	4.1799	7.5966	2.7718	1.9200	58.7136	0.9102	1.4436	0.6927	0.9519
634	209.1217	108.9270	21.1754	12.5741	32.6788	0.2215	1.6840	0.5938	0.8095
635	47.9211	36.8792	15.0636	4.0505	62.2994	0.4428	3.7190	0.2689	0.8857
636	4.9821	8.8089	3.5069	1.8088	137.1854	0.8068	1.9388	0.5158	0.9112
637	51.8477	50.0590	14.9843	4.4056	74.0314	0.2600	3.4012	0.2940	0.7882
638	0.5067	2.3952	0.9274	0.6956	0.0000	1.0000	1.3333	0.7500	1.0000
639	26.3038	19.8926	6.9240	4.8369	49.5110	0.8353	1.4315	0.6986	0.9404
640	40.4902	26.4679	8.8941	5.7964	2.5130	0.7263	1.5344	0.6517	0.9453
641	8.9509	13.5993	3.5093	3.2476	48.7541	0.6082	1.0806	0.9254	0.7837
642	0.9289	3.2670	1.1413	1.0362	45.0000	1.0000	1.1014	0.9079	0.9362
643	4.2221	8.0575	2.6420	2.0347	54.6467	0.8172	1.2984	0.7702	0.8811
644	294.2820	77.5689	30.6779	12.2137	27.8477	0.6146	2.5118	0.3981	0.9581
645	9.9642	18.9709	8.2231	1.5428	65.7915	0.3479	5.3299	0.1876	0.6811
646	30.3571	22.0677	8.0643	4.7929	32.0799	0.7833	1.6825	0.5943	0.9492
647	8.4020	11.6855	4.2984	2.4888	74.1471	0.7732	1.7271	0.5790	0.9192
648	1.8155	4.6701	1.5876	1.4560	146.3099	1.0000	1.0904	0.9171	0.9348
649	48.8922	33.1927	11.3356	5.4917	19.5622	0.5577	2.0641	0.4845	0.9194
650	31.6659	26.4679	7.4960	5.3786	52.5365	0.5680	1.3937	0.7175	0.8441
651	55.8587	33.5830	12.3271	5.7695	67.6869	0.6224	2.1366	0.4680	0.9137
652	63.7541	32.1422	10.9542	7.4103	68.6952	0.7755	1.4782	0.6765	0.9566
653	31.6659	29.4941	6.6417	6.0705	16.9201	0.4574	1.0941	0.9140	0.7378
654	114.2929	70.0221	13.0027	11.1917	179.6489	0.2929	1.1618	0.8607	0.7450
655	9.0353	12.3166	5.0568	2.2750	154.0122	0.7485	2.2228	0.4499	0.9264
656	23.6861	23.6118	7.6783	3.9277	95.0850	0.5339	1.9549	0.5115	0.8565
657	0.3800	1.9843	0.6956	0.6956	0.0000	1.0000	1.0000	1.0000	1.0000
658	1.2666	4.0889	1.5947	1.0113	69.1169	0.9520	1.5769	0.6341	0.9375
659	8.7398	13.2589	5.4920	2.0262	72.8377	0.6247	2.7105	0.3689	0.9020
660	11.5264	14.3507	5.0422	2.9106	144.3455	0.7033	1.7323	0.5773	0.8750
661	5.1932	8.8089	3.4404	1.9219	130.7062	0.8410	1.7901	0.5586	0.9248
662	57.2520	37.4811	14.6997	4.9590	133.4597	0.5121	2.9642	0.3374	0.8692
663	62.6985	55.9414	13.7330	5.8130	142.6561	0.2518	2.3624	0.4233	0.7141
664	62.6985	33.0225	11.4269	6.9862	46.1177	0.7225	1.6356	0.6114	0.9405
665	75.3227	40.5985	12.5336	7.6517	168.9014	0.5743	1.6380	0.6105	0.8967
666	3.7577	8.7796	3.8757	1.2345	87.2469	0.6126	3.1396	0.3185	0.9319
667	164.5783	62.5202	25.5619	8.1976	3.4724	0.5291	3.1182	0.3207	0.9002
668	2.4911	5.6622	1.9493	1.6271	152.5527	0.9764	1.1981	0.8347	0.9291
669	1.0133	3.5077	1.1866	1.0873	45.0013	1.0000	1.0913	0.9164	0.9796
670	26.5572	22.2087	8.4293	4.0114	62.1005	0.6766	2.1013	0.4759	0.9332
671	15.9596	18.6718	8.3416	2.4360	3.5732	0.5753	3.4242	0.2920	0.9403
672	5.9954	10.8430	4.5345	1.6834	43.1657	0.6408	2.6936	0.3712	0.8685
673	0.8444	3.2171	1.1593	0.9274	0.0000	1.0000	1.2500	0.8000	1.0000
674	15.5374	16.1648	6.4937	3.0465	28.7156	0.7472	2.1315	0.4691	0.9352
675	34.4525	35.0068	12.9797	3.3796	8.0925	0.3533	3.8406	0.2604	0.8004
676	38.9280	35.2888	14.7827	3.3529	12.6087	0.3928	4.4089	0.2268	0.8815
677	13.6797	14.8528	5.3203	3.2738	88.7326	0.7792	1.6251	0.6153	0.9337
678	4.1799	8.2982	3.1694	1.6792	21.3716	0.7628	1.8874	0.5298	0.9000
679	15.5796	16.8371	6.1924	3.2034	172.8287	0.6906	1.9331	0.5173	0.9202
680	27.9505	20.8263	7.6888	4.6285	10.9592	0.8098	1.6612	0.6020	0.9498
681	4.0955	7.6465	2.7415	1.9020	56.9684	0.8802	1.4414	0.6938	0.9108
682	17.0152	17.9496	7.5136	2.8834	165.9935	0.6636	2.6059	0.3838	0.9383
683	11.6531	17.8997	7.4217	1.9992	2.4173	0.4570	3.7124	0.2694	0.8652
684	1.7311	4.9108	1.8621	1.1836	19.6765	0.9020	1.5732	0.6356	0.9318
685	11.8642	19.8135	8.5368	1.7695	167.9771	0.3798	4.8244	0.2073	0.8110
686	6.9665	11.9469	5.3810	1.6484	179.6009	0.6134	3.2644	0.3063	0.9348
687	2.4066	5.5419	2.1232	1.4432	172.8892	0.9847	1.4712	0.6797	0.9194
688	0.3800	1.9843	0.6956	0.6956	0.0000	1.0000	1.0000	1.0000	1.0000
