# Supplementary material for: Visualization of porosity and pore size gradients in electrospun scaffolds using laser metrology
Source: PLoS One. 2023 Mar 9;18(3):e0282903. doi: 10.1371/journal.pone.0282903 (PMC9997878; doi:10.1371/journal.pone.0282903)
Supplement: S1 Data — (GZ) [file pone.0282903.s002.gz › data/PoreDiameter/RPM1100 (3)_T8.tif.csv]

	Area	Perim.	Major	Minor	Angle	Circ.	AR	Round	Solidity
1	29.6393	27.7214	10.7517	3.5099	98.1743	0.4847	3.0632	0.3265	0.8886
2	128.0570	46.5015	16.1467	10.0979	108.9375	0.7442	1.5990	0.6254	0.9595
3	21.1951	22.2087	8.7502	3.0841	158.4954	0.5400	2.8372	0.3525	0.9211
4	13.8908	14.8820	5.4809	3.2269	156.4412	0.7882	1.6985	0.5888	0.9360
5	109.7752	59.4989	14.9301	9.3616	83.1472	0.3897	1.5948	0.6270	0.8728
6	24.9950	28.0205	12.2600	2.5958	114.2845	0.4000	4.7230	0.2117	0.8082
7	3.7577	8.8794	3.8299	1.2492	19.4694	0.5989	3.0658	0.3262	0.8357
8	88.8335	49.5277	14.9704	7.5553	152.4640	0.4551	1.9814	0.5047	0.8874
9	32.0881	29.4443	11.1845	3.6529	107.0457	0.4651	3.0618	0.3266	0.8661
10	2.4488	5.6622	2.0762	1.5017	61.1315	0.9598	1.3826	0.7233	0.9206
11	42.8123	30.4158	10.3417	5.2709	124.9051	0.5815	1.9620	0.5097	0.9239
12	38.3369	28.8923	8.5070	5.7379	50.2828	0.5771	1.4826	0.6745	0.8681
13	12.2019	15.4632	5.9447	2.6134	35.3346	0.6413	2.2747	0.4396	0.8692
14	10.8931	13.0181	4.1525	3.3401	141.8326	0.8077	1.2432	0.8044	0.9181
15	0.3800	1.9843	0.6956	0.6956	0.0000	1.0000	1.0000	1.0000	1.0000
16	18.0707	22.2294	9.4107	2.4449	9.7498	0.4595	3.8491	0.2598	0.9145
17	16.9729	16.4554	5.9758	3.6164	123.9522	0.7877	1.6524	0.6052	0.9382
18	18.2818	18.1782	7.7007	3.0227	51.2022	0.6952	2.5476	0.3925	0.9434
19	91.3667	48.5940	18.9800	6.1292	134.0289	0.4862	3.0967	0.3229	0.9030
20	51.7210	33.7739	9.2999	7.0811	3.9286	0.5698	1.3133	0.7614	0.8257
21	2.7444	6.1230	2.3977	1.4573	142.2738	0.9199	1.6452	0.6078	0.9091
22	34.2836	25.2642	7.8854	5.5357	79.4275	0.6750	1.4245	0.7020	0.8812
23	29.1749	23.1802	8.1460	4.5601	165.7830	0.6823	1.7864	0.5598	0.9003
24	87.9046	62.9739	13.5200	8.2784	137.4540	0.2785	1.6332	0.6123	0.8360
25	15.7485	24.1724	9.8904	2.0274	67.1139	0.3387	4.8784	0.2050	0.7118
26	7.2621	10.8636	3.7103	2.4921	23.6053	0.7732	1.4888	0.6717	0.9077
27	0.8866	3.5576	1.4895	0.7579	122.8492	0.8803	1.9653	0.5088	0.8571
28	6.2065	9.5809	3.6684	2.1542	98.8159	0.8497	1.7030	0.5872	0.9245
29	9.8375	11.9555	4.5515	2.7520	139.0811	0.8649	1.6539	0.6046	0.9320
30	152.0386	75.1238	17.2111	11.2475	146.6316	0.3385	1.5302	0.6535	0.8521
31	21.6595	24.1809	9.7111	2.8398	138.8714	0.4655	3.4197	0.2924	0.8431
32	51.1299	37.4811	9.6396	6.7535	92.4333	0.4574	1.4273	0.7006	0.8540
33	53.3254	38.7845	13.1492	5.1635	123.0410	0.4455	2.5466	0.3927	0.8017
34	38.3791	33.2718	9.5735	5.1043	29.7654	0.4357	1.8756	0.5332	0.7988
35	5.6999	10.2825	3.9241	1.8494	4.3232	0.6775	2.1218	0.4713	0.8654
36	2.3222	5.5419	1.9218	1.5385	59.8325	0.9502	1.2491	0.8006	0.9016
37	63.4163	39.3948	12.4368	6.4924	108.3719	0.5135	1.9156	0.5220	0.8344
38	56.3231	31.8189	11.3734	6.3053	70.7184	0.6991	1.8038	0.5544	0.9168
39	22.5039	21.8975	8.0131	3.5757	123.0192	0.5898	2.2410	0.4462	0.8440
40	18.2396	18.3399	6.1935	3.7496	144.1316	0.6814	1.6518	0.6054	0.8953
41	93.6045	38.9376	12.0021	9.9300	68.0233	0.7758	1.2087	0.8274	0.9643
42	6.9665	10.4028	3.4218	2.5922	109.4260	0.8090	1.3200	0.7576	0.9167
43	13.4264	16.0650	6.6362	2.5760	165.7271	0.6537	2.5761	0.3882	0.9099
44	3.3355	7.4264	3.1824	1.3345	171.1117	0.7600	2.3848	0.4193	0.9080
45	24.3194	22.7899	8.8266	3.5081	4.1129	0.5884	2.5161	0.3974	0.8944
46	3.6310	8.0781	3.5493	1.3026	1.5717	0.6992	2.7248	0.3670	0.9503
47	56.6609	36.2981	14.4377	4.9969	157.2128	0.5404	2.8894	0.3461	0.8666
48	18.0707	19.3320	6.4498	3.5673	78.7152	0.6076	1.8081	0.5531	0.8543
49	0.8866	3.2670	1.1552	0.9773	38.9526	1.0000	1.1820	0.8460	0.9130
50	51.1721	41.0800	13.5490	4.8088	99.8349	0.3811	2.8175	0.3549	0.8538
51	24.4039	21.4865	6.0458	5.1394	43.7700	0.6643	1.1764	0.8501	0.8751
52	0.3800	1.9843	0.6956	0.6956	0.0000	1.0000	1.0000	1.0000	1.0000
53	11.3997	12.4370	4.1500	3.4975	98.9438	0.9261	1.1866	0.8428	0.9507
54	108.7619	48.1538	13.4623	10.2865	129.3014	0.5894	1.3087	0.7641	0.8912
55	10.3020	12.5367	4.8279	2.7169	144.2373	0.8237	1.7770	0.5628	0.9367
56	6.4176	10.6934	4.4051	1.8550	173.7220	0.7053	2.3748	0.4211	0.8889
57	5.4888	9.4605	3.6012	1.9406	63.8425	0.7706	1.8558	0.5389	0.8844
58	0.5067	2.3952	0.9274	0.6956	90.0000	1.0000	1.3333	0.7500	1.0000
59	98.5866	47.3319	16.5282	7.5946	1.2724	0.5530	2.1763	0.4595	0.8976
60	0.6333	2.6858	0.9573	0.8423	45.0006	1.0000	1.1366	0.8798	0.9677
61	4.9821	8.1778	2.6592	2.3855	123.2964	0.9362	1.1147	0.8971	0.9365
62	9.2887	11.9263	4.1286	2.8646	92.4429	0.8206	1.4412	0.6938	0.9362
63	34.1148	26.4885	10.0214	4.3344	91.9646	0.6110	2.3121	0.4325	0.9224
64	6.3754	12.0260	3.9907	2.0341	67.6791	0.5540	1.9620	0.5097	0.7457
65	100.5287	77.3780	13.7665	9.2977	139.1430	0.2110	1.4806	0.6754	0.7456
66	5.3621	9.5603	4.0947	1.6674	135.7189	0.7372	2.4558	0.4072	0.9104
67	24.0239	22.3790	8.4531	3.6186	164.9820	0.6028	2.3360	0.4281	0.8794
68	39.8568	32.7818	11.2376	4.5159	127.1755	0.4661	2.4885	0.4019	0.7582
69	10.5131	14.4212	5.8644	2.2825	70.8290	0.6352	2.5693	0.3892	0.8893
70	1.2666	3.9685	1.4280	1.1294	42.3631	1.0000	1.2644	0.7909	0.9231
71	61.1363	31.0468	10.5157	7.4024	14.1848	0.7970	1.4206	0.7039	0.9574
72	10.6820	21.7686	10.2300	1.3295	168.7701	0.2833	7.6947	0.1300	0.6922
73	18.9151	18.5101	6.7205	3.5836	140.6113	0.6937	1.8754	0.5332	0.9324
74	19.1684	23.5705	8.9496	2.7270	140.5656	0.4336	3.2818	0.3047	0.7299
75	0.5067	2.3952	0.9274	0.6956	0.0000	1.0000	1.3333	0.7500	1.0000
76	0.3800	1.9843	0.6956	0.6956	0.0000	1.0000	1.0000	1.0000	1.0000
77	31.8348	23.0392	8.8592	4.5753	142.3830	0.7537	1.9363	0.5164	0.9366
78	33.9881	29.9549	12.9002	3.3546	63.7767	0.4760	3.8456	0.2600	0.9179
79	19.8440	22.5492	8.8714	2.8480	168.9185	0.4904	3.1149	0.3210	0.8640
80	17.9440	19.7929	6.1681	3.7041	29.0175	0.5756	1.6652	0.6005	0.8534
81	30.9904	25.3760	10.0879	3.9114	161.4498	0.6048	2.5791	0.3877	0.8764
82	18.4929	21.0257	7.1202	3.3069	154.7183	0.5257	2.1532	0.4644	0.8375
83	86.8068	38.3649	13.1905	8.3792	142.3376	0.7411	1.5742	0.6353	0.9610
84	29.3438	22.8690	8.7307	4.2793	143.5973	0.7051	2.0402	0.4901	0.8991
85	31.0748	22.1382	7.3086	5.4136	36.3901	0.7968	1.3501	0.7407	0.9364
86	4.7710	8.4684	3.1623	1.9210	14.2204	0.8360	1.6462	0.6075	0.9224
87	6.1221	9.6308	3.7466	2.0805	135.0644	0.8294	1.8008	0.5553	0.9236
88	5.3621	8.7590	3.2620	2.0930	35.0503	0.8783	1.5586	0.6416	0.9270
89	36.9436	23.9316	7.5846	6.2018	68.4139	0.8106	1.2230	0.8177	0.9485
90	2.2799	6.1230	2.6073	1.1134	50.7889	0.7642	2.3418	0.4270	0.8852
91	2.7022	6.2434	2.4493	1.4047	127.1550	0.8711	1.7437	0.5735	0.9078
92	48.2166	39.9262	11.1595	5.5013	93.0032	0.3801	2.0285	0.4930	0.7814
93	4.2221	7.7669	2.9991	1.7924	164.6166	0.8795	1.6732	0.5977	0.9390
94	17.5218	18.2195	6.9823	3.1951	157.2826	0.6633	2.1853	0.4576	0.9101
95	0.8022	3.0968	1.1404	0.8957	12.8205	1.0000	1.2733	0.7854	0.9744
96	43.1079	41.6904	12.6292	4.3460	176.9870	0.3117	2.9059	0.3441	0.7785
97	2.6599	6.4841	2.6338	1.2859	169.3163	0.7950	2.0483	0.4882	0.8873
98	48.1322	33.7034	9.5622	6.4089	20.7648	0.5325	1.4920	0.6702	0.8234
99	4.6866	9.6514	4.3162	1.3825	1.4529	0.6322	3.1220	0.3203	0.9136
100	5.6999	9.4605	3.0692	2.3645	35.8453	0.8003	1.2980	0.7704	0.8970
101	97.1088	47.2821	15.2487	8.1084	0.4314	0.5459	1.8806	0.5317	0.9082
102	6.1643	10.6728	4.5889	1.7103	149.9189	0.6800	2.6831	0.3727	0.8902
103	10.7242	14.2011	5.7174	2.3882	161.5653	0.6682	2.3940	0.4177	0.8759
104	42.2212	32.1593	8.2984	6.4781	154.8528	0.5130	1.2810	0.7806	0.8846
105	42.9390	28.8424	9.9213	5.5105	18.3238	0.6486	1.8004	0.5554	0.9191
106	5.9532	13.5082	6.6045	1.1477	141.5454	0.4100	5.7546	0.1738	0.7684
107	2.1955	5.3716	2.1081	1.3260	153.6064	0.9562	1.5898	0.6290	0.9369
108	13.8063	15.3136	5.7861	3.0381	109.2264	0.7398	1.9045	0.5251	0.9451
109	0.5067	2.3952	0.9274	0.6956	0.0000	1.0000	1.3333	0.7500	1.0000
110	11.3153	13.1385	4.8699	2.9584	146.7310	0.8237	1.6461	0.6075	0.9371
111	16.1285	15.8948	4.8242	4.2568	82.7329	0.8022	1.1333	0.8824	0.9328
112	8.1487	12.0260	4.4053	2.3551	169.8601	0.7080	1.8705	0.5346	0.8833
113	0.9711	3.3874	1.1164	1.1075	0.0000	1.0000	1.0080	0.9920	0.9583
114	18.9996	22.1176	6.7188	3.6005	83.4544	0.4881	1.8661	0.5359	0.7847
115	63.2052	48.4943	12.0601	6.6729	35.3080	0.3377	1.8073	0.5533	0.8001
116	100.6132	56.3523	18.1178	7.0706	114.5582	0.3981	2.5624	0.3903	0.8372
117	16.8463	18.8007	6.3307	3.3881	129.7040	0.5989	1.8685	0.5352	0.8721
118	8.8242	11.7354	4.4314	2.5354	150.2200	0.8052	1.7478	0.5721	0.9227
119	36.0569	36.1656	7.9084	5.8051	125.0357	0.3464	1.3623	0.7340	0.8133
120	32.8903	27.1488	9.8404	4.2557	143.8996	0.5608	2.3123	0.4325	0.9100
121	5.9954	9.8216	3.8037	2.0069	2.0379	0.7810	1.8953	0.5276	0.9191
122	20.9839	24.7037	10.1504	2.6322	22.1221	0.4321	3.8563	0.2593	0.8318
123	61.1363	35.8373	12.1223	6.4213	123.7184	0.5982	1.8878	0.5297	0.9087
124	82.2892	39.8471	13.8973	7.5392	160.2511	0.6513	1.8433	0.5425	0.9270
125	4.6443	9.7013	4.1410	1.4280	167.0462	0.6201	2.8999	0.3448	0.8397
126	0.8444	3.2171	1.1593	0.9274	0.0000	1.0000	1.2500	0.8000	1.0000
127	28.9215	22.5990	7.1064	5.1818	112.0266	0.7116	1.3714	0.7292	0.9251
128	31.3282	25.3554	8.0726	4.9412	0.5090	0.6124	1.6337	0.6121	0.8802
129	1.0978	3.6780	1.3946	1.0022	150.5326	1.0000	1.3915	0.7186	0.9455
130	30.6104	29.3944	12.4402	3.1329	75.9305	0.4452	3.9708	0.2518	0.8110
131	24.6994	24.0021	9.5038	3.3090	27.4899	0.5388	2.8721	0.3482	0.8972
132	1.2244	3.9685	1.5426	1.0106	15.7350	0.9770	1.5264	0.6551	0.9206
133	24.6150	22.1881	6.6206	4.7339	36.0816	0.6283	1.3986	0.7150	0.8329
134	32.2992	22.2379	7.6382	5.3841	24.3153	0.8208	1.4187	0.7049	0.9503
135	7.7687	11.3451	4.3364	2.2810	103.5903	0.7585	1.9011	0.5260	0.9412
136	98.2488	61.1221	14.5601	8.5916	29.8136	0.3305	1.6947	0.5901	0.6823
137	19.8018	17.1277	5.8584	4.3036	109.4478	0.8482	1.3613	0.7346	0.9504
138	24.8683	19.7929	6.4810	4.8856	171.3802	0.7977	1.3265	0.7538	0.9447
139	51.9743	33.6122	9.6460	6.8604	23.1017	0.5781	1.4060	0.7112	0.8771
140	78.4893	56.3025	14.4607	6.9108	124.9603	0.3111	2.0925	0.4779	0.8179
141	22.7150	20.4032	7.1342	4.0539	140.9257	0.6857	1.7598	0.5682	0.9197
142	87.9046	52.8360	13.2172	8.4680	166.2485	0.3957	1.5608	0.6407	0.8618
143	0.8022	3.0968	1.1404	0.8957	12.8205	1.0000	1.2733	0.7854	0.9744
144	3.5044	7.6964	3.2019	1.3935	135.9660	0.7434	2.2977	0.4352	0.8783
145	57.5898	42.0222	12.4320	5.8981	135.2167	0.4098	2.1078	0.4744	0.8649
146	19.5484	19.9424	7.3532	3.3849	131.0671	0.6177	2.1723	0.4603	0.8938
147	18.7884	21.9680	8.5273	2.8054	64.1336	0.4892	3.0396	0.3290	0.8549
148	25.2905	24.1018	6.6730	4.8255	72.3542	0.5471	1.3829	0.7231	0.8095
149	7.4309	14.2218	6.5786	1.4382	97.7167	0.4617	4.5742	0.2186	0.8822
150	17.6485	17.8086	5.2496	4.2805	28.9482	0.6993	1.2264	0.8154	0.8884
151	7.5998	14.9319	5.9976	1.6134	140.0862	0.4283	3.7174	0.2690	0.6593
152	19.5906	19.5728	5.5549	4.4904	71.0302	0.6426	1.2371	0.8084	0.8475
153	57.0831	56.5930	15.2180	4.7760	137.1289	0.2240	3.1864	0.3138	0.7995
154	0.8866	3.2670	1.2572	0.8980	45.0003	1.0000	1.4000	0.7143	0.9333
155	53.2410	34.2141	11.4591	5.9157	146.8686	0.5715	1.9371	0.5162	0.8712
156	12.1175	14.3009	4.3809	3.5218	54.6724	0.7446	1.2439	0.8039	0.9011
157	65.3585	45.3391	15.3706	5.4140	144.2842	0.3995	2.8390	0.3522	0.7394
158	3.5466	7.0653	2.5477	1.7725	79.7016	0.8928	1.4374	0.6957	0.9081
159	2.9555	6.3638	2.5223	1.4919	157.8858	0.9171	1.6907	0.5915	0.9272
160	34.7481	27.7299	8.4081	5.2619	107.3089	0.5679	1.5979	0.6258	0.8840
161	2.9555	6.3638	2.3254	1.6182	6.3413	0.9171	1.4371	0.6959	0.9150
162	51.4255	31.5076	10.4471	6.2675	147.1672	0.6510	1.6669	0.5999	0.8823
163	15.6641	17.8086	6.6425	3.0025	163.2703	0.6207	2.2123	0.4520	0.8812
164	95.0400	58.3366	15.8685	7.6257	2.3245	0.3509	2.0809	0.4806	0.8544
165	13.8063	14.9525	5.5674	3.1575	94.8644	0.7760	1.7632	0.5671	0.9451
166	19.7173	29.2620	11.3852	2.2051	142.7356	0.2894	5.1632	0.1937	0.6676
167	3.3355	6.9450	2.5100	1.6920	101.0299	0.8690	1.4834	0.6741	0.8977
168	0.8022	3.0968	1.1404	0.8957	12.8205	1.0000	1.2733	0.7854	0.9744
169	19.8440	19.3819	6.0828	4.1537	32.9311	0.6638	1.4644	0.6829	0.8935
170	5.2354	9.5104	4.0385	1.6506	150.8974	0.7274	2.4467	0.4087	0.9118
171	27.4438	31.4991	9.9947	3.4961	148.7683	0.3476	2.8588	0.3498	0.6596
172	6.0799	9.1700	3.3851	2.2868	50.6211	0.9086	1.4802	0.6756	0.9443
173	10.1331	15.0523	6.1721	2.0903	131.9600	0.5620	2.9527	0.3387	0.8136
174	12.2442	14.2510	5.7624	2.7054	14.0090	0.7576	2.1299	0.4695	0.9236
175	7.0509	11.2041	4.3984	2.0411	43.0279	0.7058	2.1550	0.4640	0.8883
176	9.6264	14.7823	5.4591	2.2452	24.3001	0.5536	2.4315	0.4113	0.8231
177	15.6641	17.7673	8.0540	2.4763	46.8494	0.6236	3.2524	0.3075	0.9310
178	15.9596	17.6092	6.7824	2.9961	8.7885	0.6468	2.2638	0.4417	0.9220
179	1.2244	3.9187	1.3761	1.1329	168.8297	1.0000	1.2146	0.8233	0.9831
180	24.1505	22.0179	8.2263	3.7380	22.0007	0.6260	2.2007	0.4544	0.8958
181	38.1680	35.1649	13.3628	3.6367	138.5755	0.3879	3.6744	0.2722	0.8468
182	13.1730	20.2451	9.3726	1.7895	100.0684	0.4039	5.2375	0.1909	0.8083
183	30.0193	32.1009	9.5469	4.0036	170.7744	0.3661	2.3846	0.4194	0.7560
184	22.6306	34.0645	14.0281	2.0540	170.5220	0.2451	6.8296	0.1464	0.6961
185	11.2308	13.5993	4.4026	3.2480	22.7675	0.7631	1.3555	0.7377	0.9017
186	6.2065	10.2119	3.8719	2.0409	158.8930	0.7479	1.8971	0.5271	0.8963
187	5.4888	10.0211	4.3419	1.6096	127.8528	0.6868	2.6976	0.3707	0.8784
188	36.4369	30.1957	8.9829	5.1646	2.7754	0.5022	1.7393	0.5749	0.8188
189	9.7953	12.3166	4.6454	2.6848	161.3159	0.8114	1.7302	0.5780	0.9243
190	21.9128	21.6568	6.6989	4.1649	52.7816	0.5871	1.6084	0.6217	0.8351
191	1.0555	3.6281	1.1593	1.1593	0.0000	1.0000	1.0000	1.0000	1.0000
192	5.4043	11.0545	5.0824	1.3539	9.5482	0.5557	3.7539	0.2664	0.8920
193	3.1666	6.7747	2.7803	1.4502	2.8598	0.8670	1.9172	0.5216	0.9202
194	29.2171	21.0464	7.5175	4.9485	160.5348	0.8289	1.5191	0.6583	0.9598
195	0.7600	2.9764	1.0990	0.8805	0.0000	1.0000	1.2483	0.8011	0.9474
196	5.9110	9.1700	3.3884	2.2211	95.5499	0.8834	1.5256	0.6555	0.9333
197	6.6287	9.7511	3.4151	2.4714	129.0692	0.8761	1.3819	0.7237	0.9318
198	1.7733	5.1309	2.1363	1.0569	133.7046	0.8465	2.0213	0.4947	0.9032
199	3.9688	7.5261	2.9095	1.7368	155.3554	0.8805	1.6752	0.5969	0.9171
200	280.0112	142.5256	22.4301	15.8948	149.9433	0.1732	1.4112	0.7086	0.8400
201	2.2377	5.3716	1.9534	1.4586	137.2417	0.9745	1.3393	0.7467	0.9381
202	40.5324	36.6506	10.6432	4.8489	178.6778	0.3792	2.1950	0.4556	0.7964
203	62.4874	41.3293	10.2186	7.7859	111.8538	0.4597	1.3125	0.7619	0.8557
204	18.6196	17.0073	5.6115	4.2248	153.8091	0.8089	1.3282	0.7529	0.9433
205	112.3507	52.1929	18.9840	7.5353	152.6106	0.5183	2.5194	0.3969	0.8916
206	10.8086	15.2638	6.8396	2.0121	7.8985	0.5830	3.3993	0.2942	0.9259
207	27.7816	21.2665	8.2978	4.2629	16.2196	0.7719	1.9465	0.5137	0.9648
208	53.6210	34.4755	12.7253	5.3651	171.4857	0.5669	2.3719	0.4216	0.8978
209	5.8265	12.9391	6.1246	1.2113	172.5970	0.4373	5.0564	0.1978	0.9049
210	4.4755	9.2903	3.8435	1.4826	179.4801	0.6516	2.5924	0.3857	0.8583
211	34.4947	30.2455	7.6314	5.7552	177.9194	0.4738	1.3260	0.7541	0.7979
212	42.5590	28.5020	10.3631	5.2289	148.9931	0.6583	1.9819	0.5046	0.9307
213	1.6466	5.0105	2.2042	0.9512	45.0002	0.8242	2.3173	0.4315	0.8966
214	1.8155	4.9108	1.7905	1.2910	99.9088	0.9460	1.3869	0.7211	0.9556
215	150.0542	54.2975	17.3229	11.0290	166.3549	0.6396	1.5707	0.6367	0.9364
216	1.0978	3.7983	1.5688	0.8909	172.0869	0.9562	1.7609	0.5679	0.9630
217	6.5443	11.1044	3.9730	2.0973	170.8657	0.6669	1.8944	0.5279	0.8447
218	1.6044	4.4999	1.6250	1.2571	152.5828	0.9957	1.2926	0.7736	0.9620
219	1.5200	4.3795	1.5840	1.2218	63.9640	0.9959	1.2965	0.7713	0.9351
220	39.6457	32.0183	11.8038	4.2765	149.9934	0.4860	2.7602	0.3623	0.8951
221	2.0688	5.2513	1.8699	1.4087	11.3075	0.9428	1.3274	0.7534	0.8991
222	0.6755	2.8062	0.9274	0.9274	0.0000	1.0000	1.0000	1.0000	1.0000
223	20.7728	18.8712	6.4960	4.0716	90.8661	0.7330	1.5955	0.6268	0.9196
224	2.0688	5.3716	2.1297	1.2369	149.5508	0.9010	1.7218	0.5808	0.9245
225	43.9945	38.2118	13.1964	4.2448	60.1849	0.3786	3.1089	0.3217	0.7719
226	35.1703	30.0255	11.3556	3.9434	161.7103	0.4902	2.8796	0.3473	0.8410
227	11.4420	14.4917	5.9537	2.4469	163.8302	0.6847	2.4331	0.4110	0.9345
228	4.8132	8.2277	2.6328	2.3277	149.0907	0.8935	1.1310	0.8841	0.9084
229	25.3327	20.7145	7.8327	4.1179	146.1529	0.7419	1.9021	0.5257	0.9317
230	10.0064	12.9184	4.7393	2.6883	98.8535	0.7535	1.7630	0.5672	0.9240
231	64.7251	49.0377	10.9688	7.5132	100.2719	0.3382	1.4599	0.6850	0.8521
232	27.5705	21.7771	7.7687	4.5186	135.2415	0.7306	1.7193	0.5816	0.9204
233	12.4975	14.0309	4.2937	3.7060	151.3830	0.7977	1.1586	0.8631	0.9122
234	7.0932	10.9634	4.4267	2.0402	126.6180	0.7416	2.1697	0.4609	0.8960
235	87.3135	56.6429	14.2654	7.7930	151.8875	0.3420	1.8305	0.5463	0.8496
236	9.7531	12.2169	4.0430	3.0715	17.2397	0.8212	1.3163	0.7597	0.9371
237	8.8665	14.3920	6.2935	1.7938	87.8522	0.5379	3.5085	0.2850	0.8842
238	88.3268	40.0052	12.4586	9.0268	159.4510	0.6935	1.3802	0.7245	0.9298
239	3.1244	7.3353	3.2921	1.2084	136.6713	0.7297	2.7244	0.3671	0.8757
240	171.5026	71.9857	16.8157	12.9857	135.2879	0.4159	1.2949	0.7722	0.8997
241	0.9711	3.5077	1.3631	0.9071	173.8388	0.9918	1.5027	0.6655	0.9787
242	46.7811	43.3221	15.4890	3.8455	145.1731	0.3132	4.0278	0.2483	0.7803
243	24.8683	22.7486	6.2463	5.0692	156.7013	0.6039	1.2322	0.8115	0.8605
244	55.0565	31.3288	12.3263	5.6870	165.9242	0.7049	2.1674	0.4614	0.9525
245	137.7679	69.7436	15.3152	11.4534	116.0201	0.3559	1.3372	0.7478	0.8832
246	15.2419	15.8243	6.0973	3.1828	12.2827	0.7649	1.9157	0.5220	0.9197
247	67.2162	51.0099	21.2806	4.0216	116.7336	0.3246	5.2916	0.1890	0.8619
248	9.6264	14.7410	6.2201	1.9705	137.7041	0.5567	3.1566	0.3168	0.8571
249	2.4488	5.6622	1.9579	1.5925	65.1534	0.9598	1.2295	0.8133	0.9206
250	20.1817	20.0628	8.4380	3.0453	142.7737	0.6301	2.7709	0.3609	0.9246
251	36.7747	30.0340	8.7175	5.3711	86.4205	0.5123	1.6230	0.6161	0.8527
252	3.6732	7.2355	2.8250	1.6555	133.5218	0.8817	1.7064	0.5860	0.9158
253	8.1487	11.1542	3.3872	3.0631	142.2939	0.8230	1.1058	0.9043	0.9104
254	28.3304	29.3531	9.3743	3.8479	127.0682	0.4132	2.4362	0.4105	0.7866
255	16.9729	19.2117	6.9992	3.0876	136.8708	0.5779	2.2669	0.4411	0.8410
256	4.4755	7.7669	2.6671	2.1365	20.0117	0.9323	1.2483	0.8011	0.9258
257	6.2065	9.3402	3.4274	2.3056	155.2930	0.8940	1.4865	0.6727	0.9274
258	14.9463	18.8798	7.5954	2.5055	40.6751	0.5269	3.0315	0.3299	0.8449
259	105.9331	64.9496	16.7319	8.0612	119.5190	0.3156	2.0756	0.4818	0.8486
260	20.1817	17.0864	5.7607	4.4606	125.6857	0.8687	1.2915	0.7743	0.9382
261	28.9215	26.5882	8.1520	4.5172	166.7217	0.5141	1.8047	0.5541	0.8589
262	15.2419	17.0365	5.7171	3.3945	121.2261	0.6599	1.6842	0.5937	0.8903
263	12.7930	14.4212	4.9331	3.3019	67.7723	0.7730	1.4940	0.6693	0.9140
264	1.3089	3.9685	1.4116	1.1806	133.6868	1.0000	1.1957	0.8363	0.9394
265	8.7820	11.9056	4.4953	2.4874	122.7674	0.7786	1.8072	0.5533	0.9327
266	4.1799	7.9371	3.1408	1.6945	59.2121	0.8338	1.8536	0.5395	0.9083
267	29.8926	25.1438	9.1343	4.1668	148.2470	0.5942	2.1922	0.4562	0.9171
268	74.2249	48.7265	13.7557	6.8703	130.9521	0.3929	2.0022	0.4995	0.8656
269	1.8155	4.7905	1.5481	1.4932	90.0000	0.9942	1.0368	0.9645	0.9348
270	8.6554	12.8479	5.2192	2.1115	157.1794	0.6589	2.4718	0.4046	0.9131
271	8.2754	10.7931	3.7848	2.7839	8.9656	0.8927	1.3595	0.7356	0.9423
272	23.7283	27.7591	12.1642	2.4837	123.8996	0.3870	4.8977	0.2042	0.8561
273	18.4929	21.2166	7.6880	3.0627	108.5652	0.5163	2.5102	0.3984	0.8225
274	80.3048	57.9755	12.7035	8.0488	36.1612	0.3002	1.5783	0.6336	0.8120
275	4.2221	9.4605	4.2095	1.2771	156.7176	0.5928	3.2962	0.3034	0.8696
276	0.9711	3.5077	1.3631	0.9071	173.8388	0.9918	1.5027	0.6655	0.9787
277	22.7150	24.5833	8.1385	3.5537	12.8919	0.4723	2.2902	0.4366	0.7906
278	73.8449	44.0065	16.8598	5.5767	156.7626	0.4792	3.0233	0.3308	0.9138
279	38.9280	33.7739	10.1673	4.8749	68.4734	0.4289	2.0856	0.4795	0.7790
280	26.7260	20.8349	8.1188	4.1914	133.5371	0.7737	1.9370	0.5163	0.9462
281	94.9555	42.5949	13.3260	9.0726	121.0273	0.6577	1.4688	0.6808	0.9213
282	20.4773	17.9290	6.9155	3.7702	72.6301	0.8005	1.8343	0.5452	0.9309
283	29.8504	30.5155	8.2220	4.6226	51.7506	0.4028	1.7787	0.5622	0.7311
284	54.3387	52.9151	9.1678	7.5467	15.5904	0.2439	1.2148	0.8232	0.7315
285	25.4172	26.9493	12.0835	2.6782	164.6968	0.4398	4.5117	0.2216	0.8687
286	13.2575	19.8135	8.6220	1.9578	107.3568	0.4244	4.4040	0.2271	0.8020
287	1.8577	5.0810	1.9999	1.1828	72.6536	0.9042	1.6909	0.5914	0.9263
288	8.5287	12.1464	4.3531	2.4945	75.0779	0.7264	1.7451	0.5730	0.9038
289	6.3754	11.0339	4.4921	1.8071	70.5976	0.6581	2.4858	0.4023	0.8882
290	3.5888	6.9450	2.5326	1.8043	5.7445	0.9350	1.4037	0.7124	0.9189
291	3.6310	8.0076	3.4448	1.3421	97.0937	0.7116	2.5668	0.3896	0.9101
292	51.6788	47.2322	10.3367	6.3656	164.3190	0.2911	1.6238	0.6158	0.7979
293	4.1799	7.8872	2.8664	1.8567	65.1578	0.8444	1.5438	0.6478	0.9167
294	20.4773	17.4475	5.2670	4.9502	165.1358	0.8453	1.0640	0.9398	0.9372
295	80.5581	57.8053	11.3384	9.0462	124.7136	0.3030	1.2534	0.7978	0.8237
296	1.9000	4.8403	1.7930	1.3492	57.1416	1.0000	1.3289	0.7525	0.9278
297	36.5214	25.7542	9.9039	4.6951	45.3608	0.6919	2.1094	0.4741	0.9163
298	3.7155	7.0653	2.5750	1.8371	0.0000	0.9353	1.4017	0.7134	0.9263
299	36.2258	28.9422	11.2782	4.0897	120.9979	0.5435	2.7577	0.3626	0.9089
300	53.4099	30.1665	10.0610	6.7591	128.6651	0.7375	1.4885	0.6718	0.9440
301	9.4153	11.6649	4.2874	2.7961	155.7025	0.8695	1.5333	0.6522	0.9215
302	22.0395	20.9346	8.4264	3.3302	48.9149	0.6320	2.5303	0.3952	0.9206
303	48.1322	44.0272	10.4284	5.8766	80.9274	0.3120	1.7746	0.5635	0.7961
304	39.9835	29.4030	11.1216	4.5774	139.7338	0.5812	2.4297	0.4116	0.9115
305	10.6397	13.3792	5.0649	2.6747	122.4088	0.7469	1.8936	0.5281	0.9316
306	15.0730	19.1120	8.2618	2.3229	162.0968	0.5186	3.5567	0.2812	0.8992
307	1.7311	4.7199	1.8396	1.1981	55.0689	0.9765	1.5355	0.6513	0.9011
308	4.6021	8.0575	2.8480	2.0574	69.9722	0.8908	1.3843	0.7224	0.9160
309	6.9665	12.6777	5.4783	1.6191	112.8615	0.5447	3.3836	0.2955	0.8943
310	30.5682	25.8454	10.1901	3.8194	125.6968	0.5751	2.6680	0.3748	0.9182
311	139.9634	77.8011	18.4548	9.6564	164.5637	0.2906	1.9111	0.5232	0.8568
312	9.8798	12.1962	4.2178	2.9824	132.7555	0.8347	1.4142	0.7071	0.9267
313	30.4415	22.4082	8.5377	4.5398	42.3735	0.7618	1.8806	0.5317	0.9339
314	36.0569	28.6929	9.8262	4.6721	162.3575	0.5504	2.1032	0.4755	0.8705
315	17.6063	19.9132	8.1037	2.7663	158.7246	0.5579	2.9295	0.3414	0.9065
316	2.1111	5.3716	2.0226	1.3290	112.5715	0.9194	1.5219	0.6571	0.9174
317	8.4865	13.4084	5.8847	1.8362	138.9324	0.5932	3.2049	0.3120	0.8816
318	60.7141	32.0012	11.3125	6.8335	79.6798	0.7450	1.6555	0.6041	0.9411
319	0.6333	2.6858	0.9573	0.8423	135.0000	1.0000	1.1366	0.8798	0.9677
320	3.4621	6.8246	2.5791	1.7092	110.3685	0.9341	1.5090	0.6627	0.9162
321	5.9532	11.1542	4.9443	1.5330	162.5671	0.6013	3.2252	0.3101	0.8785
322	22.9261	27.7299	7.5430	3.8699	73.9383	0.3747	1.9492	0.5130	0.7746
323	121.7238	80.5453	15.8823	9.7582	122.9449	0.2358	1.6276	0.6144	0.7983
324	15.6219	15.1021	5.5290	3.5975	144.5791	0.8607	1.5369	0.6507	0.9332
325	14.7352	21.7273	9.6844	1.9373	68.5093	0.3922	4.9989	0.2000	0.8649
326	4.4755	7.9371	2.8878	1.9732	146.8173	0.8927	1.4635	0.6833	0.9217
327	6.3332	10.3530	4.1918	1.9237	77.8281	0.7425	2.1790	0.4589	0.9346
328	57.0831	40.7687	12.2633	5.9267	148.5692	0.4316	2.0692	0.4833	0.8877
329	17.9018	16.0650	5.7611	3.9564	72.8826	0.8717	1.4561	0.6868	0.9485
330	42.5590	35.0153	14.6997	3.6863	152.2156	0.4362	3.9876	0.2508	0.8968
331	0.8022	3.0968	1.1404	0.8957	167.1795	1.0000	1.2733	0.7854	0.9744
332	44.5856	38.3322	8.7627	6.4784	20.3022	0.3813	1.3526	0.7393	0.7985
333	43.4456	32.4791	8.6212	6.4164	62.3646	0.5175	1.3436	0.7443	0.8640
334	24.4883	30.9264	7.7570	4.0195	35.0557	0.3217	1.9298	0.5182	0.6880
335	1.3089	3.9685	1.4116	1.1806	133.6868	1.0000	1.1957	0.8363	0.9394
336	69.5806	33.8736	12.2336	7.2417	120.8353	0.7620	1.6893	0.5920	0.9579
337	9.9642	11.9056	3.9598	3.2039	3.6978	0.8834	1.2360	0.8091	0.9255
338	61.0097	32.5995	11.9926	6.4773	139.3580	0.7214	1.8515	0.5401	0.9451
339	2.0266	5.7826	2.5241	1.0223	163.3351	0.7616	2.4691	0.4050	0.8889
340	52.7765	38.1620	11.4175	5.8854	138.8920	0.4554	1.9400	0.5155	0.8381
341	16.9729	17.0572	6.8232	3.1672	157.0860	0.7331	2.1543	0.4642	0.9295
342	22.0395	20.9346	8.8147	3.1835	130.0813	0.6320	2.7689	0.3612	0.9231
343	162.4673	56.2148	15.3327	13.4914	6.8622	0.6461	1.1365	0.8799	0.9130
344	59.2786	33.3217	11.1304	6.7811	129.4212	0.6709	1.6414	0.6092	0.9090
345	14.6930	16.1648	5.0625	3.6953	67.0575	0.7066	1.3700	0.7299	0.8550
346	1.1822	4.7199	2.1131	0.7123	127.6206	0.6668	2.9664	0.3371	0.7568
347	1.3933	4.2591	1.7558	1.0104	166.3497	0.9652	1.7377	0.5755	0.9167
348	24.1928	24.1018	8.9831	3.4290	23.5784	0.5234	2.6197	0.3817	0.8365
349	1.3089	3.9685	1.3277	1.2552	120.9638	1.0000	1.0578	0.9454	0.9254
350	24.8261	23.3797	9.4516	3.3444	142.7678	0.5707	2.8261	0.3538	0.9046
351	1.8577	5.0810	1.9187	1.2328	55.9713	0.9042	1.5563	0.6425	0.9167
352	15.9596	17.4973	6.3102	3.2202	35.5230	0.6551	1.9596	0.5103	0.8217
353	5.8688	13.7403	6.0324	1.2387	164.8154	0.3906	4.8700	0.2053	0.7221
354	3.7155	8.0575	3.2191	1.4696	155.1872	0.7192	2.1905	0.4565	0.8800
355	2.7444	5.8324	2.0754	1.6836	78.1342	1.0000	1.2327	0.8112	0.9286
356	0.9711	3.3874	1.1164	1.1075	0.0000	1.0000	1.0080	0.9920	0.9583
357	67.1740	59.8686	10.2622	8.3343	155.7068	0.2355	1.2313	0.8121	0.7744
358	13.8908	15.7538	6.4414	2.7457	126.7767	0.7033	2.3460	0.4263	0.9333
359	0.5067	2.3952	0.9274	0.6956	0.0000	1.0000	1.3333	0.7500	1.0000
360	1.5200	4.2591	1.5885	1.2183	157.3221	1.0000	1.3039	0.7669	0.9351
361	18.5773	19.2117	6.9240	3.4161	89.1262	0.6325	2.0268	0.4934	0.8774
362	10.9353	14.8322	6.2545	2.2261	158.4607	0.6246	2.8096	0.3559	0.8677
363	3.7577	7.4763	3.0678	1.5595	169.4191	0.8448	1.9671	0.5083	0.9175
364	30.1460	22.5285	7.8328	4.9003	53.5753	0.7464	1.5984	0.6256	0.9044
365	9.6264	11.9555	4.2928	2.8552	48.5994	0.8463	1.5035	0.6651	0.9249
366	18.8307	18.9709	6.2021	3.8658	18.0563	0.6575	1.6044	0.6233	0.8702
367	36.6902	24.0520	7.8155	5.9773	168.4405	0.7970	1.3075	0.7648	0.9497
368	4.9399	8.2982	3.2473	1.9369	1.6716	0.9015	1.6765	0.5965	0.9474
369	33.1014	35.9989	15.4185	2.7335	75.2419	0.3210	5.6406	0.1773	0.8218
370	13.9330	14.3009	4.7607	3.7263	36.4301	0.8561	1.2776	0.7827	0.9322
371	8.5287	12.1962	4.2694	2.5434	129.5197	0.7205	1.6786	0.5957	0.8614
372	26.5572	23.5121	9.7621	3.4638	171.3541	0.6037	2.8183	0.3548	0.9395
373	28.1193	25.4344	7.9684	4.4931	72.9679	0.5462	1.7735	0.5639	0.8473
374	10.4709	13.7197	4.7293	2.8190	143.3438	0.6990	1.6777	0.5961	0.9134
375	0.3800	1.9843	0.6956	0.6956	0.0000	1.0000	1.0000	1.0000	1.0000
376	50.7921	34.9861	9.9670	6.4885	52.8231	0.5215	1.5361	0.6510	0.8865
377	64.3874	49.5982	10.6918	7.6676	89.5046	0.3289	1.3944	0.7172	0.7941
378	6.6710	9.6308	3.2896	2.5820	169.0916	0.9038	1.2740	0.7849	0.9294
379	18.1973	21.1254	9.0511	2.5599	154.7259	0.5124	3.5358	0.2828	0.8951
380	5.3199	9.2405	3.7924	1.7861	171.8604	0.7829	2.1233	0.4710	0.9438
381	142.4544	75.6310	17.7317	10.2290	156.8197	0.3130	1.7335	0.5769	0.8247
382	68.4828	46.3398	12.7738	6.8261	155.3807	0.4008	1.8713	0.5344	0.8263
383	5.4043	9.0496	3.6006	1.9111	165.4999	0.8293	1.8841	0.5308	0.9209
384	17.1418	22.7899	7.4398	2.9336	17.2769	0.4147	2.5360	0.3943	0.7815
385	11.9064	14.9319	5.9854	2.5328	127.8880	0.6711	2.3632	0.4232	0.9038
386	8.5287	12.0965	4.4948	2.4159	164.2912	0.7324	1.8605	0.5375	0.8978
387	33.8192	29.0540	11.6131	3.7079	174.8287	0.5035	3.1320	0.3193	0.9113
388	1.4777	4.2591	1.5033	1.2516	25.2516	1.0000	1.2011	0.8326	0.9211
389	9.7531	13.3792	5.1652	2.4042	151.4087	0.6847	2.1484	0.4655	0.9203
390	42.4746	28.0910	8.6941	6.2203	24.6999	0.6764	1.3977	0.7155	0.9039
391	1.6044	4.9108	1.9951	1.0239	4.6006	0.8360	1.9486	0.5132	0.9157
392	29.6393	29.2448	11.9868	3.1483	80.5317	0.4355	3.8074	0.2626	0.8308
393	61.0097	50.3703	15.3812	5.0503	22.8086	0.3022	3.0456	0.3283	0.7111
394	5.8688	10.2618	4.2122	1.7740	137.9218	0.7003	2.3745	0.4211	0.8770
395	27.1482	25.7165	10.5816	3.2666	109.1417	0.5159	3.2393	0.3087	0.8608
396	44.5856	28.7926	8.7124	6.5158	128.3323	0.6758	1.3371	0.7479	0.9304
397	3.4621	6.9450	2.5320	1.7410	13.8488	0.9020	1.4544	0.6876	0.9061
398	9.0353	12.3664	4.7109	2.4420	124.5506	0.7424	1.9291	0.5184	0.8825
399	22.9261	20.7351	6.9608	4.1936	171.1473	0.6701	1.6599	0.6025	0.8674
400	16.7196	19.4816	7.7116	2.7605	52.5322	0.5536	2.7935	0.3580	0.8869
401	1.3511	4.2093	1.5984	1.0762	14.1290	0.9582	1.4853	0.6733	0.9552
402	14.4397	15.3635	4.7597	3.8627	100.5308	0.7688	1.2322	0.8116	0.9096
403	20.4351	21.1959	7.7254	3.3680	161.5620	0.5716	2.2938	0.4360	0.8620
404	112.1818	49.0876	18.1457	7.8715	17.7992	0.5850	2.3052	0.4338	0.9435
405	8.9509	14.7325	5.9814	1.9053	91.7532	0.5182	3.1393	0.3185	0.8314
406	50.4121	36.3686	13.0046	4.9357	21.0145	0.4790	2.6348	0.3795	0.8114
407	18.6196	18.4603	6.5081	3.6427	5.6785	0.6866	1.7866	0.5597	0.9284
408	64.1763	34.1849	11.3567	7.1950	165.6173	0.6901	1.5784	0.6336	0.9506
409	18.3240	20.7145	7.0580	3.3056	142.0316	0.5366	2.1351	0.4684	0.8251
410	4.8132	8.4684	3.1826	1.9256	76.6136	0.8434	1.6527	0.6051	0.9383
411	39.5191	32.2092	11.8787	4.2359	141.9201	0.4787	2.8043	0.3566	0.8675
412	2.0266	5.0810	1.8433	1.3998	28.8854	0.9865	1.3168	0.7594	0.9412
413	0.5067	2.3952	0.9274	0.6956	0.0000	1.0000	1.3333	0.7500	1.0000
414	71.0161	47.2322	11.2774	8.0179	97.0300	0.4000	1.4065	0.7110	0.8770
415	34.8747	24.2222	7.9278	5.6010	49.2645	0.7470	1.4154	0.7065	0.9229
416	22.7150	20.3448	8.1461	3.5504	72.8928	0.6896	2.2944	0.4358	0.9348
417	22.9683	23.1097	8.0942	3.6130	144.5033	0.5404	2.2403	0.4464	0.8467
418	0.5067	2.3952	0.9274	0.6956	0.0000	1.0000	1.3333	0.7500	1.0000
419	3.6732	7.2355	2.6653	1.7547	93.1812	0.8817	1.5190	0.6583	0.8969
420	21.4484	19.5728	5.6751	4.8121	99.3776	0.7036	1.1793	0.8479	0.8920
421	50.2433	30.5860	10.2731	6.2271	50.7951	0.6749	1.6497	0.6062	0.9355
422	30.1882	22.7194	6.5691	5.8511	116.1908	0.7349	1.1227	0.8907	0.9371
423	26.4727	22.5492	7.7838	4.3303	77.6657	0.6543	1.7975	0.5563	0.8983
424	4.6443	8.2277	2.8568	2.0699	168.9342	0.8621	1.3802	0.7245	0.9053
425	31.8348	23.3711	7.5212	5.3892	148.2372	0.7324	1.3956	0.7165	0.9309
426	8.1909	12.3664	5.0201	2.0774	155.8465	0.6731	2.4165	0.4138	0.8879
427	19.3795	20.5151	7.9142	3.1178	160.0750	0.5786	2.5384	0.3940	0.9125
428	29.6815	23.9729	9.8065	3.8538	176.3152	0.6490	2.5446	0.3930	0.9417
429	1.5200	4.4999	1.7660	1.0958	83.3797	0.9433	1.6116	0.6205	0.9474
430	73.3383	54.9371	18.0690	5.1678	132.9629	0.3054	3.4964	0.2860	0.8230
431	1.9000	5.0810	1.8860	1.2826	28.6201	0.9248	1.4705	0.6801	0.9184
432	177.0336	111.1691	18.2986	12.3182	76.6810	0.1800	1.4855	0.6732	0.7674
433	6.4598	11.6357	5.2947	1.5534	169.3660	0.5996	3.4084	0.2934	0.9080
434	9.5842	12.5075	4.4026	2.7718	81.0799	0.7699	1.5884	0.6296	0.9284
435	15.6219	18.0992	6.1301	3.2447	91.4549	0.5993	1.8893	0.5293	0.8259
436	45.0078	28.5227	9.9961	5.7328	91.0822	0.6952	1.7437	0.5735	0.9135
437	8.2754	12.2461	4.6436	2.2691	51.7240	0.6934	2.0465	0.4886	0.8270
438	9.8798	16.8457	7.7891	1.6150	126.4215	0.4375	4.8230	0.2073	0.8494
439	11.2308	13.6905	5.2166	2.7412	98.0254	0.7530	1.9031	0.5255	0.9252
440	98.3755	47.8340	14.5871	8.5868	166.8348	0.5403	1.6988	0.5887	0.8893
441	3.6732	7.0155	2.2772	2.0538	39.8828	0.9379	1.1088	0.9019	0.9508
442	13.7641	15.3136	5.1491	3.4035	88.0174	0.7376	1.5129	0.6610	0.9222
443	18.8307	18.6804	6.6985	3.5793	14.0290	0.6781	1.8714	0.5343	0.9205
444	33.2703	24.2222	8.5353	4.9630	45.9036	0.7126	1.7198	0.5815	0.9342
445	81.4870	45.2187	19.4376	5.3377	162.5965	0.5008	3.6415	0.2746	0.9115
446	81.7403	51.4415	15.5605	6.6884	79.8208	0.3882	2.3265	0.4298	0.8727
447	2.8288	6.4841	2.5329	1.4220	173.3501	0.8455	1.7812	0.5614	0.9116
448	1.9422	4.8403	1.7798	1.3894	120.5576	1.0000	1.2810	0.7806	0.9200
449	80.6848	58.8095	13.4758	7.6234	93.1851	0.2932	1.7677	0.5657	0.8321
450	32.7215	28.7926	10.5922	3.9333	151.2779	0.4960	2.6930	0.3713	0.8934
451	38.5058	26.3974	10.0138	4.8960	112.4263	0.6944	2.0453	0.4889	0.9388
452	13.8908	17.5386	4.7783	3.7014	96.3779	0.5675	1.2909	0.7746	0.7769
453	18.3662	17.5180	6.6053	3.5403	104.3868	0.7521	1.8658	0.5360	0.9355
454	3.5888	7.1857	2.4717	1.8487	98.4002	0.8734	1.3370	0.7480	0.9341
455	9.3731	13.7197	5.9730	1.9980	156.6816	0.6258	2.9895	0.3345	0.9155
456	60.7141	32.7611	11.3694	6.7993	106.3844	0.7109	1.6722	0.5980	0.9461
457	119.7816	44.6461	15.9809	9.5433	107.3364	0.7551	1.6746	0.5972	0.9610
458	23.5172	25.8867	11.7969	2.5382	72.3584	0.4410	4.6477	0.2152	0.8834
459	25.8816	23.9608	9.3137	3.5382	137.1354	0.5665	2.6323	0.3799	0.9061
460	3.5044	7.8374	3.3611	1.3275	9.6579	0.7169	2.5319	0.3950	0.9121
461	22.2928	21.1048	7.7677	3.6541	54.3169	0.6289	2.1257	0.4704	0.9049
462	16.9307	19.6518	8.4814	2.5417	35.3167	0.5509	3.3369	0.2997	0.8433
463	13.8486	15.4632	6.3290	2.7860	149.1595	0.7278	2.2717	0.4402	0.9292
464	5.9110	9.8715	3.4774	2.1643	129.6500	0.7623	1.6067	0.6224	0.8750
465	20.1817	25.1438	7.3789	3.4824	133.2872	0.4011	2.1189	0.4719	0.6988
466	73.5072	54.6465	14.5733	6.4222	42.3419	0.3093	2.2692	0.4407	0.7901
467	6.3332	9.9214	3.7860	2.1298	46.0335	0.8085	1.7776	0.5626	0.9288
468	91.4090	57.3359	12.3603	9.4160	57.4516	0.3494	1.3127	0.7618	0.8314
469	10.0909	13.1884	4.5314	2.8353	117.4908	0.7291	1.5982	0.6257	0.8985
470	36.5636	24.7329	9.0498	5.1442	166.4019	0.7511	1.7592	0.5684	0.9362
471	96.5177	42.7822	15.2475	8.0597	15.6993	0.6627	1.8918	0.5286	0.9350
472	19.2529	22.3583	7.3731	3.3247	20.4471	0.4840	2.2177	0.4509	0.7972
473	24.2350	21.5364	8.7292	3.5349	147.9023	0.6566	2.4694	0.4050	0.9341
474	6.5443	10.3822	3.7411	2.2273	54.2981	0.7629	1.6796	0.5954	0.8857
475	40.8279	40.4489	9.5502	5.4432	66.7510	0.3136	1.7545	0.5700	0.7641
476	68.1028	45.1482	13.9321	6.2238	128.8752	0.4198	2.2385	0.4467	0.8297
477	8.6554	11.4448	4.2400	2.5991	108.5977	0.8304	1.6313	0.6130	0.9255
478	106.0175	56.0738	21.5282	6.2702	89.4456	0.4237	3.4334	0.2913	0.9225
479	3.2933	6.7042	2.5661	1.6340	39.4190	0.9207	1.5704	0.6368	0.9123
480	4.6443	8.1778	2.9968	1.9732	105.4179	0.8727	1.5188	0.6584	0.9244
481	10.0909	13.1385	5.2522	2.4462	110.4778	0.7346	2.1471	0.4658	0.9157
482	17.1840	16.4554	5.6713	3.8579	166.3447	0.7975	1.4701	0.6802	0.9229
483	62.7407	36.4683	13.1508	6.0745	156.1477	0.5928	2.1649	0.4619	0.8672
484	38.3369	38.1826	11.7139	4.1670	150.8225	0.3304	2.8111	0.3557	0.7394
485	123.7926	47.3903	16.2073	9.7251	40.4011	0.6927	1.6665	0.6000	0.9173
486	2.8288	7.3060	3.1406	1.1468	104.0089	0.6660	2.7385	0.3652	0.8758
487	26.1772	25.6460	11.2151	2.9719	106.9753	0.5001	3.7738	0.2650	0.8927
488	2.7866	6.0732	2.1565	1.6453	97.3208	0.9494	1.3107	0.7629	0.9296
489	17.4796	17.7587	6.2300	3.5724	98.9678	0.6965	1.7439	0.5734	0.9293
490	9.4153	12.1962	4.0319	2.9733	18.7193	0.7954	1.3560	0.7374	0.9139
491	11.3575	19.0415	7.8918	1.8324	21.9480	0.3936	4.3068	0.2322	0.7797
492	3.3355	6.6544	2.4169	1.7571	110.2149	0.9466	1.3755	0.7270	0.9240
493	13.1730	14.6620	5.5749	3.0086	156.0978	0.7700	1.8530	0.5397	0.9313
494	1.9844	4.9607	1.7209	1.4682	85.0479	1.0000	1.1721	0.8532	0.9307
495	3.5466	7.8872	3.1366	1.4397	105.2306	0.7164	2.1787	0.4590	0.9032
496	4.6866	7.9371	2.7138	2.1988	105.4103	0.9348	1.2342	0.8102	0.9250
497	6.4176	10.6728	4.5037	1.8143	52.8176	0.7080	2.4824	0.4028	0.8941
498	14.6085	15.9447	5.0999	3.6472	93.4487	0.7221	1.3983	0.7151	0.8715
499	43.4879	40.4867	10.5715	5.2377	127.3691	0.3334	2.0183	0.4955	0.7397
500	34.7903	24.1018	8.1178	5.4567	0.4024	0.7526	1.4877	0.6722	0.9433
501	55.1831	34.1728	12.6999	5.5324	122.2283	0.5938	2.2955	0.4356	0.8970
502	38.8857	28.6929	8.9904	5.5071	76.2354	0.5935	1.6325	0.6126	0.8751
503	0.3800	1.9843	0.6956	0.6956	0.0000	1.0000	1.0000	1.0000	1.0000
504	16.8463	18.8506	7.1729	2.9903	89.2267	0.5958	2.3987	0.4169	0.8702
505	70.1295	38.6434	12.6323	7.0685	106.6352	0.5901	1.7871	0.5596	0.9000
506	22.5039	23.5413	8.4475	3.3919	9.7338	0.5103	2.4905	0.4015	0.8440
507	10.2598	13.3792	5.5726	2.3442	171.9863	0.7203	2.3772	0.4207	0.9382
508	65.5273	35.0153	12.3793	6.7396	57.7254	0.6716	1.8368	0.5444	0.9355
509	13.2997	14.0808	4.4105	3.8394	134.5765	0.8429	1.1487	0.8705	0.9320
510	89.2135	77.8011	15.0880	7.5285	162.6072	0.1852	2.0041	0.4990	0.7617
511	5.1088	8.7091	3.4680	1.8756	80.8839	0.8464	1.8490	0.5408	0.9528
512	11.3997	14.4711	5.7443	2.5268	145.6706	0.6841	2.2733	0.4399	0.9215
513	0.5067	2.3952	0.9274	0.6956	90.0000	1.0000	1.3333	0.7500	1.0000
514	32.5103	28.5725	7.8377	5.2813	0.8862	0.5004	1.4840	0.6738	0.7971
515	1.0555	3.6780	1.5709	0.8555	169.2727	0.9805	1.8361	0.5446	0.9434
516	84.3158	62.4960	22.4664	4.7784	154.0285	0.2713	4.7016	0.2127	0.7268
517	4.8132	9.3608	3.8461	1.5934	92.8847	0.6903	2.4137	0.4143	0.9084
518	7.4732	10.5025	3.7001	2.5716	173.7110	0.8514	1.4389	0.6950	0.9316
519	14.8197	16.2851	6.5469	2.8821	68.2274	0.7022	2.2716	0.4402	0.9225
520	22.4195	28.1409	7.5311	3.7903	40.7473	0.3558	1.9869	0.5033	0.7147
521	45.1767	36.2190	13.3768	4.3000	177.0194	0.4328	3.1109	0.3215	0.8269
522	41.4612	26.0569	8.3116	6.3514	77.4156	0.7674	1.3086	0.7642	0.9286
523	12.9619	15.4426	6.0738	2.7172	145.7089	0.6830	2.2353	0.4474	0.9056
524	2.8710	6.6544	2.6335	1.3881	137.6421	0.8148	1.8972	0.5271	0.9007
525	25.2905	19.4318	6.3904	5.0390	85.6709	0.8417	1.2682	0.7885	0.9485
526	2.3644	5.9030	2.2609	1.3315	74.3708	0.8527	1.6979	0.5889	0.9106
527	1.4777	4.3795	1.6748	1.1234	121.7712	0.9682	1.4908	0.6708	0.9333
528	8.4442	11.5445	4.5739	2.3506	147.5114	0.7962	1.9458	0.5139	0.9195
529	2.8710	6.7249	2.8400	1.2871	94.8879	0.7978	2.2064	0.4532	0.9444
530	56.0698	48.7849	9.7190	7.3454	110.7951	0.2961	1.3231	0.7558	0.7699
531	17.3107	25.9864	12.1556	1.8132	159.0696	0.3221	6.7039	0.1492	0.8308
532	12.7508	18.1490	6.0139	2.6995	23.9596	0.4865	2.2278	0.4489	0.7626
533	3.9688	7.7669	3.1744	1.5919	3.1780	0.8268	1.9941	0.5015	0.9126
534	13.3841	19.3114	7.9167	2.1526	116.3764	0.4510	3.6778	0.2719	0.8386
535	20.0551	27.0989	12.5853	2.0290	112.6014	0.3432	6.2028	0.1612	0.8629
536	92.4645	38.9048	13.6636	8.6163	150.3028	0.7677	1.5858	0.6306	0.9559
537	0.3800	1.9843	0.6956	0.6956	0.0000	1.0000	1.0000	1.0000	1.0000
538	15.4107	15.7538	4.9229	3.9858	88.8275	0.7803	1.2351	0.8097	0.9023
539	24.6994	23.8405	9.7306	3.2319	55.7688	0.5461	3.0108	0.3321	0.8850
540	104.5820	61.3835	14.2973	9.3135	127.3699	0.3488	1.5351	0.6514	0.8768
541	143.5944	64.4888	16.0484	11.3924	136.5836	0.4339	1.4087	0.7099	0.8662
542	48.9766	38.4732	11.1420	5.5968	140.0554	0.4158	1.9908	0.5023	0.7962
543	2.6599	6.2933	2.7358	1.2379	135.9308	0.8440	2.2100	0.4525	0.9130
544	23.6017	26.3767	6.5319	4.6006	115.6962	0.4263	1.4198	0.7043	0.7585
545	2.4911	6.1935	2.5082	1.2645	17.8347	0.8160	1.9835	0.5042	0.9077
546	10.8931	12.8978	4.1354	3.3538	53.1873	0.8229	1.2330	0.8110	0.9247
547	70.8472	33.2925	11.1110	8.1186	144.6898	0.8032	1.3686	0.7307	0.9575
548	2.6177	5.9528	2.2785	1.4628	45.1300	0.9283	1.5576	0.6420	0.9254
549	36.9858	31.7896	12.5037	3.7662	65.5908	0.4599	3.3199	0.3012	0.8355
550	46.6545	30.1458	9.1997	6.4570	77.2897	0.6451	1.4248	0.7019	0.9159
551	8.9931	12.5075	4.7235	2.4241	168.9323	0.7224	1.9485	0.5132	0.9201
552	20.7728	19.7430	7.1206	3.7144	56.9178	0.6697	1.9170	0.5216	0.9120
553	0.7600	2.9764	1.0990	0.8805	90.0000	1.0000	1.2483	0.8011	0.9474
554	102.2176	42.3627	12.6974	10.2500	54.6834	0.7158	1.2388	0.8073	0.9535
555	2.5755	5.6622	1.9281	1.7008	158.1068	1.0000	1.1336	0.8821	0.9385
556	27.9505	23.1802	7.4166	4.7984	113.4423	0.6537	1.5456	0.6470	0.8705
557	0.8022	3.0968	1.1404	0.8957	167.1795	1.0000	1.2733	0.7854	0.9744
558	30.9482	22.6489	6.8952	5.7147	60.1134	0.7581	1.2066	0.8288	0.8847
559	0.8022	3.0968	1.1404	0.8957	12.8205	1.0000	1.2733	0.7854	0.9744
560	7.6843	12.4163	5.4437	1.7973	144.5250	0.6264	3.0288	0.3302	0.8966
561	12.8775	13.9604	4.8132	3.4065	6.2442	0.8303	1.4129	0.7077	0.9313
562	63.3741	59.4078	9.5883	8.4155	11.8867	0.2256	1.1394	0.8777	0.6922
563	20.7306	23.9523	10.2722	2.5696	163.8566	0.4541	3.9977	0.2501	0.8713
564	12.2019	17.0365	7.4092	2.0969	152.1435	0.5283	3.5335	0.2830	0.8640
565	0.7600	3.0968	1.1523	0.8397	72.7039	0.9959	1.3723	0.7287	0.9474
566	21.0262	20.2537	6.8301	3.9196	147.1141	0.6441	1.7426	0.5739	0.9046
567	149.9276	65.5515	16.9443	11.2660	113.9240	0.4385	1.5040	0.6649	0.8930
568	11.6953	15.3927	6.6552	2.2375	52.4636	0.6203	2.9744	0.3362	0.8994
569	6.7976	12.6072	5.5511	1.5592	26.9149	0.5374	3.5603	0.2809	0.8320
570	1.4777	4.3795	1.6748	1.1234	58.2288	0.9682	1.4908	0.6708	0.9333
571	14.6930	18.9417	5.9646	3.1365	92.7955	0.5146	1.9017	0.5259	0.7541
572	7.5998	10.6934	3.7606	2.5731	111.5414	0.8352	1.4615	0.6842	0.9399
573	28.2882	23.1304	8.1101	4.4411	56.4429	0.6644	1.8262	0.5476	0.9293
574	4.0532	8.1073	3.2593	1.5834	139.1290	0.7749	2.0584	0.4858	0.8807
575	20.8995	21.4865	8.7789	3.0311	118.0630	0.5689	2.8962	0.3453	0.9033
576	78.1093	58.4776	17.1739	5.7909	161.3647	0.2870	2.9657	0.3372	0.7421
577	3.2088	6.6544	2.5650	1.5928	145.7971	0.9106	1.6104	0.6210	0.9325
578	55.8587	31.8103	12.4444	5.7151	90.1169	0.6937	2.1774	0.4593	0.9549
579	71.9872	34.3843	11.9233	7.6872	139.5193	0.7651	1.5511	0.6447	0.9353
580	0.9711	3.5576	1.4506	0.8524	147.1538	0.9642	1.7018	0.5876	0.9020
581	4.4332	7.6465	2.7372	2.0622	168.4521	0.9528	1.3274	0.7534	0.9292
582	1.3511	4.0889	1.3932	1.2347	51.7823	1.0000	1.1284	0.8862	0.9412
583	1.2666	3.9685	1.5947	1.0113	159.1169	1.0000	1.5769	0.6341	0.9375
584	1.0978	3.6780	1.3393	1.0436	17.1079	1.0000	1.2833	0.7792	0.9286
585	14.0597	18.6013	8.2546	2.1687	100.5783	0.5106	3.8063	0.2627	0.9061
586	1.8577	4.8403	1.8301	1.2925	156.5994	0.9964	1.4160	0.7062	0.8980
587	7.0509	11.2041	3.0825	2.9124	163.3881	0.7058	1.0584	0.9448	0.7971
588	65.8229	49.8183	10.3016	8.1355	171.7208	0.3333	1.2663	0.7897	0.8160
589	2.5333	5.6622	1.9128	1.6863	15.1506	0.9929	1.1343	0.8816	0.9302
590	33.8614	29.8844	11.2039	3.8481	51.9135	0.4765	2.9115	0.3435	0.8072
591	39.3080	32.4499	11.6488	4.2965	52.0434	0.4691	2.7113	0.3688	0.8766
592	31.7926	35.3764	7.8933	5.1284	49.5268	0.3192	1.5391	0.6497	0.7336
593	20.4351	20.5357	7.6485	3.4018	80.0050	0.6089	2.2484	0.4448	0.9219
594	4.4755	8.4186	3.4722	1.6411	83.7857	0.7935	2.1158	0.4726	0.9422
595	57.1675	38.8927	14.9972	4.8534	55.7728	0.4749	3.0900	0.3236	0.8801
596	6.2487	9.4605	3.0111	2.6423	56.2992	0.8773	1.1396	0.8775	0.9279
597	68.5673	47.9665	10.2051	8.5548	178.9343	0.3745	1.1929	0.8383	0.8577
598	3.5466	8.1572	3.7375	1.2082	141.8463	0.6698	3.0934	0.3233	0.8660
599	10.1331	13.9398	5.6459	2.2852	60.1697	0.6553	2.4706	0.4048	0.9125
600	77.8137	60.3002	11.8473	8.3627	3.8052	0.2689	1.4167	0.7059	0.7692
601	11.3575	13.1884	4.6918	3.0821	88.3736	0.8206	1.5223	0.6569	0.9276
602	27.6549	29.5646	11.9473	2.9472	87.2017	0.3976	4.0538	0.2467	0.8147
603	12.6241	16.0943	6.7824	2.3699	51.1777	0.6124	2.8619	0.3494	0.8952
604	71.5650	39.5772	13.0197	6.9986	85.9470	0.5741	1.8603	0.5375	0.9167
605	0.5067	2.3952	0.9274	0.6956	90.0000	1.0000	1.3333	0.7500	1.0000
606	17.7751	18.6804	7.2067	3.1404	58.6329	0.6401	2.2949	0.4358	0.8454
607	20.0129	29.6850	7.8720	3.2369	171.0549	0.2854	2.4319	0.4112	0.6354
608	17.1418	19.4026	5.4461	4.0076	130.1112	0.5722	1.3589	0.7359	0.7868
609	3.6732	7.8872	3.4269	1.3648	173.9681	0.7420	2.5109	0.3983	0.9016
610	2.9977	6.6045	2.6234	1.4549	9.2351	0.8636	1.8031	0.5546	0.9404
611	1.4355	4.5497	1.9034	0.9603	151.4950	0.8715	1.9822	0.5045	0.8831
612	2.6599	5.9528	2.1415	1.5815	40.0756	0.9433	1.3541	0.7385	0.9265
613	72.8738	38.6228	14.1029	6.5792	36.6815	0.6139	2.1435	0.4665	0.9388
614	30.7371	27.2193	7.8865	4.9623	152.0386	0.5213	1.5893	0.6292	0.8600
615	15.8330	16.1648	5.9488	3.3888	145.0624	0.7614	1.7554	0.5697	0.9305
616	224.4903	104.8466	23.0735	12.3878	175.6169	0.2566	1.8626	0.5369	0.8428
617	3.2510	8.0076	3.4873	1.1870	105.7128	0.6371	2.9380	0.3404	0.8701
618	8.4020	11.6357	4.4498	2.4041	0.6564	0.7798	1.8509	0.5403	0.9256
619	34.4947	27.3688	10.7316	4.0926	140.6409	0.5787	2.6222	0.3814	0.8228
620	88.5379	48.9052	16.0354	7.0301	124.5551	0.4652	2.2810	0.4384	0.8996
621	10.6820	12.3871	4.1701	3.2615	9.5681	0.8748	1.2786	0.7821	0.9405
622	4.1377	8.4186	3.4157	1.5424	98.8480	0.7337	2.2145	0.4516	0.9074
623	61.4319	37.4020	11.2184	6.9722	9.7783	0.5518	1.6090	0.6215	0.8333
624	5.7843	9.7013	3.8827	1.8968	74.3210	0.7723	2.0470	0.4885	0.9384
625	23.6017	21.0257	7.4065	4.0573	124.5447	0.6709	1.8255	0.5478	0.9209
626	208.1084	60.7147	17.5238	15.1207	22.7140	0.7094	1.1589	0.8629	0.9511
627	5.5310	10.6436	4.5561	1.5457	94.5873	0.6135	2.9476	0.3393	0.9066
628	66.0762	42.9524	14.3407	5.8666	123.7054	0.4501	2.4445	0.4091	0.8625
629	10.5553	14.5209	5.4271	2.4764	136.8642	0.6291	2.1916	0.4563	0.8475
630	26.2616	22.9103	6.3857	5.2363	70.5566	0.6287	1.2195	0.8200	0.8748
631	1.6044	4.3795	1.5787	1.2940	164.1753	1.0000	1.2200	0.8196	0.9500
632	0.3800	1.9843	0.6956	0.6956	0.0000	1.0000	1.0000	1.0000	1.0000
633	38.8857	29.1330	11.0198	4.4929	149.5064	0.5757	2.4527	0.4077	0.9119
634	210.8106	95.8917	26.4075	10.1643	134.8808	0.2881	2.5981	0.3849	0.6402
635	16.0441	20.2743	7.3476	2.7802	95.0382	0.4905	2.6428	0.3784	0.7819
636	137.7679	67.2950	21.7898	8.0502	47.8755	0.3823	2.7067	0.3694	0.7893
637	14.5241	16.0444	4.8451	3.8168	128.3705	0.7090	1.2694	0.7878	0.8687
638	25.4594	22.3790	7.4001	4.3805	84.0953	0.6388	1.6893	0.5919	0.9102
639	9.6264	18.2608	8.5345	1.4361	100.5588	0.3628	5.9427	0.1683	0.8246
640	50.0322	39.7851	16.2145	3.9288	31.4177	0.3972	4.1271	0.2423	0.8596
641	7.3465	11.1542	4.5754	2.0444	167.1716	0.7420	2.2381	0.4468	0.9280
642	79.6292	62.9483	17.1202	5.9221	94.2044	0.2525	2.8909	0.3459	0.6857
643	44.2056	39.2659	12.8682	4.3739	69.5931	0.3603	2.9420	0.3399	0.7693
644	87.5246	53.9072	16.3567	6.8131	13.5967	0.3785	2.4008	0.4165	0.7854
645	28.1616	30.9471	8.9366	4.0123	79.6407	0.3695	2.2273	0.4490	0.7330
646	209.4595	131.0324	23.9870	11.1182	135.7016	0.1533	2.1575	0.4635	0.7587
647	17.4374	18.2195	7.3857	3.0061	157.4656	0.6601	2.4570	0.4070	0.9291
648	54.0432	34.0147	10.5575	6.5177	3.3586	0.5870	1.6198	0.6174	0.9133
649	18.3662	20.3947	7.2748	3.2145	84.9875	0.5549	2.2631	0.4419	0.8463
650	70.5939	48.4152	14.4632	6.2146	112.7252	0.3785	2.3273	0.4297	0.8122
651	36.9436	35.8871	9.0448	5.2006	22.9954	0.3605	1.7392	0.5750	0.6604
652	10.5131	16.7872	7.3351	1.8249	9.9488	0.4688	4.0195	0.2488	0.8893
653	15.1152	16.5964	5.6880	3.3835	77.4752	0.6896	1.6811	0.5948	0.8689
654	50.8766	39.7146	15.5952	4.1537	124.3128	0.4053	3.7545	0.2663	0.8552
655	7.2198	11.4947	4.6035	1.9969	59.9235	0.6867	2.3054	0.4338	0.8860
656	61.6852	47.3269	10.9652	7.1627	72.6414	0.3461	1.5309	0.6532	0.7533
657	171.7982	82.9612	22.1456	9.8774	9.5852	0.3137	2.2421	0.4460	0.8725
658	72.7472	49.2165	11.2626	8.2241	129.5792	0.3774	1.3695	0.7302	0.8268
659	40.3635	45.2479	12.8655	3.9946	50.9472	0.2477	3.2207	0.3105	0.7129
660	30.2726	27.3895	7.2594	5.3096	130.6818	0.5071	1.3672	0.7314	0.8420
661	16.0441	17.2068	7.1155	2.8709	138.5364	0.6810	2.4785	0.4035	0.9223
662	32.9326	33.7618	15.5013	2.7050	120.9960	0.3631	5.7306	0.1745	0.8387
663	24.0239	22.5990	7.0939	4.3119	178.0101	0.5911	1.6452	0.6078	0.8714
664	1.6888	4.6701	1.5680	1.3714	120.3300	0.9731	1.1433	0.8747	0.9091
665	28.9215	25.7663	7.6260	4.8287	86.1922	0.5474	1.5793	0.6332	0.8649
666	28.5415	22.8106	9.3566	3.8839	79.0305	0.6893	2.4091	0.4151	0.9408
667	37.5347	25.4551	9.0597	5.2751	48.3234	0.7279	1.7175	0.5823	0.9324
668	18.0285	17.7794	6.2713	3.6603	109.1953	0.7167	1.7133	0.5837	0.9374
669	51.4677	40.2994	13.1090	4.9989	165.7158	0.3982	2.6224	0.3813	0.8094
670	6.3754	9.5104	3.0989	2.6194	144.3750	0.8858	1.1831	0.8453	0.9179
671	11.9908	13.5993	4.7051	3.2448	89.4426	0.8148	1.4500	0.6896	0.9221
672	16.0863	18.5308	6.3675	3.2166	82.1478	0.5887	1.9796	0.5052	0.8072
673	31.0326	27.4101	9.5134	4.1533	2.4249	0.5190	2.2906	0.4366	0.8802
674	28.6682	21.0962	6.6768	5.4669	137.5426	0.8095	1.2213	0.8188	0.9463
675	6.7554	10.8138	3.7821	2.2742	70.2687	0.7259	1.6631	0.6013	0.8964
676	16.1285	18.9916	7.3465	2.7953	158.4044	0.5619	2.6282	0.3805	0.8822
677	9.0776	13.0886	5.3638	2.1548	161.4362	0.6659	2.4892	0.4017	0.8866
678	19.3795	33.1051	14.8663	1.6598	175.7760	0.2222	8.9568	0.1116	0.7531
679	0.7600	2.9764	1.1480	0.8429	66.8906	1.0000	1.3620	0.7342	0.9474
680	4.2643	8.7796	4.0200	1.3506	0.4373	0.6952	2.9763	0.3360	0.9665
681	40.2368	25.0648	9.1352	5.6081	160.3124	0.8048	1.6289	0.6139	0.9554
682	25.5016	21.1461	7.6834	4.2260	35.5582	0.7167	1.8181	0.5500	0.9357
683	7.7265	14.0516	5.8803	1.6730	9.8205	0.4917	3.5149	0.2845	0.8592
684	1.3511	4.2093	1.5676	1.0974	4.0815	0.9582	1.4284	0.7001	0.9552
685	89.1712	73.0811	17.8405	6.3640	8.8687	0.2098	2.8033	0.3567	0.5971
686	96.0955	55.6714	16.5275	7.4030	9.6775	0.3896	2.2325	0.4479	0.8727
687	11.3153	15.4839	6.3511	2.2684	19.7744	0.5931	2.7998	0.3572	0.9257
688	15.6219	17.5386	5.9746	3.3292	174.9865	0.6382	1.7946	0.5572	0.8970
689	36.1836	31.7604	11.6125	3.9673	171.6339	0.4508	2.9270	0.3416	0.8365
690	3.2510	6.5340	2.1834	1.8958	49.0067	0.9569	1.1517	0.8683	0.9112
691	27.0638	22.5200	8.6232	3.9960	82.9824	0.6706	2.1580	0.4634	0.8953
692	35.9725	29.4236	11.1378	4.1123	146.7469	0.5221	2.7084	0.3692	0.8950
693	4.8132	8.8089	3.3628	1.8224	132.7852	0.7795	1.8452	0.5419	0.8736
694	18.6196	18.4895	7.2885	3.2527	146.1204	0.6844	2.2408	0.4463	0.8973
695	8.0643	10.8636	3.7403	2.7452	0.6942	0.8587	1.3625	0.7340	0.9340
696	6.6710	12.8978	5.8085	1.4623	153.6918	0.5039	3.9722	0.2517	0.8518
697	0.3800	1.9843	0.6956	0.6956	0.0000	1.0000	1.0000	1.0000	1.0000
698	0.5067	2.3952	0.9274	0.6956	90.0000	1.0000	1.3333	0.7500	1.0000
