# Supplementary material for: Visualization of porosity and pore size gradients in electrospun scaffolds using laser metrology
Source: PLoS One. 2023 Mar 9;18(3):e0282903. doi: 10.1371/journal.pone.0282903 (PMC9997878; doi:10.1371/journal.pone.0282903)
Supplement: S1 Data — (GZ) [file pone.0282903.s002.gz › data/PoreDiameter/RPM1100 (4)_T8.tif.csv]

	Area	Perim.	Major	Minor	Angle	Circ.	AR	Round	Solidity
1	25.2061	20.7351	6.3504	5.0538	85.0469	0.7367	1.2566	0.7958	0.9178
2	105.6797	59.3287	16.9553	7.9359	28.9266	0.3773	2.1365	0.4681	0.8581
3	86.8491	58.0958	16.7242	6.6120	167.2553	0.3234	2.5294	0.3954	0.8235
4	1.9844	4.9607	1.7902	1.4113	25.8950	1.0000	1.2685	0.7884	0.9307
5	116.3617	59.9598	18.5454	7.9889	170.3637	0.4067	2.3214	0.4308	0.7859
6	18.7462	18.9916	6.9286	3.4449	86.2240	0.6531	2.0113	0.4972	0.9212
7	4.6866	7.7669	2.8137	2.1208	171.8266	0.9763	1.3267	0.7537	0.9447
8	8.3176	12.2169	5.0588	2.0934	84.2810	0.7003	2.4165	0.4138	0.9163
9	8.0643	12.8479	4.7025	2.1835	48.6051	0.6139	2.1537	0.4643	0.8233
10	6.1643	9.4605	3.1259	2.5108	79.5592	0.8655	1.2450	0.8032	0.9097
11	5.5310	9.1700	2.8880	2.4385	151.8185	0.8266	1.1843	0.8444	0.9129
12	11.1886	16.6961	5.8773	2.4239	145.4923	0.5044	2.4248	0.4124	0.7875
13	6.5865	10.6229	4.2325	1.9814	122.4037	0.7335	2.1362	0.4681	0.9070
14	43.3612	29.9257	11.7046	4.7169	110.0838	0.6084	2.4814	0.4030	0.9256
15	0.9711	3.3874	1.1164	1.1075	0.0000	1.0000	1.0080	0.9920	0.9583
16	45.9789	32.4292	11.0883	5.2796	118.9262	0.5494	2.1002	0.4761	0.8904
17	82.6269	37.1492	14.1448	7.4377	154.7857	0.7524	1.9018	0.5258	0.9565
18	103.4842	43.0728	13.4424	9.8018	157.9042	0.7009	1.3714	0.7292	0.9469
19	27.1060	31.6985	13.1995	2.6147	157.3843	0.3390	5.0483	0.1981	0.7275
20	19.7173	17.6882	6.9677	3.6031	148.0333	0.7919	1.9338	0.5171	0.9492
21	3.6732	7.9869	3.3830	1.3825	57.9018	0.7236	2.4470	0.4087	0.8744
22	10.7664	12.9683	5.0079	2.7373	12.4938	0.8045	1.8295	0.5466	0.9206
23	0.9289	3.2670	1.1413	1.0362	134.9989	1.0000	1.1014	0.9079	0.9362
24	44.6701	26.5177	9.3021	6.1143	143.0065	0.7983	1.5214	0.6573	0.9553
25	1.3933	4.2093	1.4599	1.2151	138.5886	0.9882	1.2015	0.8323	0.9565
26	21.7862	26.0071	9.6863	2.8637	168.7547	0.4048	3.3824	0.2956	0.7549
27	20.4351	18.9004	6.4994	4.0033	123.4957	0.7189	1.6235	0.6159	0.9141
28	69.1584	48.4857	11.9063	7.3957	92.8240	0.3697	1.6099	0.6212	0.8788
29	5.6576	11.0837	4.9667	1.4504	58.1849	0.5787	3.4244	0.2920	0.8730
30	8.0220	10.6728	3.8416	2.6588	129.3278	0.8850	1.4449	0.6921	0.9314
31	14.3974	19.5521	8.4258	2.1756	155.3309	0.4733	3.8728	0.2582	0.8766
32	3.6310	7.0653	2.7692	1.6695	2.1070	0.9141	1.6587	0.6029	0.9348
33	31.1593	30.8559	13.4659	2.9462	144.5362	0.4113	4.5706	0.2188	0.8061
34	87.9468	69.6817	15.7119	7.1269	170.0708	0.2276	2.2046	0.4536	0.7278
35	6.5443	13.3379	6.4003	1.3019	140.8037	0.4623	4.9161	0.2034	0.8136
36	1.2244	3.9187	1.3761	1.1329	78.8297	1.0000	1.2146	0.8233	0.9831
37	17.2685	17.8086	5.0095	4.3891	102.8673	0.6842	1.1413	0.8762	0.8891
38	5.6154	10.0417	3.4612	2.0657	169.2318	0.6998	1.6755	0.5968	0.8235
39	21.7439	19.9837	6.4554	4.2887	49.8113	0.6842	1.5052	0.6643	0.9011
40	12.4975	17.9788	7.4904	2.1244	113.7843	0.4859	3.5259	0.2836	0.8592
41	0.8022	3.0968	1.1404	0.8957	12.8205	1.0000	1.2733	0.7854	0.9744
42	3.5466	7.2355	2.6104	1.7299	87.4874	0.8513	1.5090	0.6627	0.8984
43	44.4167	34.1229	13.5403	4.1766	148.4497	0.4794	3.2419	0.3085	0.9196
44	32.9326	30.7356	13.4520	3.1171	147.9874	0.4381	4.3156	0.2317	0.8324
45	93.6889	42.4418	15.3393	7.7767	163.1252	0.6536	1.9725	0.5070	0.9407
46	120.6260	58.6065	15.8657	9.6804	30.7774	0.4413	1.6390	0.6101	0.8803
47	8.5709	11.4448	3.8364	2.8445	109.7888	0.8223	1.3487	0.7414	0.9103
48	1.2666	3.8482	1.4280	1.1294	137.6369	1.0000	1.2644	0.7909	0.9231
49	0.5067	2.3952	0.9274	0.6956	0.0000	1.0000	1.3333	0.7500	1.0000
50	7.6420	13.4084	6.2030	1.5686	52.4892	0.5341	3.9544	0.2529	0.8399
51	0.5067	2.3952	0.9274	0.6956	0.0000	1.0000	1.3333	0.7500	1.0000
52	48.3011	31.8481	10.0024	6.1484	157.6652	0.5984	1.6268	0.6147	0.8899
53	20.0973	17.7381	5.9676	4.2880	140.0682	0.8027	1.3917	0.7185	0.9306
54	29.1749	24.1018	8.0926	4.5902	141.7477	0.6311	1.7630	0.5672	0.8536
55	2.6599	5.8324	2.0461	1.6552	177.7925	0.9826	1.2362	0.8089	0.9065
56	27.3594	31.6693	8.9570	3.8892	171.3919	0.3428	2.3031	0.4342	0.8115
57	3.5044	7.6964	3.2163	1.3873	141.9474	0.7434	2.3184	0.4313	0.8737
58	14.0174	15.1228	4.6578	3.8317	155.4093	0.7702	1.2156	0.8226	0.9222
59	6.2065	11.4448	5.1265	1.5415	159.1698	0.5954	3.3257	0.3007	0.8963
60	38.9702	41.7901	17.9977	2.7569	153.1201	0.2804	6.5282	0.1532	0.7953
61	14.9041	17.0280	6.7711	2.8026	101.2519	0.6459	2.4161	0.4139	0.9489
62	42.6012	25.6752	8.7517	6.1978	36.7301	0.8121	1.4121	0.7082	0.9430
63	0.5067	2.3952	0.9274	0.6956	0.0000	1.0000	1.3333	0.7500	1.0000
64	62.5296	35.4968	12.2666	6.4904	150.3115	0.6236	1.8900	0.5291	0.9282
65	1.6888	4.6701	1.7876	1.2029	134.9995	0.9731	1.4862	0.6729	0.9412
66	7.8954	14.5209	5.5995	1.7953	127.1241	0.4705	3.1190	0.3206	0.7151
67	0.5067	2.3952	0.9274	0.6956	90.0000	1.0000	1.3333	0.7500	1.0000
68	263.0805	63.6171	20.1110	16.6558	152.8882	0.8169	1.2075	0.8282	0.9569
69	229.6413	105.8387	20.6632	14.1502	163.3526	0.2576	1.4603	0.6848	0.8669
70	4.7710	7.9371	2.8702	2.1165	61.6632	0.9517	1.3561	0.7374	0.9378
71	55.4787	34.9947	11.9212	5.9254	157.6019	0.5693	2.0119	0.4970	0.8486
72	16.8463	17.6177	7.1574	2.9968	136.9872	0.6820	2.3883	0.4187	0.9089
73	75.3227	49.3575	15.6749	6.1183	167.2612	0.3885	2.5620	0.3903	0.8115
74	8.3176	11.0339	3.9627	2.6725	50.4658	0.8585	1.4827	0.6744	0.9448
75	1.4777	4.3795	1.7288	1.0883	86.9001	0.9682	1.5885	0.6295	0.9333
76	21.7017	23.9815	8.5027	3.2497	24.6135	0.4742	2.6164	0.3822	0.8392
77	3.5044	7.2355	2.9477	1.5137	127.3233	0.8412	1.9474	0.5135	0.9121
78	59.9964	35.5552	15.0299	5.0825	130.3083	0.5964	2.9572	0.3382	0.9263
79	11.7375	14.3009	5.0445	2.9626	166.3555	0.7212	1.7027	0.5873	0.8997
80	55.7320	33.0019	9.5806	7.4066	125.3535	0.6430	1.2935	0.7731	0.9253
81	17.0574	19.5934	7.9649	2.7267	166.1098	0.5583	2.9210	0.3423	0.9048
82	9.1620	12.6777	5.0535	2.3084	25.4995	0.7163	2.1892	0.4568	0.9195
83	130.6325	90.0970	14.8100	11.2307	177.4330	0.2022	1.3187	0.7583	0.7482
84	35.5081	24.2635	8.7614	5.1601	84.7033	0.7579	1.6979	0.5890	0.9391
85	12.4130	16.0152	6.5599	2.4093	108.3525	0.6082	2.7228	0.3673	0.8802
86	8.1487	11.0545	4.2085	2.4653	100.2211	0.8380	1.7071	0.5858	0.9578
87	306.2728	122.0569	20.1750	19.3288	119.8488	0.2583	1.0438	0.9581	0.8708
88	45.0923	46.0699	15.6501	3.6686	25.5646	0.2670	4.2660	0.2344	0.7574
89	54.7609	32.4086	10.9238	6.3828	44.8844	0.6552	1.7114	0.5843	0.9019
90	10.8086	12.9683	4.4474	3.0944	168.6612	0.8076	1.4373	0.6958	0.9326
91	3.8844	8.0575	3.3857	1.4608	110.7245	0.7519	2.3177	0.4315	0.9064
92	1.3933	4.2591	1.6879	1.0510	126.5933	0.9652	1.6059	0.6227	0.9296
93	8.4865	14.5914	5.8967	1.8324	27.0907	0.5009	3.2180	0.3108	0.8221
94	22.7572	22.6489	7.0515	4.1091	162.2570	0.5575	1.7161	0.5827	0.8409
95	0.5067	2.3952	0.9274	0.6956	0.0000	1.0000	1.3333	0.7500	1.0000
96	62.1074	46.9658	19.1002	4.1402	88.7967	0.3538	4.6134	0.2168	0.8894
97	2.7866	6.5839	2.8104	1.2624	138.5286	0.8078	2.2262	0.4492	0.8742
98	19.0418	18.6305	6.4195	3.7767	155.5153	0.6894	1.6997	0.5883	0.9084
99	18.0707	22.1881	5.4823	4.1968	154.7680	0.4613	1.3063	0.7655	0.8343
100	25.4594	28.1908	6.7035	4.8357	100.8747	0.4026	1.3863	0.7214	0.7862
101	12.6241	14.4917	4.7739	3.3670	95.4390	0.7554	1.4179	0.7053	0.9243
102	115.4328	64.6797	21.3663	6.8788	14.9257	0.3467	3.1061	0.3219	0.7219
103	21.8284	21.6774	8.8155	3.1527	158.5265	0.5837	2.7962	0.3576	0.9078
104	69.1584	42.0137	15.0718	5.8424	85.2805	0.4923	2.5797	0.3876	0.8250
105	7.5998	10.0916	3.2256	2.9999	163.9635	0.9378	1.0753	0.9300	0.9254
106	67.8495	35.2561	12.6006	6.8559	148.3871	0.6859	1.8379	0.5441	0.9434
107	51.8477	46.1696	14.5569	4.5349	24.6520	0.3057	3.2099	0.3115	0.7411
108	28.7949	22.4288	8.7030	4.2127	155.0981	0.7193	2.0659	0.4840	0.9446
109	30.9482	29.8346	8.7748	4.4906	115.7939	0.4369	1.9540	0.5118	0.7967
110	12.1597	17.2274	7.1149	2.1760	62.2942	0.5149	3.2697	0.3058	0.8546
111	28.3304	22.8191	8.5029	4.2423	155.9940	0.6837	2.0043	0.4989	0.9068
112	8.9931	15.6042	7.1981	1.5907	160.9071	0.4641	4.5250	0.2210	0.8838
113	25.6705	23.6118	7.8389	4.1696	165.0165	0.5786	1.8800	0.5319	0.8474
114	17.1418	22.7486	8.4901	2.5707	122.8849	0.4163	3.3026	0.3028	0.7610
115	50.4966	29.0127	8.8378	7.2749	148.6034	0.7539	1.2148	0.8232	0.9236
116	45.5989	32.0596	10.7723	5.3896	152.0335	0.5575	1.9987	0.5003	0.9207
117	2.4911	5.7826	2.1531	1.4731	7.9302	0.9362	1.4616	0.6842	0.9365
118	1.9000	4.8403	1.7731	1.3643	157.8831	1.0000	1.2996	0.7695	0.9091
119	2.2377	5.7826	2.4096	1.1824	9.4950	0.8410	2.0379	0.4907	0.9060
120	32.2148	32.4912	8.3607	4.9059	7.7107	0.3835	1.7042	0.5868	0.7181
121	101.8798	62.0060	16.5622	7.8321	139.0925	0.3330	2.1146	0.4729	0.6743
122	3.0821	6.9450	2.9492	1.3307	158.3345	0.8030	2.2163	0.4512	0.9012
123	25.7972	25.2350	11.3072	2.9049	158.9633	0.5091	3.8925	0.2569	0.9251
124	0.9289	3.2670	1.1413	1.0362	45.0000	1.0000	1.1014	0.9079	0.9362
125	62.8674	34.7661	11.0836	7.2220	142.0740	0.6536	1.5347	0.6516	0.8948
126	44.5434	30.6650	11.6507	4.8679	138.2109	0.5953	2.3934	0.4178	0.9258
127	36.0991	23.6531	8.8373	5.2010	4.6855	0.8108	1.6991	0.5885	0.9677
128	19.8018	21.8476	7.6576	3.2925	27.3008	0.5213	2.3258	0.4300	0.8606
129	13.9752	16.1149	5.4556	3.2615	161.5795	0.6763	1.6727	0.5978	0.8699
130	9.3731	13.4291	3.9741	3.0030	75.7276	0.6531	1.3234	0.7556	0.8102
131	41.7568	34.2226	15.4740	3.4359	39.0816	0.4480	4.5037	0.2220	0.8050
132	188.0533	74.7542	20.9996	11.4020	12.3059	0.4229	1.8418	0.5430	0.8979
133	10.5131	15.0729	5.6389	2.3738	15.5277	0.5815	2.3754	0.4210	0.8204
134	5.7421	8.7590	3.1153	2.3468	80.9250	0.9405	1.3274	0.7533	0.9510
135	8.6131	10.8636	3.5071	3.1270	53.3028	0.9171	1.1216	0.8916	0.9488
136	25.3750	19.5728	5.9829	5.4002	17.0924	0.8324	1.1079	0.9026	0.9494
137	18.9996	23.5207	10.7347	2.2535	152.6443	0.4316	4.7635	0.2099	0.8507
138	1.8577	4.7905	1.5709	1.5057	123.6901	1.0000	1.0433	0.9585	0.9462
139	116.9950	62.9070	18.5625	8.0249	127.6838	0.3715	2.3131	0.4323	0.8757
140	162.7628	114.3484	18.9324	10.9461	162.4190	0.1564	1.7296	0.5782	0.6809
141	42.3479	35.0360	9.6364	5.5953	146.1422	0.4335	1.7222	0.5806	0.8543
142	14.8619	22.2173	10.1741	1.8599	149.1627	0.3784	5.4703	0.1828	0.8482
143	48.2166	31.3082	13.0006	4.7222	109.4886	0.6181	2.7531	0.3632	0.9330
144	14.7774	17.4681	6.8762	2.7363	26.5478	0.6086	2.5130	0.3979	0.8997
145	117.2061	49.1994	15.7078	9.5005	97.5585	0.6085	1.6534	0.6048	0.9236
146	9.1198	13.2589	5.4879	2.1159	111.4659	0.6519	2.5937	0.3856	0.9000
147	13.8908	16.6669	6.4317	2.7499	102.1494	0.6284	2.3389	0.4275	0.9088
148	81.6559	46.6838	14.1258	7.3601	9.9843	0.4708	1.9192	0.5210	0.8888
149	186.4912	66.6761	18.9775	12.5121	165.5101	0.5271	1.5167	0.6593	0.8100
150	13.5108	15.4134	4.9465	3.4777	109.2522	0.7147	1.4224	0.7031	0.8767
151	1.8155	4.8403	1.8698	1.2362	145.6446	0.9738	1.5125	0.6611	0.9053
152	27.2749	23.3006	8.9457	3.8820	116.8441	0.6313	2.3044	0.4340	0.9222
153	21.1528	18.2694	6.7440	3.9936	45.0932	0.7964	1.6887	0.5922	0.9417
154	44.1212	37.3144	16.8378	3.3364	89.9368	0.3982	5.0468	0.1981	0.8845
155	16.9729	16.4554	5.1088	4.2301	125.8071	0.7877	1.2077	0.8280	0.9349
156	84.2313	54.0397	12.1271	8.8435	113.5092	0.3625	1.3713	0.7292	0.8482
157	42.2212	42.4624	11.9040	4.5159	78.2602	0.2943	2.6360	0.3794	0.7302
158	24.9950	21.4367	7.4216	4.2881	153.2741	0.6835	1.7307	0.5778	0.9080
159	0.3800	1.9843	0.6956	0.6956	0.0000	1.0000	1.0000	1.0000	1.0000
160	23.0950	26.4971	7.1211	4.1293	106.4062	0.4134	1.7245	0.5799	0.7876
161	28.1193	22.0179	6.7088	5.3367	165.1777	0.7289	1.2571	0.7955	0.9269
162	18.6196	27.5391	6.1921	3.8286	140.0393	0.3085	1.6173	0.6183	0.7362
163	4.8554	8.2982	3.1069	1.9898	162.5358	0.8861	1.5614	0.6405	0.9504
164	42.0101	27.7299	9.8865	5.4103	143.0848	0.6865	1.8274	0.5472	0.9137
165	3.3355	6.8246	2.5102	1.6919	48.3543	0.8999	1.4837	0.6740	0.9080
166	21.1951	23.6118	6.0976	4.4257	6.9074	0.4777	1.3778	0.7258	0.8360
167	11.7375	18.7096	8.5236	1.7533	124.6915	0.4214	4.8614	0.2057	0.8594
168	8.6131	16.4554	7.3580	1.4904	116.8714	0.3997	4.9368	0.2026	0.8209
169	11.8642	23.5413	11.3984	1.3253	159.1346	0.2690	8.6009	0.1163	0.7915
170	72.2827	46.8041	11.7075	7.8610	6.5472	0.4146	1.4893	0.6714	0.9013
171	78.8270	43.2345	12.7369	7.8799	23.5622	0.5299	1.6164	0.6187	0.9035
172	27.1482	28.9628	9.4453	3.6596	8.1316	0.4067	2.5810	0.3875	0.7988
173	2.5333	5.5419	1.9071	1.6913	12.7055	1.0000	1.1276	0.8868	0.9375
174	22.5884	24.4337	9.3832	3.0651	175.7135	0.4755	3.0613	0.3267	0.8379
175	16.6352	17.1775	5.9448	3.5628	55.7367	0.7085	1.6686	0.5993	0.9152
176	30.4415	24.1638	10.3596	3.7414	85.8463	0.6552	2.7689	0.3612	0.9450
177	6.5021	11.3038	5.0199	1.6492	35.5835	0.6395	3.0439	0.3285	0.8775
178	28.6260	24.7243	10.1483	3.5915	4.5322	0.5885	2.8256	0.3539	0.9281
179	12.6664	15.0523	4.7961	3.3626	81.5892	0.7025	1.4263	0.7011	0.8427
180	11.6531	14.5416	4.7977	3.0926	138.7327	0.6925	1.5514	0.6446	0.8961
181	5.9532	9.5104	3.7923	1.9987	157.7291	0.8271	1.8974	0.5270	0.9126
182	0.8022	3.0968	1.1404	0.8957	102.8205	1.0000	1.2733	0.7854	0.9744
183	0.6333	2.8062	1.1593	0.6956	0.0000	1.0000	1.6667	0.6000	1.0000
184	1.3511	4.0889	1.3932	1.2347	38.2177	1.0000	1.1284	0.8862	0.9412
185	21.7862	28.5519	12.9859	2.1361	157.0657	0.3358	6.0793	0.1645	0.8397
186	138.8656	84.0823	16.7158	10.5774	157.6759	0.2468	1.5803	0.6328	0.7625
187	185.6467	131.0894	22.6614	10.4306	16.2134	0.1358	2.1726	0.4603	0.7458
188	3.1666	6.3638	2.1933	1.8383	120.0281	0.9826	1.1931	0.8381	0.9375
189	12.1175	18.4895	7.3297	2.1049	136.4296	0.4454	3.4822	0.2872	0.8085
190	114.5040	50.6317	15.1806	9.6037	134.5769	0.5613	1.5807	0.6326	0.9307
191	34.9592	29.7057	10.8456	4.1041	110.6196	0.4978	2.6426	0.3784	0.9044
192	55.0143	50.1915	21.9041	3.1979	172.0843	0.2744	6.8496	0.1460	0.7768
193	3.5044	8.6386	3.8242	1.1668	114.1916	0.5901	3.2776	0.3051	0.8646
194	26.3460	36.7710	15.7271	2.1329	73.1243	0.2449	7.3734	0.1356	0.7849
195	17.5640	23.0100	5.5235	4.0487	4.3540	0.4169	1.3643	0.7330	0.7564
196	16.0018	17.3976	6.8293	2.9834	119.5375	0.6644	2.2891	0.4368	0.8733
197	18.1129	19.5023	7.3299	3.1463	67.2072	0.5984	2.3297	0.4292	0.8737
198	7.6420	12.7275	5.3758	1.8100	117.2595	0.5928	2.9701	0.3367	0.8916
199	50.2433	42.0016	11.6467	5.4927	83.2643	0.3579	2.1204	0.4716	0.8008
200	72.5783	35.0274	10.8158	8.5439	106.2535	0.7434	1.2659	0.7899	0.9598
201	2.2799	5.4920	1.9579	1.4827	175.5441	0.9499	1.3205	0.7573	0.9310
202	31.0748	32.2918	12.0455	3.2847	172.4369	0.3745	3.6671	0.2727	0.6812
203	107.2419	68.6518	16.0625	8.5008	175.4993	0.2859	1.8895	0.5292	0.8069
204	4.8554	8.9292	3.5108	1.7609	68.7737	0.7653	1.9937	0.5016	0.8949
205	184.9712	67.1661	24.7590	9.5122	162.0288	0.5152	2.6029	0.3842	0.9114
206	1.7733	4.6701	1.7291	1.3058	171.3511	1.0000	1.3241	0.7552	0.9438
207	4.6866	9.3608	4.1212	1.4479	92.9668	0.6721	2.8463	0.3513	0.9250
208	1.0555	3.5576	1.3534	0.9930	159.1010	1.0000	1.3629	0.7338	0.9091
209	15.8752	16.1854	5.9292	3.4090	11.0078	0.7615	1.7393	0.5750	0.9261
210	42.6012	34.9035	15.2942	3.5465	140.8410	0.4394	4.3124	0.2319	0.8770
211	38.1680	32.4000	9.3632	5.1902	117.9159	0.4569	1.8040	0.5543	0.8252
212	2.1955	5.2513	1.8599	1.5030	95.4312	1.0000	1.2375	0.8081	0.9286
213	58.1386	40.4781	12.5935	5.8780	24.1553	0.4459	2.1425	0.4667	0.8804
214	0.8022	3.0968	1.1404	0.8957	12.8205	1.0000	1.2733	0.7854	0.9744
215	54.7187	31.4699	11.7912	5.9086	0.5029	0.6943	1.9956	0.5011	0.9519
216	10.0487	13.5288	5.1216	2.4981	139.9932	0.6899	2.0502	0.4878	0.8639
217	99.5999	69.5905	11.4127	11.1117	72.2528	0.2584	1.0271	0.9736	0.7680
218	3.2933	6.6045	2.2516	1.8623	65.1790	0.9488	1.2091	0.8271	0.9512
219	15.7907	15.2723	5.5606	3.6157	127.2818	0.8507	1.5379	0.6502	0.9303
220	5.7843	8.9292	3.1979	2.3030	51.9931	0.9117	1.3886	0.7202	0.9288
221	34.7903	34.8658	8.7214	5.0790	17.2101	0.3596	1.7171	0.5824	0.7796
222	1.0978	3.6780	1.3174	1.0610	163.8263	1.0000	1.2417	0.8054	0.9455
223	206.3774	114.1490	28.2458	9.3029	166.0527	0.1990	3.0362	0.3294	0.8221
224	1.4777	4.2591	1.5305	1.2293	71.7433	1.0000	1.2450	0.8032	0.9211
225	72.2827	63.1975	25.3683	3.6279	157.1360	0.2274	6.9926	0.1430	0.8174
226	44.6278	37.6135	12.2822	4.6264	9.9492	0.3964	2.6548	0.3767	0.7671
227	3.7155	7.5966	3.2514	1.4550	172.8764	0.8091	2.2347	0.4475	0.9312
228	18.2818	21.8889	9.3091	2.5005	179.5846	0.4795	3.7229	0.2686	0.8756
229	0.8444	3.2171	1.1593	0.9274	0.0000	1.0000	1.2500	0.8000	1.0000
230	2.6177	5.7826	1.9995	1.6669	69.3043	0.9838	1.1995	0.8337	0.9394
231	5.8265	9.8715	4.0329	1.8395	159.0219	0.7514	2.1924	0.4561	0.9200
232	62.6985	37.8628	13.0082	6.1369	45.7551	0.5496	2.1197	0.4718	0.9195
233	22.3773	25.8368	6.7554	4.2176	156.1450	0.4212	1.6017	0.6243	0.7698
234	2.6599	5.8324	2.1308	1.5894	161.9912	0.9826	1.3406	0.7459	0.9130
235	7.8954	13.3999	5.9225	1.6974	8.0522	0.5526	3.4893	0.2866	0.8947
236	24.7416	19.9631	7.2267	4.3591	166.9537	0.7802	1.6579	0.6032	0.9421
237	2.0266	5.6124	2.4536	1.0517	171.5699	0.8085	2.3331	0.4286	0.9412
238	2.1111	5.6124	2.4470	1.0984	176.1719	0.8422	2.2277	0.4489	0.9524
239	19.3795	22.2878	8.2181	3.0025	114.3790	0.4903	2.7371	0.3654	0.7786
240	22.8839	20.8056	6.8158	4.2749	114.9255	0.6643	1.5944	0.6272	0.9194
241	59.7008	60.8728	16.1226	4.7147	26.8242	0.2025	3.4197	0.2924	0.6421
242	1.4777	4.3795	1.7288	1.0883	3.0999	0.9682	1.5885	0.6295	0.9333
243	66.8362	43.3256	17.1434	4.9639	164.7336	0.4474	3.4536	0.2896	0.9140
244	88.9601	49.9764	18.5814	6.0957	55.8751	0.4476	3.0483	0.3281	0.8527
245	80.5159	41.9104	11.6171	8.8246	12.8681	0.5760	1.3165	0.7596	0.8724
246	22.1661	24.8653	10.5043	2.6868	178.9590	0.4505	3.9096	0.2558	0.8571
247	14.3974	19.2822	7.8867	2.3244	25.4900	0.4866	3.3931	0.2947	0.8168
248	139.9634	64.4390	18.4622	9.6525	118.3481	0.4236	1.9127	0.5228	0.8861
249	30.3571	26.0776	11.1574	3.4642	74.7472	0.5610	3.2208	0.3105	0.9183
250	1.3511	4.0889	1.4807	1.1618	134.9994	1.0000	1.2745	0.7846	0.9552
251	9.5842	13.3087	3.9530	3.0870	151.8953	0.6800	1.2806	0.7809	0.8361
252	6.5443	9.6308	3.3730	2.4703	29.3489	0.8866	1.3654	0.7324	0.9281
253	0.8022	3.0968	1.1404	0.8957	167.1795	1.0000	1.2733	0.7854	0.9744
254	43.9945	39.9055	8.0307	6.9752	113.3030	0.3472	1.1513	0.8686	0.7667
255	60.3764	48.1866	19.4757	3.9472	104.1691	0.3268	4.9341	0.2027	0.8264
256	90.7334	44.0357	13.1593	8.7790	97.5338	0.5880	1.4990	0.6671	0.9060
257	6.4176	12.4370	5.5282	1.4781	115.0694	0.5214	3.7402	0.2674	0.8588
258	15.9596	15.8948	5.0204	4.0476	146.5801	0.7938	1.2403	0.8062	0.9345
259	7.9798	11.1542	3.9675	2.5609	108.8905	0.8060	1.5492	0.6455	0.9287
260	64.6407	49.2870	14.7585	5.5766	99.5927	0.3344	2.6465	0.3779	0.7476
261	16.9729	16.7459	6.4064	3.3733	134.9706	0.7606	1.8991	0.5266	0.9316
262	136.4590	66.6554	24.3667	7.1304	168.2412	0.3860	3.4173	0.2926	0.8468
263	9.2042	11.2041	3.8346	3.0562	33.6974	0.9214	1.2547	0.7970	0.9376
264	55.3942	44.8783	11.2060	6.2940	156.4497	0.3456	1.7804	0.5617	0.8215
265	7.1354	11.1044	4.6313	1.9617	102.6857	0.7272	2.3609	0.4236	0.9111
266	0.5067	2.3952	0.9274	0.6956	90.0000	1.0000	1.3333	0.7500	1.0000
267	18.4929	24.9031	10.7694	2.1864	126.0630	0.3747	4.9257	0.2030	0.7899
268	4.3488	7.9371	3.0066	1.8416	67.4127	0.8675	1.6326	0.6125	0.9196
269	33.2703	28.9835	10.4085	4.0698	13.2391	0.4977	2.5575	0.3910	0.8756
270	124.2148	80.0432	13.5244	11.6941	63.8119	0.2436	1.1565	0.8647	0.7934
271	12.7086	20.4858	9.6327	1.6798	171.9481	0.3805	5.7345	0.1744	0.8892
272	235.6367	88.6405	25.6289	11.7064	62.5163	0.3769	2.1893	0.4568	0.9026
273	6.7554	9.5603	3.5631	2.4140	39.5487	0.9288	1.4760	0.6775	0.9302
274	35.2969	29.5233	12.4655	3.6053	118.1394	0.5089	3.4576	0.2892	0.8164
275	119.2750	91.4588	14.4555	10.5057	161.2905	0.1792	1.3760	0.7268	0.7194
276	16.4241	23.5620	11.0040	1.9004	165.3829	0.3718	5.7904	0.1727	0.8791
277	21.1106	21.9474	8.7109	3.0856	124.9679	0.5507	2.8230	0.3542	0.9149
278	29.4282	29.3738	11.7700	3.1834	156.1347	0.4286	3.6973	0.2705	0.8610
279	10.4709	13.3586	4.8009	2.7769	133.1614	0.7373	1.7289	0.5784	0.9084
280	0.8022	3.0968	1.1404	0.8957	102.8205	1.0000	1.2733	0.7854	0.9744
281	61.9808	42.8235	14.1840	5.5638	170.5877	0.4247	2.5494	0.3923	0.8236
282	6.7976	10.4527	3.8557	2.2447	151.0370	0.7818	1.7176	0.5822	0.9122
283	24.9950	20.9054	8.0097	3.9732	144.6441	0.7187	2.0159	0.4961	0.8970
284	20.1817	19.5023	6.8122	3.7721	19.0323	0.6668	1.8059	0.5537	0.9255
285	132.2369	65.1405	22.0041	7.6517	141.6434	0.3916	2.8757	0.3477	0.8474
286	13.3419	14.4212	5.1331	3.3094	141.7021	0.8062	1.5511	0.6447	0.9280
287	9.9220	13.4789	5.5577	2.2731	23.3708	0.6863	2.4450	0.4090	0.9109
288	12.2442	15.9945	6.9294	2.2498	155.6924	0.6014	3.0800	0.3247	0.9062
289	3.3777	6.8951	2.6134	1.6456	104.2404	0.8928	1.5881	0.6297	0.9357
290	46.8233	28.1409	8.9495	6.6615	93.4542	0.7430	1.3435	0.7443	0.9418
291	17.7751	16.6961	6.1010	3.7095	136.5613	0.8013	1.6447	0.6080	0.9408
292	8.3598	12.4370	5.1306	2.0746	165.8389	0.6792	2.4730	0.4044	0.8899
293	35.1703	32.8231	9.7721	4.5825	81.8760	0.4102	2.1325	0.4689	0.8343
294	97.8688	66.6348	18.4496	6.7541	21.3901	0.2770	2.7316	0.3661	0.6372
295	33.4392	32.7611	7.1643	5.9428	133.7530	0.3915	1.2055	0.8295	0.7849
296	30.4837	34.5047	11.4644	3.3855	164.0205	0.3218	3.3863	0.2953	0.8004
297	44.2478	30.0340	11.2932	4.9887	142.8680	0.6164	2.2638	0.4417	0.8912
298	2.9555	6.1935	2.0768	1.8120	53.3503	0.9682	1.1461	0.8725	0.9396
299	242.4343	103.2355	19.9643	15.4615	49.1905	0.2859	1.2912	0.7745	0.8341
300	24.2350	19.7637	7.1602	4.3095	119.1605	0.7797	1.6615	0.6019	0.9449
301	0.3800	1.9843	0.6956	0.6956	0.0000	1.0000	1.0000	1.0000	1.0000
302	8.9931	13.2382	5.3802	2.1283	141.5781	0.6449	2.5280	0.3956	0.8469
303	12.2864	13.5993	4.7084	3.3225	116.1518	0.8348	1.4172	0.7056	0.9253
304	2.1533	6.7249	3.1325	0.8752	171.9013	0.5983	3.5792	0.2794	0.8644
305	12.4130	14.2011	5.5591	2.8430	162.2212	0.7735	1.9553	0.5114	0.9319
306	51.3832	28.8218	9.9821	6.5540	54.4997	0.7773	1.5231	0.6566	0.9230
307	41.1235	28.3318	8.2744	6.3279	100.6297	0.6438	1.3076	0.7648	0.8907
308	37.3658	35.2974	11.3906	4.1767	65.2801	0.3769	2.7272	0.3667	0.7390
309	34.5792	24.0726	8.4723	5.1967	123.3490	0.7499	1.6303	0.6134	0.9223
310	49.4833	28.6929	9.8038	6.4265	117.7519	0.7553	1.5255	0.6555	0.9444
311	44.2056	31.6194	10.8632	5.1812	82.3432	0.5556	2.0967	0.4769	0.8813
312	18.4507	19.4816	6.7603	3.4750	49.6305	0.6109	1.9454	0.5140	0.8063
313	6.6287	9.6308	3.3055	2.5533	127.5792	0.8981	1.2946	0.7725	0.9290
314	20.3506	23.8732	10.6281	2.4380	79.5297	0.4487	4.3593	0.2294	0.9009
315	19.4640	24.9152	10.7288	2.3099	80.4628	0.3940	4.6447	0.2153	0.7754
316	197.5531	106.9512	31.7996	7.9099	119.5264	0.2170	4.0202	0.2487	0.7488
317	54.4232	55.8416	23.8286	2.9080	21.0516	0.2193	8.1941	0.1220	0.8411
318	2.1111	5.3011	2.2116	1.2153	141.3089	0.9440	1.8197	0.5495	0.9091
319	25.5016	22.9395	7.4043	4.3852	137.3175	0.6090	1.6885	0.5923	0.8805
320	77.3071	44.5756	13.5659	7.2557	154.8850	0.4889	1.8697	0.5349	0.8752
321	67.7651	42.1305	16.6964	5.1676	132.5964	0.4798	3.2310	0.3095	0.9047
322	2.1111	5.5419	2.2861	1.1757	37.8376	0.8638	1.9444	0.5143	0.9091
323	4.1799	7.4763	2.7903	1.9073	179.2519	0.9397	1.4630	0.6835	0.9384
324	16.7618	16.2851	5.0997	4.1849	151.5593	0.7942	1.2186	0.8206	0.9276
325	48.0900	42.6533	15.4137	3.9724	164.3384	0.3322	3.8801	0.2577	0.8323
326	45.1345	41.1092	8.4299	6.8170	24.8444	0.3356	1.2366	0.8087	0.7660
327	168.1249	59.2668	18.4898	11.5774	141.5982	0.6015	1.5971	0.6262	0.9126
328	8.7820	13.4084	5.5418	2.0177	128.6327	0.6138	2.7466	0.3641	0.8353
329	139.5834	86.7766	21.8435	8.1362	155.2932	0.2329	2.6847	0.3725	0.6902
330	31.8348	38.9718	17.5949	2.3037	128.9083	0.2634	7.6377	0.1309	0.7491
331	25.9661	28.5725	12.8500	2.5728	161.7508	0.3997	4.9945	0.2002	0.8565
332	32.4259	24.3839	9.1927	4.4912	109.3548	0.6853	2.0468	0.4886	0.9231
333	52.3543	53.4137	12.7211	5.2401	135.5508	0.2306	2.4277	0.4119	0.6014
334	36.5636	43.2138	16.7159	2.7850	68.1155	0.2460	6.0021	0.1666	0.7475
335	8.2754	10.8636	3.3998	3.0992	104.6319	0.8811	1.0970	0.9116	0.9356
336	3.2510	6.7747	2.6433	1.5660	33.1713	0.8901	1.6879	0.5924	0.9390
337	83.8936	64.3100	13.7350	7.7769	129.3099	0.2549	1.7661	0.5662	0.7029
338	86.0469	80.6571	23.3278	4.6965	170.9670	0.1662	4.9671	0.2013	0.7636
339	4.3910	7.8167	2.5409	2.2003	175.5381	0.9031	1.1548	0.8660	0.9123
340	7.5576	11.9968	5.2328	1.8389	86.2355	0.6599	2.8456	0.3514	0.9299
341	92.8023	69.8227	14.9992	7.8777	121.7648	0.2392	1.9040	0.5252	0.7529
342	2.4911	5.9030	2.2166	1.4309	108.2980	0.8984	1.5492	0.6455	0.9365
343	11.3997	17.1070	7.7364	1.8761	157.7907	0.4895	4.1236	0.2425	0.8809
344	4.5177	8.3480	3.2788	1.7543	74.0361	0.8146	1.8690	0.5351	0.9030
345	61.6430	42.3541	12.4958	6.2810	93.4556	0.4318	1.9894	0.5027	0.8870
346	28.1616	27.9208	10.7069	3.3489	166.1348	0.4540	3.1972	0.3128	0.8540
347	1.4777	4.3795	1.7687	1.0638	170.7581	0.9682	1.6626	0.6015	0.9333
348	8.8665	12.5573	4.9928	2.2611	158.9840	0.7066	2.2082	0.4529	0.9313
349	43.6990	31.9891	11.6509	4.7755	131.8503	0.5366	2.4397	0.4099	0.8827
350	14.3552	16.6961	6.6442	2.7509	159.0937	0.6471	2.4152	0.4140	0.9079
351	1.0978	3.5576	1.2862	1.0867	90.0000	1.0000	1.1835	0.8449	0.9286
352	8.3176	11.3950	4.0683	2.6031	80.0698	0.8050	1.5628	0.6399	0.9184
353	1.2666	3.9685	1.5053	1.0714	4.6940	1.0000	1.4050	0.7117	0.9231
354	58.6875	35.1977	11.4899	6.5034	88.9425	0.5953	1.7668	0.5660	0.8599
355	0.5067	2.3952	0.9274	0.6956	0.0000	1.0000	1.3333	0.7500	1.0000
356	11.6108	14.4419	5.7045	2.5915	166.6777	0.6996	2.2012	0.4543	0.9516
357	4.7288	12.9391	6.3388	0.9498	82.2734	0.3549	6.6736	0.1498	0.8327
358	103.8220	67.0870	29.1430	4.5359	163.1879	0.2899	6.4249	0.1556	0.8456
359	13.1730	17.4183	7.6007	2.2067	10.4135	0.5456	3.4444	0.2903	0.8991
360	4.5599	7.9371	2.7173	2.1366	25.8426	0.9096	1.2718	0.7863	0.9114
361	57.2098	45.0984	10.4234	6.9883	90.6328	0.3535	1.4915	0.6704	0.7959
362	24.6994	22.7985	9.4356	3.3329	121.2625	0.5972	2.8310	0.3532	0.8824
363	1.2666	4.1388	1.7378	0.9280	141.0270	0.9292	1.8725	0.5340	0.9091
364	16.8885	19.9837	8.5333	2.5199	21.7344	0.5314	3.3863	0.2953	0.9091
365	1.3089	3.8482	1.3277	1.2552	149.0362	1.0000	1.0578	0.9454	0.9254
366	82.0358	51.2627	11.1482	9.3693	95.3752	0.3923	1.1899	0.8404	0.8444
367	15.0308	16.9867	5.5430	3.4526	17.9623	0.6546	1.6054	0.6229	0.8337
368	3.9266	8.4684	3.6587	1.3665	20.7595	0.6881	2.6775	0.3735	0.8986
369	54.8454	31.7191	9.8366	7.0991	85.2946	0.6850	1.3856	0.7217	0.9062
370	32.2148	27.3190	9.1098	4.5025	55.5914	0.5424	2.0233	0.4942	0.8506
371	20.3506	19.6725	7.3700	3.5158	63.9323	0.6608	2.0963	0.4770	0.9137
372	148.6609	70.2130	14.9985	12.6200	39.4072	0.3789	1.1885	0.8414	0.8714
373	8.8665	11.6357	4.2297	2.6690	167.8316	0.8230	1.5848	0.6310	0.9459
374	1.6888	4.7905	1.8088	1.1888	71.6561	0.9248	1.5216	0.6572	0.9195
375	11.0197	15.9945	6.7842	2.0682	152.9174	0.5413	3.2803	0.3049	0.8862
376	3.2088	8.1280	3.8071	1.0731	175.2674	0.6104	3.5476	0.2819	0.8636
377	14.6930	15.1228	4.7070	3.9745	30.2616	0.8073	1.1843	0.8444	0.9268
378	24.1928	23.2714	8.6868	3.5460	168.9616	0.5614	2.4498	0.4082	0.9045
379	2.7866	6.8452	2.8661	1.2379	5.8535	0.7473	2.3152	0.4319	0.9362
380	51.8054	47.2735	10.3730	6.3589	78.5032	0.2913	1.6313	0.6130	0.7901
381	41.3768	27.5099	10.3827	5.0741	27.1072	0.6871	2.0462	0.4887	0.9369
382	19.2529	21.0549	7.9166	3.0965	58.6574	0.5458	2.5567	0.3911	0.8507
383	1.1400	3.6780	1.3254	1.0951	12.4916	1.0000	1.2104	0.8262	0.9474
384	42.7701	35.5673	11.1917	4.8658	165.3332	0.4249	2.3001	0.4348	0.8189
385	5.0665	8.3480	2.7582	2.3388	64.6487	0.9136	1.1793	0.8480	0.9231
386	79.8826	36.4184	11.7022	8.6915	152.6795	0.7569	1.3464	0.7427	0.9536
387	60.9675	43.3548	17.4488	4.4488	157.9109	0.4076	3.9222	0.2550	0.8507
388	176.5692	102.9862	20.5161	10.9579	107.7687	0.2092	1.8723	0.5341	0.5682
389	18.6196	18.9709	7.6633	3.0936	122.9404	0.6501	2.4772	0.4037	0.8891
390	9.4998	14.0601	5.5853	2.1656	145.0290	0.6039	2.5791	0.3877	0.8571
391	104.5398	57.3238	17.8882	7.4409	18.1150	0.3998	2.4040	0.4160	0.8526
392	59.7853	31.0967	9.0782	8.3850	168.5946	0.7769	1.0827	0.9236	0.9503
393	141.8633	56.5432	20.8932	8.6452	165.6420	0.5576	2.4167	0.4138	0.9457
394	8.7398	11.5652	4.5031	2.4711	162.3553	0.8211	1.8223	0.5488	0.9324
395	68.9050	38.0829	12.5081	7.0141	131.7021	0.5970	1.7833	0.5608	0.9079
396	69.4961	49.2165	11.3312	7.8090	168.6717	0.3605	1.4511	0.6892	0.8368
397	11.2308	16.6669	6.9927	2.0449	97.5771	0.5081	3.4196	0.2924	0.8352
398	39.0124	26.3269	10.3897	4.7809	150.5951	0.7073	2.1732	0.4602	0.9438
399	41.5035	40.1875	13.3179	3.9679	167.5994	0.3229	3.3564	0.2979	0.8021
400	181.8890	63.5002	17.6895	13.0919	110.8109	0.5668	1.3512	0.7401	0.9238
401	4.9399	8.5888	3.3556	1.8744	87.7443	0.8415	1.7903	0.5586	0.9249
402	1.6044	4.5497	1.8229	1.1206	158.8937	0.9740	1.6267	0.6148	0.9048
403	9.5842	15.1520	6.6829	1.8260	131.0252	0.5246	3.6598	0.2732	0.8534
404	19.8440	24.0726	10.4180	2.4252	19.9262	0.4303	4.2956	0.2328	0.8969
405	63.9229	37.7012	14.3155	5.6854	41.2981	0.5651	2.5179	0.3972	0.9323
406	110.4085	74.4928	13.7387	10.2322	156.1122	0.2500	1.3427	0.7448	0.7881
407	47.4567	34.5837	15.3801	3.9287	32.1436	0.4986	3.9148	0.2554	0.8720
408	31.2859	22.7693	7.8398	5.0810	169.1937	0.7583	1.5430	0.6481	0.9476
409	66.1184	44.9281	17.6093	4.7807	155.5045	0.4116	3.6834	0.2715	0.9145
410	91.4934	43.6454	16.5066	7.0573	11.8926	0.6036	2.3389	0.4275	0.9286
411	2.3222	5.5419	2.1175	1.3963	4.2958	0.9502	1.5165	0.6594	0.9016
412	11.1042	12.7774	4.5336	3.1186	118.3038	0.8547	1.4537	0.6879	0.9261
413	30.9904	23.2094	8.3367	4.7331	149.9030	0.7229	1.7614	0.5677	0.8924
414	35.4236	46.5926	10.6772	4.2242	109.7411	0.2051	2.5276	0.3956	0.5342
415	74.4782	47.2030	16.6373	5.6997	113.6166	0.4200	2.9190	0.3426	0.8617
416	10.1331	12.4370	4.5696	2.8234	16.6737	0.8232	1.6185	0.6179	0.9302
417	18.2396	20.6148	5.3993	4.3012	148.9103	0.5393	1.2553	0.7966	0.8380
418	0.6755	2.8062	0.9274	0.9274	0.0000	1.0000	1.0000	1.0000	1.0000
419	11.1886	13.1385	4.2753	3.3321	36.7703	0.8145	1.2831	0.7794	0.9282
420	13.8063	26.4971	12.5601	1.3996	154.3639	0.2471	8.9742	0.1114	0.8044
421	16.8463	16.2353	5.3217	4.0305	4.9702	0.8031	1.3203	0.7574	0.9204
422	41.9257	40.0465	16.4910	3.2370	154.3404	0.3285	5.0945	0.1963	0.8583
423	3.9266	7.6465	2.9490	1.6953	50.6665	0.8439	1.7395	0.5749	0.9118
424	9.1620	12.3166	4.9545	2.3545	116.7123	0.7590	2.1042	0.4752	0.9137
425	14.9885	20.0129	8.8663	2.1524	59.2083	0.4703	4.1192	0.2428	0.8544
426	3.1666	6.6544	2.6008	1.5502	148.0769	0.8986	1.6776	0.5961	0.9317
427	27.3171	22.3583	6.8569	5.0724	137.6896	0.6867	1.3518	0.7397	0.9030
428	43.1923	39.0957	10.5871	5.1944	154.8753	0.3551	2.0382	0.4906	0.6922
429	16.8885	17.2773	6.8063	3.1593	161.8695	0.7110	2.1544	0.4642	0.9132
430	33.7348	27.9913	10.2639	4.1848	158.9028	0.5411	2.4527	0.4077	0.9023
431	34.4525	23.9110	8.4980	5.1619	167.8301	0.7572	1.6463	0.6074	0.9379
432	22.1239	22.6696	8.6884	3.2422	66.1513	0.5410	2.6798	0.3732	0.8942
433	42.0946	33.7326	8.7508	6.1248	55.1020	0.4649	1.4287	0.6999	0.8209
434	50.0744	42.5828	10.9826	5.8052	51.8575	0.3470	1.8919	0.5286	0.7862
435	2.9133	6.0732	2.1662	1.7123	10.2492	0.9926	1.2651	0.7905	0.9452
436	6.2487	9.8216	4.0949	1.9429	174.3760	0.8140	2.1076	0.4745	0.9518
437	1.0978	3.6780	1.3081	1.0685	3.5083	1.0000	1.2242	0.8169	0.9286
438	9.3309	14.1513	6.1442	1.9336	173.0079	0.5855	3.1776	0.3147	0.8984
439	21.1951	20.5151	8.5869	3.1427	164.1586	0.6328	2.7323	0.3660	0.9392
440	28.2038	24.9238	7.5893	4.7317	14.6559	0.5705	1.6040	0.6235	0.8237
441	1.9844	5.3716	2.2454	1.1252	164.6511	0.8642	1.9955	0.5011	0.9038
442	3.2510	6.8951	2.6024	1.5906	121.1542	0.8593	1.6361	0.6112	0.9333
443	12.8775	16.7374	7.4076	2.2134	87.1790	0.5777	3.3467	0.2988	0.8957
444	56.3231	42.7323	14.9746	4.7890	163.3245	0.3876	3.1269	0.3198	0.7170
445	168.5894	54.4798	17.5658	12.2200	5.0836	0.7138	1.4375	0.6957	0.9368
446	82.2469	56.2027	15.6503	6.6912	2.2527	0.3272	2.3389	0.4275	0.7781
447	5.2354	8.3480	2.9335	2.2723	5.4639	0.9440	1.2910	0.7746	0.9323
448	24.1083	19.3819	6.2707	4.8951	23.0865	0.8065	1.2810	0.7806	0.9399
449	18.0707	23.9523	10.1758	2.2611	111.2496	0.3958	4.5004	0.2222	0.8638
450	22.8839	21.6568	6.2605	4.6541	0.9305	0.6131	1.3452	0.7434	0.8364
451	209.1217	73.6331	19.1759	13.8852	150.5668	0.4847	1.3810	0.7241	0.8936
452	1.3933	4.1388	1.6292	1.0889	150.8625	1.0000	1.4961	0.6684	0.9041
453	15.4107	15.7246	5.0643	3.8745	21.5433	0.7832	1.3071	0.7651	0.9456
454	4.5599	8.9499	3.9444	1.4719	177.1521	0.7154	2.6798	0.3732	0.9310
455	47.0344	30.7270	11.5678	5.1770	157.7305	0.6260	2.2345	0.4475	0.9116
456	24.2350	26.0363	9.8904	3.1199	158.5074	0.4493	3.1701	0.3154	0.7767
457	11.1886	15.4839	6.6220	2.1513	164.9201	0.5864	3.0782	0.3249	0.9107
458	13.2575	14.9027	5.8119	2.9044	7.8941	0.7501	2.0011	0.4997	0.9101
459	115.8973	85.5594	15.6265	9.4433	142.0964	0.1990	1.6548	0.6043	0.7212
460	7.4309	12.7981	5.1633	1.8324	167.2351	0.5701	2.8177	0.3549	0.8401
461	0.5067	2.3952	0.9274	0.6956	0.0000	1.0000	1.3333	0.7500	1.0000
462	5.1510	8.9499	3.5099	1.8686	6.0222	0.8081	1.8784	0.5324	0.9457
463	1.7733	4.7905	1.7502	1.2901	90.0000	0.9710	1.3567	0.7371	0.9333
464	62.1919	46.0200	15.6939	5.0456	166.5580	0.3690	3.1104	0.3215	0.7498
465	45.3456	29.8552	11.8977	4.8527	161.9888	0.6393	2.4518	0.4079	0.9299
466	31.3704	41.4703	12.1816	3.2789	178.8647	0.2292	3.7151	0.2692	0.7134
467	70.0028	33.0019	10.8272	8.2321	16.7765	0.8077	1.3152	0.7603	0.9412
468	103.1042	58.1251	18.1878	7.2178	151.1514	0.3835	2.5198	0.3968	0.8021
469	1.7733	4.7199	1.8279	1.2352	36.7700	1.0000	1.4798	0.6758	0.9130
470	5.1088	10.4028	4.6472	1.3997	162.3258	0.5932	3.3202	0.3012	0.8864
471	28.4571	22.3790	8.0331	4.5105	179.9359	0.7140	1.7810	0.5615	0.9214
472	0.8022	3.0968	1.1404	0.8957	167.1795	1.0000	1.2733	0.7854	0.9744
473	15.3685	15.3136	5.4742	3.5745	23.6944	0.8235	1.5315	0.6530	0.9430
474	5.9110	9.2198	3.0993	2.4283	19.3908	0.8738	1.2763	0.7835	0.9121
475	30.0615	30.9677	12.6019	3.0373	11.5882	0.3939	4.1491	0.2410	0.8352
476	35.3814	27.9707	9.5574	4.7135	152.1629	0.5683	2.0277	0.4932	0.9079
477	5.8688	9.1700	3.3632	2.2218	178.8954	0.8770	1.5137	0.6606	0.9298
478	1.9844	4.9607	1.7902	1.4113	154.1050	1.0000	1.2685	0.7884	0.9307
479	57.9275	32.8402	10.7853	6.8385	41.6535	0.6750	1.5772	0.6341	0.9165
480	3.1666	6.4841	2.2408	1.7993	59.2095	0.9464	1.2453	0.8030	0.9434
481	14.9463	17.2979	7.0087	2.7152	7.3498	0.6277	2.5813	0.3874	0.8928
482	20.0973	27.4600	7.0546	3.6272	16.6283	0.3349	1.9449	0.5142	0.6239
483	83.8514	45.3477	13.9223	7.6685	172.4744	0.5124	1.8155	0.5508	0.8560
484	0.8022	3.0968	1.1404	0.8957	167.1795	1.0000	1.2733	0.7854	0.9744
485	1.4355	4.6202	1.8470	0.9896	14.0362	0.8451	1.8665	0.5358	0.9189
486	11.2731	13.9398	5.3339	2.6909	158.4084	0.7290	1.9822	0.5045	0.9175
487	132.7858	49.4950	13.8106	12.2419	99.4601	0.6811	1.1281	0.8864	0.9181
488	1.6888	4.6701	1.7033	1.2624	39.1712	0.9731	1.3492	0.7412	0.9195
489	15.2419	18.2694	7.6889	2.5240	158.1136	0.5739	3.0464	0.3283	0.9036
490	1.3933	4.0889	1.3782	1.2872	45.0000	1.0000	1.0707	0.9339	0.9565
491	34.4103	29.9842	11.3348	3.8653	36.8028	0.4810	2.9325	0.3410	0.8069
492	48.6811	35.1065	11.3638	5.4544	174.6074	0.4964	2.0834	0.4800	0.8624
493	2.7866	5.9528	1.9125	1.8552	70.2656	0.9882	1.0309	0.9700	0.9296
494	89.2979	40.7395	15.4104	7.3780	13.8570	0.6761	2.0887	0.4788	0.9381
495	1.0978	3.5576	1.2862	1.0867	0.0000	1.0000	1.1835	0.8449	0.9286
496	6.9665	10.6728	4.3874	2.0217	33.5849	0.7685	2.1701	0.4608	0.9091
497	80.8114	69.3996	17.3065	5.9453	148.1019	0.2108	2.9110	0.3435	0.6316
498	27.2327	34.2846	7.3683	4.7058	51.5177	0.2911	1.5658	0.6387	0.7251
499	11.3997	13.5495	4.7615	3.0483	175.0267	0.7803	1.5620	0.6402	0.9326
500	2.4066	5.7826	2.0923	1.4645	29.0758	0.9044	1.4287	0.6999	0.9194
501	113.8284	65.5636	22.7519	6.3700	159.8991	0.3328	3.5717	0.2800	0.8230
502	40.1946	26.7293	10.5972	4.8293	20.1185	0.7070	2.1943	0.4557	0.9520
503	14.3552	18.3193	7.9689	2.2936	150.1149	0.5375	3.4744	0.2878	0.8866
504	0.5067	2.3952	0.9274	0.6956	0.0000	1.0000	1.3333	0.7500	1.0000
505	5.9110	11.3244	4.8926	1.5383	153.8119	0.5792	3.1806	0.3144	0.8696
506	0.5067	2.3952	0.9274	0.6956	90.0000	1.0000	1.3333	0.7500	1.0000
507	12.0330	17.9204	8.0383	1.9060	179.6530	0.4709	4.2174	0.2371	0.8906
508	61.8119	41.6989	14.1235	5.5724	136.5464	0.4467	2.5346	0.3945	0.8632
509	36.1414	36.5096	15.5850	2.9526	162.4378	0.3407	5.2784	0.1895	0.7775
510	23.3061	19.8427	6.5328	4.5424	133.8008	0.7438	1.4382	0.6953	0.9079
511	29.1749	22.2586	6.4236	5.7828	70.5473	0.7400	1.1108	0.9002	0.9269
512	87.7357	49.0050	12.4651	8.9617	176.7492	0.4591	1.3909	0.7189	0.8880
513	140.3434	65.3641	14.8374	12.0433	43.0195	0.4128	1.2320	0.8117	0.8759
514	9.0353	12.7069	5.4111	2.1260	36.4044	0.7032	2.5452	0.3929	0.9145
515	42.8545	28.3816	8.7525	6.2341	132.5978	0.6685	1.4040	0.7123	0.8861
516	89.4668	45.4061	14.1254	8.0644	33.6496	0.5453	1.7516	0.5709	0.8638
517	26.2194	24.7535	6.7840	4.9209	149.6319	0.5377	1.3786	0.7254	0.8347
518	101.4998	54.4884	16.9293	7.6337	96.4622	0.4296	2.2177	0.4509	0.8694
519	6.7554	9.8010	3.4663	2.4814	167.7591	0.8837	1.3969	0.7159	0.9249
520	16.5507	15.7246	5.6400	3.7363	78.0701	0.8411	1.5095	0.6625	0.9469
521	0.6755	2.8062	0.9274	0.9274	0.0000	1.0000	1.0000	1.0000	1.0000
522	3.7577	7.0653	2.5549	1.8726	56.5745	0.9459	1.3643	0.7330	0.9368
523	123.3704	75.4849	14.2606	11.0150	127.6555	0.2721	1.2947	0.7724	0.7694
524	74.1405	38.9547	13.3209	7.0865	162.0579	0.6140	1.8798	0.5320	0.9286
525	19.0840	16.7167	5.4914	4.4248	65.2318	0.8582	1.2410	0.8058	0.9486
526	64.3029	32.3794	10.4787	7.8133	146.9332	0.7707	1.3411	0.7456	0.9369
527	35.2125	34.5253	7.6931	5.8278	132.6782	0.3712	1.3201	0.7575	0.8463
528	95.6733	64.0401	22.4763	5.4197	98.6169	0.2932	4.1471	0.2411	0.7241
529	5.5732	10.3323	3.7748	1.8798	118.6575	0.6560	2.0081	0.4980	0.8599
530	24.3194	25.8867	7.0797	4.3737	22.3581	0.4560	1.6187	0.6178	0.8294
531	11.1464	14.2510	5.5921	2.5379	22.8340	0.6897	2.2035	0.4538	0.9215
532	1.0978	3.6780	1.3946	1.0022	150.5326	1.0000	1.3915	0.7186	0.9455
533	5.9532	10.1621	3.8058	1.9917	82.8503	0.7244	1.9109	0.5233	0.8758
534	0.5067	2.3952	0.9274	0.6956	90.0000	1.0000	1.3333	0.7500	1.0000
535	71.4383	69.9552	18.2212	4.9919	112.6357	0.1834	3.6502	0.2740	0.4952
536	0.5067	2.3952	0.9274	0.6956	90.0000	1.0000	1.3333	0.7500	1.0000
537	95.5466	45.1981	18.1890	6.6883	166.3178	0.5877	2.7195	0.3677	0.9469
538	40.3635	35.0360	14.1596	3.6295	19.3088	0.4132	3.9012	0.2563	0.8671
539	9.5420	11.7354	4.0254	3.0182	50.2187	0.8707	1.3337	0.7498	0.9281
540	55.7742	32.4207	9.4353	7.5264	86.1564	0.6668	1.2536	0.7977	0.9303
541	63.0785	32.4705	11.4333	7.0246	178.3585	0.7518	1.6276	0.6144	0.9453
542	7.3887	10.4028	3.5908	2.6199	63.6733	0.8580	1.3706	0.7296	0.9284
543	202.6197	83.1898	21.6837	11.8976	66.5083	0.3679	1.8225	0.5487	0.8644
544	22.6728	18.9417	6.8060	4.2415	35.5729	0.7941	1.6046	0.6232	0.9564
545	0.3800	1.9843	0.6956	0.6956	0.0000	1.0000	1.0000	1.0000	1.0000
546	14.1863	15.0729	5.0830	3.5535	64.3884	0.7847	1.4304	0.6991	0.9193
547	1.3511	3.9685	1.3116	1.3116	0.0000	1.0000	1.0000	1.0000	0.9412
548	110.8307	55.0610	20.0874	7.0250	107.4798	0.4594	2.8594	0.3497	0.8886
549	35.9725	30.3574	11.8214	3.8745	93.6574	0.4905	3.0511	0.3278	0.9107
550	0.3800	1.9843	0.6956	0.6956	0.0000	1.0000	1.0000	1.0000	1.0000
551	47.3722	32.1800	9.0361	6.6750	126.7316	0.5749	1.3537	0.7387	0.8417
552	29.8082	22.5285	6.5596	5.7859	86.6352	0.7380	1.1337	0.8821	0.9241
553	24.9105	24.1724	10.5574	3.0042	26.5902	0.5357	3.5142	0.2846	0.8651
554	59.7853	39.5359	14.3050	5.3213	16.6874	0.4806	2.6883	0.3720	0.9045
555	36.3103	24.8739	8.1477	5.6742	168.1586	0.7375	1.4359	0.6964	0.9223
556	65.1474	34.8245	10.3300	8.0298	53.2410	0.6751	1.2865	0.7773	0.8974
557	4.5599	8.9499	3.9511	1.4694	95.7705	0.7154	2.6889	0.3719	0.9391
558	24.7839	28.5020	12.3912	2.5466	159.4431	0.3834	4.8657	0.2055	0.8722
559	100.1065	69.0799	12.7852	9.9693	159.8095	0.2636	1.2825	0.7798	0.7821
560	92.2112	56.6222	11.6587	10.0704	155.5904	0.3614	1.1577	0.8638	0.7407
561	4.3066	8.7091	3.6429	1.5052	17.4332	0.7135	2.4203	0.4132	0.9067
562	44.5434	34.2639	13.1050	4.3277	107.8439	0.4768	3.0282	0.3302	0.8680
563	88.1579	52.8154	14.8390	7.5643	117.2140	0.3971	1.9617	0.5098	0.8686
564	39.2657	42.1013	9.6088	5.2030	145.7377	0.2784	1.8468	0.5415	0.7246
565	136.7968	78.7021	14.8523	11.7272	128.6166	0.2775	1.2665	0.7896	0.8295
566	24.6572	23.5620	10.1578	3.0907	76.7498	0.5581	3.2866	0.3043	0.9146
567	1.0555	3.6780	1.5709	0.8555	169.2727	0.9805	1.8361	0.5446	0.9434
568	1.9844	5.2014	1.9639	1.2865	87.2980	0.9217	1.5265	0.6551	0.9307
569	6.6710	12.4576	5.1171	1.6599	91.3294	0.5402	3.0828	0.3244	0.8658
570	9.3731	13.3087	5.3640	2.2249	24.4372	0.6650	2.4110	0.4148	0.8489
571	9.7531	11.8059	4.3930	2.8268	24.3302	0.8793	1.5541	0.6435	0.9545
572	18.5773	23.6410	10.8383	2.1824	154.8529	0.4177	4.9663	0.2014	0.8325
573	1.6888	4.5497	1.7126	1.2556	7.0266	1.0000	1.3641	0.7331	0.9195
574	4.0532	8.1073	3.3408	1.5448	24.9452	0.7749	2.1627	0.4624	0.8889
575	4.3066	8.1073	3.2506	1.6868	150.6076	0.8234	1.9271	0.5189	0.9067
576	6.6287	14.0103	6.0359	1.3983	152.3669	0.4244	4.3166	0.2317	0.7659
577	37.2391	26.7172	8.8187	5.3766	42.1991	0.6556	1.6402	0.6097	0.8973
578	18.9151	19.7516	7.7755	3.0973	131.6383	0.6093	2.5104	0.3983	0.9005
579	3.5888	7.8666	3.4776	1.3139	145.8435	0.7288	2.6467	0.3778	0.8763
580	2.8288	6.1935	2.2006	1.6367	131.7729	0.9267	1.3446	0.7437	0.9371
581	1.5622	4.3795	1.5172	1.3109	5.9783	1.0000	1.1574	0.8640	0.9487
582	6.7976	10.0916	3.6724	2.3568	136.7765	0.8388	1.5582	0.6417	0.9200
583	7.8531	12.1464	4.9023	2.0397	159.7274	0.6689	2.4035	0.4161	0.8753
584	80.4314	41.5201	15.3041	6.6916	19.7329	0.5863	2.2871	0.4372	0.9156
585	3.8421	9.2697	4.2974	1.1384	148.3012	0.5619	3.7751	0.2649	0.8387
586	6.3332	10.2119	3.5118	2.2961	36.8305	0.7632	1.5295	0.6538	0.8824
587	25.0372	21.6069	7.2711	4.3842	110.5086	0.6739	1.6585	0.6030	0.9317
588	14.3552	19.4524	8.5177	2.1458	110.0217	0.4767	3.9694	0.2519	0.8947
589	1.6888	4.6202	1.6123	1.3337	161.5651	0.9942	1.2089	0.8272	0.9756
590	5.4043	9.1700	3.5252	1.9520	120.6032	0.8076	1.8060	0.5537	0.9309
591	50.3699	31.2583	11.3040	5.6735	150.5460	0.6478	1.9924	0.5019	0.9364
592	7.0509	10.6229	4.0107	2.2384	139.9069	0.7852	1.7918	0.5581	0.9278
593	2.7022	6.3139	2.4699	1.3929	103.4794	0.8518	1.7732	0.5640	0.9343
594	2.0266	5.0810	1.8173	1.4199	56.7281	0.9865	1.2799	0.7813	0.9412
595	2.8710	9.0496	4.2300	0.8642	156.6300	0.4405	4.8947	0.2043	0.7953
596	2.2377	5.7826	2.3416	1.2168	92.8510	0.8410	1.9245	0.5196	0.9138
597	1.7311	4.5497	1.5965	1.3806	135.0000	1.0000	1.1564	0.8648	0.9213
598	3.6310	7.5261	3.1608	1.4627	158.5715	0.8056	2.1610	0.4628	0.9005
