# Supplementary material for: Visualization of porosity and pore size gradients in electrospun scaffolds using laser metrology
Source: PLoS One. 2023 Mar 9;18(3):e0282903. doi: 10.1371/journal.pone.0282903 (PMC9997878; doi:10.1371/journal.pone.0282903)
Supplement: S1 Data — (GZ) [file pone.0282903.s002.gz › data/PoreDiameter/RPM200 (1)_T8.tif.csv]

	Area	Perim.	Major	Minor	Angle	Circ.	AR	Round	Solidity
1	19.0418	20.0542	8.5403	2.8389	166.9517	0.5950	3.0084	0.3324	0.9213
2	86.0891	45.8412	18.4959	5.9263	5.0742	0.5148	3.1210	0.3204	0.9388
3	1.2666	4.0889	1.5647	1.0307	11.0339	0.9520	1.5181	0.6587	0.9231
4	315.3503	139.6817	33.1368	12.1169	2.1603	0.2031	2.7347	0.3657	0.8676
5	252.6518	91.8612	24.5613	13.0973	142.3671	0.3762	1.8753	0.5332	0.9045
6	79.4181	40.4696	16.3649	6.1790	4.9594	0.6094	2.6485	0.3776	0.9429
7	27.9927	22.8604	9.2354	3.8592	177.9179	0.6731	2.3931	0.4179	0.9247
8	139.6256	64.6334	25.3602	7.0101	0.4588	0.4200	3.6177	0.2764	0.9001
9	47.7100	29.3033	9.9929	6.0790	179.9904	0.6982	1.6438	0.6083	0.8961
10	189.9111	92.9239	19.9287	12.1334	56.0905	0.2764	1.6425	0.6088	0.8562
11	14.7774	17.8584	7.0934	2.6525	32.8943	0.5823	2.6742	0.3739	0.8917
12	14.3552	15.7538	5.6281	3.2476	127.7508	0.7269	1.7330	0.5770	0.9115
13	0.5067	2.3952	0.9274	0.6956	90.0000	1.0000	1.3333	0.7500	1.0000
14	27.5705	25.6752	10.3763	3.3831	123.7042	0.5256	3.0671	0.3260	0.9126
15	15.6219	19.3320	7.0498	2.8214	1.9707	0.5253	2.4987	0.4002	0.8343
16	37.0702	29.1829	11.4502	4.1221	33.8261	0.5470	2.7777	0.3600	0.9228
17	2.5333	6.2434	2.5140	1.2830	41.5161	0.8167	1.9594	0.5104	0.8955
18	43.4456	29.6145	10.8969	5.0764	174.8965	0.6225	2.1466	0.4659	0.9406
19	14.4397	15.6541	5.0159	3.6654	85.8479	0.7405	1.3684	0.7308	0.9169
20	111.7174	79.8559	15.1449	9.3921	154.8199	0.2201	1.6125	0.6202	0.8039
21	73.2960	37.8336	13.7042	6.8099	15.0576	0.6435	2.0124	0.4969	0.9376
22	18.0707	19.1120	6.4451	3.5699	98.8291	0.6217	1.8054	0.5539	0.8889
23	121.9771	73.1637	17.4883	8.8806	6.2646	0.2863	1.9693	0.5078	0.8889
24	120.9638	57.8259	18.0208	8.5465	8.8299	0.4546	2.1086	0.4743	0.8918
25	3.1666	7.1358	2.8685	1.4055	89.0948	0.7815	2.0409	0.4900	0.9091
26	14.6930	23.1097	5.4945	3.4048	132.7139	0.3457	1.6137	0.6197	0.6946
27	1.0555	3.5576	1.3281	1.0119	24.9724	1.0000	1.3125	0.7619	0.9259
28	3.7577	8.2775	3.6830	1.2991	47.2865	0.6892	2.8351	0.3527	0.8812
29	52.5654	41.3086	16.6474	4.0204	141.9393	0.3871	4.1408	0.2415	0.8350
30	6.5021	10.2825	3.8337	2.1594	3.8572	0.7728	1.7753	0.5633	0.9139
31	58.3497	37.6926	9.3236	7.9683	139.6440	0.5161	1.1701	0.8546	0.8856
32	1.7733	5.0312	2.0352	1.1094	6.8787	0.8803	1.8345	0.5451	0.9655
33	9.2042	11.9056	3.9974	2.9317	49.4523	0.8160	1.3635	0.7334	0.9218
34	125.1015	84.9903	26.6231	5.9829	12.1891	0.2176	4.4498	0.2247	0.8313
35	3.4199	8.5888	3.8468	1.1320	16.8888	0.5826	3.3983	0.2943	0.8617
36	43.2768	36.3515	15.4531	3.5657	7.1558	0.4115	4.3338	0.2307	0.9135
37	0.5067	2.3952	0.9274	0.6956	90.0000	1.0000	1.3333	0.7500	1.0000
38	26.8527	19.9339	7.2840	4.6938	16.7911	0.8492	1.5518	0.6444	0.9607
39	56.7031	41.9432	8.8826	8.1279	54.2622	0.4050	1.0928	0.9150	0.8695
40	16.2130	18.1198	5.6441	3.6575	99.5260	0.6205	1.5432	0.6480	0.8276
41	23.5594	25.7663	8.1506	3.6803	21.5009	0.4459	2.2146	0.4515	0.7977
42	149.9698	75.7171	22.0315	8.6670	17.6147	0.3287	2.5420	0.3934	0.8973
43	42.4323	25.5049	9.0316	5.9819	166.6754	0.8197	1.5098	0.6623	0.9567
44	2.9133	6.9450	2.8732	1.2910	118.7934	0.7590	2.2255	0.4493	0.8790
45	25.9238	21.6568	7.6777	4.2991	9.4030	0.6946	1.7859	0.5600	0.9410
46	12.7930	16.2559	6.1038	2.6686	80.3906	0.6084	2.2872	0.4372	0.8757
47	2.7022	5.9030	2.2077	1.5584	4.9131	0.9745	1.4167	0.7059	0.9624
48	69.8761	36.1485	11.2704	7.8940	30.6207	0.6720	1.4277	0.7004	0.9129
49	23.6439	22.4701	9.8381	3.0600	179.2425	0.5885	3.2151	0.3110	0.9195
50	29.0904	32.2006	7.9508	4.6585	135.7231	0.3526	1.7067	0.5859	0.7514
51	19.4218	18.8007	6.1075	4.0489	154.5846	0.6905	1.5085	0.6629	0.9020
52	31.4970	25.0441	8.0863	4.9594	144.2383	0.6311	1.6305	0.6133	0.8685
53	0.6333	2.6858	0.9573	0.8423	135.0000	1.0000	1.1366	0.8798	0.9677
54	69.8761	34.8779	11.9562	7.4413	177.6882	0.7218	1.6067	0.6224	0.9525
55	1.7311	5.0312	2.0346	1.0833	8.8251	0.8594	1.8782	0.5324	0.9535
56	12.0330	15.5337	6.2891	2.4361	28.6059	0.6267	2.5817	0.3873	0.9076
57	49.6099	33.2340	14.1202	4.4734	173.9283	0.5644	3.1565	0.3168	0.9503
58	12.3286	14.2510	4.6276	3.3921	158.2753	0.7628	1.3642	0.7330	0.9182
59	13.3841	15.8243	6.2245	2.7378	22.1019	0.6717	2.2736	0.4398	0.8806
60	214.4838	72.2300	20.8226	13.1151	171.9860	0.5166	1.5877	0.6298	0.9169
61	172.7693	80.6692	22.7752	9.6586	3.4282	0.3336	2.3580	0.4241	0.8550
62	14.2708	18.7217	8.0046	2.2700	1.7958	0.5116	3.5263	0.2836	0.9123
63	17.7329	18.0493	6.8200	3.3106	3.5463	0.6840	2.0600	0.4854	0.9052
64	0.8022	3.0968	1.1404	0.8957	102.8205	1.0000	1.2733	0.7854	0.9744
65	5.7421	9.2903	3.6685	1.9930	9.7605	0.8360	1.8407	0.5433	0.9315
66	143.7211	68.0001	16.6389	10.9978	93.4424	0.3906	1.5129	0.6610	0.7937
67	1.8577	4.8403	1.7190	1.3760	20.1664	0.9964	1.2493	0.8004	0.9072
68	2.8288	6.3638	2.5202	1.4292	3.6153	0.8778	1.7634	0.5671	0.9116
69	59.2364	31.9307	12.2444	6.1597	97.7011	0.7301	1.9878	0.5031	0.9486
70	15.5796	23.5912	6.9425	2.8573	169.4250	0.3518	2.4297	0.4116	0.7640
71	4.3910	8.6386	3.5220	1.5874	30.3637	0.7394	2.2187	0.4507	0.8927
72	2.4911	6.3139	2.6439	1.1996	7.0167	0.7852	2.2039	0.4537	0.9147
73	68.2717	38.4939	14.1522	6.1423	7.3580	0.5790	2.3041	0.4340	0.9274
74	154.2764	59.4904	16.5447	11.8727	57.9212	0.5478	1.3935	0.7176	0.9172
75	39.3080	27.3688	9.7110	5.1538	132.9247	0.6594	1.8842	0.5307	0.9168
76	9.4998	12.1962	4.4566	2.7140	14.6950	0.8026	1.6421	0.6090	0.9221
77	0.7600	2.9764	1.0990	0.8805	0.0000	1.0000	1.2483	0.8011	0.9474
78	53.0721	46.3433	14.8481	4.5510	170.8749	0.3105	3.2626	0.3065	0.8522
79	163.6917	90.0849	19.9938	10.4242	175.3753	0.2535	1.9180	0.5214	0.8024
80	17.7329	19.7637	7.9437	2.8423	3.6358	0.5705	2.7949	0.3578	0.9200
81	16.5507	16.9162	6.6748	3.1571	152.6777	0.7268	2.1142	0.4730	0.9289
82	14.3130	15.0024	4.5196	4.0322	85.2965	0.7991	1.1209	0.8922	0.9288
83	91.6623	43.7245	14.0372	8.3142	128.8152	0.6025	1.6884	0.5923	0.8925
84	52.4388	35.5175	10.9177	6.1155	155.3667	0.5224	1.7853	0.5601	0.8780
85	24.7416	25.6253	9.6105	3.2779	129.4364	0.4735	2.9319	0.3411	0.8254
86	149.5054	83.3686	18.2875	10.4091	23.8780	0.2703	1.7569	0.5692	0.8185
87	412.4169	127.5574	34.7293	15.1200	13.2398	0.3185	2.2969	0.4354	0.9029
88	3.8844	7.0653	2.3468	2.1074	105.7279	0.9778	1.1136	0.8980	0.9485
89	120.1616	51.7406	18.0960	8.4546	139.4550	0.5640	2.1404	0.4672	0.9316
90	22.4617	21.2252	7.1662	3.9908	46.4518	0.6265	1.7957	0.5569	0.9025
91	50.8766	30.0134	11.6127	5.5782	36.0790	0.7097	2.0818	0.4804	0.9266
92	4.3488	9.7718	4.4311	1.2496	174.5708	0.5723	3.5460	0.2820	0.8766
93	63.0785	36.8294	13.0908	6.1352	129.7297	0.5844	2.1337	0.4687	0.9294
94	115.6017	61.7446	18.1132	8.1260	173.9736	0.3810	2.2290	0.4486	0.8877
95	125.3970	49.0790	15.5014	10.2997	176.7355	0.6542	1.5050	0.6644	0.9277
96	45.4300	26.6673	8.8784	6.5151	133.7084	0.8028	1.3628	0.7338	0.9256
97	0.3800	1.9843	0.6956	0.6956	0.0000	1.0000	1.0000	1.0000	1.0000
98	38.0835	34.3052	11.5340	4.2041	4.1106	0.4067	2.7435	0.3645	0.7989
99	6.8398	10.8138	4.3603	1.9973	179.2563	0.7350	2.1831	0.4581	0.9205
100	11.2731	16.6462	6.6201	2.1681	21.6308	0.5112	3.0534	0.3275	0.8357
101	0.8444	3.2171	1.1593	0.9274	0.0000	1.0000	1.2500	0.8000	1.0000
102	144.6921	52.5369	21.1809	8.6978	175.5232	0.6588	2.4352	0.4106	0.9669
103	0.5067	2.3952	0.9274	0.6956	0.0000	1.0000	1.3333	0.7500	1.0000
104	0.8444	3.2171	1.1593	0.9274	0.0000	1.0000	1.2500	0.8000	1.0000
105	0.6755	2.8062	0.9274	0.9274	0.0000	1.0000	1.0000	1.0000	1.0000
106	14.6930	19.4731	8.7950	2.1271	14.2586	0.4869	4.1348	0.2419	0.9004
107	22.7150	22.4701	9.7378	2.9700	2.8862	0.5653	3.2787	0.3050	0.9357
108	44.9234	33.9356	13.6389	4.1937	171.3646	0.4902	3.2522	0.3075	0.9325
109	161.3273	53.4464	16.9770	12.0992	132.7405	0.7097	1.4031	0.7127	0.9471
110	25.6283	23.9231	8.9050	3.6643	0.8628	0.5627	2.4302	0.4115	0.9162
111	55.2676	36.3600	15.3753	4.5767	12.0327	0.5253	3.3594	0.2977	0.9138
112	4.0955	9.3110	4.2997	1.2128	175.5552	0.5936	3.5454	0.2821	0.9327
113	3.0399	7.5760	3.3182	1.1665	138.5043	0.6656	2.8446	0.3515	0.8727
114	58.8564	33.3630	12.7164	5.8930	22.5671	0.6645	2.1579	0.4634	0.9381
115	4.3488	8.6386	3.6659	1.5104	155.7500	0.7323	2.4270	0.4120	0.9035
116	423.4367	216.4785	40.6317	13.2689	13.5436	0.1135	3.0622	0.3266	0.7984
117	43.3190	37.2403	10.3287	5.3400	173.2932	0.3925	1.9342	0.5170	0.8095
118	37.1125	42.8940	15.2561	3.0973	6.2517	0.2535	4.9256	0.2030	0.7161
119	11.8219	13.7695	5.3217	2.8285	150.3134	0.7835	1.8815	0.5315	0.9287
120	1.3089	3.9685	1.3277	1.2552	30.9638	1.0000	1.0578	0.9454	0.9254
121	49.1455	45.3512	14.1479	4.4228	0.5906	0.3003	3.1988	0.3126	0.8441
122	35.6769	24.9530	9.0199	5.0361	142.9552	0.7200	1.7910	0.5583	0.9235
123	37.7458	29.9756	10.1939	4.7145	12.0746	0.5279	2.1622	0.4625	0.8543
124	7.4309	16.3969	7.3626	1.2851	4.4381	0.3473	5.7293	0.1745	0.8282
125	14.2286	19.7138	8.5747	2.1128	174.6727	0.4601	4.0585	0.2464	0.8619
126	7.4309	14.0309	6.4027	1.4777	166.4824	0.4743	4.3328	0.2308	0.8129
127	5.3199	9.9420	4.1662	1.6258	3.4658	0.6763	2.5625	0.3902	0.9164
128	3.1666	6.7747	2.4713	1.6314	27.9354	0.8670	1.5148	0.6601	0.9091
129	15.9596	21.3078	9.8842	2.0558	0.8097	0.4417	4.8079	0.2080	0.8475
130	5.5732	13.3002	6.3861	1.1112	179.2192	0.3959	5.7471	0.1740	0.8627
131	71.3961	56.9577	21.8989	4.1511	176.8936	0.2766	5.2755	0.1896	0.8390
132	13.3419	15.5337	5.6789	2.9913	147.5214	0.6948	1.8985	0.5267	0.9173
133	5.6999	9.1700	3.1598	2.2968	96.8022	0.8518	1.3758	0.7269	0.9122
134	43.2768	36.1812	16.7894	3.2819	177.8361	0.4154	5.1157	0.1955	0.9575
135	6.2910	13.1385	4.9671	1.6126	24.3664	0.4580	3.0802	0.3247	0.7198
136	35.0014	26.4180	10.2590	4.3440	11.1542	0.6302	2.3617	0.4234	0.9404
137	254.0451	109.0060	28.0254	11.5417	6.9418	0.2687	2.4282	0.4118	0.8862
138	32.2570	22.3996	7.8282	5.2465	148.2047	0.8079	1.4921	0.6702	0.9532
139	25.9238	20.8056	6.6259	4.9815	24.2538	0.7526	1.3301	0.7518	0.9446
140	37.4502	39.4069	13.7713	3.4625	7.6164	0.3031	3.9773	0.2514	0.8049
141	1.1822	3.7983	1.3362	1.1265	0.0000	1.0000	1.1861	0.8431	0.9655
142	146.5921	74.7335	16.5020	11.3106	108.4065	0.3298	1.4590	0.6854	0.8124
143	264.8960	76.1744	27.0876	12.4513	151.8380	0.5737	2.1755	0.4597	0.9205
144	261.2650	80.9064	26.3319	12.6331	159.2425	0.5016	2.0844	0.4798	0.9127
145	32.3837	30.0461	12.4629	3.3084	11.8950	0.4508	3.7671	0.2655	0.8741
146	17.0574	17.1070	6.0541	3.5873	117.9396	0.7324	1.6876	0.5925	0.9192
147	266.9226	82.4676	25.2906	13.4381	150.7072	0.4932	1.8820	0.5313	0.9098
148	40.9124	38.8172	17.5696	2.9648	5.2388	0.3412	5.9260	0.1687	0.9048
149	0.3800	1.9843	0.6956	0.6956	0.0000	1.0000	1.0000	1.0000	1.0000
150	57.6742	34.3758	11.0377	6.6529	6.6222	0.6133	1.6591	0.6027	0.9347
151	1.7733	5.4920	2.4907	0.9065	169.0044	0.7388	2.7477	0.3639	0.8842
152	36.1836	26.2563	8.3181	5.5386	150.2304	0.6596	1.5018	0.6659	0.9098
153	118.2617	51.1010	18.1318	8.3045	156.0815	0.5691	2.1834	0.4580	0.9163
154	31.6237	32.5909	9.5462	4.2179	13.8300	0.3741	2.2633	0.4418	0.7623
155	80.1781	45.0777	15.3921	6.6323	41.9757	0.4958	2.3208	0.4309	0.8741
156	179.3980	68.8185	20.5734	11.1025	33.7423	0.4760	1.8530	0.5397	0.9221
157	5.4043	9.2903	3.7600	1.8301	90.6582	0.7868	2.0546	0.4867	0.9209
158	334.8988	117.7650	31.5313	13.5233	136.0981	0.3035	2.3316	0.4289	0.7320
159	375.8534	95.8504	35.0411	13.6568	10.0346	0.5141	2.5658	0.3897	0.9532
160	1.5200	4.6701	1.8927	1.0225	118.2496	0.8758	1.8511	0.5402	0.9000
161	11.3153	14.9319	5.7311	2.5138	35.8251	0.6377	2.2798	0.4386	0.8673
162	258.0984	177.5289	22.0161	14.9264	165.6570	0.1029	1.4750	0.6780	0.6168
163	193.0354	83.6627	22.8540	10.7544	169.4634	0.3466	2.1251	0.4706	0.8669
164	13.2997	14.9525	5.2392	3.2321	145.8249	0.7475	1.6210	0.6169	0.8873
165	51.7632	39.7061	8.7851	7.5021	151.6932	0.4126	1.1710	0.8540	0.8637
166	21.3639	21.8184	9.4256	2.8859	177.7167	0.5640	3.2661	0.3062	0.9319
167	193.6265	75.4194	30.9767	7.9587	135.2275	0.4278	3.8922	0.2569	0.8757
168	9.4153	11.9761	3.9649	3.0235	150.4588	0.8249	1.3113	0.7626	0.9350
169	72.0294	42.6739	11.2579	8.1463	169.2218	0.4970	1.3820	0.7236	0.9003
170	206.2929	91.5379	25.9319	10.1288	159.3958	0.3094	2.5602	0.3906	0.9057
171	123.2015	61.3422	20.2590	7.7430	120.3246	0.4114	2.6164	0.3822	0.8446
172	3.5888	6.9450	2.5954	1.7606	113.3803	0.9350	1.4742	0.6783	0.9290
173	11.7375	15.0729	6.2462	2.3926	167.5541	0.6492	2.6106	0.3831	0.9221
174	44.7967	32.4705	12.4777	4.5711	162.1953	0.5339	2.7297	0.3663	0.8651
175	12.1175	18.0201	7.8912	1.9552	177.7552	0.4689	4.0361	0.2478	0.8817
176	25.1639	25.3141	9.0821	3.5278	154.9776	0.4935	2.5744	0.3884	0.8181
177	1.3511	4.2093	1.5984	1.0762	165.8710	0.9582	1.4853	0.6733	0.9552
178	7.2198	11.9056	4.0174	2.2882	13.6417	0.6401	1.7557	0.5696	0.8028
179	125.6504	87.2239	19.5420	8.1866	2.3283	0.2075	2.3871	0.4189	0.7851
180	3.0399	6.3638	2.3638	1.6374	11.4878	0.9433	1.4437	0.6927	0.9290
181	86.1735	51.2043	23.4037	4.6881	8.4382	0.4130	4.9921	0.2003	0.9134
182	29.1749	28.8339	12.8783	2.8844	8.8443	0.4410	4.4648	0.2240	0.8928
183	7.6420	12.7482	5.4157	1.7966	6.6702	0.5909	3.0143	0.3317	0.9005
184	38.1680	30.7975	11.7074	4.1510	19.5998	0.5057	2.8204	0.3546	0.8626
185	13.8908	15.7745	5.1939	3.4052	100.1347	0.7015	1.5253	0.6556	0.9164
186	47.4567	28.2200	9.7661	6.1871	140.2181	0.7488	1.5785	0.6335	0.9359
187	74.7738	55.7334	23.4846	4.0539	163.8607	0.3025	5.7930	0.1726	0.7601
188	4.8132	9.2405	4.0820	1.5013	1.6495	0.7084	2.7190	0.3678	0.9344
189	6.5865	14.9732	7.0090	1.1965	15.3007	0.3692	5.8580	0.1707	0.8254
190	2.3222	7.8872	3.6919	0.8009	162.3838	0.4691	4.6099	0.2169	0.8088
191	40.5746	37.6841	17.3623	2.9755	11.2815	0.3590	5.8351	0.1714	0.9019
192	61.0097	42.5037	17.1444	4.5309	14.1737	0.4244	3.7839	0.2643	0.8958
193	4.8977	9.6101	4.2652	1.4620	130.5941	0.6664	2.9173	0.3428	0.8889
194	53.4099	50.4821	22.7794	2.9853	12.6706	0.2634	7.6305	0.1311	0.7931
195	4.2221	8.7590	3.7030	1.4517	17.1477	0.6916	2.5508	0.3920	0.8850
196	42.3479	30.0668	10.8135	4.9862	175.7232	0.5887	2.1687	0.4611	0.9352
197	46.9922	29.4941	10.5530	5.6697	4.6453	0.6788	1.8613	0.5373	0.9365
198	11.6953	21.4780	9.6838	1.5377	10.3076	0.3186	6.2975	0.1588	0.8064
199	138.7812	82.4213	28.7031	6.1562	14.6295	0.2567	4.6625	0.2145	0.8610
200	18.3240	32.4328	15.2684	1.5281	170.8809	0.2189	9.9921	0.1001	0.8000
201	59.6164	42.5742	18.5104	4.1007	12.5443	0.4133	4.5139	0.2215	0.9238
202	2.4488	5.9528	2.3675	1.3170	29.0486	0.8684	1.7977	0.5563	0.9062
203	76.8426	61.3664	25.8530	3.7844	9.4366	0.2564	6.8314	0.1464	0.8763
204	53.3254	37.7546	16.9234	4.0120	172.5223	0.4701	4.2182	0.2371	0.9226
205	6.7554	11.6649	4.8432	1.7759	51.1703	0.6239	2.7271	0.3667	0.8815
206	243.9542	76.2862	24.2806	12.7926	0.3202	0.5268	1.8980	0.5269	0.9407
207	20.3506	25.7371	10.8256	2.3935	11.2245	0.3861	4.5229	0.2211	0.8669
208	4.8554	11.9968	5.6882	1.0868	171.2105	0.4239	5.2337	0.1911	0.8394
209	0.8866	3.2670	1.2572	0.8980	135.0000	1.0000	1.4000	0.7143	0.9333
210	227.9946	73.6210	28.2714	10.2680	17.1287	0.5286	2.7533	0.3632	0.9455
211	76.9693	66.2153	19.4023	5.0510	0.6938	0.2206	3.8413	0.2603	0.7720
212	33.9459	29.7555	11.6101	3.7227	176.0557	0.4818	3.1187	0.3206	0.8816
213	9.0353	12.5573	5.0171	2.2930	165.3410	0.7200	2.1880	0.4570	0.9165
214	8.4020	13.4497	5.6664	1.8879	10.9201	0.5837	3.0014	0.3332	0.8884
215	4.1799	9.0702	4.0760	1.3057	6.1330	0.6385	3.1217	0.3203	0.8959
216	6.5865	16.4468	8.1024	1.0350	170.1516	0.3060	7.8283	0.1277	0.8083
217	137.5145	50.5405	17.5979	9.9494	40.0396	0.6765	1.7687	0.5654	0.9529
218	89.0446	61.3956	12.9911	8.7271	14.6699	0.2969	1.4886	0.6718	0.8573
219	3.8421	7.5966	2.9770	1.6432	172.2853	0.8366	1.8117	0.5520	0.9333
220	38.2524	29.7057	11.4016	4.2717	178.9558	0.5447	2.6691	0.3747	0.9096
221	53.1565	37.0324	14.7396	4.5918	178.7932	0.4871	3.2100	0.3115	0.9038
222	463.8002	214.5719	58.5670	10.0830	163.1155	0.1266	5.8085	0.1722	0.7259
223	10.6397	17.8791	8.0184	1.6895	160.4277	0.4183	4.7461	0.2107	0.8571
224	25.3327	20.8555	7.1410	4.5168	28.9831	0.7319	1.5810	0.6325	0.9317
225	4.2643	7.5261	2.5848	2.1006	147.9691	0.9461	1.2305	0.8127	0.9182
226	81.5714	36.6421	12.2121	8.5047	7.9543	0.7635	1.4359	0.6964	0.9593
227	2.3644	6.7747	3.0112	0.9998	160.4423	0.6474	3.0119	0.3320	0.8358
228	7.4309	11.5153	4.8018	1.9704	3.5671	0.7042	2.4370	0.4103	0.9215
229	40.0679	29.6850	9.1789	5.5580	160.3835	0.5714	1.6515	0.6055	0.8466
230	249.2741	128.0133	49.9286	6.3568	11.2199	0.1912	7.8544	0.1273	0.7456
231	115.7706	108.1826	29.6148	4.9774	170.2350	0.1243	5.9499	0.1681	0.7125
232	54.5498	54.7911	22.2016	3.1284	166.9600	0.2283	7.0968	0.1409	0.7295
233	8.9087	17.4183	7.8303	1.4486	161.7692	0.3690	5.4055	0.1850	0.7858
234	18.8307	25.5170	11.4126	2.1008	169.5542	0.3634	5.4324	0.1841	0.8275
235	1.9422	5.0810	2.0537	1.2041	161.7889	0.9453	1.7056	0.5863	0.9388
236	3.6732	7.5966	3.2270	1.4493	174.7235	0.7999	2.2265	0.4491	0.9255
237	17.4374	29.0127	13.0082	1.7068	153.9867	0.2603	7.6216	0.1312	0.7564
238	7.5154	11.3950	4.5105	2.1215	24.7527	0.7273	2.1261	0.4703	0.9271
239	60.2075	44.8491	17.2269	4.4499	176.0669	0.3761	3.8713	0.2583	0.8735
240	259.9561	97.6680	32.8359	10.0800	2.8389	0.3425	3.2575	0.3070	0.8895
241	11.7375	15.3842	6.1123	2.4450	172.4783	0.6232	2.4999	0.4000	0.9298
242	3.7999	8.5389	3.9091	1.2377	174.3225	0.6549	3.1584	0.3166	0.9278
243	320.5013	160.9517	44.6150	9.1466	2.8820	0.1555	4.8778	0.2050	0.8217
244	31.2859	37.5551	16.6354	2.3946	179.5649	0.2788	6.9472	0.1439	0.8646
245	6.2487	12.2874	5.7302	1.3885	172.7967	0.5201	4.1270	0.2423	0.8970
246	113.4484	104.7625	32.4093	4.4570	0.5631	0.1299	7.2716	0.1375	0.6582
247	53.6210	36.9740	16.8359	4.0552	179.5605	0.4929	4.1517	0.2409	0.9390
248	0.3800	1.9843	0.6956	0.6956	0.0000	1.0000	1.0000	1.0000	1.0000
249	6.0376	11.4655	5.3043	1.4493	173.0213	0.5772	3.6599	0.2732	0.8994
250	194.3021	153.4875	42.2338	5.8577	174.0382	0.1036	7.2100	0.1387	0.7876
251	59.7008	44.0272	18.6055	4.0855	165.7795	0.3870	4.5540	0.2196	0.8755
252	8.5709	12.7275	5.2131	2.0933	24.8898	0.6649	2.4903	0.4016	0.8962
253	112.3507	72.8319	26.5116	5.3957	0.4070	0.2662	4.9134	0.2035	0.8238
254	46.2745	68.5350	18.5722	3.1724	4.1286	0.1238	5.8543	0.1708	0.6308
255	5.9954	12.8187	5.9313	1.2870	176.0304	0.4585	4.6086	0.2170	0.8820
256	55.9009	33.3630	12.4401	5.7214	176.3919	0.6311	2.1743	0.4599	0.9166
257	38.9702	32.6529	12.2239	4.0591	0.2968	0.4593	3.0114	0.3321	0.8716
258	132.6169	103.5659	50.2144	3.3626	177.6971	0.1554	14.9330	0.0670	0.8561
259	44.0367	70.9508	22.2376	2.5214	173.6448	0.1099	8.8196	0.1134	0.6418
260	21.0262	26.4095	11.6217	2.3036	178.7543	0.3788	5.0451	0.1982	0.9071
261	10.5975	20.6062	10.0310	1.3451	171.5359	0.3136	7.4572	0.1341	0.8465
262	0.3800	1.9843	0.6956	0.6956	0.0000	1.0000	1.0000	1.0000	1.0000
263	303.7395	185.0913	45.2627	8.5442	14.5814	0.1114	5.2975	0.1888	0.6794
264	28.3727	23.4915	9.9630	3.6259	170.2944	0.6461	2.7477	0.3639	0.9314
265	70.8894	52.6487	24.6714	3.6584	0.5113	0.3214	6.7437	0.1483	0.8823
266	50.7077	40.4489	14.2823	4.5205	176.9071	0.3895	3.1594	0.3165	0.8198
267	13.2575	22.8604	9.7322	1.7344	7.9439	0.3188	5.6111	0.1782	0.6986
268	6.5865	14.9938	7.3520	1.1407	179.9440	0.3682	6.4454	0.1551	0.8715
269	1051.8996	378.6005	56.0773	23.8835	5.8924	0.0922	2.3480	0.4259	0.8028
270	0.7600	3.0968	1.1523	0.8397	17.2961	0.9959	1.3723	0.7287	0.9474
271	16.1707	39.9091	19.1822	1.0734	13.4306	0.1276	17.8713	0.0560	0.7547
272	3.5466	8.0076	3.5364	1.2769	167.8059	0.6950	2.7695	0.3611	0.9081
273	48.1322	32.9812	11.8029	5.1922	24.0445	0.5560	2.2732	0.4399	0.8426
274	22.8839	21.2871	8.6441	3.3707	0.0529	0.6346	2.5645	0.3899	0.9140
275	7.3887	12.4576	5.4432	1.7283	4.2825	0.5983	3.1494	0.3175	0.9044
276	93.2667	43.3463	16.4911	7.2009	174.5147	0.6238	2.2901	0.4367	0.9426
277	32.7637	23.6617	7.9382	5.2551	2.7305	0.7354	1.5106	0.6620	0.9446
278	5.3621	8.3979	2.8751	2.3746	43.0187	0.9554	1.2108	0.8259	0.9304
279	8.0643	12.3871	5.3219	1.9293	12.8166	0.6604	2.7584	0.3625	0.9205
280	117.5861	65.5928	15.7986	9.4765	42.1480	0.3434	1.6671	0.5998	0.8861
281	8.5287	13.3294	5.4043	2.0093	13.3353	0.6032	2.6896	0.3718	0.9079
282	47.2456	54.2099	9.2795	6.4826	18.1056	0.2020	1.4314	0.6986	0.7162
283	0.7178	2.9764	1.1696	0.7813	24.9017	1.0000	1.4970	0.6680	0.9189
284	1.6044	4.9108	2.0267	1.0080	173.5249	0.8360	2.0106	0.4974	0.9157
285	70.9739	46.7628	17.6859	5.1095	11.4904	0.4079	3.4613	0.2889	0.8172
286	0.3800	1.9843	0.6956	0.6956	0.0000	1.0000	1.0000	1.0000	1.0000
287	164.4939	120.3340	27.4395	7.6328	7.2492	0.1428	3.5949	0.2782	0.5878
288	2.5333	5.7826	1.9684	1.6386	177.0005	0.9520	1.2013	0.8324	0.9231
289	119.4861	92.3306	19.4142	7.8362	172.2562	0.1761	2.4775	0.4036	0.7512
290	19.9284	18.9211	7.4096	3.4244	6.0376	0.6995	2.1637	0.4622	0.9300
291	287.3577	145.5826	19.8247	18.4555	42.0284	0.1704	1.0742	0.9309	0.6605
292	31.9615	30.5155	11.6068	3.5061	52.8835	0.4313	3.3105	0.3021	0.8787
293	94.3222	71.9565	14.2925	8.4027	29.1997	0.2289	1.7009	0.5879	0.7888
294	3.2088	7.4763	3.1821	1.2839	17.4686	0.7214	2.4784	0.4035	0.8837
295	109.4796	51.5120	14.5151	9.6033	25.6433	0.5185	1.5115	0.6616	0.8975
296	215.9194	111.9981	22.8846	12.0132	2.8079	0.2163	1.9050	0.5249	0.7871
297	5.7843	10.0916	4.0933	1.7992	34.0187	0.7137	2.2750	0.4396	0.8896
298	172.2204	92.8619	20.4588	10.7180	3.4466	0.2510	1.9088	0.5239	0.8416
299	0.5067	2.3952	0.9274	0.6956	0.0000	1.0000	1.3333	0.7500	1.0000
300	230.7390	152.0496	27.0248	10.8710	6.6445	0.1254	2.4860	0.4023	0.7212
301	32.6792	28.2613	7.9535	5.2315	173.6664	0.5142	1.5203	0.6578	0.8706
302	2.2377	6.1230	2.4850	1.1465	43.6011	0.7500	2.1674	0.4614	0.8281
303	245.8542	100.1181	26.7204	11.7151	94.9478	0.3082	2.2809	0.4384	0.7393
304	8.7820	12.1257	5.0343	2.2211	125.0814	0.7506	2.2666	0.4412	0.9043
305	56.5342	53.6786	24.3402	2.9573	165.1233	0.2466	8.2305	0.1215	0.8475
306	103.1042	60.4120	24.6406	5.3276	69.7788	0.3550	4.6250	0.2162	0.8965
307	8.2331	12.4370	4.9675	2.1102	10.6761	0.6689	2.3540	0.4248	0.9007
308	4.2643	7.8872	2.6649	2.0374	9.8867	0.8614	1.3080	0.7645	0.9099
309	239.5632	97.1210	22.2408	13.7145	26.0758	0.3192	1.6217	0.6166	0.8950
310	0.3800	1.9843	0.6956	0.6956	0.0000	1.0000	1.0000	1.0000	1.0000
311	285.3733	88.8521	27.0997	13.4078	7.2533	0.4542	2.0212	0.4948	0.9268
312	213.6394	107.9519	28.7021	9.4772	28.1285	0.2304	3.0286	0.3302	0.7111
313	1.6466	5.3011	2.3944	0.8756	139.7650	0.7363	2.7346	0.3657	0.8571
314	1.1400	3.6780	1.3254	1.0951	167.5084	1.0000	1.2104	0.8262	0.9474
315	9.3309	12.5865	4.9707	2.3901	35.9580	0.7402	2.0797	0.4808	0.9170
316	12.1597	16.2146	5.7763	2.6803	174.9106	0.5812	2.1551	0.4640	0.8101
317	1.4355	4.8902	2.2698	0.8052	134.9999	0.7543	2.8188	0.3548	0.8718
318	0.6333	2.6858	0.9573	0.8423	45.0006	1.0000	1.1366	0.8798	0.9677
319	201.9863	97.7521	19.1862	13.4043	14.4723	0.2656	1.4313	0.6986	0.8860
320	83.5558	77.9884	19.6042	5.4267	13.8830	0.1726	3.6125	0.2768	0.7422
321	73.5916	36.3771	12.8526	7.2903	33.4104	0.6988	1.7630	0.5672	0.9439
322	95.0822	45.1603	16.4703	7.3504	179.3421	0.5859	2.2407	0.4463	0.9622
323	0.3800	1.9843	0.6956	0.6956	0.0000	1.0000	1.0000	1.0000	1.0000
324	0.6333	2.6858	0.9573	0.8423	45.0006	1.0000	1.1366	0.8798	0.9677
325	192.0221	101.8858	18.3561	13.3193	0.0765	0.2325	1.3782	0.7256	0.8517
326	1.8577	4.8403	1.8056	1.3100	59.0957	0.9964	1.3784	0.7255	0.9167
327	96.7288	57.9171	23.2177	5.3045	15.4069	0.3624	4.3770	0.2285	0.9124
328	170.6160	142.7664	26.1362	8.3117	14.6420	0.1052	3.1445	0.3180	0.6177
329	5.4888	14.4419	6.7984	1.0280	17.1311	0.3307	6.6135	0.1512	0.8333
330	18.4929	22.2586	9.4351	2.4956	66.6955	0.4691	3.7807	0.2645	0.8975
331	27.1905	23.7821	9.7134	3.5641	10.2840	0.6041	2.7253	0.3669	0.9293
332	5.0665	8.6386	2.7154	2.3757	115.4259	0.8532	1.1430	0.8749	0.9057
333	15.6641	16.8165	6.2204	3.2062	31.9222	0.6961	1.9401	0.5154	0.9275
334	119.9927	58.9299	24.4807	6.2408	163.0961	0.4342	3.9227	0.2549	0.9004
335	5.4888	8.9997	3.3951	2.0584	1.4314	0.8516	1.6494	0.6063	0.9353
336	39.2657	29.1829	10.2417	4.8815	29.6346	0.5794	2.0981	0.4766	0.8485
337	46.4011	45.9908	15.1459	3.9007	176.7327	0.2757	3.8829	0.2575	0.6921
338	27.6971	28.6637	9.8850	3.5675	8.7005	0.4236	2.7708	0.3609	0.8074
339	60.7141	39.5273	16.7750	4.6083	9.7407	0.4883	3.6402	0.2747	0.8766
340	90.5223	84.1150	13.5427	8.5106	19.3574	0.1608	1.5913	0.6284	0.6950
341	14.9463	15.7039	5.6973	3.3402	53.7045	0.7616	1.7057	0.5863	0.9316
342	35.7614	24.8946	9.4979	4.7940	62.2192	0.7251	1.9812	0.5047	0.9385
343	37.9147	32.7113	13.3181	3.6247	15.9720	0.4453	3.6742	0.2722	0.8817
344	35.2969	35.8786	16.4242	2.7363	160.9004	0.3446	6.0024	0.1666	0.8913
345	15.7063	17.2979	5.6640	3.5307	13.3891	0.6596	1.6042	0.6234	0.8784
346	39.1813	35.4177	15.7841	3.1606	18.7789	0.3925	4.9941	0.2002	0.9220
347	20.4351	22.3583	8.7175	2.9847	20.7248	0.5137	2.9208	0.3424	0.9038
348	104.5820	52.9151	18.9464	7.0281	158.5388	0.4694	2.6958	0.3709	0.9030
349	51.5943	37.1406	8.7154	7.5374	10.3542	0.4700	1.1563	0.8648	0.8492
350	3.1244	6.3638	2.1736	1.8302	24.9422	0.9695	1.1876	0.8420	0.9308
351	26.7683	29.5646	8.0910	4.2124	145.5584	0.3848	1.9208	0.5206	0.7472
352	29.2593	36.5680	7.2148	5.1636	37.5011	0.2750	1.3972	0.7157	0.6562
353	1.1822	3.7983	1.3362	1.1265	90.0000	1.0000	1.1861	0.8431	0.9655
354	39.0969	37.4932	15.5796	3.1952	3.4488	0.3495	4.8760	0.2051	0.8231
355	4.4332	8.0076	3.0978	1.8221	165.7199	0.8688	1.7001	0.5882	0.9502
356	19.7595	20.1746	7.9760	3.1543	2.8107	0.6101	2.5286	0.3955	0.9323
357	0.8022	3.0968	1.1404	0.8957	102.8205	1.0000	1.2733	0.7854	0.9744
358	2.9977	6.4841	2.4755	1.5418	24.1163	0.8960	1.6056	0.6228	0.9404
359	0.3800	1.9843	0.6956	0.6956	0.0000	1.0000	1.0000	1.0000	1.0000
360	3.1666	7.7669	3.2803	1.2291	25.6683	0.6596	2.6688	0.3747	0.8671
361	14.4819	16.9867	6.5522	2.8141	19.6621	0.6307	2.3283	0.4295	0.9050
362	2.1955	5.3716	1.9372	1.4430	179.3468	0.9562	1.3424	0.7449	0.9204
