# Supplementary material for: Visualization of porosity and pore size gradients in electrospun scaffolds using laser metrology
Source: PLoS One. 2023 Mar 9;18(3):e0282903. doi: 10.1371/journal.pone.0282903 (PMC9997878; doi:10.1371/journal.pone.0282903)
Supplement: S1 Data — (GZ) [file pone.0282903.s002.gz › data/PoreDiameter/RPM200 (2)_T8.tif.csv]

	Area	Perim.	Major	Minor	Angle	Circ.	AR	Round	Solidity
1	101.2043	89.0707	34.8344	3.6991	6.2357	0.1603	9.4169	0.1062	0.8157
2	24.7416	23.4502	9.4239	3.3428	41.4828	0.5654	2.8192	0.3547	0.9178
3	14.4819	15.8948	6.0359	3.0549	22.4024	0.7203	1.9758	0.5061	0.9147
4	77.4337	60.2660	28.8857	3.4132	177.0626	0.2679	8.4630	0.1182	0.8144
5	13.8063	15.7951	6.4670	2.7182	8.7345	0.6954	2.3791	0.4203	0.9263
6	76.5049	69.9088	32.0759	3.0368	176.5682	0.1967	10.5623	0.0947	0.8865
7	2.5755	5.9030	2.2059	1.4866	15.8852	0.9288	1.4839	0.6739	0.9457
8	88.7068	51.4244	21.3491	5.2904	177.7559	0.4215	4.0354	0.2478	0.8923
9	2.4488	7.2562	3.4074	0.9151	174.8898	0.5845	3.7237	0.2686	0.8788
10	27.7816	22.2792	8.9729	3.9422	12.1129	0.7033	2.2761	0.4393	0.9509
11	27.1060	26.9906	12.0698	2.8594	4.9879	0.4676	4.2211	0.2369	0.9441
12	0.6333	2.8062	1.1593	0.6956	0.0000	1.0000	1.6667	0.6000	1.0000
13	3.2088	8.6094	4.0378	1.0118	4.9444	0.5440	3.9905	0.2506	0.9212
14	1.2244	4.0889	1.5718	0.9919	14.1484	0.9203	1.5847	0.6310	0.9062
15	3.7577	10.6642	5.3188	0.8995	176.2497	0.4152	5.9128	0.1691	0.8725
16	1.7733	5.8531	2.7268	0.8280	176.0801	0.6505	3.2932	0.3037	0.9333
17	39.8146	32.1507	12.4782	4.0626	15.2678	0.4840	3.0715	0.3256	0.8624
18	14.7352	16.4760	6.4599	2.9043	26.2888	0.6821	2.2243	0.4496	0.9233
19	1.5200	5.3218	2.3526	0.8226	171.6784	0.6744	2.8598	0.3497	0.8372
20	6.3754	17.5301	8.8622	0.9160	179.9388	0.2607	9.6754	0.1034	0.8604
21	1.9844	5.9735	2.7430	0.9211	179.0018	0.6989	2.9780	0.3358	0.9895
22	113.4907	57.2070	25.0182	5.7758	11.0532	0.4358	4.3315	0.2309	0.9358
23	2.1533	7.0860	3.3352	0.8220	4.9789	0.5389	4.0572	0.2465	0.9189
24	8.1487	15.5252	7.3370	1.4141	3.3188	0.4248	5.1885	0.1927	0.9369
25	100.6554	80.4904	29.3307	4.3694	3.9953	0.1952	6.7127	0.1490	0.7434
26	12.5397	16.7958	6.9835	2.2863	36.9382	0.5586	3.0545	0.3274	0.8839
27	629.5607	228.7659	50.4982	15.8735	7.1896	0.1512	3.1813	0.3143	0.8069
28	13.2152	15.7246	5.7410	2.9309	3.5424	0.6716	1.9588	0.5105	0.9125
29	3.1666	8.1280	3.6312	1.1103	11.9451	0.6023	3.2703	0.3058	0.8671
30	26.8527	24.1724	9.9717	3.4287	24.3801	0.5775	2.9083	0.3438	0.9145
31	1.0978	3.9187	1.5842	0.8823	6.6926	0.8983	1.7956	0.5569	0.9630
32	37.7036	28.9835	9.4203	5.0960	6.2462	0.5640	1.8486	0.5410	0.8759
33	36.9436	26.1566	10.3021	4.5659	30.9599	0.6786	2.2563	0.4432	0.9475
34	1.3089	4.3296	1.8203	0.9155	2.6312	0.8774	1.9883	0.5029	0.9841
35	18.7884	29.3154	11.0693	2.1611	12.5994	0.2747	5.1220	0.1952	0.7109
36	35.2969	27.8297	10.9764	4.0944	38.9766	0.5727	2.6808	0.3730	0.9232
37	17.6485	17.8584	6.2941	3.5701	25.0791	0.6954	1.7630	0.5672	0.9048
38	9.1620	20.6767	10.2436	1.1388	6.4837	0.2693	8.9950	0.1112	0.8314
39	61.2208	49.4487	10.6857	7.2947	139.2603	0.3146	1.4649	0.6827	0.7715
40	75.9982	38.5936	14.1299	6.8482	16.4208	0.6412	2.0633	0.4847	0.9506
41	88.2001	51.4208	18.9611	5.9227	34.4039	0.4192	3.2014	0.3124	0.8796
42	1.1400	4.2093	1.8108	0.8015	9.3793	0.8085	2.2592	0.4426	0.9153
43	1.8577	5.0810	1.8944	1.2486	62.2032	0.9042	1.5173	0.6591	0.9072
44	5.3621	9.2903	3.7856	1.8035	179.5266	0.7807	2.0991	0.4764	0.9137
45	4.0532	8.5183	3.6431	1.4166	26.3551	0.7020	2.5718	0.3888	0.8767
46	18.4085	18.9709	7.7609	3.0201	55.0564	0.6428	2.5698	0.3891	0.9140
47	3.1666	6.9450	2.6947	1.4962	39.0135	0.8250	1.8010	0.5552	0.8876
48	3.4621	6.9450	2.5986	1.6964	46.8622	0.9020	1.5319	0.6528	0.9162
49	90.0157	62.3756	22.9200	5.0005	22.9077	0.2907	4.5836	0.2182	0.8128
50	27.6127	25.2557	10.8805	3.2312	11.0035	0.5440	3.3673	0.2970	0.9102
51	2.3222	5.9528	2.3917	1.2362	29.1583	0.8235	1.9346	0.5169	0.8871
52	13.1308	16.3556	6.6264	2.5230	17.1002	0.6168	2.6264	0.3808	0.9014
53	29.3438	25.6374	11.4393	3.2661	7.0487	0.5610	3.5024	0.2855	0.9230
54	73.9294	35.9576	14.1714	6.6422	27.0787	0.7185	2.1335	0.4687	0.9496
55	1.2666	4.0889	1.5947	1.0113	69.1169	0.9520	1.5769	0.6341	0.9375
56	1.8577	5.3716	2.1966	1.0768	27.4206	0.8091	2.0400	0.4902	0.8889
57	12.8775	14.6826	6.2667	2.6164	1.8405	0.7506	2.3952	0.4175	0.9621
58	1.6044	4.7905	1.9793	1.0321	8.9090	0.8786	1.9177	0.5214	0.9268
59	8.4442	12.2169	5.2154	2.0615	11.3640	0.7110	2.5299	0.3953	0.9302
60	2.8710	7.0653	3.0134	1.2131	23.5919	0.7227	2.4841	0.4026	0.8947
61	10.8931	16.9162	7.6025	1.8243	56.4835	0.4784	4.1673	0.2400	0.8459
62	65.1896	41.3791	16.4692	5.0398	34.1942	0.4784	3.2678	0.3060	0.8956
63	321.2613	178.4626	37.1747	11.0032	11.7468	0.1268	3.3785	0.2960	0.7744
64	1.0555	3.6780	1.4127	0.9514	28.0186	0.9805	1.4849	0.6735	0.9259
65	29.8926	27.6302	9.8028	3.8826	8.5161	0.4920	2.5248	0.3961	0.7977
66	73.0427	46.3106	12.0178	7.7386	24.6861	0.4280	1.5530	0.6439	0.7781
67	10.4709	12.3166	4.2587	3.1305	169.8321	0.8674	1.3604	0.7351	0.9306
68	69.0739	39.2161	12.4950	7.0386	118.5922	0.5644	1.7752	0.5633	0.9069
69	5.6576	11.2247	4.9439	1.4571	14.5100	0.5643	3.3930	0.2947	0.8730
70	106.3975	96.4487	15.5660	8.7029	20.3651	0.1437	1.7886	0.5591	0.5950
71	49.1877	33.3423	13.1917	4.7475	21.8796	0.5560	2.7786	0.3599	0.9283
72	4.3488	9.0702	3.9202	1.4124	8.1444	0.6643	2.7755	0.3603	0.9406
73	123.3704	70.6033	18.6551	8.4202	5.3163	0.3110	2.2155	0.4514	0.8161
74	6.6287	10.0417	3.8636	2.1845	13.9551	0.8261	1.7686	0.5654	0.9181
75	4.5599	7.6465	2.6543	2.1874	50.9844	0.9800	1.2134	0.8241	0.9391
76	6.9665	9.8715	3.4057	2.6045	43.5390	0.8984	1.3076	0.7648	0.9348
77	28.2460	24.8533	9.8571	3.6485	32.6303	0.5746	2.7016	0.3701	0.9108
78	4.6021	7.8872	2.9136	2.0111	162.1301	0.9296	1.4488	0.6902	0.9437
79	12.2019	14.5416	5.0191	3.0954	36.3772	0.7251	1.6215	0.6167	0.9117
80	110.7463	53.5874	21.9027	6.4379	13.9702	0.4846	3.4022	0.2939	0.9512
81	37.7458	27.3688	10.0285	4.7923	38.9122	0.6332	2.0927	0.4779	0.9396
82	73.3805	48.7934	17.9711	5.1990	43.4744	0.3873	3.4567	0.2893	0.8018
83	1.4777	4.3795	1.6748	1.1234	31.7712	0.9682	1.4908	0.6708	0.9333
84	30.5682	23.2009	8.0662	4.8252	176.9274	0.7136	1.6717	0.5982	0.9330
85	1.3933	4.4999	1.8285	0.9702	16.0496	0.8647	1.8846	0.5306	0.9167
86	4.8554	8.7091	3.1133	1.9857	4.0932	0.8044	1.5679	0.6378	0.9163
87	2.1955	5.9528	2.4914	1.1220	17.9801	0.7786	2.2205	0.4504	0.8667
88	115.1373	48.7265	18.0756	8.1102	35.1436	0.6094	2.2287	0.4487	0.9527
89	160.5251	66.0536	23.6103	8.6567	35.5767	0.4623	2.7274	0.3666	0.9047
90	35.6347	27.5597	10.7383	4.2252	18.4971	0.5896	2.5415	0.3935	0.9194
91	50.1588	34.0353	14.2095	4.4945	4.5272	0.5441	3.1615	0.3163	0.9351
92	113.1107	49.8183	19.3648	7.4371	15.9356	0.5727	2.6038	0.3841	0.9365
93	3.2933	6.8951	2.6061	1.6089	13.3188	0.8705	1.6198	0.6174	0.9398
94	63.6274	41.3827	17.3679	4.6645	7.7869	0.4669	3.7234	0.2686	0.9002
95	42.3479	25.7870	8.0109	6.7307	13.1052	0.8003	1.1902	0.8402	0.9471
96	12.7086	16.0152	6.6336	2.4392	13.1977	0.6226	2.7196	0.3677	0.9290
97	12.2864	15.8742	6.1831	2.5300	62.9594	0.6127	2.4439	0.4092	0.8981
98	151.0675	65.0494	25.1090	7.6604	37.6991	0.4486	3.2778	0.3051	0.9086
99	7.0509	9.9919	3.4390	2.6105	173.1200	0.8875	1.3174	0.7591	0.9382
100	55.4787	35.6172	12.8748	5.4865	42.9765	0.5496	2.3466	0.4261	0.9046
101	0.6333	2.8062	1.1593	0.6956	0.0000	1.0000	1.6667	0.6000	1.0000
102	16.8040	25.3347	11.9230	1.7945	25.7981	0.3290	6.6443	0.1505	0.8541
103	277.9423	124.8510	29.3092	12.0743	47.7210	0.2241	2.4274	0.4120	0.8752
104	1.6466	5.6124	2.5090	0.8356	13.7372	0.6569	3.0027	0.3330	0.8667
105	45.8100	34.3964	14.7048	3.9665	12.5422	0.4866	3.7072	0.2697	0.9027
106	7.4309	11.5153	4.6628	2.0291	7.8872	0.7042	2.2980	0.4352	0.9096
107	54.7609	34.9363	13.2703	5.2541	167.0410	0.5638	2.5257	0.3959	0.9038
108	5.7843	13.5701	6.1621	1.1952	8.8038	0.3947	5.1557	0.1940	0.8083
109	3.2933	7.5966	3.3020	1.2699	11.1263	0.7171	2.6002	0.3846	0.8966
110	51.2988	41.1797	17.7094	3.6882	24.4695	0.3801	4.8017	0.2083	0.9064
111	10.4286	17.8292	8.0688	1.6456	12.7444	0.4123	4.9032	0.2039	0.7917
112	91.8734	43.8363	13.4552	8.6938	171.3348	0.6008	1.5477	0.6461	0.9283
113	3.2088	7.9371	3.4996	1.1674	29.8973	0.6401	2.9977	0.3336	0.8588
114	10.5975	14.6826	6.5023	2.0751	11.1413	0.6177	3.1335	0.3191	0.9245
115	4.3488	7.8167	3.0455	1.8181	21.3112	0.8944	1.6751	0.5970	0.9156
116	81.1070	45.4680	17.6238	5.8596	33.5312	0.4930	3.0077	0.3325	0.9387
117	53.4521	32.3210	8.7061	7.8172	100.8797	0.6430	1.1137	0.8979	0.9098
118	17.3107	22.1090	10.2759	2.1449	13.2744	0.4450	4.7909	0.2087	0.8991
119	50.5388	35.8992	14.9895	4.2929	14.9490	0.4928	3.4917	0.2864	0.9162
120	2.1955	5.2513	1.8419	1.5176	31.9185	1.0000	1.2137	0.8239	0.9123
121	76.5471	46.4602	19.3780	5.0296	31.4957	0.4456	3.8528	0.2596	0.8991
122	137.9367	69.8519	26.2422	6.6925	27.8692	0.3552	3.9211	0.2550	0.8718
123	14.7774	21.6981	10.0342	1.8751	13.4839	0.3944	5.3513	0.1869	0.8383
124	5.1932	12.0466	5.4927	1.2038	15.8799	0.4497	4.5627	0.2192	0.8542
125	19.7595	26.1068	11.5055	2.1867	18.5196	0.3643	5.2616	0.1901	0.7905
126	6.8821	15.2139	7.0593	1.2413	11.7343	0.3736	5.6871	0.1758	0.8380
127	13.6375	20.8762	9.7530	1.7803	15.2305	0.3932	5.4782	0.1825	0.8849
128	52.3121	35.8992	14.2021	4.6899	16.3821	0.5101	3.0283	0.3302	0.9104
129	63.0785	46.0285	18.7774	4.2772	36.0590	0.3741	4.3902	0.2278	0.8638
130	33.3970	29.8139	13.2652	3.2056	31.0012	0.4721	4.1382	0.2417	0.9108
131	2.4066	6.3139	2.6835	1.1419	11.1847	0.7586	2.3501	0.4255	0.9048
132	197.2576	75.6929	31.1894	8.0526	27.3689	0.4326	3.8732	0.2582	0.9541
133	23.1372	38.3443	18.7399	1.5720	18.1953	0.1978	11.9210	0.0839	0.7983
134	18.0707	24.7742	10.9255	2.1059	19.0642	0.3700	5.1880	0.1928	0.8789
135	1.3511	4.5497	1.9478	0.8832	31.3723	0.8202	2.2055	0.4534	0.8649
136	20.0973	30.1458	11.7553	2.1768	27.5894	0.2779	5.4003	0.1852	0.6611
137	14.6085	19.6020	8.4373	2.2045	55.4820	0.4778	3.8273	0.2613	0.8804
138	0.6333	2.6858	0.9573	0.8423	45.0006	1.0000	1.1366	0.8798	0.9677
139	5.0665	11.9263	5.5181	1.1691	15.4888	0.4476	4.7201	0.2119	0.8481
140	130.3791	122.5006	23.6060	7.0323	8.4639	0.1092	3.3568	0.2979	0.5959
141	21.4484	24.3632	10.1687	2.6856	21.2297	0.4541	3.7864	0.2641	0.9039
142	3.0399	7.1152	3.0564	1.2664	39.5827	0.7546	2.4135	0.4143	0.8889
143	0.8022	3.0968	1.1404	0.8957	12.8205	1.0000	1.2733	0.7854	0.9744
144	2.0688	5.2513	2.0149	1.3073	22.9277	0.9428	1.5413	0.6488	0.9074
145	99.5999	46.5428	18.3405	6.9144	13.6184	0.5778	2.6525	0.3770	0.9343
146	5.6999	12.0260	4.3953	1.6512	30.1699	0.4953	2.6619	0.3757	0.7143
147	30.8637	22.4288	7.7584	5.0651	32.0772	0.7710	1.5317	0.6529	0.9457
148	3.6732	8.1280	3.5211	1.3283	9.7112	0.6987	2.6509	0.3772	0.9110
149	8.2331	17.8791	7.9929	1.3115	19.4939	0.3237	6.0944	0.1641	0.7784
150	4.5177	9.4605	4.0065	1.4357	26.5508	0.6343	2.7907	0.3583	0.8770
151	22.1661	27.3981	9.1212	3.0942	40.9629	0.3711	2.9479	0.3392	0.7883
152	1.1400	3.7983	1.3978	1.0384	23.2898	0.9929	1.3461	0.7429	0.9474
153	4.0955	7.8167	3.1883	1.6355	154.0516	0.8423	1.9494	0.5130	0.9065
154	86.0469	48.4943	20.1360	5.4409	26.6737	0.4598	3.7008	0.2702	0.9308
155	2.6599	7.9577	3.6387	0.9308	11.8467	0.5278	3.9093	0.2558	0.8456
156	31.8348	22.7899	7.1160	5.6961	44.1905	0.7702	1.2493	0.8005	0.9384
157	67.3851	39.9589	17.2922	4.9616	11.0089	0.5303	3.4852	0.2869	0.9217
158	6.5443	11.8351	5.3168	1.5672	37.3663	0.5871	3.3925	0.2948	0.8782
159	37.7458	28.4521	10.4796	4.5860	62.0591	0.5859	2.2851	0.4376	0.8967
160	190.2066	89.9439	27.4524	8.8218	41.7439	0.2955	3.1119	0.3213	0.8647
161	167.1116	57.7967	22.3454	9.5220	22.5754	0.6287	2.3467	0.4261	0.9463
162	0.7600	2.9764	1.0990	0.8805	0.0000	1.0000	1.2483	0.8011	0.9474
163	41.5879	37.7339	16.6619	3.1780	10.5976	0.3670	5.2429	0.1907	0.9210
164	19.2951	18.5101	6.2423	3.9356	55.7928	0.7077	1.5861	0.6305	0.9251
165	1.8577	5.4920	2.1968	1.0767	26.3606	0.7740	2.0402	0.4901	0.8889
166	26.0927	23.1097	8.9397	3.7163	18.9201	0.6140	2.4055	0.4157	0.9176
167	0.6333	2.6858	0.9573	0.8423	45.0006	1.0000	1.1366	0.8798	0.9677
168	4.3910	9.2405	4.0233	1.3896	11.1839	0.6462	2.8953	0.3454	0.8966
169	17.7751	25.9572	12.1793	1.8582	17.3185	0.3315	6.5542	0.1526	0.8609
170	119.9927	92.3477	23.1695	6.5940	54.4125	0.1768	3.5137	0.2846	0.7643
171	52.1432	54.5504	23.2487	2.8557	12.3023	0.2202	8.1412	0.1228	0.6697
172	10.5553	15.9653	7.0990	1.8931	8.7829	0.5204	3.7498	0.2667	0.9091
173	59.6164	48.2072	17.8942	4.2419	5.3843	0.3224	4.2184	0.2371	0.8800
174	6.1643	12.2959	5.6997	1.3770	35.2743	0.5124	4.1391	0.2416	0.8614
175	55.8587	43.2430	17.5162	4.0603	26.3531	0.3754	4.3140	0.2318	0.9087
176	76.2515	49.5242	20.2424	4.7962	48.1612	0.3907	4.2205	0.2369	0.9147
177	11.9486	15.2638	6.5659	2.3170	8.2650	0.6445	2.8337	0.3529	0.9144
178	51.3410	37.5601	14.1461	4.6210	42.9285	0.4573	3.0612	0.3267	0.9098
179	81.4870	45.8790	18.2160	5.6957	26.9731	0.4865	3.1982	0.3127	0.9259
180	372.3068	109.6733	41.6283	11.3873	2.9785	0.3890	3.6557	0.2735	0.9310
181	14.7774	17.1569	6.0197	3.1256	31.1186	0.6309	1.9260	0.5192	0.8895
182	23.3483	23.8526	10.3078	2.8840	13.5268	0.5157	3.5741	0.2798	0.9224
183	5.0243	10.3323	4.4463	1.4388	31.5966	0.5914	3.0904	0.3236	0.8655
184	380.8777	96.4693	35.8013	13.5455	19.2258	0.5143	2.6430	0.3784	0.9468
185	5.9110	10.1621	4.1317	1.8215	15.9350	0.7193	2.2682	0.4409	0.9003
186	6.7554	12.9184	5.8177	1.4785	17.4890	0.5087	3.9350	0.2541	0.8602
187	50.4544	29.1829	9.7172	6.6110	34.9616	0.7445	1.4698	0.6803	0.9477
188	4.5599	9.5603	4.2764	1.3576	51.9794	0.6269	3.1499	0.3175	0.8780
189	0.5067	2.3952	0.9274	0.6956	0.0000	1.0000	1.3333	0.7500	1.0000
190	69.7495	51.5704	22.5550	3.9374	28.5766	0.3296	5.7284	0.1746	0.9057
191	2.4488	5.7121	2.2660	1.3759	42.7343	0.9431	1.6469	0.6072	0.9134
192	11.2731	17.9995	7.9364	1.8085	17.0709	0.4373	4.3883	0.2279	0.8826
193	25.7972	24.8240	9.6102	3.4178	161.0463	0.5261	2.8118	0.3556	0.8654
194	0.5067	2.3952	0.9274	0.6956	90.0000	1.0000	1.3333	0.7500	1.0000
195	3.5466	9.7305	4.4995	1.0036	38.0908	0.4707	4.4834	0.2230	0.7887
196	1.7311	4.7905	1.7678	1.2468	9.7692	0.9479	1.4180	0.7052	0.9213
197	82.9225	50.1588	15.4120	6.8505	165.6948	0.4142	2.2497	0.4445	0.7913
198	7.4309	11.5445	4.8924	1.9339	53.0440	0.7006	2.5298	0.3953	0.9072
199	39.3924	32.4000	13.3356	3.7610	29.0370	0.4716	3.5457	0.2820	0.9094
200	10.1331	18.7594	8.5042	1.5171	53.2496	0.3618	5.6055	0.1784	0.8262
201	14.9885	24.2308	11.1552	1.7108	49.6426	0.3208	6.5205	0.1534	0.7960
202	34.2414	27.0989	8.0362	5.4251	32.5983	0.5859	1.4813	0.6751	0.8711
203	26.4727	29.0746	12.5714	2.6812	11.7476	0.3935	4.6888	0.2133	0.8819
204	13.5952	18.1989	7.8227	2.2128	153.4837	0.5158	3.5352	0.2829	0.8111
205	5.5310	10.9840	4.9829	1.4133	164.1963	0.5761	3.5257	0.2836	0.8822
206	8.7820	14.1805	5.1236	2.1824	58.4901	0.5488	2.3478	0.4259	0.8221
207	8.8242	12.3166	5.1155	2.1963	23.5410	0.7310	2.3291	0.4294	0.9227
208	1.9000	5.0810	1.9457	1.2433	33.1891	0.9248	1.5649	0.6390	0.9278
209	2.2377	5.6622	2.3665	1.2040	171.2657	0.8771	1.9656	0.5088	0.9060
210	113.6173	63.9782	20.7139	6.9838	55.2393	0.3488	2.9660	0.3372	0.8527
211	3.8844	7.3559	2.6979	1.8331	28.0327	0.9021	1.4718	0.6795	0.9246
212	10.2175	13.0886	5.1510	2.5256	12.8038	0.7495	2.0395	0.4903	0.9272
213	25.5016	25.1353	10.3371	3.1411	2.8234	0.5072	3.2910	0.3039	0.8207
214	7.7265	13.8108	6.3487	1.5496	4.1355	0.5090	4.0971	0.2441	0.9104
215	5.0665	9.5311	4.0883	1.5779	7.5178	0.7009	2.5910	0.3859	0.9231
216	9.2042	13.8692	6.2315	1.8806	46.1983	0.6013	3.3135	0.3018	0.8773
217	2.0688	6.1437	2.7137	0.9707	4.7832	0.6888	2.7957	0.3577	0.8991
218	131.6036	74.0939	25.6230	6.5395	6.8511	0.3012	3.9182	0.2552	0.8577
219	0.8022	3.0968	1.1404	0.8957	12.8205	1.0000	1.2733	0.7854	0.9744
220	5.9110	14.0516	6.8080	1.1055	8.7401	0.3762	6.1584	0.1624	0.8459
221	148.4076	83.4220	28.5977	6.6075	31.8197	0.2680	4.3281	0.2310	0.7881
222	27.1060	31.1465	7.6991	4.4827	36.8903	0.3511	1.7175	0.5822	0.7782
223	2.1533	5.2513	1.9833	1.3824	164.5515	0.9813	1.4347	0.6970	0.9107
224	0.9711	3.3874	1.1164	1.1075	0.0000	1.0000	1.0080	0.9920	0.9583
225	30.7793	25.1146	9.6375	4.0663	12.2225	0.6132	2.3701	0.4219	0.9376
226	54.3387	38.1534	12.6023	5.4899	6.3166	0.4691	2.2955	0.4356	0.8928
227	44.4167	32.6287	13.6310	4.1489	43.3667	0.5243	3.2855	0.3044	0.8316
228	64.3029	41.5614	15.6558	5.2296	1.1628	0.4678	2.9937	0.3340	0.9012
229	9.2887	12.6570	5.2905	2.2355	33.6981	0.7286	2.3666	0.4225	0.9167
230	66.8362	49.2991	18.8039	4.5256	9.2772	0.3456	4.1550	0.2407	0.8660
231	44.6278	30.7769	11.9928	4.7380	25.3064	0.5921	2.5312	0.3951	0.9171
232	13.8486	17.1277	7.4668	2.3615	11.9216	0.5932	3.1620	0.3163	0.9226
233	0.8444	3.2171	1.1593	0.9274	90.0000	1.0000	1.2500	0.8000	1.0000
234	4.3488	8.9791	3.7801	1.4648	46.9219	0.6778	2.5806	0.3875	0.8655
235	3.2933	6.8246	2.7368	1.5321	47.8395	0.8886	1.7863	0.5598	0.9286
236	9.1620	23.3625	11.5226	1.0124	9.8426	0.2109	11.3816	0.0879	0.8007
237	4.5177	7.6465	2.4760	2.3231	107.2510	0.9710	1.0658	0.9383	0.9345
238	56.7453	38.1121	15.5117	4.6578	28.9047	0.4909	3.3303	0.3003	0.9115
239	3.5466	7.8374	3.2514	1.3888	5.2370	0.7256	2.3410	0.4272	0.9282
240	45.1345	29.7933	11.3392	5.0680	33.7829	0.6390	2.2374	0.4469	0.9251
241	23.0106	20.8349	8.3328	3.5160	32.7069	0.6661	2.3700	0.4219	0.9316
242	12.8775	18.8712	7.2678	2.2560	167.4917	0.4544	3.2216	0.3104	0.7692
243	3.0399	6.9948	2.9889	1.2950	36.7495	0.7808	2.3081	0.4333	0.8889
244	62.6141	56.5467	21.9270	3.6358	6.8558	0.2461	6.0308	0.1658	0.7666
245	0.3800	1.9843	0.6956	0.6956	0.0000	1.0000	1.0000	1.0000	1.0000
246	52.4810	31.7483	11.7967	5.6644	49.6761	0.6543	2.0826	0.4802	0.9167
247	34.3259	28.2819	11.0855	3.9425	10.7564	0.5393	2.8118	0.3556	0.9023
248	18.3240	17.1775	5.7245	4.0756	43.4266	0.7804	1.4046	0.7120	0.9549
249	16.0441	17.1569	6.3216	3.2315	18.7770	0.6849	1.9563	0.5112	0.9015
250	149.8009	56.0617	22.0499	8.6500	15.1473	0.5990	2.5491	0.3923	0.9517
251	11.5686	20.4032	9.6065	1.5333	56.7008	0.3492	6.2653	0.1596	0.8303
252	7.5576	12.8273	5.3493	1.7989	39.8760	0.5772	2.9737	0.3363	0.8796
253	35.4658	25.3554	8.7495	5.1611	5.9334	0.6932	1.6953	0.5899	0.9406
254	9.3309	13.9896	5.8379	2.0351	42.4201	0.5991	2.8687	0.3486	0.8787
255	24.6994	22.4288	8.7977	3.5746	173.8801	0.6170	2.4612	0.4063	0.9077
256	99.0510	50.4287	17.8337	7.0718	34.1981	0.4895	2.5218	0.3965	0.8830
257	9.9220	14.8322	5.2169	2.4216	20.1766	0.5668	2.1543	0.4642	0.8231
258	136.5434	75.8510	23.9980	7.2445	55.8217	0.2982	3.3126	0.3019	0.6890
259	15.7063	17.3271	6.5051	3.0742	144.6967	0.6574	2.1160	0.4726	0.8552
260	12.1597	15.1726	5.8581	2.6429	20.0248	0.6638	2.2166	0.4511	0.9085
261	52.5654	32.6116	11.9812	5.5861	164.0834	0.6211	2.1448	0.4662	0.9284
262	106.9041	75.3197	28.4151	4.7902	45.2110	0.2368	5.9319	0.1686	0.7785
263	70.3406	41.2673	17.2449	5.1935	45.9152	0.5190	3.3205	0.3012	0.9240
264	59.5319	36.8294	13.0600	5.8038	32.3337	0.5515	2.2502	0.4444	0.8771
265	16.6352	17.0572	5.8767	3.6042	59.8051	0.7185	1.6305	0.6133	0.9282
266	61.4319	38.8842	14.8514	5.2667	16.5941	0.5106	2.8199	0.3546	0.9099
267	25.3327	29.7057	11.4150	2.8256	13.6815	0.3608	4.0398	0.2475	0.7605
268	2.9133	6.4841	2.4699	1.5018	25.8440	0.8707	1.6446	0.6081	0.9200
269	329.1989	92.7707	26.0070	16.1168	49.1966	0.4807	1.6137	0.6197	0.9205
270	24.4039	22.1176	7.4395	4.1766	33.5191	0.6269	1.7812	0.5614	0.8738
271	2.3222	5.7121	2.3567	1.2546	45.2517	0.8944	1.8784	0.5324	0.9167
272	65.7807	36.0367	12.7658	6.5609	36.0842	0.6365	1.9457	0.5139	0.8709
273	3.8844	7.4763	2.6760	1.8482	24.7466	0.8733	1.4479	0.6907	0.9200
274	23.7706	25.2763	11.1708	2.7094	9.2044	0.4675	4.1230	0.2425	0.9132
275	2.4066	5.6622	2.1211	1.4447	6.5270	0.9433	1.4682	0.6811	0.9194
276	33.9036	27.1281	10.8495	3.9788	45.9979	0.5789	2.7269	0.3667	0.8917
277	35.8458	33.5040	15.0924	3.0241	9.8622	0.4013	4.9908	0.2004	0.8558
278	16.4241	17.1277	5.0938	4.1054	67.8321	0.7035	1.2408	0.8060	0.8568
279	58.9831	35.0239	14.4246	5.2064	37.9866	0.6042	2.7706	0.3609	0.9273
280	104.3287	47.5933	18.3088	7.2553	29.4301	0.5788	2.5235	0.3963	0.9210
281	0.8444	3.2171	1.1593	0.9274	0.0000	1.0000	1.2500	0.8000	1.0000
282	0.7600	2.9764	1.1480	0.8429	66.8906	1.0000	1.3620	0.7342	0.9474
283	34.2414	32.2711	13.8369	3.1508	15.6988	0.4132	4.3915	0.2277	0.9174
284	2.4911	7.1358	3.2026	0.9903	78.6967	0.6148	3.2338	0.3092	0.8676
285	162.0451	84.9213	31.5716	6.5351	34.2497	0.2824	4.8311	0.2070	0.8962
286	38.1680	29.6936	12.7983	3.7971	59.6666	0.5440	3.3705	0.2967	0.9262
287	0.3800	1.9843	0.6956	0.6956	0.0000	1.0000	1.0000	1.0000	1.0000
288	17.5640	17.6384	6.7399	3.3180	16.9975	0.7094	2.0313	0.4923	0.9103
289	33.6925	30.9264	11.1010	3.8644	50.3143	0.4427	2.8726	0.3481	0.8036
290	62.2341	36.6093	11.6855	6.7809	73.3936	0.5835	1.7233	0.5803	0.8724
291	159.6385	101.3524	25.9744	7.8253	32.7601	0.1953	3.3193	0.3013	0.7944
292	3.3777	6.9450	2.5973	1.6558	18.2230	0.8800	1.5686	0.6375	0.8989
293	42.6434	51.5533	22.0530	2.4620	17.9345	0.2016	8.9572	0.1116	0.8313
294	129.6192	61.3009	22.9733	7.1838	28.3008	0.4335	3.1979	0.3127	0.9401
295	15.1996	16.3848	6.5676	2.9467	46.7561	0.7115	2.2288	0.4487	0.8933
296	7.1354	11.5652	4.7770	1.9018	17.6289	0.6704	2.5118	0.3981	0.8966
297	10.0487	12.3871	4.5164	2.8329	56.0951	0.8230	1.5943	0.6272	0.9297
298	0.7600	2.9764	1.0990	0.8805	0.0000	1.0000	1.2483	0.8011	0.9474
299	1.7311	5.0810	2.0477	1.0763	18.2315	0.8426	1.9025	0.5256	0.8913
300	3.5466	6.7747	2.4090	1.8745	6.8663	0.9710	1.2851	0.7781	0.9333
301	3.1244	6.8744	2.8939	1.3746	42.4517	0.8308	2.1052	0.4750	0.8970
302	28.6682	31.1259	12.5373	2.9114	33.4123	0.3718	4.3062	0.2322	0.8093
303	69.4117	45.7294	14.5615	6.0693	31.9712	0.4171	2.3992	0.4168	0.8356
304	50.0322	39.2659	17.1580	3.7127	15.9432	0.4078	4.6214	0.2164	0.8339
305	25.0372	22.7486	9.3011	3.4274	34.3203	0.6080	2.7138	0.3685	0.9095
306	25.5438	21.5656	9.0042	3.6120	40.3022	0.6902	2.4928	0.4012	0.9223
307	123.6238	80.6707	17.7916	8.8470	33.8696	0.2387	2.0110	0.4973	0.8403
308	30.4837	48.3533	18.9511	2.0481	30.7137	0.1638	9.2532	0.1081	0.6137
309	36.0147	25.5548	10.0962	4.5418	34.5026	0.6930	2.2230	0.4499	0.9353
310	1.3089	4.3795	1.8369	0.9072	70.4909	0.8575	2.0247	0.4939	0.8986
311	25.7972	23.5705	9.1305	3.5974	59.1944	0.5835	2.5381	0.3940	0.9119
312	71.4805	47.3611	17.2792	5.2671	46.6095	0.4005	3.2806	0.3048	0.8756
313	47.9633	37.0787	14.0034	4.3610	39.5659	0.4384	3.2111	0.3114	0.9030
314	12.5819	14.8322	5.4601	2.9340	162.1179	0.7187	1.8610	0.5373	0.9226
315	5.3621	10.1122	4.1418	1.6484	106.6684	0.6589	2.5127	0.3980	0.8975
316	91.2401	42.9232	15.0430	7.7226	18.6907	0.6223	1.9479	0.5134	0.9422
317	1.3933	4.3795	1.7309	1.0249	7.7583	0.9129	1.6888	0.5921	0.9041
318	41.0813	35.0652	14.7525	3.5456	57.4494	0.4199	4.1608	0.2403	0.8766
319	8.2331	13.4789	5.7834	1.8126	27.6162	0.5695	3.1907	0.3134	0.8844
320	113.0684	63.2268	19.5864	7.3501	30.3470	0.3554	2.6648	0.3753	0.8170
321	25.6705	32.0681	11.2869	2.8958	50.5446	0.3137	3.8977	0.2566	0.7850
322	9.9220	12.3166	4.3645	2.8945	25.1863	0.8219	1.5078	0.6632	0.9344
323	50.8766	47.8632	17.6767	3.6646	19.3601	0.2791	4.8236	0.2073	0.6081
324	9.6264	13.7695	5.7822	2.1197	30.7344	0.6380	2.7278	0.3666	0.9084
325	14.3552	17.1569	6.5978	2.7702	58.7349	0.6128	2.3817	0.4199	0.8843
326	64.0918	41.5201	15.8685	5.1425	20.4134	0.4672	3.0858	0.3241	0.8982
327	12.5819	15.8037	6.8028	2.3549	50.8324	0.6331	2.8888	0.3462	0.9072
328	8.1487	12.5367	5.3821	1.9277	38.2640	0.6515	2.7919	0.3582	0.9082
329	3.5044	8.6885	3.9565	1.1277	54.2992	0.5834	3.5084	0.2850	0.8469
330	21.5328	20.8762	8.7614	3.1292	6.4531	0.6209	2.7999	0.3572	0.9132
331	8.6131	13.2090	4.7262	2.3204	42.6766	0.6203	2.0368	0.4910	0.8226
332	76.4626	57.2070	18.6456	5.2214	168.6276	0.2936	3.5710	0.2800	0.7748
333	1.8577	4.9607	1.8874	1.2533	31.6163	0.9487	1.5060	0.6640	0.9167
334	25.7972	20.7850	8.0830	4.0636	22.6650	0.7504	1.9891	0.5027	0.9466
335	2.0266	5.2513	2.1437	1.2037	9.8267	0.9235	1.7809	0.5615	0.9057
336	5.0665	11.1044	4.9053	1.3151	167.0740	0.5163	3.7300	0.2681	0.8136
337	50.4966	43.1020	19.4517	3.3053	30.7009	0.3416	5.8849	0.1699	0.8999
338	5.3621	9.7013	3.9119	1.7453	20.4875	0.7160	2.2414	0.4461	0.9007
339	5.4465	12.7567	5.8190	1.1917	49.5266	0.4206	4.8828	0.2048	0.7842
340	0.3800	1.9843	0.6956	0.6956	0.0000	1.0000	1.0000	1.0000	1.0000
341	111.6329	51.9728	20.0667	7.0832	26.0020	0.5193	2.8330	0.3530	0.9358
342	35.9725	34.7661	9.6471	4.7477	175.8051	0.3740	2.0319	0.4921	0.7507
343	22.9261	19.0500	7.1423	4.0870	46.7752	0.7939	1.7476	0.5722	0.9290
344	6.1221	10.9135	4.5199	1.7246	33.4276	0.6459	2.6208	0.3816	0.8709
345	14.6930	15.2930	5.1833	3.6093	49.9337	0.7895	1.4361	0.6963	0.9405
346	2.7866	6.1935	2.3172	1.5312	23.0195	0.9129	1.5134	0.6608	0.9296
347	72.2827	40.7687	11.2981	8.1459	57.3768	0.5465	1.3870	0.7210	0.8616
348	416.6813	123.9963	36.0913	14.6998	31.4598	0.3406	2.4552	0.4073	0.8869
349	35.5925	25.9864	9.2930	4.8765	41.6080	0.6623	1.9057	0.5248	0.9084
350	1.3511	3.9685	1.3116	1.3116	0.0000	1.0000	1.0000	1.0000	0.9412
351	143.4255	88.0145	37.2944	4.8966	43.3605	0.2327	7.6164	0.1313	0.8599
352	70.7206	65.1284	22.6521	3.9751	42.5933	0.2095	5.6985	0.1755	0.7631
353	6.2487	11.9056	5.1747	1.5375	30.1904	0.5540	3.3657	0.2971	0.8757
354	182.1424	87.1997	23.2611	9.9699	50.4840	0.3010	2.3331	0.4286	0.8543
355	2.4911	6.4136	2.7377	1.1585	55.2404	0.7610	2.3632	0.4232	0.8613
356	12.9197	18.6597	7.7497	2.1226	35.9072	0.4663	3.6510	0.2739	0.8372
357	233.9900	120.3974	43.0364	6.9226	35.7885	0.2028	6.2168	0.1609	0.8580
358	41.3768	29.4236	12.0908	4.3573	20.0008	0.6006	2.7749	0.3604	0.9159
359	23.8550	24.0313	7.3927	4.1085	47.0537	0.5191	1.7994	0.5558	0.7969
360	4.4332	8.1778	3.2905	1.7154	72.1080	0.8330	1.9182	0.5213	0.9292
361	12.0753	18.3107	8.2248	1.8693	173.0785	0.4526	4.3999	0.2273	0.8814
362	55.2676	32.0802	11.1003	6.3394	37.9174	0.6748	1.7510	0.5711	0.9434
363	17.9862	19.4026	6.4687	3.5402	2.3292	0.6004	1.8272	0.5473	0.8802
364	46.9500	29.2534	10.5817	5.6493	81.4344	0.6894	1.8731	0.5339	0.9420
365	1.5200	4.6701	1.8876	1.0252	28.8311	0.8758	1.8412	0.5431	0.9114
366	6.0799	10.5730	4.5066	1.7177	161.8847	0.6834	2.6236	0.3812	0.9028
367	310.2838	85.8877	27.8285	14.1965	10.4210	0.5286	1.9602	0.5101	0.9464
368	9.7531	16.5551	7.3753	1.6837	33.6562	0.4472	4.3804	0.2283	0.8571
369	13.5952	18.5101	8.2884	2.0884	66.8836	0.4986	3.9687	0.2520	0.8944
370	30.5682	24.0313	9.5862	4.0601	32.1155	0.6652	2.3611	0.4235	0.9229
371	4.9821	8.2277	2.9658	2.1389	20.8293	0.9248	1.3866	0.7212	0.9255
372	9.3731	12.6570	4.8447	2.4634	40.9317	0.7352	1.9667	0.5085	0.8988
373	2.4066	6.3638	2.6888	1.1396	17.4174	0.7468	2.3595	0.4238	0.8769
374	0.5067	2.3952	0.9274	0.6956	0.0000	1.0000	1.3333	0.7500	1.0000
375	10.8086	20.0749	9.6368	1.4281	9.4592	0.3370	6.7482	0.1482	0.8605
376	141.7367	55.0610	16.5570	10.8996	26.6823	0.5875	1.5190	0.6583	0.9228
377	1.3089	3.9685	1.3277	1.2552	30.9638	1.0000	1.0578	0.9454	0.9254
378	13.1308	14.3714	4.5903	3.6421	143.4936	0.7989	1.2603	0.7934	0.9367
379	44.3745	37.4312	14.8194	3.8125	24.9430	0.3980	3.8870	0.2573	0.8576
380	8.5287	12.1962	4.8096	2.2578	51.5008	0.7205	2.1302	0.4694	0.9058
381	2.8710	7.4763	3.2796	1.1146	23.1742	0.6455	2.9423	0.3399	0.8774
382	1.8155	5.2014	2.0874	1.1074	70.5263	0.8433	1.8850	0.5305	0.9149
383	6.7976	10.1621	3.4580	2.5029	1.2372	0.8272	1.3816	0.7238	0.9174
384	44.0790	29.4236	11.5548	4.8571	22.5062	0.6398	2.3790	0.4204	0.9326
385	14.9885	18.3399	6.4044	2.9798	25.6332	0.5600	2.1493	0.4653	0.8114
386	7.3465	12.8978	5.6277	1.6621	28.5810	0.5550	3.3859	0.2953	0.8614
387	39.6035	35.3266	15.2917	3.2975	62.3713	0.3988	4.6373	0.2156	0.8330
388	7.9376	12.0260	4.9955	2.0231	21.5957	0.6897	2.4693	0.4050	0.8952
389	11.9064	14.3507	5.3198	2.8497	149.4406	0.7265	1.8668	0.5357	0.9186
390	63.0363	49.1460	14.8509	5.4044	16.9172	0.3280	2.7479	0.3639	0.7877
391	50.3277	36.5388	11.7079	5.4731	146.3151	0.4737	2.1392	0.4675	0.8304
392	42.0523	30.8267	10.4582	5.1197	34.2954	0.5561	2.0427	0.4895	0.9063
393	0.8022	3.0968	1.1404	0.8957	102.8205	1.0000	1.2733	0.7854	0.9744
394	55.8587	43.6661	14.3987	4.9394	14.0608	0.3681	2.9150	0.3430	0.8627
395	0.5067	2.3952	0.9274	0.6956	0.0000	1.0000	1.3333	0.7500	1.0000
396	23.2217	19.0208	5.5543	5.3232	158.9784	0.8066	1.0434	0.9584	0.9434
397	41.6724	35.7874	9.1604	5.7922	22.2951	0.4089	1.5815	0.6323	0.7836
398	65.2318	31.3787	10.4384	7.9567	17.1631	0.8325	1.3119	0.7623	0.9602
399	83.9780	46.1112	15.8706	6.7373	24.4405	0.4963	2.3556	0.4245	0.9070
400	3.6310	7.3060	2.8288	1.6343	64.4298	0.8548	1.7309	0.5777	0.9399
401	62.7830	36.0075	10.9739	7.2843	26.9118	0.6085	1.5065	0.6638	0.8912
402	32.2570	26.5384	9.0972	4.5147	177.4775	0.5756	2.0150	0.4963	0.8817
403	6.9665	11.3244	3.9092	2.2690	30.6127	0.6826	1.7228	0.5804	0.8049
404	2.4066	5.6622	2.3320	1.3140	178.2699	0.9433	1.7748	0.5634	0.9421
405	276.7601	105.5189	26.3250	13.3859	25.4166	0.3124	1.9666	0.5085	0.8893
406	0.5067	2.3952	0.9274	0.6956	90.0000	1.0000	1.3333	0.7500	1.0000
407	78.2359	36.9704	13.6116	7.3182	158.3112	0.7193	1.8600	0.5376	0.9418
408	23.7706	21.8975	6.9084	4.3810	4.5629	0.6230	1.5769	0.6342	0.8576
409	4.1377	8.0076	3.1783	1.6576	84.9375	0.8109	1.9174	0.5215	0.9378
410	18.9151	21.3163	6.1979	3.8858	42.8681	0.5231	1.5950	0.6269	0.8007
411	163.3117	117.6361	18.5313	11.2208	177.5915	0.1483	1.6515	0.6055	0.6664
412	114.5884	56.6892	24.6872	5.9099	42.7839	0.4481	4.1773	0.2394	0.9258
413	17.7751	19.3320	7.3866	3.0639	32.2814	0.5977	2.4108	0.4148	0.8601
414	4.9821	9.8010	3.2694	1.9403	7.5266	0.6518	1.6850	0.5935	0.8138
415	0.3800	1.9843	0.6956	0.6956	0.0000	1.0000	1.0000	1.0000	1.0000
416	0.3800	1.9843	0.6956	0.6956	0.0000	1.0000	1.0000	1.0000	1.0000
417	0.3800	1.9843	0.6956	0.6956	0.0000	1.0000	1.0000	1.0000	1.0000
418	42.1790	30.1871	13.0517	4.1147	6.1728	0.5817	3.1719	0.3153	0.9276
419	21.8706	18.5308	6.9644	3.9984	8.5858	0.8004	1.7418	0.5741	0.9478
420	94.2378	45.4096	15.2360	7.8752	175.7888	0.5743	1.9347	0.5169	0.9178
421	3.0399	6.6544	2.6321	1.4705	15.1166	0.8627	1.7900	0.5587	0.9000
422	126.6215	62.6662	20.6846	7.7942	35.1401	0.4052	2.6539	0.3768	0.8624
423	57.3786	38.6263	17.1168	4.2681	5.6711	0.4833	4.0104	0.2494	0.8900
424	22.0817	24.3632	10.1679	2.7651	9.1938	0.4675	3.6772	0.2719	0.8637
425	170.8271	63.4176	22.7193	9.5735	165.9511	0.5338	2.3731	0.4214	0.9159
426	50.1166	56.2697	20.2913	3.1447	35.5161	0.1989	6.4525	0.1550	0.7172
427	69.8761	41.4995	12.9513	6.8695	25.6173	0.5099	1.8853	0.5304	0.9096
428	35.1281	33.6742	12.9877	3.4437	11.0402	0.3893	3.7714	0.2652	0.8595
429	7.0932	12.0965	4.7500	1.9013	70.0673	0.6092	2.4983	0.4003	0.8750
430	81.9514	46.9708	19.4207	5.3728	30.6516	0.4668	3.6146	0.2767	0.9225
431	57.7164	37.3109	11.6614	6.3017	11.7426	0.5210	1.8505	0.5404	0.8785
432	7.1776	11.2041	4.3121	2.1193	23.6834	0.7185	2.0346	0.4915	0.8808
433	48.0478	46.2230	20.2907	3.0150	10.7819	0.2826	6.7299	0.1486	0.8544
434	114.9684	62.2966	22.7673	6.4295	10.0653	0.3723	3.5411	0.2824	0.8653
435	61.2630	35.1065	13.5627	5.7512	69.7319	0.6246	2.3582	0.4240	0.9346
436	46.3589	27.4308	8.5923	6.8696	128.1579	0.7742	1.2508	0.7995	0.9461
437	158.2029	93.2059	19.7422	10.2030	9.1544	0.2288	1.9349	0.5168	0.8205
438	30.9482	29.7933	13.3536	2.9508	33.4172	0.4381	4.5254	0.2210	0.8768
439	70.8472	38.2325	13.6463	6.6102	56.6030	0.6091	2.0644	0.4844	0.9406
440	29.4704	23.1304	7.4492	5.0372	36.6869	0.6922	1.4788	0.6762	0.9047
441	92.5067	53.7748	19.6203	6.0031	41.8918	0.4020	3.2683	0.3060	0.8145
442	30.9904	24.3839	8.2927	4.7582	13.0611	0.6550	1.7428	0.5738	0.9244
443	57.1675	32.9812	11.5671	6.2927	128.0826	0.6604	1.8382	0.5440	0.8949
444	92.2956	51.2421	20.8214	5.6439	19.5599	0.4417	3.6892	0.2711	0.9076
445	19.4218	22.6781	8.8702	2.7878	52.6102	0.4746	3.1817	0.3143	0.8120
446	69.8761	40.8392	15.0013	5.9308	9.3702	0.5265	2.5294	0.3954	0.9444
447	61.3474	40.2787	17.8232	4.3825	72.3023	0.4752	4.0669	0.2459	0.9008
448	41.5035	28.6929	10.3362	5.1125	14.9077	0.6335	2.0218	0.4946	0.9425
449	1.6466	4.8403	2.0096	1.0433	38.4592	0.8832	1.9263	0.5191	0.9070
450	119.5705	52.8773	17.9767	8.4688	5.9916	0.5374	2.1227	0.4711	0.9370
451	1.6466	5.2014	2.2362	0.9375	75.1507	0.7648	2.3852	0.4193	0.9070
452	0.5911	2.5655	0.9963	0.7554	45.0002	1.0000	1.3190	0.7582	0.9333
453	32.8481	22.8896	6.9446	6.0224	5.1141	0.7878	1.1531	0.8672	0.9213
454	0.6333	2.6858	0.9573	0.8423	135.0000	1.0000	1.1366	0.8798	0.9677
455	0.5067	2.3952	0.9274	0.6956	90.0000	1.0000	1.3333	0.7500	1.0000
456	19.8862	22.5990	9.6797	2.6158	63.9701	0.4893	3.7005	0.2702	0.8787
457	9.3731	18.2281	8.7290	1.3672	50.0291	0.3545	6.3846	0.1566	0.8147
458	15.5796	18.1284	7.7242	2.5681	40.5242	0.5957	3.0077	0.3325	0.9134
459	19.5906	26.2891	11.5052	2.1680	4.2488	0.3562	5.3068	0.1884	0.8609
460	18.2818	26.4472	8.3966	2.7722	155.2009	0.3284	3.0288	0.3302	0.6541
461	0.7600	2.9764	1.0990	0.8805	0.0000	1.0000	1.2483	0.8011	0.9474
462	0.6333	2.6858	0.9573	0.8423	45.0006	1.0000	1.1366	0.8798	0.9677
463	1.0133	3.6281	1.3911	0.9274	0.0000	0.9674	1.5000	0.6667	1.0000
464	2.0688	5.2513	1.9859	1.3264	25.9854	0.9428	1.4972	0.6679	0.9074
