# Supplementary material for: Visualization of porosity and pore size gradients in electrospun scaffolds using laser metrology
Source: PLoS One. 2023 Mar 9;18(3):e0282903. doi: 10.1371/journal.pone.0282903 (PMC9997878; doi:10.1371/journal.pone.0282903)
Supplement: S1 Data — (GZ) [file pone.0282903.s002.gz › data/PoreDiameter/RPM200 (3)_T8.tif.csv]

	Area	Perim.	Major	Minor	Angle	Circ.	AR	Round	Solidity
1	153.7697	55.8623	15.6692	12.4949	105.6720	0.6192	1.2540	0.7974	0.9273
2	0.8022	3.0968	1.1404	0.8957	167.1795	1.0000	1.2733	0.7854	0.9744
3	70.6361	49.5947	20.9569	4.2915	145.0531	0.3609	4.8833	0.2048	0.8840
4	38.8435	37.2988	14.8438	3.3318	142.1476	0.3509	4.4551	0.2245	0.8390
5	17.6063	17.6590	6.3826	3.5122	20.5163	0.7095	1.8173	0.5503	0.9339
6	35.7614	28.7427	10.7166	4.2488	166.1233	0.5440	2.5222	0.3965	0.8837
7	43.8679	33.7910	15.3333	3.6427	141.9744	0.4828	4.2093	0.2376	0.9138
8	4.5599	10.0125	4.6957	1.2364	175.4337	0.5716	3.7978	0.2633	0.9391
9	128.0992	51.3211	18.8020	8.6746	169.9967	0.6112	2.1675	0.4614	0.9383
10	69.0739	38.3236	13.4835	6.5226	169.1752	0.5910	2.0672	0.4838	0.9191
11	5.1510	11.2746	5.1609	1.2708	159.9747	0.5092	4.0612	0.2462	0.8746
12	0.8022	3.0968	1.1404	0.8957	12.8205	1.0000	1.2733	0.7854	0.9744
13	55.8587	31.1878	9.7137	7.3218	171.0094	0.7217	1.3267	0.7538	0.9317
14	1.7733	4.6701	1.5414	1.4648	32.1778	1.0000	1.0523	0.9503	0.9333
15	14.0174	17.1277	6.6610	2.6794	12.0836	0.6005	2.4860	0.4022	0.9009
16	6.1643	10.7226	4.6881	1.6742	134.6410	0.6737	2.8002	0.3571	0.8769
17	27.2749	26.2357	11.0994	3.1288	127.2583	0.4980	3.5475	0.2819	0.8712
18	137.5145	56.9249	19.8205	8.8337	177.2421	0.5333	2.2437	0.4457	0.9398
19	32.8903	24.4131	8.3759	4.9997	6.7640	0.6935	1.6753	0.5969	0.9352
20	292.4242	121.6082	29.3987	12.6647	158.0863	0.2485	2.3213	0.4308	0.8800
21	14.5241	16.5052	6.4342	2.8741	128.7389	0.6700	2.2387	0.4467	0.9017
22	82.2892	62.4512	29.2744	3.5790	138.8690	0.2651	8.1794	0.1223	0.8163
23	65.0207	39.4946	16.1640	5.1217	146.9393	0.5238	3.1560	0.3169	0.9308
24	198.5242	136.1377	30.7658	8.2159	153.3768	0.1346	3.7447	0.2670	0.7647
25	271.3558	84.1407	35.2085	9.8130	150.3241	0.4817	3.5879	0.2787	0.9482
26	20.3084	19.1704	8.4089	3.0750	133.7422	0.6944	2.7346	0.3657	0.9376
27	9.6264	13.3294	5.4195	2.2616	105.2039	0.6809	2.3963	0.4173	0.9402
28	5.4043	9.9712	4.2889	1.6044	149.6114	0.6831	2.6733	0.3741	0.8889
29	12.1597	16.2353	5.1240	3.0215	144.7557	0.5797	1.6959	0.5897	0.7934
30	32.1726	22.6489	8.2934	4.9393	168.8097	0.7881	1.6791	0.5956	0.9484
31	294.4931	84.1649	27.4896	13.6401	152.1399	0.5224	2.0154	0.4962	0.9235
32	130.7169	52.6038	17.5451	9.4861	139.8734	0.5936	1.8496	0.5407	0.9073
33	2.3222	5.6622	2.1053	1.4044	136.0388	0.9102	1.4990	0.6671	0.9167
34	37.6191	23.9608	7.8228	6.1229	154.1418	0.8234	1.2776	0.7827	0.9489
35	344.1874	152.8459	33.5606	13.0580	127.7488	0.1851	2.5701	0.3891	0.7751
36	6.9243	12.4662	5.7390	1.5362	137.9746	0.5599	3.7359	0.2677	0.8747
37	17.1840	19.2907	7.7868	2.8098	134.8026	0.5803	2.7713	0.3608	0.8994
38	163.2273	70.1475	31.3552	6.6282	143.2164	0.4168	4.7306	0.2114	0.9520
39	1.6888	4.6701	1.8492	1.1628	154.7860	0.9731	1.5902	0.6288	0.9302
40	9.7953	11.9056	3.7122	3.3596	11.1495	0.8684	1.1050	0.9050	0.9206
41	163.0162	98.4380	23.3557	8.8868	140.6611	0.2114	2.6281	0.3805	0.6518
42	98.7132	45.1069	16.8305	7.4677	157.4161	0.6097	2.2538	0.4437	0.9520
43	98.4177	46.8127	19.7652	6.3399	109.6831	0.5644	3.1176	0.3208	0.9608
44	18.9573	26.0569	10.5001	2.2988	17.6998	0.3509	4.5677	0.2189	0.7857
45	415.1191	109.1506	33.8660	15.6070	167.5076	0.4379	2.1699	0.4608	0.9376
46	4.3066	7.8167	3.0465	1.7998	147.0808	0.8857	1.6927	0.5908	0.9189
47	26.1772	34.2262	15.6053	2.1358	170.7169	0.2808	7.3066	0.1369	0.8206
48	290.0598	132.8294	40.5049	9.1178	148.7016	0.2066	4.4424	0.2251	0.7980
49	1.6044	4.6701	1.7965	1.1371	131.4656	0.9244	1.5799	0.6330	0.9157
50	15.2419	16.1648	5.8956	3.2917	151.6045	0.7330	1.7911	0.5583	0.9245
51	149.8854	74.5719	31.8148	5.9985	156.7022	0.3387	5.3038	0.1885	0.9222
52	16.9729	27.0163	13.2110	1.6358	141.1957	0.2922	8.0761	0.1238	0.8040
53	15.8330	20.8762	8.8725	2.2721	170.6682	0.4565	3.9050	0.2561	0.8494
54	30.2304	26.8788	10.3923	3.7037	168.9566	0.5258	2.8059	0.3564	0.8845
55	116.4461	84.0616	29.9019	4.9583	154.4005	0.2071	6.0306	0.1658	0.8177
56	73.0005	36.8500	11.8341	7.8542	176.3588	0.6756	1.5067	0.6637	0.9503
57	20.4773	24.4423	10.6201	2.4550	148.2890	0.4307	4.3259	0.2312	0.8842
58	11.3575	14.9027	6.1744	2.3420	169.9002	0.6426	2.6363	0.3793	0.9150
59	3.7999	10.8636	5.1509	0.9393	160.1261	0.4046	5.4839	0.1824	0.8182
60	14.9885	21.4573	9.1169	2.0933	174.5763	0.4091	4.3553	0.2296	0.8412
61	1.3089	3.8482	1.3277	1.2552	149.0362	1.0000	1.0578	0.9454	0.9254
62	80.6003	76.7299	25.0139	4.1027	169.2156	0.1720	6.0970	0.1640	0.7077
63	43.0234	44.4638	17.9326	3.0547	136.6327	0.2735	5.8704	0.1703	0.7930
64	27.9082	34.8985	16.2614	2.1852	178.0300	0.2880	7.4417	0.1344	0.8383
65	11.5264	21.0378	10.3020	1.4246	3.3524	0.3273	7.2317	0.1383	0.8922
66	6.5021	11.9056	5.3378	1.5510	157.2519	0.5764	3.4416	0.2906	0.8825
67	0.5067	2.3952	0.9274	0.6956	0.0000	1.0000	1.3333	0.7500	1.0000
68	8.1065	10.7931	4.0760	2.5322	129.6043	0.8745	1.6097	0.6212	0.9275
69	30.4837	28.5519	11.2630	3.4461	160.2200	0.4699	3.2684	0.3060	0.8454
70	35.8458	30.1957	11.4252	3.9947	164.8394	0.4940	2.8601	0.3496	0.9139
71	7.1354	11.8059	4.9812	1.8239	175.3082	0.6433	2.7311	0.3662	0.8871
72	1.0555	3.6780	1.5709	0.8555	169.2727	0.9805	1.8361	0.5446	0.9434
73	20.0129	18.4104	6.5912	3.8660	178.3570	0.7420	1.7049	0.5865	0.9471
74	101.9643	57.5887	23.6553	5.4882	176.0541	0.3864	4.3102	0.2320	0.8999
75	344.1452	237.4715	52.5070	8.3452	160.4875	0.0767	6.2919	0.1589	0.7576
76	37.6191	32.3124	14.2385	3.3640	176.5451	0.4528	4.2326	0.2363	0.9301
77	15.2419	20.9054	7.4029	2.6215	147.6020	0.4383	2.8240	0.3541	0.7242
78	12.5397	19.0002	8.6308	1.8499	143.1227	0.4365	4.6656	0.2143	0.8060
79	1.0978	3.8482	1.6458	0.8493	153.0800	0.9315	1.9378	0.5160	0.8814
80	5.3621	9.7305	4.0678	1.6784	127.6409	0.7117	2.4236	0.4126	0.8850
81	42.6857	40.1583	12.6782	4.2868	165.9437	0.3326	2.9575	0.3381	0.7718
82	5.5310	12.8978	5.9735	1.1789	154.2047	0.4178	5.0670	0.1974	0.8397
83	97.7844	59.6450	26.0708	4.7756	139.3585	0.3454	5.4592	0.1832	0.9091
84	8.9509	13.2090	5.3992	2.1108	175.1529	0.6447	2.5578	0.3910	0.9138
85	27.4438	33.7034	14.3473	2.4355	157.1618	0.3036	5.8910	0.1698	0.8696
86	1.2244	3.9685	1.5096	1.0327	134.9996	0.9770	1.4617	0.6841	0.9355
87	199.9175	81.7540	33.4168	7.6172	145.5777	0.3759	4.3870	0.2279	0.9298
88	80.8959	38.6641	11.6038	8.8764	0.0370	0.6800	1.3073	0.7650	0.9371
89	3.0399	6.6544	2.5636	1.5098	153.9400	0.8627	1.6980	0.5889	0.9057
90	295.8441	93.4466	36.9786	10.1865	175.5470	0.4257	3.6302	0.2755	0.9288
91	33.2703	37.2197	17.2517	2.4555	151.7322	0.3018	7.0258	0.1423	0.8929
92	115.0528	81.9983	36.6635	3.9955	156.1698	0.2150	9.1761	0.1090	0.8996
93	14.9885	19.5108	9.0373	2.1117	134.7200	0.4948	4.2797	0.2337	0.8908
94	133.4613	101.9457	32.1404	5.2871	142.6580	0.1614	6.0791	0.1645	0.6782
95	39.8146	35.5880	13.7858	3.6772	163.8886	0.3950	3.7490	0.2667	0.8994
96	15.7907	21.8184	9.6215	2.0896	166.7342	0.4168	4.6044	0.2172	0.8728
97	60.4608	54.9663	24.0890	3.1957	150.1208	0.2515	7.5380	0.1327	0.8461
98	6.3754	9.8010	3.7898	2.1419	152.8100	0.8340	1.7693	0.5652	0.9124
99	142.4966	105.2404	32.4449	5.5920	155.8480	0.1617	5.8020	0.1724	0.6514
100	1.0555	3.4372	1.2857	1.0453	171.4645	1.0000	1.2299	0.8130	0.9091
101	133.2080	109.9760	40.6000	4.1775	173.7316	0.1384	9.7188	0.1029	0.7837
102	3.3355	7.0653	2.8504	1.4899	165.1533	0.8397	1.9131	0.5227	0.9029
103	115.9817	79.9435	25.8877	5.7044	150.6318	0.2281	4.5382	0.2204	0.8047
104	366.6491	132.5765	38.0883	12.2566	157.2103	0.2621	3.1076	0.3218	0.8856
105	5.4888	11.8558	4.6236	1.5115	179.8906	0.4907	3.0590	0.3269	0.7715
106	146.8032	78.1415	34.2948	5.4503	160.6246	0.3021	6.2923	0.1589	0.8903
107	74.1827	53.8780	23.4696	4.0244	159.6584	0.3211	5.8318	0.1715	0.9106
108	151.8698	82.0688	27.8777	6.9363	159.8818	0.2834	4.0191	0.2488	0.8308
109	15.9596	25.2763	10.2484	1.9828	178.4517	0.3139	5.1687	0.1935	0.7925
110	82.3736	52.6950	19.9211	5.2648	159.3800	0.3728	3.7838	0.2643	0.8878
111	0.8022	3.0968	1.1404	0.8957	167.1795	1.0000	1.2733	0.7854	0.9744
112	2.0266	6.0027	2.7376	0.9426	147.5630	0.7068	2.9045	0.3443	0.8496
113	35.1703	34.2846	13.9541	3.2091	160.7254	0.3760	4.3483	0.2300	0.8834
114	36.3947	26.4971	8.8204	5.2537	27.4755	0.6514	1.6789	0.5956	0.8923
115	80.3048	46.7835	15.9482	6.4112	173.3652	0.4611	2.4876	0.4020	0.9070
116	0.3800	1.9843	0.6956	0.6956	0.0000	1.0000	1.0000	1.0000	1.0000
117	87.6935	72.7251	28.2990	3.9455	140.4758	0.2084	7.1724	0.1394	0.6356
118	626.3097	183.6227	72.9384	10.9331	161.8826	0.2334	6.6713	0.1499	0.8569
119	42.9812	71.8276	33.8996	1.6143	160.4648	0.1047	20.9991	0.0476	0.7834
120	47.1189	35.5673	13.8344	4.3366	157.7315	0.4681	3.1902	0.3135	0.9084
121	2.6599	5.9528	2.3202	1.4597	137.7560	0.9433	1.5895	0.6291	0.9333
122	1.0555	3.6780	1.4326	0.9381	155.8668	0.9805	1.5270	0.6549	0.9091
123	678.2840	349.3115	63.5570	13.5881	160.9143	0.0699	4.6774	0.2138	0.7842
124	10.6820	29.3617	14.8562	0.9155	144.2774	0.1557	16.2276	0.0616	0.6563
125	11.3575	13.4291	5.1494	2.8082	169.8235	0.7914	1.8337	0.5453	0.9308
126	32.8059	32.8402	13.2677	3.1482	147.7717	0.3823	4.2143	0.2373	0.8306
127	73.0427	54.1480	22.6157	4.1122	157.3694	0.3131	5.4996	0.1818	0.8938
128	42.7279	32.2213	12.2016	4.4587	168.2141	0.5172	2.7366	0.3654	0.8792
129	222.4214	70.0599	24.5807	11.5211	137.2554	0.5694	2.1335	0.4687	0.9147
130	408.2370	162.6055	74.9249	6.9374	159.9535	0.1940	10.8001	0.0926	0.8508
131	18.3662	19.7722	8.0542	2.9034	149.4435	0.5904	2.7741	0.3605	0.9053
132	14.8619	27.1367	12.5512	1.5076	142.0043	0.2536	8.3251	0.1201	0.7901
133	113.2796	52.1637	16.3686	8.8115	16.5627	0.5231	1.8576	0.5383	0.8940
134	26.5572	25.9159	10.2360	3.3034	146.9716	0.4969	3.0986	0.3227	0.8712
135	0.9289	3.2670	1.2342	0.9583	139.4167	1.0000	1.2879	0.7765	0.9362
136	17.9440	16.8165	5.1173	4.4646	160.1909	0.7974	1.1462	0.8725	0.9341
137	2.6599	5.9528	2.2861	1.4814	155.0195	0.9433	1.5432	0.6480	0.9197
138	0.6333	2.6858	0.9573	0.8423	45.0006	1.0000	1.1366	0.8798	0.9677
139	33.4392	35.9370	10.9715	3.8806	158.0523	0.3254	2.8273	0.3537	0.7293
140	99.5154	74.9657	26.3360	4.8112	173.0622	0.2225	5.4739	0.1827	0.6892
141	216.4260	104.4648	28.6527	9.6173	154.7348	0.2492	2.9793	0.3357	0.8590
142	1.2244	3.9685	1.5718	0.9919	165.8516	0.9770	1.5847	0.6310	0.9062
143	40.3213	43.1141	14.1729	3.6223	150.4265	0.2726	3.9127	0.2556	0.7164
144	6.2065	11.4655	5.2934	1.4929	172.5017	0.5933	3.5458	0.2820	0.9130
145	1.0978	3.9685	1.6344	0.8552	154.2418	0.8759	1.9112	0.5232	0.8966
146	224.2369	73.8325	27.1177	10.5284	8.1067	0.5169	2.5757	0.3882	0.9112
147	38.0835	34.8280	15.3192	3.1653	3.0416	0.3945	4.8398	0.2066	0.8656
148	9.6264	16.8578	7.5804	1.6169	178.3505	0.4257	4.6882	0.2133	0.8336
149	84.7802	53.1437	20.3590	5.3021	148.5256	0.3772	3.8398	0.2604	0.9019
150	139.7523	56.5845	21.5041	8.2746	166.2592	0.5485	2.5988	0.3848	0.9598
151	328.0167	104.4598	43.3341	9.6378	164.1621	0.3778	4.4963	0.2224	0.9269
152	662.4510	211.2686	46.9674	17.9584	161.9910	0.1865	2.6153	0.3824	0.8379
153	30.1460	21.4573	6.3832	6.0131	87.3614	0.8228	1.0615	0.9420	0.9558
154	190.8822	85.0744	22.0152	11.0396	138.1854	0.3314	1.9942	0.5015	0.8380
155	3.4199	7.3559	3.0590	1.4235	164.6568	0.7942	2.1490	0.4653	0.9050
156	21.6173	37.6634	16.9024	1.6284	165.8271	0.1915	10.3797	0.0963	0.7325
157	142.2011	100.3830	38.0899	4.7534	179.2206	0.1773	8.0132	0.1248	0.6696
158	997.3920	364.9434	57.4554	22.1027	6.1116	0.0941	2.5995	0.3847	0.7838
159	1.6466	4.6202	1.6262	1.2892	158.2116	0.9693	1.2614	0.7928	0.9630
160	222.3370	97.2500	31.0923	9.1048	141.1535	0.2954	3.4149	0.2928	0.8740
161	216.1305	112.8784	43.3743	6.3444	162.5163	0.2132	6.8366	0.1463	0.8665
162	219.1704	87.6021	31.0779	8.9793	166.5188	0.3589	3.4611	0.2889	0.9234
163	564.3289	175.0873	48.4644	14.8259	169.5191	0.2313	3.2689	0.3059	0.8853
164	20.8573	21.6276	8.6284	3.0778	164.5068	0.5603	2.8035	0.3567	0.8359
165	2.4911	6.2434	2.6604	1.1922	163.2384	0.8031	2.2316	0.4481	0.8872
166	14.3974	17.5885	7.6186	2.4061	163.8221	0.5848	3.1663	0.3158	0.9216
167	37.2813	31.4905	13.4591	3.5268	178.9378	0.4724	3.8162	0.2620	0.9414
168	463.6313	221.0610	90.6880	6.5093	167.2817	0.1192	13.9321	0.0718	0.8607
169	16.2552	28.3524	12.8555	1.6100	162.9280	0.2541	7.9850	0.1252	0.8148
170	9.5420	20.1041	9.4095	1.2912	160.9681	0.2967	7.2876	0.1372	0.8278
171	55.9431	41.0216	17.3621	4.1026	169.8182	0.4178	4.2320	0.2363	0.9107
172	8.9087	11.6150	4.3444	2.6109	135.8517	0.8298	1.6639	0.6010	0.9234
173	34.4103	36.3308	13.3603	3.2793	173.9857	0.3276	4.0741	0.2455	0.7955
174	13.6797	16.2645	6.7608	2.5763	131.7993	0.6498	2.6243	0.3811	0.9050
175	2.5755	5.9528	2.4352	1.3466	165.2686	0.9133	1.8084	0.5530	0.9104
176	65.3585	50.6815	19.0892	4.3594	163.7481	0.3198	4.3789	0.2284	0.8677
177	46.4433	54.3132	27.8591	2.1226	174.3302	0.1978	13.1250	0.0762	0.8871
178	1.1822	3.7983	1.3436	1.1203	90.0000	1.0000	1.1994	0.8338	0.9655
179	18.0707	40.1291	18.8875	1.2182	166.1011	0.1410	15.5047	0.0645	0.6708
180	6.8821	13.3999	6.0939	1.4379	167.3206	0.4816	4.2381	0.2360	0.8907
181	24.0661	27.8831	12.4420	2.4628	178.7013	0.3890	5.0520	0.1979	0.9048
182	42.6434	52.8894	25.5003	2.1292	175.0616	0.1916	11.9765	0.0835	0.8357
183	282.7978	127.5524	45.6028	7.8958	165.9912	0.2184	5.7756	0.1731	0.8245
184	13.9752	20.6354	8.4137	2.1149	165.2899	0.4124	3.9784	0.2514	0.8143
185	3.7999	7.4763	2.8049	1.7249	171.5753	0.8543	1.6261	0.6150	0.9045
186	1.8155	5.0810	2.0343	1.1363	164.1657	0.8837	1.7902	0.5586	0.9053
187	1.7733	4.9607	2.0460	1.1035	163.5792	0.9055	1.8540	0.5394	0.8936
188	28.1616	36.6008	15.5674	2.3033	161.3759	0.2642	6.7587	0.1480	0.7465
189	2.1533	6.5546	2.9163	0.9401	7.6268	0.6298	3.1020	0.3224	0.9027
190	1.8577	5.9528	2.6427	0.8951	155.2985	0.6588	2.9526	0.3387	0.8302
191	15.4530	27.5718	13.0832	1.5039	169.3915	0.2554	8.6997	0.1149	0.8253
192	15.4952	19.5229	6.8004	2.9012	156.5048	0.5109	2.3440	0.4266	0.8084
193	0.5067	2.3952	0.9274	0.6956	90.0000	1.0000	1.3333	0.7500	1.0000
194	11.2308	19.7843	9.1604	1.5610	7.9516	0.3606	5.8682	0.1704	0.8553
195	2.8288	6.7747	2.9302	1.2292	164.6904	0.7745	2.3839	0.4195	0.8993
196	10.0487	16.5173	7.9131	1.6169	178.0428	0.4628	4.8941	0.2043	0.9243
197	88.2424	93.6703	38.1868	2.9422	170.2856	0.1264	12.9789	0.0770	0.6477
198	84.9069	55.5924	20.8341	5.1889	165.8138	0.3452	4.0151	0.2491	0.9028
199	1.8155	4.7905	1.7979	1.2857	167.9227	0.9942	1.3983	0.7152	0.9451
200	18.0285	24.5249	11.5617	1.9854	170.4456	0.3767	5.8234	0.1717	0.8942
201	121.5127	103.1721	31.8739	4.8540	169.0703	0.1435	6.5666	0.1523	0.7387
202	1.4355	4.6701	2.0032	0.9124	166.5376	0.8271	2.1954	0.4555	0.8831
203	3.7999	7.8167	3.0953	1.5631	137.3169	0.7815	1.9803	0.5050	0.8824
204	2.7022	8.2982	3.9126	0.8793	163.4676	0.4931	4.4494	0.2247	0.8366
205	303.1484	115.9167	48.5505	7.9501	168.6263	0.2835	6.1069	0.1637	0.8822
206	314.7170	97.6267	30.1132	13.3068	176.4834	0.4149	2.2630	0.4419	0.8853
207	0.3800	1.9843	0.6956	0.6956	0.0000	1.0000	1.0000	1.0000	1.0000
208	8.4020	13.9312	6.5477	1.6338	0.2437	0.5440	4.0075	0.2495	0.9213
209	5.1088	9.8922	4.3440	1.4974	0.0735	0.6561	2.9010	0.3447	0.9380
210	4.2643	7.7669	2.9864	1.8181	171.0603	0.8883	1.6426	0.6088	0.9266
211	0.8022	3.0968	1.1404	0.8957	12.8205	1.0000	1.2733	0.7854	0.9744
212	1.3089	4.0889	1.5765	1.0571	161.4391	0.9838	1.4913	0.6705	0.9538
213	340.6409	122.6452	43.3935	9.9950	177.0158	0.2846	4.3415	0.2303	0.8306
214	138.0634	68.6931	24.6572	7.1293	179.2550	0.3677	3.4586	0.2891	0.8913
215	32.5526	47.5556	23.2895	1.7797	164.4482	0.1809	13.0866	0.0764	0.7944
216	5.6999	10.9840	4.4226	1.6410	30.1234	0.5937	2.6951	0.3710	0.8207
217	4.1799	11.1749	5.4436	0.9777	171.2315	0.4206	5.5680	0.1796	0.8216
218	8.1487	11.0837	4.3684	2.3751	141.1278	0.8335	1.8393	0.5437	0.9212
219	243.7009	110.9319	34.3728	9.0272	156.1812	0.2489	3.8077	0.2626	0.8594
220	16.5929	20.6354	7.8466	2.6925	2.3423	0.4897	2.9143	0.3431	0.8543
221	6.2487	11.6357	5.0390	1.5789	173.3282	0.5800	3.1915	0.3133	0.8810
222	180.8335	116.1575	39.2132	5.8716	167.3590	0.1684	6.6785	0.1497	0.7556
223	1.6888	4.5497	1.7879	1.2027	159.0412	1.0000	1.4866	0.6727	0.9302
224	46.8656	46.5221	15.6290	3.8180	160.8080	0.2721	4.0935	0.2443	0.7319
225	3.4199	6.9450	2.8536	1.5259	162.1382	0.8910	1.8701	0.5347	0.9257
226	86.2157	86.1733	30.2610	3.6276	165.3326	0.1459	8.3420	0.1199	0.7590
227	18.0285	23.7735	10.9306	2.1000	1.8974	0.4009	5.2049	0.1921	0.9173
228	3.7577	7.4763	3.0757	1.5556	165.9650	0.8448	1.9772	0.5058	0.9223
229	7.2198	13.6905	6.4134	1.4333	171.4036	0.4841	4.4745	0.2235	0.8792
230	3.6732	7.7669	3.3268	1.4058	162.6381	0.7652	2.3664	0.4226	0.9110
231	10.5553	15.5045	6.8508	1.9617	9.2164	0.5518	3.4922	0.2864	0.9259
232	1.8577	4.8403	1.9499	1.2130	165.6354	0.9964	1.6075	0.6221	0.9167
233	27.2327	35.1685	16.4389	2.1093	168.8604	0.2767	7.7937	0.1283	0.7748
234	72.2827	63.6241	28.3460	3.2468	0.4289	0.2244	8.7305	0.1145	0.8337
235	5.6999	11.0545	5.0203	1.4456	171.4365	0.5861	3.4728	0.2880	0.9091
236	167.2383	88.6476	33.7645	6.3065	178.3839	0.2674	5.3540	0.1868	0.7669
237	252.8207	117.9509	29.4271	10.9390	159.8149	0.2284	2.6901	0.3717	0.8554
238	0.9289	3.3874	1.3641	0.8670	169.9265	1.0000	1.5733	0.6356	0.9565
239	20.8995	28.5433	10.6951	2.4881	4.1412	0.3224	4.2985	0.2326	0.7674
240	21.3217	31.4406	14.4898	1.8736	173.6080	0.2710	7.7338	0.1293	0.8368
241	7.8954	10.9135	3.9670	2.5341	125.2926	0.8330	1.5655	0.6388	0.9056
242	94.7444	82.6243	26.2696	4.5921	171.7051	0.1744	5.7206	0.1748	0.7137
243	65.3162	60.0837	20.3085	4.0950	174.1095	0.2274	4.9593	0.2016	0.7641
244	24.3616	28.4728	11.7247	2.6455	156.3132	0.3776	4.4319	0.2256	0.8036
245	222.1681	174.2327	36.3942	7.7725	173.8251	0.0920	4.6825	0.2136	0.6559
246	23.7706	25.8575	9.9988	3.0269	5.7088	0.4468	3.3033	0.3027	0.7997
247	4.6866	11.0047	5.0726	1.1764	7.4400	0.4863	4.3121	0.2319	0.8473
248	14.1019	15.5836	5.8828	3.0521	126.2808	0.7297	1.9274	0.5188	0.8930
249	28.6682	24.7948	8.3161	4.3892	8.4511	0.5860	1.8947	0.5278	0.8853
250	3.7577	7.3559	2.9154	1.6411	174.3209	0.8727	1.7765	0.5629	0.9175
251	1.5622	4.4999	1.7737	1.1214	3.6949	0.9695	1.5816	0.6323	0.9610
252	96.6866	46.9623	14.7790	8.3297	153.0899	0.5509	1.7743	0.5636	0.8921
253	21.4906	23.8027	9.6508	2.8353	8.7722	0.4767	3.4038	0.2938	0.8555
254	103.6953	51.7734	20.4536	6.4551	165.9383	0.4861	3.1686	0.3156	0.9280
255	348.0718	182.0187	46.7882	9.4720	1.9455	0.1320	4.9396	0.2024	0.7875
256	18.3662	18.7715	7.5171	3.1109	174.9769	0.6550	2.4164	0.4138	0.9139
257	14.8197	15.3635	5.5776	3.3830	133.5376	0.7890	1.6487	0.6065	0.9188
258	2.7022	5.9528	2.2740	1.5130	154.1656	0.9582	1.5030	0.6653	0.9275
259	123.6238	52.7363	18.4726	8.5209	14.3836	0.5586	2.1679	0.4613	0.9121
260	65.3162	45.2515	18.5494	4.4833	0.9256	0.4008	4.1374	0.2417	0.9041
261	5.9954	10.3530	4.4349	1.7213	178.7969	0.7029	2.5765	0.3881	0.9404
262	1.2666	3.9685	1.5268	1.0563	45.0004	1.0000	1.4454	0.6919	0.9375
263	1.2666	3.9685	1.5647	1.0307	168.9661	1.0000	1.5181	0.6587	0.9231
264	65.6118	40.7516	18.5740	4.4977	1.6580	0.4965	4.1297	0.2421	0.9505
265	7.6420	10.5730	4.1758	2.3301	162.4709	0.8591	1.7921	0.5580	0.9427
266	1.6466	4.7905	1.9387	1.0814	0.0000	0.9017	1.7928	0.5578	0.9286
267	20.1817	25.5875	11.5518	2.2244	2.8546	0.3874	5.1931	0.1926	0.8977
268	13.0464	17.4183	7.2246	2.2993	9.0349	0.5404	3.1421	0.3183	0.8944
269	24.8683	40.4026	19.0264	1.6642	1.5676	0.1914	11.4329	0.0875	0.8745
270	1.7311	5.0810	2.1116	1.0438	161.4984	0.8426	2.0230	0.4943	0.8913
271	4.2221	8.0076	3.2486	1.6548	2.7923	0.8274	1.9632	0.5094	0.9259
272	64.0918	58.7838	27.2662	2.9929	0.9242	0.2331	9.1104	0.1098	0.8785
273	4.8977	12.2375	5.9052	1.0560	5.9531	0.4110	5.5921	0.1788	0.8436
274	4.8554	10.9548	5.1645	1.1970	3.4257	0.5084	4.3144	0.2318	0.9274
275	10.8931	17.5094	8.5286	1.6262	178.9681	0.4465	5.2443	0.1907	0.9281
276	1.7311	4.9108	1.9951	1.1047	4.6616	0.9020	1.8060	0.5537	0.9535
277	2.4488	5.7826	2.3874	1.3060	2.6679	0.9203	1.8280	0.5471	0.9431
278	0.5067	2.3952	0.9274	0.6956	90.0000	1.0000	1.3333	0.7500	1.0000
279	4.8132	12.8394	6.3953	0.9583	2.7170	0.3669	6.6738	0.1498	0.8976
