# Supplementary material for: Visualization of porosity and pore size gradients in electrospun scaffolds using laser metrology
Source: PLoS One. 2023 Mar 9;18(3):e0282903. doi: 10.1371/journal.pone.0282903 (PMC9997878; doi:10.1371/journal.pone.0282903)
Supplement: S1 Data — (GZ) [file pone.0282903.s002.gz › data/PoreDiameter/RPM200 (4)_T8.tif.csv]

	Area	Perim.	Major	Minor	Angle	Circ.	AR	Round	Solidity
1	19.3795	20.5443	8.4831	2.9087	149.4054	0.5770	2.9164	0.3429	0.9071
2	280.8556	125.7897	28.3374	12.6193	157.2635	0.2231	2.2456	0.4453	0.8655
3	3.4621	6.8951	2.6957	1.6353	164.3127	0.9151	1.6485	0.6066	0.9480
4	50.6233	59.4284	19.9614	3.2290	147.5122	0.1801	6.1819	0.1618	0.6217
5	12.1175	14.1805	5.2119	2.9603	163.2910	0.7573	1.7606	0.5680	0.9243
6	224.7858	93.5841	19.8657	14.4071	10.4903	0.3225	1.3789	0.7252	0.8966
7	29.3015	31.5781	14.0375	2.6577	153.7525	0.3693	5.2817	0.1893	0.8932
8	20.0129	21.5072	8.7089	2.9259	161.4258	0.5437	2.9765	0.3360	0.9046
9	7.9376	11.8558	4.8211	2.0963	160.6355	0.7096	2.2998	0.4348	0.9082
10	6.7976	10.1621	3.9409	2.1962	68.1664	0.8272	1.7944	0.5573	0.9360
11	52.3121	37.6513	11.7510	5.6681	78.9340	0.4637	2.0732	0.4824	0.8122
12	28.8371	25.0940	6.7653	5.4272	65.8944	0.5755	1.2466	0.8022	0.8334
13	28.6682	29.3652	13.7421	2.6562	169.3656	0.4178	5.1736	0.1933	0.8987
14	6.2065	9.5809	3.6985	2.1366	162.1125	0.8497	1.7310	0.5777	0.9423
15	17.8174	17.5386	5.4942	4.1290	171.7873	0.7279	1.3306	0.7515	0.8950
16	43.5301	31.0967	12.5542	4.4148	146.0408	0.5657	2.8437	0.3517	0.9056
17	32.0881	29.1537	11.7205	3.4858	160.0139	0.4744	3.3623	0.2974	0.8931
18	70.6783	43.2551	17.1747	5.2397	166.5636	0.4747	3.2778	0.3051	0.9170
19	0.8866	3.1466	1.1552	0.9773	141.0474	1.0000	1.1820	0.8460	0.9130
20	73.1272	34.8366	10.0210	9.2913	18.2168	0.7572	1.0785	0.9272	0.9483
21	2.5333	6.2434	2.6101	1.2357	150.9148	0.8167	2.1122	0.4734	0.8955
22	9.3309	14.1100	6.0623	1.9597	148.5005	0.5890	3.0935	0.3233	0.8947
23	18.3662	19.6433	7.5726	3.0881	8.8519	0.5981	2.4522	0.4078	0.9148
24	43.8679	41.2089	12.1304	4.6045	141.5238	0.3246	2.6345	0.3796	0.8051
25	39.4346	39.0957	9.2040	5.4552	77.9158	0.3242	1.6872	0.5927	0.8129
26	11.5686	15.7039	6.8177	2.1605	155.6866	0.5895	3.1556	0.3169	0.9028
27	70.4250	39.4774	13.7254	6.5330	1.2883	0.5679	2.1009	0.4760	0.9345
28	35.2969	28.5020	10.5268	4.2693	168.5968	0.5460	2.4657	0.4056	0.8917
29	21.9128	23.8113	9.7968	2.8479	152.6307	0.4857	3.4400	0.2907	0.8964
30	133.1235	48.8176	16.6437	10.1839	148.2940	0.7020	1.6343	0.6119	0.9559
31	10.1753	13.8194	5.5852	2.3196	146.1210	0.6695	2.4078	0.4153	0.9129
32	20.9417	20.3740	7.3736	3.6161	163.2520	0.6340	2.0391	0.4904	0.9168
33	38.0835	31.6985	12.9607	3.7413	153.2825	0.4763	3.4643	0.2887	0.9074
34	94.8289	85.3529	35.2355	3.4267	146.3544	0.1636	10.2828	0.0973	0.6603
35	2.5755	5.9528	2.3716	1.3827	45.0005	0.9133	1.7152	0.5830	0.9385
36	51.1299	30.1750	11.5038	5.6591	152.7220	0.7057	2.0328	0.4919	0.9487
37	7.4309	11.1542	4.5615	2.0742	165.1351	0.7505	2.1992	0.4547	0.9143
38	2.1955	5.4215	2.1912	1.2757	144.0998	0.9387	1.7177	0.5822	0.9043
39	22.5039	21.6981	8.9408	3.2047	177.2365	0.6007	2.7899	0.3584	0.9552
40	90.0157	42.0721	15.1074	7.5864	149.7368	0.6391	1.9914	0.5022	0.9396
41	20.7728	21.4160	8.4926	3.1143	146.7239	0.5692	2.7269	0.3667	0.9153
42	36.4369	27.1694	10.7579	4.3125	70.5036	0.6203	2.4946	0.4009	0.9396
43	5.6999	11.3451	5.1192	1.4177	167.1996	0.5565	3.6110	0.2769	0.8911
44	5.0243	8.8295	3.4704	1.8433	174.3451	0.8099	1.8827	0.5312	0.9482
45	6.1221	10.7226	4.7522	1.6402	43.7562	0.6691	2.8973	0.3452	0.9034
46	49.9899	33.7241	11.4779	5.5454	5.8332	0.5523	2.0698	0.4831	0.9062
47	163.9028	63.4176	23.5638	8.8563	158.5094	0.5121	2.6607	0.3758	0.9333
48	0.3800	1.9843	0.6956	0.6956	0.0000	1.0000	1.0000	1.0000	1.0000
49	3.7155	8.0575	3.5060	1.3493	156.5850	0.7192	2.5984	0.3848	0.9072
50	5.1510	9.6806	4.1398	1.5842	145.7250	0.6907	2.6131	0.3827	0.8777
51	8.2331	16.4554	7.6055	1.3783	152.4092	0.3821	5.5180	0.1812	0.8442
52	13.4264	14.7118	5.7706	2.9624	68.6415	0.7795	1.9479	0.5134	0.9271
53	82.4158	47.4024	17.3864	6.0355	147.4580	0.4609	2.8807	0.3471	0.8740
54	1.9844	5.3716	2.2609	1.1175	161.1198	0.8642	2.0232	0.4943	0.9216
55	6.4598	11.6357	5.1939	1.5836	77.3884	0.5996	3.2798	0.3049	0.8895
56	23.6439	21.5072	8.2791	3.6362	70.8210	0.6423	2.2769	0.4392	0.9249
57	9.2464	13.1385	5.3697	2.1925	160.6586	0.6731	2.4492	0.4083	0.9050
58	2.6599	6.3139	2.5694	1.3181	174.0410	0.8385	1.9492	0.5130	0.9403
59	76.5893	45.4595	19.6811	4.9548	157.0388	0.4657	3.9721	0.2518	0.8810
60	86.6802	55.7505	19.0596	5.7905	155.1863	0.3505	3.2915	0.3038	0.8501
61	121.3860	50.9429	17.9434	8.6134	164.5520	0.5878	2.0832	0.4800	0.9072
62	68.2717	35.7375	13.1952	6.5877	150.2590	0.6717	2.0030	0.4993	0.9434
63	41.7146	30.6273	9.4796	5.6028	8.5891	0.5588	1.6919	0.5910	0.8751
64	20.5195	27.0490	11.7253	2.2282	161.1179	0.3524	5.2623	0.1900	0.8710
65	1.7733	4.8403	1.9560	1.1543	141.4673	0.9511	1.6946	0.5901	0.9130
66	5.1932	8.6885	3.5021	1.8880	40.5641	0.8645	1.8549	0.5391	0.9145
67	91.3667	41.9930	13.8048	8.4269	173.3268	0.6511	1.6382	0.6104	0.9098
68	6.5443	10.8636	4.3684	1.9074	68.2240	0.6968	2.2902	0.4366	0.8934
69	2.8288	6.1230	2.4508	1.4697	142.8695	0.9482	1.6676	0.5997	0.9241
70	8.4442	11.1542	3.6416	2.9524	89.4659	0.8529	1.2334	0.8107	0.9238
71	115.3062	46.9124	16.2543	9.0322	153.6365	0.6584	1.7996	0.5557	0.9340
72	29.3015	24.3426	9.8084	3.8037	72.9457	0.6214	2.5787	0.3878	0.9102
73	32.5948	33.2305	14.4737	2.8673	145.5097	0.3709	5.0478	0.1981	0.8879
74	2.4488	5.6622	1.8850	1.6541	13.9767	0.9598	1.1396	0.8775	0.9134
75	22.6728	18.2901	6.0240	4.7921	160.8711	0.8517	1.2571	0.7955	0.9413
76	18.7884	21.5656	9.7609	2.4508	143.7236	0.5077	3.9827	0.2511	0.9054
77	12.3708	14.7617	5.9178	2.6616	147.1416	0.7134	2.2234	0.4498	0.9185
78	30.1037	34.1642	15.3991	2.4891	157.4195	0.3241	6.1867	0.1616	0.8813
79	42.5168	26.7585	9.3108	5.8141	166.0128	0.7462	1.6014	0.6244	0.9496
80	4.3910	7.6465	2.7330	2.0456	50.0028	0.9437	1.3360	0.7485	0.9327
81	136.0790	52.0519	19.5583	8.8587	145.8483	0.6311	2.2078	0.4529	0.9431
82	31.2437	26.6965	11.1173	3.5783	146.7542	0.5509	3.1069	0.3219	0.9158
83	3.1666	6.8246	2.8770	1.4014	159.3687	0.8544	2.0530	0.4871	0.9091
84	33.6503	29.9549	12.3252	3.4762	155.6063	0.4713	3.5456	0.2820	0.8970
85	120.6260	57.8758	20.6074	7.4530	165.7496	0.4525	2.7650	0.3617	0.9116
86	7.0932	10.3323	3.6106	2.5013	125.1869	0.8349	1.4435	0.6928	0.9155
87	30.9482	28.2321	7.7620	5.0766	142.1179	0.4879	1.5290	0.6540	0.7941
88	65.2318	53.1850	11.2053	7.4121	118.8733	0.2898	1.5118	0.6615	0.7037
89	2.4488	5.6622	2.2357	1.3946	160.3822	0.9598	1.6030	0.6238	0.9355
90	1.3933	4.4294	1.9283	0.9200	149.0235	0.8924	2.0960	0.4771	0.8800
91	46.2322	27.2107	9.8863	5.9542	102.1232	0.7846	1.6604	0.6023	0.9584
92	62.0652	32.2213	11.9854	6.5933	164.4266	0.7512	1.8178	0.5501	0.9586
93	2.7022	6.0027	2.4105	1.4273	144.9671	0.9424	1.6889	0.5921	0.9078
94	7.3887	13.0680	5.4522	1.7255	150.7710	0.5437	3.1599	0.3165	0.8516
95	9.7109	21.6568	10.6263	1.1635	155.7958	0.2602	9.1327	0.1095	0.7836
96	0.5911	2.5655	0.9963	0.7554	134.9998	1.0000	1.3190	0.7582	0.9333
97	28.6260	22.0179	7.4804	4.8724	70.0013	0.7420	1.5353	0.6514	0.9332
98	15.9174	16.1149	5.4165	3.7416	120.1083	0.7702	1.4476	0.6908	0.9240
99	21.4062	26.9992	12.5828	2.1661	161.6889	0.3690	5.8091	0.1721	0.9029
100	30.3993	23.3006	7.6668	5.0485	82.7119	0.7036	1.5186	0.6585	0.8978
101	72.1983	49.8390	15.0465	6.1095	163.8470	0.3653	2.4628	0.4060	0.8497
102	60.6297	39.5480	17.7829	4.3410	165.4007	0.4871	4.0965	0.2441	0.9176
103	23.6017	21.2957	8.7890	3.4191	156.6613	0.6540	2.5705	0.3890	0.9301
104	184.2534	91.5293	16.4778	14.2372	162.1597	0.2764	1.1574	0.8640	0.7920
105	28.9215	21.0051	7.1488	5.1511	11.2422	0.8237	1.3878	0.7206	0.9474
106	1.7733	5.3716	2.3354	0.9668	159.6675	0.7723	2.4157	0.4140	0.8750
107	29.8082	25.7165	9.8691	3.8457	163.7675	0.5664	2.5663	0.3897	0.8578
108	95.2933	62.5373	12.2249	9.9249	128.2278	0.3062	1.2317	0.8119	0.8243
109	1.3511	4.4999	1.8689	0.9205	166.7651	0.8385	2.0304	0.4925	0.8889
110	79.2915	58.8095	16.4198	6.1485	163.1929	0.2881	2.6705	0.3745	0.7926
111	9.0776	11.6150	4.0887	2.8268	15.1423	0.8455	1.4464	0.6914	0.9247
112	0.5067	2.3952	0.9274	0.6956	0.0000	1.0000	1.3333	0.7500	1.0000
113	16.6352	16.4055	5.5231	3.8349	114.1153	0.7767	1.4402	0.6943	0.9238
114	39.9413	34.1642	13.8428	3.6737	159.4870	0.4300	3.7681	0.2654	0.8469
115	10.0487	12.6278	4.5454	2.8148	89.6843	0.7919	1.6148	0.6193	0.9315
116	10.6820	20.5856	9.6840	1.4045	166.1034	0.3168	6.8952	0.1450	0.8462
117	55.8165	32.7319	11.8504	5.9971	165.9527	0.6547	1.9760	0.5061	0.9024
118	13.5530	15.1726	5.9554	2.8976	124.6865	0.7398	2.0553	0.4865	0.9158
119	6.1643	9.8715	3.9804	1.9718	163.7329	0.7949	2.0186	0.4954	0.9299
120	0.3800	1.9843	0.6956	0.6956	0.0000	1.0000	1.0000	1.0000	1.0000
121	7.6420	12.2667	5.4344	1.7905	163.0940	0.6382	3.0352	0.3295	0.8983
122	2.1955	5.6124	2.2231	1.2574	10.6058	0.8759	1.7680	0.5656	0.9369
123	113.0684	51.1595	16.4594	8.7465	45.0815	0.5429	1.8818	0.5314	0.9018
124	1.1400	3.6780	1.3254	1.0951	167.5084	1.0000	1.2104	0.8262	0.9474
125	1.0555	3.5576	1.4127	0.9514	151.9814	1.0000	1.4849	0.6735	0.9259
126	43.7412	35.5880	8.8143	6.3185	177.5287	0.4340	1.3950	0.7168	0.8573
127	7.9798	10.7433	3.6246	2.8031	14.7036	0.8688	1.2931	0.7734	0.9426
128	104.4975	55.3687	18.5737	7.1634	57.5259	0.4283	2.5929	0.3857	0.8654
129	48.3855	29.2242	9.8825	6.2339	72.9238	0.7119	1.5853	0.6308	0.9157
130	10.5553	15.9653	7.2162	1.8624	167.1747	0.5204	3.8747	0.2581	0.9091
131	30.9904	31.5076	10.9935	3.5892	143.9675	0.3923	3.0629	0.3265	0.7876
132	14.5241	15.9945	6.3421	2.9159	157.1808	0.7134	2.1750	0.4598	0.9235
133	378.5133	94.0741	30.2229	15.9461	175.9600	0.5375	1.8953	0.5276	0.9237
134	6.1221	10.1122	4.0521	1.9236	75.5290	0.7523	2.1065	0.4747	0.9148
135	118.7261	45.9117	16.4252	9.2034	166.9797	0.7078	1.7847	0.5603	0.9563
136	30.9904	33.3338	10.6709	3.6977	163.2189	0.3505	2.8858	0.3465	0.7730
137	45.0500	42.4624	10.1563	5.6477	2.6112	0.3140	1.7983	0.5561	0.7754
138	10.5131	15.5337	4.0677	3.2908	27.3960	0.5475	1.2361	0.8090	0.7781
139	119.0639	45.2479	15.1395	10.0134	172.4275	0.7308	1.5119	0.6614	0.9569
140	8.7398	14.7325	5.8885	1.8897	166.0182	0.5060	3.1160	0.3209	0.8466
141	29.4704	28.8837	13.1367	2.8563	164.9707	0.4439	4.5991	0.2174	0.9118
142	60.7563	30.8474	9.9663	7.7619	174.4740	0.8024	1.2840	0.7788	0.9597
143	2.4488	5.6622	2.1836	1.4279	143.4626	0.9598	1.5293	0.6539	0.9431
144	16.6352	20.4652	9.2228	2.2965	167.2282	0.4991	4.0159	0.2490	0.9016
145	0.3800	1.9843	0.6956	0.6956	0.0000	1.0000	1.0000	1.0000	1.0000
146	17.2685	21.7771	6.1041	3.6020	101.9555	0.4576	1.6946	0.5901	0.7518
147	3.8844	8.1280	3.5001	1.4130	171.3218	0.7389	2.4770	0.4037	0.9293
148	1.4777	4.4294	1.8296	1.0284	153.3365	0.9465	1.7791	0.5621	0.8861
149	5.9954	13.2795	6.2875	1.2141	170.1453	0.4272	5.1788	0.1931	0.8208
150	10.2175	16.7167	7.7291	1.6832	165.0062	0.4595	4.5920	0.2178	0.8768
151	17.1418	16.7958	6.0836	3.5876	163.1906	0.7636	1.6957	0.5897	0.9093
152	142.3278	50.8518	15.4293	11.7450	179.1357	0.6917	1.3137	0.7612	0.9330
153	8.3598	12.8686	5.5477	1.9186	90.9281	0.6344	2.8915	0.3458	0.9062
154	3.2510	6.6544	2.4783	1.6702	175.8952	0.9226	1.4838	0.6740	0.9222
155	2.3222	5.4215	2.0811	1.4208	146.6931	0.9928	1.4647	0.6827	0.9167
156	22.9261	23.6325	10.7246	2.7218	170.3430	0.5158	3.9402	0.2538	0.8931
157	7.0509	10.9341	4.2585	2.1082	84.9622	0.7411	2.0200	0.4951	0.9126
158	26.8949	36.6919	18.0901	1.8930	167.8464	0.2510	9.5565	0.1046	0.8499
159	27.4016	22.4993	7.2847	4.7893	108.8284	0.6802	1.5210	0.6575	0.9379
160	16.9729	17.7381	7.1979	3.0024	120.5989	0.6779	2.3974	0.4171	0.9263
161	10.2598	13.9398	5.6023	2.3318	56.8344	0.6635	2.4026	0.4162	0.9118
162	2.8288	6.0732	2.1093	1.7076	46.2057	0.9638	1.2352	0.8096	0.9306
163	38.8435	24.3426	7.9422	6.2271	34.7659	0.8237	1.2754	0.7841	0.9417
164	0.5067	2.3952	0.9274	0.6956	90.0000	1.0000	1.3333	0.7500	1.0000
165	1.0978	3.5576	1.2862	1.0867	90.0000	1.0000	1.1835	0.8449	0.9286
166	56.6187	43.8655	16.2682	4.4313	162.1121	0.3698	3.6712	0.2724	0.7833
167	73.9294	35.4676	11.2664	8.3549	48.3196	0.7385	1.3485	0.7416	0.9309
168	17.3951	16.7958	6.4316	3.4436	150.0271	0.7749	1.8677	0.5354	0.9095
169	2.1533	5.2513	2.0566	1.3331	155.2256	0.9813	1.5427	0.6482	0.9273
170	76.2515	48.3946	13.0662	7.4303	74.6275	0.4091	1.7585	0.5687	0.8365
171	36.2680	26.8375	8.9874	5.1381	35.2016	0.6328	1.7492	0.5717	0.8911
172	234.7500	106.4733	26.2462	11.3880	58.8554	0.2602	2.3047	0.4339	0.8609
173	55.8165	30.2868	9.0855	7.8221	85.9430	0.7647	1.1615	0.8609	0.9490
174	10.2598	13.0886	4.6739	2.7949	60.0885	0.7526	1.6723	0.5980	0.9170
175	8.8242	13.5495	4.6692	2.4063	126.8998	0.6040	1.9404	0.5154	0.7977
176	148.7876	52.3546	18.5421	10.2169	179.8550	0.6821	1.8149	0.5510	0.9458
177	279.2934	131.2646	36.3831	9.7740	56.4909	0.2037	3.7224	0.2686	0.8201
178	122.9904	76.0404	32.1421	4.8720	177.5282	0.2673	6.5973	0.1516	0.8744
179	7.8954	10.9135	4.0332	2.4925	58.1054	0.8330	1.6182	0.6180	0.9303
180	26.9794	21.6361	7.6904	4.4667	156.0541	0.7242	1.7217	0.5808	0.9363
181	17.8596	16.2146	5.5936	4.0653	56.7607	0.8536	1.3760	0.7268	0.9206
182	49.6522	49.6894	16.7406	3.7764	157.2228	0.2527	4.4330	0.2256	0.6561
183	26.5994	21.1169	8.2327	4.1138	174.5482	0.7496	2.0013	0.4997	0.9368
184	34.2414	41.8933	20.0650	2.1728	167.6125	0.2452	9.2346	0.1083	0.8787
185	26.9794	21.6361	8.6636	3.9650	30.0528	0.7242	2.1850	0.4577	0.9328
186	3.0399	6.4841	2.3950	1.6161	95.1434	0.9086	1.4820	0.6748	0.9172
187	8.9509	13.2795	5.7904	1.9682	4.7259	0.6378	2.9420	0.3399	0.9298
188	44.1212	29.9051	11.8592	4.7370	167.4520	0.6200	2.5035	0.3994	0.9115
189	43.9945	40.7687	10.5977	5.2856	107.8570	0.3326	2.0050	0.4988	0.7820
190	3.1244	6.4841	2.4129	1.6487	108.6511	0.9338	1.4635	0.6833	0.9367
191	150.9831	65.7922	26.5124	7.2509	63.6466	0.4383	3.6564	0.2735	0.9181
192	5.7421	9.3402	3.7790	1.9347	161.0363	0.8271	1.9533	0.5120	0.9220
193	7.9376	12.4163	5.2041	1.9420	50.8240	0.6470	2.6797	0.3732	0.8785
194	7.2621	12.0260	4.9762	1.8581	159.5908	0.6310	2.6781	0.3734	0.8866
195	329.0300	109.9604	29.8312	14.0435	67.8438	0.3420	2.1242	0.4708	0.9148
196	2.1111	5.2513	1.9311	1.3919	3.3369	0.9620	1.3873	0.7208	0.9009
197	27.3171	24.1930	9.8341	3.5368	167.7930	0.5865	2.7805	0.3596	0.9243
198	69.7495	59.2411	24.7356	3.5903	167.4323	0.2497	6.8896	0.1451	0.8582
199	7.6420	12.4576	5.4303	1.7918	179.6772	0.6188	3.0306	0.3300	0.9118
200	62.7830	46.6012	17.5473	4.5556	66.1450	0.3633	3.8518	0.2596	0.7581
201	5.7843	10.7639	4.7401	1.5537	177.5744	0.6274	3.0508	0.3278	0.8984
202	7.8954	11.2041	3.7920	2.6511	153.4292	0.7904	1.4304	0.6991	0.9078
203	118.9794	48.4651	13.8568	10.9325	10.6836	0.6365	1.2675	0.7890	0.9464
204	11.3575	14.4917	5.5542	2.6036	66.8715	0.6796	2.1333	0.4688	0.9012
205	167.4072	58.9178	18.0603	11.8021	68.9947	0.6060	1.5303	0.6535	0.9278
206	34.1992	35.0274	8.1243	5.3597	133.9577	0.3503	1.5158	0.6597	0.7059
207	83.8936	48.4530	19.2576	5.5467	52.5155	0.4491	3.4719	0.2880	0.8922
208	5.3621	11.2041	4.7772	1.4291	61.7408	0.5368	3.3428	0.2992	0.8141
209	19.1262	24.3134	8.8130	2.7632	160.9088	0.4066	3.1894	0.3135	0.7242
210	84.9913	49.1666	11.6820	9.2633	146.1055	0.4418	1.2611	0.7930	0.8680
211	78.4048	39.6356	13.3758	7.4633	11.3110	0.6272	1.7922	0.5580	0.9234
212	113.4484	46.2607	14.9034	9.6922	61.6378	0.6662	1.5377	0.6503	0.9486
213	151.0675	65.7217	18.2400	10.5452	50.8127	0.4395	1.7297	0.5781	0.8841
214	7.5576	11.8059	4.9200	1.9558	169.2998	0.6814	2.5156	0.3975	0.9133
215	15.1574	16.5757	5.8160	3.3183	157.2396	0.6933	1.7527	0.5705	0.8864
216	40.9968	28.0205	9.0451	5.7709	165.6673	0.6562	1.5674	0.6380	0.9226
217	1.7311	4.7905	1.7594	1.2527	46.3743	0.9479	1.4044	0.7120	0.9425
218	28.2882	22.0677	8.1496	4.4196	144.5939	0.7300	1.8440	0.5423	0.9261
219	9.1620	15.0936	6.8730	1.6973	171.3231	0.5054	4.0494	0.2470	0.9004
220	172.3893	75.4472	29.5444	7.4293	173.8619	0.3806	3.9768	0.2515	0.8448
221	30.9482	28.6722	9.3302	4.2233	47.8840	0.4731	2.2092	0.4527	0.7728
222	5.0243	9.0994	3.5526	1.8007	52.8884	0.7625	1.9729	0.5069	0.8815
223	0.3800	1.9843	0.6956	0.6956	0.0000	1.0000	1.0000	1.0000	1.0000
224	66.5829	33.5745	10.1557	8.3476	119.8884	0.7423	1.2166	0.8220	0.9418
225	1.7733	4.6701	1.7291	1.3058	171.3511	1.0000	1.3241	0.7552	0.9438
226	20.6462	22.4288	7.7664	3.3848	75.2431	0.5157	2.2945	0.4358	0.8490
227	37.6191	35.5467	13.6342	3.5131	33.7077	0.3741	3.8810	0.2577	0.7973
228	11.7375	17.6882	7.9669	1.8758	24.6128	0.4714	4.2471	0.2355	0.8797
229	30.3571	23.6909	9.1987	4.2019	151.4391	0.6797	2.1892	0.4568	0.9350
230	9.7953	12.2667	4.0368	3.0895	88.2150	0.8180	1.3066	0.7653	0.9225
231	514.6345	152.1821	38.4236	17.0534	15.0031	0.2792	2.2531	0.4438	0.8900
232	81.4870	38.5145	14.0241	7.3982	5.7687	0.6903	1.8956	0.5275	0.9576
233	18.7462	17.0572	6.4325	3.7106	27.9291	0.8097	1.7335	0.5769	0.9467
234	24.3194	22.1674	8.8520	3.4980	45.9224	0.6219	2.5306	0.3952	0.9028
235	11.7375	17.8292	7.2059	2.0740	0.5671	0.4640	3.4745	0.2878	0.8336
236	8.1909	13.2795	5.7083	1.8270	3.5760	0.5837	3.1244	0.3201	0.8899
237	0.8022	3.0968	1.1404	0.8957	12.8205	1.0000	1.2733	0.7854	0.9744
238	76.8004	40.1085	15.2925	6.3943	178.5057	0.5999	2.3916	0.4181	0.8817
239	35.0014	27.8916	11.5129	3.8709	172.9862	0.5654	2.9742	0.3362	0.9378
240	26.5572	20.4445	6.5840	5.1357	156.0089	0.7984	1.2820	0.7800	0.9216
241	62.7830	33.9441	10.6517	7.5047	63.2385	0.6847	1.4193	0.7046	0.9279
242	39.2657	29.2534	8.5155	5.8711	58.1180	0.5766	1.4504	0.6895	0.8798
243	81.9092	49.7685	14.2264	7.3308	174.9352	0.4156	1.9406	0.5153	0.8733
244	38.8857	26.2271	7.8797	6.2834	138.9069	0.7104	1.2541	0.7974	0.9398
245	7.6843	11.9056	4.7819	2.0460	21.4293	0.6813	2.3371	0.4279	0.9055
246	2.7022	5.9528	2.0108	1.7110	43.7155	0.9582	1.1752	0.8509	0.9275
247	21.5328	32.2626	13.7206	1.9982	178.8127	0.2600	6.8664	0.1456	0.7895
248	16.0018	16.6462	6.4341	3.1666	66.3263	0.7257	2.0319	0.4922	0.9244
249	39.5191	24.6538	7.7417	6.4995	9.7900	0.8170	1.1911	0.8395	0.9507
250	0.6755	2.8062	0.9274	0.9274	0.0000	1.0000	1.0000	1.0000	1.0000
251	44.4167	34.5374	15.5288	3.6418	179.1239	0.4679	4.2640	0.2345	0.9192
252	9.6687	12.9683	4.7646	2.5837	115.4836	0.7225	1.8441	0.5423	0.9142
253	24.3616	29.4443	12.4141	2.4986	14.1888	0.3531	4.9684	0.2013	0.8064
254	2.4488	5.7826	2.2309	1.3976	14.2274	0.9203	1.5962	0.6265	0.9206
255	2.8710	7.2562	3.3557	1.0893	177.1782	0.6852	3.0806	0.3246	0.9510
256	7.6843	11.1044	3.6603	2.6730	55.1146	0.7831	1.3694	0.7303	0.9055
257	61.8963	48.0370	19.0240	4.1426	171.5935	0.3371	4.5923	0.2178	0.8541
258	7.2198	10.9634	4.4946	2.0452	26.3976	0.7548	2.1976	0.4550	0.9024
259	51.1721	41.1298	17.4157	3.7411	18.6893	0.3801	4.6552	0.2148	0.8811
260	71.5650	36.2895	14.1669	6.4319	17.6981	0.6829	2.2026	0.4540	0.9595
261	5.2777	8.5183	3.1528	2.1313	14.1100	0.9140	1.4793	0.6760	0.9363
262	0.3800	1.9843	0.6956	0.6956	0.0000	1.0000	1.0000	1.0000	1.0000
263	88.2424	42.7651	17.2237	6.5232	2.4455	0.6063	2.6404	0.3787	0.9532
264	6.2910	11.8351	5.3181	1.5062	54.5352	0.5644	3.5309	0.2832	0.8688
265	47.4989	30.2662	10.0317	6.0286	18.5894	0.6516	1.6640	0.6010	0.8762
266	103.6531	55.8537	24.2681	5.4382	12.3490	0.4175	4.4625	0.2241	0.9074
267	1.6466	4.5497	1.7607	1.1907	164.6850	0.9996	1.4786	0.6763	0.9070
268	79.4603	57.6678	20.0615	5.0431	1.1503	0.3003	3.9780	0.2514	0.8152
269	23.6861	22.6902	6.6335	4.5463	162.4546	0.5781	1.4591	0.6854	0.8558
270	45.5989	52.2171	19.1170	3.0370	175.4734	0.2102	6.2947	0.1589	0.7959
271	1.3089	4.6202	2.0253	0.8228	82.3431	0.7705	2.4615	0.4063	0.9254
272	45.8945	45.7828	20.2655	2.8835	176.8988	0.2751	7.0282	0.1423	0.8446
273	5.9532	9.6806	3.9858	1.9017	66.2298	0.7983	2.0959	0.4771	0.9126
274	24.3194	20.9965	8.3232	3.7203	15.5762	0.6932	2.2373	0.4470	0.9320
275	9.3309	12.7981	5.2907	2.2456	163.3988	0.7159	2.3561	0.4244	0.9247
276	5.4888	9.8216	4.2452	1.6462	178.3970	0.7150	2.5787	0.3878	0.9220
277	4.3910	8.2982	3.4348	1.6277	5.5426	0.8013	2.1103	0.4739	0.9369
278	2.2799	5.9528	2.4781	1.1714	161.8386	0.8085	2.1155	0.4727	0.8780
279	1.8577	4.7905	1.5709	1.5057	33.6901	1.0000	1.0433	0.9585	0.9462
280	5.1088	9.5311	3.8870	1.6735	6.1935	0.7067	2.3227	0.4305	0.9030
281	0.6333	2.8062	1.1593	0.6956	0.0000	1.0000	1.6667	0.6000	1.0000
282	47.6255	51.3952	21.2194	2.8577	1.1001	0.2266	7.4254	0.1347	0.7622
283	0.5067	2.3952	0.9274	0.6956	90.0000	1.0000	1.3333	0.7500	1.0000
284	6.8398	12.1464	5.3191	1.6373	22.7633	0.5826	3.2488	0.3078	0.8804
285	51.8477	39.8385	13.5308	4.8788	5.8807	0.4105	2.7734	0.3606	0.8289
286	0.7600	3.2171	1.3911	0.6956	0.0000	0.9227	2.0000	0.5000	1.0000
287	5.9110	10.1827	4.3628	1.7251	178.2451	0.7164	2.5290	0.3954	0.9524
288	28.3727	22.3291	7.0107	5.1529	138.8570	0.7151	1.3605	0.7350	0.9032
289	16.3396	17.1277	6.3354	3.2838	16.3518	0.6999	1.9293	0.5183	0.9042
290	2.1955	6.5048	3.0141	0.9274	0.0000	0.6520	3.2500	0.3077	1.0000
291	17.1418	18.3898	7.7016	2.8339	61.3027	0.6370	2.7176	0.3680	0.9269
292	17.0574	20.6853	8.3657	2.5961	170.7309	0.5010	3.2224	0.3103	0.8688
293	1.4355	4.3296	1.6015	1.1413	5.3921	0.9623	1.4032	0.7127	0.9855
294	121.0905	76.9827	26.7141	5.7714	177.3561	0.2568	4.6287	0.2160	0.8565
295	14.7352	15.4134	4.7851	3.9208	145.3493	0.7794	1.2204	0.8194	0.9172
296	11.6108	17.2481	8.0165	1.8441	11.4587	0.4904	4.3470	0.2300	0.8857
297	0.5067	2.3952	0.9274	0.6956	0.0000	1.0000	1.3333	0.7500	1.0000
298	1.6888	5.2014	2.2860	0.9406	168.1987	0.7844	2.4303	0.4115	0.8989
299	16.2974	21.3662	7.4567	2.7828	41.8448	0.4486	2.6796	0.3732	0.7613
300	10.5553	15.8656	7.2294	1.8590	177.6922	0.5269	3.8889	0.2571	0.9328
301	4.2643	7.8872	3.2069	1.6931	5.0773	0.8614	1.8941	0.5279	0.9395
302	66.7518	48.2485	20.7569	4.0946	0.6468	0.3603	5.0694	0.1973	0.9377
303	1.6888	4.5497	1.7244	1.2470	173.1762	1.0000	1.3828	0.7232	0.9195
304	40.2368	37.6014	15.2037	3.3697	23.5010	0.3576	4.5119	0.2216	0.8824
305	273.0447	102.6992	28.5320	12.1846	0.2581	0.3253	2.3416	0.4271	0.8864
306	44.1212	35.7667	15.0983	3.7207	119.9106	0.4334	4.0579	0.2464	0.8431
307	178.2158	62.6990	21.2568	10.6748	176.2470	0.5697	1.9913	0.5022	0.9182
308	9.9220	16.7374	7.6186	1.6582	10.7853	0.4451	4.5945	0.2177	0.8885
309	0.5067	2.3952	0.9274	0.6956	90.0000	1.0000	1.3333	0.7500	1.0000
310	370.3224	120.4373	40.1204	11.7524	176.9148	0.3208	3.4138	0.2929	0.8803
311	161.3273	69.2622	16.8700	12.1759	13.2546	0.4226	1.3855	0.7218	0.9100
312	2.8710	6.1230	2.3179	1.5771	147.8075	0.9623	1.4697	0.6804	0.9128
313	0.9289	3.3874	1.3507	0.8756	180.0000	1.0000	1.5425	0.6483	0.9565
314	0.3800	1.9843	0.6956	0.6956	0.0000	1.0000	1.0000	1.0000	1.0000
315	0.6755	2.8062	0.9274	0.9274	0.0000	1.0000	1.0000	1.0000	1.0000
316	10.7242	13.9604	4.7718	2.8615	164.6563	0.6915	1.6676	0.5997	0.8355
317	58.6031	43.6953	10.2249	7.2974	171.5161	0.3857	1.4012	0.7137	0.7713
318	76.2093	59.6521	24.6734	3.9327	15.0490	0.2691	6.2739	0.1594	0.8320
319	46.7389	40.6277	11.1340	5.3449	30.6799	0.3558	2.0831	0.4800	0.7999
320	3.6310	7.4058	2.9283	1.5788	63.0951	0.8320	1.8547	0.5392	0.8958
321	0.8022	3.0968	1.1404	0.8957	167.1795	1.0000	1.2733	0.7854	0.9744
322	3.1244	6.6544	2.5578	1.5553	26.8230	0.8867	1.6445	0.6081	0.9136
323	2.7022	6.0732	2.1810	1.5775	20.7401	0.9206	1.3826	0.7233	0.9209
324	0.8022	3.0968	1.1404	0.8957	77.1795	1.0000	1.2733	0.7854	0.9744
325	71.3961	47.4231	14.5559	6.2452	38.6235	0.3989	2.3307	0.4290	0.8419
326	34.1570	38.8051	18.1715	2.3933	19.3199	0.2850	7.5926	0.1317	0.8431
327	71.6072	49.9800	16.0859	5.6679	171.8599	0.3602	2.8381	0.3523	0.8503
328	11.3997	14.4711	6.0437	2.4016	59.0983	0.6841	2.5165	0.3974	0.9215
329	1.8577	4.7905	1.5709	1.5057	56.3099	1.0000	1.0433	0.9585	0.9462
330	3.6310	7.0653	2.5945	1.7819	13.8032	0.9141	1.4560	0.6868	0.9149
331	16.4663	19.2822	6.6756	3.1406	41.7158	0.5565	2.1256	0.4705	0.8219
332	0.5067	2.3952	0.9274	0.6956	0.0000	1.0000	1.3333	0.7500	1.0000
333	40.0679	31.5404	10.9249	4.6697	4.7660	0.5061	2.3395	0.4274	0.8612
334	6.0376	11.8764	5.3935	1.4253	174.9750	0.5379	3.7841	0.2643	0.8854
335	2.4488	7.1857	3.2539	0.9582	109.1726	0.5960	3.3959	0.2945	0.8529
336	8.4442	12.4576	5.4683	1.9662	174.3382	0.6838	2.7812	0.3596	0.9281
337	26.8105	24.5833	9.5985	3.5564	30.2178	0.5575	2.6989	0.3705	0.9058
338	15.0730	15.7745	5.8707	3.2690	16.2780	0.7612	1.7959	0.5568	0.9309
339	99.4732	54.6209	22.9563	5.5171	173.3778	0.4190	4.1609	0.2403	0.9055
340	6.7976	13.1884	5.5694	1.5540	63.8288	0.4911	3.5839	0.2790	0.8173
341	12.7930	17.9496	7.8152	2.0842	13.3834	0.4990	3.7497	0.2667	0.8951
342	5.8688	10.9341	4.7246	1.5816	3.6051	0.6169	2.9872	0.3348	0.9236
343	12.5397	22.5114	11.0204	1.4488	2.5374	0.3110	7.6068	0.1315	0.9354
344	0.8866	3.1466	1.0625	1.0625	0.0000	1.0000	1.0000	1.0000	0.9130
345	2.6599	6.8452	3.0615	1.1062	0.6960	0.7134	2.7675	0.3613	0.9474
346	9.4998	18.2110	8.8602	1.3652	6.1282	0.3600	6.4902	0.1541	0.8671
347	2.4911	6.4343	2.8453	1.1147	0.0000	0.7561	2.5526	0.3918	0.9516
348	159.6807	79.0667	32.7358	6.2107	177.9582	0.3210	5.2709	0.1897	0.8765
349	2.0266	5.7327	2.4269	1.0632	8.2734	0.7749	2.2826	0.4381	0.9505
350	32.8903	27.6217	12.2254	3.4254	1.7182	0.5417	3.5690	0.2802	0.9500
351	2.6599	6.3139	2.6357	1.2849	176.9699	0.8385	2.0513	0.4875	0.9333
352	3.4199	9.9627	4.8112	0.9051	3.2029	0.4330	5.3159	0.1881	0.8710
353	51.1299	34.5958	9.5189	6.8391	113.5902	0.5368	1.3918	0.7185	0.8477
354	76.5471	48.0577	20.8623	4.6717	3.8060	0.4165	4.4656	0.2239	0.9120
355	13.2152	15.0231	5.3755	3.1302	166.9037	0.7358	1.7173	0.5823	0.9206
356	27.7393	30.6394	14.6572	2.4097	3.8264	0.3713	6.0827	0.1644	0.9467
357	1.9422	5.8531	2.7072	0.9134	2.0696	0.7124	2.9637	0.3374	0.9787
358	4.7710	8.5888	3.5005	1.7354	75.3767	0.8127	2.0171	0.4958	0.9300
359	103.9064	53.0682	21.7527	6.0819	174.0491	0.4636	3.5766	0.2796	0.9093
360	49.1877	40.0380	9.8903	6.3322	18.6214	0.3856	1.5619	0.6402	0.8566
361	17.0574	18.6512	7.8085	2.7814	10.1896	0.6162	2.8074	0.3562	0.9028
362	224.0258	72.0890	25.9512	10.9913	1.1776	0.5417	2.3611	0.4235	0.9114
363	4.8132	9.6514	4.2313	1.4483	11.5138	0.6493	2.9215	0.3423	0.9157
364	7.2621	11.3950	4.6386	1.9933	10.8433	0.7028	2.3270	0.4297	0.8866
365	86.9335	43.7950	16.2090	6.8287	40.7442	0.5696	2.3737	0.4213	0.9323
366	2.1533	5.3716	2.0566	1.3331	65.2256	0.9378	1.5427	0.6482	0.9273
367	10.3442	20.1746	7.9123	1.6646	7.5980	0.3194	4.7533	0.2104	0.7040
368	94.2378	66.2943	18.6550	6.4319	8.4927	0.2695	2.9004	0.3448	0.8331
369	2.9133	6.4841	2.4925	1.4882	21.2074	0.8707	1.6749	0.5970	0.9200
370	56.4498	55.6044	18.3824	3.9099	5.6071	0.2294	4.7014	0.2127	0.6147
371	0.8022	3.0968	1.1404	0.8957	12.8205	1.0000	1.2733	0.7854	0.9744
372	2.4911	5.9528	2.3498	1.3498	29.7690	0.8834	1.7409	0.5744	0.9147
373	64.1763	48.4772	18.9122	4.3206	8.3166	0.3432	4.3773	0.2285	0.8590
374	28.4149	29.0248	13.4321	2.6935	4.1094	0.4239	4.9869	0.2005	0.8752
375	114.3773	60.4533	21.1171	6.8963	17.4710	0.3933	3.0621	0.3266	0.8716
376	0.6755	2.8062	0.9274	0.9274	0.0000	1.0000	1.0000	1.0000	1.0000
377	28.7949	32.5290	11.9076	3.0790	35.8899	0.3420	3.8674	0.2586	0.7458
378	23.6439	25.7578	11.2219	2.6826	176.2674	0.4478	4.1832	0.2391	0.9188
379	29.4704	28.3902	9.3234	4.0246	29.2598	0.4595	2.3166	0.4317	0.8364
380	20.6462	29.4528	13.7092	1.9175	32.1271	0.2991	7.1495	0.1399	0.8143
381	1.6044	4.4999	1.5787	1.2940	105.8247	0.9957	1.2200	0.8196	0.9500
382	174.1203	65.2815	26.5178	8.3603	23.1216	0.5134	3.1719	0.3153	0.9425
383	641.1716	221.5389	46.4820	17.5631	8.6672	0.1642	2.6466	0.3778	0.8375
384	110.8729	60.4654	24.4352	5.7772	3.1385	0.3811	4.2296	0.2364	0.8937
385	1.3511	4.4999	1.8236	0.9433	108.0837	0.8385	1.9332	0.5173	0.9143
386	16.4663	20.2038	8.6157	2.4334	65.0259	0.5069	3.5406	0.2824	0.9070
387	24.4461	20.8349	6.4272	4.8428	13.4416	0.7077	1.3272	0.7535	0.9279
388	2.2377	5.2513	1.8378	1.5503	35.1796	1.0000	1.1855	0.8435	0.9217
389	73.7183	60.3949	25.7866	3.6399	11.4756	0.2540	7.0844	0.1412	0.8841
390	175.7247	78.1536	32.4488	6.8952	8.7293	0.3615	4.7060	0.2125	0.9303
391	7.3043	11.9761	4.5739	2.0333	1.1313	0.6400	2.2495	0.4445	0.8872
392	2.2377	5.9528	2.4966	1.1412	22.3474	0.7935	2.1877	0.4571	0.8908
393	32.8481	27.1901	10.5163	3.9770	177.3184	0.5583	2.6443	0.3782	0.9047
394	87.1868	53.3381	19.4943	5.6945	18.6963	0.3851	3.4234	0.2921	0.8918
395	151.1520	62.0473	20.3256	9.4685	17.1575	0.4934	2.1467	0.4658	0.8876
396	8.8665	12.4370	4.6364	2.4349	178.6257	0.7203	1.9041	0.5252	0.8994
397	0.5067	2.3952	0.9274	0.6956	90.0000	1.0000	1.3333	0.7500	1.0000
398	18.1129	19.6725	7.1027	3.2469	9.7938	0.5881	2.1875	0.4571	0.8379
399	46.9078	39.1748	12.8802	4.6369	30.7318	0.3841	2.7777	0.3600	0.7956
400	51.7632	29.2534	10.4031	6.3353	29.3916	0.7601	1.6421	0.6090	0.9402
401	18.2818	20.6148	7.8953	2.9482	28.2636	0.5406	2.6780	0.3734	0.8608
402	35.1281	30.9677	10.8752	4.1127	13.0889	0.4603	2.6443	0.3782	0.8753
403	12.7086	14.1306	5.1381	3.1492	54.5836	0.7998	1.6315	0.6129	0.9247
404	11.9064	15.9653	6.3052	2.4043	0.1214	0.5870	2.6225	0.3813	0.9010
405	3.9688	8.7590	3.7569	1.3451	25.7274	0.6501	2.7931	0.3580	0.8826
406	2.1111	5.3716	1.9712	1.3636	12.9579	0.9194	1.4456	0.6917	0.9009
407	24.9105	24.7948	10.1690	3.1190	3.0332	0.5092	3.2603	0.3067	0.9008
408	17.7751	16.1854	5.5828	4.0539	20.7724	0.8527	1.3771	0.7261	0.9418
409	5.6154	11.0545	4.9734	1.4376	102.2001	0.5774	3.4595	0.2891	0.8896
410	5.3621	9.4107	4.0316	1.6934	1.5871	0.7609	2.3807	0.4200	0.9373
411	3.7577	8.0076	3.3701	1.4197	15.1895	0.7364	2.3739	0.4213	0.9128
412	8.2331	22.8106	10.9536	0.9570	15.6624	0.1988	11.4456	0.0874	0.7345
413	5.3199	8.5888	2.8687	2.3611	124.7563	0.9063	1.2150	0.8231	0.9333
414	27.9082	34.3878	16.4599	2.1588	5.4478	0.2966	7.6245	0.1312	0.8796
415	14.8619	17.6092	7.1523	2.6457	5.9957	0.6023	2.7034	0.3699	0.8575
416	31.3282	26.4472	10.1667	3.9234	21.7611	0.5628	2.5913	0.3859	0.9195
417	134.7279	77.1444	33.9474	5.0531	4.0996	0.2845	6.7181	0.1489	0.9120
418	12.1597	15.6042	4.8479	3.1936	6.2712	0.6275	1.5180	0.6588	0.8584
419	13.0464	16.2353	6.3353	2.6220	17.9159	0.6220	2.4162	0.4139	0.9075
420	5.4888	10.6436	4.6799	1.4933	13.9317	0.6089	3.1339	0.3191	0.9028
421	12.2864	15.4839	5.8612	2.6690	22.3334	0.6440	2.1960	0.4554	0.9108
422	17.5218	16.9575	6.5384	3.4121	12.2573	0.7657	1.9162	0.5219	0.9507
423	8.7820	16.8165	6.0049	1.8621	23.3045	0.3902	3.2248	0.3101	0.6624
424	2.5755	6.4343	2.9022	1.1299	178.0959	0.7818	2.5686	0.3893	0.9683
425	32.5948	28.1323	11.8857	3.4917	12.6565	0.5175	3.4040	0.2938	0.9279
426	6.1221	13.2090	6.0278	1.2932	105.4999	0.4409	4.6613	0.2145	0.8169
427	4.6021	8.2982	3.2603	1.7973	11.2455	0.8398	1.8140	0.5513	0.9356
428	5.2777	10.6436	4.7886	1.4033	4.3001	0.5854	3.4124	0.2930	0.9091
429	94.4067	46.0820	18.9679	6.3371	9.8776	0.5587	2.9931	0.3341	0.9286
430	9.3731	17.2687	8.0896	1.4753	5.7935	0.3950	5.4835	0.1824	0.8330
431	28.5415	21.4075	6.7308	5.3991	59.8162	0.7826	1.2467	0.8021	0.9376
432	18.6618	21.4780	8.6525	2.7461	2.7973	0.5084	3.1508	0.3174	0.8956
433	27.0638	24.7037	9.5579	3.6053	4.8009	0.5573	2.6511	0.3772	0.9041
434	33.3548	23.5826	8.8352	4.8068	75.7205	0.7537	1.8381	0.5441	0.9617
435	195.8221	74.2642	19.5086	12.7804	50.0614	0.4462	1.5264	0.6551	0.8509
436	6.1643	9.8216	3.8358	2.0461	8.5276	0.8030	1.8747	0.5334	0.9419
437	76.1671	42.3541	15.3006	6.3383	11.2318	0.5336	2.4140	0.4142	0.9282
438	150.5187	87.8172	34.8677	5.4964	6.2034	0.2453	6.3437	0.1576	0.8396
439	342.0764	162.1020	42.5165	10.2442	13.7407	0.1636	4.1503	0.2409	0.8433
440	4.1377	7.7669	3.0390	1.7336	15.6466	0.8619	1.7530	0.5704	0.9245
441	15.1152	16.3556	6.0279	3.1927	40.0361	0.7100	1.8880	0.5297	0.9156
442	0.3800	1.9843	0.6956	0.6956	0.0000	1.0000	1.0000	1.0000	1.0000
443	33.0592	29.2242	12.4172	3.3898	8.5635	0.4864	3.6630	0.2730	0.8719
444	93.6467	44.6668	12.4867	9.5489	17.9612	0.5898	1.3077	0.7647	0.9035
445	1.5200	4.4999	1.6493	1.1734	65.1238	0.9433	1.4056	0.7114	0.9351
446	4.8554	8.6386	3.2766	1.8867	34.7821	0.8176	1.7367	0.5758	0.9127
447	4.9821	9.7511	3.1949	1.9855	11.9237	0.6584	1.6091	0.6215	0.8138
448	11.8219	17.3891	8.0139	1.8782	6.0925	0.4913	4.2667	0.2344	0.9349
449	6.4598	10.8138	4.3495	1.8910	16.0578	0.6942	2.3001	0.4348	0.9053
450	20.4351	18.4809	7.4038	3.5143	9.2838	0.7519	2.1068	0.4747	0.9537
451	30.6104	25.7165	10.6420	3.6623	15.9185	0.5816	2.9058	0.3441	0.9142
452	0.5067	2.3952	0.9274	0.6956	90.0000	1.0000	1.3333	0.7500	1.0000
453	45.2612	35.5381	15.2609	3.7762	18.3109	0.4503	4.0413	0.2474	0.8948
454	9.7953	13.3792	5.5815	2.2345	12.2846	0.6876	2.4979	0.4003	0.9098
455	231.8368	94.7001	38.6598	7.6354	10.1149	0.3249	5.0632	0.1975	0.9286
456	64.3451	44.4260	19.0537	4.2998	24.8646	0.4097	4.4313	0.2257	0.9159
457	41.9257	56.1237	13.3575	3.9964	14.3595	0.1673	3.3424	0.2992	0.6662
458	4.9399	13.0388	6.1425	1.0240	17.2288	0.3651	5.9987	0.1667	0.8417
459	44.2901	33.0517	10.2644	5.4939	166.4391	0.5095	1.8683	0.5352	0.8823
460	1.2666	3.9685	1.5587	1.0346	112.5865	1.0000	1.5065	0.6638	0.9375
461	47.6255	39.4276	15.2290	3.9818	13.7773	0.3850	3.8247	0.2615	0.8430
462	0.8444	3.3874	1.3806	0.7788	18.4349	0.9248	1.7728	0.5641	0.9091
463	4.5177	8.5888	3.5552	1.6180	105.8498	0.7696	2.1973	0.4551	0.9106
464	13.3419	16.8165	4.1524	4.0910	84.1528	0.5929	1.0150	0.9852	0.8208
465	56.7031	53.0853	15.7773	4.5760	23.5850	0.2529	3.4478	0.2900	0.7868
466	56.7453	31.8602	11.7272	6.1609	32.2978	0.7025	1.9035	0.5254	0.9435
467	0.5911	2.5655	0.9963	0.7554	45.0002	1.0000	1.3190	0.7582	0.9333
468	57.7586	39.2367	16.0582	4.5796	14.3340	0.4715	3.5065	0.2852	0.8872
469	4.6866	11.0837	5.0446	1.1829	32.5218	0.4794	4.2648	0.2345	0.8132
470	2.9133	6.8246	2.8265	1.3123	31.7763	0.7860	2.1538	0.4643	0.8846
471	2.1955	6.8951	3.0829	0.9068	18.3604	0.5803	3.3999	0.2941	0.8387
472	1.2666	4.3296	1.8081	0.8919	4.8174	0.8491	2.0272	0.4933	0.9677
473	2.1111	5.3716	2.0114	1.3363	19.2841	0.9194	1.5051	0.6644	0.9091
474	16.6352	24.6040	7.0346	3.0109	168.2753	0.3453	2.3364	0.4280	0.7462
475	1.7311	4.7199	1.8396	1.1981	34.9311	0.9765	1.5355	0.6513	0.9011
476	0.8866	3.1466	1.0625	1.0625	0.0000	1.0000	1.0000	1.0000	0.9130
477	82.7958	64.3841	26.2511	4.0158	8.4940	0.2510	6.5370	0.1530	0.8462
478	43.8679	32.1215	13.7521	4.0615	1.0964	0.5343	3.3859	0.2953	0.9369
479	8.5287	10.9840	3.5973	3.0187	175.0058	0.8883	1.1917	0.8392	0.9395
480	15.5374	21.5278	9.8104	2.0165	13.2275	0.4213	4.8650	0.2056	0.9053
481	5.3199	11.2952	5.0792	1.3336	4.4080	0.5240	3.8087	0.2626	0.9130
482	5.6576	9.0496	3.0632	2.3516	8.0398	0.8681	1.3026	0.7677	0.9178
483	0.3800	1.9843	0.6956	0.6956	0.0000	1.0000	1.0000	1.0000	1.0000
484	28.5415	27.0490	7.8288	4.6418	16.3819	0.4902	1.6866	0.5929	0.8482
485	53.8743	54.1978	18.7428	3.6598	25.0857	0.2305	5.1213	0.1953	0.8296
486	46.4856	32.1920	12.2678	4.8246	13.1435	0.5637	2.5428	0.3933	0.9410
487	93.8578	39.7388	13.4765	8.8675	13.2963	0.7469	1.5198	0.6580	0.9498
488	129.4081	67.2986	20.7970	7.9226	19.6218	0.3591	2.6250	0.3810	0.9009
489	1.0978	3.6780	1.3393	1.0436	72.8921	1.0000	1.2833	0.7792	0.9286
490	43.2768	33.8152	13.8737	3.9717	1.0459	0.4756	3.4932	0.2863	0.9356
491	83.3869	63.4212	28.5659	3.7167	13.0977	0.2605	7.6858	0.1301	0.8762
492	7.3043	10.9341	4.5012	2.0661	179.1029	0.7677	2.1785	0.4590	0.9351
493	95.8844	46.4310	17.8674	6.8328	17.4046	0.5589	2.6150	0.3824	0.9384
494	45.5145	26.4679	8.2039	7.0638	113.6367	0.8164	1.1614	0.8610	0.9498
495	37.6191	26.2478	8.6043	5.5668	90.4416	0.6862	1.5456	0.6470	0.8932
496	49.1877	35.0687	14.1068	4.4395	11.7998	0.5026	3.1776	0.3147	0.9604
497	19.5484	26.5882	10.7051	2.3250	18.3605	0.3475	4.6042	0.2172	0.7036
498	81.2336	46.7921	14.2463	7.2601	27.8192	0.4662	1.9623	0.5096	0.8603
499	2.8288	6.8951	2.9110	1.2373	15.5956	0.7477	2.3528	0.4250	0.9054
500	112.7307	62.2674	21.8457	6.5703	17.7347	0.3654	3.3249	0.3008	0.8693
501	3.7577	7.5261	2.9722	1.6097	30.4270	0.8337	1.8464	0.5416	0.9082
502	7.7265	13.0388	5.6359	1.7455	7.5170	0.5711	3.2288	0.3097	0.8949
503	39.4768	28.1616	11.5487	4.3523	18.1670	0.6255	2.6535	0.3769	0.9421
504	1.9422	4.9607	1.7823	1.3875	28.9640	0.9918	1.2846	0.7785	0.9293
505	21.0684	20.7351	7.4489	3.6012	5.9589	0.6158	2.0684	0.4835	0.9073
506	5.5310	11.3950	5.1023	1.3802	17.8194	0.5353	3.6967	0.2705	0.8647
