# Supplementary material for: Visualization of porosity and pore size gradients in electrospun scaffolds using laser metrology
Source: PLoS One. 2023 Mar 9;18(3):e0282903. doi: 10.1371/journal.pone.0282903 (PMC9997878; doi:10.1371/journal.pone.0282903)
Supplement: S1 Data — (GZ) [file pone.0282903.s002.gz › data/PoreDiameter/RPM2000 (1)_T8.tif.csv]

	Area	Perim.	Major	Minor	Angle	Circ.	AR	Round	Solidity
1	28.9638	24.4836	8.7347	4.2220	59.4774	0.6072	2.0688	0.4834	0.8869
2	12.2019	13.5993	4.9283	3.1524	106.8574	0.8291	1.5633	0.6397	0.9353
3	0.5067	2.3952	0.9274	0.6956	0.0000	1.0000	1.3333	0.7500	1.0000
4	0.6333	2.6858	0.9573	0.8423	45.0006	1.0000	1.1366	0.8798	0.9677
5	10.3442	13.2589	5.0312	2.6178	175.3254	0.7394	1.9219	0.5203	0.9074
6	53.7898	38.2738	9.2157	7.4316	101.2005	0.4614	1.2401	0.8064	0.7386
7	35.7192	24.9444	7.2602	6.2641	62.4915	0.7214	1.1590	0.8628	0.9246
8	25.9238	21.7565	7.3098	4.5155	138.2721	0.6882	1.6188	0.6177	0.9178
9	16.6774	18.8506	7.6424	2.7785	52.4762	0.5898	2.7505	0.3636	0.8797
10	36.1836	33.2925	8.6127	5.3491	154.4353	0.4102	1.6101	0.6211	0.7935
11	38.5480	32.9812	13.0003	3.7754	54.7652	0.4453	3.4435	0.2904	0.8481
12	3.5466	6.8246	2.3726	1.9033	52.6156	0.9569	1.2466	0.8022	0.9231
13	28.1616	24.5043	8.9772	3.9942	5.2794	0.5894	2.2476	0.4449	0.9187
14	132.8280	81.9691	24.9890	6.7678	161.7671	0.2484	3.6923	0.2708	0.7834
15	1.6044	4.4999	1.5539	1.3147	87.3357	0.9957	1.1820	0.8461	0.9500
16	33.8614	27.3603	10.8749	3.9645	162.4900	0.5684	2.7430	0.3646	0.9315
17	11.1464	19.4026	5.5869	2.5403	30.5945	0.3721	2.1993	0.4547	0.7641
18	21.9973	26.3682	8.4370	3.3196	176.5104	0.3976	2.5415	0.3935	0.7817
19	57.6742	29.5646	9.8789	7.4334	75.4941	0.8292	1.3290	0.7525	0.9576
20	12.7086	17.1569	5.8132	2.7835	89.3017	0.5425	2.0885	0.4788	0.7839
21	0.3800	1.9843	0.6956	0.6956	0.0000	1.0000	1.0000	1.0000	1.0000
22	25.0794	30.4072	11.4911	2.7788	169.6849	0.3409	4.1352	0.2418	0.7500
23	2.7022	6.2434	2.4450	1.4072	52.4229	0.8711	1.7375	0.5755	0.9078
24	94.9978	37.1905	12.4913	9.6831	108.0036	0.8631	1.2900	0.7752	0.9669
25	1.2244	3.8482	1.3577	1.1482	130.1844	1.0000	1.1824	0.8457	0.9062
26	33.0170	25.0940	9.4583	4.4446	15.9753	0.6589	2.1280	0.4699	0.9282
27	4.9821	8.2277	2.9376	2.1594	19.5278	0.9248	1.3604	0.7351	0.9183
28	58.6031	39.9176	12.1839	6.1241	163.9184	0.4622	1.9895	0.5026	0.7977
29	1.4777	4.3795	1.6748	1.1234	31.7712	0.9682	1.4908	0.6708	0.9333
30	21.5750	19.5023	5.9194	4.6407	14.9536	0.7128	1.2755	0.7840	0.9158
31	4.0532	7.3559	2.7104	1.9041	85.2871	0.9413	1.4235	0.7025	0.9320
32	12.7930	15.1933	4.9515	3.2896	170.9593	0.6964	1.5052	0.6644	0.8783
33	47.6678	46.1233	19.2673	3.1500	167.2248	0.2816	6.1166	0.1635	0.8137
34	71.6072	36.5887	10.9608	8.3181	138.2800	0.6722	1.3177	0.7589	0.9067
35	14.9463	18.9916	7.1451	2.6634	62.7425	0.5207	2.6827	0.3728	0.8655
36	11.1464	13.7197	4.6594	3.0459	27.3313	0.7441	1.5297	0.6537	0.9103
37	18.7884	17.2068	6.1313	3.9017	36.3075	0.7974	1.5714	0.6364	0.9204
38	61.8541	35.0566	11.3452	6.9417	3.8497	0.6325	1.6343	0.6119	0.9066
39	0.7600	2.9764	1.1480	0.8429	156.8906	1.0000	1.3620	0.7342	0.9474
40	119.7394	47.8340	15.4557	9.8641	100.3396	0.6576	1.5669	0.6382	0.9366
41	5.0665	8.3480	2.5931	2.4877	29.0692	0.9136	1.0424	0.9593	0.9302
42	15.4530	15.5131	5.9356	3.3148	48.3359	0.8069	1.7906	0.5585	0.9482
43	74.2671	40.1669	13.2523	7.1353	119.9072	0.5785	1.8573	0.5384	0.8963
44	9.4998	11.9761	3.8059	3.1781	20.2706	0.8323	1.1976	0.8350	0.9278
45	9.5420	12.3871	4.0778	2.9794	85.8631	0.7815	1.3687	0.7306	0.9187
46	83.4291	66.4560	19.2982	5.5044	170.2772	0.2374	3.5059	0.2852	0.6810
47	53.8321	30.5069	10.8102	6.3404	74.9583	0.7269	1.7050	0.5865	0.9511
48	15.4530	18.7302	5.5840	3.5235	101.4860	0.5535	1.5848	0.6310	0.7854
49	54.2121	34.5253	12.0817	5.7132	61.9116	0.5715	2.1147	0.4729	0.9241
50	20.7306	21.7771	8.4404	3.1272	104.4412	0.5493	2.6990	0.3705	0.8737
51	9.3731	14.0395	6.1232	1.9490	46.6281	0.5976	3.1417	0.3183	0.8689
52	63.9652	35.9163	12.5392	6.4951	35.8282	0.6231	1.9306	0.5180	0.8818
53	160.4829	110.7994	19.5520	10.4508	103.5099	0.1643	1.8709	0.5345	0.6930
54	7.7265	11.0339	4.0349	2.4381	130.5606	0.7975	1.6549	0.6042	0.9150
55	73.7183	66.6469	11.1891	8.3886	168.9715	0.2086	1.3338	0.7497	0.7444
56	6.0799	9.4605	3.2301	2.3965	88.9445	0.8536	1.3478	0.7419	0.9231
57	6.5443	10.0916	3.4188	2.4372	130.4617	0.8075	1.4028	0.7129	0.8757
58	4.7710	13.3002	6.4724	0.9385	178.7625	0.3389	6.8962	0.1450	0.8659
59	3.5466	6.8951	2.3404	1.9295	175.5068	0.9374	1.2130	0.8244	0.9492
60	103.1887	83.4306	16.4856	7.9696	36.4336	0.1863	2.0686	0.4834	0.7329
61	5.9532	9.8715	4.0261	1.8827	21.0624	0.7677	2.1385	0.4676	0.9216
62	5.9110	9.8508	4.0799	1.8447	41.2940	0.7655	2.2117	0.4521	0.8946
63	14.9885	19.5934	8.0539	2.3695	105.2027	0.4906	3.3989	0.2942	0.9010
64	23.6017	24.4423	9.7363	3.0865	129.8475	0.4964	3.1545	0.3170	0.8476
65	6.6710	10.0417	3.1409	2.7043	29.3409	0.8313	1.1614	0.8610	0.9029
66	11.1464	14.3507	5.7179	2.4820	117.0742	0.6801	2.3037	0.4341	0.9167
67	1.2244	4.0889	1.5718	0.9919	14.1484	0.9203	1.5847	0.6310	0.9062
68	4.8132	7.8872	2.5981	2.3588	80.6796	0.9723	1.1015	0.9079	0.9500
69	66.8784	37.2610	12.3566	6.8912	90.6606	0.6053	1.7931	0.5577	0.8822
70	207.2640	131.2802	33.3092	7.9226	10.3694	0.1511	4.2043	0.2379	0.7837
71	24.9527	20.2537	6.2764	5.0620	41.6934	0.7644	1.2399	0.8065	0.9170
72	41.0813	31.7776	11.3050	4.6268	119.5326	0.5112	2.4433	0.4093	0.8660
73	5.3199	12.8066	6.2266	1.0878	48.3275	0.4076	5.7239	0.1747	0.8344
74	1.1822	3.7983	1.3804	1.0904	110.5045	1.0000	1.2659	0.7900	0.9655
75	15.4530	15.4134	4.4706	4.4011	68.5800	0.8174	1.0158	0.9845	0.9457
76	6.3754	9.4605	3.3916	2.3934	75.8972	0.8951	1.4170	0.7057	0.9321
77	0.3800	1.9843	0.6956	0.6956	0.0000	1.0000	1.0000	1.0000	1.0000
78	44.8812	27.6715	9.0723	6.2988	162.4780	0.7366	1.4403	0.6943	0.9378
79	12.0753	14.8820	5.9433	2.5869	25.0888	0.6851	2.2974	0.4353	0.8746
80	63.5429	32.3381	11.5367	7.0129	130.7256	0.7636	1.6451	0.6079	0.9304
81	11.8219	17.1070	4.8966	3.0740	169.5905	0.5076	1.5929	0.6278	0.7292
82	5.4888	8.8089	3.2798	2.1308	152.0446	0.8889	1.5393	0.6497	0.9187
83	1.5622	5.0312	2.2335	0.8905	175.4086	0.7755	2.5080	0.3987	0.9610
84	2.2377	5.7327	2.2098	1.2893	2.2940	0.8556	1.7139	0.5835	0.9381
85	3.8421	7.3559	2.6663	1.8347	87.8236	0.8923	1.4533	0.6881	0.9286
86	66.6673	55.6508	10.5739	8.0277	63.3723	0.2705	1.3172	0.7592	0.7899
87	24.6994	19.8342	7.1858	4.3765	4.2224	0.7890	1.6419	0.6090	0.9435
88	13.9752	15.8243	5.6937	3.1252	6.3724	0.7013	1.8219	0.5489	0.8982
89	52.6499	52.5746	13.7785	4.8652	36.3431	0.2394	2.8320	0.3531	0.7505
90	22.0817	21.4367	6.4192	4.3799	129.5792	0.6038	1.4656	0.6823	0.8402
91	2.2377	5.1309	1.7744	1.6057	142.2322	1.0000	1.1050	0.9049	0.9298
92	20.3929	17.5679	6.3718	4.0750	136.4750	0.8303	1.5637	0.6395	0.9351
93	20.3506	18.7010	7.5132	3.4487	5.2680	0.7312	2.1785	0.4590	0.9470
94	13.4264	17.1483	7.1105	2.4042	89.4562	0.5738	2.9575	0.3381	0.9177
95	36.4369	25.9572	9.2586	5.0108	167.7103	0.6796	1.8477	0.5412	0.9065
96	36.1414	26.4387	9.6554	4.7659	101.6169	0.6497	2.0259	0.4936	0.9304
97	0.7600	2.9764	1.0990	0.8805	0.0000	1.0000	1.2483	0.8011	0.9474
98	28.4571	21.7273	6.9238	5.2331	74.9511	0.7575	1.3231	0.7558	0.9387
99	37.5347	30.7270	9.5088	5.0259	171.5781	0.4996	1.8920	0.5286	0.8093
100	78.9537	44.3968	14.3304	7.0149	12.0103	0.5034	2.0429	0.4895	0.8858
101	34.1570	34.1144	9.3729	4.6400	38.1319	0.3688	2.0200	0.4950	0.6926
102	0.9289	3.3874	1.2342	0.9583	139.4167	1.0000	1.2879	0.7765	0.9362
103	8.9931	11.3950	4.3340	2.6420	172.5202	0.8704	1.6405	0.6096	0.9363
104	101.7109	54.4627	22.9205	5.6501	178.1184	0.4309	4.0567	0.2465	0.8965
105	12.2864	15.5836	4.2025	3.7224	142.5293	0.6358	1.1290	0.8858	0.8209
106	12.2864	14.9525	4.0736	3.8402	136.7673	0.6906	1.0608	0.9427	0.8410
107	31.1170	31.5112	13.5803	2.9174	179.4101	0.3938	4.6549	0.2148	0.9071
108	2.3644	5.4215	2.0646	1.4581	0.0000	1.0000	1.4160	0.7062	0.9180
109	19.3373	19.9631	7.2370	3.4021	128.5086	0.6097	2.1272	0.4701	0.8327
110	26.0927	23.8113	9.5000	3.4971	47.5574	0.5783	2.7165	0.3681	0.8692
111	4.3910	8.2277	3.2552	1.7175	40.9334	0.8151	1.8953	0.5276	0.9244
112	63.8807	43.0144	10.4333	7.7958	44.7232	0.4339	1.3383	0.7472	0.7841
113	80.7270	46.5926	16.7862	6.1232	170.0154	0.4673	2.7414	0.3648	0.9096
114	13.2997	15.2930	5.4434	3.1109	36.7128	0.7146	1.7498	0.5715	0.9224
115	8.1065	11.5153	4.4595	2.3145	177.9597	0.7682	1.9268	0.5190	0.9209
116	44.6278	30.8388	12.0649	4.7097	173.4394	0.5897	2.5617	0.3904	0.9288
117	17.7329	18.8712	7.7253	2.9226	104.9246	0.6257	2.6433	0.3783	0.9190
118	50.1588	32.9812	12.7520	5.0082	37.2801	0.5795	2.5462	0.3927	0.8980
119	7.3465	10.3323	3.5506	2.6344	65.0608	0.8648	1.3478	0.7420	0.9280
120	8.1487	11.9263	4.7935	2.1644	87.5422	0.7199	2.2147	0.4515	0.9212
121	33.6081	24.8946	8.1634	5.2418	135.4205	0.6815	1.5574	0.6421	0.9288
122	35.5081	28.7719	10.2047	4.4303	48.9405	0.5390	2.3034	0.4341	0.8751
123	6.7976	10.1621	3.6394	2.3781	17.9869	0.8272	1.5304	0.6534	0.9122
124	54.0009	33.9149	9.0834	7.5695	137.6370	0.5900	1.2000	0.8333	0.8428
125	3.4621	6.8951	2.5745	1.7122	84.2176	0.9151	1.5036	0.6651	0.9371
126	61.4319	32.5411	10.5418	7.4198	47.1561	0.7290	1.4208	0.7038	0.9436
127	103.1465	63.9696	15.0293	8.7382	0.3485	0.3168	1.7199	0.5814	0.8431
128	15.0730	15.6042	5.1492	3.7271	28.3457	0.7779	1.3816	0.7238	0.9469
129	88.4112	57.7297	27.3112	4.1217	176.0686	0.3334	6.6262	0.1509	0.8662
130	7.8109	11.9056	4.5519	2.1849	19.5143	0.6925	2.0834	0.4800	0.8959
131	3.1666	8.6593	4.0187	1.0033	8.3315	0.5307	4.0056	0.2497	0.8671
132	59.1097	46.5136	19.0391	3.9530	5.2089	0.3433	4.8164	0.2076	0.8565
133	3.9266	7.4763	2.8288	1.7674	29.4565	0.8828	1.6006	0.6248	0.9300
134	19.2951	23.2301	6.7325	3.6491	17.8404	0.4493	1.8450	0.5420	0.7585
135	15.4952	16.4261	6.6857	2.9510	92.6947	0.7217	2.2656	0.4414	0.9422
136	11.8642	14.7823	5.6747	2.6620	102.2903	0.6823	2.1317	0.4691	0.8992
137	2.9555	6.4841	2.4287	1.5494	109.7873	0.8834	1.5674	0.6380	0.9272
138	36.6058	23.5620	7.5546	6.1695	156.2430	0.8286	1.2245	0.8167	0.9538
139	10.5131	13.3792	4.9578	2.6999	172.3143	0.7380	1.8362	0.5446	0.9239
140	13.0886	16.2353	6.1944	2.6903	144.8650	0.6240	2.3025	0.4343	0.8424
141	24.4883	23.4623	9.7324	3.2037	168.6291	0.5590	3.0379	0.3292	0.9325
142	24.3616	20.1832	7.6840	4.0367	140.2624	0.7515	1.9035	0.5253	0.9094
143	4.5177	7.9371	2.6527	2.1684	133.3917	0.9012	1.2234	0.8174	0.9185
144	42.2212	50.2741	24.2964	2.2126	178.8139	0.2099	10.9810	0.0911	0.8254
145	7.2198	13.4497	5.9431	1.5468	4.9501	0.5015	3.8423	0.2603	0.8382
146	10.6397	13.0886	4.5714	2.9634	11.6784	0.7805	1.5426	0.6482	0.9299
147	0.5067	2.3952	0.9274	0.6956	0.0000	1.0000	1.3333	0.7500	1.0000
148	59.4053	41.6319	11.8023	6.4087	83.7876	0.4307	1.8416	0.5430	0.8527
149	117.8817	68.7308	14.8272	10.1227	8.8229	0.3136	1.4647	0.6827	0.8415
150	153.9808	76.5597	18.9706	10.3346	6.0380	0.3301	1.8356	0.5448	0.8610
151	30.9059	28.8218	9.7634	4.0304	33.7810	0.4675	2.4224	0.4128	0.8088
152	25.6705	21.9680	6.6949	4.8821	92.8528	0.6684	1.3713	0.7292	0.9021
153	13.2997	16.2146	6.6839	2.5335	45.0750	0.6357	2.6382	0.3790	0.8949
154	27.9082	23.1304	6.6582	5.3368	163.9780	0.6555	1.2476	0.8015	0.8579
155	116.1506	49.0256	17.6600	8.3742	137.8469	0.6073	2.1089	0.4742	0.9100
156	4.2643	11.2454	5.5284	0.9821	175.3412	0.4238	5.6290	0.1777	0.8523
157	1.8577	4.9607	1.9317	1.2245	3.0907	0.9487	1.5775	0.6339	0.9072
158	73.2538	52.9236	11.1264	8.3827	51.6575	0.3287	1.3273	0.7534	0.8012
159	64.5140	56.2974	26.0708	3.1507	0.1689	0.2558	8.2746	0.1209	0.8951
160	30.2726	27.8710	9.9677	3.8669	165.8981	0.4897	2.5777	0.3879	0.8332
161	17.0152	18.1989	7.2462	2.9897	44.7316	0.6456	2.4237	0.4126	0.9233
162	28.9638	29.6352	11.3027	3.2627	10.9668	0.4144	3.4642	0.2887	0.8480
163	115.3062	62.8657	18.7431	7.8329	40.7298	0.3666	2.3929	0.4179	0.8376
164	27.3171	22.0677	8.2502	4.2158	129.7801	0.7049	1.9570	0.5110	0.9210
165	16.7618	17.4183	6.2835	3.3965	78.0344	0.6943	1.8500	0.5405	0.9043
166	32.3837	30.3951	9.7054	4.2484	38.2626	0.4405	2.2845	0.4377	0.8086
167	65.7385	38.4647	11.8001	7.0932	101.1499	0.5583	1.6636	0.6011	0.9151
168	6.7976	10.6229	4.1774	2.0718	136.0635	0.7570	2.0163	0.4960	0.9148
169	4.8977	10.1414	4.6038	1.3545	130.0977	0.5984	3.3988	0.2942	0.8755
170	5.6999	9.8216	3.7095	1.9564	104.9813	0.7425	1.8961	0.5274	0.8940
171	70.3406	42.1512	11.2834	7.9374	54.4381	0.4975	1.4215	0.7035	0.8729
172	53.8321	42.7736	9.6047	7.1362	38.0434	0.3697	1.3459	0.7430	0.8500
173	20.8151	21.2957	8.3197	3.1855	125.8074	0.5768	2.6117	0.3829	0.9155
174	26.0083	23.0599	7.9299	4.1759	174.3052	0.6146	1.8990	0.5266	0.8993
175	27.7393	22.0677	7.8299	4.5107	64.5451	0.7158	1.7358	0.5761	0.9386
176	29.8926	25.6253	8.7742	4.3378	119.8508	0.5721	2.0227	0.4944	0.8349
177	46.6545	47.0534	11.2567	5.2770	123.4782	0.2648	2.1331	0.4688	0.6653
178	11.3153	17.6676	7.8153	1.8434	122.8707	0.4555	4.2395	0.2359	0.8388
179	51.1721	31.5283	9.6877	6.7255	23.7472	0.6469	1.4404	0.6942	0.8935
180	84.1047	66.2238	12.7404	8.4052	41.5844	0.2410	1.5158	0.6597	0.6409
181	30.6526	27.6388	11.4249	3.4160	131.0364	0.5042	3.3445	0.2990	0.9086
182	1.3933	4.2093	1.3692	1.2957	27.7187	0.9882	1.0567	0.9463	0.9565
183	4.1377	8.7091	3.6848	1.4297	78.9349	0.6855	2.5772	0.3880	0.8829
184	90.9023	55.5596	16.8557	6.8665	134.8941	0.3701	2.4548	0.4074	0.8340
185	62.0230	43.7159	9.1712	8.6107	81.3771	0.4078	1.0651	0.9389	0.8531
186	5.3199	8.9791	3.3533	2.0199	126.2317	0.8292	1.6601	0.6024	0.8968
187	33.5237	32.5325	13.8162	3.0894	101.3252	0.3980	4.4722	0.2236	0.8297
188	2.3644	6.0732	2.4875	1.2102	69.7941	0.8056	2.0554	0.4865	0.9032
189	83.4291	57.8053	19.6846	5.3964	19.2846	0.3138	3.6478	0.2741	0.8493
190	39.4768	25.7165	9.2998	5.4048	107.5673	0.7501	1.7206	0.5812	0.9355
191	28.1616	23.2714	8.3464	4.2961	101.0394	0.6535	1.9428	0.5147	0.9264
192	7.8109	10.4527	3.4504	2.8823	18.9150	0.8984	1.1971	0.8353	0.9343
193	3.7155	8.7091	3.8167	1.2395	105.5074	0.6156	3.0794	0.3247	0.8844
194	1.9422	4.9607	1.8544	1.3335	33.8023	0.9918	1.3907	0.7191	0.9388
195	11.3575	14.2510	4.0601	3.5617	56.3958	0.7028	1.1399	0.8773	0.8608
196	0.3800	1.9843	0.6956	0.6956	0.0000	1.0000	1.0000	1.0000	1.0000
197	34.3259	26.2357	8.4525	5.1707	141.2770	0.6267	1.6347	0.6117	0.8983
198	68.9050	73.9252	16.4925	5.3195	34.4527	0.1584	3.1004	0.3225	0.6271
199	33.1014	32.0012	13.9363	3.0242	90.7499	0.4062	4.6083	0.2170	0.8625
200	0.9711	3.4372	1.4506	0.8524	147.1538	1.0000	1.7018	0.5876	0.9020
201	67.0473	41.1882	14.7779	5.7767	59.7516	0.4966	2.5582	0.3909	0.8678
202	5.1510	8.7590	2.9651	2.2119	45.1157	0.8437	1.3406	0.7460	0.9104
203	57.8009	33.1806	11.4933	6.4033	132.7996	0.6597	1.7949	0.5571	0.9266
204	12.4130	17.2566	7.5188	2.1020	51.6093	0.5238	3.5769	0.2796	0.8571
205	3.4199	7.4264	3.0298	1.4372	98.3600	0.7792	2.1081	0.4744	0.9419
206	65.5696	44.3349	12.3755	6.7461	127.5601	0.4192	1.8345	0.5451	0.8030
207	6.8821	13.4583	6.0398	1.4508	134.2774	0.4775	4.1630	0.2402	0.7837
208	107.2841	51.1630	21.1570	6.4564	78.3034	0.5150	3.2769	0.3052	0.9460
209	7.2198	10.1621	3.2270	2.8486	0.0314	0.8786	1.1328	0.8827	0.9268
210	137.5568	52.9564	18.3667	9.5359	100.8040	0.6164	1.9261	0.5192	0.9083
211	96.3488	41.2502	12.7677	9.6082	152.1263	0.7115	1.3288	0.7525	0.9483
212	54.7609	46.1233	19.3061	3.6115	88.1560	0.3235	5.3458	0.1871	0.8349
213	11.9908	16.2645	6.8098	2.2420	145.7928	0.5696	3.0374	0.3292	0.8931
214	39.3924	25.4757	8.2705	6.0644	17.1032	0.7627	1.3638	0.7333	0.9472
215	11.3153	15.8243	6.4279	2.2413	66.0980	0.5678	2.8679	0.3487	0.8673
216	4.6443	10.7931	4.9751	1.1886	119.8756	0.5010	4.1857	0.2389	0.8302
217	108.5930	82.8786	16.3941	8.4338	28.7153	0.1987	1.9439	0.5144	0.7695
218	32.6370	29.8759	11.3442	3.6631	92.7185	0.4595	3.0969	0.3229	0.9099
219	6.3754	9.7511	3.4850	2.3292	4.2549	0.8426	1.4962	0.6684	0.9152
220	6.8821	9.5809	3.0728	2.8517	39.8805	0.9421	1.0775	0.9280	0.9422
221	18.5351	22.7899	5.2264	4.5155	73.3567	0.4485	1.1574	0.8640	0.7989
222	10.2598	14.2510	5.7145	2.2860	114.2716	0.6348	2.4998	0.4000	0.9050
223	65.6962	39.0544	13.2747	6.3012	71.6499	0.5413	2.1067	0.4747	0.8932
224	47.2878	31.5696	11.4358	5.2649	87.0898	0.5962	2.1721	0.4604	0.9291
225	3.5044	7.3559	2.7538	1.6203	171.7965	0.8139	1.6996	0.5884	0.8737
226	148.4498	103.3438	16.2161	11.6558	25.0732	0.1747	1.3912	0.7188	0.6827
227	83.8936	50.9771	23.3840	4.5679	47.7939	0.4057	5.1192	0.1953	0.9057
228	41.9679	34.5339	15.1494	3.5272	149.6933	0.4422	4.2950	0.2328	0.8636
229	68.8206	57.2739	13.2825	6.5970	163.7823	0.2636	2.0134	0.4967	0.7541
230	5.9954	9.6308	3.6389	2.0978	40.8532	0.8123	1.7346	0.5765	0.9221
231	51.4255	45.3477	14.1276	4.6347	123.7026	0.3143	3.0483	0.3281	0.7188
232	13.6797	14.7617	5.3287	3.2687	64.4455	0.7889	1.6302	0.6134	0.9337
233	16.3818	17.7879	7.1049	2.9357	32.3874	0.6506	2.4201	0.4132	0.9216
234	44.7545	29.2121	10.1029	5.6403	113.8296	0.6591	1.7912	0.5583	0.9087
235	61.2630	31.8687	10.7163	7.2788	35.0793	0.7580	1.4723	0.6792	0.9619
236	23.5594	32.2177	7.6597	3.9162	50.5603	0.2852	1.9559	0.5113	0.7697
237	1.9000	5.7121	2.5267	0.9574	125.1433	0.7318	2.6390	0.3789	0.8654
238	50.2855	39.8763	11.7931	5.4291	87.9133	0.3974	2.1722	0.4604	0.7225
239	57.4631	41.6697	14.1190	5.1820	124.3195	0.4159	2.7247	0.3670	0.8355
240	30.3148	29.5148	9.2453	4.1749	74.7050	0.4373	2.2145	0.4516	0.8243
241	2.6177	5.8324	2.0933	1.5922	132.3495	0.9670	1.3147	0.7606	0.9118
242	42.3479	27.5804	9.9459	5.4212	84.8807	0.6996	1.8346	0.5451	0.9348
243	131.2658	65.6220	14.2014	11.7687	26.4068	0.3831	1.2067	0.8287	0.8888
244	86.0891	38.0537	13.7666	7.9622	78.6371	0.7471	1.7290	0.5784	0.9457
245	63.5852	33.0517	11.8980	6.8045	115.0096	0.7314	1.7486	0.5719	0.9342
246	1.7311	4.7905	1.7422	1.2651	93.9449	0.9479	1.3771	0.7261	0.9213
247	0.9289	3.3874	1.3503	0.8758	77.4426	1.0000	1.5418	0.6486	0.9565
248	18.0707	17.3770	6.4775	3.5520	27.5679	0.7520	1.8236	0.5484	0.8880
249	43.4034	30.6358	10.9371	5.0528	140.0363	0.5811	2.1646	0.4620	0.9073
250	41.9679	35.2062	9.0639	5.8954	85.7706	0.4255	1.5375	0.6504	0.8424
251	6.0376	10.8430	4.6634	1.6484	44.4255	0.6453	2.8290	0.3535	0.8746
252	32.5103	26.7791	9.9027	4.1800	91.3492	0.5697	2.3691	0.4221	0.8800
253	78.1093	43.8655	10.7658	9.2378	27.9526	0.5101	1.1654	0.8581	0.8671
254	45.4300	30.8474	9.7561	5.9289	25.8773	0.6000	1.6455	0.6077	0.9119
255	7.3465	13.8692	6.1120	1.5304	50.1058	0.4799	3.9937	0.2504	0.8131
256	1.3511	4.0889	1.3804	1.2462	48.3579	1.0000	1.1078	0.9027	0.9552
257	37.2813	26.0569	7.4447	6.3761	37.4770	0.6900	1.1676	0.8565	0.9193
258	48.3855	29.1829	9.9212	6.2095	27.4181	0.7140	1.5977	0.6259	0.9475
259	11.3153	13.8400	4.7620	3.0254	32.1996	0.7423	1.5740	0.6353	0.9085
260	2.3644	5.5419	1.8582	1.6201	75.2670	0.9674	1.1469	0.8719	0.9106
261	48.2589	41.3998	10.1365	6.0617	8.1983	0.3538	1.6722	0.5980	0.8138
262	2.4911	5.9528	2.3498	1.3498	119.7690	0.8834	1.7409	0.5744	0.9147
263	30.3571	24.8533	9.6383	4.0102	43.3615	0.6176	2.4034	0.4161	0.9399
264	1.6466	4.7905	1.9637	1.0677	81.7507	0.9017	1.8392	0.5437	0.9398
265	165.2117	95.8433	20.5968	10.2129	37.8296	0.2260	2.0167	0.4958	0.8476
266	8.1909	13.4583	5.9473	1.7536	135.1950	0.5683	3.3916	0.2948	0.8083
267	48.4700	31.4784	11.6790	5.2842	160.8815	0.6147	2.2102	0.4525	0.9273
268	5.2777	9.2198	3.6454	1.8433	117.8876	0.7802	1.9776	0.5057	0.8961
269	6.8398	10.2326	4.1169	2.1154	171.7528	0.8209	1.9461	0.5138	0.9501
270	15.3685	15.4134	5.0850	3.8481	116.7581	0.8129	1.3214	0.7568	0.9479
271	4.4755	8.0575	3.0603	1.8620	78.3187	0.8663	1.6435	0.6084	0.9021
272	1.3089	3.9685	1.3277	1.2552	120.9638	1.0000	1.0578	0.9454	0.9254
273	4.2643	7.5261	2.5497	2.1295	162.6525	0.9461	1.1973	0.8352	0.9182
274	4.6443	7.9371	2.8453	2.0783	26.9407	0.9264	1.3691	0.7304	0.9283
275	27.6971	26.7378	8.8164	3.9999	32.7477	0.4868	2.2041	0.4537	0.8448
276	1.3511	4.0889	1.5470	1.1120	95.9838	1.0000	1.3912	0.7188	0.9552
277	107.8752	42.1426	13.8060	9.9486	94.3592	0.7633	1.3877	0.7206	0.9550
278	67.1318	42.4624	10.6127	8.0540	134.8823	0.4679	1.3177	0.7589	0.8799
279	0.9289	3.3874	1.3250	0.8926	90.0000	1.0000	1.4845	0.6736	0.9565
280	15.6219	19.3028	7.8013	2.5496	170.9814	0.5269	3.0598	0.3268	0.8948
281	56.7876	40.4283	12.2623	5.8964	42.2678	0.4366	2.0796	0.4809	0.8507
282	241.0832	96.0206	19.7603	15.5340	121.6334	0.3286	1.2721	0.7861	0.8878
283	19.8440	18.0201	6.8817	3.6715	84.0161	0.7679	1.8743	0.5335	0.9428
284	3.9266	7.2355	2.4403	2.0487	85.2579	0.9425	1.1911	0.8396	0.9208
285	101.2465	54.7790	15.2471	8.4548	57.3472	0.4240	1.8034	0.5545	0.8829
286	316.1525	144.2535	23.1617	17.3795	72.1392	0.1909	1.3327	0.7504	0.7722
287	89.4246	70.7237	15.7841	7.2135	17.3686	0.2247	2.1881	0.4570	0.7788
288	27.6127	22.0179	8.1893	4.2931	117.8114	0.7158	1.9075	0.5242	0.9140
289	2.1955	6.9948	3.0683	0.9111	50.9172	0.5639	3.3677	0.2969	0.7761
290	7.6843	12.4370	3.9636	2.4684	23.1423	0.6243	1.6057	0.6228	0.7982
291	5.7843	10.0624	4.3605	1.6890	94.5164	0.7179	2.5817	0.3873	0.9416
292	92.7178	57.4648	13.9927	8.4367	165.5260	0.3528	1.6586	0.6029	0.8520
293	5.0665	8.6386	3.3099	1.9490	100.0456	0.8532	1.6983	0.5888	0.9160
294	24.1505	23.1012	8.7142	3.5287	98.7872	0.5687	2.4695	0.4049	0.9286
295	33.8192	25.0441	8.1318	5.2952	86.5859	0.6776	1.5357	0.6512	0.9154
296	1.9844	5.1309	2.0173	1.2525	27.3444	0.9472	1.6107	0.6209	0.9038
297	12.8775	16.0444	5.1730	3.1696	108.2200	0.6286	1.6321	0.6127	0.8090
298	69.3273	34.1436	10.4861	8.4178	65.4407	0.7473	1.2457	0.8028	0.9486
299	30.9482	27.9123	12.0211	3.2779	83.5645	0.4992	3.6673	0.2727	0.8810
300	4.8554	8.2982	2.7748	2.2279	104.8166	0.8861	1.2455	0.8029	0.9388
301	35.5081	27.0697	11.2495	4.0189	100.6944	0.6089	2.7991	0.3573	0.9370
302	50.3277	44.4054	8.7488	7.3244	92.9488	0.3207	1.1945	0.8372	0.8341
303	51.6366	29.9343	9.9173	6.6294	130.6703	0.7242	1.4959	0.6685	0.9336
304	4.8977	8.6386	3.0353	2.0544	60.0691	0.8247	1.4775	0.6768	0.9027
305	6.6287	9.8715	3.2223	2.6192	63.1234	0.8548	1.2303	0.8128	0.9181
306	101.4576	48.8760	18.0492	7.1571	118.5020	0.5337	2.5219	0.3965	0.8992
307	4.3488	7.8872	3.0056	1.8422	80.1146	0.8785	1.6315	0.6129	0.9364
308	10.4286	14.2011	5.4802	2.4229	101.5135	0.6498	2.2618	0.4421	0.9064
309	26.4305	23.1389	9.0990	3.6984	42.5346	0.6203	2.4602	0.4065	0.9179
310	11.1886	16.2146	6.4925	2.1942	120.1793	0.5348	2.9589	0.3380	0.8494
311	17.3529	19.1618	7.0053	3.1540	83.7427	0.5939	2.2211	0.4502	0.8954
312	71.7761	46.8334	16.5800	5.5120	90.7237	0.4112	3.0080	0.3324	0.8745
313	94.6178	45.5677	14.8529	8.1109	122.9562	0.5726	1.8312	0.5461	0.8744
314	29.3438	32.9520	11.8086	3.1639	99.8012	0.3396	3.7323	0.2679	0.7929
315	47.8367	30.7562	9.7279	6.2611	35.9983	0.6355	1.5537	0.6436	0.8800
316	20.1817	21.7978	8.7864	2.9245	73.3404	0.5338	3.0044	0.3328	0.8885
317	13.4264	14.6620	4.6979	3.6389	27.8194	0.7848	1.2910	0.7746	0.9271
318	1.9844	5.0810	1.8016	1.4024	70.3026	0.9659	1.2847	0.7784	0.9216
319	41.9257	31.4371	11.8994	4.4861	56.4536	0.5331	2.6525	0.3770	0.9019
320	21.1106	17.7794	5.8617	4.5855	12.1122	0.8392	1.2783	0.7823	0.9488
321	210.0506	85.1776	23.1097	11.5728	109.5395	0.3638	1.9969	0.5008	0.9078
322	3.6732	9.7803	4.7596	0.9826	42.9031	0.4826	4.8437	0.2065	0.8246
323	36.8169	27.7798	9.0612	5.1733	89.1430	0.5995	1.7515	0.5709	0.8844
324	1.6044	4.8403	2.0291	1.0068	51.6711	0.8606	2.0155	0.4962	0.8941
325	3.7577	7.6465	3.1778	1.5056	160.2760	0.8076	2.1107	0.4738	0.8990
326	21.4062	22.4082	9.3060	2.9288	37.5207	0.5357	3.1774	0.3147	0.8794
327	132.8702	69.9189	20.6269	8.2017	130.9899	0.3415	2.5150	0.3976	0.8889
328	21.7439	22.0884	7.1487	3.8728	118.3722	0.5600	1.8459	0.5417	0.8367
329	70.1717	53.8745	13.3209	6.7072	12.2568	0.3038	1.9861	0.5035	0.7636
330	0.5067	2.3952	0.9274	0.6956	0.0000	1.0000	1.3333	0.7500	1.0000
331	9.2042	12.4868	5.1686	2.2674	36.0183	0.7418	2.2796	0.4387	0.9160
332	0.8022	3.0968	1.1404	0.8957	77.1795	1.0000	1.2733	0.7854	0.9744
333	89.4246	41.3086	12.2946	9.2609	54.2410	0.6585	1.3276	0.7533	0.9125
334	13.9752	18.1989	6.1423	2.8969	67.2165	0.5302	2.1203	0.4716	0.7995
335	5.1510	8.3979	2.9510	2.2225	61.0547	0.9178	1.3278	0.7531	0.9173
336	134.2213	54.7704	19.7116	8.6698	94.1693	0.5623	2.2736	0.4398	0.9121
337	61.4319	34.5047	11.8740	6.5873	104.8733	0.6484	1.8026	0.5548	0.9085
338	23.7706	24.8739	7.8112	3.8746	42.5108	0.4828	2.0160	0.4960	0.7902
339	87.3135	67.0130	26.2566	4.2340	50.9985	0.2443	6.2014	0.1613	0.8077
340	64.8518	47.4024	11.5087	7.1747	55.3269	0.3627	1.6041	0.6234	0.8196
341	37.8724	24.9530	8.9134	5.4099	56.8206	0.7643	1.6476	0.6069	0.9162
342	1.6044	4.6701	1.7944	1.1384	22.3427	0.9244	1.5762	0.6344	0.9157
343	103.2309	43.5251	14.8590	8.8457	89.9453	0.6848	1.6798	0.5953	0.9307
344	61.5585	37.1200	13.6364	5.7477	51.8223	0.5614	2.3725	0.4215	0.8842
345	34.4525	36.3066	15.9522	2.7499	44.1591	0.3284	5.8011	0.1724	0.8000
346	10.3864	14.7118	5.7336	2.3065	65.2650	0.6030	2.4859	0.4023	0.8483
347	0.9289	3.2670	1.1413	1.0362	134.9989	1.0000	1.1014	0.9079	0.9362
348	35.8880	27.7214	11.8715	3.8491	96.1487	0.5869	3.0843	0.3242	0.9014
349	5.0665	9.0994	3.6521	1.7663	36.0221	0.7689	2.0676	0.4836	0.9160
350	23.9817	18.6098	6.3611	4.8002	98.4906	0.8702	1.3252	0.7546	0.9404
351	12.5819	17.4475	4.3210	3.7075	87.4367	0.5194	1.1655	0.8580	0.7441
352	54.5498	39.5565	10.0021	6.9440	9.5620	0.4381	1.4404	0.6943	0.8562
353	55.2254	32.3210	11.8151	5.9513	72.7429	0.6643	1.9853	0.5037	0.9370
354	13.8908	15.5836	5.9350	2.9800	113.0511	0.7188	1.9916	0.5021	0.8952
355	46.7389	34.8038	13.5603	4.3885	36.4435	0.4849	3.0899	0.3236	0.9240
356	65.6118	36.0986	12.9965	6.4278	102.3976	0.6327	2.0219	0.4946	0.9278
357	1.5622	4.3795	1.5644	1.2714	155.9466	1.0000	1.2305	0.8127	0.9487
358	8.6976	17.3891	8.2022	1.3501	99.1237	0.3615	6.0752	0.1646	0.8898
359	26.2616	26.2478	10.0588	3.3242	92.5545	0.4790	3.0259	0.3305	0.8597
360	16.8463	19.3613	8.2120	2.6119	146.5790	0.5647	3.1440	0.3181	0.8278
361	0.3800	1.9843	0.6956	0.6956	0.0000	1.0000	1.0000	1.0000	1.0000
362	240.9143	123.3275	25.2875	12.1302	125.6838	0.1990	2.0847	0.4797	0.7633
363	1.5622	4.6701	1.8798	1.0581	117.5649	0.9001	1.7765	0.5629	0.9136
364	18.1551	24.0021	10.5162	2.1981	158.8190	0.3960	4.7841	0.2090	0.7926
365	22.6728	19.7430	6.6545	4.3381	96.3913	0.7310	1.5340	0.6519	0.9307
366	7.4309	10.9840	3.5398	2.6728	133.1434	0.7740	1.3244	0.7551	0.9143
367	1.1822	3.7983	1.3804	1.0904	69.4955	1.0000	1.2659	0.7900	0.9655
368	38.6746	26.5469	8.0628	6.1073	58.8585	0.6896	1.3202	0.7575	0.8808
369	50.2010	37.2816	11.7116	5.4577	84.3452	0.4539	2.1459	0.4660	0.8514
370	0.5067	2.3952	0.9274	0.6956	0.0000	1.0000	1.3333	0.7500	1.0000
371	6.3332	10.6229	3.8649	2.0864	44.3120	0.7053	1.8525	0.5398	0.8287
372	97.8266	46.2899	13.1021	9.5066	152.9678	0.5737	1.3782	0.7256	0.8967
373	31.2859	27.9002	11.0256	3.6129	39.1212	0.5051	3.0518	0.3277	0.8312
374	42.6857	30.3246	10.5650	5.1443	67.2298	0.5833	2.0537	0.4869	0.9149
375	93.9845	72.8540	22.8673	5.2330	50.3861	0.2225	4.3698	0.2288	0.6084
376	67.2162	40.9596	11.1976	7.6429	18.3001	0.5035	1.4651	0.6825	0.8688
377	9.8798	12.4868	4.6228	2.7212	34.4906	0.7963	1.6988	0.5886	0.9141
378	9.9642	12.6777	4.2156	3.0095	24.6902	0.7791	1.4008	0.7139	0.9219
379	1.5200	5.1309	2.2715	0.8520	33.8542	0.7255	2.6662	0.3751	0.8372
380	1.9000	5.2014	2.1815	1.1089	91.7129	0.8825	1.9672	0.5083	0.9474
381	3.9688	8.5183	3.4333	1.4718	118.4069	0.6873	2.3327	0.4287	0.8430
382	12.7930	14.7617	5.5271	2.9471	142.2925	0.7378	1.8755	0.5332	0.9196
383	0.7600	3.0968	1.1523	0.8397	107.2961	0.9959	1.3723	0.7287	0.9474
384	64.3029	31.1380	9.9430	8.2342	117.2007	0.8334	1.2075	0.8281	0.9564
385	21.3217	20.3740	5.8712	4.6238	55.4244	0.6455	1.2698	0.7875	0.8946
386	12.4130	16.6754	7.3224	2.1584	33.3923	0.5610	3.3925	0.2948	0.8842
387	83.8091	42.8114	15.4306	6.9154	38.6778	0.5746	2.2313	0.4482	0.9237
388	38.0835	30.6237	14.2934	3.3924	47.1805	0.5103	4.2133	0.2373	0.9171
389	0.9289	3.2670	1.1413	1.0362	45.0000	1.0000	1.1014	0.9079	0.9362
390	14.8197	16.2353	5.8227	3.2406	43.1842	0.7065	1.7968	0.5565	0.8920
391	70.1295	37.0409	14.3331	6.2298	28.1312	0.6423	2.3007	0.4346	0.9290
392	17.7329	23.6909	8.6265	2.6173	38.6045	0.3970	3.2959	0.3034	0.6891
393	14.3552	15.5337	4.6162	3.9595	39.5401	0.7476	1.1659	0.8577	0.9115
394	4.0110	7.4763	2.7296	1.8710	115.9670	0.9018	1.4589	0.6854	0.9268
395	9.1620	12.3871	4.6292	2.5200	118.0755	0.7503	1.8370	0.5444	0.9099
396	31.6659	22.9601	6.8377	5.8964	62.0277	0.7548	1.1596	0.8623	0.9248
397	1.6888	4.7905	1.7840	1.2053	49.3648	0.9248	1.4802	0.6756	0.9195
398	9.3731	12.3871	4.7065	2.5357	76.8457	0.7676	1.8561	0.5388	0.9193
399	25.5016	22.8483	9.0208	3.5994	135.3909	0.6139	2.5062	0.3990	0.8684
400	12.7508	17.4475	4.7750	3.3999	40.0487	0.5264	1.4045	0.7120	0.8000
401	14.8197	20.4153	8.4103	2.2436	104.9090	0.4468	3.7486	0.2668	0.8478
402	2.8710	6.4841	2.3622	1.5475	39.0253	0.8581	1.5265	0.6551	0.9128
403	122.1882	63.4554	24.6824	6.3031	142.8628	0.3813	3.9159	0.2554	0.8860
404	5.5310	9.6308	3.9168	1.7980	116.2119	0.7494	2.1785	0.4590	0.9066
405	75.9138	61.2339	11.3952	8.4822	135.9866	0.2544	1.3434	0.7444	0.7143
406	14.7774	15.0231	5.3575	3.5119	33.3139	0.8228	1.5255	0.6555	0.9511
407	8.4442	10.9634	3.9378	2.7303	139.1557	0.8828	1.4422	0.6934	0.9217
408	39.1813	30.7270	10.9342	4.5625	8.8240	0.5215	2.3966	0.4173	0.8988
409	30.6526	28.7427	9.1344	4.2726	47.7488	0.4663	2.1379	0.4678	0.8121
410	6.7976	10.7931	4.3479	1.9906	41.5490	0.7333	2.1842	0.4578	0.9122
411	90.3112	63.4589	12.4730	9.2190	72.8969	0.2818	1.3530	0.7391	0.7946
412	32.2570	23.4210	8.1081	5.0654	58.8260	0.7390	1.6007	0.6247	0.9233
413	49.1033	38.4027	10.6908	5.8481	24.9358	0.4184	1.8281	0.5470	0.8012
414	21.7439	31.4578	5.8537	4.7295	12.8947	0.2761	1.2377	0.8080	0.6858
415	37.5769	31.3167	11.8888	4.0243	32.5620	0.4815	2.9543	0.3385	0.8940
416	8.9509	12.6278	5.0189	2.2707	100.9178	0.7054	2.2102	0.4524	0.9319
417	3.9688	7.3060	2.3983	2.1070	68.9096	0.9343	1.1382	0.8785	0.9495
418	12.2019	14.2510	4.8577	3.1982	36.3922	0.7550	1.5189	0.6584	0.9263
419	4.3488	8.7091	3.6596	1.5130	9.3196	0.7205	2.4187	0.4134	0.9156
420	3.8421	7.0653	2.2937	2.1328	85.6569	0.9672	1.0754	0.9298	0.9381
421	6.6287	9.9919	3.5112	2.4037	95.2903	0.8343	1.4607	0.6846	0.9318
422	12.0330	15.0729	6.0985	2.5123	100.4552	0.6656	2.4275	0.4119	0.9091
423	60.6297	36.3892	14.1850	5.4421	101.6916	0.5754	2.6065	0.3836	0.8925
424	11.3153	15.1933	4.9009	2.9397	23.9838	0.6160	1.6671	0.5998	0.8441
425	0.9711	3.3874	1.1164	1.1075	0.0000	1.0000	1.0080	0.9920	0.9583
426	12.2864	14.8820	5.5160	2.8360	166.6786	0.6971	1.9450	0.5141	0.8913
427	72.5783	35.9199	13.4633	6.8638	90.6031	0.7069	1.9615	0.5098	0.9609
428	9.9642	14.4711	6.1086	2.0769	28.9774	0.5979	2.9413	0.3400	0.8806
429	2.1111	5.7121	2.3653	1.1364	45.5096	0.8131	2.0814	0.4805	0.8696
430	28.8793	27.2983	9.6962	3.7922	116.2866	0.4870	2.5569	0.3911	0.8261
431	155.5430	86.8386	20.2531	9.7784	129.7275	0.2592	2.0712	0.4828	0.7861
432	57.8853	40.3870	11.2282	6.5640	86.7743	0.4460	1.7106	0.5846	0.8312
433	5.1510	10.2618	4.2889	1.5292	125.7641	0.6147	2.8047	0.3565	0.8777
434	34.8747	24.1225	7.7372	5.7390	87.3776	0.7531	1.3482	0.7417	0.8973
435	15.0308	17.6177	6.6453	2.8799	40.3568	0.6085	2.3075	0.4334	0.9047
436	23.0106	22.7486	8.9029	3.2909	138.7601	0.5588	2.7053	0.3696	0.9191
437	6.1221	9.3900	3.5395	2.2023	111.4984	0.8725	1.6072	0.6222	0.9236
438	203.8019	83.7005	19.1991	13.5157	162.2817	0.3656	1.4205	0.7040	0.8847
439	6.0376	9.5809	3.6969	2.0794	105.1036	0.8265	1.7779	0.5625	0.9408
440	12.7086	15.4134	5.5252	2.9286	152.5477	0.6722	1.8866	0.5300	0.8919
441	4.0955	7.7170	3.0050	1.7353	86.6603	0.8642	1.7317	0.5775	0.9557
442	11.1886	14.8614	6.0166	2.3678	55.4530	0.6366	2.5410	0.3935	0.8923
443	29.0904	29.6231	8.6961	4.2593	109.5654	0.4166	2.0417	0.4898	0.7306
444	15.5796	19.0913	7.3129	2.7125	21.1000	0.5371	2.6960	0.3709	0.8775
445	9.6264	14.1306	5.4215	2.2608	112.7259	0.6058	2.3981	0.4170	0.8837
446	12.1597	16.8165	5.1473	3.0078	176.9566	0.5403	1.7113	0.5843	0.7773
447	78.7426	41.3000	15.5841	6.4333	103.7068	0.5801	2.4224	0.4128	0.9093
448	2.5755	6.0732	2.3639	1.3872	99.3458	0.8775	1.7041	0.5868	0.9173
449	23.7706	30.0924	14.6294	2.0688	48.2911	0.3299	7.0714	0.1414	0.8498
450	57.2942	58.6820	28.8885	2.5252	44.7239	0.2091	11.4400	0.0874	0.7880
451	20.3084	19.6518	6.1620	4.1963	37.1464	0.6608	1.4684	0.6810	0.8674
452	4.5599	7.9371	2.9016	2.0009	45.8958	0.9096	1.4502	0.6896	0.9191
453	59.7008	43.0058	13.5800	5.5975	106.3009	0.4056	2.4261	0.4122	0.8271
454	0.8866	3.1466	1.1552	0.9773	141.0474	1.0000	1.1820	0.8460	0.9130
455	7.9376	11.7853	4.5127	2.2396	135.5372	0.7182	2.0150	0.4963	0.8995
456	121.0060	61.1428	14.1916	10.8564	135.5157	0.4067	1.3072	0.7650	0.8805
457	70.8050	35.7874	13.0870	6.8887	22.1338	0.6947	1.8998	0.5264	0.9270
458	46.7389	29.7555	11.2107	5.3083	78.6033	0.6634	2.1119	0.4735	0.9342
459	16.8463	29.1537	14.0103	1.5310	159.8571	0.2491	9.1513	0.1093	0.7718
460	29.5971	26.5092	11.4725	3.2847	93.4488	0.5293	3.4927	0.2863	0.9034
461	7.7265	11.9263	4.7942	2.0520	81.4220	0.6826	2.3363	0.4280	0.9104
462	7.1776	10.2618	3.8908	2.3489	36.9308	0.8565	1.6564	0.6037	0.9315
463	28.5838	26.3269	9.9030	3.6751	130.3033	0.5182	2.6946	0.3711	0.8630
464	39.8568	25.6460	7.5085	6.7587	64.2047	0.7615	1.1109	0.9001	0.9379
465	6.0799	10.2825	3.9380	1.9657	8.8308	0.7226	2.0033	0.4992	0.8944
466	5.7843	9.6806	3.6418	2.0223	117.1492	0.7756	1.8009	0.5553	0.8984
467	25.0372	22.4580	6.3282	5.0375	88.8404	0.6238	1.2562	0.7960	0.8714
468	0.7600	2.9764	1.0990	0.8805	90.0000	1.0000	1.2483	0.8011	0.9474
469	3.7155	7.3559	2.6253	1.8019	61.9016	0.8629	1.4570	0.6864	0.8980
470	253.2007	132.0160	31.5628	10.2141	25.9339	0.1826	3.0901	0.3236	0.6300
471	1.2244	3.9685	1.5326	1.0172	138.0759	0.9770	1.5068	0.6637	0.9206
472	2.6599	5.7826	1.9231	1.7611	6.5623	0.9996	1.0920	0.9158	0.9474
473	55.7320	37.0495	11.4088	6.2198	23.0494	0.5102	1.8343	0.5452	0.8291
474	7.2621	10.4527	3.8693	2.3897	5.1936	0.8352	1.6192	0.6176	0.9223
475	1.3089	3.9685	1.3125	1.2697	135.0000	1.0000	1.0337	0.9674	0.9394
476	340.1342	192.7393	25.8558	16.7495	173.9319	0.1151	1.5437	0.6478	0.7674
477	2.5333	5.9528	2.3426	1.3769	30.9061	0.8984	1.7014	0.5878	0.9231
478	14.2708	18.3193	7.0535	2.5760	39.0700	0.5344	2.7381	0.3652	0.8906
479	150.0965	54.2562	16.8351	11.3518	25.7028	0.6407	1.4830	0.6743	0.9139
480	1.6888	4.8403	1.9958	1.0774	129.7354	0.9058	1.8525	0.5398	0.9195
481	3.1666	6.5340	2.3621	1.7069	130.8369	0.9321	1.3839	0.7226	0.9146
482	16.4241	17.9788	6.8469	3.0542	167.0742	0.6385	2.2418	0.4461	0.8841
483	8.9509	11.3743	4.1366	2.7551	61.7357	0.8694	1.5015	0.6660	0.9298
484	10.4709	14.5416	4.8465	2.7508	43.8491	0.6223	1.7618	0.5676	0.8566
485	17.3529	16.6462	5.5082	4.0112	20.9044	0.7870	1.3732	0.7282	0.9373
486	31.2859	25.4052	9.9112	4.0192	47.9250	0.6091	2.4660	0.4055	0.8842
487	4.8977	8.3979	3.1009	2.0110	137.7340	0.8727	1.5420	0.6485	0.9170
488	43.0657	34.6542	13.8447	3.9606	142.8200	0.4506	3.4957	0.2861	0.8692
489	23.0106	24.9444	9.8186	2.9839	171.4296	0.4647	3.2905	0.3039	0.8450
490	69.3695	41.2210	11.9458	7.3937	11.6196	0.5130	1.6157	0.6189	0.8524
491	8.9931	13.9312	6.2449	1.8335	89.1665	0.5823	3.4059	0.2936	0.9241
492	0.3800	1.9843	0.6956	0.6956	0.0000	1.0000	1.0000	1.0000	1.0000
493	11.6953	14.5914	5.7468	2.5911	39.7671	0.6903	2.2179	0.4509	0.8766
494	9.2887	12.1464	3.9591	2.9872	134.2902	0.7912	1.3254	0.7545	0.9205
495	22.8417	25.8660	11.3531	2.5617	114.4242	0.4290	4.4319	0.2256	0.8876
496	6.2065	9.4605	3.5614	2.2189	104.3368	0.8714	1.6050	0.6231	0.9515
497	6.2910	9.4605	3.5570	2.2519	81.6686	0.8833	1.5796	0.6331	0.9342
498	18.4085	19.2323	7.8932	2.9694	97.0546	0.6254	2.6581	0.3762	0.9296
499	6.5021	9.7511	3.6332	2.2786	120.0694	0.8593	1.5944	0.6272	0.9362
500	27.1060	21.4865	7.7401	4.4589	158.4159	0.7378	1.7359	0.5761	0.9359
501	5.1088	8.8794	2.8771	2.2608	162.5407	0.8143	1.2726	0.7858	0.8996
502	21.1106	18.4104	6.0351	4.4538	9.0962	0.7827	1.3550	0.7380	0.9363
503	51.6366	42.7736	10.9507	6.0038	168.0205	0.3547	1.8240	0.5483	0.7862
504	0.5067	2.3952	0.9274	0.6956	0.0000	1.0000	1.3333	0.7500	1.0000
505	33.3548	30.3246	11.9064	3.5669	39.0836	0.4558	3.3380	0.2996	0.8400
506	9.7109	13.3586	5.5795	2.2160	121.7810	0.6838	2.5178	0.3972	0.8829
507	13.0886	17.7794	7.7771	2.1428	168.6758	0.5203	3.6294	0.2755	0.9172
508	1.2244	3.9187	1.3761	1.1329	11.1703	1.0000	1.2146	0.8233	0.9831
509	9.7109	13.6200	5.0137	2.4661	22.0690	0.6578	2.0331	0.4919	0.8949
510	26.9794	22.6988	7.8494	4.3763	8.1772	0.6580	1.7936	0.5575	0.8931
511	4.9399	9.6514	4.3409	1.4489	179.6033	0.6664	2.9960	0.3338	0.9286
512	7.0509	11.2041	4.4766	2.0054	36.9595	0.7058	2.2323	0.4480	0.8978
513	2.1111	5.3716	1.9227	1.3980	21.5189	0.9194	1.3754	0.7271	0.9009
514	24.0239	19.2615	6.6404	4.6064	33.1654	0.8137	1.4416	0.6937	0.9428
515	2.8710	6.2434	2.4243	1.5079	160.3973	0.9256	1.6077	0.6220	0.9189
516	0.9711	3.5576	1.4506	0.8524	147.1538	0.9642	1.7018	0.5876	0.9020
517	1.8577	4.7905	1.7122	1.3814	138.6095	1.0000	1.2394	0.8068	0.9565
518	44.4590	33.7946	13.8243	4.0947	172.1192	0.4892	3.3761	0.2962	0.8786
519	3.1666	6.4841	2.4100	1.6729	9.6859	0.9464	1.4406	0.6942	0.9434
520	12.8775	14.1805	4.9037	3.3436	162.9499	0.8047	1.4666	0.6819	0.9271
521	86.2157	43.8242	15.8021	6.9467	158.4904	0.5641	2.2748	0.4396	0.9167
522	2.7022	6.7249	2.8216	1.2193	80.3302	0.7508	2.3141	0.4321	0.9209
523	21.7017	20.0834	6.9344	3.9847	132.9717	0.6761	1.7402	0.5746	0.9253
524	102.9354	55.2605	12.6308	10.3763	72.5055	0.4236	1.2173	0.8215	0.8709
525	5.0243	10.7725	5.0288	1.2721	136.7575	0.5441	3.9532	0.2530	0.8179
526	74.9005	37.1905	11.0929	8.5970	154.9289	0.6805	1.2903	0.7750	0.9137
527	106.9464	70.4829	19.2838	7.0613	100.0660	0.2705	2.7309	0.3662	0.7989
528	90.2268	39.3037	12.1516	9.4539	121.6995	0.7340	1.2854	0.7780	0.9215
529	12.3286	14.6620	4.6531	3.3735	14.2120	0.7207	1.3793	0.7250	0.9012
530	30.1460	33.5246	14.2499	2.6936	174.9838	0.3371	5.2903	0.1890	0.8240
531	2.9555	6.3638	2.5613	1.4692	177.7825	0.9171	1.7433	0.5736	0.9333
532	41.5035	42.7943	8.8271	5.9866	115.2273	0.2848	1.4745	0.6782	0.6791
533	0.5067	2.3952	0.9274	0.6956	0.0000	1.0000	1.3333	0.7500	1.0000
534	5.8688	8.9997	3.0705	2.4336	18.4931	0.9105	1.2617	0.7926	0.9456
535	1.7733	4.9607	1.9573	1.1535	127.2884	0.9055	1.6969	0.5893	0.9231
536	26.8527	24.6246	8.9663	3.8132	167.9329	0.5565	2.3514	0.4253	0.9066
537	69.2428	37.2111	12.7796	6.8987	115.7932	0.6284	1.8525	0.5398	0.9114
538	2.7866	6.0732	2.1747	1.6315	100.3669	0.9494	1.3330	0.7502	0.9231
539	33.3970	24.2137	9.1863	4.6289	18.3895	0.7158	1.9845	0.5039	0.9502
540	4.0110	7.8872	3.2964	1.5492	9.9256	0.8102	2.1278	0.4700	0.9179
541	28.6260	31.8395	7.1078	5.1278	176.3686	0.3548	1.3861	0.7214	0.7762
542	63.9652	33.4919	11.1690	7.2919	103.7212	0.7166	1.5317	0.6529	0.9297
543	67.1318	37.8422	13.6212	6.2752	27.1614	0.5891	2.1706	0.4607	0.8908
544	18.1973	17.2481	5.3815	4.3054	165.6483	0.7687	1.2499	0.8000	0.9026
545	31.9615	24.2927	7.2728	5.5954	151.0774	0.6806	1.2998	0.7694	0.9277
546	27.2327	28.6722	9.9784	3.4749	175.4778	0.4163	2.8716	0.3482	0.8118
547	20.2240	19.1412	6.9199	3.7211	54.2475	0.6936	1.8596	0.5377	0.9098
548	12.7086	13.8400	4.6083	3.5113	142.9441	0.8337	1.3124	0.7620	0.9348
549	3.5044	6.7042	2.4924	1.7902	143.1066	0.9798	1.3922	0.7183	0.9274
550	35.0014	26.0156	9.8503	4.5243	33.3113	0.6499	2.1772	0.4593	0.9232
551	15.4530	18.0287	7.2030	2.7315	28.1695	0.5974	2.6370	0.3792	0.9173
552	74.2671	36.8294	11.1741	8.4624	154.2593	0.6880	1.3204	0.7573	0.9226
553	23.2217	26.0655	8.4303	3.5072	19.2167	0.4295	2.4037	0.4160	0.7897
554	80.7270	51.1922	12.1777	8.4404	176.5722	0.3871	1.4428	0.6931	0.8475
555	62.5719	45.3477	11.8462	6.7253	109.9682	0.3824	1.7614	0.5677	0.8682
556	176.8647	82.8081	27.9996	8.0427	149.1024	0.3241	3.4814	0.2872	0.7297
557	2.8710	6.3638	2.4527	1.4904	22.2686	0.8909	1.6457	0.6077	0.9128
558	21.4484	20.3035	8.4087	3.2477	149.1895	0.6538	2.5891	0.3862	0.9128
559	14.0174	14.5416	4.7764	3.7366	106.4784	0.8330	1.2783	0.7823	0.9313
560	23.6017	27.1367	12.5927	2.3863	133.9895	0.4028	5.2770	0.1895	0.8450
561	35.3392	25.9365	9.2981	4.8392	9.7246	0.6601	1.9214	0.5205	0.9123
562	74.0138	44.4346	16.1241	5.8445	152.5079	0.4711	2.7588	0.3625	0.9200
563	24.5728	21.7066	6.9626	4.4936	132.3644	0.6554	1.5495	0.6454	0.9072
564	55.1409	31.9684	8.8963	7.8918	24.1935	0.6780	1.1273	0.8871	0.9092
565	21.1528	23.2593	6.6304	4.0620	71.8004	0.4913	1.6323	0.6126	0.8213
566	1.7733	5.5419	2.4240	0.9315	30.7294	0.7256	2.6023	0.3843	0.8485
567	13.1730	19.0122	8.0535	2.0826	3.8643	0.4580	3.8670	0.2586	0.8631
568	81.5714	64.7296	15.7285	6.6033	32.0061	0.2446	2.3819	0.4198	0.6495
569	25.7972	19.5023	6.9828	4.7038	21.2522	0.8523	1.4845	0.6736	0.9539
570	4.6443	10.0211	4.6131	1.2819	45.3554	0.5812	3.5987	0.2779	0.8627
571	14.2286	15.6042	5.3164	3.4076	101.2505	0.7343	1.5602	0.6410	0.9096
572	37.0280	27.5184	11.7453	4.0140	143.2688	0.6145	2.9261	0.3418	0.9159
573	0.6333	2.6858	0.9573	0.8423	135.0000	1.0000	1.1366	0.8798	0.9677
574	30.4415	34.9776	15.1175	2.5639	177.0182	0.3127	5.8964	0.1696	0.7850
575	26.1349	22.3583	7.1985	4.6226	75.5787	0.6570	1.5572	0.6422	0.8900
576	0.5067	2.3952	0.9274	0.6956	0.0000	1.0000	1.3333	0.7500	1.0000
577	5.7843	10.9634	4.6782	1.5743	129.1380	0.6047	2.9716	0.3365	0.8278
578	6.4598	9.4605	3.0446	2.7015	140.0615	0.9070	1.1270	0.8873	0.9329
579	8.6131	11.6855	4.6830	2.3418	107.9935	0.7926	1.9998	0.5001	0.9273
580	1.3089	3.9685	1.4116	1.1806	133.6868	1.0000	1.1957	0.8363	0.9394
581	68.7362	35.1151	13.3105	6.5751	153.8486	0.7005	2.0244	0.4940	0.9429
582	28.2038	21.2373	7.1100	5.0506	155.4020	0.7858	1.4077	0.7104	0.9336
583	2.9977	6.4841	2.2431	1.7016	6.5733	0.8960	1.3182	0.7586	0.9161
584	45.0500	38.1655	17.5284	3.2724	84.0735	0.3887	5.3565	0.1867	0.8512
585	24.7839	27.1488	8.4030	3.7553	44.2029	0.4226	2.2376	0.4469	0.7229
586	71.9450	43.8534	13.0150	7.0383	145.1299	0.4701	1.8492	0.5408	0.8772
587	17.0996	17.5472	7.3601	2.9581	38.8285	0.6979	2.4881	0.4019	0.9050
588	4.7288	9.3402	3.9177	1.5368	25.2722	0.6812	2.5492	0.3923	0.8784
589	5.1932	8.7590	3.3275	1.9871	34.1873	0.8506	1.6746	0.5972	0.9248
590	7.8109	11.8558	4.9873	1.9941	159.3182	0.6983	2.5010	0.3998	0.9136
591	5.1088	8.5888	2.7612	2.3558	12.6620	0.8703	1.1721	0.8532	0.9308
592	84.0625	50.5491	17.5963	6.0826	74.2105	0.4134	2.8929	0.3457	0.8825
593	232.3012	139.3050	29.4879	10.0304	157.2769	0.1504	2.9399	0.3402	0.6904
594	18.9573	20.3035	6.4926	3.7177	24.4073	0.5779	1.7464	0.5726	0.8512
595	70.2983	52.9770	17.3574	5.1567	78.4130	0.3148	3.3660	0.2971	0.8519
596	43.6145	30.5069	11.5690	4.8000	154.2383	0.5889	2.4102	0.4149	0.9281
597	82.5425	63.4055	14.8544	7.0751	144.0732	0.2580	2.0995	0.4763	0.7721
598	91.5778	57.9256	11.8041	9.8780	31.1501	0.3430	1.1950	0.8368	0.8145
599	54.6765	30.4072	10.4934	6.6343	113.4626	0.7431	1.5817	0.6322	0.9439
600	41.3346	41.4411	8.6386	6.0923	137.2515	0.3025	1.4180	0.7052	0.6588
601	4.3066	8.4684	3.5040	1.5649	22.5830	0.7546	2.2392	0.4466	0.9067
602	35.0858	24.2842	9.0531	4.9345	98.7523	0.7476	1.8347	0.5451	0.9503
603	23.0106	29.1950	11.2923	2.5945	94.3009	0.3393	4.3524	0.2298	0.8264
604	4.4755	8.1073	2.9770	1.9141	126.1112	0.8556	1.5553	0.6430	0.8983
605	74.3938	44.0649	18.3330	5.1667	150.0954	0.4815	3.5483	0.2818	0.9111
606	10.9775	14.0808	4.4808	3.1193	56.9613	0.6958	1.4365	0.6962	0.8739
607	10.9353	17.5180	6.5737	2.1180	64.9483	0.4478	3.1037	0.3222	0.7275
608	30.6104	33.6122	11.1077	3.5088	120.9505	0.3405	3.1657	0.3159	0.8011
609	4.6021	8.0575	2.7174	2.1563	134.1166	0.8908	1.2602	0.7935	0.9198
610	87.6935	62.1435	17.4653	6.3929	145.0153	0.2854	2.7320	0.3660	0.7129
611	26.4305	20.6148	6.0993	5.5174	124.3749	0.7816	1.1055	0.9046	0.9392
612	0.6755	2.8062	0.9274	0.9274	0.0000	1.0000	1.0000	1.0000	1.0000
613	42.7701	32.5703	13.3076	4.0921	151.5840	0.5066	3.2520	0.3075	0.9122
614	7.0932	9.9214	3.7274	2.4229	179.5960	0.9055	1.5384	0.6500	0.9307
615	7.2621	10.5232	3.7733	2.4504	92.3621	0.8241	1.5399	0.6494	0.9322
616	83.0492	44.7166	17.4759	6.0507	152.9598	0.5219	2.8882	0.3462	0.9000
617	4.1377	7.3559	2.5259	2.0857	112.7668	0.9609	1.2110	0.8257	0.9289
618	3.9688	8.6386	3.6898	1.3695	155.4212	0.6683	2.6943	0.3712	0.8545
619	15.6219	16.4760	6.5043	3.0581	169.2769	0.7232	2.1269	0.4702	0.9170
620	6.9665	10.3822	4.1011	2.1628	130.9575	0.8122	1.8962	0.5274	0.9116
621	10.3020	15.9034	7.3396	1.7871	40.4535	0.5119	4.1069	0.2435	0.8257
622	7.1776	13.2382	5.5798	1.6378	31.4532	0.5147	3.4068	0.2935	0.8543
623	11.8219	13.5993	4.9349	3.0501	7.3220	0.8033	1.6179	0.6181	0.9272
624	5.9532	9.5104	3.7333	2.0303	33.9389	0.8271	1.8388	0.5438	0.9068
625	4.6021	8.4684	3.1087	1.8849	139.0140	0.8064	1.6493	0.6063	0.9121
626	1.6466	4.9607	2.0059	1.0452	57.8030	0.8409	1.9192	0.5210	0.8864
627	8.8242	12.8479	4.9265	2.2806	107.4245	0.6718	2.1602	0.4629	0.9028
628	28.0349	24.4423	8.4995	4.1997	127.1290	0.5897	2.0239	0.4941	0.8985
629	2.5333	5.9528	2.3029	1.4006	150.8971	0.8984	1.6442	0.6082	0.9091
630	35.6769	24.4131	7.5056	6.0522	37.9411	0.7522	1.2402	0.8063	0.9155
631	32.2570	24.1225	8.4733	4.8471	53.6356	0.6966	1.7481	0.5720	0.9323
632	3.7155	7.5261	3.0442	1.5540	120.6343	0.8243	1.9590	0.5105	0.8980
633	1.6044	4.4294	1.5238	1.3406	128.1512	1.0000	1.1367	0.8798	0.9048
634	2.6599	6.4343	2.6142	1.2955	91.6185	0.8074	2.0179	0.4956	0.9403
635	11.1464	14.5914	5.2917	2.6820	119.4063	0.6579	1.9731	0.5068	0.8656
636	13.8063	14.8322	5.5158	3.1870	96.3088	0.7886	1.7308	0.5778	0.9211
637	12.3286	13.7902	4.9888	3.1465	62.4349	0.8147	1.5855	0.6307	0.9465
638	4.6021	10.2825	4.5251	1.2949	107.0054	0.5470	3.4946	0.2862	0.8074
639	3.8844	7.1857	2.6399	1.8734	8.2254	0.9453	1.4091	0.7097	0.9388
640	14.3130	16.2061	5.6547	3.2228	167.9639	0.6848	1.7546	0.5699	0.9288
641	5.1510	9.3402	3.7497	1.7491	18.3734	0.7420	2.1438	0.4665	0.8905
642	19.5062	20.1333	8.1025	3.0652	159.3322	0.6047	2.6434	0.3783	0.9094
643	5.2777	8.8089	3.5246	1.9065	154.9298	0.8547	1.8487	0.5409	0.9294
644	1.2666	3.9685	1.5053	1.0714	94.6940	1.0000	1.4050	0.7117	0.9231
645	11.3575	17.0280	7.4386	1.9440	4.6481	0.4922	3.8264	0.2613	0.8748
646	6.1221	9.5104	3.1103	2.5061	111.4159	0.8506	1.2411	0.8057	0.9006
647	7.3043	12.2461	5.1627	1.8014	152.0374	0.6121	2.8659	0.3489	0.8693
648	1.7311	4.5497	1.4913	1.4780	0.0000	1.0000	1.0090	0.9911	0.9318
