# Supplementary material for: Visualization of porosity and pore size gradients in electrospun scaffolds using laser metrology
Source: PLoS One. 2023 Mar 9;18(3):e0282903. doi: 10.1371/journal.pone.0282903 (PMC9997878; doi:10.1371/journal.pone.0282903)
Supplement: S1 Data — (GZ) [file pone.0282903.s002.gz › data/PoreDiameter/RPM2000 (2)_T8.tif.csv]

	Area	Perim.	Major	Minor	Angle	Circ.	AR	Round	Solidity
1	6.2910	9.8715	3.4890	2.2957	94.5920	0.8113	1.5198	0.6580	0.9141
2	16.4241	18.0493	6.0550	3.4536	16.8472	0.6335	1.7532	0.5704	0.8963
3	17.6485	24.1432	6.4549	3.4812	129.1368	0.3805	1.8542	0.5393	0.7444
4	16.9307	16.1854	5.0623	4.2583	93.0303	0.8122	1.1888	0.8412	0.9218
5	233.9900	138.5208	27.5650	10.8081	99.6844	0.1532	2.5504	0.3921	0.7201
6	5.4888	11.6357	5.4260	1.2880	169.1031	0.5094	4.2128	0.2374	0.8581
7	14.5663	16.3350	6.4571	2.8722	22.2881	0.6860	2.2481	0.4448	0.9151
8	7.0087	11.4448	4.2615	2.0941	145.0100	0.6724	2.0350	0.4914	0.8691
9	38.9280	25.2763	8.2624	5.9988	100.3250	0.7657	1.3773	0.7260	0.9399
10	15.4530	16.2061	6.2489	3.1486	72.7314	0.7394	1.9847	0.5039	0.9409
11	20.8995	23.9231	10.0189	2.6560	77.8495	0.4589	3.7722	0.2651	0.8730
12	32.6370	24.7535	8.8013	4.7215	58.6879	0.6693	1.8641	0.5365	0.9202
13	3.1666	6.8452	2.4305	1.6589	3.4847	0.8492	1.4651	0.6825	0.9317
14	14.9041	15.9447	4.6801	4.0547	172.3443	0.7367	1.1542	0.8664	0.9193
15	23.2217	22.1176	6.1907	4.7760	28.0986	0.5965	1.2962	0.7715	0.8627
16	132.1524	66.9667	17.7376	9.4861	108.1824	0.3703	1.8698	0.5348	0.8977
17	9.5420	17.4888	7.3144	1.6610	177.5070	0.3920	4.4036	0.2271	0.7700
18	11.6531	16.4055	6.6407	2.2343	117.1394	0.5441	2.9722	0.3365	0.8545
19	42.6012	28.2819	8.2471	6.5771	94.8285	0.6693	1.2539	0.7975	0.9317
20	34.6214	23.7115	7.1922	6.1290	110.1070	0.7738	1.1735	0.8522	0.9318
21	0.3800	1.9843	0.6956	0.6956	0.0000	1.0000	1.0000	1.0000	1.0000
22	3.7999	9.0994	4.1011	1.1797	123.9901	0.5767	3.4763	0.2877	0.8411
23	35.8458	30.0668	12.2562	3.7239	95.6231	0.4983	3.2913	0.3038	0.9173
24	5.1932	9.2903	3.7262	1.7745	11.2851	0.7561	2.0998	0.4762	0.8945
25	20.0551	19.2117	6.0088	4.2496	66.9679	0.6828	1.4140	0.7072	0.9205
26	24.1083	26.9992	12.2294	2.5100	72.1615	0.4156	4.8723	0.2052	0.8866
27	3.9266	7.5261	3.1077	1.6087	158.1454	0.8711	1.9318	0.5177	0.9208
28	28.0349	25.5049	9.9981	3.5702	67.3246	0.5416	2.8004	0.3571	0.9009
29	1.4777	4.1388	1.5305	1.2293	161.7433	1.0000	1.2450	0.8032	0.9211
30	5.9954	10.4028	4.3104	1.7710	4.5282	0.6962	2.4339	0.4109	0.9281
31	13.3419	14.8322	4.7574	3.5708	114.1699	0.7621	1.3323	0.7506	0.9240
32	2.7022	6.5546	2.6974	1.2755	8.0536	0.7904	2.1148	0.4729	0.9552
33	11.5686	17.5094	8.4410	1.7450	177.2401	0.4742	4.8373	0.2067	0.9149
34	49.7366	38.7845	10.7135	5.9109	122.0132	0.4155	1.8125	0.5517	0.8223
35	10.7664	20.7472	10.4040	1.3176	178.2233	0.3143	7.8962	0.1266	0.9011
36	13.5530	15.3428	5.5254	3.1231	137.4064	0.7235	1.7692	0.5652	0.9081
37	5.1510	8.1778	2.8184	2.3270	174.3505	0.9679	1.2112	0.8256	0.9457
38	19.8018	17.8584	5.2900	4.7661	8.7504	0.7802	1.1099	0.9010	0.9269
39	1.5622	4.3795	1.5054	1.3213	9.2680	1.0000	1.1394	0.8777	0.9367
40	0.3800	1.9843	0.6956	0.6956	0.0000	1.0000	1.0000	1.0000	1.0000
41	79.3759	59.6984	13.7048	7.3744	94.0681	0.2799	1.8584	0.5381	0.6293
42	21.4062	19.0913	5.9739	4.5624	160.4605	0.7380	1.3094	0.7637	0.9337
43	82.5003	39.9262	14.0795	7.4607	12.0820	0.6504	1.8872	0.5299	0.9189
44	20.6462	21.2458	6.0094	4.3744	74.7313	0.5748	1.3738	0.7279	0.8288
45	80.4737	42.9524	13.1835	7.7720	118.6348	0.5481	1.6963	0.5895	0.8851
46	96.3911	54.0155	16.7718	7.3176	118.7155	0.4152	2.2920	0.4363	0.8944
47	27.9082	30.2954	10.6188	3.3463	105.6842	0.3821	3.1733	0.3151	0.7572
48	1.0978	3.6780	1.3393	1.0436	162.8921	1.0000	1.2833	0.7792	0.9286
49	37.7036	27.4308	9.6151	4.9928	92.7111	0.6297	1.9258	0.5193	0.9150
50	43.9101	41.8727	15.7994	3.5386	96.6906	0.3147	4.4648	0.2240	0.8115
51	6.5021	9.9214	3.5584	2.3265	118.9747	0.8301	1.5295	0.6538	0.9167
52	18.7884	17.8292	6.5900	3.6301	101.8647	0.7427	1.8154	0.5509	0.9448
53	10.4286	13.5993	5.5204	2.4053	114.4748	0.7086	2.2951	0.4357	0.9148
54	39.6457	31.5368	13.5822	3.7165	124.6481	0.5009	3.6545	0.2736	0.9134
55	58.5186	31.7070	10.9983	6.7745	61.0284	0.7315	1.6235	0.6160	0.9315
56	2.4488	5.9528	2.3577	1.3224	30.7992	0.8684	1.7829	0.5609	0.8992
57	63.0363	34.2347	10.7235	7.4846	93.2713	0.6759	1.4327	0.6980	0.9440
58	31.2437	22.7693	6.8636	5.7959	107.5109	0.7573	1.1842	0.8444	0.9487
59	24.9105	22.2878	6.1752	5.1362	119.2056	0.6302	1.2023	0.8317	0.8619
60	26.0505	24.2222	8.0820	4.1040	15.3924	0.5580	1.9693	0.5078	0.8563
61	26.5994	21.2166	7.8550	4.3116	96.6498	0.7426	1.8219	0.5489	0.9306
62	36.2680	25.2436	9.4266	4.8987	125.6960	0.7152	1.9243	0.5197	0.9292
63	34.2414	25.0940	9.4488	4.6141	131.6654	0.6833	2.0478	0.4883	0.9408
64	93.8578	72.8903	19.5205	6.1220	78.5200	0.2220	3.1886	0.3136	0.7717
65	6.6710	10.0417	3.6478	2.3284	114.6717	0.8313	1.5666	0.6383	0.9240
66	6.2065	10.0417	3.9088	2.0217	113.3754	0.7735	1.9334	0.5172	0.8936
67	14.3130	15.0024	4.7442	3.8413	33.9972	0.7991	1.2350	0.8097	0.9150
68	28.7104	27.9707	8.6677	4.2174	131.2448	0.4612	2.0552	0.4866	0.8198
69	12.9619	15.3842	5.9780	2.7607	5.5706	0.6882	2.1654	0.4618	0.9417
70	70.5094	52.2841	14.7745	6.0764	100.6730	0.3241	2.4315	0.4113	0.7669
71	3.0399	6.4841	2.3722	1.6317	105.0977	0.9086	1.4538	0.6878	0.9290
72	36.3947	37.5017	10.2774	4.5088	85.5841	0.3252	2.2794	0.4387	0.7063
73	25.4594	25.5754	10.0086	3.2388	111.4000	0.4891	3.0902	0.3236	0.8868
74	3.7155	7.4264	3.0732	1.5393	179.4926	0.8466	1.9964	0.5009	0.9565
75	100.1065	52.3510	17.7794	7.1689	135.3976	0.4590	2.4801	0.4032	0.8515
76	10.7242	15.6249	6.7852	2.0124	99.2270	0.5520	3.3717	0.2966	0.9373
77	99.6843	54.9991	17.7282	7.1593	127.1741	0.4141	2.4762	0.4038	0.8464
78	31.0326	26.1773	8.6428	4.5716	126.5225	0.5691	1.8905	0.5290	0.8750
79	247.4586	110.3008	23.8212	13.2266	128.0948	0.2556	1.8010	0.5552	0.8683
80	11.3575	16.6256	7.0703	2.0453	62.5406	0.5163	3.4569	0.2893	0.8354
81	24.3616	22.6988	8.4234	3.6824	108.3299	0.5942	2.2875	0.4372	0.9159
82	18.4085	16.5551	5.3891	4.3492	65.2352	0.8440	1.2391	0.8071	0.9150
83	4.0955	7.5261	2.8018	1.8611	129.8162	0.9086	1.5055	0.6642	0.9238
84	1.6044	4.4999	1.6250	1.2571	62.5828	0.9957	1.2926	0.7736	0.9620
85	61.5163	33.2426	10.8774	7.2007	84.2521	0.6995	1.5106	0.6620	0.9507
86	2.1111	6.1935	2.6320	1.0212	110.5164	0.6916	2.5773	0.3880	0.8696
87	0.8022	3.0968	1.1404	0.8957	102.8205	1.0000	1.2733	0.7854	0.9744
88	122.2305	69.0592	19.9767	7.7905	148.3896	0.3221	2.5642	0.3900	0.7892
89	80.0514	60.3123	11.2667	9.0466	82.4928	0.2765	1.2454	0.8030	0.7421
90	6.2910	9.4605	3.3679	2.3783	120.6320	0.8833	1.4161	0.7062	0.9342
91	9.8375	12.6570	4.8838	2.5647	120.4378	0.7717	1.9043	0.5251	0.9209
92	6.0799	9.3402	2.8981	2.6711	126.1315	0.8758	1.0850	0.9217	0.9260
93	46.8233	29.0625	10.0952	5.9055	124.9146	0.6966	1.7095	0.5850	0.9109
94	12.7086	15.0024	4.8986	3.3032	131.5479	0.7096	1.4830	0.6743	0.9025
95	17.9018	17.9290	6.9417	3.2836	115.1982	0.6998	2.1141	0.4730	0.9138
96	44.2901	31.0881	11.1571	5.0543	113.0247	0.5759	2.2074	0.4530	0.8602
97	1.4777	4.2591	1.6069	1.1709	155.0003	1.0000	1.3724	0.7286	0.9211
98	89.6357	43.5422	14.4837	7.8797	145.0434	0.5941	1.8381	0.5440	0.8731
99	14.5663	17.6882	7.2049	2.5741	147.8201	0.5850	2.7990	0.3573	0.9103
100	5.0665	8.1778	2.5927	2.4881	77.9300	0.9520	1.0421	0.9596	0.9449
101	3.0821	6.4841	2.5725	1.5255	85.8014	0.9212	1.6863	0.5930	0.9481
102	4.8132	8.4684	3.3858	1.8100	102.4629	0.8434	1.8705	0.5346	0.9383
103	0.5067	2.3952	0.9274	0.6956	0.0000	1.0000	1.3333	0.7500	1.0000
104	18.9573	21.4573	8.4923	2.8422	86.0808	0.5174	2.9879	0.3347	0.8105
105	68.1451	45.8498	11.4229	7.5957	94.0969	0.4074	1.5039	0.6649	0.8675
106	58.8986	30.2541	11.0111	6.8106	130.1301	0.8086	1.6168	0.6185	0.9525
107	1.9000	4.7905	1.5553	1.5553	0.0000	1.0000	1.0000	1.0000	0.9574
108	1.5200	4.3795	1.4850	1.3032	159.6994	0.9959	1.1395	0.8776	0.9231
109	70.5517	52.7534	14.3006	6.2815	127.9337	0.3186	2.2766	0.4392	0.8201
110	6.8821	10.8636	3.7380	2.3442	133.1482	0.7328	1.5946	0.6271	0.8763
111	51.8477	33.8736	11.3198	5.8318	119.6320	0.5678	1.9410	0.5152	0.8781
112	64.5563	64.4682	21.8031	3.7699	120.3797	0.1952	5.7835	0.1729	0.6875
113	67.4273	35.4384	12.6238	6.8007	97.2021	0.6747	1.8562	0.5387	0.9557
114	71.3961	50.5405	13.7037	6.6336	108.8310	0.3512	2.0658	0.4841	0.8359
115	2.4488	5.5419	1.8435	1.6913	176.4790	1.0000	1.0900	0.9174	0.9280
116	1.9422	4.9607	1.7550	1.4091	111.6575	0.9918	1.2455	0.8029	0.9200
117	40.9968	31.6401	12.4074	4.2071	95.5511	0.5146	2.9492	0.3391	0.9248
118	10.7242	14.8528	5.7561	2.3722	85.1026	0.6109	2.4265	0.4121	0.9055
119	98.6710	70.6567	22.1074	5.6828	90.3506	0.2484	3.8902	0.2571	0.8059
120	70.4250	33.1892	10.9839	8.1636	120.5937	0.8034	1.3455	0.7432	0.9416
121	169.2227	126.2918	21.5020	10.0205	129.1788	0.1333	2.1458	0.4660	0.6613
122	42.4746	32.1507	13.7513	3.9327	76.6404	0.5164	3.4966	0.2860	0.9272
123	24.5728	21.5072	7.7591	4.0323	70.1954	0.6676	1.9242	0.5197	0.9297
124	24.1505	20.5443	6.1492	5.0006	59.7810	0.7190	1.2297	0.8132	0.9029
125	0.6755	2.8062	0.9274	0.9274	0.0000	1.0000	1.0000	1.0000	1.0000
126	6.7976	10.7433	4.1166	2.1025	103.7029	0.7401	1.9580	0.5107	0.8994
127	5.1932	9.0496	3.6554	1.8089	117.0972	0.7969	2.0209	0.4948	0.9318
128	9.8798	14.7823	4.7483	2.6492	111.6927	0.5682	1.7924	0.5579	0.8014
129	83.6403	54.4179	20.5907	5.1719	112.3571	0.3549	3.9812	0.2512	0.8137
130	30.1882	30.8474	12.5296	3.0677	78.4534	0.3987	4.0844	0.2448	0.8363
131	17.1418	18.3898	7.1780	3.0406	23.1194	0.6370	2.3607	0.4236	0.9124
132	32.2570	33.3509	13.7184	2.9939	121.4246	0.3644	4.5822	0.2182	0.7950
133	13.8908	15.0729	4.9736	3.5561	8.6037	0.7683	1.3986	0.7150	0.9307
134	16.5085	22.4082	9.2318	2.2768	147.4112	0.4131	4.0547	0.2466	0.8240
135	6.6287	10.4028	3.9677	2.1272	88.1376	0.7697	1.8653	0.5361	0.9208
136	2.1111	5.1309	1.8570	1.4474	136.2042	1.0000	1.2830	0.7794	0.9091
137	11.6108	13.8899	4.8741	3.0331	44.3677	0.7563	1.6070	0.6223	0.9061
138	26.8949	24.4216	10.6522	3.2147	135.5416	0.5667	3.3136	0.3018	0.9179
139	157.2318	94.0862	18.3479	10.9110	131.5739	0.2232	1.6816	0.5947	0.8442
140	26.7683	21.8768	8.5138	4.0032	136.6658	0.7028	2.1267	0.4702	0.9289
141	30.1037	25.0527	10.5792	3.6231	132.0194	0.6027	2.9199	0.3425	0.9332
142	71.0161	39.1954	14.2165	6.3603	78.2299	0.5809	2.2352	0.4474	0.9164
143	8.9087	13.8899	5.1390	2.2072	121.6602	0.5803	2.3283	0.4295	0.8307
144	36.8591	34.4221	12.8358	3.6562	129.2717	0.3909	3.5107	0.2848	0.8306
145	21.0684	21.2750	8.3881	3.1980	137.5430	0.5849	2.6229	0.3813	0.9106
146	151.7431	110.6584	20.8107	9.2839	122.8291	0.1557	2.2416	0.4461	0.7365
147	10.8509	15.1726	5.6621	2.4400	164.8272	0.5923	2.3205	0.4309	0.8454
148	14.7774	19.9424	8.8257	2.1319	127.5867	0.4669	4.1399	0.2415	0.8393
149	67.5962	48.6147	10.7137	8.0333	152.5269	0.3594	1.3337	0.7498	0.8578
150	23.2639	24.0726	8.3692	3.5392	173.2879	0.5045	2.3647	0.4229	0.8536
151	26.8105	19.7223	6.7829	5.0327	26.1045	0.8662	1.3478	0.7420	0.9463
152	23.8128	19.6725	7.1546	4.2378	91.8922	0.7732	1.6883	0.5923	0.9479
153	30.7793	22.1881	7.7170	5.0783	160.7309	0.7856	1.5196	0.6581	0.9443
154	19.4218	19.0500	8.2430	2.9999	132.7477	0.6725	2.7477	0.3639	0.9228
155	12.2442	13.4291	4.7653	3.2715	132.1317	0.8532	1.4566	0.6865	0.9355
156	16.1285	18.2901	6.5954	3.1136	62.8491	0.6059	2.1182	0.4721	0.8904
157	136.7123	68.5279	15.6314	11.1358	115.3750	0.3658	1.4037	0.7124	0.8707
158	175.6825	65.4724	22.1469	10.1001	109.2029	0.5150	2.1927	0.4560	0.9345
159	3.6310	7.4058	2.8872	1.6013	131.2539	0.8320	1.8031	0.5546	0.9005
160	2.0688	5.2513	2.0560	1.2812	119.0942	0.9428	1.6048	0.6231	0.9245
161	11.3153	14.2011	5.1649	2.7894	78.8073	0.7051	1.8516	0.5401	0.8830
162	32.3837	28.2321	11.4635	3.5968	102.8182	0.5106	3.1871	0.3138	0.8981
163	10.8086	16.2559	6.9072	1.9924	80.6533	0.5140	3.4667	0.2885	0.8620
164	1.4355	4.2591	1.6673	1.0963	144.7935	0.9944	1.5209	0.6575	0.9189
165	1.7733	4.6701	1.5464	1.4600	51.6391	1.0000	1.0592	0.9441	0.9438
166	6.7132	10.0417	3.5675	2.3959	120.9535	0.8366	1.4890	0.6716	0.9217
167	2.8710	6.8246	2.7030	1.3524	137.3830	0.7746	1.9987	0.5003	0.8718
168	19.6751	19.1910	7.4237	3.3745	122.8681	0.6713	2.1999	0.4546	0.9031
169	12.0330	16.3143	7.3753	2.0773	141.3346	0.5681	3.5504	0.2817	0.8948
170	0.9711	3.3874	1.2192	1.0141	134.9994	1.0000	1.2023	0.8318	0.9583
171	19.8018	18.5600	6.8452	3.6832	85.4254	0.7224	1.8585	0.5381	0.9098
172	61.8119	31.2875	10.0258	7.8499	15.2325	0.7935	1.2772	0.7830	0.9397
173	1.0133	3.5077	1.1866	1.0873	135.0000	1.0000	1.0913	0.9164	0.9796
174	97.8266	54.6173	15.9492	7.8096	103.2449	0.4121	2.0423	0.4897	0.8629
175	7.3887	10.5524	3.7244	2.5259	141.9173	0.8338	1.4745	0.6782	0.9067
176	15.3263	21.0756	8.6020	2.2686	65.0621	0.4336	3.7918	0.2637	0.7961
177	30.1037	24.3134	9.4178	4.0699	94.9358	0.6399	2.3140	0.4321	0.9375
178	46.7389	32.1714	12.4006	4.7990	101.9395	0.5675	2.5840	0.3870	0.9015
179	21.1951	19.4318	7.5669	3.5664	114.1812	0.7054	2.1218	0.4713	0.9245
180	16.5085	17.4475	7.0068	2.9999	37.7720	0.6815	2.3357	0.4281	0.9276
181	53.4521	33.6828	11.7445	5.7948	144.0232	0.5921	2.0267	0.4934	0.9299
182	2.3222	5.9030	2.4190	1.2223	102.0225	0.8375	1.9791	0.5053	0.9322
183	14.0174	18.6512	7.2866	2.4494	100.7388	0.5064	2.9749	0.3361	0.8737
184	36.1836	31.5076	11.5447	3.9906	144.1091	0.4580	2.8930	0.3457	0.8639
185	0.6755	2.8062	0.9274	0.9274	0.0000	1.0000	1.0000	1.0000	1.0000
186	94.3222	53.8780	11.6576	10.3018	23.0579	0.4083	1.1316	0.8837	0.8656
187	5.9954	9.2198	3.4596	2.2065	161.3548	0.8863	1.5679	0.6378	0.9251
188	21.0262	20.9467	8.6137	3.1080	88.8038	0.6022	2.7715	0.3608	0.9282
189	21.0684	22.6696	8.0118	3.3482	98.6312	0.5152	2.3929	0.4179	0.8268
190	129.3658	54.5383	16.7924	9.8088	117.1624	0.5465	1.7120	0.5841	0.8928
191	10.2175	13.1677	5.4754	2.3760	144.6239	0.7405	2.3045	0.4339	0.9098
192	39.7724	31.4991	10.9924	4.6068	157.2638	0.5037	2.3861	0.4191	0.9208
193	5.3621	8.7590	3.3161	2.0588	158.9768	0.8783	1.6107	0.6209	0.9338
194	31.0326	24.8447	9.2412	4.2756	158.3748	0.6318	2.1613	0.4627	0.9199
195	4.0110	8.0076	3.1604	1.6159	74.2626	0.7861	1.9558	0.5113	0.9091
196	26.5149	28.3816	12.6884	2.6607	67.3247	0.4136	4.7688	0.2097	0.8698
197	12.4553	15.6541	6.5677	2.4146	110.0780	0.6387	2.7199	0.3677	0.9248
198	21.8706	21.2871	8.8898	3.1324	80.1200	0.6065	2.8380	0.3524	0.9209
199	26.4305	20.9346	7.3207	4.5969	126.6700	0.7579	1.5925	0.6279	0.9288
200	2.3644	5.6622	2.1940	1.3721	72.0826	0.9267	1.5990	0.6254	0.9256
201	5.1088	8.3480	2.8292	2.2991	94.8327	0.9212	1.2306	0.8126	0.9308
202	69.2006	35.0445	12.3390	7.1407	67.4984	0.7081	1.7280	0.5787	0.9374
203	11.9064	14.4006	5.9356	2.5540	135.1263	0.7215	2.3240	0.4303	0.9171
204	94.1956	50.3290	13.5683	8.8393	133.6770	0.4673	1.5350	0.6515	0.8476
205	4.8132	8.1073	3.0384	2.0170	116.2768	0.9202	1.5064	0.6638	0.9231
206	39.8146	37.6307	13.4750	3.7620	140.0549	0.3533	3.5818	0.2792	0.7885
207	81.7403	44.6753	15.4284	6.7457	137.1407	0.5146	2.2872	0.4372	0.8984
208	94.4911	63.1064	16.7638	7.1768	109.0402	0.2982	2.3358	0.4281	0.8292
209	11.1886	18.0287	6.0213	2.3659	125.6272	0.4326	2.5450	0.3929	0.7703
210	31.2015	27.5512	11.6712	3.4039	94.8437	0.5165	3.4288	0.2916	0.9056
211	8.2754	11.7853	4.2050	2.5057	136.2853	0.7487	1.6782	0.5959	0.9074
212	20.0551	18.8007	6.4306	3.9709	60.7795	0.7130	1.6194	0.6175	0.9332
213	1.7733	4.9607	2.0345	1.1098	162.2516	0.9055	1.8332	0.5455	0.9032
214	71.4805	42.4831	13.5522	6.7156	65.6364	0.4977	2.0180	0.4955	0.8848
215	46.6545	33.0517	11.0609	5.3705	172.4772	0.5367	2.0596	0.4855	0.8763
216	18.0707	20.9552	5.9412	3.8727	111.9337	0.5171	1.5341	0.6518	0.8392
217	2.5755	6.3638	2.5941	1.2641	60.2891	0.7992	2.0521	0.4873	0.8971
218	54.7609	44.8662	16.7760	4.1562	122.8646	0.3419	4.0364	0.2477	0.8132
219	4.3488	7.7669	2.6470	2.0918	61.8121	0.9059	1.2654	0.7903	0.9321
220	12.6664	15.5131	6.0926	2.6470	142.4318	0.6614	2.3017	0.4345	0.8902
221	5.9110	9.1700	3.4854	2.1593	73.3494	0.8834	1.6141	0.6195	0.9459
222	66.5829	36.9911	13.4986	6.2803	176.9044	0.6115	2.1493	0.4653	0.9182
223	17.3107	15.8450	4.8589	4.5362	96.0400	0.8664	1.0711	0.9336	0.9502
224	2.1955	6.2434	2.7075	1.0325	29.5935	0.7078	2.6223	0.3813	0.8667
225	15.1574	20.1832	7.5909	2.5424	165.7922	0.4676	2.9857	0.3349	0.7762
226	2.7022	7.3766	3.3545	1.0256	96.0597	0.6240	3.2707	0.3057	0.9275
227	11.6953	13.1884	4.4910	3.3157	170.4518	0.8450	1.3544	0.7383	0.9358
228	33.3970	35.8458	15.6106	2.7239	139.2837	0.3266	5.7309	0.1745	0.8080
229	40.0679	41.0095	17.2324	2.9605	110.1151	0.2994	5.8208	0.1718	0.8462
230	153.7697	85.7588	16.8830	11.5967	71.6820	0.2627	1.4558	0.6869	0.7023
231	0.6755	2.8062	0.9274	0.9274	0.0000	1.0000	1.0000	1.0000	1.0000
232	97.6577	53.1850	14.9332	8.3265	106.4185	0.4338	1.7935	0.5576	0.8917
233	16.5085	21.0257	5.9745	3.5182	56.5937	0.4693	1.6982	0.5889	0.6945
234	88.2001	73.1859	14.7288	7.6245	98.3484	0.2069	1.9318	0.5177	0.7535
235	3.7155	8.2982	3.5475	1.3335	70.6336	0.6780	2.6602	0.3759	0.9072
236	95.0822	49.0342	17.5605	6.8940	121.3893	0.4969	2.5472	0.3926	0.9294
237	37.9147	34.3843	13.1135	3.6813	153.0905	0.4030	3.5622	0.2807	0.8544
238	9.2887	14.6620	3.9973	2.9587	158.4278	0.5430	1.3510	0.7402	0.7746
239	26.0927	30.0340	12.3717	2.6853	38.7541	0.3635	4.6071	0.2171	0.7828
240	83.7669	43.8741	15.1508	7.0396	128.5352	0.5468	2.1522	0.4646	0.9221
241	13.9752	15.0729	4.7978	3.7088	51.2241	0.7730	1.2936	0.7730	0.9182
242	0.3800	1.9843	0.6956	0.6956	0.0000	1.0000	1.0000	1.0000	1.0000
243	4.0110	7.5261	2.9815	1.7129	140.4379	0.8899	1.7406	0.5745	0.9223
244	113.3218	42.6205	15.6794	9.2022	29.7428	0.7839	1.7039	0.5869	0.9641
245	6.3332	12.6485	5.8460	1.3794	93.6454	0.4975	4.2382	0.2360	0.9091
246	0.8022	3.0968	1.1404	0.8957	77.1795	1.0000	1.2733	0.7854	0.9744
247	26.2616	37.1235	16.5484	2.0206	98.5135	0.2395	8.1899	0.1221	0.7689
248	55.5209	53.8659	17.6962	3.9947	127.3167	0.2405	4.4299	0.2257	0.7383
249	95.1666	71.2636	16.8434	7.1939	72.0048	0.2355	2.3413	0.4271	0.7799
250	152.1231	97.1417	19.0171	10.1850	61.2878	0.2026	1.8672	0.5356	0.7818
251	1.9844	5.0810	1.7599	1.4356	74.1659	0.9659	1.2259	0.8157	0.9216
252	6.3332	9.8216	3.8243	2.1085	87.5674	0.8250	1.8137	0.5514	0.9464
253	1.8577	5.7121	2.5640	0.9225	145.4397	0.7155	2.7794	0.3598	0.8381
254	0.8022	3.0968	1.1404	0.8957	102.8205	1.0000	1.2733	0.7854	0.9744
255	10.3442	14.6912	6.4010	2.0576	35.2535	0.6023	3.1109	0.3214	0.8766
256	9.7531	11.7354	3.9631	3.1334	105.8244	0.8899	1.2648	0.7906	0.9333
257	86.3002	71.6916	24.7803	4.4342	61.7536	0.2110	5.5885	0.1789	0.7586
258	87.7779	42.3712	15.8014	7.0729	108.4515	0.6144	2.2341	0.4476	0.9298
259	1.0978	3.6780	1.4190	0.9850	154.8145	1.0000	1.4406	0.6942	0.9286
260	37.6613	28.4108	8.9871	5.3357	15.6378	0.5863	1.6843	0.5937	0.8206
261	1.8577	5.3218	2.0915	1.1310	72.7489	0.8243	1.8493	0.5407	0.9167
262	58.7297	34.4050	10.9579	6.8240	118.8580	0.6235	1.6058	0.6228	0.9053
263	2.9555	6.1935	2.0679	1.8197	135.5785	0.9682	1.1364	0.8800	0.9459
264	18.1129	17.2773	6.0046	3.8407	134.7153	0.7625	1.5634	0.6396	0.9216
265	26.3038	26.6174	9.0063	3.7186	51.5613	0.4665	2.4219	0.4129	0.8296
266	17.6485	22.9893	6.2416	3.6001	61.0807	0.4196	1.7337	0.5768	0.7340
267	16.6774	20.6354	8.5557	2.4819	71.3968	0.4922	3.4473	0.2901	0.8847
268	117.9661	67.5151	14.7491	10.1836	90.5216	0.3252	1.4483	0.6905	0.7671
269	2.7444	6.3638	2.6051	1.3413	152.7898	0.8516	1.9422	0.5149	0.9220
270	161.8340	82.2390	25.9196	7.9497	118.4394	0.3007	3.2605	0.3067	0.8506
271	2.9977	7.8167	3.4607	1.1029	57.9940	0.6165	3.1379	0.3187	0.8402
272	116.0239	45.3683	14.1173	10.4642	166.5082	0.7084	1.3491	0.7412	0.9364
273	1.6044	4.4999	1.5483	1.3194	160.6577	0.9957	1.1735	0.8522	0.9500
274	63.2896	49.1666	16.1267	4.9969	27.3835	0.3290	3.2274	0.3099	0.8289
275	77.3915	37.4811	12.8413	7.6735	153.2464	0.6923	1.6735	0.5976	0.9140
276	9.2042	14.1306	4.9003	2.3915	138.6955	0.5793	2.0490	0.4880	0.7758
277	36.3103	32.8024	10.8755	4.2510	98.1652	0.4241	2.5584	0.3909	0.8481
278	25.4594	28.2613	12.2356	2.6493	65.9395	0.4006	4.6184	0.2165	0.8835
279	106.9886	41.8485	15.3478	8.8757	31.9899	0.7677	1.7292	0.5783	0.9551
280	8.1065	11.8059	4.6161	2.2360	73.1156	0.7309	2.0645	0.4844	0.9275
281	8.3598	11.7354	4.0424	2.6331	67.1082	0.7628	1.5352	0.6514	0.9083
282	3.0399	6.2434	2.1973	1.7615	155.5777	0.9800	1.2474	0.8017	0.9172
283	6.4176	10.1621	3.9503	2.0685	97.4794	0.7809	1.9097	0.5236	0.9129
284	1.6888	5.0810	2.0974	1.0252	67.0258	0.8220	2.0458	0.4888	0.8989
285	0.6755	2.8062	0.9274	0.9274	0.0000	1.0000	1.0000	1.0000	1.0000
286	139.9634	71.5456	18.4104	9.6797	107.3580	0.3436	1.9020	0.5258	0.7919
287	40.8279	36.5388	11.5370	4.5058	152.9051	0.3843	2.5605	0.3906	0.8174
288	6.8821	11.9056	4.0946	2.1400	70.4621	0.6101	1.9133	0.5226	0.7932
289	7.3465	10.3323	3.8640	2.4207	148.7868	0.8648	1.5962	0.6265	0.9355
290	17.6907	17.1569	5.6084	4.0162	153.2444	0.7552	1.3964	0.7161	0.9168
291	30.1882	34.2433	12.6013	3.0502	119.9096	0.3235	4.1313	0.2421	0.8382
292	101.2043	57.5147	13.5844	9.4857	81.9659	0.3845	1.4321	0.6983	0.8641
293	16.3818	18.5308	7.2012	2.8965	105.3573	0.5995	2.4862	0.4022	0.8981
294	18.9151	16.8870	5.6703	4.2473	36.2529	0.8335	1.3350	0.7490	0.9461
295	52.9876	45.3683	13.0555	5.1676	88.7625	0.3235	2.5264	0.3958	0.7871
296	0.3800	1.9843	0.6956	0.6956	0.0000	1.0000	1.0000	1.0000	1.0000
297	24.4883	23.7115	8.9831	3.4709	61.2064	0.5473	2.5881	0.3864	0.9048
298	13.5108	14.9525	4.7256	3.6403	178.0527	0.7594	1.2981	0.7703	0.9065
299	5.7843	9.2903	3.2131	2.2921	117.0006	0.8422	1.4018	0.7134	0.9547
300	12.2864	14.9525	5.2232	2.9950	11.7451	0.6906	1.7439	0.5734	0.9080
301	15.4107	18.5600	6.9981	2.8038	128.3442	0.5622	2.4959	0.4007	0.8859
302	1.1400	3.9685	1.6390	0.8856	115.0972	0.9096	1.8508	0.5403	0.9000
303	32.1726	25.3141	10.4292	3.9277	38.8137	0.6309	2.6553	0.3766	0.9390
304	11.2308	17.1861	7.2897	1.9616	46.2874	0.4778	3.7161	0.2691	0.8147
305	23.8550	27.3396	12.0387	2.5230	70.7108	0.4011	4.7717	0.2096	0.8452
306	18.5773	18.8506	6.3504	3.7247	76.3687	0.6570	1.7049	0.5865	0.8544
307	13.5952	15.6541	5.3381	3.2427	124.1001	0.6972	1.6462	0.6075	0.8331
308	47.0344	37.8422	12.7855	4.6839	20.3043	0.4127	2.7296	0.3663	0.6789
309	3.7155	7.4763	2.8813	1.6419	75.1993	0.8353	1.7549	0.5698	0.9072
310	125.3548	70.6411	22.7067	7.0291	31.4809	0.3157	3.2304	0.3096	0.6807
311	2.5755	8.0781	3.7413	0.8765	89.1282	0.4960	4.2684	0.2343	0.8356
312	52.6076	37.2902	15.7095	4.2638	117.4093	0.4754	3.6844	0.2714	0.8644
313	25.7549	24.5833	8.4736	3.8699	11.6222	0.5355	2.1896	0.4567	0.8640
314	9.2887	12.1962	4.2210	2.8019	93.4975	0.7847	1.5065	0.6638	0.9091
315	1.9000	4.8403	1.6418	1.4735	12.2071	1.0000	1.1142	0.8975	0.9184
316	9.7109	13.4497	5.1952	2.3799	178.6806	0.6746	2.1830	0.4581	0.9037
317	66.8362	54.2220	23.0980	3.6842	90.0165	0.2857	6.2694	0.1595	0.8515
318	36.2258	26.7791	10.6249	4.3411	85.8753	0.6348	2.4475	0.4086	0.9429
319	7.1776	11.3743	4.7537	1.9225	137.2878	0.6972	2.4727	0.4044	0.8995
320	2.5755	6.0732	2.4472	1.3400	71.0617	0.8775	1.8263	0.5476	0.9242
321	31.4970	22.5784	7.1528	5.6066	38.2318	0.7764	1.2758	0.7838	0.9313
322	0.3800	1.9843	0.6956	0.6956	0.0000	1.0000	1.0000	1.0000	1.0000
323	67.4695	45.2152	19.7016	4.3603	137.1026	0.4147	4.5184	0.2213	0.9010
324	1.9422	5.2014	2.0537	1.2041	71.7889	0.9021	1.7056	0.5863	0.9388
325	26.3038	29.9756	7.3669	4.5461	142.6024	0.3679	1.6205	0.6171	0.7754
326	134.8968	73.4800	17.5177	9.8047	130.5906	0.3140	1.7867	0.5597	0.8168
327	30.4415	34.1642	8.3859	4.6220	72.3628	0.3277	1.8143	0.5512	0.7753
328	2.8710	6.1935	2.2560	1.6204	109.4146	0.9405	1.3923	0.7182	0.9379
329	1.8155	4.7905	1.7667	1.3084	166.6655	0.9942	1.3503	0.7406	0.9556
330	16.0441	16.5259	5.0348	4.0574	21.1950	0.7382	1.2409	0.8059	0.9235
331	37.5769	23.4210	7.3659	6.4954	4.3426	0.8608	1.1340	0.8818	0.9503
332	42.3901	26.9992	8.4106	6.4173	130.8696	0.7308	1.3106	0.7630	0.8984
333	12.2019	13.7403	5.4706	2.8399	173.0010	0.8122	1.9263	0.5191	0.9383
334	9.7953	11.9056	4.3389	2.8744	6.9926	0.8684	1.5095	0.6625	0.9299
335	20.0551	22.8191	8.5900	2.9726	109.1575	0.4840	2.8897	0.3461	0.8106
336	2.5755	5.7826	1.9529	1.6791	76.0869	0.9679	1.1631	0.8598	0.9313
337	50.8344	29.9343	9.6532	6.7050	147.7385	0.7129	1.4397	0.6946	0.9090
338	6.2065	9.6308	3.8338	2.0613	41.8115	0.8409	1.8599	0.5377	0.9363
339	5.9954	9.7511	3.4727	2.1982	27.6358	0.7924	1.5798	0.6330	0.8987
340	2.4488	5.9030	2.2721	1.3723	72.2890	0.8831	1.6557	0.6040	0.9280
341	6.1643	10.0624	4.1340	1.8986	93.4917	0.7651	2.1774	0.4593	0.9419
342	13.9330	16.1149	6.2007	2.8610	94.3332	0.6742	2.1674	0.4614	0.8859
343	28.4571	26.6965	11.7160	3.0926	143.1768	0.5018	3.7884	0.2640	0.8816
344	24.6994	23.8319	9.4394	3.3316	110.6432	0.5465	2.8333	0.3529	0.8844
345	4.9821	8.9292	3.6107	1.7568	33.4998	0.7852	2.0552	0.4866	0.9112
346	43.3612	37.8215	15.2504	3.6202	31.7761	0.3809	4.2126	0.2374	0.8477
347	51.3832	34.3843	10.6045	6.1694	62.3907	0.5461	1.7189	0.5818	0.8893
348	25.1216	21.6069	8.0853	3.9561	8.3905	0.6762	2.0438	0.4893	0.9319
349	5.0665	8.3480	2.9464	2.1894	126.7569	0.9136	1.3458	0.7431	0.9375
350	68.0184	52.4543	14.1080	6.1386	145.3352	0.3107	2.2982	0.4351	0.8236
351	80.9381	46.9003	11.4012	9.0388	169.1310	0.4624	1.2614	0.7928	0.8902
352	2.5333	5.9030	2.0774	1.5526	63.4383	0.9136	1.3380	0.7474	0.9302
353	66.5829	52.4835	10.0486	8.4366	116.6023	0.3038	1.1911	0.8396	0.8320
354	7.9376	11.4947	4.3456	2.3257	136.5526	0.7549	1.8685	0.5352	0.9082
355	2.4488	5.6622	1.9433	1.6045	32.1293	0.9598	1.2111	0.8257	0.9206
356	7.0509	11.0837	4.1653	2.1553	134.6821	0.7213	1.9325	0.5175	0.8907
357	32.6370	22.8604	7.0882	5.8625	25.8317	0.7848	1.2091	0.8271	0.9567
358	18.1129	28.7014	6.2479	3.6912	74.4113	0.2763	1.6926	0.5908	0.6703
359	0.3800	1.9843	0.6956	0.6956	0.0000	1.0000	1.0000	1.0000	1.0000
360	1.2244	3.9187	1.3761	1.1329	101.1703	1.0000	1.2146	0.8233	0.9831
361	51.6788	30.7769	8.9374	7.3623	126.0636	0.6856	1.2140	0.8238	0.9248
362	21.7439	21.4659	8.6374	3.2053	132.4404	0.5930	2.6948	0.3711	0.8887
363	0.5067	2.3952	0.9274	0.6956	0.0000	1.0000	1.3333	0.7500	1.0000
364	26.5994	23.8526	9.8713	3.4309	14.0722	0.5875	2.8772	0.3476	0.8855
365	9.3309	11.9761	4.0911	2.9040	173.6998	0.8175	1.4088	0.7098	0.9364
366	0.5067	2.3952	0.9274	0.6956	0.0000	1.0000	1.3333	0.7500	1.0000
367	0.5911	2.5655	0.9963	0.7554	134.9998	1.0000	1.3190	0.7582	0.9333
368	38.2102	32.3794	8.3704	5.8122	26.2880	0.4580	1.4401	0.6944	0.8660
369	30.3148	24.2927	8.3784	4.6068	133.5585	0.6455	1.8187	0.5498	0.8892
370	3.3777	6.7747	2.5604	1.6797	119.4602	0.9248	1.5244	0.6560	0.9412
371	3.5888	7.1857	2.6894	1.6991	157.2035	0.8734	1.5829	0.6318	0.9290
372	17.9862	24.9031	7.6612	2.9892	159.3902	0.3645	2.5630	0.3902	0.6464
373	6.7554	9.5809	3.4230	2.5128	100.5019	0.9248	1.3623	0.7341	0.9467
374	205.8707	119.4708	17.9598	14.5950	167.0364	0.1813	1.2305	0.8126	0.8028
375	51.6366	32.1800	12.0675	5.4482	128.6611	0.6266	2.2150	0.4515	0.9144
376	23.5594	27.3482	9.3748	3.1997	140.4148	0.3958	2.9299	0.3413	0.7063
377	17.6907	27.0576	9.4644	2.3799	117.5660	0.3037	3.9768	0.2515	0.6802
378	0.9711	3.3874	1.1164	1.1075	90.0000	1.0000	1.0080	0.9920	0.9583
379	60.8830	37.5722	15.4882	5.0050	66.4259	0.5420	3.0945	0.3232	0.9241
380	17.7329	17.3770	6.3417	3.5603	56.4863	0.7380	1.7812	0.5614	0.9211
381	25.3750	21.6276	7.0409	4.5887	75.0880	0.6817	1.5344	0.6517	0.9282
382	40.4479	34.1934	10.4599	4.9235	61.1183	0.4347	2.1245	0.4707	0.7381
383	1.4355	4.7905	2.0465	0.8931	107.7011	0.7861	2.2913	0.4364	0.8947
384	13.2152	14.7617	5.5140	3.0516	158.1174	0.7621	1.8069	0.5534	0.9179
385	0.9711	3.3874	1.1164	1.1075	0.0000	1.0000	1.0080	0.9920	0.9583
386	22.6306	29.6352	10.9666	2.6275	112.4955	0.3238	4.1738	0.2396	0.7523
387	9.2042	15.0936	7.0159	1.6704	90.3994	0.5077	4.2002	0.2381	0.9046
388	23.2639	34.2725	6.7174	4.4095	154.6238	0.2489	1.5234	0.6564	0.6517
389	29.9348	26.4266	9.3265	4.0866	10.3168	0.5386	2.2822	0.4382	0.8517
390	8.9509	12.7981	4.7647	2.3919	66.0689	0.6867	1.9920	0.5020	0.8797
391	20.5617	19.3819	5.7470	4.5554	65.7692	0.6878	1.2616	0.7927	0.8838
392	15.7907	17.1070	6.4672	3.1088	105.5270	0.6781	2.0803	0.4807	0.9001
393	11.0197	12.3871	4.5316	3.0962	151.9443	0.9025	1.4636	0.6832	0.9578
394	4.7710	8.2277	2.8511	2.1306	108.2184	0.8857	1.3382	0.7473	0.9076
395	62.3185	36.5887	11.1159	7.1381	41.0966	0.5850	1.5573	0.6422	0.9005
396	3.9688	8.3480	3.4634	1.4590	112.6240	0.7156	2.3738	0.4213	0.8910
397	3.7999	7.0653	2.3666	2.0444	73.0091	0.9566	1.1576	0.8639	0.9326
398	17.3107	18.0785	6.4447	3.4200	33.3880	0.6656	1.8844	0.5307	0.9071
399	0.5067	2.3952	0.9274	0.6956	90.0000	1.0000	1.3333	0.7500	1.0000
400	63.1630	32.2298	11.7208	6.8614	179.4808	0.7641	1.7082	0.5854	0.9520
401	1.5622	4.3795	1.5365	1.2945	172.2054	1.0000	1.1870	0.8425	0.9367
402	0.5067	2.3952	0.9274	0.6956	0.0000	1.0000	1.3333	0.7500	1.0000
403	15.2419	16.6754	6.2156	3.1222	154.8836	0.6888	1.9907	0.5023	0.9002
404	1.2666	3.9685	1.5554	1.0368	166.6410	1.0000	1.5002	0.6666	0.9231
405	32.2992	29.8759	9.8954	4.1560	99.2917	0.4547	2.3810	0.4200	0.8010
406	11.4420	16.7459	6.0084	2.4247	28.6432	0.5127	2.4780	0.4035	0.7901
407	39.4768	41.5871	15.7145	3.1985	131.4351	0.2868	4.9130	0.2035	0.6693
408	6.7554	10.4028	4.0561	2.1206	101.3428	0.7844	1.9127	0.5228	0.9357
409	0.3800	1.9843	0.6956	0.6956	0.0000	1.0000	1.0000	1.0000	1.0000
410	39.0124	23.9024	7.5975	6.5379	64.7814	0.8581	1.1621	0.8605	0.9635
411	1.3511	4.0889	1.4807	1.1618	45.0006	1.0000	1.2745	0.7846	0.9552
412	68.7362	41.9809	14.0552	6.2267	26.0205	0.4901	2.2572	0.4430	0.8810
413	63.0363	31.5283	11.1632	7.1897	152.6768	0.7969	1.5527	0.6441	0.9598
414	30.1037	22.2087	6.7512	5.6774	167.3554	0.7670	1.1891	0.8410	0.9206
415	16.6774	16.9867	5.5383	3.8341	14.0574	0.7263	1.4445	0.6923	0.8977
416	17.8596	16.6961	5.5650	4.0861	154.2489	0.8051	1.3619	0.7343	0.9297
417	18.6618	26.5177	8.8184	2.6945	74.1769	0.3335	3.2728	0.3056	0.6928
418	65.2318	45.5300	15.6852	5.2952	104.7407	0.3954	2.9622	0.3376	0.8517
419	1.6044	4.6701	1.8536	1.1021	117.4780	0.9244	1.6820	0.5945	0.9268
420	17.3107	17.6177	5.2745	4.1787	152.7685	0.7009	1.2622	0.7923	0.8884
421	41.8412	37.5808	16.5007	3.2286	25.4516	0.3723	5.1108	0.1957	0.8153
422	2.3644	5.5419	2.1237	1.4175	140.5422	0.9674	1.4982	0.6675	0.9180
423	83.0492	52.8738	11.5300	9.1710	98.5089	0.3733	1.2572	0.7954	0.7790
424	2.4066	5.4215	1.8703	1.6383	104.3350	1.0000	1.1416	0.8760	0.9194
425	12.3286	13.7902	5.0880	3.0851	89.0139	0.8147	1.6492	0.6064	0.9511
426	0.3800	1.9843	0.6956	0.6956	0.0000	1.0000	1.0000	1.0000	1.0000
427	109.2685	54.6501	15.2402	9.1288	165.0982	0.4598	1.6695	0.5990	0.9097
428	33.9881	22.7486	6.8352	6.3312	55.1273	0.8253	1.0796	0.9263	0.9317
429	2.2799	5.9030	2.4364	1.1915	82.0164	0.8222	2.0449	0.4890	0.9076
430	1.6044	5.3716	2.3513	0.8688	67.1326	0.6987	2.7064	0.3695	0.8636
431	0.3800	1.9843	0.6956	0.6956	0.0000	1.0000	1.0000	1.0000	1.0000
432	24.1083	29.5027	12.8196	2.3944	147.2177	0.3481	5.3539	0.1868	0.8140
433	29.1749	30.0048	6.3854	5.8175	130.6771	0.4072	1.0976	0.9111	0.8396
434	4.8554	12.5659	6.2452	0.9899	135.7316	0.3864	6.3088	0.1585	0.8099
435	1.1822	3.7983	1.3362	1.1265	0.0000	1.0000	1.1861	0.8431	0.9655
436	10.5131	13.5495	4.7342	2.8274	36.1653	0.7196	1.6744	0.5972	0.8601
437	1.2244	4.0889	1.6101	0.9682	108.5304	0.9203	1.6629	0.6014	0.9206
438	7.1776	10.3530	3.6139	2.5288	71.6637	0.8415	1.4291	0.6998	0.9444
439	20.6884	19.7430	7.6247	3.4547	19.0984	0.6670	2.2070	0.4531	0.9202
440	17.4796	20.5941	6.4819	3.4335	156.2291	0.5179	1.8878	0.5297	0.7569
441	14.8197	15.6042	5.1690	3.6504	155.7300	0.7648	1.4160	0.7062	0.8841
442	2.3222	5.3716	1.9707	1.5003	105.1896	1.0000	1.3136	0.7613	0.9483
443	19.2107	19.1412	7.1125	3.4390	38.9605	0.6589	2.0682	0.4835	0.9164
444	1.0133	3.5077	1.1866	1.0873	45.0013	1.0000	1.0913	0.9164	0.9796
445	10.9775	15.0729	5.8587	2.3857	2.8526	0.6072	2.4558	0.4072	0.8667
446	4.1377	7.7170	2.7972	1.8834	0.3586	0.8731	1.4852	0.6733	0.9378
447	2.9133	6.2434	2.2496	1.6489	123.0249	0.9392	1.3643	0.7330	0.9079
448	3.2510	6.3638	2.2002	1.8813	64.9948	1.0000	1.1695	0.8551	0.9506
449	33.6503	24.6624	10.1653	4.2148	57.4099	0.6952	2.4118	0.4146	0.9382
450	15.6641	19.3613	7.8669	2.5352	20.4045	0.5251	3.1031	0.3223	0.8272
451	10.1331	14.2510	5.9897	2.1540	70.0089	0.6270	2.7807	0.3596	0.9091
452	109.9019	78.2035	13.7003	10.2138	11.1513	0.2258	1.3414	0.7455	0.8187
453	3.6732	7.0653	2.6342	1.7755	73.9207	0.9247	1.4836	0.6740	0.9355
454	80.2626	42.4745	18.6007	5.4941	7.8068	0.5591	3.3856	0.2954	0.9484
455	1.8577	4.9108	1.5883	1.4892	62.3758	0.9680	1.0665	0.9376	0.9462
456	6.9243	10.0417	3.6865	2.3915	80.0094	0.8629	1.5415	0.6487	0.9345
457	12.0753	13.7197	4.7151	3.2607	39.1100	0.8062	1.4460	0.6915	0.9196
458	8.1487	10.8843	3.3164	3.1284	163.7573	0.8644	1.0601	0.9433	0.9531
459	33.1014	26.7464	10.1310	4.1601	44.0657	0.5815	2.4353	0.4106	0.8945
460	69.2428	33.0930	10.7301	8.2164	109.1072	0.7945	1.3059	0.7657	0.9574
461	18.9573	17.3976	6.3367	3.8091	39.5585	0.7871	1.6636	0.6011	0.9154
462	11.0620	13.4996	4.5795	3.0756	163.9460	0.7628	1.4890	0.6716	0.9209
463	48.4277	28.4813	10.4767	5.8854	135.8067	0.7502	1.7801	0.5618	0.9295
464	1.1400	3.7983	1.3450	1.0791	7.1907	0.9929	1.2464	0.8023	0.9474
465	5.0665	9.9420	4.3289	1.4902	171.4282	0.6441	2.9050	0.3442	0.9125
466	1.3511	4.0889	1.5470	1.1120	5.9838	1.0000	1.3912	0.7188	0.9552
467	31.7926	24.9238	9.2925	4.3561	112.1187	0.6431	2.1332	0.4688	0.9279
468	4.8977	9.8715	4.2869	1.4546	24.6369	0.6316	2.9470	0.3393	0.9027
469	1.7311	4.5497	1.5965	1.3806	135.0000	1.0000	1.1564	0.8648	0.9213
470	27.3171	29.1914	12.6121	2.7578	128.3642	0.4028	4.5733	0.2187	0.8609
471	26.1349	19.5934	7.1349	4.6638	87.4604	0.8555	1.5299	0.6537	0.9695
472	20.3929	24.6246	7.2771	3.5680	14.8590	0.4226	2.0395	0.4903	0.7161
473	5.1510	8.7091	2.9738	2.2054	83.5616	0.8534	1.3484	0.7416	0.9278
474	38.4635	49.2578	9.2986	5.2667	144.6931	0.1992	1.7655	0.5664	0.6268
475	25.6705	30.9058	14.3699	2.2745	31.2989	0.3377	6.3177	0.1583	0.8717
476	14.3130	15.0231	5.0330	3.6209	3.7418	0.7969	1.3900	0.7194	0.9404
477	24.6572	20.2038	7.1798	4.3726	142.0690	0.7591	1.6420	0.6090	0.9175
478	0.5067	2.3952	0.9274	0.6956	0.0000	1.0000	1.3333	0.7500	1.0000
479	30.3993	24.1432	9.6253	4.0212	175.4118	0.6554	2.3936	0.4178	0.9399
480	21.0262	19.8634	6.9946	3.8275	65.2669	0.6697	1.8275	0.5472	0.8933
481	14.1019	15.0024	4.9379	3.6362	141.3712	0.7873	1.3580	0.7364	0.9201
482	2.3644	5.8324	2.3232	1.2958	47.1856	0.8734	1.7928	0.5578	0.8960
483	10.5975	16.0152	6.4918	2.0785	89.8503	0.5192	3.1233	0.3202	0.8508
484	22.7572	19.3527	7.4503	3.8892	13.1680	0.7636	1.9156	0.5220	0.9523
485	11.8219	14.2011	5.1333	2.9323	151.2300	0.7366	1.7506	0.5712	0.9165
486	0.8866	3.1466	1.0625	1.0625	0.0000	1.0000	1.0000	1.0000	0.9130
487	9.9642	12.3664	4.4602	2.8445	160.6507	0.8188	1.5680	0.6377	0.9183
488	16.1285	21.5157	8.1288	2.5263	137.0529	0.4378	3.2177	0.3108	0.7403
489	70.4672	49.8390	10.6885	8.3942	131.4153	0.3565	1.2733	0.7854	0.8020
490	1.4777	4.2591	1.4959	1.2578	98.4716	1.0000	1.1894	0.8408	0.9211
491	14.0174	15.0231	5.7992	3.0776	14.5394	0.7805	1.8843	0.5307	0.9472
492	32.5103	25.8867	8.1898	5.0542	27.0844	0.6096	1.6204	0.6171	0.8735
493	7.2198	10.8636	4.0971	2.2437	100.4983	0.7688	1.8261	0.5476	0.9120
494	1.2666	4.0889	1.5071	1.0701	50.6947	0.9520	1.4085	0.7100	0.9231
495	16.2552	17.9496	7.2045	2.8728	166.4921	0.6340	2.5079	0.3987	0.9322
496	18.1551	17.1277	6.2288	3.7111	10.6154	0.7777	1.6784	0.5958	0.9338
497	22.5039	21.2957	6.9862	4.1014	65.3789	0.6236	1.7034	0.5871	0.8943
498	42.7701	36.1691	14.7897	3.6821	164.1236	0.4108	4.0167	0.2490	0.8797
499	25.0372	24.1225	8.3063	3.8379	59.4470	0.5407	2.1643	0.4620	0.8041
500	8.6554	12.9184	5.1631	2.1345	175.3870	0.6517	2.4189	0.4134	0.8972
501	6.8821	11.8764	5.1727	1.6940	176.2712	0.6131	3.0535	0.3275	0.8956
502	136.9657	74.9244	13.9368	12.5129	119.5958	0.3066	1.1138	0.8978	0.8511
503	2.6177	5.9030	2.2117	1.5070	9.0793	0.9440	1.4676	0.6814	0.9466
504	2.0688	6.1935	2.6168	1.0066	174.4883	0.6777	2.5997	0.3847	0.8829
505	6.3754	10.1621	3.8881	2.0877	110.7774	0.7758	1.8624	0.5370	0.9179
506	70.5517	35.1564	10.7426	8.3619	98.0533	0.7173	1.2847	0.7784	0.9595
507	14.9041	15.1933	5.1032	3.7185	67.2608	0.8114	1.3724	0.7287	0.9515
508	33.2703	23.6325	8.3842	5.0525	80.6009	0.7486	1.6594	0.6026	0.9426
509	1.2244	3.8482	1.2882	1.2102	124.6952	1.0000	1.0644	0.9395	0.9062
510	1.0133	3.7983	1.5799	0.8166	13.2825	0.8826	1.9346	0.5169	0.9231
511	128.1836	67.8676	17.6614	9.2410	71.6282	0.3497	1.9112	0.5232	0.8393
512	6.1221	10.0417	3.6821	2.1170	152.7670	0.7629	1.7393	0.5749	0.8978
513	0.3800	1.9843	0.6956	0.6956	0.0000	1.0000	1.0000	1.0000	1.0000
514	51.2566	31.7191	9.6699	6.7489	62.8424	0.6402	1.4328	0.6979	0.9145
515	6.1221	10.9840	4.2880	1.8178	72.3215	0.6377	2.3589	0.4239	0.7989
516	33.7770	23.7614	8.3261	5.1652	141.4734	0.7518	1.6119	0.6204	0.9401
517	9.6264	12.2667	4.3216	2.8362	169.6110	0.8039	1.5237	0.6563	0.9175
518	20.6462	23.7821	7.3640	3.5697	169.0388	0.4587	2.0629	0.4848	0.7061
519	18.9151	18.5806	7.2122	3.3393	113.4524	0.6885	2.1598	0.4630	0.9247
520	32.1726	27.9792	12.5528	3.2633	144.6948	0.5164	3.8467	0.2600	0.9236
521	41.3346	34.0439	9.1853	5.7297	34.1020	0.4482	1.6031	0.6238	0.8255
522	3.7999	8.9499	4.0037	1.2084	80.3950	0.5961	3.3131	0.3018	0.8867
523	2.7022	6.6544	2.7834	1.2361	114.6006	0.7668	2.2517	0.4441	0.8889
524	217.5660	102.9998	20.1352	13.7577	45.5533	0.2577	1.4636	0.6833	0.8526
525	84.6536	58.4569	12.7123	8.4787	173.7395	0.3113	1.4993	0.6670	0.8214
526	14.6508	15.3635	4.6786	3.9871	34.6167	0.7800	1.1734	0.8522	0.8943
527	24.8683	31.2256	13.5281	2.3406	44.6124	0.3205	5.7799	0.1730	0.6747
528	91.2401	57.4356	12.1541	9.5581	2.2510	0.3476	1.2716	0.7864	0.7690
529	38.3369	37.0993	10.7210	4.5529	152.2986	0.3500	2.3547	0.4247	0.7608
530	1.7311	4.6701	1.5556	1.4168	34.1907	0.9974	1.0980	0.9108	0.9213
531	1.6044	4.5497	1.6489	1.2388	90.0000	0.9740	1.3310	0.7513	0.9048
532	2.9555	6.2434	2.2906	1.6428	141.8093	0.9528	1.3943	0.7172	0.9272
533	1.9844	5.4920	2.2437	1.1261	15.1675	0.8268	1.9925	0.5019	0.9038
534	0.9711	3.3874	1.2192	1.0141	134.9994	1.0000	1.2023	0.8318	0.9583
535	63.3741	41.4703	10.2536	7.8694	73.5780	0.4631	1.3030	0.7675	0.8149
536	40.8701	26.0569	9.8441	5.2862	92.3448	0.7564	1.8622	0.5370	0.9439
537	1.0978	3.5576	1.3393	1.0436	162.8921	1.0000	1.2833	0.7792	0.9286
538	46.6122	29.8139	9.3424	6.3526	8.7042	0.6590	1.4706	0.6800	0.9101
539	13.8486	15.3136	5.1734	3.4083	111.9487	0.7421	1.5179	0.6588	0.9305
540	5.1510	9.2903	3.8302	1.7123	79.0279	0.7500	2.2369	0.4470	0.9208
541	11.4842	13.6698	4.7186	3.0988	11.3287	0.7723	1.5227	0.6567	0.9128
542	7.9376	10.9135	3.4152	2.9592	51.7636	0.8375	1.1541	0.8665	0.9148
543	8.5709	11.8558	4.5743	2.3857	7.7047	0.7663	1.9174	0.5215	0.9103
544	7.0087	9.7013	3.1874	2.7997	91.9494	0.9358	1.1385	0.8784	0.9513
545	0.9711	3.5077	1.3631	0.9071	96.1612	0.9918	1.5027	0.6655	0.9787
546	170.7004	93.5221	18.3313	11.8564	21.2277	0.2453	1.5461	0.6468	0.8311
547	28.3304	24.1225	7.5053	4.8061	148.4326	0.6118	1.5616	0.6404	0.8748
548	10.5131	14.3009	5.5130	2.4280	147.6750	0.6460	2.2706	0.4404	0.9071
549	41.2501	28.8218	10.8901	4.8228	156.3480	0.6240	2.2580	0.4429	0.9169
550	162.2984	65.6633	18.3279	11.2749	150.7362	0.4730	1.6256	0.6152	0.8824
551	15.3263	21.1959	9.4034	2.0752	114.8008	0.4287	4.5313	0.2207	0.8203
552	54.7609	32.5204	12.0172	5.8020	67.8900	0.6507	2.0712	0.4828	0.9498
553	32.6792	41.0216	18.6703	2.2286	168.0291	0.2440	8.3777	0.1194	0.8395
554	1.1822	3.7983	1.3500	1.1150	109.7989	1.0000	1.2107	0.8259	0.9655
555	3.0399	6.3638	2.1858	1.7708	107.3601	0.9433	1.2344	0.8101	0.9114
556	1.3511	4.4294	1.8855	0.9124	136.7530	0.8654	2.0666	0.4839	0.8889
557	2.3222	5.6124	2.2138	1.3355	91.9762	0.9264	1.6576	0.6033	0.9565
558	1.5622	4.6701	1.9817	1.0037	169.1150	0.9001	1.9743	0.5065	0.9136
559	170.7004	62.1349	17.1560	12.6686	122.3772	0.5556	1.3542	0.7384	0.9072
560	56.4076	39.0337	14.0398	5.1155	146.3097	0.4652	2.7446	0.3644	0.8851
561	30.9904	32.7113	11.5344	3.4209	2.2893	0.3640	3.3717	0.2966	0.7901
562	2.8288	6.1230	2.2588	1.5945	178.8436	0.9482	1.4166	0.7059	0.8993
563	2.7022	5.9528	2.2740	1.5130	154.1656	0.9582	1.5030	0.6653	0.9275
564	13.5530	14.2510	4.8922	3.5273	15.9851	0.8386	1.3870	0.7210	0.9469
565	33.9459	28.0205	9.4325	4.5821	44.2946	0.5433	2.0585	0.4858	0.8869
566	22.4617	19.6226	7.0018	4.0845	154.4551	0.7331	1.7142	0.5834	0.9260
567	3.5044	6.8246	2.6162	1.7055	156.3556	0.9455	1.5340	0.6519	0.9222
568	28.2038	26.7791	11.2152	3.2019	100.3766	0.4942	3.5026	0.2855	0.8692
569	6.8398	12.4163	5.6731	1.5351	145.9707	0.5575	3.6957	0.2706	0.8460
570	5.2777	8.6386	2.7801	2.4170	133.9057	0.8887	1.1502	0.8694	0.9225
571	0.6333	2.6858	0.9573	0.8423	45.0006	1.0000	1.1366	0.8798	0.9677
572	22.3350	40.0344	17.6251	1.6135	123.4691	0.1751	10.9236	0.0915	0.7212
573	35.3814	25.7165	9.2142	4.8891	0.7207	0.6723	1.8847	0.5306	0.9143
574	15.1996	15.8243	4.5798	4.2257	120.6620	0.7628	1.0838	0.9227	0.9326
575	8.8242	15.4048	7.2595	1.5477	175.9527	0.4673	4.6906	0.2132	0.9351
576	18.0707	20.5649	7.9871	2.8807	152.0004	0.5369	2.7726	0.3607	0.8231
577	2.5333	5.7826	2.2331	1.4444	164.0265	0.9520	1.5461	0.6468	0.9449
578	25.4594	21.8975	8.5966	3.7708	100.6988	0.6672	2.2798	0.4386	0.9192
579	37.0280	36.8707	11.3297	4.1613	161.1134	0.3423	2.7227	0.3673	0.7995
580	17.6063	18.0700	7.7279	2.9008	5.8155	0.6776	2.6641	0.3754	0.9256
581	96.2644	65.8834	13.1763	9.3021	33.7075	0.2787	1.4165	0.7060	0.6327
582	1.1822	3.7983	1.3436	1.1203	90.0000	1.0000	1.1994	0.8338	0.9655
583	34.5370	24.3426	8.8479	4.9700	58.0422	0.7324	1.7803	0.5617	0.9295
584	28.2882	22.3583	6.4976	5.5432	164.4825	0.7111	1.1722	0.8531	0.9229
585	90.5645	54.2562	21.4932	5.3650	152.3031	0.3866	4.0062	0.2496	0.8926
586	92.5489	54.4763	20.3050	5.8033	131.0391	0.3919	3.4989	0.2858	0.8712
587	72.1139	41.1590	13.4614	6.8208	48.2213	0.5349	1.9736	0.5067	0.9078
588	8.4865	14.1306	6.1729	1.7504	24.3075	0.5341	3.5265	0.2836	0.8816
589	1.6044	4.4999	1.5787	1.2940	105.8247	0.9957	1.2200	0.8196	0.9500
590	26.7260	23.6410	9.5107	3.5779	61.9629	0.6009	2.6582	0.3762	0.8835
591	86.4269	45.0158	16.4977	6.6702	138.7816	0.5360	2.4734	0.4043	0.9175
592	15.8330	20.9346	9.3656	2.1525	144.0555	0.4540	4.3511	0.2298	0.8188
593	1.9844	5.0810	1.9574	1.2908	82.5507	0.9659	1.5164	0.6594	0.9400
594	6.2065	9.7511	3.7437	2.1108	65.5982	0.8203	1.7736	0.5638	0.9274
595	35.2547	37.1905	14.6456	3.0649	115.1187	0.3203	4.7784	0.2093	0.7612
596	11.8219	13.6698	4.0805	3.6888	8.8690	0.7950	1.1062	0.9040	0.9241
597	0.7600	2.9764	1.1480	0.8429	113.1094	1.0000	1.3620	0.7342	0.9474
598	4.8554	8.2982	2.8611	2.1608	24.0739	0.8861	1.3241	0.7552	0.9350
599	40.2791	39.1249	9.1241	5.6208	46.2397	0.3307	1.6233	0.6160	0.7479
600	22.2084	20.3242	6.4378	4.3923	96.8645	0.6756	1.4657	0.6823	0.8923
601	6.5443	11.1044	4.5894	1.8156	98.7471	0.6669	2.5278	0.3956	0.8934
602	60.7986	29.4941	8.9780	8.6223	50.5150	0.8783	1.0413	0.9604	0.9651
603	97.4044	51.5412	12.0972	10.2519	167.3674	0.4608	1.1800	0.8475	0.8537
604	54.4654	33.4420	12.1082	5.7273	136.8323	0.6120	2.1141	0.4730	0.8980
605	0.5067	2.3952	0.9274	0.6956	0.0000	1.0000	1.3333	0.7500	1.0000
606	44.9656	30.0255	8.1565	7.0192	64.2884	0.6268	1.1620	0.8606	0.9153
607	94.4489	73.5213	12.9530	9.2840	59.7529	0.2196	1.3952	0.7167	0.7391
608	30.3571	25.7870	8.3112	4.6506	5.6961	0.5737	1.7871	0.5596	0.8937
609	43.9945	32.1507	10.2109	5.4858	90.0756	0.5348	1.8613	0.5373	0.8960
610	20.1817	18.6512	6.9772	3.6829	71.6479	0.7291	1.8945	0.5278	0.9409
611	16.0018	16.0650	5.9384	3.4309	73.2477	0.7791	1.7309	0.5777	0.9312
612	2.5755	6.1230	2.4318	1.3485	56.2850	0.8633	1.8034	0.5545	0.8841
613	9.4576	12.6777	4.8109	2.5030	33.0061	0.7395	1.9220	0.5203	0.9314
614	3.7999	8.6180	3.9184	1.2347	136.1660	0.6429	3.1734	0.3151	0.8491
615	156.1763	71.9565	14.7723	13.4610	33.6898	0.3790	1.0974	0.9112	0.8796
616	9.8798	11.7853	4.2347	2.9705	127.1822	0.8939	1.4256	0.7015	0.9267
617	3.6310	7.4763	3.0124	1.5347	79.1636	0.8163	1.9629	0.5095	0.9101
618	3.3355	6.6045	2.1854	1.9433	106.6782	0.9609	1.1246	0.8892	0.9518
619	30.0193	23.7201	9.1777	4.1646	131.1475	0.6705	2.2037	0.4538	0.8966
620	14.9463	16.6462	5.0836	3.7435	126.7546	0.6778	1.3580	0.7364	0.8603
621	20.7728	20.5151	7.1988	3.6741	85.4481	0.6202	1.9593	0.5104	0.9136
622	14.0174	15.2431	5.1958	3.4350	146.2136	0.7581	1.5126	0.6611	0.9248
623	10.7242	14.7823	6.0755	2.2475	110.6338	0.6167	2.7033	0.3699	0.9236
624	93.1822	41.7110	12.5246	9.4728	12.9699	0.6730	1.3222	0.7563	0.8906
625	1.0133	3.5077	1.1866	1.0873	135.0000	1.0000	1.0913	0.9164	0.9796
626	9.9220	11.9056	4.1870	3.0172	43.5044	0.8796	1.3877	0.7206	0.9307
627	14.5241	15.6541	4.7101	3.9262	111.2215	0.7448	1.1997	0.8336	0.9260
628	28.9215	28.2819	11.0535	3.3314	173.3675	0.4544	3.3180	0.3014	0.8343
629	5.4465	10.3031	4.6433	1.4935	4.6686	0.6448	3.1090	0.3216	0.9520
630	29.2171	22.6696	8.2819	4.4918	64.1214	0.7144	1.8438	0.5424	0.9402
631	8.6131	15.9945	7.0650	1.5522	64.2339	0.4231	4.5515	0.2197	0.8430
632	19.2951	17.6384	6.3632	3.8608	35.2626	0.7794	1.6482	0.6067	0.9394
633	4.1799	7.7669	3.0419	1.7496	61.9916	0.8707	1.7386	0.5752	0.9340
634	15.9174	18.1198	7.4673	2.7141	174.8165	0.6092	2.7513	0.3635	0.9162
635	10.5553	14.0103	4.7704	2.8172	151.6845	0.6758	1.6933	0.5906	0.8562
636	111.2952	61.1926	12.6885	11.1680	68.4521	0.3735	1.1361	0.8802	0.8579
637	19.3795	16.9867	5.7908	4.2610	97.4769	0.8440	1.3590	0.7358	0.9444
638	9.4998	12.4370	4.1615	2.9065	87.2412	0.7718	1.4318	0.6984	0.9054
639	0.6333	2.6858	0.9573	0.8423	135.0000	1.0000	1.1366	0.8798	0.9677
640	45.3456	33.9441	9.9178	5.8214	173.5652	0.4946	1.7037	0.5870	0.8589
641	8.7398	12.9683	5.2782	2.1083	170.5469	0.6531	2.5036	0.3994	0.9099
642	2.5755	5.8324	2.2290	1.4712	155.5135	0.9514	1.5151	0.6600	0.9104
643	38.4213	27.6010	10.5857	4.6213	19.6147	0.6338	2.2906	0.4366	0.9415
644	18.0707	17.9290	5.5347	4.1571	70.9319	0.7064	1.3314	0.7511	0.8880
645	24.0239	20.6646	7.0248	4.3543	74.7353	0.7070	1.6133	0.6199	0.8747
646	19.2529	20.6646	6.1927	3.9585	120.6116	0.5666	1.5644	0.6392	0.7775
647	40.3635	27.4807	10.3189	4.9804	159.6643	0.6717	2.0719	0.4827	0.9183
648	10.0909	12.7981	4.8172	2.6671	175.0407	0.7742	1.8061	0.5537	0.9228
649	8.1065	20.1454	9.9285	1.0396	172.5048	0.2510	9.5504	0.1047	0.7773
650	3.6732	6.9450	2.5227	1.8540	11.3943	0.9570	1.3607	0.7349	0.9355
651	39.9835	25.9864	7.3741	6.9037	146.0192	0.7440	1.0681	0.9362	0.9432
652	3.2510	6.6544	2.4048	1.7213	132.3433	0.9226	1.3971	0.7158	0.9167
653	21.4062	20.7558	7.4254	3.6705	67.6994	0.6244	2.0230	0.4943	0.8601
654	29.4704	23.7614	8.2845	4.5293	158.2601	0.6559	1.8291	0.5467	0.9350
655	177.8780	106.5524	18.1281	12.4934	70.1723	0.1969	1.4510	0.6892	0.8086
656	55.5209	32.8231	12.6319	5.5962	93.0607	0.6476	2.2572	0.4430	0.9526
657	58.2231	42.3128	16.3654	4.5298	109.1486	0.4087	3.6128	0.2768	0.8277
658	137.0079	73.4800	16.7346	10.4241	17.0770	0.3189	1.6054	0.6229	0.7936
659	82.2047	49.6068	13.7713	7.6003	80.3783	0.4198	1.8119	0.5519	0.8421
660	75.2804	37.5138	14.5240	6.5994	169.3465	0.6722	2.2008	0.4544	0.9489
661	18.1551	20.0129	7.4414	3.1064	127.3080	0.5696	2.3955	0.4174	0.8821
662	20.5617	18.5806	6.6677	3.9264	60.2728	0.7484	1.6982	0.5889	0.9429
663	8.8665	11.5652	4.0152	2.8116	68.0427	0.8330	1.4281	0.7002	0.9292
664	21.7017	20.2743	7.9933	3.4568	67.2725	0.6635	2.3123	0.4325	0.9286
665	1.8155	5.3716	2.2901	1.0094	111.7477	0.7907	2.2687	0.4408	0.8958
666	10.3020	13.2589	4.2003	3.1228	86.2910	0.7364	1.3451	0.7435	0.8746
667	73.2538	42.9353	13.6794	6.8183	13.8135	0.4994	2.0063	0.4984	0.8895
668	34.2836	31.7191	7.3863	5.9097	137.6852	0.4282	1.2499	0.8001	0.7815
669	14.9041	16.4760	5.2356	3.6245	130.1932	0.6899	1.4445	0.6923	0.9005
670	2.1111	5.3218	1.8000	1.4932	103.3861	0.9367	1.2054	0.8296	0.9434
671	36.9858	24.6040	7.0998	6.6328	179.2834	0.7678	1.0704	0.9342	0.9445
672	168.3360	86.3073	15.9163	13.4662	100.7158	0.2840	1.1819	0.8461	0.8000
673	6.2065	10.2119	3.5866	2.2033	127.4478	0.7479	1.6279	0.6143	0.8698
674	25.2905	38.5644	7.8345	4.1101	91.5199	0.2137	1.9062	0.5246	0.5107
675	10.9353	14.8115	6.2994	2.2102	125.2020	0.6264	2.8501	0.3509	0.8900
676	38.9280	30.7477	11.9217	4.1575	163.6764	0.5174	2.8675	0.3487	0.8768
677	9.6264	12.2169	4.5133	2.7157	73.8509	0.8105	1.6619	0.6017	0.9421
678	16.8463	18.0700	7.5463	2.8424	96.2266	0.6483	2.6549	0.3767	0.9301
679	4.9399	9.0496	3.4936	1.8004	119.5892	0.7580	1.9405	0.5153	0.8966
680	16.7196	21.5777	9.2009	2.3137	87.3375	0.4513	3.9767	0.2515	0.8516
681	81.4025	53.5376	15.9362	6.5037	111.4672	0.3569	2.4503	0.4081	0.8447
682	13.6797	18.9211	7.0919	2.4560	119.2628	0.4802	2.8877	0.3463	0.8151
683	47.6255	30.8267	12.7712	4.7481	29.2278	0.6298	2.6898	0.3718	0.9345
684	60.8408	51.1423	14.0812	5.5013	89.1385	0.2923	2.5596	0.3907	0.7382
685	15.8752	16.4554	5.5977	3.6109	133.6303	0.7367	1.5502	0.6451	0.8724
686	16.6352	20.0129	8.5592	2.4746	30.5673	0.5219	3.4588	0.2891	0.8347
687	23.8128	19.6725	6.7575	4.4868	32.6918	0.7732	1.5061	0.6640	0.9330
688	14.9885	16.9076	7.1818	2.6573	10.6732	0.6589	2.7027	0.3700	0.9281
689	87.6513	57.6970	18.0190	6.1935	21.4575	0.3309	2.9093	0.3437	0.8266
690	0.8022	3.0968	1.1404	0.8957	102.8205	1.0000	1.2733	0.7854	0.9744
691	5.2354	8.5183	2.7554	2.4192	54.4887	0.9067	1.1390	0.8780	0.9151
692	53.3676	43.3755	11.0682	6.1392	50.0370	0.3565	1.8029	0.5547	0.8110
693	14.5663	15.4134	5.2307	3.5457	44.0982	0.7705	1.4753	0.6778	0.8973
694	4.8132	8.2277	3.0384	2.0170	129.3424	0.8935	1.5064	0.6638	0.9194
695	2.1955	5.2513	1.9636	1.4236	137.9091	1.0000	1.3793	0.7250	0.9286
696	13.4686	13.6698	4.3264	3.9638	42.8310	0.9057	1.0915	0.9162	0.9424
697	2.1955	5.2513	1.8961	1.4743	41.6170	1.0000	1.2861	0.7776	0.9286
698	17.7329	21.1461	8.4386	2.6756	108.2262	0.4983	3.1540	0.3171	0.8607
699	45.5567	37.9832	10.2891	5.6375	169.3587	0.3968	1.8251	0.5479	0.8635
700	8.9931	12.1962	4.5682	2.5065	126.9622	0.7597	1.8225	0.5487	0.9181
701	27.3171	21.9181	7.6630	4.5389	69.3711	0.7146	1.6883	0.5923	0.9329
702	1.9844	5.0810	1.9623	1.2876	1.2576	0.9659	1.5240	0.6562	0.9400
703	3.1666	7.0653	2.9425	1.3702	20.9211	0.7971	2.1474	0.4657	0.9091
704	4.1377	7.8872	2.9686	1.7747	98.5783	0.8358	1.6728	0.5978	0.9202
705	56.0698	33.1222	12.0508	5.9241	170.3601	0.6422	2.0342	0.4916	0.9155
706	1.0978	3.5576	1.2862	1.0867	0.0000	1.0000	1.1835	0.8449	0.9286
707	66.5407	32.0304	10.3525	8.1837	124.1801	0.8150	1.2650	0.7905	0.9581
708	0.5067	2.3952	0.9274	0.6956	0.0000	1.0000	1.3333	0.7500	1.0000
709	2.3644	7.4264	3.4373	0.8758	168.0633	0.5387	3.9247	0.2548	0.8421
710	14.1441	14.2510	4.8782	3.6917	179.4464	0.8752	1.3214	0.7568	0.9410
711	1.2666	4.3795	1.8607	0.8667	162.1449	0.8299	2.1469	0.4658	0.8824
712	13.5530	19.4524	6.8679	2.5126	168.1028	0.4501	2.7334	0.3659	0.7965
713	12.7508	19.0828	8.2138	1.9765	178.9975	0.4400	4.1557	0.2406	0.8779
714	31.5815	24.6040	8.5533	4.7012	161.5971	0.6556	1.8194	0.5496	0.9050
715	1.5200	4.3795	1.5427	1.2545	103.5748	0.9959	1.2297	0.8132	0.9231
716	4.1799	8.0076	3.2283	1.6485	0.5885	0.8192	1.9583	0.5107	0.9384
717	30.7371	25.5462	8.5829	4.5597	164.8700	0.5919	1.8823	0.5313	0.8927
718	4.8977	8.2277	2.9562	2.1095	145.3353	0.9092	1.4014	0.7136	0.9206
719	45.0500	36.2311	14.5540	3.9411	7.2319	0.4313	3.6928	0.2708	0.8858
720	2.9555	8.0368	3.7806	0.9954	132.0768	0.5750	3.7982	0.2633	0.8383
721	34.3259	34.6578	14.7930	2.9544	6.0169	0.3591	5.0070	0.1997	0.8949
722	0.9289	3.3874	1.3641	0.8670	169.9265	1.0000	1.5733	0.6356	0.9565
723	3.1666	6.5340	2.4866	1.6214	150.9968	0.9321	1.5336	0.6520	0.9146
724	3.2088	6.5340	2.3611	1.7304	18.1217	0.9445	1.3645	0.7329	0.9048
725	4.7710	8.4684	3.2155	1.8892	87.2295	0.8360	1.7020	0.5875	0.9378
726	1.2244	3.9685	1.5718	0.9919	165.8516	0.9770	1.5847	0.6310	0.9062
727	4.6021	8.2277	3.1017	1.8892	49.4800	0.8543	1.6419	0.6091	0.9083
728	0.6333	2.8062	1.1593	0.6956	0.0000	1.0000	1.6667	0.6000	1.0000
729	0.9289	3.3874	1.3503	0.8758	167.4426	1.0000	1.5418	0.6486	0.9565
