# Supplementary material for: Visualization of porosity and pore size gradients in electrospun scaffolds using laser metrology
Source: PLoS One. 2023 Mar 9;18(3):e0282903. doi: 10.1371/journal.pone.0282903 (PMC9997878; doi:10.1371/journal.pone.0282903)
Supplement: S1 Data — (GZ) [file pone.0282903.s002.gz › data/PoreDiameter/RPM2000 (3)_T8.tif.csv]

	Area	Perim.	Major	Minor	Angle	Circ.	AR	Round	Solidity
1	117.7128	79.2419	14.3461	10.4472	124.7233	0.2356	1.3732	0.7282	0.7445
2	5.1510	9.5809	3.8150	1.7191	67.3084	0.7052	2.2191	0.4506	0.8905
3	7.7687	10.8430	4.1117	2.4057	40.4683	0.8303	1.7092	0.5851	0.9086
4	93.7733	38.2617	11.3939	10.4789	172.7483	0.8049	1.0873	0.9197	0.9557
5	1.8155	4.7905	1.6622	1.3907	132.7722	0.9942	1.1953	0.8366	0.9451
6	3.5888	6.8246	2.3582	1.9377	59.5381	0.9683	1.2170	0.8217	0.9239
7	19.9706	20.4445	5.9309	4.2873	94.0966	0.6004	1.3834	0.7229	0.8446
8	151.0253	57.4855	15.4825	12.4199	125.7811	0.5743	1.2466	0.8022	0.9278
9	58.4342	46.4894	9.9936	7.4448	175.8345	0.3398	1.3424	0.7450	0.7918
10	32.4259	24.0933	9.1490	4.5126	93.7610	0.7020	2.0274	0.4932	0.9220
11	1.0555	3.8482	1.6004	0.8397	47.2997	0.8957	1.9059	0.5247	0.8772
12	20.9839	19.2615	6.8171	3.9192	38.1809	0.7107	1.7394	0.5749	0.9078
13	72.4094	44.7665	17.3152	5.3245	37.5596	0.4540	3.2520	0.3075	0.8409
14	1.3511	4.0889	1.3932	1.2347	141.7823	1.0000	1.1284	0.8862	0.9412
15	2.7866	6.3638	2.5617	1.3850	74.0231	0.8647	1.8495	0.5407	0.9231
16	12.4975	13.6698	4.4985	3.5372	31.1803	0.8404	1.2718	0.7863	0.9367
17	9.5420	12.2667	4.6263	2.6261	79.5745	0.7969	1.7616	0.5677	0.9476
18	22.1239	24.6951	9.5431	2.9518	175.3325	0.4559	3.2330	0.3093	0.8799
19	95.2511	64.1192	15.4988	7.8250	126.5441	0.2911	1.9807	0.5049	0.7821
20	188.6022	87.3991	16.9752	14.1463	89.1213	0.3103	1.2000	0.8333	0.8374
21	13.9330	14.4711	4.4474	3.9889	171.1759	0.8361	1.1149	0.8969	0.9270
22	0.5911	2.5655	0.9963	0.7554	134.9998	1.0000	1.3190	0.7582	0.9333
23	12.0753	15.2431	5.4754	2.8079	147.6810	0.6531	1.9500	0.5128	0.9008
24	6.3332	11.0545	4.6336	1.7402	102.8381	0.6513	2.6626	0.3756	0.9036
25	11.9486	14.0601	5.3212	2.8590	142.9025	0.7595	1.8612	0.5373	0.8816
26	62.4030	49.6360	14.6737	5.4147	136.0488	0.3183	2.7100	0.3690	0.7916
27	30.7371	22.2878	7.7769	5.0323	33.2500	0.7776	1.5454	0.6471	0.9309
28	36.6902	29.7641	11.4425	4.0826	58.4495	0.5204	2.8027	0.3568	0.8751
29	1.3089	3.9685	1.4116	1.1806	43.6868	1.0000	1.1957	0.8363	0.9394
30	94.1533	42.1718	14.4625	8.2890	164.8832	0.6653	1.7448	0.5731	0.9082
31	26.6416	19.3613	6.4704	5.2425	171.5145	0.8931	1.2342	0.8102	0.9517
32	1.2666	3.9685	1.5268	1.0563	45.0004	1.0000	1.4454	0.6919	0.9375
33	35.3814	28.2613	8.6744	5.1933	174.1107	0.5567	1.6703	0.5987	0.8516
34	5.6154	9.3402	3.6532	1.9571	152.7049	0.8089	1.8666	0.5357	0.9048
35	86.3002	36.0780	10.7241	10.2461	105.6410	0.8332	1.0467	0.9554	0.9514
36	5.4043	8.5888	2.8076	2.4508	92.0713	0.9206	1.1456	0.8729	0.9343
37	2.2799	5.3716	1.7315	1.6765	82.1038	0.9929	1.0328	0.9683	0.9310
38	8.3176	11.5652	3.9707	2.6671	60.2323	0.7815	1.4888	0.6717	0.9163
39	24.6572	20.9260	8.2575	3.8019	82.9038	0.7076	2.1719	0.4604	0.9277
40	29.3015	22.8896	8.3461	4.4701	83.2641	0.7028	1.8671	0.5356	0.9198
41	27.6127	26.7464	12.3003	2.8583	141.4889	0.4851	4.3034	0.2324	0.9027
42	40.1102	36.9996	16.3355	3.1263	28.4433	0.3682	5.2252	0.1914	0.8418
43	78.6159	50.6694	11.7055	8.5513	166.3099	0.3848	1.3689	0.7305	0.7747
44	30.6526	31.6693	8.3298	4.6854	34.5394	0.3841	1.7778	0.5625	0.7139
45	71.7761	52.8652	12.0949	7.5559	61.9353	0.3227	1.6007	0.6247	0.8515
46	3.1244	6.6045	2.4258	1.6399	170.6437	0.9001	1.4792	0.6760	0.9427
47	34.1570	24.2721	8.0230	5.4207	49.7284	0.7286	1.4801	0.6756	0.9320
48	61.7274	45.9324	20.5344	3.8274	91.4260	0.3677	5.3651	0.1864	0.8480
49	65.5696	45.9787	11.6697	7.1541	122.3328	0.3898	1.6312	0.6131	0.8099
50	8.8242	13.8400	5.7140	1.9663	111.9507	0.5789	2.9060	0.3441	0.8782
51	100.9932	49.8354	22.2167	5.7879	138.9832	0.5110	3.8385	0.2605	0.9275
52	10.5131	16.6754	7.5390	1.7755	122.1534	0.4751	4.2461	0.2355	0.8571
53	23.1372	19.5728	6.1058	4.8248	170.3312	0.7590	1.2655	0.7902	0.9328
54	69.3695	35.4555	11.9906	7.3661	119.0044	0.6934	1.6278	0.6143	0.8988
55	61.0097	33.9441	10.6054	7.3246	8.6820	0.6654	1.4479	0.6906	0.9311
56	2.9555	6.3638	2.3863	1.5770	69.2234	0.9171	1.5132	0.6608	0.9211
57	32.9748	25.2350	9.5115	4.4141	79.7230	0.6507	2.1548	0.4641	0.9393
58	3.8421	7.3559	2.3922	2.0450	52.3327	0.8923	1.1698	0.8549	0.9192
59	11.3997	14.0808	5.3796	2.6981	113.7299	0.7225	1.9939	0.5015	0.9106
60	24.2350	22.2878	8.1615	3.7808	158.8545	0.6131	2.1587	0.4632	0.9046
61	17.7329	19.4816	7.2555	3.1119	115.7468	0.5871	2.3315	0.4289	0.9071
62	22.4617	24.7535	6.1378	4.6595	135.8823	0.4607	1.3172	0.7592	0.8000
63	3.4199	7.2355	2.9720	1.4651	147.9806	0.8209	2.0284	0.4930	0.9101
64	4.0532	7.2355	2.3056	2.2384	74.6894	0.9729	1.0300	0.9709	0.9231
65	1.9422	4.8403	1.7105	1.4457	167.7922	1.0000	1.1831	0.8452	0.9200
66	1.7733	4.6701	1.6142	1.3987	141.1716	1.0000	1.1541	0.8665	0.9333
67	0.9711	3.3874	1.1164	1.1075	0.0000	1.0000	1.0080	0.9920	0.9583
68	4.5177	8.1778	3.1886	1.8040	73.5937	0.8489	1.7675	0.5658	0.9386
69	18.3662	17.1070	5.1615	4.5306	81.8633	0.7886	1.1393	0.8778	0.9325
70	8.2331	12.8686	5.1028	2.0543	2.7882	0.6248	2.4839	0.4026	0.9028
71	192.8666	87.7275	20.1762	12.1710	169.6094	0.3149	1.6577	0.6032	0.7623
72	7.4309	13.8899	5.8532	1.6164	151.9680	0.4840	3.6211	0.2762	0.8167
73	95.2089	43.5457	13.8779	8.7350	51.9213	0.6310	1.5888	0.6294	0.8911
74	1.6888	5.0810	2.0540	1.0469	19.6128	0.8220	1.9620	0.5097	0.8889
75	5.4043	11.0631	5.3257	1.2920	134.9997	0.5549	4.1220	0.2426	0.9046
76	0.5067	2.3952	0.9274	0.6956	90.0000	1.0000	1.3333	0.7500	1.0000
77	10.5975	12.2169	4.3324	3.1145	78.7832	0.8923	1.3910	0.7189	0.9490
78	89.6357	38.4027	11.4468	9.9703	3.9272	0.7638	1.1481	0.8710	0.9406
79	121.3438	74.3432	15.1743	10.1817	46.5694	0.2759	1.4903	0.6710	0.8143
80	92.0423	46.3519	17.5325	6.6842	108.0840	0.5383	2.6230	0.3812	0.9158
81	71.5650	38.6228	12.5599	7.2548	37.6690	0.6029	1.7312	0.5776	0.9290
82	32.0459	25.1937	8.4577	4.8243	48.1306	0.6345	1.7532	0.5704	0.9128
83	13.7641	14.3215	4.3601	4.0194	23.9208	0.8433	1.0848	0.9218	0.9449
84	21.2373	21.1254	8.1568	3.3151	145.4034	0.5980	2.4605	0.4064	0.9145
85	0.9289	3.3874	1.3503	0.8758	12.5574	1.0000	1.5418	0.6486	0.9565
86	3.6310	6.8246	2.4399	1.8948	146.1416	0.9797	1.2877	0.7766	0.9348
87	22.4195	20.0542	7.0873	4.0277	82.2959	0.7005	1.7596	0.5683	0.9155
88	36.5636	24.4836	7.5925	6.1316	64.2320	0.7665	1.2383	0.8076	0.9393
89	55.6054	34.5339	11.9809	5.9093	120.1732	0.5859	2.0275	0.4932	0.9307
90	27.0638	20.5856	6.4619	5.3326	3.7834	0.8026	1.2118	0.8252	0.9378
91	14.6508	15.6541	5.0804	3.6717	4.2828	0.7513	1.3837	0.7227	0.9216
92	3.6732	7.1857	2.5074	1.8652	62.0177	0.8940	1.3443	0.7439	0.9206
93	1.2666	3.9685	1.5228	1.0591	104.6037	1.0000	1.4379	0.6955	0.9375
94	156.9785	56.5346	16.0794	12.4303	169.1048	0.6172	1.2936	0.7731	0.9396
95	45.2612	30.4656	10.4969	5.4900	117.3319	0.6128	1.9120	0.5230	0.9245
96	15.7485	19.9923	7.8541	2.5530	48.6399	0.4951	3.0764	0.3251	0.7919
97	4.8132	9.4605	4.0355	1.5186	109.2445	0.6758	2.6573	0.3763	0.8906
98	4.4755	8.1778	3.1864	1.7883	67.7118	0.8410	1.7818	0.5612	0.9217
99	44.9234	30.8267	10.5277	5.4331	80.8233	0.5941	1.9377	0.5161	0.8926
100	30.9904	29.7726	11.9946	3.2897	132.5070	0.4393	3.6462	0.2743	0.8525
101	47.1611	31.1586	9.1335	6.5744	8.7734	0.6104	1.3892	0.7198	0.9209
102	22.2506	27.8297	11.5520	2.4524	150.4179	0.3610	4.7104	0.2123	0.8632
103	20.3506	22.6489	8.2549	3.1389	151.4859	0.4985	2.6299	0.3802	0.8646
104	0.5067	2.3952	0.9274	0.6956	90.0000	1.0000	1.3333	0.7500	1.0000
105	45.3456	52.1309	17.9583	3.2150	137.4025	0.2097	5.5858	0.1790	0.7254
106	153.1364	72.1268	19.5229	9.9872	178.4835	0.3699	1.9548	0.5116	0.8859
107	14.6930	16.8663	6.4158	2.9159	117.6347	0.6491	2.2003	0.4545	0.9110
108	133.7991	55.7711	14.1359	12.0514	127.1870	0.5406	1.1730	0.8525	0.9012
109	20.7306	18.0493	6.0679	4.3499	43.3658	0.7997	1.3949	0.7169	0.9326
110	35.0436	31.8894	10.5244	4.2396	65.0510	0.4330	2.4824	0.4028	0.8435
111	0.5067	2.3952	0.9274	0.6956	0.0000	1.0000	1.3333	0.7500	1.0000
112	31.1170	24.0520	9.6198	4.1185	113.6751	0.6759	2.3357	0.4281	0.9437
113	46.6122	31.2875	11.9322	4.9738	36.4041	0.5984	2.3990	0.4168	0.9124
114	14.8197	16.8663	6.3138	2.9885	23.3232	0.6546	2.1127	0.4733	0.8966
115	36.3525	24.4922	8.1633	5.6699	76.6886	0.7615	1.4398	0.6946	0.9369
116	46.4856	29.0419	11.1211	5.3221	48.5513	0.6926	2.0896	0.4786	0.9422
117	18.0707	17.9995	5.9941	3.8385	172.5340	0.7009	1.5616	0.6404	0.9234
118	48.8500	36.8294	14.3005	4.3493	141.3118	0.4526	3.2880	0.3041	0.8548
119	11.6108	16.8165	6.8361	2.1626	152.9992	0.5159	3.1611	0.3163	0.8148
120	89.3401	41.8314	12.8183	8.8741	167.5030	0.6416	1.4445	0.6923	0.9144
121	112.0129	44.4260	15.4990	9.2018	164.9502	0.7132	1.6843	0.5937	0.9536
122	9.6687	13.8194	5.8604	2.1006	133.4008	0.6362	2.7898	0.3584	0.8980
123	3.4621	7.1857	2.8971	1.5215	71.4372	0.8426	1.9041	0.5252	0.9318
124	59.6164	51.8232	12.1448	6.2501	29.3284	0.2789	1.9432	0.5146	0.7686
125	12.1175	14.4419	4.5674	3.3780	83.7857	0.7301	1.3521	0.7396	0.9140
126	39.0124	29.9343	11.3502	4.3763	125.2988	0.5471	2.5935	0.3856	0.8889
127	14.9041	16.4055	6.0815	3.1203	130.9714	0.6959	1.9490	0.5131	0.9277
128	12.2864	15.3635	5.6571	2.7653	91.4928	0.6541	2.0458	0.4888	0.8559
129	11.4420	14.4917	5.6867	2.5618	113.8336	0.6847	2.2198	0.4505	0.9281
130	14.1019	14.5914	4.6306	3.8775	28.0958	0.8323	1.1942	0.8374	0.9151
131	23.8128	22.9103	8.8255	3.4354	106.2833	0.5701	2.5690	0.3893	0.9024
132	1.7311	5.4920	2.3491	0.9383	109.7547	0.7212	2.5037	0.3994	0.8723
133	29.9771	22.6988	7.1309	5.3525	158.4774	0.7311	1.3323	0.7506	0.9392
134	36.8169	30.7270	10.0664	4.6567	149.8528	0.4900	2.1617	0.4626	0.8470
135	30.3148	29.0127	9.6129	4.0152	147.8902	0.4526	2.3941	0.4177	0.7582
136	5.6999	9.1700	3.4917	2.0784	120.2696	0.8518	1.6800	0.5953	0.9408
137	0.7600	2.9764	1.0990	0.8805	0.0000	1.0000	1.2483	0.8011	0.9474
138	7.1354	12.1670	5.2611	1.7268	85.8577	0.6057	3.0467	0.3282	0.9037
139	8.2754	13.2176	6.1647	1.7092	138.2397	0.5952	3.6069	0.2772	0.9116
140	128.6903	91.8819	15.7676	10.3918	164.4130	0.1916	1.5173	0.6591	0.7444
141	7.8109	10.8138	4.2958	2.3151	170.3776	0.8394	1.8556	0.5389	0.9561
142	10.8509	12.3372	4.2524	3.2490	5.7591	0.8959	1.3088	0.7640	0.9590
143	16.0863	15.1726	5.5530	3.6884	32.7180	0.8781	1.5055	0.6642	0.9396
144	4.5177	8.6885	3.5471	1.6216	51.8379	0.7520	2.1873	0.4572	0.8807
145	34.6636	32.1301	8.9990	4.9045	70.0138	0.4219	1.8348	0.5450	0.7546
146	13.0464	16.1356	6.9126	2.4030	174.2094	0.6297	2.8766	0.3476	0.9196
147	1.1822	3.9187	1.3500	1.1150	160.2011	0.9674	1.2107	0.8259	0.9655
148	1.1400	3.7983	1.3671	1.0617	62.4394	0.9929	1.2877	0.7766	0.9474
149	2.0688	5.2513	1.8699	1.4087	168.6925	0.9428	1.3274	0.7534	0.8991
150	104.2864	39.8763	13.9348	9.5288	91.5732	0.8242	1.4624	0.6838	0.9669
151	12.2442	14.4711	4.9472	3.1512	155.7162	0.7347	1.5699	0.6370	0.8978
152	28.2038	27.8589	12.1626	2.9525	127.5926	0.4567	4.1194	0.2428	0.8581
153	3.1666	7.1358	3.0424	1.3252	179.4129	0.7815	2.2958	0.4356	0.9494
154	10.3864	12.8686	4.9438	2.6749	2.3047	0.7882	1.8482	0.5411	0.9443
155	1.6466	4.4999	1.5690	1.3362	10.7300	1.0000	1.1742	0.8516	0.9630
156	198.1864	83.9035	18.5610	13.5951	5.0209	0.3538	1.3653	0.7325	0.8742
157	12.8775	14.1306	4.7764	3.4327	151.1101	0.8104	1.3914	0.7187	0.9242
158	5.4465	10.5730	4.5193	1.5345	113.2983	0.6123	2.9451	0.3395	0.8805
159	29.4704	22.5990	7.3543	5.1022	6.3472	0.7251	1.4414	0.6938	0.9282
160	53.5787	32.7611	11.6052	5.8783	104.2975	0.6273	1.9743	0.5065	0.9216
161	3.4199	6.6544	2.3392	1.8615	44.2808	0.9705	1.2566	0.7958	0.9364
162	45.4300	36.8002	10.4656	5.5270	107.8073	0.4216	1.8935	0.5281	0.8148
163	32.3415	23.8027	9.5751	4.3006	5.0363	0.7173	2.2265	0.4491	0.9545
164	13.2575	16.2645	6.7272	2.5092	44.1487	0.6298	2.6810	0.3730	0.8908
165	45.5567	36.7468	15.6578	3.7045	134.4877	0.4240	4.2267	0.2366	0.8966
166	4.3066	7.6465	2.8683	1.9117	20.3609	0.9256	1.5004	0.6665	0.9231
167	93.9422	54.0568	13.1550	9.0924	68.2774	0.4040	1.4468	0.6912	0.8649
168	21.8284	23.6994	10.8814	2.5542	135.5204	0.4884	4.2603	0.2347	0.8891
169	38.0413	25.3760	7.6436	6.3367	51.8971	0.7424	1.2062	0.8290	0.9284
170	23.7706	23.1596	7.5062	4.0321	175.3360	0.5569	1.8616	0.5372	0.8675
171	44.4590	28.2527	10.8388	5.2226	6.9039	0.6999	2.0753	0.4818	0.9495
172	4.6021	8.6386	3.4380	1.7043	34.1769	0.7750	2.0172	0.4957	0.9198
173	0.3800	1.9843	0.6956	0.6956	0.0000	1.0000	1.0000	1.0000	1.0000
174	17.0152	15.9447	5.1877	4.1761	89.6662	0.8410	1.2422	0.8050	0.9416
175	15.1152	17.0365	6.6928	2.8755	22.9434	0.6544	2.3275	0.4296	0.9040
176	47.1189	32.4086	11.6047	5.1698	33.2448	0.5637	2.2447	0.4455	0.9185
177	15.5796	16.5964	6.4820	3.0602	69.1364	0.7108	2.1181	0.4721	0.9213
178	52.9032	31.5988	11.3191	5.9509	81.5066	0.6658	1.9021	0.5257	0.9389
179	4.0110	7.9371	3.0789	1.6587	121.5047	0.8001	1.8562	0.5387	0.9091
180	33.0592	30.1458	10.3687	4.0596	112.6233	0.4571	2.5541	0.3915	0.8229
181	21.1106	18.8712	6.3091	4.2603	165.4296	0.7449	1.4809	0.6753	0.9311
182	14.4819	15.4839	4.6127	3.9975	172.6815	0.7591	1.1539	0.8666	0.9208
183	18.4085	20.3947	7.4255	3.1565	79.2743	0.5562	2.3525	0.4251	0.8781
184	23.8972	21.6568	6.4159	4.7424	26.6686	0.6403	1.3529	0.7392	0.8748
185	9.4153	12.7774	4.6406	2.5833	36.9712	0.7247	1.7964	0.5567	0.9010
186	34.4103	23.7115	7.1794	6.1025	108.1057	0.7691	1.1765	0.8500	0.9277
187	21.2373	19.9132	6.2104	4.3540	64.4958	0.6730	1.4264	0.7011	0.9129
188	13.5108	16.2645	6.6173	2.5996	142.3776	0.6418	2.5455	0.3929	0.8951
189	13.7641	14.8322	4.9132	3.5669	121.7886	0.7862	1.3774	0.7260	0.9532
190	4.0110	7.5966	2.7985	1.8249	9.0065	0.8734	1.5335	0.6521	0.9314
191	3.7577	8.1073	3.4315	1.3943	57.4977	0.7184	2.4612	0.4063	0.8768
192	12.1175	13.4789	4.4036	3.5036	177.7343	0.8381	1.2569	0.7956	0.9258
193	12.1597	14.4917	5.2012	2.9767	72.8445	0.7276	1.7473	0.5723	0.9128
194	13.4686	15.1228	5.4972	3.1195	130.0273	0.7401	1.7622	0.5675	0.9050
195	50.2433	37.9625	10.7236	5.9655	122.6731	0.4381	1.7976	0.5563	0.8380
196	57.5475	40.4781	12.8176	5.7165	107.7093	0.4414	2.2422	0.4460	0.8618
197	13.5530	15.1726	5.3898	3.2016	139.6372	0.7398	1.6835	0.5940	0.9068
198	35.4236	25.7955	7.5277	5.9916	78.8791	0.6690	1.2564	0.7959	0.8654
199	101.7532	56.8751	14.7771	8.7674	103.0488	0.3953	1.6855	0.5933	0.8685
200	11.9908	22.5869	10.8682	1.4048	49.0814	0.2954	7.7367	0.1293	0.8045
201	10.7664	15.5750	7.1325	1.9219	89.8514	0.5577	3.7111	0.2695	0.9427
202	21.9128	20.5443	7.2537	3.8464	132.0433	0.6524	1.8859	0.5303	0.9081
203	81.1914	40.8684	14.0717	7.3464	11.5966	0.6109	1.9154	0.5221	0.9058
204	28.4149	20.9965	7.4553	4.8528	14.4887	0.8100	1.5363	0.6509	0.9479
205	4.5599	7.8872	2.6548	2.1869	54.5431	0.9211	1.2139	0.8238	0.9432
206	7.1776	10.5025	3.7045	2.4670	119.8028	0.8177	1.5016	0.6659	0.9140
207	2.5755	5.7826	2.0364	1.6103	146.3317	0.9679	1.2646	0.7907	0.9457
208	10.4286	14.0103	5.6946	2.3317	113.0481	0.6676	2.4422	0.4095	0.9048
209	11.5686	13.2382	4.6457	3.1706	140.0800	0.8295	1.4652	0.6825	0.9028
210	11.8219	15.7246	5.1366	2.9304	6.0963	0.6008	1.7528	0.5705	0.8629
211	70.7628	51.7734	13.2822	6.7834	69.4552	0.3317	1.9581	0.5107	0.7902
212	1.9844	5.3716	2.1648	1.1671	28.9787	0.8642	1.8549	0.5391	0.9126
213	30.8637	22.5990	6.7915	5.7862	112.3528	0.7594	1.1737	0.8520	0.9537
214	27.0216	23.5912	8.2447	4.1730	14.4876	0.6101	1.9757	0.5061	0.8755
215	37.7458	23.8818	8.3117	5.7821	39.9606	0.8317	1.4375	0.6957	0.9465
216	0.3800	1.9843	0.6956	0.6956	0.0000	1.0000	1.0000	1.0000	1.0000
217	6.5021	10.4028	4.1652	1.9876	74.8046	0.7550	2.0956	0.4772	0.9167
218	17.2263	17.0073	6.2494	3.5097	176.7446	0.7484	1.7806	0.5616	0.9262
219	29.3438	24.8447	9.3351	4.0023	98.3261	0.5974	2.3325	0.4287	0.9020
220	15.4107	17.5180	4.6784	4.1941	14.7199	0.6311	1.1155	0.8965	0.8508
221	113.2373	50.5491	16.3438	8.8216	95.5176	0.5569	1.8527	0.5398	0.9046
222	5.6576	9.3402	3.5406	2.0346	52.9686	0.8150	1.7402	0.5746	0.9178
223	23.0528	20.0834	7.9145	3.7086	66.6728	0.7182	2.1341	0.4686	0.9414
224	8.3176	15.1933	6.8548	1.5449	110.3364	0.4528	4.4370	0.2254	0.8243
225	37.3658	25.4843	9.5751	4.9687	124.4086	0.7230	1.9271	0.5189	0.9355
226	7.0932	10.5730	3.8897	2.3218	105.7881	0.7974	1.6753	0.5969	0.9359
227	34.2836	25.2642	9.5637	4.5643	131.9704	0.6750	2.0953	0.4772	0.9442
228	78.7426	35.5054	10.9800	9.1310	157.3066	0.7849	1.2025	0.8316	0.9443
229	92.5912	48.3946	14.8132	7.9585	75.3744	0.4968	1.8613	0.5373	0.8742
230	35.7614	25.1645	8.3149	5.4760	48.2250	0.7097	1.5184	0.6586	0.9247
231	4.0955	8.9499	3.8738	1.3461	98.2274	0.6425	2.8778	0.3475	0.9238
232	30.2304	27.2691	8.9028	4.3234	129.9907	0.5109	2.0592	0.4856	0.8399
233	20.1395	22.8191	6.7881	3.7776	123.7820	0.4860	1.7969	0.5565	0.8105
234	12.2864	15.2638	5.8833	2.6590	3.5837	0.6627	2.2126	0.4520	0.9065
235	25.8394	25.8454	7.8918	4.1689	44.5173	0.4861	1.8930	0.5283	0.8037
236	15.1574	17.0778	5.8261	3.3125	97.4499	0.6531	1.7588	0.5686	0.8767
237	2.7444	6.0732	2.2005	1.5880	108.0353	0.9350	1.3857	0.7216	0.9286
238	3.9266	7.8872	3.2230	1.5512	178.8196	0.7932	2.0778	0.4813	0.8986
239	0.6333	2.6858	0.9573	0.8423	45.0006	1.0000	1.1366	0.8798	0.9677
240	1.0978	3.6780	1.3393	1.0436	107.1079	1.0000	1.2833	0.7792	0.9286
241	247.7964	115.3320	23.7507	13.2840	128.3776	0.2341	1.7879	0.5593	0.8343
242	22.7572	21.2957	8.6095	3.3655	123.4543	0.6306	2.5582	0.3909	0.8916
243	7.6843	13.2090	5.2619	1.8594	97.3696	0.5534	2.8299	0.3534	0.8426
244	8.1909	11.9056	4.6953	2.2212	55.8738	0.7262	2.1139	0.4731	0.9065
245	84.1469	51.4123	12.3101	8.7034	69.1256	0.4000	1.4144	0.7070	0.8015
246	3.4199	7.9869	3.5257	1.2350	129.0091	0.6737	2.8548	0.3503	0.8663
247	10.8509	15.2930	5.1059	2.7058	58.4083	0.5830	1.8870	0.5299	0.8277
248	67.1318	39.3742	13.0564	6.5466	48.1159	0.5441	1.9944	0.5014	0.8590
249	20.7306	20.7850	6.8609	3.8472	169.6344	0.6030	1.7833	0.5607	0.8315
250	18.5773	16.6049	5.4444	4.3446	63.5208	0.8467	1.2531	0.7980	0.9215
251	6.7132	10.0417	3.4667	2.4656	75.5042	0.8366	1.4060	0.7112	0.9164
252	9.2887	12.7275	4.8727	2.4271	38.0401	0.7206	2.0076	0.4981	0.9186
253	0.5067	2.3952	0.9274	0.6956	90.0000	1.0000	1.3333	0.7500	1.0000
254	37.1125	25.4551	7.5309	6.2746	46.4826	0.7197	1.2002	0.8332	0.9156
255	2.7444	5.9528	2.1753	1.6063	113.1580	0.9732	1.3543	0.7384	0.9220
256	16.2130	20.3242	8.0804	2.5547	102.2038	0.4932	3.1629	0.3162	0.7773
257	13.8486	14.6620	4.9970	3.5286	139.6537	0.8095	1.4161	0.7061	0.9318
258	117.5861	62.7951	19.4371	7.7026	147.6621	0.3747	2.5234	0.3963	0.8514
259	126.4104	70.9196	15.7505	10.2188	76.3672	0.3158	1.5413	0.6488	0.8519
260	26.5572	21.2458	8.1567	4.1455	70.1655	0.7393	1.9676	0.5082	0.9381
261	2.2377	5.3716	2.0186	1.4115	24.5274	0.9745	1.4301	0.6992	0.9464
262	6.7976	10.0417	3.4427	2.5140	132.2060	0.8471	1.3694	0.7303	0.9200
263	0.3800	1.9843	0.6956	0.6956	0.0000	1.0000	1.0000	1.0000	1.0000
264	5.9954	9.5104	2.9121	2.6213	105.9352	0.8330	1.1109	0.9001	0.8987
265	47.7100	29.7641	10.3046	5.8951	124.2872	0.6768	1.7480	0.5721	0.9033
266	18.8307	18.3691	5.8183	4.1208	42.6835	0.7013	1.4119	0.7083	0.8585
267	11.3153	12.6072	4.3498	3.3121	149.2253	0.8946	1.3133	0.7615	0.9371
268	24.9105	23.4210	8.4588	3.7496	66.7668	0.5707	2.2559	0.4433	0.9084
269	17.9018	18.0493	6.9315	3.2884	115.3266	0.6905	2.1079	0.4744	0.9099
270	2.1111	5.4920	2.2866	1.1755	164.8718	0.8795	1.9452	0.5141	0.9259
271	4.8977	8.9997	3.5536	1.7548	84.3779	0.7599	2.0251	0.4938	0.9027
272	2.0688	5.6124	2.3941	1.1003	92.7527	0.8254	2.1759	0.4596	0.9423
273	14.8619	17.8584	7.3268	2.5827	147.9343	0.5856	2.8369	0.3525	0.9060
274	5.3621	8.3480	2.7658	2.4685	84.6940	0.9669	1.1204	0.8925	0.9373
275	28.4149	25.6460	10.1995	3.5471	109.3137	0.5429	2.8754	0.3478	0.8884
276	0.9711	3.3874	1.2192	1.0141	45.0006	1.0000	1.2023	0.8318	0.9583
277	0.8022	3.0968	1.1404	0.8957	167.1795	1.0000	1.2733	0.7854	0.9744
278	57.2942	36.4184	15.5741	4.6840	115.4973	0.5428	3.3250	0.3008	0.9144
279	58.9408	30.4742	11.0323	6.8024	129.9888	0.7976	1.6218	0.6166	0.9536
280	49.4833	28.0205	9.5654	6.5866	93.5235	0.7920	1.4523	0.6886	0.9536
281	1.7733	4.6701	1.7291	1.3058	98.6489	1.0000	1.3241	0.7552	0.9438
282	177.3714	77.4314	19.4119	11.6339	84.3826	0.3718	1.6686	0.5993	0.8725
283	80.3048	55.4392	15.0726	6.7836	48.1513	0.3283	2.2219	0.4501	0.8181
284	8.3598	13.2090	5.2376	2.0322	94.0236	0.6021	2.5773	0.3880	0.8939
285	20.3084	19.3320	7.1140	3.6347	54.8211	0.6829	1.9572	0.5109	0.9286
286	1.0978	3.6780	1.3393	1.0436	72.8921	1.0000	1.2833	0.7792	0.9286
287	21.8706	20.0336	6.7884	4.1021	72.5231	0.6848	1.6549	0.6043	0.9136
288	51.9321	33.3423	11.2483	5.8784	119.5942	0.5870	1.9135	0.5226	0.9011
289	2.4488	5.5419	1.9111	1.6315	160.7642	1.0000	1.1714	0.8537	0.9206
290	30.6526	23.3504	8.5262	4.5774	54.8757	0.7065	1.8627	0.5369	0.9178
291	46.9078	37.0616	15.7487	3.7924	76.6090	0.4291	4.1527	0.2408	0.9163
292	7.7687	11.4947	4.3098	2.2951	47.2246	0.7389	1.8778	0.5325	0.8889
293	41.5879	32.4620	12.5517	4.2187	95.3849	0.4959	2.9753	0.3361	0.9223
294	10.5553	14.4419	5.5687	2.4134	86.3469	0.6360	2.3074	0.4334	0.9009
295	92.4223	57.3857	21.8638	5.3822	66.7736	0.3527	4.0622	0.2462	0.8871
296	70.5517	33.0688	10.8764	8.2591	122.4951	0.8107	1.3169	0.7594	0.9396
297	82.5425	47.2030	14.5501	7.2231	69.9804	0.4655	2.0144	0.4964	0.8974
298	34.1992	34.2639	9.9035	4.3968	129.2957	0.3661	2.2524	0.4440	0.7287
299	9.4576	12.9683	5.0171	2.4001	110.3634	0.7067	2.0903	0.4784	0.8996
300	46.8656	41.2295	8.0159	7.4441	158.0411	0.3465	1.0768	0.9287	0.7129
301	5.6999	9.6308	3.8462	1.8869	117.2597	0.7722	2.0384	0.4906	0.9215
302	122.1882	92.0657	17.0441	9.1278	120.2383	0.1812	1.8673	0.5355	0.7893
303	0.3800	1.9843	0.6956	0.6956	0.0000	1.0000	1.0000	1.0000	1.0000
304	32.3415	30.5069	12.5521	3.2806	78.3757	0.4367	3.8261	0.2614	0.8709
305	33.1014	33.5211	13.9317	3.0252	121.9407	0.3702	4.6053	0.2171	0.7836
306	14.1863	18.7010	7.4940	2.4103	97.3303	0.5097	3.1091	0.3216	0.8550
307	4.6021	8.4684	2.9779	1.9677	65.5888	0.8064	1.5134	0.6608	0.8934
308	29.3438	23.5413	7.9975	4.6717	100.8333	0.6654	1.7119	0.5841	0.9044
309	47.3722	33.4249	13.9444	4.3255	91.3897	0.5328	3.2238	0.3102	0.9212
310	16.7618	22.4082	9.3213	2.2896	146.7976	0.4195	4.0712	0.2456	0.8086
311	4.9821	9.8010	4.1002	1.5471	34.2961	0.6518	2.6503	0.3773	0.8676
312	11.9064	21.6155	10.4551	1.4500	39.9386	0.3202	7.2105	0.1387	0.7392
313	159.2585	92.5628	18.5141	10.9524	132.0149	0.2336	1.6904	0.5916	0.8516
314	12.6241	17.8791	7.0121	2.2922	100.4251	0.4963	3.0591	0.3269	0.8567
315	1.3511	4.2591	1.6420	1.0476	30.7048	0.9359	1.5674	0.6380	0.8889
316	2.6177	6.2434	2.3953	1.3915	71.3200	0.8439	1.7215	0.5809	0.8857
317	13.3419	13.6200	4.5730	3.7147	18.0270	0.9038	1.2311	0.8123	0.9504
318	7.5576	12.1962	4.8882	1.9686	116.4747	0.6385	2.4831	0.4027	0.8818
319	37.6613	32.6030	13.8165	3.4706	91.8622	0.4452	3.9810	0.2512	0.8938
320	154.7408	109.4462	21.1220	9.3278	122.9795	0.1623	2.2644	0.4416	0.7565
321	66.8784	48.6852	10.6225	8.0162	151.3826	0.3546	1.3251	0.7546	0.8430
322	18.8307	24.0228	10.3181	2.3237	17.8451	0.4100	4.4404	0.2252	0.8694
323	39.4346	32.3295	13.7299	3.6570	153.7094	0.4741	3.7545	0.2663	0.8644
324	20.4351	19.1618	7.0220	3.7053	65.3599	0.6994	1.8951	0.5277	0.9326
325	180.5380	108.7361	18.1393	12.6724	85.0022	0.1919	1.4314	0.6986	0.8249
326	16.1707	18.4603	6.5400	3.1482	74.2671	0.5963	2.0774	0.4814	0.8835
327	4.5177	8.0575	2.9616	1.9422	46.6673	0.8744	1.5248	0.6558	0.9185
328	22.6306	18.8506	5.8009	4.9672	162.2086	0.8003	1.1678	0.8563	0.9289
329	14.5241	16.3556	6.2980	2.9363	27.7677	0.6823	2.1449	0.4662	0.9198
330	93.5622	48.2949	14.9902	7.9470	178.6328	0.5041	1.8863	0.5301	0.8887
331	86.3424	38.3236	12.0626	9.1137	106.3210	0.7388	1.3236	0.7555	0.9459
332	6.0376	9.1700	3.2249	2.3838	76.8956	0.9023	1.3529	0.7392	0.9316
333	125.2282	81.3722	27.0813	5.8877	53.9699	0.2377	4.5997	0.2174	0.8104
334	53.8743	28.7926	9.6932	7.0766	122.6434	0.8166	1.3698	0.7301	0.9427
335	11.9486	14.7823	5.6390	2.6979	62.7840	0.6871	2.0902	0.4784	0.9129
336	61.3052	32.6116	9.6875	8.0574	24.2286	0.7244	1.2023	0.8317	0.9305
337	2.5333	5.9528	2.4146	1.3358	149.1041	0.8984	1.8075	0.5532	0.9231
338	17.0574	16.7666	5.0284	4.3191	0.1553	0.7625	1.1642	0.8589	0.9213
339	13.8486	16.1356	6.5072	2.7097	88.1314	0.6684	2.4015	0.4164	0.9252
340	19.6751	18.3193	6.7171	3.7295	83.9409	0.7367	1.8011	0.5552	0.8996
341	5.2354	8.4684	3.1245	2.1335	87.4856	0.9174	1.4645	0.6828	0.9502
342	61.8963	31.4578	10.0929	7.8084	14.8189	0.7860	1.2926	0.7736	0.9391
343	1.0555	3.5576	1.3281	1.0119	114.9724	1.0000	1.3125	0.7619	0.9259
344	75.1960	39.7474	13.0210	7.3529	81.6571	0.5981	1.7709	0.5647	0.8881
345	11.7375	13.2881	4.7499	3.1463	38.3962	0.8353	1.5097	0.6624	0.9130
346	36.8591	30.8559	11.6104	4.0421	143.5949	0.4865	2.8724	0.3481	0.8783
347	3.7577	7.4058	2.9066	1.6460	143.7071	0.8610	1.7658	0.5663	0.8990
348	22.7150	19.8427	6.0235	4.8014	42.0033	0.7250	1.2545	0.7971	0.9197
349	95.6311	54.5796	11.7335	10.3772	21.7054	0.4034	1.1307	0.8844	0.8720
350	6.1643	9.3402	3.5304	2.2232	159.9976	0.8879	1.5880	0.6297	0.9270
351	90.1001	40.1462	11.8726	9.6625	87.8584	0.7025	1.2287	0.8138	0.9407
352	62.1074	32.6116	12.1117	6.5290	99.0154	0.7339	1.8551	0.5391	0.9457
353	47.8789	40.3371	9.2202	6.6117	46.0220	0.3698	1.3945	0.7171	0.8293
354	2.9977	6.3139	2.2161	1.7223	89.7427	0.9449	1.2867	0.7772	0.9530
355	53.3676	30.7975	10.2229	6.6468	104.6510	0.7071	1.5380	0.6502	0.9156
356	39.5191	30.9677	10.8982	4.6170	157.2964	0.5178	2.3604	0.4237	0.9226
357	11.8642	13.7197	4.2057	3.5918	80.3940	0.7921	1.1709	0.8540	0.9109
358	5.6154	9.4605	3.7470	1.9081	158.4706	0.7884	1.9637	0.5092	0.9301
359	31.5393	24.5541	9.4075	4.2686	156.7828	0.6574	2.2039	0.4537	0.9251
360	0.3800	1.9843	0.6956	0.6956	0.0000	1.0000	1.0000	1.0000	1.0000
361	4.2221	7.6465	2.8238	1.9038	153.2679	0.9074	1.4833	0.6742	0.9217
362	1.1822	4.1388	1.7659	0.8524	143.0176	0.8673	2.0718	0.4827	0.8750
363	32.3415	27.6302	11.1111	3.7061	110.0703	0.5324	2.9981	0.3335	0.9108
364	14.1441	18.7010	7.1338	2.5244	2.1542	0.5082	2.8259	0.3539	0.8171
365	30.3993	32.4705	12.7908	3.0261	111.8631	0.3623	4.2269	0.2366	0.7611
366	22.5884	21.3370	9.0776	3.1683	80.4668	0.6235	2.8651	0.3490	0.9280
367	21.2373	19.9631	7.3966	3.6557	23.4386	0.6697	2.0233	0.4942	0.8887
368	2.0266	5.2014	1.9925	1.2951	10.9434	0.9413	1.5385	0.6500	0.9505
369	95.3778	40.0173	12.6568	9.5947	50.3117	0.7484	1.3191	0.7581	0.9615
370	24.7839	24.3219	8.9689	3.5183	46.3026	0.5265	2.5492	0.3923	0.8935
371	5.1088	8.4684	2.8550	2.2783	95.4008	0.8952	1.2531	0.7980	0.9272
372	4.4755	8.8587	3.8703	1.4723	129.1549	0.7166	2.6288	0.3804	0.9060
373	17.6485	18.1989	7.0427	3.1906	51.4059	0.6696	2.2073	0.4530	0.9167
374	11.6531	14.4006	5.8989	2.5152	133.4697	0.7061	2.3453	0.4264	0.9005
375	82.6692	45.5969	15.5449	6.7712	136.9408	0.4997	2.2957	0.4356	0.8955
376	31.8770	24.0726	7.4919	5.4175	153.2512	0.6913	1.3829	0.7231	0.9207
377	19.5062	22.1176	8.2361	3.0155	149.1397	0.5011	2.7312	0.3661	0.7662
378	8.4442	11.7853	4.2599	2.5239	137.1905	0.7640	1.6878	0.5925	0.9132
379	0.6755	2.8062	0.9274	0.9274	0.0000	1.0000	1.0000	1.0000	1.0000
380	2.1955	5.7826	2.4639	1.1345	163.6289	0.8251	2.1717	0.4605	0.9204
381	21.1106	25.6958	9.4361	2.8485	69.9281	0.4018	3.3127	0.3019	0.8244
382	46.4011	33.0019	11.0322	5.3552	172.0473	0.5354	2.0601	0.4854	0.8863
383	19.5062	18.5600	5.9969	4.1415	113.8391	0.7116	1.4480	0.6906	0.9068
384	2.6599	6.5340	2.6962	1.2561	58.4260	0.7829	2.1465	0.4659	0.8811
385	4.5177	8.1073	3.0519	1.8847	41.0488	0.8637	1.6193	0.6175	0.9068
386	88.1579	41.3499	15.9554	7.0350	103.4342	0.6479	2.2680	0.4409	0.9532
387	32.5948	22.9188	7.6747	5.4075	170.4253	0.7798	1.4193	0.7046	0.9375
388	65.1896	60.6406	11.1807	7.4237	61.1785	0.2228	1.5061	0.6640	0.6116
389	23.9394	26.1566	9.1903	3.3166	100.6476	0.4397	2.7710	0.3609	0.8158
390	12.9197	15.9240	6.2342	2.6387	142.9216	0.6403	2.3626	0.4233	0.8793
391	3.1244	6.6045	2.4724	1.6090	20.1552	0.9001	1.5366	0.6508	0.9427
392	104.8353	64.2103	14.2832	9.3453	16.1027	0.3195	1.5284	0.6543	0.8470
393	6.2910	9.2903	3.0535	2.6232	123.5074	0.9159	1.1641	0.8591	0.9521
394	15.8752	20.7643	7.6505	2.6420	164.5260	0.4627	2.8957	0.3453	0.7891
395	40.4057	27.1780	8.5288	6.0321	41.8116	0.6874	1.4139	0.7073	0.9149
396	43.5723	34.2846	11.5068	4.8213	162.7547	0.4658	2.3867	0.4190	0.8647
397	11.9908	13.5993	4.9521	3.0830	87.7208	0.8148	1.6063	0.6226	0.9311
398	33.9036	36.2568	15.9513	2.7062	139.5170	0.3241	5.8943	0.1697	0.8091
399	126.2415	67.1077	19.3277	8.3163	85.0240	0.3523	2.3241	0.4303	0.7846
400	40.4057	24.9651	8.7716	5.8651	4.1727	0.8147	1.4956	0.6686	0.9475
401	0.6333	2.6858	0.9573	0.8423	45.0006	1.0000	1.1366	0.8798	0.9677
402	15.5796	19.8427	6.2029	3.1980	57.3170	0.4972	1.9396	0.5156	0.7062
403	1.3511	3.9685	1.3932	1.2347	141.7823	1.0000	1.1284	0.8862	0.9412
404	34.4525	22.9103	6.9550	6.3072	106.3829	0.8248	1.1027	0.9069	0.9331
405	2.4911	6.6045	2.8742	1.1035	82.7837	0.7176	2.6045	0.3839	0.8741
406	1.7311	4.7905	1.7596	1.2526	173.4278	0.9479	1.4047	0.7119	0.9318
407	7.7687	10.5025	3.7645	2.6275	43.5644	0.8851	1.4327	0.6980	0.9293
408	32.7215	22.6902	7.2893	5.7155	102.0827	0.7987	1.2754	0.7841	0.9343
409	1.7311	4.7905	1.7561	1.2551	72.2071	0.9479	1.3992	0.7147	0.9318
410	118.8105	59.2582	14.6272	10.3420	150.2174	0.4252	1.4144	0.7070	0.8769
411	26.8105	21.1461	7.3972	4.6147	102.6395	0.7534	1.6030	0.6238	0.9366
412	4.0955	7.6465	2.9537	1.7654	143.3864	0.8802	1.6731	0.5977	0.9194
413	102.7242	44.1853	15.3632	8.5134	137.1201	0.6612	1.8046	0.5541	0.9223
414	0.7600	2.9764	1.0990	0.8805	90.0000	1.0000	1.2483	0.8011	0.9474
415	29.1749	23.9523	6.9494	5.3453	96.9186	0.6390	1.3001	0.7692	0.8741
416	3.7999	7.3559	2.6243	1.8436	151.5442	0.8825	1.4235	0.7025	0.9137
417	96.3911	72.7165	16.9499	7.2407	72.0582	0.2291	2.3409	0.4272	0.7789
418	57.3364	53.5547	18.0805	4.0377	127.4661	0.2512	4.4779	0.2233	0.7470
419	29.0060	23.3504	8.9016	4.1489	105.4556	0.6685	2.1456	0.4661	0.9284
420	141.5256	60.1919	20.5497	8.7688	69.9340	0.4909	2.3435	0.4267	0.9314
421	69.5806	46.7422	16.2617	5.4479	82.8159	0.4002	2.9849	0.3350	0.8488
422	6.4176	10.1621	3.8840	2.1038	90.2085	0.7809	1.8462	0.5417	0.9048
423	16.7196	22.6988	7.6454	2.7844	64.0248	0.4078	2.7458	0.3642	0.6816
424	4.4755	9.5104	4.1137	1.3852	119.5979	0.6218	2.9697	0.3367	0.8618
425	75.0271	36.5096	12.3142	7.7575	140.2955	0.7073	1.5874	0.6300	0.9482
426	1.8577	5.7121	2.5312	0.9345	145.9599	0.7155	2.7086	0.3692	0.8381
427	10.4709	14.9818	6.5268	2.0426	34.7014	0.5862	3.1953	0.3130	0.8763
428	9.7109	11.6150	3.9506	3.1297	113.2285	0.9045	1.2623	0.7922	0.9407
429	51.9321	34.2760	12.7060	5.2040	73.8762	0.5555	2.4416	0.4096	0.9148
430	0.5067	2.3952	0.9274	0.6956	90.0000	1.0000	1.3333	0.7500	1.0000
431	55.9853	32.2505	11.5765	6.1575	143.8516	0.6764	1.8801	0.5319	0.9348
432	1.3933	4.3795	1.8285	0.9702	163.9504	0.9129	1.8846	0.5306	0.9167
433	67.8495	41.6405	15.4399	5.5951	75.3058	0.4917	2.7595	0.3624	0.8852
434	37.8302	28.6017	9.0178	5.3413	15.1738	0.5811	1.6883	0.5923	0.8269
435	12.3708	13.9604	5.0112	3.1432	87.3852	0.7976	1.5943	0.6272	0.9346
436	2.9555	6.3139	2.1837	1.7232	161.2896	0.9316	1.2672	0.7891	0.9524
437	3.2510	7.1152	2.9067	1.4241	126.3679	0.8070	2.0412	0.4899	0.9006
438	18.8729	17.5180	5.9109	4.0653	136.7356	0.7728	1.4540	0.6878	0.9169
439	25.8394	26.6673	9.0420	3.6386	51.1186	0.4566	2.4850	0.4024	0.8287
440	15.6641	20.2743	8.2859	2.4070	71.6483	0.4789	3.4424	0.2905	0.8719
441	7.8531	13.7489	6.1456	1.6270	139.7835	0.5221	3.7773	0.2647	0.8571
442	63.3741	38.5644	11.8405	6.8148	170.1905	0.5355	1.7375	0.5756	0.8913
443	2.3644	5.8324	2.3853	1.2621	149.8358	0.8734	1.8899	0.5291	0.9032
444	102.4709	43.5336	16.3591	7.9754	107.1617	0.6795	2.0512	0.4875	0.9270
445	0.3800	1.9843	0.6956	0.6956	0.0000	1.0000	1.0000	1.0000	1.0000
446	117.6283	45.7088	14.1407	10.5913	167.6701	0.7075	1.3351	0.7490	0.9366
447	1.5200	4.2591	1.5148	1.2776	107.0294	1.0000	1.1857	0.8434	0.9351
448	4.7710	8.3480	2.9936	2.0292	109.4968	0.8603	1.4753	0.6778	0.9040
449	94.2800	52.7036	12.2740	9.7801	119.1393	0.4265	1.2550	0.7968	0.8588
450	36.2680	32.5824	10.7714	4.2871	98.5966	0.4293	2.5125	0.3980	0.8430
451	4.3488	8.7590	3.6345	1.5235	158.0574	0.7123	2.3857	0.4192	0.8803
452	26.0927	28.8424	12.3165	2.6974	65.2438	0.3942	4.5661	0.2190	0.8524
453	0.9289	3.3874	1.3503	0.8758	102.5574	1.0000	1.5418	0.6486	0.9565
454	26.8949	27.3311	11.7853	2.9056	89.0718	0.4524	4.0560	0.2465	0.8890
455	8.4442	12.2169	4.7349	2.2707	73.5109	0.7110	2.0852	0.4796	0.9259
456	0.3800	1.9843	0.6956	0.6956	0.0000	1.0000	1.0000	1.0000	1.0000
457	13.9330	22.0677	9.6642	1.8356	151.3142	0.3595	5.2647	0.1899	0.7783
458	35.2547	27.7299	8.6664	5.1795	57.3511	0.5761	1.6732	0.5977	0.8644
459	8.9931	14.8115	6.5962	1.7359	148.0088	0.5151	3.7998	0.2632	0.8857
460	9.9642	17.8584	7.5660	1.6768	151.4122	0.3926	4.5121	0.2216	0.8096
461	0.9289	3.3874	1.2156	0.9729	45.0005	1.0000	1.2495	0.8003	0.9565
462	8.0220	11.1542	3.8300	2.6668	96.2484	0.8102	1.4362	0.6963	0.9223
463	2.0688	5.2014	1.7879	1.4733	70.2408	0.9609	1.2136	0.8240	0.9423
464	16.3818	18.8506	6.6231	3.1493	108.4262	0.5793	2.1030	0.4755	0.8613
465	10.0909	13.9604	5.3469	2.4029	104.3301	0.6506	2.2252	0.4494	0.8771
466	0.5067	2.3952	0.9274	0.6956	90.0000	1.0000	1.3333	0.7500	1.0000
467	13.0464	16.2559	6.5920	2.5199	176.2250	0.6204	2.6160	0.3823	0.9102
468	33.7770	40.2873	16.0474	2.6800	114.3977	0.2615	5.9879	0.1670	0.7309
469	6.2065	9.3402	3.4435	2.2949	20.0872	0.8940	1.5005	0.6664	0.9187
470	0.9289	3.2670	1.1413	1.0362	134.9989	1.0000	1.1014	0.9079	0.9362
471	260.8427	122.6587	20.1482	16.4837	141.9252	0.2179	1.2223	0.8181	0.8224
472	32.8059	28.9130	7.1835	5.8147	71.5625	0.4931	1.2354	0.8095	0.8418
473	27.4438	24.7037	9.0756	3.8502	13.7842	0.5651	2.3572	0.4242	0.9034
474	40.7857	35.6670	11.5516	4.4955	152.4468	0.4029	2.5696	0.3892	0.8317
475	7.3043	11.7354	4.2499	2.1883	70.5960	0.6665	1.9421	0.5149	0.8439
476	17.5640	17.6882	5.5833	4.0054	152.1061	0.7054	1.3939	0.7174	0.8975
477	24.3616	21.9181	7.5916	4.0858	82.0433	0.6372	1.8580	0.5382	0.9101
478	16.9307	18.6512	7.2341	2.9799	105.7937	0.6116	2.4277	0.4119	0.9124
479	22.0395	20.4445	6.5608	4.2771	145.9756	0.6626	1.5339	0.6519	0.9150
480	45.5145	26.7670	9.9015	5.8527	51.8470	0.7983	1.6918	0.5911	0.9510
481	41.8835	29.1658	12.7193	4.1927	89.7608	0.6187	3.0337	0.3296	0.9511
482	12.6241	14.9525	5.1173	3.1411	12.5063	0.7095	1.6292	0.6138	0.9130
483	54.4232	34.6457	12.6798	5.4649	149.9547	0.5698	2.3202	0.4310	0.8877
484	2.3644	5.7826	2.2149	1.3592	71.8445	0.8886	1.6295	0.6137	0.9180
485	21.1106	19.7430	7.1598	3.7541	2.0808	0.6806	1.9072	0.5243	0.9009
486	19.0418	19.3114	6.2808	3.8602	76.5127	0.6416	1.6271	0.6146	0.8454
487	23.2217	27.2193	11.9394	2.4764	70.8427	0.3939	4.8213	0.2074	0.8416
488	55.4787	49.4864	10.8266	6.5244	51.0364	0.2847	1.6594	0.6026	0.7254
489	47.4989	39.3656	12.5547	4.8171	23.8639	0.3852	2.6063	0.3837	0.6488
490	14.2286	15.4134	5.5785	3.2475	122.2576	0.7526	1.7178	0.5822	0.8939
491	16.8463	18.1490	6.1571	3.4837	34.1817	0.6427	1.7674	0.5658	0.8916
492	30.1460	23.5413	7.6283	5.0316	70.0060	0.6836	1.5161	0.6596	0.9166
493	10.9775	14.2011	5.9147	2.3631	163.5848	0.6840	2.5030	0.3995	0.9187
494	34.2414	33.4128	8.4147	5.1811	57.7779	0.3854	1.6241	0.6157	0.8280
495	25.7972	29.7847	8.5242	3.8533	11.9498	0.3654	2.2122	0.4520	0.8061
496	2.0688	5.0810	1.7468	1.5080	7.6562	1.0000	1.1584	0.8633	0.9423
497	9.4576	12.9184	4.9787	2.4187	179.5364	0.7121	2.0584	0.4858	0.9051
498	25.2061	21.0257	7.6240	4.2095	16.0644	0.7165	1.8111	0.5521	0.9343
499	3.8421	7.3060	2.6655	1.8353	16.0908	0.9045	1.4523	0.6885	0.9430
500	7.8109	11.8850	5.1284	1.9392	138.5005	0.6949	2.6446	0.3781	0.8873
501	2.9977	6.8951	2.7211	1.4027	71.5066	0.7924	1.9399	0.5155	0.9045
502	0.9289	3.3874	1.3250	0.8926	90.0000	1.0000	1.4845	0.6736	0.9565
503	3.7999	7.2355	2.7364	1.7681	169.7466	0.9121	1.5476	0.6462	0.9091
504	31.4548	22.1176	7.1683	5.5870	36.1217	0.8080	1.2830	0.7794	0.9424
505	0.3800	1.9843	0.6956	0.6956	0.0000	1.0000	1.0000	1.0000	1.0000
506	4.1799	8.1778	3.2008	1.6627	123.7184	0.7854	1.9250	0.5195	0.9209
507	1.8155	5.0810	2.0511	1.1270	67.7715	0.8837	1.8199	0.5495	0.9247
508	7.8531	11.1542	4.1030	2.4370	21.2205	0.7932	1.6836	0.5940	0.9140
509	22.7572	24.3839	9.7353	2.9763	82.2243	0.4810	3.2709	0.3057	0.8793
510	3.6732	7.1857	2.6747	1.7486	110.2279	0.8940	1.5296	0.6538	0.9255
511	36.4791	26.8788	7.5871	6.1218	85.5542	0.6345	1.2394	0.8069	0.8666
512	1.6888	4.5497	1.4989	1.4346	144.2771	1.0000	1.0448	0.9571	0.9195
513	11.8642	14.3714	4.8694	3.1022	102.6231	0.7219	1.5697	0.6371	0.8935
514	37.6613	23.4915	7.3617	6.5137	177.1065	0.8576	1.1302	0.8848	0.9489
515	6.6287	9.8010	3.4272	2.4627	34.1495	0.8672	1.3917	0.7186	0.8895
516	25.7127	30.8267	11.4200	2.8668	112.4800	0.3400	3.9836	0.2510	0.7561
517	11.9486	16.2559	6.3933	2.3796	91.4303	0.5682	2.6867	0.3722	0.8789
518	40.7435	26.7086	8.1974	6.3283	138.2782	0.7177	1.2954	0.7720	0.9070
519	32.5526	31.1586	13.3998	3.0931	102.0106	0.4213	4.3321	0.2308	0.8965
520	30.0193	24.2635	10.2944	3.7129	79.9931	0.6408	2.7726	0.3607	0.9361
521	16.9729	18.5308	6.4401	3.3556	176.1928	0.6211	1.9192	0.5211	0.8796
522	50.7921	29.7641	9.6483	6.7028	147.6498	0.7205	1.4394	0.6947	0.9110
523	15.7485	17.5180	5.1400	3.9011	45.8361	0.6449	1.3176	0.7590	0.8545
524	6.5865	9.7305	3.8795	2.1617	40.9000	0.8742	1.7947	0.5572	0.9258
525	6.4598	9.8715	3.4852	2.3600	27.6872	0.8330	1.4768	0.6771	0.9217
526	14.9463	16.4055	5.8650	3.2447	141.3617	0.6979	1.8076	0.5532	0.9171
527	14.4397	16.7872	6.5326	2.8144	176.4967	0.6439	2.3212	0.4308	0.9206
528	0.9289	3.2670	1.1413	1.0362	134.9989	1.0000	1.1014	0.9079	0.9362
529	0.6333	2.6858	0.9573	0.8423	45.0006	1.0000	1.1366	0.8798	0.9677
530	15.1574	16.4760	6.4433	2.9952	94.7194	0.7017	2.1512	0.4649	0.9158
531	25.6283	23.2301	9.1435	3.5688	159.6717	0.5968	2.5621	0.3903	0.9204
532	69.3273	36.3187	11.5628	7.6340	138.3442	0.6605	1.5146	0.6602	0.9274
533	9.8375	14.5209	6.1217	2.0461	52.3941	0.5863	2.9919	0.3342	0.8826
534	13.4264	15.5836	5.9285	2.8835	125.2123	0.6948	2.0560	0.4864	0.9151
535	51.6366	33.4627	10.6505	6.1730	63.2025	0.5795	1.7253	0.5796	0.8983
536	25.2483	21.7771	8.1642	3.9376	8.2411	0.6690	2.0734	0.4823	0.9236
537	17.3529	16.5964	5.8808	3.7570	104.9861	0.7917	1.5653	0.6389	0.9459
538	21.1106	18.8007	5.7885	4.6435	33.8459	0.7505	1.2466	0.8022	0.9328
539	16.8463	20.9965	8.4936	2.5254	8.8360	0.4802	3.3633	0.2973	0.8544
540	14.5241	16.1854	6.2106	2.9776	69.6631	0.6967	2.0858	0.4794	0.8912
541	69.3695	53.8659	10.4536	8.4492	119.1329	0.3004	1.2372	0.8083	0.8150
542	18.0285	20.2451	8.7517	2.6229	92.4207	0.5527	3.3367	0.2997	0.8999
543	2.0688	5.2014	1.8043	1.4599	61.9379	0.9609	1.2359	0.8091	0.9423
544	22.2928	20.6148	7.1889	3.9483	105.3381	0.6592	1.8207	0.5492	0.8987
545	8.2754	11.6649	4.4576	2.3637	135.7777	0.7642	1.8859	0.5303	0.9116
546	2.3222	5.4920	1.8034	1.6395	49.6296	0.9675	1.1000	0.9091	0.9402
547	229.8946	103.9371	25.3701	11.5376	30.4991	0.2674	2.1989	0.4548	0.8492
548	62.8674	31.8310	9.4155	8.5014	52.7014	0.7797	1.1075	0.9029	0.9508
549	157.3163	70.1047	24.2020	8.2762	94.8424	0.4022	2.9243	0.3420	0.9044
550	103.9064	56.1529	16.8857	7.8349	2.2564	0.4141	2.1552	0.4640	0.8704
551	123.1171	77.0169	17.8192	8.7971	82.3624	0.2608	2.0256	0.4937	0.7850
552	21.9550	21.4659	8.6252	3.2410	131.9940	0.5988	2.6613	0.3758	0.8784
553	0.6755	2.8062	0.9274	0.9274	0.0000	1.0000	1.0000	1.0000	1.0000
554	0.6755	2.8062	0.9274	0.9274	0.0000	1.0000	1.0000	1.0000	1.0000
555	27.3594	23.9729	9.8422	3.5394	14.6979	0.5982	2.7808	0.3596	0.9082
556	8.9087	11.6150	4.0057	2.8317	171.4536	0.8298	1.4146	0.7069	0.9095
557	42.3057	26.1360	8.7860	6.1308	24.5479	0.7783	1.4331	0.6978	0.9273
558	4.1377	7.7669	2.7790	1.8958	156.3909	0.8619	1.4659	0.6822	0.9159
559	6.9243	9.7013	3.2846	2.6841	112.1497	0.9245	1.2237	0.8172	0.9452
560	1.9000	5.0312	1.8327	1.3200	167.2313	0.9432	1.3885	0.7202	0.9677
561	52.4810	32.3502	12.2236	5.4666	128.8549	0.6302	2.2361	0.4472	0.9180
562	3.8844	8.2277	3.4316	1.4412	129.3148	0.7211	2.3811	0.4200	0.8889
563	8.5709	10.7433	3.6653	2.9773	68.4590	0.9332	1.2311	0.8123	0.9355
564	24.5728	19.5934	7.0554	4.4344	80.3719	0.8043	1.5911	0.6285	0.9612
565	1.1400	3.6780	1.3254	1.0951	77.5084	1.0000	1.2104	0.8262	0.9474
566	61.4319	37.4519	15.5918	5.0166	66.2279	0.5504	3.1080	0.3217	0.9197
567	1.3089	4.0889	1.5509	1.0745	99.7931	0.9838	1.4434	0.6928	0.9394
568	117.4595	69.6112	15.3510	9.7423	124.1408	0.3046	1.5757	0.6346	0.8437
569	25.2905	21.5072	7.1726	4.4894	74.4988	0.6871	1.5977	0.6259	0.9301
570	2.1955	5.3716	1.9183	1.4572	139.3063	0.9562	1.3164	0.7596	0.9286
571	15.7485	17.1277	5.9782	3.3541	22.1958	0.6746	1.7823	0.5611	0.9176
572	1.5622	5.2014	2.2581	0.8809	105.7882	0.7256	2.5635	0.3901	0.8810
573	18.9573	21.7771	8.6234	2.7990	69.6690	0.5023	3.0808	0.3246	0.8702
574	23.2217	28.9336	11.2833	2.6204	111.8137	0.3486	4.3060	0.2322	0.7812
575	10.1331	14.1100	5.6093	2.3001	130.9668	0.6396	2.4387	0.4100	0.8727
576	9.3309	15.4547	7.1076	1.6715	89.7385	0.4909	4.2522	0.2352	0.8752
577	20.9839	19.5521	5.7178	4.6727	67.2052	0.6898	1.2237	0.8172	0.8907
578	15.8330	17.2274	6.5406	3.0822	106.2031	0.6704	2.1221	0.4712	0.9047
579	4.9821	8.4684	2.9211	2.1716	98.3676	0.8730	1.3451	0.7434	0.9147
580	2.4911	6.3638	2.6395	1.2016	60.1456	0.7730	2.1967	0.4552	0.8806
581	8.0220	12.5780	5.4566	1.8719	98.5993	0.6372	2.9151	0.3430	0.9223
582	1.1822	3.7983	1.3362	1.1265	0.0000	1.0000	1.1861	0.8431	0.9655
583	40.7013	30.2662	12.1278	4.2730	67.9098	0.5583	2.8382	0.3523	0.9301
584	3.7577	7.7669	3.1410	1.5232	112.6214	0.7828	2.0621	0.4849	0.8990
585	3.8844	7.1152	2.4739	1.9991	77.6975	0.9642	1.2375	0.8081	0.9154
586	14.1863	22.3085	5.9461	3.0377	9.6337	0.3582	1.9574	0.5109	0.7450
587	11.3575	13.9106	5.3232	2.7166	1.7846	0.7376	1.9595	0.5103	0.9340
588	19.5062	22.9893	10.5258	2.3596	62.4964	0.4638	4.4609	0.2242	0.8953
589	63.3318	31.8894	11.7778	6.8465	179.0562	0.7826	1.7203	0.5813	0.9575
590	18.5773	21.9060	8.9639	2.6387	47.4272	0.4865	3.3971	0.2944	0.8255
591	69.0317	46.2401	14.8472	5.9199	74.5379	0.4057	2.5080	0.3987	0.8569
592	4.1377	8.5389	3.7213	1.4157	179.0503	0.7131	2.6287	0.3804	0.9159
593	7.0932	10.6934	4.1181	2.1931	107.0920	0.7795	1.8778	0.5325	0.9205
594	35.8880	24.4131	7.2537	6.2994	155.2279	0.7567	1.1515	0.8684	0.9403
595	0.6333	2.6858	0.9573	0.8423	135.0000	1.0000	1.1366	0.8798	0.9677
596	1.0133	3.5077	1.1866	1.0873	45.0013	1.0000	1.0913	0.9164	0.9796
597	63.1207	31.6486	11.2144	7.1665	152.0453	0.7919	1.5649	0.6390	0.9586
598	15.5796	15.8742	5.0401	3.9358	136.3935	0.7769	1.2806	0.7809	0.9260
599	65.7385	45.6005	15.9308	5.2540	105.3024	0.3973	3.0321	0.3298	0.8693
600	3.9266	7.4763	2.8143	1.7765	72.5563	0.8828	1.5842	0.6312	0.9394
601	95.1244	52.2050	14.4080	8.4062	70.1134	0.4386	1.7140	0.5834	0.8588
602	17.3951	18.5600	5.4329	4.0767	161.0428	0.6346	1.3327	0.7504	0.8592
603	2.9133	6.4136	2.4572	1.5095	133.8504	0.8900	1.6278	0.6143	0.8846
604	3.2933	7.1857	2.9281	1.4320	86.5489	0.8015	2.0447	0.4891	0.9123
605	21.6595	19.5023	7.3099	3.7727	42.8992	0.7156	1.9376	0.5161	0.9072
606	2.8288	5.8324	1.9402	1.8564	134.9930	1.0000	1.0451	0.9568	0.9306
607	15.8752	21.4160	9.7573	2.0716	63.3041	0.4350	4.7101	0.2123	0.8228
608	34.5792	22.6282	6.9204	6.3620	58.7432	0.8486	1.0878	0.9193	0.9392
609	2.7866	6.7249	2.8813	1.2314	84.7599	0.7743	2.3398	0.4274	0.9231
610	1.6044	5.2014	2.2593	0.9042	75.1253	0.7452	2.4988	0.4002	0.8941
611	32.6370	28.7840	11.0684	3.7543	166.5258	0.4950	2.9482	0.3392	0.8115
612	29.0482	29.2035	6.3633	5.8123	119.8372	0.4280	1.0948	0.9134	0.8457
613	60.2919	43.6540	11.8471	6.4797	140.6776	0.3976	1.8283	0.5469	0.7909
614	1.1400	3.6780	1.3254	1.0951	12.4916	1.0000	1.2104	0.8262	0.9474
615	10.9353	13.8899	4.8914	2.8465	40.8902	0.7123	1.7184	0.5819	0.8662
616	7.0087	9.9214	3.6900	2.4184	57.0225	0.8948	1.5258	0.6554	0.9379
617	0.9711	3.5077	1.3631	0.9071	96.1612	0.9918	1.5027	0.6655	0.9787
618	4.9821	10.9135	4.8798	1.2999	61.1479	0.5256	3.7539	0.2664	0.8489
619	2.8710	6.1935	2.2038	1.6587	82.6852	0.9405	1.3286	0.7527	0.9379
620	19.1262	24.2429	6.9740	3.4919	133.9749	0.4090	1.9972	0.5007	0.6853
621	2.2377	5.3218	1.8089	1.5751	99.4485	0.9929	1.1484	0.8708	0.9725
622	15.1152	15.8948	5.3461	3.5998	151.7458	0.7518	1.4851	0.6734	0.8872
623	1.3511	4.0889	1.5470	1.1120	84.0162	1.0000	1.3912	0.7188	0.9552
624	23.4750	31.1259	15.0596	1.9847	55.2205	0.3045	7.5877	0.1318	0.8547
625	1.7733	5.1309	2.1634	1.0436	42.6463	0.8465	2.0730	0.4824	0.8936
626	10.3864	14.8528	5.8373	2.2655	4.2687	0.5916	2.5766	0.3881	0.8849
627	4.4332	8.0076	3.0190	1.8697	1.9746	0.8688	1.6147	0.6193	0.9375
628	8.7398	13.0388	5.5733	1.9966	172.1819	0.6460	2.7913	0.3583	0.9079
629	23.0106	23.5413	8.9804	3.2624	156.9796	0.5218	2.7527	0.3633	0.8283
630	10.5975	12.6777	3.9331	3.4307	17.6804	0.8286	1.1465	0.8723	0.9331
631	10.5131	14.6620	6.1436	2.1788	70.8377	0.6145	2.8197	0.3546	0.9188
632	5.4888	9.2697	3.8182	1.8303	130.9960	0.8027	2.0861	0.4794	0.9059
633	5.1510	8.2277	2.7912	2.3497	108.5988	0.9562	1.1879	0.8418	0.9278
634	1.1400	3.9685	1.6390	0.8856	64.9028	0.9096	1.8508	0.5403	0.9000
635	4.1377	7.5966	2.8103	1.8746	78.8242	0.9010	1.4991	0.6671	0.9378
636	12.8775	16.4055	5.4868	2.9883	80.5460	0.6013	1.8361	0.5446	0.8266
637	41.5035	24.5420	7.6796	6.8810	72.6931	0.8659	1.1161	0.8960	0.9572
638	111.0840	79.7768	13.7868	10.2589	9.3152	0.2193	1.3439	0.7441	0.8270
639	7.0932	10.4527	3.3977	2.6581	102.2179	0.8158	1.2782	0.7823	0.9155
640	80.6848	42.7651	18.6766	5.5005	7.7303	0.5544	3.3954	0.2945	0.9512
641	32.8059	24.9943	8.0230	5.2063	90.8257	0.6599	1.5410	0.6489	0.8638
642	39.2657	27.0198	8.7407	5.7198	61.2100	0.6759	1.5281	0.6544	0.9203
643	5.0665	11.4655	5.1893	1.2431	168.6121	0.4843	4.1745	0.2396	0.8727
644	0.3800	1.9843	0.6956	0.6956	0.0000	1.0000	1.0000	1.0000	1.0000
645	7.1354	10.0916	3.6138	2.5140	78.6338	0.8805	1.4374	0.6957	0.9286
646	0.9711	3.3874	1.2192	1.0141	45.0006	1.0000	1.2023	0.8318	0.9583
647	42.7279	29.6644	10.4818	5.1902	30.0937	0.6102	2.0195	0.4952	0.8751
648	48.6811	28.6516	10.4455	5.9339	136.5643	0.7452	1.7603	0.5681	0.9224
649	5.4043	9.8216	4.1375	1.6631	169.2830	0.7040	2.4878	0.4020	0.9309
650	16.6774	18.3898	7.4206	2.8615	111.1015	0.6197	2.5933	0.3856	0.9218
651	4.8977	8.9997	3.8878	1.6040	173.0470	0.7599	2.4239	0.4126	0.9243
652	26.9794	20.0542	7.1297	4.8180	86.7021	0.8430	1.4798	0.6758	0.9609
653	5.0665	9.4107	3.8600	1.6712	10.7838	0.7189	2.3097	0.4330	0.9125
654	1.3511	4.0889	1.3932	1.2347	128.2177	1.0000	1.1284	0.8862	0.9412
655	19.3373	23.1097	9.8934	2.4886	60.6315	0.4550	3.9755	0.2515	0.8458
656	25.5861	20.4445	7.3052	4.4595	141.1203	0.7692	1.6381	0.6104	0.9245
657	6.1221	10.6436	4.6378	1.6807	7.1760	0.6791	2.7595	0.3624	0.9062
658	6.7554	10.2326	4.1256	2.0848	4.2261	0.8108	1.9788	0.5053	0.9496
659	20.8573	26.0071	10.1270	2.6223	173.9078	0.3875	3.8618	0.2589	0.7841
660	2.6599	6.1230	2.3507	1.4408	50.9328	0.8916	1.6315	0.6129	0.9000
661	13.8486	14.7617	4.9317	3.5753	136.7986	0.7986	1.3794	0.7250	0.9213
662	41.4190	26.6587	8.8520	5.9576	1.2282	0.7324	1.4858	0.6730	0.9361
663	22.0395	18.5101	5.9254	4.7358	0.5590	0.8083	1.2512	0.7992	0.9110
664	4.2643	9.8010	4.4219	1.2279	120.0425	0.5579	3.6012	0.2777	0.8707
665	7.1776	15.9240	7.1688	1.2748	57.9574	0.3557	5.6234	0.1778	0.7328
666	11.7797	14.7823	5.2426	2.8609	148.9252	0.6774	1.8325	0.5457	0.8857
667	1.8577	5.3716	2.1943	1.0780	29.3264	0.8091	2.0356	0.4913	0.8800
668	14.6508	15.2638	6.0440	3.0864	96.3752	0.7902	1.9583	0.5107	0.9468
669	18.7884	18.6305	6.9702	3.4321	149.2738	0.6802	2.0309	0.4924	0.9339
670	4.1377	7.7669	2.9332	1.7961	94.4299	0.8619	1.6331	0.6123	0.9202
671	1.0978	3.5576	1.2862	1.0867	90.0000	1.0000	1.1835	0.8449	0.9286
672	23.6017	21.4367	6.7572	4.4472	156.2607	0.6454	1.5194	0.6581	0.8958
673	33.4814	27.4892	7.2635	5.8691	179.9541	0.5568	1.2376	0.8080	0.8592
674	35.5081	26.0363	8.6000	5.2570	115.7349	0.6582	1.6359	0.6113	0.8684
675	0.3800	1.9843	0.6956	0.6956	0.0000	1.0000	1.0000	1.0000	1.0000
676	29.0060	24.1432	9.2620	3.9874	160.3634	0.6253	2.3228	0.4305	0.9284
677	1.6888	4.6701	1.5048	1.4289	124.5232	0.9731	1.0531	0.9496	0.9091
678	33.4392	26.6381	8.1743	5.2085	27.3653	0.5922	1.5694	0.6372	0.8718
679	1.4777	4.2591	1.5907	1.1828	59.0928	1.0000	1.3449	0.7436	0.9333
680	17.5640	16.7167	6.1997	3.6071	10.2461	0.7898	1.7187	0.5818	0.9401
681	31.3704	20.9759	6.7494	5.9179	163.7477	0.8960	1.1405	0.8768	0.9618
682	13.0886	14.3215	5.3176	3.1339	110.6042	0.8019	1.6968	0.5893	0.9495
683	42.9390	36.0986	10.1652	5.3783	160.2574	0.4141	1.8900	0.5291	0.8129
684	9.2042	13.6200	5.4969	2.1319	175.9256	0.6235	2.5784	0.3878	0.9027
685	0.5067	2.3952	0.9274	0.6956	90.0000	1.0000	1.3333	0.7500	1.0000
686	20.9839	19.1412	6.7489	3.9588	136.7869	0.7197	1.7048	0.5866	0.9281
687	30.0615	26.9080	10.8023	3.5433	150.1372	0.5217	3.0487	0.3280	0.9036
688	7.0087	12.1670	5.3627	1.6640	175.4283	0.5950	3.2227	0.3103	0.9022
689	6.5865	14.1100	6.5604	1.2783	55.1679	0.4157	5.1321	0.1949	0.7879
690	8.4865	12.5780	5.4425	1.9853	10.5283	0.6741	2.7414	0.3648	0.9199
691	2.7866	6.3139	2.4100	1.4722	7.5111	0.8784	1.6370	0.6109	0.9362
692	7.0509	15.9653	5.4669	1.6422	122.7678	0.3476	3.3291	0.3004	0.6106
693	1.1822	4.0391	1.6230	0.9274	0.0000	0.9106	1.7500	0.5714	1.0000
694	7.0932	10.4527	4.1005	2.2025	167.7252	0.8158	1.8617	0.5371	0.9205
695	70.6783	35.1564	10.7622	8.3617	99.1276	0.7186	1.2871	0.7769	0.9588
696	1.7733	4.6701	1.5414	1.4648	147.8222	1.0000	1.0523	0.9503	0.9333
697	2.0266	6.2434	2.7326	0.9443	122.1562	0.6533	2.8937	0.3456	0.8348
698	1.3089	4.2591	1.6501	1.0099	29.2691	0.9067	1.6339	0.6120	0.8857
699	30.7371	28.4728	11.4023	3.4323	171.2011	0.4764	3.3221	0.3010	0.8677
700	4.1799	10.3530	4.6965	1.1332	168.7087	0.4901	4.1445	0.2413	0.8082
701	6.5443	11.2746	4.2279	1.9708	65.9265	0.6470	2.1453	0.4661	0.7949
702	26.2616	33.3630	6.2230	5.3732	176.9935	0.2965	1.1581	0.8635	0.6565
703	47.4567	31.9392	11.2993	5.3476	40.9624	0.5846	2.1130	0.4733	0.9324
704	21.4906	20.5151	8.0261	3.4092	111.3541	0.6417	2.3542	0.4248	0.8761
705	6.4176	9.8715	3.5561	2.2978	98.0258	0.8276	1.5476	0.6462	0.9212
706	130.9702	55.6422	14.1197	11.8102	55.9517	0.5316	1.1955	0.8364	0.8542
707	4.1799	9.2405	4.0417	1.3168	79.4367	0.6152	3.0694	0.3258	0.8761
708	2.4911	5.7121	2.1348	1.4857	161.5103	0.9594	1.4369	0.6959	0.8939
709	14.5241	15.4340	4.5173	4.0938	32.1135	0.7662	1.1035	0.9062	0.9017
710	106.7775	43.0144	12.6354	10.7597	39.7573	0.7252	1.1743	0.8516	0.9490
711	20.9417	18.8919	6.2022	4.2991	45.5622	0.7373	1.4427	0.6932	0.8937
712	1.3089	3.9685	1.3277	1.2552	59.0362	1.0000	1.0578	0.9454	0.9254
713	19.7173	18.7010	5.6770	4.4222	47.5142	0.7085	1.2838	0.7790	0.8998
714	22.8417	23.4708	5.6236	5.1716	127.1007	0.5211	1.0874	0.9196	0.7442
715	1.9844	5.0810	1.8618	1.3571	28.5045	0.9659	1.3719	0.7289	0.9307
716	25.9238	31.0176	7.4018	4.4594	102.7579	0.3386	1.6598	0.6025	0.7506
717	35.0858	24.0933	8.1185	5.5026	175.1114	0.7595	1.4754	0.6778	0.9541
718	2.1955	5.9030	2.3907	1.1693	12.4927	0.7918	2.0445	0.4891	0.9286
719	3.1244	6.9948	2.9716	1.3387	145.4388	0.8025	2.2198	0.4505	0.8810
720	12.5819	13.6492	5.0498	3.1724	149.9104	0.8487	1.5918	0.6282	0.9226
721	73.1272	46.4224	13.3968	6.9501	149.7502	0.4264	1.9276	0.5188	0.7804
722	1.7733	5.2513	2.1403	1.0549	133.2363	0.8081	2.0288	0.4929	0.8660
723	5.7843	12.6570	5.9371	1.2405	59.8852	0.4537	4.7862	0.2089	0.8379
724	1.0555	3.5576	1.2857	1.0453	8.5355	1.0000	1.2299	0.8130	0.9091
725	1.0555	3.7983	1.5709	0.8555	169.2727	0.9194	1.8361	0.5446	0.9434
726	14.1441	15.4839	5.1601	3.4900	114.9359	0.7414	1.4785	0.6763	0.9216
727	0.9711	3.3874	1.2192	1.0141	134.9994	1.0000	1.2023	0.8318	0.9583
728	4.8554	8.5389	3.3127	1.8662	78.8314	0.8368	1.7751	0.5633	0.9544
729	11.7797	13.7902	4.7178	3.1791	11.9000	0.7784	1.4840	0.6738	0.9193
730	2.0266	5.0810	1.8433	1.3998	61.1146	0.9865	1.3168	0.7594	0.9412
731	3.5044	6.9450	2.3795	1.8752	62.2590	0.9130	1.2689	0.7881	0.9071
732	8.6976	11.9761	4.6635	2.3746	8.4611	0.7620	1.9639	0.5092	0.9196
733	7.8531	10.5025	3.9584	2.5260	126.2614	0.8947	1.5670	0.6381	0.9394
734	6.2487	9.8010	3.6597	2.1740	134.5032	0.8175	1.6834	0.5940	0.9108
735	0.8866	3.1466	1.0625	1.0625	0.0000	1.0000	1.0000	1.0000	0.9130
736	3.1244	6.6045	2.4257	1.6399	101.0778	0.9001	1.4792	0.6761	0.9367
737	4.7710	8.3979	3.3248	1.8271	144.0427	0.8501	1.8198	0.5495	0.9040
738	1.4355	4.2093	1.4441	1.2657	45.0012	1.0000	1.1410	0.8765	0.9714
739	1.7311	4.9108	2.0346	1.0833	171.1749	0.9020	1.8782	0.5324	0.9535
