# Supplementary material for: Visualization of porosity and pore size gradients in electrospun scaffolds using laser metrology
Source: PLoS One. 2023 Mar 9;18(3):e0282903. doi: 10.1371/journal.pone.0282903 (PMC9997878; doi:10.1371/journal.pone.0282903)
Supplement: S1 Data — (GZ) [file pone.0282903.s002.gz › data/PoreDiameter/RPM2000 (4)_T8.tif.csv]

	Area	Perim.	Major	Minor	Angle	Circ.	AR	Round	Solidity
1	35.6769	31.1672	8.9710	5.0635	38.1157	0.4615	1.7717	0.5644	0.8676
2	79.7981	36.1193	12.1481	8.3636	10.4582	0.7686	1.4525	0.6885	0.9604
3	1.3511	4.0889	1.5470	1.1120	174.0162	1.0000	1.3912	0.7188	0.9552
4	61.5163	51.2919	13.0420	6.0056	45.2826	0.2938	2.1716	0.4605	0.6928
5	107.9597	42.2715	14.9937	9.1677	55.7522	0.7592	1.6355	0.6114	0.9631
6	14.9463	21.6774	5.3519	3.5558	99.1985	0.3997	1.5051	0.6644	0.7003
7	66.8362	33.5830	11.8916	7.1562	152.0881	0.7447	1.6617	0.6018	0.9409
8	67.4695	40.7687	14.0227	6.1261	169.2525	0.5101	2.2890	0.4369	0.8763
9	1.1400	3.6780	1.3254	1.0951	102.4916	1.0000	1.2104	0.8262	0.9474
10	22.0817	22.5698	10.0680	2.7925	165.5545	0.5447	3.6053	0.2774	0.9104
11	6.6710	10.2326	3.9634	2.1430	11.3197	0.8006	1.8494	0.5407	0.9433
12	27.9082	28.8923	11.2336	3.1632	65.0598	0.4201	3.5513	0.2816	0.8110
13	66.2873	34.0852	10.6735	7.9074	137.5067	0.7170	1.3498	0.7408	0.9036
14	9.8798	12.4370	4.5553	2.7615	4.5694	0.8027	1.6496	0.6062	0.9323
15	2.1533	5.2014	1.8051	1.5188	21.8616	1.0000	1.1885	0.8414	0.9623
16	5.3199	8.7590	3.1761	2.1326	163.8020	0.8714	1.4893	0.6714	0.9265
17	15.7063	17.3684	5.8460	3.4208	104.1907	0.6543	1.7090	0.5851	0.8621
18	10.2598	13.4291	5.1888	2.5176	105.8007	0.7149	2.0611	0.4852	0.9135
19	20.2240	19.4816	7.9376	3.2440	132.5415	0.6696	2.4468	0.4087	0.9256
20	8.6131	11.0339	3.9203	2.7974	176.9499	0.8890	1.4014	0.7136	0.9294
21	2.4488	6.3139	2.6322	1.1845	175.4460	0.7719	2.2221	0.4500	0.8992
22	3.0821	7.1358	2.9176	1.3450	15.3740	0.7606	2.1691	0.4610	0.9359
23	8.6131	11.9056	4.3705	2.5092	27.5720	0.7636	1.7418	0.5741	0.9189
24	1.9844	5.0810	1.9991	1.2639	167.3861	0.9659	1.5817	0.6322	0.9400
25	12.4553	18.9916	6.2586	2.5339	16.1994	0.4340	2.4700	0.4049	0.7248
26	20.7728	17.3478	5.6423	4.6876	179.4209	0.8674	1.2037	0.8308	0.9498
27	64.8096	31.7604	10.2680	8.0364	139.3868	0.8074	1.2777	0.7827	0.9591
28	27.3594	24.7535	7.2660	4.7943	42.9656	0.5611	1.5156	0.6598	0.8313
29	8.5709	12.5573	4.7994	2.2738	164.8032	0.6830	2.1107	0.4738	0.9002
30	270.6381	118.2344	22.9858	14.9913	59.4149	0.2433	1.5333	0.6522	0.8463
31	61.2208	41.1711	17.2002	4.5318	166.7873	0.4539	3.7954	0.2635	0.9099
32	32.0459	37.3607	17.0655	2.3909	61.9687	0.2885	7.1376	0.1401	0.8232
33	14.6508	18.2195	7.5248	2.4790	161.5769	0.5546	3.0354	0.3294	0.8955
34	32.8903	23.9024	7.2555	5.7718	172.3440	0.7234	1.2571	0.7955	0.9079
35	6.4598	10.7931	4.5142	1.8220	29.4972	0.6968	2.4776	0.4036	0.8895
36	67.7228	40.8684	13.4099	6.4301	117.4461	0.5095	2.0855	0.4795	0.8796
37	16.8040	27.2314	13.2210	1.6183	172.8067	0.2848	8.1697	0.1224	0.8335
38	10.2598	12.0260	3.9630	3.2963	59.2422	0.8915	1.2022	0.8318	0.9437
39	36.3103	33.2925	9.5170	4.8578	123.6627	0.4117	1.9591	0.5104	0.8301
40	7.4732	11.4947	4.3734	2.1757	123.3376	0.7108	2.0101	0.4975	0.9100
41	24.3616	23.2301	7.6764	4.0407	30.1954	0.5673	1.8998	0.5264	0.8104
42	8.9087	12.0260	4.5895	2.4715	87.9334	0.7741	1.8570	0.5385	0.9114
43	1.1822	3.7983	1.3804	1.0904	69.4955	1.0000	1.2659	0.7900	0.9655
44	89.8468	40.4696	11.6176	9.8468	123.4861	0.6894	1.1798	0.8476	0.9108
45	5.0243	8.3480	2.8867	2.2161	86.7069	0.9060	1.3026	0.7677	0.9225
46	43.9101	26.1481	8.8696	6.3033	135.3022	0.8070	1.4071	0.7107	0.9559
47	24.8683	34.6250	7.7045	4.1097	155.5486	0.2607	1.8747	0.5334	0.6674
48	0.5067	2.3952	0.9274	0.6956	0.0000	1.0000	1.3333	0.7500	1.0000
49	0.3800	1.9843	0.6956	0.6956	0.0000	1.0000	1.0000	1.0000	1.0000
50	2.3644	5.4920	1.7996	1.6728	147.9768	0.9851	1.0758	0.9295	0.9492
51	22.6306	20.4738	8.2791	3.4804	122.1762	0.6784	2.3788	0.4204	0.8926
52	68.6517	35.0773	10.8237	8.0758	42.2693	0.7011	1.3403	0.7461	0.9202
53	4.9821	8.2277	2.6601	2.3846	153.6449	0.9248	1.1155	0.8964	0.9291
54	8.6131	11.6150	4.2182	2.5998	35.7553	0.8023	1.6225	0.6163	0.9210
55	7.6420	10.4028	3.9129	2.4867	170.9156	0.8874	1.5735	0.6355	0.9452
56	36.4791	23.7407	7.6343	6.0839	37.5060	0.8133	1.2548	0.7969	0.9437
57	31.7081	22.2586	6.7035	6.0226	108.3093	0.8042	1.1131	0.8984	0.9335
58	6.6287	11.3451	4.8615	1.7361	78.1177	0.6472	2.8003	0.3571	0.9049
59	123.7926	57.6058	14.9162	10.5669	40.9831	0.4688	1.4116	0.7084	0.8900
60	8.6131	11.5652	4.0785	2.6889	178.2257	0.8092	1.5168	0.6593	0.9231
61	13.7219	16.5964	7.1396	2.4471	164.1394	0.6260	2.9176	0.3427	0.9220
62	8.0643	11.6855	3.6816	2.7889	84.6978	0.7421	1.3201	0.7575	0.9009
63	1.6466	4.7905	1.8810	1.1146	66.8445	0.9017	1.6876	0.5926	0.9176
64	26.7260	23.8113	9.0667	3.7531	141.5913	0.5924	2.4158	0.4139	0.9108
65	20.3929	20.0336	6.5857	3.9426	14.7175	0.6385	1.6704	0.5987	0.8953
66	1.4355	4.2591	1.6093	1.1357	119.6393	0.9944	1.4170	0.7057	0.9189
67	28.2882	37.1613	9.4423	3.8145	105.8102	0.2574	2.4754	0.4040	0.4848
68	111.7596	73.0690	13.3938	10.6240	163.3452	0.2630	1.2607	0.7932	0.7918
69	37.0702	33.6621	11.9305	3.9562	143.5059	0.4111	3.0157	0.3316	0.7675
70	21.2795	19.1412	5.5422	4.8886	140.4572	0.7299	1.1337	0.8821	0.9256
71	5.5310	10.6023	4.7004	1.4982	135.9186	0.6183	3.1374	0.3187	0.8675
72	5.8265	10.6728	4.6575	1.5928	32.7274	0.6428	2.9240	0.3420	0.8875
73	158.2029	99.9685	17.6488	11.4132	166.6801	0.1989	1.5464	0.6467	0.7602
74	7.8531	11.5652	4.3260	2.3114	95.3992	0.7378	1.8716	0.5343	0.9051
75	1.8155	4.7199	1.6329	1.4157	6.1970	1.0000	1.1534	0.8670	0.9053
76	10.6820	13.4291	4.2577	3.1943	72.9246	0.7443	1.3329	0.7502	0.9004
77	56.3653	34.8245	9.8666	7.2737	139.1002	0.5841	1.3565	0.7372	0.8607
78	7.0509	12.1464	4.7156	1.9038	154.6694	0.6006	2.4770	0.4037	0.8499
79	1.8155	5.8324	2.6588	0.8694	155.0005	0.6707	3.0581	0.3270	0.8431
80	63.8385	55.0781	19.3298	4.2050	122.8233	0.2644	4.5969	0.2175	0.7904
81	7.3465	10.1122	3.5761	2.6157	70.2272	0.9028	1.3672	0.7314	0.9457
82	9.2464	12.3166	4.2707	2.7567	61.2654	0.7660	1.5492	0.6455	0.8994
83	0.6755	2.8062	0.9274	0.9274	0.0000	1.0000	1.0000	1.0000	1.0000
84	27.0638	42.0928	19.5478	1.7628	106.9922	0.1919	11.0892	0.0902	0.6823
85	0.5067	2.3952	0.9274	0.6956	0.0000	1.0000	1.3333	0.7500	1.0000
86	5.7421	8.8089	2.8710	2.5465	64.8408	0.9299	1.1275	0.8869	0.9158
87	7.8531	13.1385	4.0366	2.4771	108.3509	0.5717	1.6296	0.6136	0.7799
88	6.9243	10.7931	4.3564	2.0237	30.7684	0.7469	2.1526	0.4645	0.9061
89	14.0597	15.7745	5.8447	3.0628	77.2611	0.7100	1.9083	0.5240	0.8976
90	6.5021	9.8010	3.2607	2.5389	138.3957	0.8506	1.2843	0.7786	0.9086
91	71.4383	34.8572	11.9872	7.5879	20.7302	0.7388	1.5798	0.6330	0.9408
92	1.2666	3.8482	1.3416	1.2021	45.0013	1.0000	1.1160	0.8960	0.9231
93	31.8770	25.1645	7.9487	5.1061	114.8332	0.6326	1.5567	0.6424	0.8903
94	8.3598	13.2090	5.7705	1.8446	167.9389	0.6021	3.1284	0.3197	0.8839
95	66.9206	47.6311	18.5335	4.5974	129.9214	0.3707	4.0313	0.2481	0.8351
96	77.1804	41.2210	11.8050	8.3244	94.5838	0.5708	1.4181	0.7052	0.9083
97	27.8238	22.1674	8.6060	4.1165	113.8525	0.7115	2.0906	0.4783	0.9374
98	49.9899	33.9733	11.3476	5.6090	34.8362	0.5443	2.0231	0.4943	0.8649
99	65.4429	45.6382	16.4567	5.0632	139.1040	0.3948	3.2502	0.3077	0.8417
100	71.0161	34.0645	10.6679	8.4760	177.9574	0.7691	1.2586	0.7945	0.9484
101	10.0064	19.7722	7.7549	1.6429	52.8582	0.3216	4.7202	0.2119	0.6592
102	38.8013	43.2722	20.5965	2.3986	120.6863	0.2604	8.5868	0.1165	0.8609
103	9.2464	12.0759	4.4550	2.6426	132.8388	0.7968	1.6859	0.5932	0.9221
104	3.4199	7.0653	2.6577	1.6384	25.9199	0.8609	1.6222	0.6165	0.9050
105	29.3438	24.0228	8.9378	4.1802	75.0418	0.6390	2.1381	0.4677	0.9335
106	19.0840	17.8584	6.1504	3.9507	34.5819	0.7520	1.5568	0.6423	0.9320
107	162.9739	54.1857	15.6611	13.2497	29.0655	0.6975	1.1820	0.8460	0.9404
108	39.0124	27.8005	7.9621	6.2385	135.7217	0.6343	1.2763	0.7835	0.8599
109	48.8500	28.2905	9.7727	6.3644	140.6484	0.7670	1.5355	0.6512	0.9278
110	7.8954	14.5209	6.6138	1.5199	153.6024	0.4705	4.3514	0.2298	0.8404
111	17.5218	17.5885	6.2034	3.5963	1.7875	0.7118	1.7249	0.5797	0.9263
112	15.9596	15.7246	6.0225	3.3741	179.9270	0.8111	1.7849	0.5602	0.9606
113	16.0018	15.3842	5.3564	3.8037	159.1740	0.8496	1.4082	0.7101	0.9523
114	1.8155	4.7905	1.7601	1.3134	94.1350	0.9942	1.3401	0.7462	0.9451
115	5.1510	8.7091	3.2305	2.0302	85.4131	0.8534	1.5912	0.6284	0.9242
116	13.0464	18.7509	5.7542	2.8868	139.1548	0.4663	1.9933	0.5017	0.7254
117	52.5232	47.7137	12.8942	5.1864	123.8007	0.2899	2.4862	0.4022	0.7489
118	12.3286	14.2011	4.7179	3.3271	15.6544	0.7682	1.4180	0.7052	0.9314
119	5.2354	8.3480	3.0086	2.2156	131.3826	0.9440	1.3579	0.7364	0.9358
120	1.5622	4.4294	1.7930	1.1093	154.4189	1.0000	1.6163	0.6187	0.9136
121	13.0041	21.4281	9.9859	1.6581	174.1672	0.3559	6.0226	0.1660	0.8544
122	0.7600	3.0968	1.1523	0.8397	17.2961	0.9959	1.3723	0.7287	0.9474
123	1.6044	4.9108	2.0287	1.0069	13.2694	0.8360	2.0147	0.4963	0.9268
124	5.0665	8.2982	2.8339	2.2764	42.2094	0.9246	1.2449	0.8033	0.9486
125	2.7444	6.7747	2.7707	1.2611	112.5225	0.7514	2.1970	0.4552	0.8844
126	6.3754	12.7275	5.5122	1.4726	66.1383	0.4946	3.7432	0.2672	0.8580
127	3.1666	7.3060	3.2199	1.2521	4.0068	0.7455	2.5715	0.3889	0.9202
128	2.4911	5.6622	1.9498	1.6266	66.4840	0.9764	1.1987	0.8342	0.9219
129	1.1400	3.6780	1.3254	1.0951	12.4916	1.0000	1.2104	0.8262	0.9474
130	19.2107	18.8919	7.5991	3.2188	166.6430	0.6764	2.3609	0.4236	0.9489
131	119.9505	77.2612	28.7331	5.3153	103.0034	0.2525	5.4057	0.1850	0.8173
132	102.6820	52.3339	14.2642	9.1655	163.1706	0.4711	1.5563	0.6426	0.8726
133	39.8991	29.2534	9.3001	5.4624	61.7814	0.5859	1.7026	0.5873	0.9206
134	5.8265	11.8558	4.6197	1.6058	171.3507	0.5209	2.8768	0.3476	0.8142
135	107.4108	45.2273	16.8917	8.0963	62.1095	0.6599	2.0864	0.4793	0.9463
136	17.6485	18.1198	7.1756	3.1315	109.8415	0.6755	2.2914	0.4364	0.9238
137	8.9509	11.5652	3.6360	3.1344	110.1119	0.8410	1.1600	0.8620	0.9298
138	19.6329	20.3534	8.5408	2.9268	47.5557	0.5956	2.9181	0.3427	0.9226
139	1.0978	3.5576	1.2862	1.0867	90.0000	1.0000	1.1835	0.8449	0.9286
140	2.0688	5.2513	2.0123	1.3090	22.2176	0.9428	1.5372	0.6505	0.9074
141	4.7288	9.6308	4.0770	1.4768	121.3162	0.6407	2.7607	0.3622	0.8517
142	16.3818	15.8948	4.9199	4.2395	155.7566	0.8148	1.1605	0.8617	0.9406
143	0.8444	3.2171	1.1593	0.9274	0.0000	1.0000	1.2500	0.8000	1.0000
144	1.0133	3.4372	1.2945	0.9966	165.6948	1.0000	1.2989	0.7699	0.8889
145	97.4466	49.4074	17.5305	7.0775	110.7066	0.5016	2.4769	0.4037	0.9074
146	1.9844	5.3716	2.1048	1.2004	63.8746	0.8642	1.7533	0.5703	0.9038
147	2.5755	6.9656	3.1188	1.0514	92.7052	0.6670	2.9663	0.3371	0.9313
148	29.8926	26.6673	7.4516	5.1077	140.3961	0.5282	1.4589	0.6855	0.8305
149	21.9973	25.1438	9.8624	2.8399	116.9941	0.4372	3.4728	0.2879	0.8198
150	16.6774	18.5806	6.2992	3.3710	80.8911	0.6070	1.8686	0.5351	0.9008
151	7.8954	11.1542	3.9643	2.5358	165.1576	0.7974	1.5633	0.6397	0.9078
152	5.0243	8.0575	2.8135	2.2737	161.2532	0.9725	1.2374	0.8081	0.9558
153	45.0500	35.2475	15.3006	3.7488	75.1220	0.4557	4.0814	0.2450	0.9167
154	76.1249	34.9534	10.1062	9.5907	175.9396	0.7830	1.0538	0.9490	0.9415
155	4.0110	7.2355	2.5150	2.0306	155.1286	0.9628	1.2385	0.8074	0.9268
156	5.1510	11.1336	5.0636	1.2952	125.9818	0.5222	3.9094	0.2558	0.8592
157	21.9550	21.6069	8.2522	3.3875	112.3588	0.5910	2.4361	0.4105	0.9004
158	27.4860	21.8270	7.6754	4.5595	83.3458	0.7250	1.6834	0.5940	0.9300
159	54.2965	28.8339	8.8594	7.8032	88.0370	0.8207	1.1354	0.8808	0.9439
160	20.9417	19.7430	7.6966	3.4644	165.4350	0.6751	2.2216	0.4501	0.9306
161	0.3800	1.9843	0.6956	0.6956	0.0000	1.0000	1.0000	1.0000	1.0000
162	1.4777	4.3795	1.6748	1.1234	58.2288	0.9682	1.4908	0.6708	0.9333
163	34.0303	25.8162	9.4737	4.5736	114.4891	0.6416	2.0714	0.4828	0.9180
164	17.1840	24.4423	11.3571	1.9265	120.5250	0.3615	5.8953	0.1696	0.8281
165	4.8132	9.3608	3.9142	1.5657	82.3347	0.6903	2.5000	0.4000	0.9421
166	29.0904	29.4030	7.1734	5.1634	82.9997	0.4228	1.3893	0.7198	0.8256
167	147.9432	80.5040	20.6982	9.1006	56.5801	0.2869	2.2744	0.4397	0.8115
168	26.9371	26.9785	8.4555	4.0562	110.8783	0.4651	2.0846	0.4797	0.8663
169	7.8109	11.2746	4.3166	2.3039	84.2898	0.7722	1.8736	0.5337	0.9181
170	3.2510	7.0155	2.7220	1.5207	90.0000	0.8301	1.7900	0.5587	0.9277
171	11.3153	13.4789	4.5395	3.1737	49.6739	0.7826	1.4303	0.6991	0.9116
172	104.3709	55.8416	12.7894	10.3905	76.0197	0.4206	1.2309	0.8124	0.8786
173	63.2052	40.9888	9.7516	8.2525	155.8454	0.4728	1.1816	0.8463	0.8415
174	22.4617	20.2038	7.3106	3.9120	60.8419	0.6915	1.8687	0.5351	0.9301
175	158.0763	71.7279	19.7520	10.1898	97.7417	0.3861	1.9384	0.5159	0.8592
176	44.6278	40.0088	17.5517	3.2374	77.1227	0.3504	5.4215	0.1844	0.9148
177	6.0799	9.9712	3.9393	1.9651	138.5049	0.7684	2.0047	0.4988	0.9000
178	3.6310	8.9997	4.0429	1.1435	105.5475	0.5634	3.5355	0.2828	0.8600
179	22.0395	35.2354	17.1638	1.6349	118.2403	0.2231	10.4982	0.0953	0.7604
180	13.8486	14.2303	5.1654	3.4136	125.0366	0.8594	1.5132	0.6608	0.9425
181	32.4259	30.3160	12.6399	3.2663	110.0628	0.4434	3.8697	0.2584	0.8767
182	23.6017	19.1412	5.6958	5.2759	76.6792	0.8095	1.0796	0.9263	0.9286
183	132.8702	62.9155	18.2755	9.2570	45.1668	0.4218	1.9742	0.5065	0.9009
184	20.5195	20.5236	8.2349	3.1726	122.2681	0.6122	2.5956	0.3853	0.8725
185	182.1846	78.0297	18.5431	12.5095	94.3344	0.3760	1.4823	0.6746	0.8276
186	54.4654	30.0461	10.6194	6.5303	92.6012	0.7581	1.6262	0.6149	0.9385
187	65.4429	40.3165	10.5751	7.8793	62.0102	0.5059	1.3421	0.7451	0.8500
188	5.7843	11.3950	5.0771	1.4506	104.9429	0.5598	3.5000	0.2857	0.8754
189	28.2882	20.9965	6.8365	5.2685	97.6374	0.8063	1.2976	0.7706	0.9510
190	44.5856	27.8710	9.1120	6.2300	101.5979	0.7213	1.4626	0.6837	0.9391
191	5.6154	9.0994	3.4849	2.0517	143.9261	0.8522	1.6986	0.5887	0.9268
192	3.2933	6.6045	2.3304	1.7993	33.4370	0.9488	1.2952	0.7721	0.9512
193	96.3066	49.2286	14.2794	8.5873	110.7041	0.4994	1.6628	0.6014	0.8502
194	4.2221	7.5261	2.8545	1.8833	114.7122	0.9367	1.5157	0.6598	0.9302
195	5.6576	9.0496	2.9765	2.4202	94.2706	0.8681	1.2299	0.8131	0.9178
196	10.3020	16.9867	6.0929	2.1528	139.2061	0.4487	2.8302	0.3533	0.7439
197	6.6287	10.3323	4.1800	2.0192	152.3013	0.7803	2.0702	0.4831	0.9181
198	4.6443	8.9791	3.5905	1.6469	51.5343	0.7239	2.1801	0.4587	0.8661
199	27.5282	26.5384	9.8029	3.5755	94.3256	0.4912	2.7417	0.3647	0.8913
200	31.4126	21.5570	6.7518	5.9237	70.1628	0.8494	1.1398	0.8774	0.9478
201	25.3327	21.7565	8.5750	3.7615	122.2956	0.6725	2.2797	0.4387	0.8791
202	7.4732	11.2247	4.5384	2.0966	77.8496	0.7454	2.1647	0.4620	0.9291
203	47.6255	42.1633	18.3166	3.3106	105.6187	0.3367	5.5327	0.1807	0.8802
204	24.5305	22.0179	9.3422	3.3432	156.9797	0.6359	2.7944	0.3579	0.9311
205	42.0101	35.3558	12.8171	4.1733	41.0041	0.4223	3.0712	0.3256	0.8537
206	5.4043	9.8216	3.9844	1.7270	94.6255	0.7040	2.3071	0.4334	0.9110
207	15.4530	15.3428	4.9713	3.9578	19.9986	0.8249	1.2561	0.7961	0.9161
208	21.4062	22.2999	9.1077	2.9925	92.4445	0.5409	3.0435	0.3286	0.9070
209	26.8527	23.9936	9.1986	3.7169	87.2278	0.5861	2.4748	0.4041	0.9171
210	37.9147	30.6565	8.3151	5.8056	55.3435	0.5070	1.4322	0.6982	0.8556
211	13.2575	14.1306	5.0024	3.3743	146.0010	0.8343	1.4825	0.6745	0.9318
212	8.9931	11.7354	4.4408	2.5785	28.3538	0.8206	1.7222	0.5806	0.9322
213	16.7196	17.0572	5.7356	3.7115	88.3712	0.7221	1.5454	0.6471	0.9209
214	43.7834	43.4218	11.4815	4.8554	145.0371	0.2918	2.3647	0.4229	0.8051
215	4.5599	8.0076	2.8050	2.0698	12.5182	0.8936	1.3552	0.7379	0.9391
216	1.5200	4.4999	1.6048	1.2060	109.8286	0.9433	1.3307	0.7515	0.9231
217	12.3708	13.7902	4.5678	3.4483	25.9514	0.8175	1.3246	0.7549	0.9436
218	63.5007	32.8231	11.0381	7.3248	61.8722	0.7407	1.5070	0.6636	0.9444
219	33.3548	33.3630	7.1715	5.9219	123.1283	0.3766	1.2110	0.8258	0.7571
220	27.1060	33.6828	7.3150	4.7180	56.7622	0.3002	1.5505	0.6450	0.7254
221	3.1244	6.9450	2.8398	1.4008	118.4019	0.8140	2.0273	0.4933	0.9024
222	56.9987	34.3138	12.7963	5.6714	65.9994	0.6083	2.2563	0.4432	0.9085
223	39.3924	25.9365	8.9718	5.5904	11.5280	0.7359	1.6049	0.6231	0.9265
224	3.5044	7.0653	2.5532	1.7476	125.5310	0.8822	1.4610	0.6845	0.9222
225	6.5021	10.4028	4.0217	2.0585	97.3365	0.7550	1.9537	0.5119	0.9032
226	69.2850	36.2895	13.5763	6.4978	156.0506	0.6611	2.0894	0.4786	0.9407
227	15.5374	16.3058	5.5575	3.5597	113.1603	0.7344	1.5612	0.6405	0.9448
228	1.1822	3.7983	1.3804	1.0904	69.4955	1.0000	1.2659	0.7900	0.9655
229	6.7132	10.2825	3.9208	2.1800	96.1557	0.7979	1.7985	0.5560	0.9436
230	22.1239	28.6516	7.3140	3.8514	58.7069	0.3387	1.8990	0.5266	0.6616
231	3.4621	7.1857	2.7629	1.5955	90.5376	0.8426	1.7317	0.5775	0.9111
232	4.3488	8.4684	3.0933	1.7900	20.1788	0.7620	1.7281	0.5787	0.8996
233	42.3057	28.0412	7.8701	6.8443	67.2693	0.6761	1.1499	0.8697	0.9039
234	37.0280	25.0854	7.9332	5.9428	157.5908	0.7394	1.3349	0.7491	0.9261
235	27.9927	21.2665	8.2100	4.3412	72.4980	0.7778	1.8912	0.5288	0.9431
236	1.7733	4.6701	1.5414	1.4648	122.1778	1.0000	1.0523	0.9503	0.9333
237	8.8665	12.3372	4.8406	2.3322	0.9869	0.7320	2.0756	0.4818	0.9150
238	11.7797	15.6334	6.5862	2.2772	122.9302	0.6057	2.8922	0.3458	0.8986
239	0.5067	2.3952	0.9274	0.6956	0.0000	1.0000	1.3333	0.7500	1.0000
240	44.5434	38.6933	9.2149	6.1546	71.8553	0.3739	1.4972	0.6679	0.8035
241	58.0964	34.6165	12.0924	6.1171	175.1647	0.6092	1.9768	0.5059	0.9226
242	7.8954	14.8735	7.0759	1.4207	2.1909	0.4485	4.9805	0.2008	0.9144
243	4.7710	8.4186	3.0018	2.0236	16.3449	0.8459	1.4834	0.6741	0.9536
244	8.1487	13.3500	6.0558	1.7133	2.9430	0.5746	3.5347	0.2829	0.9484
245	28.9638	21.1959	6.8969	5.3470	82.2755	0.8101	1.2898	0.7753	0.9410
246	4.5599	7.9371	2.8921	2.0075	10.5900	0.9096	1.4406	0.6941	0.9153
247	4.7288	8.4684	3.3815	1.7805	157.9030	0.8286	1.8992	0.5265	0.9333
248	64.5563	36.5680	13.3062	6.1772	127.7236	0.6067	2.1541	0.4642	0.9222
249	15.8330	21.6069	6.3205	3.1895	177.9656	0.4262	1.9817	0.5046	0.7903
250	10.3442	12.5075	4.1445	3.1779	39.8999	0.8309	1.3042	0.7668	0.9369
251	38.4213	32.4499	12.4133	3.9409	41.4562	0.4585	3.1499	0.3175	0.8021
252	105.8486	45.8327	18.4902	7.2888	87.0850	0.6332	2.5368	0.3942	0.9455
253	13.1308	14.9525	5.6509	2.9586	89.3944	0.7380	1.9100	0.5236	0.9467
254	26.5994	21.5157	8.9919	3.7664	48.4736	0.7221	2.3874	0.4189	0.9320
255	65.5273	54.8581	17.5762	4.7469	53.0766	0.2736	3.7027	0.2701	0.7453
256	3.2088	6.5340	2.4400	1.6744	116.3904	0.9445	1.4572	0.6862	0.9212
257	37.7880	26.0277	8.9771	5.3596	173.7432	0.7010	1.6750	0.5970	0.9328
258	25.7972	27.3396	10.3463	3.1747	66.7417	0.4337	3.2590	0.3068	0.8246
259	9.9220	14.3920	6.2865	2.0096	176.2509	0.6020	3.1283	0.3197	0.9198
260	3.9688	7.8167	2.9809	1.6952	28.6537	0.8162	1.7584	0.5687	0.8624
261	174.3737	97.6196	19.9108	11.1507	144.6906	0.2299	1.7856	0.5600	0.7938
262	10.6820	13.3087	4.5414	2.9948	115.2719	0.7579	1.5164	0.6594	0.9084
263	87.2291	51.0718	13.8719	8.0063	126.4797	0.4203	1.7326	0.5772	0.8878
264	7.9376	12.6777	5.2812	1.9137	161.6163	0.6206	2.7598	0.3623	0.8931
265	160.5251	54.2562	17.1328	11.9295	109.9099	0.6853	1.4362	0.6963	0.9112
266	10.5553	14.3009	4.6036	2.9193	31.2295	0.6486	1.5769	0.6341	0.8278
267	2.9555	6.6544	2.6838	1.4021	18.8849	0.8387	1.9141	0.5225	0.8974
268	6.5443	10.9341	4.5445	1.8335	73.0825	0.6879	2.4786	0.4035	0.9145
269	44.6278	37.5309	16.6719	3.4083	62.6877	0.3981	4.8916	0.2044	0.8901
270	32.6370	31.0261	13.0453	3.1854	123.4273	0.4261	4.0953	0.2442	0.7753
271	69.7495	55.0696	12.3210	7.2078	113.3276	0.2890	1.7094	0.5850	0.7641
272	3.4199	7.4763	2.9982	1.4523	104.9819	0.7689	2.0644	0.4844	0.9257
273	43.9523	27.0989	9.7335	5.7494	123.8811	0.7521	1.6930	0.5907	0.9387
274	10.6397	13.2795	5.2986	2.5567	98.2729	0.7582	2.0724	0.4825	0.9509
275	7.0509	10.6934	4.1533	2.1616	168.7444	0.7749	1.9214	0.5205	0.9356
276	45.3034	30.3866	8.9064	6.4765	111.6213	0.6166	1.3752	0.7272	0.8828
277	12.6664	14.2011	5.3568	3.0106	112.5374	0.7893	1.7793	0.5620	0.9419
278	31.2015	22.6696	7.5559	5.2577	122.3248	0.7630	1.4371	0.6958	0.9426
279	116.5728	74.4429	17.3016	8.5787	153.9969	0.2643	2.0168	0.4958	0.8232
280	113.1529	79.5653	19.0283	7.5714	75.3115	0.2246	2.5132	0.3979	0.6888
281	51.3832	32.8815	11.3171	5.7809	167.9561	0.5972	1.9577	0.5108	0.9028
282	1.3933	4.3795	1.7920	0.9900	108.8365	0.9129	1.8102	0.5524	0.9296
283	3.0399	6.6544	2.5109	1.5415	45.5718	0.8627	1.6289	0.6139	0.9057
284	31.1593	31.7690	8.7599	4.5290	128.6305	0.3880	1.9342	0.5170	0.7872
285	6.5443	9.8715	3.6030	2.3127	99.3708	0.8439	1.5579	0.6419	0.9172
286	0.5067	2.3952	0.9274	0.6956	90.0000	1.0000	1.3333	0.7500	1.0000
287	6.6710	11.7148	5.3034	1.6016	46.1497	0.6108	3.3114	0.3020	0.8901
288	112.4351	48.8055	14.7400	9.7121	116.0774	0.5932	1.5177	0.6589	0.9432
289	11.6108	16.6170	7.2297	2.0448	83.4087	0.5284	3.5356	0.2828	0.9291
290	16.7196	18.7801	7.2798	2.9243	120.7841	0.5957	2.4895	0.4017	0.8713
291	78.7004	54.2854	19.2513	5.2051	133.0977	0.3356	3.6986	0.2704	0.8344
292	123.4971	106.5488	18.5114	8.4943	127.3352	0.1367	2.1793	0.4589	0.7378
293	0.8866	3.1466	1.0625	1.0625	0.0000	1.0000	1.0000	1.0000	0.9130
294	12.4130	14.9027	5.1431	3.0730	88.9255	0.7024	1.6736	0.5975	0.9032
295	14.9885	17.0073	6.2972	3.0306	113.9078	0.6512	2.0779	0.4813	0.9173
296	13.9330	14.6121	5.2322	3.3906	93.6348	0.8200	1.5431	0.6480	0.9429
297	105.4264	42.8613	12.5763	10.6735	37.0345	0.7212	1.1783	0.8487	0.9410
298	51.1299	31.2996	11.8382	5.4992	176.7985	0.6559	2.1527	0.4645	0.9359
299	10.2598	12.1962	4.2797	3.0523	26.4527	0.8668	1.4021	0.7132	0.9205
300	4.0532	7.6465	3.0047	1.7176	164.3164	0.8711	1.7494	0.5716	0.9187
301	6.0376	9.3402	3.2069	2.3971	139.0078	0.8697	1.3378	0.7475	0.9137
302	16.3818	20.2537	6.2843	3.3191	66.0529	0.5018	1.8934	0.5281	0.7653
303	8.2331	12.5573	4.8882	2.1445	31.4831	0.6561	2.2794	0.4387	0.9091
304	4.3066	7.7669	2.5254	2.1713	136.9244	0.8971	1.1631	0.8598	0.9148
305	2.3222	5.5419	2.1566	1.3710	38.8316	0.9502	1.5731	0.6357	0.9322
306	78.0248	37.1114	12.0212	8.2641	113.0617	0.7119	1.4546	0.6875	0.9550
307	52.9876	34.9861	14.6111	4.6174	72.3823	0.5440	3.1643	0.3160	0.8926
308	6.5865	10.3323	3.9973	2.0980	115.9318	0.7753	1.9053	0.5248	0.9123
309	29.2171	25.3639	9.4622	3.9315	28.0207	0.5707	2.4068	0.4155	0.8460
310	32.1726	23.5413	8.1983	4.9966	99.3206	0.7295	1.6408	0.6095	0.9338
311	20.6040	18.8506	6.8009	3.8574	172.9588	0.7286	1.7631	0.5672	0.9286
312	4.1799	9.8715	4.4047	1.2083	108.8029	0.5390	3.6454	0.2743	0.8319
313	89.7201	76.6971	12.4998	9.1390	117.6640	0.1917	1.3677	0.7311	0.7719
314	28.7949	35.1272	9.9198	3.6959	98.5705	0.2933	2.6840	0.3726	0.7482
315	46.3167	37.6427	9.3379	6.3154	74.4145	0.4108	1.4786	0.6763	0.8156
316	1.9422	5.6622	2.3417	1.0560	22.9332	0.7612	2.2175	0.4510	0.8679
317	65.1896	41.8812	11.4133	7.2724	123.9839	0.4670	1.5694	0.6372	0.8701
318	40.4057	27.5013	10.7599	4.7813	87.4824	0.6713	2.2504	0.4444	0.9224
319	36.9014	29.8346	11.3446	4.1415	57.2316	0.5210	2.7392	0.3651	0.8950
320	12.2019	15.8450	6.5218	2.3821	9.6600	0.6107	2.7378	0.3653	0.9102
321	16.0863	17.0365	7.1072	2.8818	36.7511	0.6965	2.4662	0.4055	0.9225
322	4.0955	9.2697	4.0926	1.2741	145.2300	0.5989	3.2121	0.3113	0.8472
323	47.4144	28.0120	8.4176	7.1719	65.0683	0.7593	1.1737	0.8520	0.9386
324	0.7600	2.9764	1.0990	0.8805	0.0000	1.0000	1.2483	0.8011	0.9474
325	25.9238	29.4443	7.3484	4.4918	7.9949	0.3758	1.6360	0.6113	0.7102
326	14.5663	27.4892	12.9564	1.4315	63.5968	0.2422	9.0512	0.1105	0.8061
327	16.5085	22.5784	9.8895	2.1254	59.6627	0.4069	4.6530	0.2149	0.7391
328	68.6517	36.5801	13.3705	6.5375	1.5706	0.6447	2.0452	0.4889	0.9423
329	24.0239	21.2665	7.7567	3.9435	118.7512	0.6675	1.9670	0.5084	0.9305
330	9.2042	11.5153	3.9713	2.9510	142.0548	0.8723	1.3458	0.7431	0.9604
331	1.5200	4.3795	1.5427	1.2545	76.4252	0.9959	1.2297	0.8132	0.9231
332	28.1193	21.6069	7.9948	4.4782	23.1247	0.7569	1.7853	0.5601	0.9420
333	27.8660	23.1304	7.0097	5.0616	164.5137	0.6545	1.3849	0.7221	0.8841
334	25.5016	24.7243	7.9393	4.0897	170.2586	0.5242	1.9413	0.5151	0.7947
335	4.6021	8.3480	3.1822	1.8413	104.2080	0.8298	1.7282	0.5786	0.9008
336	5.0243	8.4684	2.8292	2.2611	52.1350	0.8804	1.2512	0.7992	0.9297
337	10.5975	13.3294	4.9005	2.7534	25.2097	0.7495	1.7798	0.5619	0.9490
338	15.3263	15.9945	5.2949	3.6854	19.5213	0.7528	1.4367	0.6960	0.9272
339	0.5067	2.3952	0.9274	0.6956	90.0000	1.0000	1.3333	0.7500	1.0000
340	2.8288	6.0732	2.1872	1.6467	159.2880	0.9638	1.3283	0.7529	0.9437
341	5.9532	8.9997	3.2801	2.3108	165.0117	0.9236	1.4195	0.7045	0.9527
342	5.7843	11.3244	4.6688	1.5774	175.4882	0.5668	2.9597	0.3379	0.8059
343	3.3355	7.8374	3.2961	1.2885	4.1147	0.6824	2.5581	0.3909	0.8778
344	1.0555	3.6281	1.1593	1.1593	0.0000	1.0000	1.0000	1.0000	1.0000
345	186.5756	127.5161	20.1937	11.7639	110.8788	0.1442	1.7166	0.5826	0.4598
346	19.4218	20.1746	7.8731	3.1409	174.6104	0.5996	2.5066	0.3989	0.9172
347	42.5168	50.5868	15.9505	3.3939	130.7554	0.2088	4.6998	0.2128	0.5651
348	9.4998	13.1591	4.8426	2.4977	81.3679	0.6894	1.9388	0.5158	0.9018
349	107.2841	70.4829	16.2728	8.3943	122.3528	0.2714	1.9386	0.5158	0.7404
350	1.4777	4.2591	1.5242	1.2345	173.3842	1.0000	1.2347	0.8099	0.9091
351	101.4998	43.4339	14.5895	8.8580	110.5651	0.6761	1.6470	0.6071	0.9253
352	132.6591	52.3546	15.1392	11.1569	22.1548	0.6082	1.3569	0.7370	0.8646
353	55.6476	33.7241	11.2107	6.3201	165.8329	0.6149	1.7738	0.5638	0.9288
354	69.4117	37.9419	11.5583	7.6462	7.0665	0.6059	1.5116	0.6615	0.9136
355	22.7572	20.4445	6.0527	4.7872	117.0645	0.6842	1.2643	0.7909	0.8764
356	0.3800	1.9843	0.6956	0.6956	0.0000	1.0000	1.0000	1.0000	1.0000
357	0.8022	3.0968	1.1404	0.8957	77.1795	1.0000	1.2733	0.7854	0.9744
358	1.1822	3.7983	1.3804	1.0904	20.5045	1.0000	1.2659	0.7900	0.9655
359	92.1689	50.8311	13.5270	8.6755	94.3441	0.4483	1.5592	0.6413	0.8219
360	2.4488	5.7826	2.1416	1.4559	7.7725	0.9203	1.4710	0.6798	0.9134
361	1.4355	4.2093	1.4441	1.2657	45.0012	1.0000	1.1410	0.8765	0.9714
362	27.9082	23.6702	9.6821	3.6700	41.3581	0.6259	2.6382	0.3791	0.8938
363	3.9266	8.0575	3.3750	1.4813	163.6821	0.7600	2.2784	0.4389	0.8857
364	18.5351	27.6509	11.8937	1.9842	70.9658	0.3046	5.9942	0.1668	0.7722
365	22.6306	26.8582	7.3313	3.9303	42.0229	0.3942	1.8653	0.5361	0.7947
366	119.2750	94.3149	16.9433	8.9632	26.7538	0.1685	1.8903	0.5290	0.7187
367	1.9844	5.0810	1.9574	1.2908	7.4493	0.9659	1.5164	0.6594	0.9400
368	4.8132	8.3480	2.8271	2.1677	65.9433	0.8679	1.3042	0.7668	0.9084
369	133.8413	87.8393	21.0878	8.0811	129.9975	0.2180	2.6095	0.3832	0.8002
370	24.4883	19.5023	6.6828	4.6656	40.6904	0.8091	1.4323	0.6982	0.9310
371	134.4324	70.5121	16.0337	10.6753	134.7552	0.3398	1.5019	0.6658	0.8619
372	70.1717	55.0696	16.1168	5.5436	144.9224	0.2908	2.9073	0.3440	0.8354
373	21.8284	20.5941	7.2494	3.8338	46.0194	0.6468	1.8909	0.5288	0.9038
374	71.6916	50.7193	11.3799	8.0212	178.0073	0.3502	1.4187	0.7049	0.8261
375	192.1066	129.5054	23.9648	10.2065	124.6207	0.1439	2.3480	0.4259	0.7621
376	76.3782	43.1141	13.8178	7.0379	44.1342	0.5163	1.9633	0.5093	0.8750
377	8.7398	11.5652	4.3465	2.5602	95.8837	0.8211	1.6978	0.5890	0.9388
378	11.0197	15.0729	5.6405	2.4875	94.8308	0.6095	2.2675	0.4410	0.8586
379	32.5948	25.5548	8.3761	4.9547	124.9743	0.6272	1.6905	0.5915	0.9008
380	1.9422	5.2014	2.0537	1.2041	71.7889	0.9021	1.7056	0.5863	0.9388
381	28.7949	24.5128	8.0086	4.5779	118.2331	0.6022	1.7494	0.5716	0.8677
382	35.7614	29.6059	9.5728	4.7565	179.1108	0.5127	2.0126	0.4969	0.8768
383	0.3800	1.9843	0.6956	0.6956	0.0000	1.0000	1.0000	1.0000	1.0000
384	27.3171	26.2563	11.3740	3.0580	148.7990	0.4979	3.7195	0.2689	0.8685
385	343.3852	157.4006	27.3166	16.0053	57.7992	0.1742	1.7067	0.5859	0.8148
386	89.7623	63.9076	11.0702	10.3240	39.3988	0.2762	1.0723	0.9326	0.7998
387	16.0018	19.4232	7.9476	2.5636	98.6003	0.5330	3.1002	0.3226	0.8845
388	83.9358	39.2040	13.1816	8.1076	148.7914	0.6863	1.6258	0.6151	0.9449
389	10.9775	13.6698	5.3278	2.6234	171.3043	0.7382	2.0309	0.4924	0.9123
390	4.3488	8.2982	3.2318	1.7133	99.6088	0.7936	1.8863	0.5301	0.9035
391	15.3263	19.7138	8.6660	2.2518	167.3813	0.4956	3.8485	0.2598	0.9121
392	13.4264	16.0237	6.2725	2.7254	133.9795	0.6571	2.3015	0.4345	0.8895
393	14.7352	16.9162	5.0997	3.6789	55.8527	0.6471	1.3862	0.7214	0.8639
394	4.4332	7.7669	2.8708	1.9662	15.1989	0.9235	1.4601	0.6849	0.9375
395	17.9018	21.6774	5.9341	3.8410	7.6256	0.4787	1.5449	0.6473	0.7751
396	27.6549	24.5541	7.7588	4.5382	10.0785	0.5764	1.7097	0.5849	0.8601
397	10.5975	14.1100	5.7749	2.3365	147.6967	0.6689	2.4715	0.4046	0.9078
398	1.4777	4.2591	1.4913	1.2617	78.5151	1.0000	1.1820	0.8460	0.9333
399	17.3951	22.3085	6.3989	3.4613	1.3271	0.4392	1.8487	0.5409	0.7574
400	3.2510	6.6544	2.4319	1.7021	69.2742	0.9226	1.4288	0.6999	0.9167
401	70.7628	37.1406	10.8749	8.2850	171.7310	0.6446	1.3126	0.7618	0.9257
402	3.9688	7.6964	3.1006	1.6298	42.6176	0.8420	1.9025	0.5256	0.9082
403	18.4929	18.4895	6.9584	3.3838	56.8132	0.6798	2.0564	0.4863	0.9068
404	3.7999	7.9869	3.3584	1.4406	41.1322	0.7486	2.3312	0.4290	0.9000
405	0.5067	2.3952	0.9274	0.6956	90.0000	1.0000	1.3333	0.7500	1.0000
406	15.3263	16.0650	5.9884	3.2587	22.2167	0.7462	1.8377	0.5442	0.9332
407	33.5237	32.5204	7.0641	6.0423	8.0712	0.3983	1.1691	0.8554	0.8008
408	53.2410	37.4604	9.9293	6.8271	74.6849	0.4768	1.4544	0.6876	0.8605
409	44.4167	32.6201	10.9619	5.1591	147.5803	0.5245	2.1248	0.4706	0.8763
410	13.8063	15.9739	6.1117	2.8763	140.4561	0.6799	2.1249	0.4706	0.8996
411	3.1666	6.5340	2.4826	1.6240	117.3882	0.9321	1.5286	0.6542	0.9091
412	77.9826	55.1899	17.5719	5.6505	128.8748	0.3217	3.1098	0.3216	0.7180
413	45.8100	32.7611	11.8624	4.9170	10.9077	0.5364	2.4125	0.4145	0.9222
414	8.1065	14.3422	6.8217	1.5130	85.8809	0.4952	4.5086	0.2218	0.9035
415	1.0133	3.6281	1.3911	0.9274	90.0000	0.9674	1.5000	0.6667	1.0000
416	3.6310	7.0653	2.5723	1.7973	145.5518	0.9141	1.4312	0.6987	0.9247
417	87.4402	46.2230	15.7173	7.0834	80.9936	0.5143	2.2189	0.4507	0.9174
418	82.9647	68.7273	14.9656	7.0585	106.3110	0.2207	2.1202	0.4716	0.7156
419	34.9170	35.6585	14.9415	2.9755	109.7193	0.3451	5.0216	0.1991	0.8513
420	64.8940	37.3522	11.0937	7.4480	2.2434	0.5845	1.4895	0.6714	0.9209
421	147.9010	102.5012	17.4254	10.8068	159.3854	0.1769	1.6124	0.6202	0.7626
422	29.0482	22.3377	7.8492	4.7120	166.8002	0.7316	1.6658	0.6003	0.9029
423	30.9904	31.5902	13.8768	2.8435	102.1331	0.3902	4.8802	0.2049	0.8666
424	78.7426	38.3649	13.5844	7.3804	85.8142	0.6723	1.8406	0.5433	0.9433
425	62.1919	49.6894	12.4336	6.3686	61.6493	0.3165	1.9523	0.5122	0.7521
426	27.2749	32.3295	6.0424	5.7473	88.9568	0.3279	1.0514	0.9512	0.7578
427	36.9436	31.6401	13.2666	3.5456	105.6827	0.4637	3.7417	0.2673	0.9138
428	6.2910	10.3822	3.3816	2.3687	55.3717	0.7334	1.4276	0.7005	0.8688
429	24.8683	28.1616	12.1056	2.6156	113.1783	0.3940	4.6282	0.2161	0.8675
430	136.0790	94.2443	19.3007	8.9769	1.9915	0.1925	2.1500	0.4651	0.7563
431	8.0643	11.5652	4.7771	2.1493	166.2579	0.7577	2.2226	0.4499	0.9227
432	15.7063	19.8926	8.6078	2.3232	121.9393	0.4988	3.7051	0.2699	0.8932
433	116.4039	52.7862	20.3897	7.2689	74.2886	0.5250	2.8051	0.3565	0.9270
434	80.6425	39.8058	14.2982	7.1811	129.9820	0.6396	1.9911	0.5022	0.9342
435	40.9546	26.6174	8.6561	6.0241	78.9699	0.7264	1.4369	0.6959	0.9422
436	8.6976	11.3950	4.4536	2.4865	97.5669	0.8417	1.7911	0.5583	0.9493
437	3.4199	6.6544	2.3415	1.8596	96.4044	0.9705	1.2591	0.7942	0.9364
438	27.1482	32.2006	11.7412	2.9440	16.3214	0.3290	3.9882	0.2507	0.7861
439	52.4388	31.2085	11.2604	5.9294	96.4134	0.6766	1.8991	0.5266	0.9132
440	2.3222	5.4920	1.9957	1.4815	13.0557	0.9675	1.3470	0.7424	0.9402
441	31.6659	24.0021	8.4891	4.7494	130.7553	0.6907	1.7874	0.5595	0.9328
442	8.0643	12.0965	4.4363	2.3145	96.3827	0.6926	1.9168	0.5217	0.8822
443	139.0345	85.7674	17.2531	10.2604	67.3632	0.2375	1.6815	0.5947	0.6682
444	79.6292	38.9426	15.1920	6.6737	141.3127	0.6598	2.2764	0.4393	0.9454
445	5.1510	10.7433	3.9355	1.6665	116.4045	0.5608	2.3616	0.4234	0.7262
446	8.1487	12.6777	5.4101	1.9177	72.0586	0.6371	2.8211	0.3545	0.9104
447	20.3084	22.0884	8.2275	3.1428	74.5612	0.5231	2.6179	0.3820	0.8544
448	32.0459	24.4423	10.0598	4.0560	41.2042	0.6741	2.4802	0.4032	0.9353
449	15.5374	16.5259	5.6626	3.4936	137.3794	0.7149	1.6209	0.6170	0.8954
450	37.9569	30.0839	12.2807	3.9353	34.3804	0.5270	3.1206	0.3204	0.9122
451	8.4020	13.9604	6.1860	1.7293	159.1491	0.5417	3.5771	0.2796	0.8884
452	4.7288	8.7590	3.4558	1.7423	70.1399	0.7746	1.9835	0.5042	0.9069
453	23.9394	20.0628	7.3820	4.1291	130.5041	0.7474	1.7878	0.5593	0.9287
454	71.8605	39.0131	16.2030	5.6468	132.4185	0.5933	2.8694	0.3485	0.9471
455	0.3800	1.9843	0.6956	0.6956	0.0000	1.0000	1.0000	1.0000	1.0000
456	77.3493	52.9236	17.5994	5.5959	155.7685	0.3470	3.1451	0.3180	0.8670
457	16.2974	18.5892	8.2942	2.5018	131.5355	0.5927	3.3153	0.3016	0.9234
458	7.4309	10.3323	3.5131	2.6932	37.9328	0.8747	1.3044	0.7666	0.9239
459	4.3910	7.7669	2.6181	2.1354	139.8724	0.9147	1.2260	0.8156	0.9327
460	86.0469	51.6651	20.0813	5.4557	175.4401	0.4051	3.6808	0.2717	0.8683
461	2.8288	6.1935	2.1949	1.6409	108.2262	0.9267	1.3376	0.7476	0.9306
462	62.2341	61.9974	29.4155	2.6938	74.5752	0.2035	10.9198	0.0916	0.7882
463	2.1533	6.1230	2.7218	1.0073	148.9126	0.7217	2.7021	0.3701	0.8571
464	3.8844	8.3687	3.7360	1.3238	92.7844	0.6970	2.8222	0.3543	0.9583
465	62.0652	33.3544	13.4945	5.8560	5.8703	0.7011	2.3044	0.4340	0.9542
466	80.0092	47.0620	12.8900	7.9031	98.0480	0.4540	1.6310	0.6131	0.8882
467	64.4296	42.6120	11.7851	6.9608	6.8097	0.4459	1.6931	0.5906	0.8921
468	6.4176	10.5025	4.2902	1.9046	25.8071	0.7311	2.2525	0.4439	0.8968
469	26.5994	25.7457	10.0698	3.3633	151.6584	0.5043	2.9941	0.3340	0.9032
470	76.6315	59.6571	13.5599	7.1955	33.0489	0.2706	1.8845	0.5306	0.7465
471	2.2377	5.2513	1.8649	1.5278	90.0000	1.0000	1.2206	0.8193	0.9298
472	16.3396	17.8791	7.1193	2.9222	72.7343	0.6423	2.4362	0.4105	0.9203
473	24.1083	20.0834	5.9094	5.1944	136.5927	0.7511	1.1376	0.8790	0.9092
474	4.6021	8.1778	3.0002	1.9531	121.7186	0.8648	1.5361	0.6510	0.9160
475	26.1772	23.4915	6.3760	5.2274	90.3683	0.5961	1.2197	0.8198	0.8516
476	8.1487	11.6150	3.9766	2.6091	56.7434	0.7590	1.5242	0.6561	0.8998
477	37.4924	29.9963	11.1563	4.2789	170.2448	0.5236	2.6073	0.3835	0.8736
478	6.5021	9.2198	2.9526	2.8039	119.9423	0.9612	1.0531	0.9496	0.9362
479	19.5906	18.3399	6.7697	3.6846	72.1672	0.7319	1.8373	0.5443	0.9261
480	7.1354	17.0572	7.9653	1.1406	21.3521	0.3082	6.9836	0.1432	0.7991
481	31.4970	26.6965	11.2404	3.5678	131.5217	0.5554	3.1505	0.3174	0.9193
482	67.9762	48.2657	11.1470	7.7644	144.8022	0.3667	1.4356	0.6966	0.8684
483	48.4700	28.0618	8.9478	6.8971	147.8241	0.7735	1.2973	0.7708	0.9468
484	168.2938	79.5119	22.0090	9.7359	42.6870	0.3345	2.2606	0.4424	0.7951
485	50.7921	39.7061	10.5130	6.1515	43.9567	0.4048	1.7090	0.5851	0.8639
486	47.4144	36.9206	11.7892	5.1208	38.7030	0.4371	2.3022	0.4344	0.8655
487	28.7949	33.9733	10.4749	3.5001	40.9725	0.3135	2.9928	0.3341	0.6806
488	17.6063	20.7266	9.5343	2.3512	1.7237	0.5150	4.0551	0.2466	0.9256
489	6.4176	10.4527	4.2283	1.9325	28.6782	0.7381	2.1880	0.4570	0.9212
490	3.7999	7.2355	2.5444	1.9015	134.3957	0.9121	1.3381	0.7473	0.9045
491	5.3621	11.3038	5.2561	1.2989	143.4442	0.5273	4.0465	0.2471	0.8610
492	51.6366	34.4840	13.6388	4.8205	55.5672	0.5457	2.8293	0.3534	0.9227
493	14.8197	21.1169	9.0950	2.0747	12.9498	0.4176	4.3838	0.2281	0.8688
494	31.4126	23.9523	8.6156	4.6422	26.7776	0.6881	1.8559	0.5388	0.9259
495	1.2244	3.8482	1.4531	1.0729	45.0004	1.0000	1.3544	0.7383	0.9206
496	20.7728	24.2429	8.6202	3.0682	165.4040	0.4442	2.8095	0.3559	0.7916
497	143.1722	81.9278	27.2302	6.6945	119.9613	0.2680	4.0676	0.2458	0.7922
498	2.6599	6.2933	2.6775	1.2649	135.1848	0.8440	2.1168	0.4724	0.9130
499	33.9459	30.1957	10.4493	4.1363	63.9669	0.4679	2.5263	0.3958	0.8259
500	0.8866	3.1466	1.0625	1.0625	0.0000	1.0000	1.0000	1.0000	0.9130
501	46.7389	30.1252	8.8210	6.7463	175.3514	0.6472	1.3075	0.7648	0.9063
502	0.8866	3.3874	1.3621	0.8288	15.8180	0.9710	1.6434	0.6085	0.9333
503	10.5131	13.3087	5.0211	2.6659	45.7793	0.7459	1.8835	0.5309	0.9326
504	2.6599	5.7826	1.9368	1.7486	8.5076	0.9996	1.1076	0.9029	0.9474
505	256.0717	92.7622	27.3025	11.9418	108.1725	0.3740	2.2863	0.4374	0.8407
506	51.5099	38.6520	15.4988	4.2316	138.7633	0.4333	3.6627	0.2730	0.9091
507	82.8803	41.5992	15.4287	6.8396	143.8965	0.6019	2.2558	0.4433	0.9472
508	37.1547	26.4679	10.8242	4.3705	78.1944	0.6665	2.4767	0.4038	0.9412
509	14.6508	15.9945	5.1581	3.6164	45.3143	0.7197	1.4263	0.7011	0.9132
510	265.5715	84.3023	20.2172	16.7252	114.2472	0.4696	1.2088	0.8273	0.9004
511	49.3566	33.7533	8.8884	7.0702	145.8108	0.5444	1.2572	0.7954	0.8816
512	11.8642	13.6698	4.5550	3.3163	89.8351	0.7979	1.3735	0.7281	0.9305
513	1.6044	4.4294	1.4683	1.3912	146.3099	1.0000	1.0554	0.9475	0.9048
514	28.8371	22.0471	8.2755	4.4368	130.6776	0.7455	1.8652	0.5361	0.9395
515	1.4777	4.2591	1.4959	1.2578	98.4716	1.0000	1.1894	0.8408	0.9211
516	3.3777	7.4058	2.9987	1.4342	151.5330	0.7739	2.0909	0.4783	0.8696
517	22.3773	19.6020	6.9557	4.0961	130.4863	0.7318	1.6981	0.5889	0.9177
518	15.9174	19.0707	7.5582	2.6814	146.9258	0.5500	2.8188	0.3548	0.8231
519	24.4039	24.6830	10.0867	3.0805	130.3424	0.5034	3.2744	0.3054	0.8601
520	36.4369	27.8005	10.2898	4.5086	160.8630	0.5924	2.2823	0.4382	0.8990
521	62.4030	43.2843	11.3135	7.0230	98.9495	0.4186	1.6109	0.6208	0.8470
522	7.4732	10.8138	4.0008	2.3783	155.5591	0.8031	1.6822	0.5945	0.9440
523	180.9602	88.1747	16.1624	14.2557	146.7296	0.2925	1.1338	0.8820	0.8242
524	33.3548	26.8375	11.3136	3.7538	154.6117	0.5819	3.0140	0.3318	0.9112
525	6.6710	10.2825	3.9812	2.1335	93.5569	0.7929	1.8660	0.5359	0.9186
526	84.6536	37.7510	13.0673	8.2484	146.5229	0.7464	1.5842	0.6312	0.9433
527	53.4521	33.0603	11.7023	5.8157	121.7942	0.6146	2.0122	0.4970	0.9161
528	125.3126	71.7450	14.5976	10.9301	77.7384	0.3059	1.3355	0.7488	0.8348
529	57.8431	32.8110	11.3962	6.4625	145.2709	0.6752	1.7634	0.5671	0.9142
530	14.9463	16.8663	6.1969	3.0709	135.9588	0.6602	2.0180	0.4956	0.9100
531	70.0450	57.6521	25.0307	3.5630	143.8432	0.2648	7.0252	0.1423	0.8512
532	57.5475	47.1204	12.6062	5.8123	59.3171	0.3257	2.1689	0.4611	0.8099
533	61.2630	41.3585	12.6118	6.1849	64.5399	0.4501	2.0391	0.4904	0.9049
534	27.6127	23.3006	8.3360	4.2176	108.7192	0.6391	1.9765	0.5059	0.9237
535	6.4176	10.2119	3.9159	2.0867	150.8463	0.7733	1.8767	0.5329	0.9021
536	4.4755	10.5524	4.7783	1.1926	57.9872	0.5051	4.0067	0.2496	0.8249
537	30.7793	23.2301	6.9629	5.6283	26.2964	0.7167	1.2371	0.8083	0.9304
538	6.6710	10.6728	3.9505	2.1501	140.2325	0.7359	1.8374	0.5443	0.8827
539	16.1285	21.5570	5.5250	3.7168	80.7985	0.4361	1.4865	0.6727	0.8025
540	54.8454	35.3059	12.5634	5.5583	57.5714	0.5529	2.2603	0.4424	0.8807
541	4.0532	7.3559	2.4709	2.0886	103.9906	0.9413	1.1830	0.8453	0.9275
542	5.1510	9.2198	3.6164	1.8135	64.4908	0.7615	1.9941	0.5015	0.8971
543	37.6613	26.5177	9.4433	5.0779	91.4899	0.6730	1.8597	0.5377	0.9311
544	13.0886	20.0336	4.9423	3.3719	57.2757	0.4098	1.4657	0.6823	0.6813
545	47.7522	28.5811	8.9071	6.8260	61.8452	0.7346	1.3049	0.7664	0.9236
546	2.0266	5.2513	1.9480	1.3246	113.6007	0.9235	1.4706	0.6800	0.8972
547	10.5553	16.4261	7.4223	1.8107	75.7414	0.4916	4.0992	0.2440	0.8772
548	134.4746	83.2689	18.0778	9.4712	125.7482	0.2437	1.9087	0.5239	0.6724
549	14.1863	19.3613	7.0763	2.5526	51.6377	0.4756	2.7722	0.3607	0.8317
550	0.6755	2.8062	0.9274	0.9274	0.0000	1.0000	1.0000	1.0000	1.0000
551	23.5172	21.8063	8.1099	3.6922	130.6869	0.6215	2.1965	0.4553	0.9191
552	136.4168	53.0440	20.9574	8.2878	136.9158	0.6093	2.5287	0.3955	0.9481
553	6.5865	9.8715	3.6608	2.2908	103.6362	0.8494	1.5981	0.6258	0.9286
554	26.3038	27.9500	7.8549	4.2637	141.5366	0.4231	1.8423	0.5428	0.8075
555	1.9000	4.9108	1.6283	1.4857	40.7865	0.9900	1.0959	0.9125	0.9574
556	117.1639	73.6175	20.4685	7.2882	173.9764	0.2717	2.8085	0.3561	0.5373
557	80.4314	67.0130	11.5705	8.8508	56.1623	0.2251	1.3073	0.7649	0.7306
558	56.1120	35.5467	12.0162	5.9457	39.0347	0.5580	2.0210	0.4948	0.9001
559	21.4484	20.6853	6.7712	4.0331	58.0685	0.6299	1.6789	0.5956	0.8180
560	8.3176	11.5652	3.7778	2.8033	51.5868	0.7815	1.3477	0.7420	0.9120
561	31.0748	29.2121	9.7419	4.0614	154.4692	0.4576	2.3986	0.4169	0.7935
562	2.4488	6.2434	2.6057	1.1966	27.5189	0.7895	2.1777	0.4592	0.8923
563	12.4975	15.5337	5.1970	3.0618	78.6204	0.6509	1.6974	0.5891	0.8350
564	14.3552	14.9525	5.5615	3.2864	172.5386	0.8068	1.6923	0.5909	0.9366
565	7.5576	10.9135	3.8552	2.4960	51.1812	0.7974	1.5446	0.6474	0.9086
566	15.1996	15.7039	5.3890	3.5912	139.7834	0.7745	1.5006	0.6664	0.9231
567	20.0551	18.0992	5.6407	4.5269	16.8181	0.7693	1.2460	0.8026	0.9295
568	2.9555	7.9079	3.6114	1.0420	94.8668	0.5939	3.4659	0.2885	0.9333
569	8.5287	11.7853	4.5809	2.3705	123.5037	0.7716	1.9325	0.5175	0.9161
570	97.8266	81.9862	16.2588	7.6609	31.4754	0.1829	2.1223	0.4712	0.6477
571	5.4465	9.5603	4.0564	1.7096	140.8754	0.7488	2.3727	0.4215	0.9085
572	2.8710	6.1935	2.1447	1.7045	103.6705	0.9405	1.2582	0.7948	0.9315
573	4.8977	8.3480	3.0978	2.0130	98.0023	0.8831	1.5389	0.6498	0.9355
574	10.5131	14.4212	5.9908	2.2344	161.3772	0.6352	2.6812	0.3730	0.9121
575	4.7288	11.0339	5.0462	1.1931	157.8863	0.4881	4.2293	0.2364	0.8058
576	41.2501	27.1075	9.0509	5.8029	29.3191	0.7054	1.5597	0.6411	0.9110
577	35.8880	25.0441	9.3124	4.9068	158.1405	0.7190	1.8979	0.5269	0.9444
578	7.3887	11.0339	4.1792	2.2511	42.4976	0.7626	1.8565	0.5386	0.9138
579	26.3460	24.7243	8.1741	4.1038	174.9867	0.5416	1.9918	0.5020	0.8589
580	8.8242	15.8243	6.7928	1.6540	155.5094	0.4428	4.1068	0.2435	0.8427
581	33.9036	27.7919	9.7910	4.4089	89.6646	0.5516	2.2207	0.4503	0.9109
582	22.2928	24.5128	10.5095	2.7008	60.5391	0.4662	3.8913	0.2570	0.8691
583	214.6949	123.1195	20.0524	13.6322	142.7605	0.1780	1.4710	0.6798	0.7928
584	4.4332	10.7725	5.1204	1.1024	130.1380	0.4801	4.6449	0.2153	0.8108
585	85.7513	72.3589	14.4136	7.5749	70.5817	0.2058	1.9028	0.5255	0.7415
586	14.1441	15.8243	4.6175	3.9001	128.7007	0.7098	1.1839	0.8446	0.8557
587	9.1620	24.2842	12.1032	0.9638	76.9235	0.1952	12.5574	0.0796	0.7419
588	62.9941	33.3836	12.1135	6.6213	167.9210	0.7103	1.8295	0.5466	0.9325
589	11.7797	15.6541	6.5379	2.2941	157.1900	0.6041	2.8499	0.3509	0.8801
590	52.8610	32.4207	10.9895	6.1244	144.8928	0.6320	1.7944	0.5573	0.9129
591	12.1597	14.5622	6.0312	2.5670	179.8553	0.7206	2.3495	0.4256	0.9366
592	1.0978	3.7983	1.5688	0.8909	82.0869	0.9562	1.7609	0.5679	0.9630
593	3.7577	7.5966	2.8223	1.6953	108.4110	0.8183	1.6648	0.6007	0.9271
594	5.0243	8.3480	3.1172	2.0522	175.1150	0.9060	1.5189	0.6584	0.9407
595	23.9817	20.7145	6.6360	4.6014	50.0161	0.7023	1.4422	0.6934	0.9176
596	8.6554	19.8840	9.7388	1.1316	165.4981	0.2751	8.6064	0.1162	0.7664
597	35.5503	29.2534	10.1224	4.4717	160.0681	0.5220	2.2637	0.4418	0.8744
598	30.6526	23.5207	8.3676	4.6642	178.5624	0.6963	1.7940	0.5574	0.8963
599	8.5709	13.1178	5.6495	1.9316	145.9849	0.6259	2.9247	0.3419	0.8620
600	23.4750	21.5157	7.9358	3.7664	43.8599	0.6372	2.1070	0.4746	0.9107
601	41.4612	40.2873	8.6441	6.1071	165.5459	0.3210	1.4154	0.7065	0.7840
602	16.9729	17.0572	5.7264	3.7739	171.6829	0.7331	1.5174	0.6590	0.9316
603	16.6352	19.3114	8.2275	2.5743	145.5736	0.5605	3.1960	0.3129	0.8894
604	109.0152	70.1510	16.7013	8.3109	81.1523	0.2784	2.0096	0.4976	0.7962
605	83.5136	36.7382	11.2024	9.4920	18.3119	0.7776	1.1802	0.8473	0.9419
606	4.9821	9.1201	3.6754	1.7259	79.6588	0.7527	2.1295	0.4696	0.9328
607	3.4621	6.6544	2.2537	1.9560	45.3521	0.9825	1.1522	0.8679	0.9371
608	8.0220	13.7197	6.2661	1.6300	157.3207	0.5356	3.8441	0.2601	0.8941
609	87.4824	47.0292	11.3985	9.7720	80.2845	0.4970	1.1665	0.8573	0.8910
610	4.8132	8.9791	3.6992	1.6567	45.9794	0.7502	2.2329	0.4479	0.8906
611	4.0955	7.4763	2.6333	1.9802	70.4464	0.9208	1.3298	0.7520	0.9372
612	13.5108	13.8899	4.8229	3.5668	90.5836	0.8800	1.3522	0.7396	0.9440
613	53.2832	40.0551	9.6318	7.0436	160.3861	0.4173	1.3675	0.7313	0.8501
614	104.8353	64.7089	22.1918	6.0149	57.0622	0.3146	3.6895	0.2710	0.8271
615	1.0555	3.7983	1.5709	0.8555	100.7273	0.9194	1.8361	0.5446	0.9434
616	5.2777	9.5104	3.9180	1.7151	151.4521	0.7333	2.2845	0.4377	0.8803
617	20.4351	19.7223	5.6556	4.6006	122.8116	0.6602	1.2293	0.8135	0.8666
618	9.2887	13.4789	5.2317	2.2606	141.7021	0.6425	2.3143	0.4321	0.8661
619	0.5067	2.3952	0.9274	0.6956	0.0000	1.0000	1.3333	0.7500	1.0000
620	5.4043	8.7590	2.9425	2.3385	15.4333	0.8852	1.2583	0.7947	0.9209
621	3.3355	6.6544	2.5427	1.6702	155.8293	0.9466	1.5224	0.6569	0.9240
622	29.6393	40.6811	19.1920	1.9663	172.7691	0.2251	9.7602	0.1025	0.7848
623	9.2464	13.0680	5.0648	2.3244	134.0698	0.6804	2.1789	0.4589	0.8957
624	25.3750	21.2458	8.4529	3.8222	66.1438	0.7064	2.2116	0.4522	0.9325
625	206.4618	59.9013	20.0624	13.1029	137.3741	0.7231	1.5311	0.6531	0.9669
626	12.8353	13.6698	4.9799	3.2816	134.1410	0.8632	1.5175	0.6590	0.9500
627	73.2538	48.2536	13.8780	6.7207	137.7842	0.3953	2.0650	0.4843	0.8630
628	1.6044	4.4999	1.6250	1.2571	62.5828	0.9957	1.2926	0.7736	0.9620
629	1.6044	4.5497	1.7506	1.1669	19.3758	0.9740	1.5001	0.6666	0.9048
630	40.2368	26.4472	8.9304	5.7367	87.2606	0.7229	1.5567	0.6424	0.9343
631	55.9853	46.9210	14.7208	4.8423	103.5960	0.3196	3.0400	0.3289	0.7410
632	59.9541	44.1939	9.8997	7.7109	49.2101	0.3857	1.2839	0.7789	0.8241
633	18.1973	17.6384	5.6455	4.1041	9.5726	0.7350	1.3756	0.7270	0.9074
634	3.4621	7.0653	2.6466	1.6656	112.8458	0.8715	1.5891	0.6293	0.9266
635	3.0399	6.6544	2.6357	1.4685	44.0829	0.8627	1.7948	0.5572	0.9231
636	0.9711	3.5077	1.3631	0.9071	6.1612	0.9918	1.5027	0.6655	0.9787
637	4.5599	8.0076	3.0323	1.9147	178.2065	0.8936	1.5837	0.6314	0.9432
638	39.6880	23.7201	7.6594	6.5974	20.2695	0.8864	1.1610	0.8613	0.9592
639	24.9105	25.0441	9.3784	3.3819	162.0203	0.4991	2.7731	0.3606	0.8258
640	10.5131	13.1385	4.0621	3.2953	72.0282	0.7653	1.2327	0.8112	0.8925
641	29.7660	27.0989	6.8798	5.5088	34.6744	0.5094	1.2489	0.8007	0.7939
642	5.7843	9.6806	3.9163	1.8805	134.2768	0.7756	2.0826	0.4802	0.9103
643	30.4415	25.0733	9.8854	3.9209	152.0005	0.6085	2.5212	0.3966	0.9191
644	4.2221	7.8872	3.0797	1.7456	11.8725	0.8529	1.7643	0.5668	0.9217
645	29.3015	30.7064	8.6197	4.3282	154.8308	0.3905	1.9915	0.5021	0.7233
646	24.9950	21.8768	8.8874	3.5809	155.0429	0.6563	2.4819	0.4029	0.9243
647	28.2038	24.0933	9.4655	3.7938	92.3877	0.6106	2.4950	0.4008	0.9227
648	32.2570	24.9943	8.0681	5.0905	130.6058	0.6489	1.5849	0.6309	0.9272
649	22.2506	21.9474	7.2133	3.9275	68.5379	0.5805	1.8366	0.5445	0.8604
650	5.7421	8.9292	3.1198	2.3434	159.7957	0.9050	1.3313	0.7512	0.9379
651	19.4640	22.2294	8.6877	2.8526	81.8779	0.4950	3.0456	0.3283	0.8715
652	17.7329	21.6361	9.2632	2.4374	150.6483	0.4760	3.8004	0.2631	0.8842
653	20.5195	18.6804	6.3187	4.1348	111.1872	0.7389	1.5282	0.6544	0.9127
654	11.4842	12.8978	4.3893	3.3313	118.4556	0.8675	1.3176	0.7590	0.9494
655	3.7999	8.0076	3.3615	1.4393	75.1676	0.7447	2.3355	0.4282	0.9184
656	10.8509	13.3586	4.5090	3.0641	56.3749	0.7641	1.4716	0.6796	0.9065
657	3.2088	7.1857	2.9593	1.3806	109.5444	0.7809	2.1435	0.4665	0.9102
658	12.4130	17.9375	8.2833	1.9080	130.9946	0.4848	4.3413	0.2303	0.8424
659	0.3800	1.9843	0.6956	0.6956	0.0000	1.0000	1.0000	1.0000	1.0000
660	2.9977	6.3638	2.3341	1.6353	144.4681	0.9302	1.4273	0.7006	0.9221
661	19.6329	17.9290	6.3292	3.9495	132.0329	0.7675	1.6025	0.6240	0.9309
662	5.4043	10.7931	4.8429	1.4208	151.9911	0.5830	3.4085	0.2934	0.8649
663	1.2666	3.9685	1.5053	1.0714	94.6940	1.0000	1.4050	0.7117	0.9231
664	0.3800	1.9843	0.6956	0.6956	0.0000	1.0000	1.0000	1.0000	1.0000
665	1.4355	4.2093	1.4441	1.2657	45.0012	1.0000	1.1410	0.8765	0.9714
666	0.3800	1.9843	0.6956	0.6956	0.0000	1.0000	1.0000	1.0000	1.0000
667	0.7600	2.9764	1.0990	0.8805	0.0000	1.0000	1.2483	0.8011	0.9474
668	5.7843	9.0496	3.0346	2.4269	140.4364	0.8876	1.2504	0.7997	0.9288
