# Supplementary material for: Visualization of porosity and pore size gradients in electrospun scaffolds using laser metrology
Source: PLoS One. 2023 Mar 9;18(3):e0282903. doi: 10.1371/journal.pone.0282903 (PMC9997878; doi:10.1371/journal.pone.0282903)
Supplement: S1 Data — (GZ) [file pone.0282903.s002.gz › data/FiberDiameter/Fibermetric for Central area/Fiber Diameter at 5,000X.xlsx]

## Sheet: 200 rpm
ProjectName	ID	ImageName	DiameterAverage	DiameterSD	Orientation		Fiber diameter (um)
200rpm at 5,000X	1	Image0004	5.48326e-07	2.60398e-07	0.652248		0.548326
200rpm at 5,000X	2	Image0004	5.60779e-07	7.31623e-08	0.274857		0.560779
200rpm at 5,000X	3	Image0004	2.38993e-06	3.43285e-07	1.87055		2.38993
200rpm at 5,000X	4	Image0004	1.81273e-06	1.10531e-06	2.60644		1.81273
200rpm at 5,000X	5	Image0004	1.66491e-06	6.57646e-08	0.0685118		1.66491
200rpm at 5,000X	6	Image0004	1.48443e-06	1.95794e-07	3.0454		1.48443
200rpm at 5,000X	8	Image0004	1.62185e-06	4.23325e-07	2.84287		1.62185
200rpm at 5,000X	9	Image0004	1.83861e-06	2.61614e-07	2.60781		1.83861
200rpm at 5,000X	10	Image0004	2.10009e-06	6.01296e-07	1.39226		2.10009
200rpm at 5,000X	11	Image0004	1.47123e-06	1.63081e-07	2.33739		1.47123
200rpm at 5,000X	12	Image0004	1.48059e-06	7.67655e-08	2.11073		1.48059
200rpm at 5,000X	13	Image0004	1.68203e-06	1.73605e-07	3.03259		1.68203
200rpm at 5,000X	14	Image0004	2.75182e-06	1.09619e-06	3.02103		2.75182
200rpm at 5,000X	15	Image0004	1.90933e-06	3.22065e-07	2.58019		1.90933
200rpm at 5,000X	16	Image0004	1.07217e-06	5.1594e-08	0.754328		1.07217
200rpm at 5,000X	17	Image0004	1.69832e-06	3.47499e-07	1.91345		1.69832
200rpm at 5,000X	18	Image0004	1.1136e-06	9.59008e-08	0.0109575		1.1136
200rpm at 5,000X	19	Image0004	1.79942e-06	2.08355e-07	1.72945		1.79942
200rpm at 5,000X	20	Image0004	2.36797e-06	3.88493e-07	1.59849		2.36797
200rpm at 5,000X	21	Image0004	1.07887e-06	3.60744e-08	1.41744		1.07887
200rpm at 5,000X	22	Image0004	1.86725e-06	5.46435e-07	2.29155		1.86725
200rpm at 5,000X	23	Image0004	2.03582e-06	5.56284e-08	2.14594		2.03582
200rpm at 5,000X	24	Image0004	1.80413e-06	3.90768e-07	1.91481		1.80413
200rpm at 5,000X	25	Image0004	2.21746e-06	4.36128e-07	1.19309		2.21746
200rpm at 5,000X	27	Image0004	1.85449e-06	1.40828e-07	2.96431		1.85449
200rpm at 5,000X	28	Image0004	1.65838e-06	2.89801e-07	0.328471		1.65838
200rpm at 5,000X	29	Image0004	1.74916e-06	3.76535e-07	1.87849		1.74916
200rpm at 5,000X	30	Image0004	1.21596e-06	4.70332e-07	2.31878		1.21596
200rpm at 5,000X	31	Image0004	1.46568e-06	5.07293e-08	2.96951		1.46568
200rpm at 5,000X	32	Image0004	1.15982e-06	1.33854e-07	2.86659		1.15982
200rpm at 5,000X	33	Image0004	1.37523e-06	1.93192e-07	2.46359		1.37523
200rpm at 5,000X	34	Image0004	2.13656e-06	9.99577e-08	2.24011		2.13656
200rpm at 5,000X	35	Image0004	1.78609e-06	3.40202e-07	2.32958		1.78609
200rpm at 5,000X	36	Image0004	1.7951e-06	3.78412e-08	2.14753		1.7951
200rpm at 5,000X	37	Image0004	2.04858e-06	3.36032e-07	2.53017		2.04858
200rpm at 5,000X	38	Image0004	2.71151e-06	1.37776e-06	1.03198		2.71151
200rpm at 5,000X	39	Image0004	4.35972e-07	5.14466e-08	1.96544		0.435972
200rpm at 5,000X	40	Image0004	1.39148e-06	1.74262e-08	3.1361		1.39148
200rpm at 5,000X	41	Image0004	1.26635e-06	1.85597e-07	1.98701		1.26635
200rpm at 5,000X	42	Image0004	1.82045e-06	1.18296e-07	0.0868029		1.82045
200rpm at 5,000X	43	Image0004	2.40377e-06	1.72675e-07	2.20628		2.40377
200rpm at 5,000X	44	Image0004	1.53616e-06	8.37098e-08	2.97678		1.53616
200rpm at 5,000X	45	Image0004	1.46637e-06	5.87984e-08	2.92658		1.46637
200rpm at 5,000X	46	Image0004	1.20628e-06	5.90703e-07	3.13012		1.20628
200rpm at 5,000X	47	Image0004	7.24006e-07	2.63704e-08	1.42632		0.724006
200rpm at 5,000X	48	Image0004	2.12085e-06	3.68204e-07	2.65565		2.12085
200rpm at 5,000X	49	Image0004	1.89765e-06	4.21269e-08	3.05603		1.89765
200rpm at 5,000X	50	Image0004	1.91893e-06	4.71457e-08	2.16521		1.91893
200rpm at 5,000X	51	Image0004	1.49946e-06	1.61423e-07	1.80621		1.49946
200rpm at 5,000X	52	Image0004	2.92512e-06	7.68057e-07	2.28309		2.92512
200rpm at 5,000X	53	Image0004	9.48172e-07	2.9764e-08	1.48268		0.948172
200rpm at 5,000X	54	Image0004	2.51466e-06	7.12971e-07	0.741972		2.51466
200rpm at 5,000X	55	Image0004	1.77172e-06	2.19193e-07	3.0887		1.77172
200rpm at 5,000X	56	Image0004	1.97302e-06	1.76833e-06	2.40961		1.97302
200rpm at 5,000X	57	Image0004	1.1679e-06	2.61184e-08	0.268689		1.1679
200rpm at 5,000X	59	Image0004	2.24227e-06	1.14672e-07	2.44186		2.24227
200rpm at 5,000X	60	Image0004	9.15255e-07	1.35404e-07	2.78409		0.915255
200rpm at 5,000X	61	Image0004	1.88856e-06	1.58931e-07	2.12046		1.88856
200rpm at 5,000X	63	Image0004	1.60773e-06	3.33608e-07	0.295715		1.60773
200rpm at 5,000X	64	Image0004	1.99569e-06	2.90292e-07	2.12989		1.99569
200rpm at 5,000X	65	Image0004	2.11837e-06	6.23389e-07	1.16919		2.11837
200rpm at 5,000X	66	Image0004	1.36991e-06	2.67106e-08	0.209719		1.36991
200rpm at 5,000X	67	Image0004	1.95618e-06	2.03013e-07	2.11709		1.95618
200rpm at 5,000X	68	Image0004	2.67296e-06	6.00341e-07	2.38641		2.67296
200rpm at 5,000X	69	Image0004	1.64797e-06	1.26356e-07	1.35721		1.64797
200rpm at 5,000X	70	Image0004	1.24445e-06	1.29755e-07	0.40495		1.24445
200rpm at 5,000X	71	Image0004	2.27778e-06	1.59805e-07	2.26204		2.27778
200rpm at 5,000X	72	Image0004	7.11143e-07	1.49147e-07	2.97818		0.711143
200rpm at 5,000X	73	Image0004	1.37552e-06	1.8772e-07	2.58321		1.37552
200rpm at 5,000X	74	Image0004	1.85088e-06	2.93532e-07	1.66939		1.85088
200rpm at 5,000X	75	Image0004	2.40367e-06	5.58748e-08	2.16176		2.40367
200rpm at 5,000X	76	Image0004	3.22908e-06	9.30419e-07	2.48445		3.22908
200rpm at 5,000X	77	Image0004	2.9082e-06	1.1656e-06	0.438624		2.9082
200rpm at 5,000X	78	Image0004	1.08941e-06	2.64497e-07	2.75656		1.08941
200rpm at 5,000X	79	Image0004	1.69679e-06	3.399e-07	3.00862		1.69679
200rpm at 5,000X	80	Image0004	1.46135e-06	1.31065e-07	0.750368		1.46135
200rpm at 5,000X	81	Image0004	9.60234e-07	3.45724e-07	2.4569		0.960234
200rpm at 5,000X	82	Image0004	1.6517e-06	1.10165e-07	2.64888		1.6517
200rpm at 5,000X	83	Image0004	1.98416e-06	5.15621e-07	1.99607		1.98416
200rpm at 5,000X	84	Image0004	1.4227e-06	6.54204e-08	0.259906		1.4227
200rpm at 5,000X	85	Image0004	2.05543e-06	4.07584e-08	2.6283		2.05543
200rpm at 5,000X	86	Image0004	1.43029e-06	2.79774e-07	0.214338		1.43029
200rpm at 5,000X	87	Image0004	2.48409e-06	9.06382e-07	1.38617		2.48409
200rpm at 5,000X	88	Image0004	1.4431e-06	6.26951e-08	0.610405		1.4431
200rpm at 5,000X	89	Image0004	2.00009e-06	3.02186e-07	0.10151		2.00009
200rpm at 5,000X	90	Image0004	7.23955e-07	4.22702e-08	1.72417		0.723955
200rpm at 5,000X	91	Image0004	1.79508e-06	7.20076e-08	2.78553		1.79508
200rpm at 5,000X	92	Image0004	2.12402e-06	8.52259e-07	1.91687		2.12402
200rpm at 5,000X	93	Image0004	7.66993e-07	3.66672e-08	1.35823		0.766993
200rpm at 5,000X	94	Image0004	9.81732e-07	1.79408e-07	2.03474		0.981732
200rpm at 5,000X	95	Image0004	1.04632e-06	3.34319e-07	0.561749		1.04632
200rpm at 5,000X	96	Image0004	2.13873e-06	3.73223e-07	0.21834		2.13873
200rpm at 5,000X	97	Image0004	2.88412e-06	1.4982e-06	0.00273236		2.88412
200rpm at 5,000X	98	Image0004	1.57317e-06	1.34401e-07	1.65155		1.57317
200rpm at 5,000X	99	Image0004	1.26005e-06	4.31686e-07	0.870229		1.26005
200rpm at 5,000X	100	Image0004	6.90381e-07	4.06134e-08	0.218854		0.690381
200rpm at 5,000X	101	Image0004	1.43068e-06	2.66507e-07	0.744725		1.43068
200rpm at 5,000X	102	Image0004	2.35883e-06	8.61909e-07	0.371621		2.35883
200rpm at 5,000X	103	Image0004	1.62954e-06	3.38969e-07	0.900569		1.62954
200rpm at 5,000X	104	Image0004	1.37931e-06	5.46452e-07	0.968622		1.37931
200rpm at 5,000X	105	Image0004	2.7528e-06	6.451e-07	1.72858		2.7528
200rpm at 5,000X	106	Image0004	2.23496e-06	2.64689e-07	1.82564		2.23496
200rpm at 5,000X	107	Image0004	2.90347e-06	3.8063e-07	0.789315		2.90347
200rpm at 5,000X	108	Image0004	2.3429e-06	2.80967e-07	0.878512		2.3429
200rpm at 5,000X	110	Image0004	1.69455e-06	2.32213e-07	2.10894		1.69455
200rpm at 5,000X	111	Image0004	7.89407e-07	1.49345e-07	0.00260878		0.789407
200rpm at 5,000X	112	Image0004	2.21148e-06	1.51071e-07	2.45311		2.21148
200rpm at 5,000X	113	Image0004	1.62299e-06	4.02306e-07	1.34458		1.62299
200rpm at 5,000X	114	Image0004	2.05215e-06	6.37215e-08	3.03552		2.05215
200rpm at 5,000X	115	Image0004	2.82148e-06	5.46626e-07	0.598312		2.82148
200rpm at 5,000X	116	Image0004	1.84866e-06	4.19822e-08	2.72387		1.84866
200rpm at 5,000X	117	Image0004	1.1743e-06	3.11304e-07	1.54051		1.1743
200rpm at 5,000X	118	Image0004	1.45144e-06	1.48602e-07	0.10728		1.45144
200rpm at 5,000X	119	Image0004	2.50518e-06	1.06981e-06	0.560006		2.50518
200rpm at 5,000X	120	Image0004	1.75781e-06	1.31308e-07	2.63736		1.75781
200rpm at 5,000X	121	Image0004	1.61713e-06	9.87657e-08	1.43343		1.61713
200rpm at 5,000X	122	Image0004	2.4409e-06	4.69569e-07	1.84315		2.4409
200rpm at 5,000X	123	Image0004	1.34726e-06	1.38473e-07	2.9964		1.34726
200rpm at 5,000X	124	Image0004	1.54254e-06	8.27714e-08	0.856293		1.54254
200rpm at 5,000X	125	Image0004	2.03208e-06	3.29023e-08	2.99333		2.03208
200rpm at 5,000X	126	Image0004	2.48518e-06	1.15801e-06	0.679723		2.48518
200rpm at 5,000X	127	Image0004	2.37743e-06	3.10205e-07	3.09242		2.37743
200rpm at 5,000X	128	Image0004	1.59913e-06	1.81794e-07	1.51047		1.59913
200rpm at 5,000X	129	Image0004	1.32843e-06	1.11319e-07	2.33931		1.32843
200rpm at 5,000X	130	Image0004	1.89813e-06	2.8305e-07	3.01873		1.89813
200rpm at 5,000X	131	Image0004	7.5206e-07	7.83719e-08	2.75622		0.75206
200rpm at 5,000X	132	Image0004	1.51262e-06	8.10921e-08	0.986461		1.51262
200rpm at 5,000X	133	Image0004	2.57439e-06	3.61806e-07	2.32231		2.57439
200rpm at 5,000X	134	Image0004	1.05807e-06	5.83082e-08	3.11169		1.05807
200rpm at 5,000X	135	Image0004	1.00659e-06	1.0506e-07	0.717199		1.00659
200rpm at 5,000X	136	Image0004	1.44371e-06	9.69511e-08	1.02874		1.44371
200rpm at 5,000X	138	Image0004	2.63107e-06	7.37125e-08	1.67377		2.63107
200rpm at 5,000X	139	Image0004	2.3705e-06	7.47668e-07	0.662678		2.3705
200rpm at 5,000X	140	Image0004	1.30463e-06	3.52907e-07	2.86154		1.30463
200rpm at 5,000X	141	Image0004	1.90123e-06	7.38236e-08	2.61642		1.90123
200rpm at 5,000X	142	Image0004	8.85213e-07	3.68527e-08	2.83664		0.885213
200rpm at 5,000X	143	Image0004	2.1778e-06	1.05621e-07	2.1903		2.1778
200rpm at 5,000X	144	Image0004	9.61656e-07	1.53154e-07	2.55749		0.961656
200rpm at 5,000X	145	Image0004	2.11355e-06	2.36518e-07	3.05644		2.11355
200rpm at 5,000X	146	Image0004	1.94714e-06	2.63404e-07	1.17687		1.94714
200rpm at 5,000X	147	Image0004	1.15454e-06	6.56627e-07	1.05904		1.15454
200rpm at 5,000X	148	Image0004	2.72455e-06	5.28245e-07	1.94541		2.72455
200rpm at 5,000X	149	Image0004	2.08033e-06	4.44961e-07	1.66438		2.08033
200rpm at 5,000X	150	Image0004	1.25006e-06	3.98743e-08	3.06058		1.25006
200rpm at 5,000X	151	Image0004	2.43589e-06	2.57875e-07	0.177387		2.43589
200rpm at 5,000X	152	Image0004	3.06622e-06	6.06184e-07	1.71497		3.06622
200rpm at 5,000X	153	Image0004	9.56626e-07	3.32229e-08	2.6971		0.956626
200rpm at 5,000X	154	Image0004	1.74277e-06	2.14055e-07	2.01034		1.74277
200rpm at 5,000X	155	Image0004	8.14802e-07	4.99199e-08	1.91591		0.814802
200rpm at 5,000X	156	Image0004	2.17754e-06	5.38261e-07	2.91775		2.17754
200rpm at 5,000X	157	Image0004	1.0299e-06	5.31562e-08	0.118546		1.0299
200rpm at 5,000X	158	Image0004	1.94213e-06	1.65518e-07	0.366108		1.94213
200rpm at 5,000X	159	Image0004	2.08135e-06	2.62312e-07	2.64027		2.08135
200rpm at 5,000X	160	Image0004	9.74283e-07	9.35374e-08	1.92386		0.974283
200rpm at 5,000X	161	Image0004	1.85218e-06	1.40805e-07	2.88584		1.85218
200rpm at 5,000X	162	Image0004	1.86633e-06	2.5871e-07	1.62277		1.86633
200rpm at 5,000X	163	Image0004	1.4236e-06	1.0258e-07	0.742847		1.4236
200rpm at 5,000X	164	Image0004	4.95902e-07	6.97998e-08	1.5876		0.495902
200rpm at 5,000X	165	Image0004	1.1971e-06	1.0054e-07	0.657091		1.1971
200rpm at 5,000X	168	Image0004	1.62642e-06	1.29239e-07	1.62475		1.62642
200rpm at 5,000X	169	Image0004	1.67229e-06	6.28747e-08	0.261809		1.67229
200rpm at 5,000X	170	Image0004	3.09442e-06	2.08755e-07	0.652795		3.09442
200rpm at 5,000X	171	Image0004	7.04347e-07	2.66903e-08	1.60443		0.704347
200rpm at 5,000X	172	Image0004	1.51278e-06	2.33286e-07	1.15695		1.51278
200rpm at 5,000X	173	Image0004	2.97144e-06	6.6123e-07	1.7789		2.97144
200rpm at 5,000X	174	Image0004	1.93955e-06	4.26784e-08	2.08301		1.93955
200rpm at 5,000X	175	Image0004	1.43499e-06	2.99839e-07	1.63351		1.43499
200rpm at 5,000X	176	Image0004	6.4229e-07	7.1602e-08	1.84205		0.64229
200rpm at 5,000X	177	Image0004	1.60267e-06	1.58083e-07	2.23066		1.60267
200rpm at 5,000X	178	Image0004	2.37413e-06	2.6388e-07	2.42112		2.37413
200rpm at 5,000X	179	Image0004	7.93318e-07	3.10058e-07	0.0561491		0.793318
200rpm at 5,000X	180	Image0004	1.06578e-06	1.66067e-07	1.79297		1.06578
200rpm at 5,000X	181	Image0004	1.56798e-06	2.1777e-07	2.53226		1.56798
200rpm at 5,000X	182	Image0004	3.27724e-06	1.33004e-06	1.08734		3.27724
200rpm at 5,000X	183	Image0004	1.11033e-06	3.51013e-07	0.357127		1.11033
200rpm at 5,000X	184	Image0004	7.87138e-07	1.80362e-07	0.596222		0.787138
200rpm at 5,000X	185	Image0004	1.29266e-06	1.10413e-07	1.41068		1.29266
200rpm at 5,000X	186	Image0004	1.91962e-06	1.1323e-07	2.70772		1.91962
200rpm at 5,000X	187	Image0004	1.57389e-06	6.01232e-07	0.364215		1.57389
200rpm at 5,000X	188	Image0004	1.16625e-06	2.71545e-07	2.96084		1.16625
200rpm at 5,000X	189	Image0004	1.78009e-06	6.52871e-08	0.25638		1.78009
200rpm at 5,000X	190	Image0004	1.56725e-06	6.09411e-07	2.48943		1.56725
200rpm at 5,000X	191	Image0004	1.74315e-06	9.95563e-08	2.08749		1.74315
200rpm at 5,000X	192	Image0004	1.78556e-06	2.15147e-07	0.37834		1.78556
200rpm at 5,000X	193	Image0004	1.67065e-06	2.68915e-07	0.500954		1.67065
200rpm at 5,000X	194	Image0004	1.26443e-06	3.42332e-07	3.04457		1.26443
200rpm at 5,000X	195	Image0004	1.8601e-06	4.73016e-07	0.710135		1.8601
200rpm at 5,000X	196	Image0004	2.51115e-06	5.82676e-07	2.50452		2.51115
200rpm at 5,000X	197	Image0004	3.24526e-06	4.16444e-07	1.75176		3.24526
200rpm at 5,000X	198	Image0004	1.03322e-06	3.88051e-08	1.03982		1.03322
200rpm at 5,000X	199	Image0004	1.96762e-06	2.13202e-08	2.69959		1.96762
200rpm at 5,000X	200	Image0004	1.29144e-06	1.52636e-07	3.01949		1.29144
200rpm at 5,000X	201	Image0004	1.2479e-06	4.82086e-07	3.04227		1.2479
200rpm at 5,000X	202	Image0004	1.67375e-06	5.62986e-07	2.54481		1.67375
200rpm at 5,000X	203	Image0004	1.11848e-06	2.33418e-07	2.45586		1.11848
200rpm at 5,000X	204	Image0004	1.98071e-06	6.99487e-08	2.6709		1.98071
200rpm at 5,000X	205	Image0004	1.90876e-06	6.67331e-08	2.97581		1.90876
200rpm at 5,000X	206	Image0004	1.00736e-06	1.07734e-07	1.65472		1.00736
200rpm at 5,000X	207	Image0004	1.44531e-06	6.69047e-07	2.37124		1.44531
200rpm at 5,000X	208	Image0004	7.02216e-07	3.6603e-08	1.67606		0.702216
200rpm at 5,000X	209	Image0004	1.77067e-06	4.13188e-07	2.60152		1.77067
200rpm at 5,000X	210	Image0004	1.06127e-06	6.73474e-07	1.41044		1.06127
200rpm at 5,000X	211	Image0004	2.92634e-06	8.02619e-07	0.0767628		2.92634
200rpm at 5,000X	212	Image0004	1.48869e-06	5.22213e-07	2.3593		1.48869
200rpm at 5,000X	213	Image0004	1.02456e-06	2.55048e-07	1.92108		1.02456
200rpm at 5,000X	214	Image0004	1.45226e-06	4.25829e-08	0.533066		1.45226
200rpm at 5,000X	215	Image0004	1.25611e-06	2.37145e-07	2.20895		1.25611
200rpm at 5,000X	216	Image0004	2.72471e-06	6.70141e-07	2.28612		2.72471
200rpm at 5,000X	217	Image0004	1.972e-06	3.52209e-07	0.69564		1.972
200rpm at 5,000X	218	Image0004	1.6666e-06	6.30761e-08	2.64803		1.6666
200rpm at 5,000X	219	Image0004	1.94564e-06	1.90545e-07	0.360355		1.94564
200rpm at 5,000X	220	Image0004	2.5443e-06	1.03414e-06	2.52161		2.5443
200rpm at 5,000X	221	Image0004	1.22311e-06	1.50661e-07	1.23476		1.22311
200rpm at 5,000X	222	Image0004	1.01844e-06	2.35242e-07	0.552847		1.01844
200rpm at 5,000X	223	Image0004	1.35773e-06	1.32299e-07	1.67058		1.35773
200rpm at 5,000X	224	Image0004	1.35976e-06	7.19935e-07	0.570647		1.35976
200rpm at 5,000X	225	Image0004	2.14132e-06	4.51192e-07	2.41275		2.14132
200rpm at 5,000X	226	Image0004	1.27922e-06	6.98112e-08	0.706374		1.27922
200rpm at 5,000X	227	Image0004	1.99347e-06	4.7951e-07	0.537996		1.99347
200rpm at 5,000X	228	Image0004	9.94506e-07	2.00818e-07	0.94822		0.994506
200rpm at 5,000X	229	Image0004	3.14729e-06	1.55711e-07	0.299549		3.14729
200rpm at 5,000X	230	Image0004	1.8951e-06	1.25282e-07	1.98267		1.8951
200rpm at 5,000X	231	Image0004	1.21608e-06	1.6797e-07	0.866138		1.21608
200rpm at 5,000X	232	Image0004	2.21308e-06	1.20173e-07	2.20944		2.21308
200rpm at 5,000X	233	Image0004	1.90254e-06	1.38613e-07	1.98009		1.90254
200rpm at 5,000X	234	Image0004	1.815e-06	1.84914e-07	2.64281		1.815
200rpm at 5,000X	235	Image0004	1.88988e-06	3.28633e-07	0.64921		1.88988
200rpm at 5,000X	236	Image0004	1.83739e-06	1.41194e-07	2.88779		1.83739
200rpm at 5,000X	237	Image0004	2.26459e-06	2.65551e-07	2.70834		2.26459
200rpm at 5,000X	238	Image0004	1.83742e-06	2.68945e-07	2.88892		1.83742
200rpm at 5,000X	239	Image0004	1.44974e-06	9.39554e-08	0.962139		1.44974
200rpm at 5,000X	241	Image0004	1.52492e-06	1.74078e-07	1.34731		1.52492
200rpm at 5,000X	242	Image0004	6.44074e-07	8.94949e-08	1.08588		0.644074
200rpm at 5,000X	243	Image0004	1.73695e-06	4.26451e-07	0.388578		1.73695
200rpm at 5,000X	244	Image0004	2.26806e-06	4.57008e-07	1.7994		2.26806
200rpm at 5,000X	245	Image0004	5.90691e-07	1.3736e-07	2.77033		0.590691
200rpm at 5,000X	246	Image0004	9.83008e-07	2.33095e-07	0.0013716		0.983008
200rpm at 5,000X	247	Image0004	2.23967e-06	2.88664e-07	1.98639		2.23967
200rpm at 5,000X	248	Image0004	2.13201e-06	5.78388e-07	1.2474		2.13201
200rpm at 5,000X	249	Image0004	2.06247e-06	4.02331e-08	2.65355		2.06247
200rpm at 5,000X	250	Image0004	1.44382e-06	1.87091e-07	0.529343		1.44382
200rpm at 5,000X	251	Image0004	6.49539e-07	1.48514e-08	1.73778		0.649539
200rpm at 5,000X	252	Image0004	1.19946e-06	1.14717e-07	1.25082		1.19946
200rpm at 5,000X	253	Image0004	1.52472e-06	1.32788e-07	1.60227		1.52472
200rpm at 5,000X	254	Image0004	5.06265e-07	2.72746e-09	2.99292		0.506265
200rpm at 5,000X	255	Image0004	1.17985e-06	1.86627e-07	2.73591		1.17985
200rpm at 5,000X	256	Image0004	1.64034e-06	7.95451e-07	2.24788		1.64034
200rpm at 5,000X	257	Image0004	1.67348e-06	1.17815e-07	2.54415		1.67348
200rpm at 5,000X	258	Image0004	1.90757e-06	7.19454e-08	0.338101		1.90757
200rpm at 5,000X	259	Image0004	9.76626e-07	2.92621e-07	0.26434		0.976626
200rpm at 5,000X	260	Image0004	6.43906e-07	5.40368e-08	1.35689		0.643906
200rpm at 5,000X	261	Image0004	1.71463e-06	8.3457e-08	2.98382		1.71463
200rpm at 5,000X	262	Image0004	1.22528e-06	9.50695e-08	0.111023		1.22528
200rpm at 5,000X	263	Image0004	3.00636e-06	1.72804e-07	0.487824		3.00636
200rpm at 5,000X	264	Image0004	2.01332e-06	1.14862e-07	2.96245		2.01332
200rpm at 5,000X	265	Image0004	1.89526e-06	8.28496e-08	0.0426744		1.89526
200rpm at 5,000X	266	Image0004	6.73758e-07	2.81427e-08	2.00168		0.673758
200rpm at 5,000X	267	Image0004	1.31027e-06	1.87674e-07	0.442361		1.31027
200rpm at 5,000X	268	Image0004	2.21816e-06	1.81179e-07	2.57628		2.21816
200rpm at 5,000X	269	Image0004	1.653e-06	2.55807e-07	1.97521		1.653
200rpm at 5,000X	270	Image0004	1.55839e-06	3.24917e-07	2.6487		1.55839
200rpm at 5,000X	271	Image0004	1.07862e-06	1.09178e-07	0.92274		1.07862
200rpm at 5,000X	272	Image0004	1.89926e-06	1.77551e-07	2.16983		1.89926
200rpm at 5,000X	273	Image0004	1.23873e-06	3.53779e-07	0.45509		1.23873
200rpm at 5,000X	274	Image0004	1.41646e-06	2.2861e-07	1.27275		1.41646
200rpm at 5,000X	275	Image0004	1.1087e-06	3.96018e-07	1.76499		1.1087
200rpm at 5,000X	276	Image0004	1.61644e-06	9.54753e-08	2.22608		1.61644
200rpm at 5,000X	277	Image0004	1.43331e-06	1.11506e-07	1.28605		1.43331
200rpm at 5,000X	278	Image0004	8.34325e-07	6.16392e-08	2.93842		0.834325
200rpm at 5,000X	279	Image0004	1.43422e-06	5.51033e-08	1.03653		1.43422
200rpm at 5,000X	280	Image0004	1.8457e-06	3.46989e-07	2.16038		1.8457
200rpm at 5,000X	281	Image0004	1.21111e-06	2.53086e-07	3.11363		1.21111
200rpm at 5,000X	282	Image0004	2.53168e-06	1.29204e-06	2.9458		2.53168
200rpm at 5,000X	283	Image0004	1.06916e-06	9.61714e-08	1.25454		1.06916
200rpm at 5,000X	284	Image0004	1.79755e-06	5.83539e-08	2.63318		1.79755
200rpm at 5,000X	285	Image0004	1.10259e-06	1.21989e-07	1.98675		1.10259
200rpm at 5,000X	286	Image0004	8.08857e-07	1.76382e-07	0.0410674		0.808857
200rpm at 5,000X	287	Image0004	1.36943e-06	3.30875e-08	0.0360105		1.36943
200rpm at 5,000X	288	Image0004	6.22483e-07	3.21226e-08	1.0854		0.622483
200rpm at 5,000X	289	Image0004	2.87173e-06	6.01625e-07	2.09331		2.87173
200rpm at 5,000X	290	Image0004	1.76799e-06	1.08071e-07	0.486142		1.76799
200rpm at 5,000X	291	Image0004	2.74469e-06	1.45222e-06	2.09715		2.74469
200rpm at 5,000X	292	Image0004	2.25297e-06	1.12695e-06	2.62005		2.25297
200rpm at 5,000X	293	Image0004	2.05081e-06	1.20315e-07	2.98454		2.05081
200rpm at 5,000X	294	Image0004	9.02154e-07	4.34603e-08	3.06158		0.902154
200rpm at 5,000X	295	Image0004	1.7563e-06	2.6306e-07	0.294742		1.7563
200rpm at 5,000X	296	Image0004	1.72027e-06	2.49343e-07	0.873392		1.72027
200rpm at 5,000X	297	Image0004	2.42549e-06	6.03761e-07	1.30662		2.42549
200rpm at 5,000X	298	Image0004	1.10942e-06	1.88891e-07	1.45782		1.10942
200rpm at 5,000X	300	Image0004	1.62185e-06	4.23325e-07	2.84287		1.62185
200rpm at 5,000X	301	Image0004	1.91899e-06	8.08893e-08	3.02265		1.91899
200rpm at 5,000X	302	Image0004	2.21305e-06	2.8313e-07	0.323301		2.21305
200rpm at 5,000X	303	Image0004	1.98404e-06	2.25006e-07	2.67622		1.98404
200rpm at 5,000X	304	Image0004	1.41729e-06	1.12957e-07	2.39027		1.41729
200rpm at 5,000X	305	Image0004	2.09955e-06	2.63822e-07	2.83829		2.09955
200rpm at 5,000X	306	Image0004	2.4489e-06	4.64438e-07	0.798541		2.4489
200rpm at 5,000X	307	Image0004	1.02805e-06	5.40506e-08	0.786398		1.02805
200rpm at 5,000X	308	Image0004	1.36203e-06	4.76934e-07	2.11088		1.36203
200rpm at 5,000X	309	Image0004	1.87109e-06	2.95e-08	2.67931		1.87109
200rpm at 5,000X	310	Image0004	1.85924e-06	4.59241e-07	2.95066		1.85924
200rpm at 5,000X	311	Image0004	1.5335e-06	2.42786e-07	2.48491		1.5335
200rpm at 5,000X	312	Image0004	8.07928e-07	1.25109e-07	1.83595		0.807928
200rpm at 5,000X	313	Image0004	2.3309e-06	1.22692e-06	2.79788		2.3309
200rpm at 5,000X	314	Image0004	1.68051e-06	1.75356e-07	2.14367		1.68051
200rpm at 5,000X	315	Image0004	2.19627e-06	3.83698e-07	1.47013		2.19627
200rpm at 5,000X	316	Image0004	1.85888e-06	1.68212e-07	2.67317		1.85888
200rpm at 5,000X	317	Image0004	1.7026e-06	2.67162e-07	0.333352		1.7026
200rpm at 5,000X	318	Image0004	1.99329e-06	2.23848e-07	2.6591		1.99329
200rpm at 5,000X	319	Image0004	2.80852e-06	6.92333e-07	2.16405		2.80852
200rpm at 5,000X	320	Image0004	2.1982e-06	3.64943e-07	2.17174		2.1982
200rpm at 5,000X	321	Image0004	1.83516e-06	2.01804e-07	2.09038		1.83516
200rpm at 5,000X	322	Image0004	1.39693e-06	2.57992e-07	0.956709		1.39693
200rpm at 5,000X	323	Image0004	3.24926e-06	1.75076e-07	1.21082		3.24926
200rpm at 5,000X	324	Image0004	6.92851e-07	2.37071e-08	0.510778		0.692851
200rpm at 5,000X	325	Image0004	8.60932e-07	1.04602e-07	2.97195		0.860932
200rpm at 5,000X	326	Image0004	1.12634e-06	3.70938e-07	0.410689		1.12634
200rpm at 5,000X	327	Image0004	2.01723e-06	3.67775e-08	3.03039		2.01723
200rpm at 5,000X	328	Image0004	8.41082e-07	1.39531e-07	1.28841		0.841082
200rpm at 5,000X	329	Image0004	2.28453e-06	4.41182e-07	2.4014		2.28453
200rpm at 5,000X	330	Image0004	2.6836e-06	5.00895e-07	1.94953		2.6836
200rpm at 5,000X	331	Image0004	9.7178e-07	1.06289e-07	2.02317		0.97178
200rpm at 5,000X	332	Image0004	1.35583e-06	3.1412e-07	0.771296		1.35583
200rpm at 5,000X	333	Image0004	1.2849e-06	3.01426e-08	2.37965		1.2849
200rpm at 5,000X	334	Image0004	2.27161e-06	5.40101e-08	1.50756		2.27161
200rpm at 5,000X	335	Image0004	1.3531e-06	2.95563e-08	2.36164		1.3531
200rpm at 5,000X	336	Image0004	1.47032e-06	2.95212e-07	2.41066		1.47032
200rpm at 5,000X	338	Image0004	1.82697e-06	8.81613e-08	2.62383		1.82697
200rpm at 5,000X	339	Image0004	1.47267e-06	1.09912e-07	1.26662		1.47267
200rpm at 5,000X	340	Image0004	2.63411e-06	4.4007e-07	1.46597		2.63411
200rpm at 5,000X	341	Image0004	2.03945e-06	2.13873e-07	2.85158		2.03945
200rpm at 5,000X	342	Image0004	1.62435e-06	4.37386e-07	0.401352		1.62435
200rpm at 5,000X	343	Image0004	1.92295e-06	1.24205e-06	0.610772		1.92295
200rpm at 5,000X	344	Image0004	1.33057e-06	1.27505e-07	2.45975		1.33057
200rpm at 5,000X	345	Image0004	2.72313e-06	1.35291e-06	1.14613		2.72313
200rpm at 5,000X	346	Image0004	7.38235e-07	2.71304e-08	0.298238		0.738235
200rpm at 5,000X	347	Image0004	1.58237e-06	1.39035e-07	1.94405		1.58237
200rpm at 5,000X	348	Image0004	8.3922e-07	3.8751e-08	3.03256		0.83922
200rpm at 5,000X	349	Image0004	1.45978e-06	2.7741e-07	0.631272		1.45978
200rpm at 5,000X	350	Image0004	1.67227e-06	3.41067e-07	0.725331		1.67227
200rpm at 5,000X	351	Image0004	1.3692e-06	2.6106e-07	0.834795		1.3692
200rpm at 5,000X	352	Image0004	1.64117e-06	7.96234e-08	2.99515		1.64117
200rpm at 5,000X	353	Image0004	2.0086e-06	5.29721e-07	1.54866		2.0086
200rpm at 5,000X	354	Image0004	7.96379e-07	5.27224e-08	2.40151		0.796379
200rpm at 5,000X	355	Image0004	1.71329e-06	4.56413e-07	0.53681		1.71329
200rpm at 5,000X	356	Image0004	1.2773e-06	2.15938e-07	1.11524		1.2773
200rpm at 5,000X	357	Image0004	1.84118e-06	4.44436e-07	2.79442		1.84118
200rpm at 5,000X	359	Image0004	4.01568e-07	6.03176e-09	1.76783		0.401568
200rpm at 5,000X	360	Image0004	2.02559e-06	2.10284e-07	0.260832		2.02559
200rpm at 5,000X	361	Image0004	8.34925e-07	7.17357e-08	2.61906		0.834925
200rpm at 5,000X	362	Image0004	1.03721e-06	2.92172e-07	0.961551		1.03721
200rpm at 5,000X	363	Image0004	2.00932e-06	5.17925e-07	1.16269		2.00932
200rpm at 5,000X	364	Image0004	1.01864e-06	1.70822e-07	0.323548		1.01864
200rpm at 5,000X	365	Image0004	7.45509e-07	1.46831e-07	0.276777		0.745509
200rpm at 5,000X	366	Image0004	1.90923e-06	2.34692e-07	0.0788843		1.90923
200rpm at 5,000X	367	Image0004	1.19641e-06	1.34032e-07	1.02215		1.19641
200rpm at 5,000X	368	Image0004	1.74717e-06	5.74144e-07	1.78046		1.74717
200rpm at 5,000X	369	Image0004	1.34466e-06	9.269e-08	2.36914		1.34466
200rpm at 5,000X	370	Image0004	1.65787e-06	9.41485e-08	2.6198		1.65787
200rpm at 5,000X	371	Image0004	1.94865e-06	1.16593e-07	3.12419		1.94865
200rpm at 5,000X	372	Image0004	1.7386e-06	4.78446e-08	0.380657		1.7386
200rpm at 5,000X	373	Image0004	1.72185e-06	5.09911e-07	0.24629		1.72185
200rpm at 5,000X	374	Image0004	2.45059e-06	8.84654e-08	2.18741		2.45059
200rpm at 5,000X	375	Image0004	1.87052e-06	1.31723e-07	0.84953		1.87052
200rpm at 5,000X	376	Image0004	1.35589e-06	2.50911e-08	0.497882		1.35589
200rpm at 5,000X	377	Image0004	1.8536e-06	7.42217e-07	1.80017		1.8536
200rpm at 5,000X	378	Image0004	1.20811e-06	1.63578e-07	0.0773008		1.20811
200rpm at 5,000X	379	Image0004	1.92575e-06	9.90015e-08	2.05309		1.92575
200rpm at 5,000X	380	Image0004	1.2773e-06	2.15938e-07	1.11524		1.2773
200rpm at 5,000X	381	Image0004	1.46093e-06	6.55667e-08	2.63325		1.46093
200rpm at 5,000X	382	Image0004	1.96791e-06	1.20511e-07	2.02275		1.96791
200rpm at 5,000X	383	Image0004	1.14008e-06	2.41415e-07	0.166917		1.14008
200rpm at 5,000X	384	Image0004	1.99356e-06	4.48137e-08	2.97316		1.99356
200rpm at 5,000X	385	Image0004	1.8059e-06	1.54835e-07	0.90077		1.8059
200rpm at 5,000X	386	Image0004	2.07775e-06	9.22106e-07	1.74824		2.07775
200rpm at 5,000X	387	Image0004	6.97745e-07	3.83349e-08	3.05562		0.697745
200rpm at 5,000X	388	Image0004	1.35471e-06	7.85105e-08	0.567373		1.35471
200rpm at 5,000X	389	Image0004	1.89438e-06	8.234e-08	1.98525		1.89438
200rpm at 5,000X	390	Image0004	1.72622e-06	5.77755e-08	1.71141		1.72622
200rpm at 5,000X	391	Image0004	1.00792e-06	3.0243e-07	1.01399		1.00792
200rpm at 5,000X	392	Image0004	2.69662e-06	3.62211e-07	0.58483		2.69662
200rpm at 5,000X	393	Image0004	9.37444e-07	1.77552e-07	2.85148		0.937444
200rpm at 5,000X	394	Image0004	1.09808e-06	5.0436e-08	1.07399		1.09808
200rpm at 5,000X	395	Image0004	6.73063e-07	3.22128e-07	1.08261		0.673063
200rpm at 5,000X	396	Image0004	1.62251e-06	1.11624e-07	1.47538		1.62251
200rpm at 5,000X	397	Image0004	1.76804e-06	9.60871e-08	2.00386		1.76804
200rpm at 5,000X	398	Image0004	2.93744e-06	3.64189e-07	1.13299		2.93744
200rpm at 5,000X	399	Image0004	2.08203e-06	5.75931e-07	2.17796		2.08203
200rpm at 5,000X	400	Image0004	2.5353e-06	3.52409e-07	1.03251		2.5353
200rpm at 5,000X	401	Image0004	9.41276e-07	9.32864e-08	0.35327		0.941276
200rpm at 5,000X	402	Image0004	1.81872e-06	4.67992e-08	2.88627		1.81872
200rpm at 5,000X	403	Image0004	1.2773e-06	2.15938e-07	1.11524		1.2773
200rpm at 5,000X	404	Image0004	1.41785e-06	2.06531e-07	1.41379		1.41785
200rpm at 5,000X	405	Image0004	1.09865e-06	4.06441e-08	3.10748		1.09865
200rpm at 5,000X	406	Image0004	1.409e-06	1.11904e-07	2.38988		1.409
200rpm at 5,000X	407	Image0004	1.7407e-06	5.67365e-07	2.19229		1.7407
200rpm at 5,000X	408	Image0004	7.95175e-07	6.00454e-08	1.08383		0.795175
200rpm at 5,000X	409	Image0004	1.65328e-06	7.64254e-08	2.75648		1.65328
200rpm at 5,000X	410	Image0004	1.03388e-06	1.63114e-07	2.14117		1.03388
200rpm at 5,000X	411	Image0004	1.48115e-06	2.90518e-07	0.615966		1.48115
200rpm at 5,000X	412	Image0004	1.80688e-06	5.42045e-07	0.622621		1.80688
200rpm at 5,000X	413	Image0004	1.44498e-06	5.47871e-08	0.597081		1.44498
200rpm at 5,000X	414	Image0004	1.39413e-06	3.27077e-08	0.123003		1.39413
200rpm at 5,000X	415	Image0004	2.52664e-06	1.16789e-06	0.663871		2.52664
200rpm at 5,000X	416	Image0004	1.60873e-06	5.05432e-07	0.373258		1.60873
200rpm at 5,000X	417	Image0004	1.62348e-06	2.90239e-07	2.47429		1.62348
200rpm at 5,000X	418	Image0004	2.16799e-06	1.66266e-07	2.60055		2.16799
200rpm at 5,000X	419	Image0004	2.06634e-06	5.5186e-07	1.04635		2.06634
200rpm at 5,000X	420	Image0004	1.98603e-06	1.24552e-07	1.18388		1.98603
200rpm at 5,000X	421	Image0004	2.95164e-06	4.81538e-07	0.351812		2.95164
200rpm at 5,000X	422	Image0004	9.90821e-07	3.1773e-07	0.923331		0.990821
200rpm at 5,000X	423	Image0004	1.73923e-06	3.30459e-08	2.68806		1.73923
200rpm at 5,000X	425	Image0004	2.41785e-06	9.52719e-08	2.24441		2.41785
200rpm at 5,000X	426	Image0004	2.27845e-06	2.80866e-07	2.01416		2.27845
200rpm at 5,000X	427	Image0004	3.18126e-06	2.62565e-07	2.89216		3.18126
200rpm at 5,000X	428	Image0004	9.59654e-07	8.55208e-08	3.04824		0.959654
200rpm at 5,000X	429	Image0004	2.78708e-06	8.23682e-07	2.65238		2.78708
200rpm at 5,000X	430	Image0004	5.88621e-07	9.89072e-08	1.54399		0.588621
200rpm at 5,000X	431	Image0004	1.34906e-06	2.19679e-08	2.3855		1.34906
200rpm at 5,000X	432	Image0004	5.58669e-07	1.31271e-07	2.86483		0.558669
200rpm at 5,000X	433	Image0004	1.67497e-06	7.43154e-08	0.712346		1.67497
200rpm at 5,000X	434	Image0004	1.38658e-06	5.81598e-08	1.19188		1.38658
200rpm at 5,000X	435	Image0004	8.77585e-07	3.48627e-07	0.681451		0.877585
200rpm at 5,000X	436	Image0004	2.78935e-06	8.94699e-07	1.81088		2.78935
200rpm at 5,000X	437	Image0004	1.63615e-06	2.45167e-07	2.48192		1.63615
200rpm at 5,000X	438	Image0004	2.53761e-06	5.30663e-07	0.657092		2.53761
200rpm at 5,000X	439	Image0004	1.2773e-06	2.15938e-07	1.11524		1.2773
200rpm at 5,000X	440	Image0004	2.0333e-06	1.10911e-06	1.95013		2.0333
200rpm at 5,000X	441	Image0004	2.01153e-06	2.50698e-07	2.84859		2.01153
200rpm at 5,000X	442	Image0004	1.72361e-06	7.31408e-08	2.7547		1.72361
200rpm at 5,000X	443	Image0004	3.07441e-06	5.374e-07	2.04794		3.07441
200rpm at 5,000X	444	Image0004	2.03721e-06	1.13368e-07	3.12914		2.03721
200rpm at 5,000X	445	Image0004	2.84176e-06	7.68131e-07	2.15857		2.84176
200rpm at 5,000X	446	Image0004	1.03721e-06	2.92172e-07	0.961551		1.03721
200rpm at 5,000X	447	Image0004	1.67693e-06	3.2773e-07	2.54219		1.67693
200rpm at 5,000X	448	Image0004	2.56816e-06	1.14495e-06	1.82792		2.56816
200rpm at 5,000X	449	Image0004	8.27503e-07	9.98154e-08	3.10657		0.827503
200rpm at 5,000X	450	Image0004	1.63425e-06	2.13495e-07	2.07946		1.63425
200rpm at 5,000X	452	Image0004	1.48578e-06	6.79668e-07	2.358		1.48578
200rpm at 5,000X	453	Image0004	1.59519e-06	4.33565e-07	0.426362		1.59519
200rpm at 5,000X	454	Image0004	1.41362e-06	7.92622e-08	3.04932		1.41362
200rpm at 5,000X	455	Image0004	1.47438e-06	9.42258e-08	2.96812		1.47438
200rpm at 5,000X	456	Image0004	1.00294e-06	1.18417e-07	0.441582		1.00294
200rpm at 5,000X	457	Image0004	1.30681e-06	4.77555e-07	0.623678		1.30681
200rpm at 5,000X	458	Image0004	1.97901e-06	6.09257e-07	1.78922		1.97901
200rpm at 5,000X	459	Image0004	1.55471e-06	4.65142e-07	2.22069		1.55471
200rpm at 5,000X	460	Image0004	7.37166e-07	6.18136e-08	3.0485		0.737166
200rpm at 5,000X	461	Image0004	1.78488e-06	3.10375e-07	2.30286		1.78488
200rpm at 5,000X	462	Image0004	1.92437e-06	2.03396e-07	1.19722		1.92437
200rpm at 5,000X	463	Image0004	8.70386e-07	4.02359e-08	1.11567		0.870386
200rpm at 5,000X	464	Image0004	9.76881e-07	3.5019e-08	1.57487		0.976881
200rpm at 5,000X	465	Image0004	1.89734e-06	1.05397e-07	2.00127		1.89734
200rpm at 5,000X	466	Image0004	1.36e-06	3.59441e-07	3.01974		1.36
200rpm at 5,000X	467	Image0004	1.98545e-06	5.13295e-07	0.922003		1.98545
200rpm at 5,000X	468	Image0004	7.73232e-07	5.32141e-08	2.06974		0.773232
200rpm at 5,000X	469	Image0004	2.22733e-06	4.51159e-07	2.15562		2.22733
200rpm at 5,000X	470	Image0004	1.06345e-06	3.30292e-08	0.830577		1.06345
200rpm at 5,000X	471	Image0004	1.5704e-06	2.21904e-07	2.17137		1.5704
200rpm at 5,000X	472	Image0004	9.00502e-07	2.80162e-07	2.43206		0.900502
200rpm at 5,000X	473	Image0004	2.09734e-06	1.33219e-07	1.71347		2.09734
200rpm at 5,000X	474	Image0004	2.7995e-06	1.21648e-06	0.471182		2.7995
200rpm at 5,000X	475	Image0004	1.8278e-06	2.88797e-07	2.20137		1.8278
200rpm at 5,000X	476	Image0004	1.64705e-06	1.58727e-07	1.47553		1.64705
200rpm at 5,000X	477	Image0004	2.26221e-06	2.43342e-07	2.17238		2.26221
200rpm at 5,000X	478	Image0004	1.6802e-06	4.13306e-07	2.50935		1.6802
200rpm at 5,000X	479	Image0004	2.51378e-06	7.69846e-07	1.71		2.51378
200rpm at 5,000X	480	Image0004	1.66914e-06	5.46875e-07	1.68695		1.66914
200rpm at 5,000X	481	Image0004	2.47702e-06	5.54478e-07	2.22707		2.47702
200rpm at 5,000X	482	Image0004	2.85891e-06	6.23434e-07	1.99553		2.85891
200rpm at 5,000X	483	Image0004	1.85792e-06	1.62021e-07	2.73377		1.85792
200rpm at 5,000X	484	Image0004	1.8769e-06	1.11789e-07	2.01071		1.8769
200rpm at 5,000X	485	Image0004	1.77821e-06	1.52122e-07	2.4556		1.77821
200rpm at 5,000X	486	Image0004	7.17809e-07	1.07453e-07	1.22986		0.717809
200rpm at 5,000X	487	Image0004	2.36755e-06	7.29481e-07	3.12775		2.36755
200rpm at 5,000X	488	Image0004	7.78658e-07	2.45796e-07	0.498862		0.778658
200rpm at 5,000X	489	Image0004	1.81963e-06	4.51828e-07	1.68294		1.81963
200rpm at 5,000X	490	Image0004	1.47008e-06	3.79131e-07	0.34947		1.47008
200rpm at 5,000X	491	Image0004	1.69573e-06	7.15194e-08	2.74588		1.69573
200rpm at 5,000X	492	Image0004	1.85583e-06	4.93866e-08	2.77457		1.85583
200rpm at 5,000X	493	Image0004	9.40455e-07	7.20655e-08	2.62116		0.940455
200rpm at 5,000X	494	Image0004	9.11558e-07	9.88625e-08	2.21772		0.911558
200rpm at 5,000X	495	Image0004	1.1785e-06	3.81806e-07	0.039882		1.1785
200rpm at 5,000X	496	Image0004	1.5103e-06	6.10275e-07	0.0914451		1.5103
200rpm at 5,000X	497	Image0004	1.51009e-06	1.50858e-07	0.33862		1.51009
200rpm at 5,000X	498	Image0004	1.22367e-06	3.84664e-07	0.68388		1.22367
200rpm at 5,000X	499	Image0004	1.57099e-06	2.14708e-07	0.36306		1.57099
200rpm at 5,000X	500	Image0004	1.87912e-06	4.57293e-08	3.12458		1.87912
200rpm at 5,000X	501	Image0004	1.62185e-06	4.23325e-07	2.84287		1.62185
200rpm at 5,000X	502	Image0004	1.21282e-06	8.64079e-08	0.657657		1.21282
200rpm at 5,000X	503	Image0004	9.11558e-07	9.88625e-08	2.21772		0.911558
200rpm at 5,000X	504	Image0004	2.10971e-06	6.38577e-08	1.74707		2.10971
200rpm at 5,000X	505	Image0004	1.0999e-06	6.82024e-08	1.11017		1.0999
200rpm at 5,000X	506	Image0004	1.60475e-06	1.11413e-07	2.15584		1.60475
200rpm at 5,000X	507	Image0004	4.16777e-07	2.11641e-07	2.33215		0.416777
200rpm at 5,000X	508	Image0004	1.4866e-06	6.54071e-08	0.957602		1.4866
200rpm at 5,000X	509	Image0004	8.37643e-07	1.45953e-07	0.383689		0.837643
200rpm at 5,000X	510	Image0004	1.78339e-06	5.58385e-08	2.86356		1.78339
200rpm at 5,000X	511	Image0004	1.00934e-06	2.40644e-07	2.66007		1.00934
200rpm at 5,000X	512	Image0004	1.37168e-06	4.59122e-08	0.418889		1.37168
200rpm at 5,000X	513	Image0004	3.09102e-06	1.19066e-06	0.282396		3.09102
200rpm at 5,000X	514	Image0004	2.97253e-06	4.00969e-07	1.02695		2.97253
200rpm at 5,000X	515	Image0004	1.9498e-06	4.6612e-07	0.418333		1.9498
200rpm at 5,000X	516	Image0004	1.81139e-06	2.08142e-07	2.89661		1.81139
200rpm at 5,000X	517	Image0004	1.8002e-06	1.12676e-06	2.44024		1.8002
200rpm at 5,000X	518	Image0004	1.30574e-06	3.3026e-07	2.44215		1.30574
200rpm at 5,000X	519	Image0004	1.54901e-06	4.45039e-08	2.28245		1.54901
200rpm at 5,000X	520	Image0004	6.73833e-07	4.31252e-08	1.85691		0.673833
200rpm at 5,000X	521	Image0004	1.6426e-06	2.74358e-08	2.23025		1.6426
200rpm at 5,000X	522	Image0004	2.63826e-06	4.97237e-08	1.61003		2.63826
200rpm at 5,000X	523	Image0004	1.39953e-06	7.08796e-08	3.00144		1.39953
200rpm at 5,000X	524	Image0004	2.23293e-06	1.01158e-06	0.393375		2.23293
200rpm at 5,000X	525	Image0004	1.1073e-06	1.25494e-07	0.0534025		1.1073
200rpm at 5,000X	526	Image0004	3.57861e-07	1.99575e-07	0.198433		0.357861
200rpm at 5,000X	527	Image0004	1.59797e-06	3.16544e-07	1.74842		1.59797
200rpm at 5,000X	528	Image0004	8.96063e-07	2.76169e-07	2.70263		0.896063
200rpm at 5,000X	529	Image0004	1.81741e-06	6.77222e-07	2.63962		1.81741
200rpm at 5,000X	530	Image0004	2.4822e-07	1.15103e-07	1.01854		0.24822
200rpm at 5,000X	531	Image0004	1.89776e-06	3.43727e-07	0.0608013		1.89776
200rpm at 5,000X	532	Image0004	1.31103e-06	4.93191e-07	0.635697		1.31103
200rpm at 5,000X	533	Image0004	2.64622e-06	3.71499e-07	2.01407		2.64622
200rpm at 5,000X	534	Image0004	1.46276e-06	2.77614e-07	0.0057243		1.46276
200rpm at 5,000X	535	Image0004	1.41219e-06	2.56142e-08	0.414846		1.41219
200rpm at 5,000X	536	Image0004	1.23432e-06	3.3916e-08	0.195648		1.23432
200rpm at 5,000X	537	Image0004	1.62505e-06	2.4028e-07	1.39863		1.62505
200rpm at 5,000X	538	Image0004	2.22598e-06	4.97769e-07	0.0745704		2.22598
200rpm at 5,000X	539	Image0004	1.74317e-06	2.32445e-07	1.08662		1.74317
200rpm at 5,000X	540	Image0004	1.21282e-06	8.64079e-08	0.657657		1.21282
200rpm at 5,000X	541	Image0004	1.52946e-06	2.99588e-07	0.389269		1.52946
200rpm at 5,000X	542	Image0004	3.03181e-06	3.05886e-07	0.244841		3.03181
200rpm at 5,000X	543	Image0004	2.05314e-06	1.87801e-07	2.68845		2.05314
200rpm at 5,000X	544	Image0004	1.38874e-06	6.32896e-08	0.0171396		1.38874
200rpm at 5,000X	545	Image0004	2.34349e-06	1.68519e-07	2.26747		2.34349
200rpm at 5,000X	546	Image0004	1.78208e-06	3.35264e-08	0.00835846		1.78208
200rpm at 5,000X	547	Image0004	9.68956e-07	1.30848e-07	2.50076		0.968956
200rpm at 5,000X	548	Image0004	2.12085e-06	3.68204e-07	2.65565		2.12085
200rpm at 5,000X	549	Image0004	2.90397e-06	5.43052e-07	1.86446		2.90397
200rpm at 5,000X	550	Image0004	6.15917e-07	6.41886e-08	0.156921		0.615917
200rpm at 5,000X	551	Image0004	1.82952e-06	2.048e-07	0.992409		1.82952
200rpm at 5,000X	552	Image0004	1.70098e-06	3.12635e-07	1.52576		1.70098
200rpm at 5,000X	553	Image0004	2.0014e-06	1.3748e-07	2.26772		2.0014
200rpm at 5,000X	554	Image0004	1.29906e-06	3.07147e-07	0.735641		1.29906
200rpm at 5,000X	555	Image0004	2.72252e-06	1.033e-06	1.93733		2.72252
200rpm at 5,000X	556	Image0004	1.15579e-06	9.1659e-08	1.03433		1.15579
200rpm at 5,000X	557	Image0004	2.50558e-06	9.10715e-08	1.54054		2.50558
200rpm at 5,000X	558	Image0004	2.01543e-06	5.18969e-08	2.62294		2.01543
200rpm at 5,000X	559	Image0004	2.81883e-06	5.99336e-07	2.64126		2.81883
200rpm at 5,000X	560	Image0004	1.31973e-06	5.33747e-07	0.626798		1.31973
200rpm at 5,000X	561	Image0004	8.63615e-07	7.46068e-08	2.74576		0.863615
200rpm at 5,000X	562	Image0004	6.95049e-07	1.1098e-07	0.16198		0.695049
200rpm at 5,000X	563	Image0004	9.3026e-07	1.81688e-07	0.724537		0.93026
200rpm at 5,000X	564	Image0004	1.97723e-06	2.74693e-07	2.18857		1.97723
200rpm at 5,000X	566	Image0004	1.40252e-06	3.11268e-07	1.53858		1.40252
200rpm at 5,000X	567	Image0004	1.08099e-06	2.84374e-07	0.372913		1.08099
200rpm at 5,000X	568	Image0004	3.06318e-06	8.08196e-07	2.43349		3.06318
200rpm at 5,000X	569	Image0004	1.327e-06	2.75249e-07	2.30502		1.327
200rpm at 5,000X	570	Image0004	1.28013e-06	1.30618e-07	0.626097		1.28013
200rpm at 5,000X	571	Image0004	1.78488e-06	3.10375e-07	2.30286		1.78488
200rpm at 5,000X	572	Image0004	3.14957e-06	1.18671e-06	0.885811		3.14957
200rpm at 5,000X	573	Image0004	1.75951e-06	2.56469e-07	2.58018		1.75951
200rpm at 5,000X	574	Image0004	1.95465e-06	7.03413e-08	2.99011		1.95465
200rpm at 5,000X	575	Image0004	7.12142e-07	1.10795e-07	2.55613		0.712142
200rpm at 5,000X	576	Image0004	1.72043e-06	9.89014e-08	1.4878		1.72043
200rpm at 5,000X	577	Image0004	1.1969e-06	3.51959e-07	1.05637		1.1969
200rpm at 5,000X	578	Image0004	2.92478e-06	5.07309e-07	1.34429		2.92478
200rpm at 5,000X	579	Image0004	1.57478e-06	2.80192e-07	0.446385		1.57478
200rpm at 5,000X	581	Image0004	9.90821e-07	3.1773e-07	0.923331		0.990821
200rpm at 5,000X	582	Image0004	1.27181e-06	1.59203e-07	0.147382		1.27181
200rpm at 5,000X	583	Image0004	1.65224e-06	2.78594e-07	0.766309		1.65224
200rpm at 5,000X	584	Image0004	1.77558e-06	1.76633e-07	0.591695		1.77558
200rpm at 5,000X	585	Image0004	1.80858e-06	2.92343e-07	0.079086		1.80858
200rpm at 5,000X	586	Image0004	1.86235e-06	8.81325e-08	0.901039		1.86235
200rpm at 5,000X	587	Image0004	1.62064e-06	5.5254e-07	3.01039		1.62064
200rpm at 5,000X	588	Image0004	8.81035e-07	2.03641e-07	1.8721		0.881035
200rpm at 5,000X	589	Image0004	2.01905e-06	4.19194e-07	2.82882		2.01905
200rpm at 5,000X	590	Image0004	8.77585e-07	3.48627e-07	0.681451		0.877585
200rpm at 5,000X	591	Image0004	2.03477e-06	1.82096e-07	2.99591		2.03477
200rpm at 5,000X	592	Image0004	1.60093e-06	3.03529e-07	0.406742		1.60093
200rpm at 5,000X	593	Image0004	1.27202e-06	3.70497e-07	2.60828		1.27202
200rpm at 5,000X	594	Image0004	1.41068e-06	1.1571e-07	0.874626		1.41068
200rpm at 5,000X	595	Image0004	2.81912e-06	1.42666e-07	1.62031		2.81912
200rpm at 5,000X	596	Image0004	4.14099e-07	8.24659e-08	0.186294		0.414099
200rpm at 5,000X	597	Image0004	1.4322e-06	1.02506e-07	1.28297		1.4322
200rpm at 5,000X	599	Image0004	2.19733e-06	2.06932e-07	3.09944		2.19733
200rpm at 5,000X	600	Image0004	7.53587e-07	6.7915e-08	2.0536		0.753587
200rpm at 5,000X	601	Image0004	3.5015e-07	1.46199e-07	0.106931		0.35015
200rpm at 5,000X	602	Image0004	2.95904e-06	1.05355e-06	2.72986		2.95904
200rpm at 5,000X	603	Image0004	2.48974e-06	5.65143e-07	2.88145		2.48974
200rpm at 5,000X	604	Image0004	1.06324e-06	4.75933e-08	3.04063		1.06324
200rpm at 5,000X	605	Image0004	2.33228e-06	8.70109e-07	2.21477		2.33228
200rpm at 5,000X	606	Image0004	1.73914e-06	2.85219e-07	3.04671		1.73914
200rpm at 5,000X	607	Image0004	6.21862e-07	5.87911e-08	0.0782107		0.621862
200rpm at 5,000X	608	Image0004	6.09094e-07	1.5895e-07	1.35041		0.609094
200rpm at 5,000X	609	Image0004	1.15109e-06	4.84378e-08	1.38239		1.15109
200rpm at 5,000X	610	Image0004	1.32958e-06	1.50226e-07	0.741022		1.32958
200rpm at 5,000X	611	Image0004	1.2773e-06	2.15938e-07	1.11524		1.2773
200rpm at 5,000X	612	Image0004	7.15958e-07	1.33416e-07	1.81793		0.715958
200rpm at 5,000X	613	Image0004	1.2391e-06	4.03255e-08	2.37422		1.2391
200rpm at 5,000X	614	Image0004	1.40213e-06	3.08583e-07	0.291044		1.40213
200rpm at 5,000X	615	Image0004	6.92992e-07	1.30207e-07	1.32609		0.692992
200rpm at 5,000X	616	Image0004	2.47309e-06	1.43418e-07	2.28574		2.47309
200rpm at 5,000X	617	Image0004	2.99866e-06	7.0575e-07	2.25191		2.99866
200rpm at 5,000X	618	Image0004	1.41384e-06	4.31718e-07	0.415211		1.41384
200rpm at 5,000X	619	Image0004	1.65368e-06	1.75986e-07	0.152746		1.65368
200rpm at 5,000X	620	Image0004	1.74627e-06	3.98801e-07	1.86391		1.74627
200rpm at 5,000X	621	Image0004	9.34524e-07	3.86377e-07	2.52874		0.934524
200rpm at 5,000X	622	Image0004	1.8032e-06	1.26847e-07	2.54566		1.8032
200rpm at 5,000X	623	Image0004	1.92715e-06	2.65071e-07	0.939411		1.92715
200rpm at 5,000X	624	Image0004	3.19113e-06	3.81428e-07	1.1838		3.19113
200rpm at 5,000X	625	Image0004	1.6268e-06	1.79907e-07	2.96212		1.6268
200rpm at 5,000X	626	Image0004	1.08469e-06	3.83789e-08	1.02336		1.08469
200rpm at 5,000X	627	Image0004	1.95728e-06	2.99686e-07	1.81985		1.95728
200rpm at 5,000X	628	Image0004	1.43226e-06	2.0496e-07	2.75946		1.43226
200rpm at 5,000X	629	Image0004	1.24237e-06	1.35173e-07	2.97695		1.24237
200rpm at 5,000X	630	Image0004	2.75012e-06	9.85202e-07	2.72108		2.75012
200rpm at 5,000X	631	Image0004	1.38911e-06	1.86138e-08	2.84953		1.38911
200rpm at 5,000X	632	Image0004	6.46155e-07	5.02918e-08	0.0224415		0.646155
200rpm at 5,000X	635	Image0004	1.4092e-06	3.81395e-07	2.55057		1.4092
200rpm at 5,000X	636	Image0004	1.79761e-06	1.12633e-07	2.1533		1.79761
200rpm at 5,000X	637	Image0004	1.82488e-06	6.7364e-08	2.76871		1.82488
200rpm at 5,000X	638	Image0004	1.93071e-06	6.73827e-08	2.98482		1.93071
200rpm at 5,000X	639	Image0004	6.89532e-07	2.82004e-08	0.108084		0.689532
200rpm at 5,000X	640	Image0004	1.94833e-06	4.79394e-07	0.61258		1.94833
200rpm at 5,000X	641	Image0004	1.1075e-06	4.28498e-07	0.651748		1.1075
200rpm at 5,000X	642	Image0004	1.67531e-06	2.9207e-07	2.41631		1.67531
200rpm at 5,000X	643	Image0004	1.36892e-06	1.02394e-07	2.36206		1.36892
200rpm at 5,000X	644	Image0004	9.70491e-07	2.55473e-07	0.88484		0.970491
200rpm at 5,000X	645	Image0004	1.50861e-06	2.00427e-07	0.238024		1.50861
200rpm at 5,000X	646	Image0004	2.92125e-06	6.41487e-07	0.952014		2.92125
200rpm at 5,000X	647	Image0004	1.41163e-06	1.8625e-07	2.16656		1.41163
200rpm at 5,000X	648	Image0004	1.36024e-06	4.19743e-07	2.45115		1.36024
200rpm at 5,000X	649	Image0004	1.65089e-06	2.67315e-07	2.44205		1.65089
200rpm at 5,000X	650	Image0004	1.55857e-06	3.87421e-07	3.0088		1.55857
200rpm at 5,000X	651	Image0004	2.01072e-06	1.41107e-07	0.971245		2.01072
200rpm at 5,000X	652	Image0004	2.09403e-06	2.43394e-07	2.64263		2.09403
200rpm at 5,000X	653	Image0004	9.70491e-07	2.55473e-07	0.88484		0.970491
200rpm at 5,000X	654	Image0004	1.2496e-06	1.25515e-07	0.108869		1.2496
200rpm at 5,000X	655	Image0004	1.26893e-06	1.93071e-07	2.57149		1.26893
200rpm at 5,000X	656	Image0004	1.5769e-06	4.18217e-07	0.36324		1.5769
200rpm at 5,000X	657	Image0004	1.50916e-06	2.90473e-07	2.27438		1.50916
200rpm at 5,000X	658	Image0004	1.10942e-06	1.88891e-07	1.45782		1.10942
200rpm at 5,000X	659	Image0004	1.57668e-06	2.46981e-07	1.47805		1.57668
200rpm at 5,000X	660	Image0004	2.03751e-06	9.2226e-07	2.28016		2.03751
200rpm at 5,000X	661	Image0004	8.08857e-07	1.76382e-07	0.0410674		0.808857
200rpm at 5,000X	662	Image0004	1.36435e-06	1.29628e-07	2.40403		1.36435
200rpm at 5,000X	663	Image0004	2.11407e-06	2.70175e-07	1.7229		2.11407
200rpm at 5,000X	664	Image0004	1.2897e-06	2.41496e-07	1.09096		1.2897
200rpm at 5,000X	665	Image0004	1.70143e-06	4.97336e-07	2.31348		1.70143
200rpm at 5,000X	666	Image0004	7.50156e-07	3.41686e-07	1.28341		0.750156
200rpm at 5,000X	667	Image0004	1.62185e-06	4.23325e-07	2.84287		1.62185
200rpm at 5,000X	668	Image0004	1.35945e-06	1.22807e-07	2.39139		1.35945
200rpm at 5,000X	669	Image0004	6.74334e-07	3.78288e-08	1.49636		0.674334
200rpm at 5,000X	670	Image0004	1.22554e-06	9.32558e-08	1.03038		1.22554
200rpm at 5,000X	671	Image0004	1.65615e-06	1.96649e-07	2.19523		1.65615
200rpm at 5,000X	672	Image0004	2.38328e-06	4.49476e-07	2.48741		2.38328
200rpm at 5,000X	673	Image0004	2.84664e-06	3.69003e-07	0.617996		2.84664
200rpm at 5,000X	674	Image0004	1.82082e-06	6.1061e-08	2.88841		1.82082
200rpm at 5,000X	675	Image0004	2.23474e-06	4.62186e-07	2.15461		2.23474
200rpm at 5,000X	676	Image0004	1.08099e-06	2.84374e-07	0.372913		1.08099
200rpm at 5,000X	677	Image0004	1.23204e-06	4.862e-08	2.38872		1.23204
200rpm at 5,000X	678	Image0004	2.09011e-06	2.84113e-07	2.10631		2.09011
200rpm at 5,000X	679	Image0004	1.94093e-06	1.81066e-07	0.721775		1.94093
200rpm at 5,000X	680	Image0004	2.08193e-06	1.76313e-07	1.28585		2.08193
200rpm at 5,000X	681	Image0004	1.26113e-06	6.77235e-08	0.062767		1.26113
200rpm at 5,000X	682	Image0004	1.35364e-06	4.73013e-08	2.99657		1.35364
200rpm at 5,000X	684	Image0004	2.06563e-06	6.90636e-08	2.60925		2.06563
200rpm at 5,000X	685	Image0004	1.76105e-06	3.95683e-07	2.41601		1.76105
200rpm at 5,000X	686	Image0004	2.59243e-06	4.52202e-07	0.448476		2.59243
200rpm at 5,000X	687	Image0004	1.72493e-06	4.06264e-07	2.80235		1.72493
200rpm at 5,000X	688	Image0004	1.89239e-06	2.70595e-07	1.96779		1.89239
200rpm at 5,000X	689	Image0004	9.83011e-07	3.79046e-08	1.11737		0.983011
200rpm at 5,000X	690	Image0004	2.3868e-06	7.30995e-08	2.25026		2.3868
200rpm at 5,000X	691	Image0004	2.32879e-06	7.03498e-07	0.996751		2.32879
200rpm at 5,000X	692	Image0004	1.46262e-06	1.92121e-07	1.17805		1.46262
200rpm at 5,000X	693	Image0004	1.24267e-06	2.47993e-08	0.35303		1.24267
200rpm at 5,000X	694	Image0004	1.87782e-06	3.48473e-07	2.27329		1.87782
200rpm at 5,000X	695	Image0004	8.6206e-07	1.40446e-07	2.60442		0.86206
200rpm at 5,000X	696	Image0004	1.3777e-06	1.11505e-07	1.16931		1.3777
200rpm at 5,000X	698	Image0004	1.76785e-06	3.45378e-07	1.0338		1.76785
200rpm at 5,000X	699	Image0004	7.82647e-07	1.23595e-07	0.187519		0.782647
200rpm at 5,000X	700	Image0004	1.58166e-06	5.42877e-07	2.74808		1.58166
200rpm at 5,000X	701	Image0004	2.18714e-06	4.18175e-07	2.32211		2.18714
200rpm at 5,000X	702	Image0004	9.54793e-07	1.27887e-07	1.2489		0.954793
200rpm at 5,000X	703	Image0004	1.92785e-06	8.404e-08	1.9772		1.92785
200rpm at 5,000X	704	Image0004	1.05919e-06	3.12733e-08	1.1024		1.05919
200rpm at 5,000X	705	Image0004	2.3333e-06	3.16892e-07	3.11328		2.3333
200rpm at 5,000X	706	Image0004	6.12885e-07	6.99119e-08	1.30679		0.612885
200rpm at 5,000X	707	Image0004	2.3671e-06	2.06137e-07	2.99988		2.3671
200rpm at 5,000X	708	Image0004	1.19191e-06	4.34158e-08	2.38691		1.19191
200rpm at 5,000X	709	Image0004	1.4994e-06	7.60236e-07	0.484841		1.4994
200rpm at 5,000X	710	Image0004	1.33571e-06	8.42149e-08	0.0730846		1.33571
200rpm at 5,000X	711	Image0004	1.13455e-06	3.55013e-07	0.519581		1.13455
200rpm at 5,000X	712	Image0004	9.11558e-07	9.88625e-08	2.21772		0.911558
200rpm at 5,000X	713	Image0004	2.04778e-06	4.2931e-08	2.63428		2.04778
200rpm at 5,000X	714	Image0004	1.32326e-06	2.75357e-07	2.29933		1.32326
200rpm at 5,000X	715	Image0004	5.48326e-07	2.60398e-07	0.652248		0.548326
200rpm at 5,000X	716	Image0004	1.16374e-06	1.21899e-07	0.652308		1.16374
200rpm at 5,000X	717	Image0004	2.12628e-06	2.91189e-07	2.29019		2.12628
200rpm at 5,000X	718	Image0004	2.90653e-06	4.85023e-07	1.79855		2.90653
200rpm at 5,000X	719	Image0004	2.01077e-06	1.78543e-07	2.9964		2.01077
200rpm at 5,000X	720	Image0004	7.1681e-07	1.98745e-07	2.67522		0.71681
200rpm at 5,000X	721	Image0004	1.38645e-06	2.70861e-07	2.69205		1.38645
200rpm at 5,000X	722	Image0004	1.73464e-06	5.47779e-08	2.62432		1.73464
200rpm at 5,000X	723	Image0004	1.67599e-06	3.27759e-07	0.675745		1.67599
200rpm at 5,000X	724	Image0004	1.40319e-06	2.21244e-07	0.660046		1.40319
200rpm at 5,000X	725	Image0001	1.05463e-06	1.1777e-07	2.87368		1.05463
200rpm at 5,000X	726	Image0001	7.80549e-07	6.87449e-08	0.170397		0.780549
200rpm at 5,000X	727	Image0001	1.74148e-06	3.42163e-07	2.35642		1.74148
200rpm at 5,000X	728	Image0001	1.49775e-06	9.52431e-08	2.00366		1.49775
200rpm at 5,000X	729	Image0001	1.57156e-06	4.83828e-08	2.61683		1.57156
200rpm at 5,000X	730	Image0001	2.29022e-06	1.1359e-07	2.06869		2.29022
200rpm at 5,000X	731	Image0001	3.21552e-06	4.11408e-07	2.25858		3.21552
200rpm at 5,000X	732	Image0001	1.74324e-06	1.82321e-07	1.45603		1.74324
200rpm at 5,000X	733	Image0001	2.71856e-06	9.30815e-07	0.204865		2.71856
200rpm at 5,000X	734	Image0001	2.13107e-06	3.67535e-07	2.00803		2.13107
200rpm at 5,000X	735	Image0001	2.35111e-06	5.95297e-07	2.69746		2.35111
200rpm at 5,000X	736	Image0001	7.70077e-07	2.34745e-07	0.27259		0.770077
200rpm at 5,000X	737	Image0001	1.70871e-06	9.92078e-08	0.00706225		1.70871
200rpm at 5,000X	738	Image0001	6.68999e-07	3.21126e-08	2.50987		0.668999
200rpm at 5,000X	739	Image0001	1.7968e-06	3.58691e-07	2.48222		1.7968
200rpm at 5,000X	740	Image0001	2.3353e-06	2.97068e-07	2.19025		2.3353
200rpm at 5,000X	741	Image0001	1.74984e-06	4.07945e-07	2.55913		1.74984
200rpm at 5,000X	742	Image0001	9.94662e-07	2.69628e-08	3.113		0.994662
200rpm at 5,000X	743	Image0001	6.73961e-07	7.9078e-08	2.45564		0.673961
200rpm at 5,000X	744	Image0001	1.81023e-06	5.38598e-08	3.0655		1.81023
200rpm at 5,000X	745	Image0001	1.6591e-06	1.57319e-07	2.35839		1.6591
200rpm at 5,000X	746	Image0001	1.49284e-06	1.23554e-07	1.99678		1.49284
200rpm at 5,000X	747	Image0001	2.86585e-06	9.01943e-07	2.3447		2.86585
200rpm at 5,000X	748	Image0001	2.11647e-06	2.47278e-07	3.07413		2.11647
200rpm at 5,000X	749	Image0001	1.99515e-06	1.36879e-07	2.08731		1.99515
200rpm at 5,000X	750	Image0001	1.25836e-06	4.27981e-08	2.39699		1.25836
200rpm at 5,000X	751	Image0001	2.60755e-06	2.49032e-07	2.1768		2.60755
200rpm at 5,000X	752	Image0001	1.51958e-06	1.32212e-07	2.57089		1.51958
200rpm at 5,000X	753	Image0001	1.68675e-06	2.84627e-08	0.220915		1.68675
200rpm at 5,000X	754	Image0001	5.69867e-07	1.63854e-07	0.296851		0.569867
200rpm at 5,000X	755	Image0001	7.52436e-07	5.48866e-08	2.69493		0.752436
200rpm at 5,000X	756	Image0001	2.67072e-06	7.92377e-07	0.54799		2.67072
200rpm at 5,000X	757	Image0001	1.32899e-06	2.99039e-07	0.329176		1.32899
200rpm at 5,000X	758	Image0001	1.14186e-06	2.82637e-08	2.80631		1.14186
200rpm at 5,000X	759	Image0001	2.70978e-06	1.29191e-07	2.84323		2.70978
200rpm at 5,000X	760	Image0001	1.29492e-06	5.67405e-08	2.0761		1.29492
200rpm at 5,000X	762	Image0001	1.40965e-06	9.21467e-08	2.04833		1.40965
200rpm at 5,000X	763	Image0001	2.00168e-06	5.31237e-07	2.38017		2.00168
200rpm at 5,000X	764	Image0001	1.12704e-06	4.83458e-08	2.38285		1.12704
200rpm at 5,000X	765	Image0001	3.0428e-06	4.05856e-07	1.9709		3.0428
200rpm at 5,000X	766	Image0001	1.20177e-06	7.69972e-08	0.334078		1.20177
200rpm at 5,000X	767	Image0001	2.15628e-06	6.92844e-08	1.89443		2.15628
200rpm at 5,000X	768	Image0001	2.38818e-06	1.51534e-07	2.7957		2.38818
200rpm at 5,000X	769	Image0001	1.63215e-06	1.64364e-07	1.94857		1.63215
200rpm at 5,000X	770	Image0001	1.88395e-06	2.08846e-07	0.244567		1.88395
200rpm at 5,000X	771	Image0001	2.19108e-06	3.42867e-07	2.28081		2.19108
200rpm at 5,000X	772	Image0001	1.80059e-06	5.60052e-08	2.18245		1.80059
200rpm at 5,000X	773	Image0001	2.68685e-06	7.70882e-07	2.75513		2.68685
200rpm at 5,000X	774	Image0001	1.95443e-06	4.40304e-07	2.58057		1.95443
200rpm at 5,000X	775	Image0001	2.26011e-06	4.29157e-07	2.13158		2.26011
200rpm at 5,000X	776	Image0001	1.21966e-06	7.48284e-08	2.36473		1.21966
200rpm at 5,000X	777	Image0001	2.88277e-06	3.29668e-07	2.23697		2.88277
200rpm at 5,000X	778	Image0001	1.62889e-06	2.3373e-07	2.18992		1.62889
200rpm at 5,000X	779	Image0001	2.145e-06	2.7648e-07	0.0236937		2.145
200rpm at 5,000X	780	Image0001	8.73619e-07	2.97804e-07	3.10009		0.873619
200rpm at 5,000X	781	Image0001	2.17243e-06	2.03738e-07	2.47092		2.17243
200rpm at 5,000X	782	Image0001	1.20734e-06	3.01032e-07	2.20567		1.20734
200rpm at 5,000X	783	Image0001	2.25665e-06	9.74855e-08	2.20889		2.25665
200rpm at 5,000X	784	Image0001	2.53787e-06	1.74506e-07	2.19885		2.53787
200rpm at 5,000X	785	Image0001	1.79854e-06	7.09145e-07	1.12656		1.79854
200rpm at 5,000X	786	Image0001	2.34713e-06	1.52854e-07	2.19034		2.34713
200rpm at 5,000X	787	Image0001	1.94057e-06	1.80971e-07	2.89565		1.94057
200rpm at 5,000X	788	Image0001	2.13345e-06	2.01409e-07	1.83673		2.13345
200rpm at 5,000X	789	Image0001	2.6191e-06	3.26184e-07	2.18501		2.6191
200rpm at 5,000X	790	Image0001	1.39943e-06	1.42406e-07	0.0976708		1.39943
200rpm at 5,000X	791	Image0001	1.57025e-06	2.05892e-07	1.86363		1.57025
200rpm at 5,000X	792	Image0001	6.19904e-07	2.03119e-08	2.60153		0.619904
200rpm at 5,000X	793	Image0001	2.57031e-06	2.9518e-07	2.27038		2.57031
200rpm at 5,000X	794	Image0001	1.845e-06	1.31887e-07	0.0916397		1.845
200rpm at 5,000X	795	Image0001	1.07737e-06	1.63658e-07	2.67196		1.07737
200rpm at 5,000X	796	Image0001	1.45082e-06	1.14819e-07	2.08209		1.45082
200rpm at 5,000X	797	Image0001	1.87698e-06	2.20812e-07	0.217085		1.87698
200rpm at 5,000X	798	Image0001	1.81075e-06	1.27766e-07	3.05121		1.81075
200rpm at 5,000X	799	Image0001	2.15197e-06	2.79648e-08	1.86908		2.15197
200rpm at 5,000X	800	Image0001	3.87333e-07	1.64781e-07	0.305799		0.387333
200rpm at 5,000X	801	Image0001	2.37631e-06	2.36216e-07	2.23612		2.37631
200rpm at 5,000X	802	Image0001	9.09929e-07	1.78669e-07	2.39451		0.909929
200rpm at 5,000X	803	Image0001	2.87376e-06	1.73454e-06	0.681565		2.87376
200rpm at 5,000X	804	Image0001	1.10958e-06	3.75375e-08	2.35494		1.10958
200rpm at 5,000X	805	Image0001	2.24984e-06	1.86961e-07	0.225362		2.24984
200rpm at 5,000X	806	Image0001	2.82338e-06	6.69642e-07	0.228289		2.82338
200rpm at 5,000X	807	Image0001	7.67303e-07	1.5276e-07	3.01443		0.767303
200rpm at 5,000X	808	Image0001	6.35081e-07	3.96295e-08	2.52302		0.635081
200rpm at 5,000X	809	Image0001	3.32377e-06	1.2802e-06	2.45639		3.32377
200rpm at 5,000X	811	Image0001	2.17354e-06	4.63213e-07	0.125023		2.17354
200rpm at 5,000X	812	Image0001	1.47706e-06	5.37935e-08	0.76248		1.47706
200rpm at 5,000X	813	Image0001	2.30244e-06	2.52229e-07	2.23597		2.30244
200rpm at 5,000X	814	Image0001	2.26668e-06	1.57302e-07	1.68317		2.26668
200rpm at 5,000X	815	Image0001	2.39106e-06	1.74957e-07	2.40062		2.39106
200rpm at 5,000X	816	Image0001	1.41214e-06	1.39901e-07	2.582		1.41214
200rpm at 5,000X	817	Image0001	1.22228e-06	4.57576e-07	2.25014		1.22228
200rpm at 5,000X	818	Image0001	2.10975e-06	3.44669e-07	2.2947		2.10975
200rpm at 5,000X	819	Image0001	1.08135e-06	4.08228e-07	0.517403		1.08135
200rpm at 5,000X	820	Image0001	3.09464e-06	1.32061e-06	0.302566		3.09464
200rpm at 5,000X	821	Image0001	1.8337e-06	3.39942e-07	2.34738		1.8337
200rpm at 5,000X	822	Image0001	1.54637e-06	1.39022e-07	2.02757		1.54637
200rpm at 5,000X	823	Image0001	2.57674e-06	7.80777e-07	3.02351		2.57674
200rpm at 5,000X	824	Image0001	1.14595e-06	1.08435e-07	0.530015		1.14595
200rpm at 5,000X	825	Image0001	1.5969e-06	1.81878e-07	2.45867		1.5969
200rpm at 5,000X	826	Image0001	2.21316e-06	8.62295e-08	2.46943		2.21316
200rpm at 5,000X	827	Image0001	2.03478e-06	8.17932e-08	2.47914		2.03478
200rpm at 5,000X	828	Image0001	1.6798e-06	4.29219e-08	0.282186		1.6798
200rpm at 5,000X	829	Image0001	1.57751e-06	7.7158e-08	2.99252		1.57751
200rpm at 5,000X	830	Image0001	1.48468e-06	2.6278e-07	2.59219		1.48468
200rpm at 5,000X	831	Image0001	1.99763e-06	1.30281e-07	2.10083		1.99763
200rpm at 5,000X	832	Image0001	2.12882e-06	5.00251e-07	2.69301		2.12882
200rpm at 5,000X	833	Image0001	1.17005e-06	1.01674e-07	2.6978		1.17005
200rpm at 5,000X	834	Image0001	2.32494e-06	9.84966e-08	2.0619		2.32494
200rpm at 5,000X	835	Image0001	3.27207e-06	6.49374e-07	1.91705		3.27207
200rpm at 5,000X	836	Image0001	1.38171e-06	8.34296e-08	0.145774		1.38171
200rpm at 5,000X	837	Image0001	1.43498e-06	1.11261e-07	2.4024		1.43498
200rpm at 5,000X	838	Image0001	1.12467e-06	7.47406e-07	0.310357		1.12467
200rpm at 5,000X	839	Image0001	7.72349e-07	1.81411e-07	2.31339		0.772349
200rpm at 5,000X	840	Image0001	1.95691e-06	5.22773e-07	2.07458		1.95691
200rpm at 5,000X	841	Image0001	1.79368e-06	4.53112e-07	0.455033		1.79368
200rpm at 5,000X	842	Image0001	1.47373e-06	3.02542e-07	2.28434		1.47373
200rpm at 5,000X	843	Image0001	2.0815e-06	2.24029e-07	0.551479		2.0815
200rpm at 5,000X	844	Image0001	1.36883e-06	2.13668e-07	0.332429		1.36883
200rpm at 5,000X	845	Image0001	1.4477e-06	6.265e-08	2.28		1.4477
200rpm at 5,000X	846	Image0001	1.41876e-06	3.66368e-08	1.89745		1.41876
200rpm at 5,000X	847	Image0001	1.85913e-06	2.76119e-08	2.15048		1.85913
200rpm at 5,000X	848	Image0001	2.60551e-06	9.14682e-08	2.48926		2.60551
200rpm at 5,000X	849	Image0001	2.4283e-06	3.31767e-07	2.29882		2.4283
200rpm at 5,000X	850	Image0001	1.15771e-06	4.564e-08	2.9884		1.15771
200rpm at 5,000X	851	Image0001	1.29754e-06	1.53373e-07	2.34091		1.29754
200rpm at 5,000X	852	Image0001	1.47669e-06	3.45606e-07	0.0875878		1.47669
200rpm at 5,000X	853	Image0001	2.04231e-06	1.84077e-07	2.47137		2.04231
200rpm at 5,000X	854	Image0001	6.85151e-07	4.9649e-08	3.08602		0.685151
200rpm at 5,000X	855	Image0001	2.09453e-06	2.1779e-07	1.8193		2.09453
200rpm at 5,000X	856	Image0001	1.88204e-06	2.1252e-07	2.45068		1.88204
200rpm at 5,000X	857	Image0001	1.33629e-06	6.82275e-08	2.34128		1.33629
200rpm at 5,000X	858	Image0001	2.16333e-06	7.54404e-08	2.87317		2.16333
200rpm at 5,000X	859	Image0001	1.47613e-06	2.23971e-07	2.38218		1.47613
200rpm at 5,000X	860	Image0001	2.03636e-06	1.00547e-07	2.66225		2.03636
200rpm at 5,000X	861	Image0001	1.56927e-06	1.34943e-07	3.05056		1.56927
200rpm at 5,000X	862	Image0001	1.89739e-06	2.11392e-07	2.37415		1.89739
200rpm at 5,000X	863	Image0001	2.27762e-06	5.56826e-07	0.328736		2.27762
200rpm at 5,000X	864	Image0001	1.56985e-06	4.48612e-08	0.713598		1.56985
200rpm at 5,000X	865	Image0001	1.99182e-06	7.53627e-08	2.42425		1.99182
200rpm at 5,000X	866	Image0001	1.86325e-06	4.02402e-08	0.112146		1.86325
200rpm at 5,000X	867	Image0001	1.22422e-06	3.59704e-08	2.34958		1.22422
200rpm at 5,000X	868	Image0001	1.86524e-06	1.14881e-07	0.160947		1.86524
200rpm at 5,000X	869	Image0001	3.08825e-06	4.13118e-07	0.608154		3.08825
200rpm at 5,000X	870	Image0001	1.62529e-06	5.02719e-08	2.81024		1.62529
200rpm at 5,000X	871	Image0001	1.65188e-06	3.00861e-08	0.247501		1.65188
200rpm at 5,000X	872	Image0001	2.02669e-06	4.08813e-07	1.99011		2.02669
200rpm at 5,000X	873	Image0001	1.92797e-06	9.1205e-08	2.46215		1.92797
200rpm at 5,000X	874	Image0001	1.65448e-06	6.59079e-08	3.12956		1.65448
200rpm at 5,000X	875	Image0001	6.34837e-07	1.26051e-07	0.0144124		0.634837
200rpm at 5,000X	876	Image0001	4.28301e-07	5.48334e-08	0.139069		0.428301
200rpm at 5,000X	877	Image0001	1.36094e-06	5.78546e-08	2.30044		1.36094
200rpm at 5,000X	878	Image0001	1.70427e-06	3.40205e-08	2.82363		1.70427
200rpm at 5,000X	879	Image0001	1.54242e-06	7.30773e-08	1.6544		1.54242
200rpm at 5,000X	880	Image0001	9.25112e-07	2.22719e-07	0.5755		0.925112
200rpm at 5,000X	881	Image0001	9.3937e-07	1.52717e-07	2.62158		0.93937
200rpm at 5,000X	882	Image0001	7.11751e-07	7.37263e-08	2.06963		0.711751
200rpm at 5,000X	883	Image0001	2.00963e-06	2.44652e-07	2.48265		2.00963
200rpm at 5,000X	884	Image0001	2.29393e-06	4.92345e-07	2.83398		2.29393
200rpm at 5,000X	885	Image0001	9.15256e-07	4.13564e-08	0.425817		0.915256
200rpm at 5,000X	887	Image0001	2.92235e-06	6.17758e-07	2.22704		2.92235
200rpm at 5,000X	888	Image0001	4.71571e-07	1.87241e-08	0.232016		0.471571
200rpm at 5,000X	889	Image0001	2.25343e-06	1.65922e-07	2.23945		2.25343
200rpm at 5,000X	890	Image0001	1.62179e-06	1.37563e-07	0.448083		1.62179
200rpm at 5,000X	891	Image0001	2.05663e-06	4.59163e-07	2.43232		2.05663
200rpm at 5,000X	892	Image0001	1.58475e-06	5.69257e-08	2.3104		1.58475
200rpm at 5,000X	893	Image0001	2.51639e-06	8.65407e-07	0.128857		2.51639
200rpm at 5,000X	895	Image0001	1.50889e-06	6.27862e-08	0.67895		1.50889
200rpm at 5,000X	896	Image0001	1.17617e-06	7.78805e-08	0.105297		1.17617
200rpm at 5,000X	897	Image0001	2.58619e-06	5.2455e-07	2.1757		2.58619
200rpm at 5,000X	898	Image0001	1.15192e-06	2.23222e-07	0.487433		1.15192
200rpm at 5,000X	899	Image0001	9.95072e-07	4.04931e-08	3.08946		0.995072
200rpm at 5,000X	900	Image0001	1.56267e-06	1.74234e-07	2.38867		1.56267
200rpm at 5,000X	901	Image0001	1.55498e-06	4.67621e-08	0.198004		1.55498
200rpm at 5,000X	902	Image0001	1.10972e-06	2.75378e-07	0.634698		1.10972
200rpm at 5,000X	903	Image0001	2.7464e-06	8.73625e-07	0.809593		2.7464
200rpm at 5,000X	904	Image0001	1.54928e-06	3.41804e-08	2.02366		1.54928
200rpm at 5,000X	905	Image0001	2.46554e-06	9.96051e-08	2.76537		2.46554
200rpm at 5,000X	906	Image0001	1.85557e-06	2.48384e-07	3.11391		1.85557
200rpm at 5,000X	907	Image0001	1.55597e-06	4.61706e-08	0.219966		1.55597
200rpm at 5,000X	908	Image0001	1.53771e-06	3.55954e-08	2.50748		1.53771
200rpm at 5,000X	909	Image0001	1.68583e-06	2.71878e-08	2.70443		1.68583
200rpm at 5,000X	910	Image0001	2.15949e-06	5.52723e-07	1.76311		2.15949
200rpm at 5,000X	911	Image0001	1.8638e-06	4.87319e-07	2.36025		1.8638
200rpm at 5,000X	912	Image0001	1.96143e-06	3.63153e-07	0.522499		1.96143
200rpm at 5,000X	913	Image0001	2.87326e-06	3.32576e-07	2.19551		2.87326
200rpm at 5,000X	914	Image0001	2.15391e-06	3.75831e-07	0.102134		2.15391
200rpm at 5,000X	915	Image0001	1.30761e-06	5.26915e-08	0.0790511		1.30761
200rpm at 5,000X	916	Image0001	1.73249e-06	2.16253e-08	2.3425		1.73249
200rpm at 5,000X	917	Image0001	1.63406e-06	1.08484e-07	2.56032		1.63406
200rpm at 5,000X	918	Image0001	1.88049e-06	2.72007e-07	3.03278		1.88049
200rpm at 5,000X	919	Image0001	2.4017e-06	6.06114e-07	2.06158		2.4017
200rpm at 5,000X	920	Image0001	2.68569e-06	5.66147e-07	2.66658		2.68569
200rpm at 5,000X	921	Image0001	1.40686e-06	1.12996e-07	0.605906		1.40686
200rpm at 5,000X	922	Image0001	9.75883e-07	9.6265e-08	0.544046		0.975883
200rpm at 5,000X	923	Image0001	1.32893e-06	3.87812e-08	2.34178		1.32893
200rpm at 5,000X	924	Image0001	1.44832e-06	2.47368e-07	0.112126		1.44832
200rpm at 5,000X	925	Image0001	2.61342e-06	2.39867e-07	2.55041		2.61342
200rpm at 5,000X	926	Image0001	8.38035e-07	1.88901e-08	0.240946		0.838035
200rpm at 5,000X	927	Image0001	1.05213e-06	1.62211e-08	2.38867		1.05213
200rpm at 5,000X	928	Image0001	2.53056e-06	6.96681e-07	2.15986		2.53056
200rpm at 5,000X	929	Image0001	1.33237e-06	4.82581e-08	0.113537		1.33237
200rpm at 5,000X	930	Image0001	9.31617e-07	2.47244e-07	2.61663		0.931617
200rpm at 5,000X	931	Image0001	1.16682e-06	3.67987e-07	0.482944		1.16682
200rpm at 5,000X	932	Image0001	6.77387e-07	7.03507e-08	0.0353409		0.677387
200rpm at 5,000X	933	Image0001	1.99597e-06	2.46066e-07	2.01497		1.99597
200rpm at 5,000X	934	Image0001	2.88187e-06	7.69182e-07	2.20594		2.88187
200rpm at 5,000X	935	Image0001	2.42966e-06	7.66342e-08	2.0218		2.42966
200rpm at 5,000X	936	Image0001	2.34795e-06	1.20524e-07	2.17121		2.34795
200rpm at 5,000X	937	Image0001	2.71424e-06	1.87328e-07	2.21209		2.71424
200rpm at 5,000X	938	Image0001	1.30136e-06	1.7229e-07	2.44767		1.30136
200rpm at 5,000X	939	Image0001	2.64588e-06	7.38073e-07	2.2608		2.64588
200rpm at 5,000X	940	Image0001	2.66345e-06	3.59731e-07	2.97939		2.66345
200rpm at 5,000X	941	Image0001	9.91156e-07	3.17049e-07	2.42859		0.991156
200rpm at 5,000X	942	Image0001	1.66639e-06	8.34596e-08	2.87872		1.66639
200rpm at 5,000X	943	Image0001	1.06298e-06	3.55304e-07	2.63227		1.06298
200rpm at 5,000X	944	Image0001	1.41783e-06	5.08157e-08	0.09061		1.41783
200rpm at 5,000X	945	Image0001	1.23275e-06	8.943e-08	2.82182		1.23275
200rpm at 5,000X	946	Image0001	1.89092e-06	2.27909e-07	0.934935		1.89092
200rpm at 5,000X	947	Image0001	2.80863e-06	6.75102e-07	0.277069		2.80863
200rpm at 5,000X	948	Image0001	3.98159e-07	1.08035e-07	0.116199		0.398159
200rpm at 5,000X	949	Image0001	1.07028e-06	6.04374e-08	2.38922		1.07028
200rpm at 5,000X	950	Image0001	5.86402e-07	1.60881e-08	0.11511		0.586402
200rpm at 5,000X	951	Image0001	2.45201e-06	7.05823e-08	2.47553		2.45201
200rpm at 5,000X	952	Image0001	1.56917e-06	5.22702e-07	2.47622		1.56917
200rpm at 5,000X	953	Image0001	1.60279e-06	1.42334e-07	2.58812		1.60279
200rpm at 5,000X	954	Image0001	1.86868e-06	7.78711e-08	2.1278		1.86868
200rpm at 5,000X	955	Image0001	9.84855e-07	3.59659e-08	2.93427		0.984855
200rpm at 5,000X	956	Image0001	6.29511e-07	2.45138e-08	0.228151		0.629511
200rpm at 5,000X	957	Image0001	1.34722e-06	6.33981e-07	2.68615		1.34722
200rpm at 5,000X	958	Image0001	1.37869e-06	5.28975e-08	1.92818		1.37869
200rpm at 5,000X	959	Image0001	1.5388e-06	1.49916e-07	3.11642		1.5388
200rpm at 5,000X	960	Image0001	1.91452e-06	1.75379e-07	3.1262		1.91452
200rpm at 5,000X	961	Image0001	1.78808e-06	3.34663e-08	0.301494		1.78808
200rpm at 5,000X	962	Image0001	2.18203e-06	6.27376e-08	2.5019		2.18203
200rpm at 5,000X	963	Image0001	2.62011e-06	2.09499e-07	2.21101		2.62011
200rpm at 5,000X	964	Image0001	1.19549e-06	5.33526e-07	2.86959		1.19549
200rpm at 5,000X	965	Image0001	1.87959e-06	8.29556e-08	2.06953		1.87959
200rpm at 5,000X	966	Image0001	2.02447e-06	6.6912e-07	2.10656		2.02447
200rpm at 5,000X	967	Image0001	2.40609e-06	3.45056e-07	2.10212		2.40609
200rpm at 5,000X	968	Image0001	2.19448e-06	5.05985e-08	2.07009		2.19448
200rpm at 5,000X	969	Image0001	1.57934e-06	1.15535e-07	0.447542		1.57934
200rpm at 5,000X	970	Image0001	1.46062e-06	2.55602e-08	0.229964		1.46062
200rpm at 5,000X	971	Image0001	1.88742e-06	1.99721e-07	0.0394137		1.88742
200rpm at 5,000X	972	Image0001	3.36569e-06	8.11101e-07	2.28309		3.36569
200rpm at 5,000X	973	Image0001	1.82533e-06	6.88572e-08	0.288864		1.82533
200rpm at 5,000X	974	Image0001	2.72493e-06	5.95344e-07	2.70558		2.72493
200rpm at 5,000X	975	Image0001	9.46824e-07	1.80326e-07	2.65938		0.946824
200rpm at 5,000X	976	Image0001	1.48576e-06	7.80128e-08	0.704966		1.48576
200rpm at 5,000X	977	Image0001	1.58203e-06	6.89358e-09	0.17706		1.58203
200rpm at 5,000X	978	Image0001	6.43056e-07	3.39721e-08	3.12009		0.643056
200rpm at 5,000X	979	Image0001	1.66716e-06	4.31985e-07	0.379215		1.66716
200rpm at 5,000X	980	Image0001	1.64251e-06	1.46565e-07	3.06584		1.64251
200rpm at 5,000X	981	Image0001	1.06362e-06	4.42756e-08	2.36521		1.06362
200rpm at 5,000X	982	Image0001	1.73176e-06	3.82552e-07	0.240264		1.73176
200rpm at 5,000X	983	Image0001	2.82299e-06	4.62316e-07	2.15488		2.82299
200rpm at 5,000X	984	Image0001	9.72264e-07	2.87567e-08	3.01421		0.972264
200rpm at 5,000X	985	Image0001	1.05463e-06	1.1777e-07	2.87368		1.05463
200rpm at 5,000X	986	Image0001	9.88751e-07	1.82233e-08	2.70617		0.988751
200rpm at 5,000X	987	Image0001	2.49663e-06	7.15259e-07	3.05887		2.49663
200rpm at 5,000X	988	Image0001	1.33842e-06	6.18044e-08	2.58771		1.33842
200rpm at 5,000X	989	Image0001	1.86773e-06	3.44093e-07	2.68082		1.86773
200rpm at 5,000X	990	Image0001	1.43682e-06	1.58474e-07	0.258315		1.43682
200rpm at 5,000X	991	Image0001	1.05409e-06	2.65133e-08	2.34982		1.05409
200rpm at 5,000X	992	Image0001	2.64667e-06	5.02026e-07	0.158771		2.64667
200rpm at 5,000X	993	Image0001	1.07933e-06	4.63907e-08	2.62573		1.07933
200rpm at 5,000X	994	Image0001	1.59691e-06	1.98314e-07	2.47062		1.59691
200rpm at 5,000X	995	Image0001	6.37139e-07	8.85171e-08	0.0905034		0.637139
200rpm at 5,000X	996	Image0001	1.74515e-06	6.63191e-08	3.03861		1.74515
200rpm at 5,000X	997	Image0001	2.90794e-06	8.62906e-07	0.614992		2.90794
200rpm at 5,000X	998	Image0001	1.58279e-06	1.13415e-07	0.0964156		1.58279
200rpm at 5,000X	999	Image0001	3.24705e-06	5.69757e-07	2.1687		3.24705
200rpm at 5,000X	1000	Image0001	1.07274e-06	8.9369e-08	2.80075		1.07274
200rpm at 5,000X	1001	Image0001	1.34409e-06	2.08931e-08	2.7628		1.34409
200rpm at 5,000X	1002	Image0001	1.13911e-06	1.29088e-07	2.60475		1.13911
200rpm at 5,000X	1003	Image0001	1.91153e-06	2.02472e-07	0.398563		1.91153
200rpm at 5,000X	1004	Image0001	2.47121e-06	5.40577e-07	2.56748		2.47121
200rpm at 5,000X	1005	Image0001	1.40624e-06	1.38328e-07	0.15548		1.40624
200rpm at 5,000X	1006	Image0001	1.47602e-06	4.35648e-08	2.521		1.47602
200rpm at 5,000X	1007	Image0001	1.54971e-06	1.60083e-07	2.78645		1.54971
200rpm at 5,000X	1008	Image0001	1.29758e-06	4.06357e-07	2.50951		1.29758
200rpm at 5,000X	1009	Image0001	7.51992e-07	1.05052e-07	2.63548		0.751992
200rpm at 5,000X	1010	Image0001	6.42239e-07	7.2471e-08	2.50133		0.642239
200rpm at 5,000X	1011	Image0001	9.81078e-07	1.35021e-07	2.90357		0.981078
200rpm at 5,000X	1012	Image0001	2.83893e-06	1.06073e-07	2.8582		2.83893
200rpm at 5,000X	1013	Image0001	1.65153e-06	1.69581e-07	2.19826		1.65153
200rpm at 5,000X	1014	Image0001	2.58567e-06	3.61485e-07	2.21163		2.58567
200rpm at 5,000X	1015	Image0001	1.6311e-06	8.02666e-07	2.90809		1.6311
200rpm at 5,000X	1016	Image0001	7.75501e-07	1.30122e-08	0.252626		0.775501
200rpm at 5,000X	1017	Image0001	1.1459e-06	3.36282e-08	2.35058		1.1459
200rpm at 5,000X	1018	Image0001	2.39168e-06	3.43013e-07	2.23589		2.39168
200rpm at 5,000X	1019	Image0001	1.53225e-06	1.19311e-07	2.46003		1.53225
200rpm at 5,000X	1020	Image0001	6.85476e-07	6.61664e-08	0.578018		0.685476
200rpm at 5,000X	1021	Image0001	1.30651e-06	3.41137e-08	2.31033		1.30651
200rpm at 5,000X	1022	Image0001	1.35665e-06	3.40611e-08	2.32405		1.35665
200rpm at 5,000X	1023	Image0001	2.84643e-06	6.73235e-07	2.2401		2.84643
200rpm at 5,000X	1024	Image0001	2.67017e-06	2.90971e-07	2.38006		2.67017
200rpm at 5,000X	1025	Image0001	2.25643e-06	3.24389e-07	2.89186		2.25643
200rpm at 5,000X	1026	Image0001	1.39436e-06	1.42439e-07	0.217373		1.39436
200rpm at 5,000X	1027	Image0001	1.71017e-06	4.93511e-07	2.09835		1.71017
200rpm at 5,000X	1028	Image0001	7.98356e-07	5.61715e-08	2.81844		0.798356
200rpm at 5,000X	1029	Image0001	1.32674e-06	1.91724e-07	1.87751		1.32674
200rpm at 5,000X	1030	Image0001	1.706e-06	2.80998e-08	0.210659		1.706
200rpm at 5,000X	1031	Image0001	1.82067e-06	3.60385e-07	1.23456		1.82067
200rpm at 5,000X	1032	Image0001	6.98086e-07	2.34329e-07	0.26115		0.698086
200rpm at 5,000X	1033	Image0001	1.64052e-06	1.8632e-08	0.240718		1.64052
200rpm at 5,000X	1034	Image0001	1.19792e-06	7.03163e-07	2.36826		1.19792
200rpm at 5,000X	1035	Image0001	1.93456e-06	3.86206e-07	2.74612		1.93456
200rpm at 5,000X	1036	Image0001	1.45271e-06	2.07208e-07	0.0856211		1.45271
200rpm at 5,000X	1038	Image0001	1.00853e-06	3.21772e-08	0.270048		1.00853
200rpm at 5,000X	1039	Image0001	2.02851e-06	1.11603e-07	0.488362		2.02851
200rpm at 5,000X	1040	Image0001	1.69535e-06	3.12792e-07	2.35055		1.69535
200rpm at 5,000X	1041	Image0001	7.22491e-07	2.21171e-07	2.6307		0.722491
200rpm at 5,000X	1042	Image0001	8.01552e-07	1.05732e-07	2.62189		0.801552
200rpm at 5,000X	1043	Image0001	9.72892e-07	2.40988e-07	0.702995		0.972892
200rpm at 5,000X	1044	Image0001	1.22343e-06	6.39804e-08	1.28195		1.22343
200rpm at 5,000X	1045	Image0001	2.47546e-06	4.33626e-08	2.45986		2.47546
200rpm at 5,000X	1046	Image0001	1.0349e-06	2.6994e-08	2.80928		1.0349
200rpm at 5,000X	1047	Image0001	1.47543e-06	1.98197e-07	2.36601		1.47543
200rpm at 5,000X	1048	Image0001	2.61215e-06	2.54521e-07	2.11997		2.61215
200rpm at 5,000X	1049	Image0001	1.4451e-06	1.47567e-07	2.29951		1.4451
200rpm at 5,000X	1050	Image0001	1.39113e-06	8.35363e-08	2.07751		1.39113
200rpm at 5,000X	1051	Image0001	1.74308e-06	5.29958e-07	2.35661		1.74308
200rpm at 5,000X	1052	Image0001	1.20134e-06	1.24127e-07	2.24118		1.20134
200rpm at 5,000X	1053	Image0001	1.58811e-06	6.43572e-08	2.6675		1.58811
200rpm at 5,000X	1054	Image0001	2.57138e-06	1.56791e-06	1.35831		2.57138
200rpm at 5,000X	1055	Image0001	2.47694e-06	4.05393e-07	2.41041		2.47694
200rpm at 5,000X	1056	Image0001	2.19074e-06	4.15561e-07	1.55264		2.19074
200rpm at 5,000X	1057	Image0001	2.15247e-06	2.82788e-07	1.64715		2.15247
200rpm at 5,000X	1058	Image0001	2.16577e-06	7.03061e-08	2.40985		2.16577
200rpm at 5,000X	1059	Image0001	8.50157e-07	1.90844e-07	2.80456		0.850157
200rpm at 5,000X	1060	Image0001	2.23729e-06	9.69497e-08	2.3582		2.23729
200rpm at 5,000X	1061	Image0001	2.28395e-06	1.08807e-06	0.242578		2.28395
200rpm at 5,000X	1062	Image0001	1.71768e-06	7.23179e-08	0.450734		1.71768
200rpm at 5,000X	1063	Image0001	1.31514e-06	4.21086e-07	2.34701		1.31514
200rpm at 5,000X	1064	Image0001	3.00817e-06	1.31746e-06	0.806794		3.00817
200rpm at 5,000X	1065	Image0001	2.53595e-06	2.69266e-07	2.89579		2.53595
200rpm at 5,000X	1066	Image0001	2.64473e-06	5.82693e-07	3.03574		2.64473
200rpm at 5,000X	1067	Image0001	2.01869e-06	4.17598e-07	2.39688		2.01869
200rpm at 5,000X	1068	Image0001	2.36235e-06	8.164e-07	2.45843		2.36235
200rpm at 5,000X	1069	Image0001	1.37529e-06	1.39576e-07	2.39441		1.37529
200rpm at 5,000X	1070	Image0001	2.53595e-06	2.69266e-07	2.89579		2.53595
200rpm at 5,000X	1071	Image0001	2.98065e-06	1.61816e-06	0.981013		2.98065
200rpm at 5,000X	1072	Image0001	1.3372e-06	6.00245e-08	2.97277		1.3372
200rpm at 5,000X	1073	Image0001	9.56607e-07	1.18467e-07	2.96472		0.956607
200rpm at 5,000X	1074	Image0001	1.50422e-06	1.68555e-07	2.02056		1.50422
200rpm at 5,000X	1075	Image0001	1.26358e-06	3.84261e-07	0.257925		1.26358
200rpm at 5,000X	1076	Image0001	2.87347e-06	8.79487e-08	2.26123		2.87347
200rpm at 5,000X	1077	Image0001	1.81321e-06	7.8176e-08	2.14718		1.81321
200rpm at 5,000X	1078	Image0001	1.3146e-06	4.73618e-08	0.0776973		1.3146
200rpm at 5,000X	1079	Image0001	1.15771e-06	4.564e-08	2.9884		1.15771
200rpm at 5,000X	1080	Image0001	2.55421e-06	3.03448e-07	2.22748		2.55421
200rpm at 5,000X	1081	Image0001	2.30035e-06	9.45317e-08	2.22797		2.30035
200rpm at 5,000X	1082	Image0001	1.23565e-06	1.44427e-07	2.34109		1.23565
200rpm at 5,000X	1083	Image0001	2.5831e-06	8.30853e-07	2.46482		2.5831
200rpm at 5,000X	1085	Image0001	2.11114e-06	6.6095e-08	2.47523		2.11114
200rpm at 5,000X	1086	Image0001	2.46278e-06	1.73833e-07	2.53158		2.46278
200rpm at 5,000X	1087	Image0001	1.22281e-06	2.39442e-07	0.13082		1.22281
200rpm at 5,000X	1088	Image0001	2.70539e-06	3.38393e-07	0.038721		2.70539
200rpm at 5,000X	1089	Image0001	1.10484e-06	3.19269e-08	2.82832		1.10484
200rpm at 5,000X	1090	Image0001	2.56194e-06	9.08229e-07	1.00046		2.56194
200rpm at 5,000X	1091	Image0001	1.77063e-06	3.91973e-07	2.30272		1.77063
200rpm at 5,000X	1092	Image0001	1.25331e-06	3.88443e-07	2.79582		1.25331
200rpm at 5,000X	1093	Image0001	4.79662e-07	3.40948e-09	0.0532239		0.479662
200rpm at 5,000X	1094	Image0001	9.93186e-07	2.88791e-08	2.39001		0.993186
200rpm at 5,000X	1095	Image0001	1.47709e-06	9.23068e-08	0.584065		1.47709
200rpm at 5,000X	1096	Image0001	5.92633e-07	1.15886e-07	0.522037		0.592633
200rpm at 5,000X	1097	Image0001	1.29856e-06	7.47371e-08	2.27541		1.29856
200rpm at 5,000X	1098	Image0001	1.19346e-06	3.07822e-07	0.0761562		1.19346
200rpm at 5,000X	1099	Image0001	1.5329e-06	2.33169e-07	2.13644		1.5329
200rpm at 5,000X	1100	Image0001	7.17837e-07	1.6016e-07	0.994398		0.717837
200rpm at 5,000X	1101	Image0001	5.46469e-07	1.09558e-07	2.9101		0.546469
200rpm at 5,000X	1102	Image0001	1.76962e-06	5.42238e-08	0.120778		1.76962
200rpm at 5,000X	1103	Image0001	1.28831e-06	2.30758e-07	2.42111		1.28831
200rpm at 5,000X	1104	Image0001	1.19868e-06	1.14714e-07	0.135571		1.19868
200rpm at 5,000X	1105	Image0001	2.55092e-06	3.29871e-07	2.31643		2.55092
200rpm at 5,000X	1106	Image0001	1.26991e-06	7.43981e-08	2.56216		1.26991
200rpm at 5,000X	1107	Image0001	3.27156e-06	9.13144e-07	2.7503		3.27156
200rpm at 5,000X	1108	Image0001	1.79665e-06	7.03592e-07	3.0467		1.79665
200rpm at 5,000X	1109	Image0001	1.29068e-06	2.05388e-07	0.260602		1.29068
200rpm at 5,000X	1111	Image0001	2.04065e-06	3.98975e-08	2.14467		2.04065
200rpm at 5,000X	1112	Image0001	1.65698e-06	8.1183e-08	2.28497		1.65698
200rpm at 5,000X	1113	Image0001	1.61227e-06	4.18156e-08	2.88896		1.61227
200rpm at 5,000X	1114	Image0001	1.56071e-06	2.2098e-07	0.0821166		1.56071
200rpm at 5,000X	1115	Image0001	2.5905e-06	4.84556e-07	2.147		2.5905
200rpm at 5,000X	1116	Image0001	2.30926e-06	1.69438e-07	2.19776		2.30926
200rpm at 5,000X	1117	Image0001	1.52768e-06	2.19734e-07	2.01446		1.52768
200rpm at 5,000X	1118	Image0001	1.27908e-06	1.28627e-07	0.076705		1.27908
200rpm at 5,000X	1119	Image0001	1.11406e-06	2.28661e-08	2.84079		1.11406
200rpm at 5,000X	1120	Image0001	1.63563e-06	1.3656e-07	0.7267		1.63563
200rpm at 5,000X	1121	Image0001	1.99394e-06	8.5035e-08	2.19418		1.99394
200rpm at 5,000X	1122	Image0001	2.01525e-06	4.32294e-07	2.44002		2.01525
200rpm at 5,000X	1123	Image0001	1.61361e-06	3.67022e-07	2.33819		1.61361
200rpm at 5,000X	1124	Image0001	3.07094e-06	1.35355e-06	0.883283		3.07094
200rpm at 5,000X	1125	Image0001	2.25643e-06	3.24389e-07	2.89186		2.25643
200rpm at 5,000X	1126	Image0001	2.30557e-06	1.16388e-07	2.23839		2.30557
200rpm at 5,000X	1127	Image0001	1.27461e-06	5.23522e-08	0.257752		1.27461
200rpm at 5,000X	1128	Image0001	1.2782e-06	1.69998e-07	2.48687		1.2782
200rpm at 5,000X	1129	Image0001	1.09539e-06	1.27615e-07	0.317236		1.09539
200rpm at 5,000X	1130	Image0001	1.04427e-06	8.92746e-08	3.13331		1.04427
200rpm at 5,000X	1131	Image0001	1.49075e-06	3.14892e-07	2.46101		1.49075
200rpm at 5,000X	1132	Image0001	1.52005e-06	2.85204e-07	0.0237615		1.52005
200rpm at 5,000X	1133	Image0001	1.22861e-06	2.16618e-07	0.345672		1.22861
200rpm at 5,000X	1134	Image0001	6.5153e-07	1.90137e-07	3.01802		0.65153
200rpm at 5,000X	1135	Image0001	1.04625e-06	6.80842e-08	2.31985		1.04625
200rpm at 5,000X	1136	Image0001	2.51189e-06	4.21439e-07	2.40944		2.51189
200rpm at 5,000X	1137	Image0001	2.50108e-06	3.71916e-07	2.18027		2.50108
200rpm at 5,000X	1139	Image0001	2.55658e-06	4.76048e-07	0.274574		2.55658
200rpm at 5,000X	1140	Image0001	1.34352e-06	1.20495e-07	0.246545		1.34352
200rpm at 5,000X	1141	Image0001	1.59109e-06	1.31439e-07	1.94442		1.59109
200rpm at 5,000X	1142	Image0001	1.67781e-06	4.43932e-08	0.357148		1.67781
200rpm at 5,000X	1143	Image0001	1.19327e-06	3.06099e-08	1.90684		1.19327
200rpm at 5,000X	1144	Image0001	6.36736e-07	3.30094e-09	0.0244499		0.636736
200rpm at 5,000X	1145	Image0001	1.11764e-06	1.32306e-07	2.87797		1.11764
200rpm at 5,000X	1146	Image0001	2.33356e-06	2.68643e-07	2.37365		2.33356
200rpm at 5,000X	1147	Image0001	1.04028e-06	4.9556e-07	2.41895		1.04028
200rpm at 5,000X	1148	Image0001	1.84735e-06	3.79376e-07	2.39308		1.84735
200rpm at 5,000X	1149	Image0001	1.58679e-06	3.97928e-07	2.68646		1.58679
200rpm at 5,000X	1150	Image0001	1.30264e-06	6.02416e-07	2.6166		1.30264
200rpm at 5,000X	1151	Image0001	1.5581e-06	1.15966e-07	2.59886		1.5581
200rpm at 5,000X	1152	Image0001	1.42737e-06	2.89964e-07	2.36235		1.42737
200rpm at 5,000X	1153	Image0001	2.27247e-06	2.33844e-07	2.18634		2.27247
200rpm at 5,000X	1155	Image0001	2.1527e-06	1.69196e-07	2.36058		2.1527
200rpm at 5,000X	1156	Image0001	1.48637e-06	3.23296e-07	2.71097		1.48637
200rpm at 5,000X	1157	Image0001	2.06147e-06	2.077e-07	0.305926		2.06147
200rpm at 5,000X	1158	Image0001	1.6567e-06	4.31345e-08	2.52637		1.6567
200rpm at 5,000X	1159	Image0001	1.08621e-06	1.27192e-07	0.553712		1.08621
200rpm at 5,000X	1160	Image0001	6.5488e-07	1.96937e-07	2.73114		0.65488
200rpm at 5,000X	1161	Image0001	2.71889e-06	1.36965e-06	0.276915		2.71889
200rpm at 5,000X	1162	Image0001	1.23687e-06	4.52462e-08	2.39916		1.23687
200rpm at 5,000X	1163	Image0001	1.8126e-06	1.9539e-07	2.61808		1.8126
200rpm at 5,000X	1164	Image0001	1.83836e-06	8.12288e-08	0.211034		1.83836
200rpm at 5,000X	1165	Image0001	1.94907e-06	2.37342e-07	1.99967		1.94907
200rpm at 5,000X	1166	Image0001	7.92113e-07	6.4415e-08	2.84708		0.792113
200rpm at 5,000X	1167	Image0001	1.50288e-06	3.8789e-08	2.12849		1.50288
200rpm at 5,000X	1168	Image0001	1.68197e-06	3.15202e-07	2.40467		1.68197
200rpm at 5,000X	1169	Image0001	1.71242e-06	8.08039e-07	0.297151		1.71242
200rpm at 5,000X	1170	Image0001	1.10152e-06	2.64719e-07	0.149138		1.10152
200rpm at 5,000X	1171	Image0001	1.89435e-06	4.04611e-07	1.90759		1.89435
200rpm at 5,000X	1172	Image0001	1.23261e-06	1.48276e-07	0.169439		1.23261
200rpm at 5,000X	1173	Image0001	1.59398e-06	1.60123e-07	2.37694		1.59398
200rpm at 5,000X	1174	Image0001	1.86074e-06	4.21558e-07	0.25613		1.86074
200rpm at 5,000X	1175	Image0001	1.10287e-06	3.23037e-07	0.155939		1.10287
200rpm at 5,000X	1176	Image0001	1.60839e-06	1.70869e-07	2.3565		1.60839
200rpm at 5,000X	1177	Image0001	2.42679e-06	1.49855e-07	2.12347		2.42679
200rpm at 5,000X	1178	Image0001	2.51189e-06	4.21439e-07	2.40944		2.51189
200rpm at 5,000X	1179	Image0001	1.24176e-06	1.21574e-07	3.06787		1.24176
200rpm at 5,000X	1180	Image0001	6.96765e-07	3.23879e-08	3.12188		0.696765
200rpm at 5,000X	1181	Image0001	6.38774e-07	2.98616e-07	1.47566		0.638774
200rpm at 5,000X	1182	Image0001	1.11917e-06	3.24842e-07	0.280243		1.11917
200rpm at 5,000X	1183	Image0001	1.74385e-06	2.59614e-07	2.62525		1.74385
200rpm at 5,000X	1184	Image0001	1.59947e-06	3.23894e-07	0.785601		1.59947
200rpm at 5,000X	1185	Image0001	1.70372e-06	1.90261e-07	2.38506		1.70372
200rpm at 5,000X	1186	Image0001	2.38869e-06	4.19397e-07	2.11915		2.38869
200rpm at 5,000X	1187	Image0001	1.54023e-06	3.96366e-08	1.8555		1.54023
200rpm at 5,000X	1188	Image0001	2.07595e-06	1.24137e-07	2.36343		2.07595
200rpm at 5,000X	1189	Image0001	6.27477e-07	1.51182e-07	2.69848		0.627477
200rpm at 5,000X	1190	Image0001	1.97927e-06	3.79034e-07	1.42996		1.97927
200rpm at 5,000X	1191	Image0001	8.32402e-07	4.80106e-09	3.00079		0.832402
200rpm at 5,000X	1192	Image0001	2.19571e-06	8.7935e-07	0.905726		2.19571
200rpm at 5,000X	1193	Image0001	2.12511e-06	4.08331e-07	0.580703		2.12511
200rpm at 5,000X	1194	Image0001	5.92931e-07	1.48928e-09	0.312744		0.592931
200rpm at 5,000X	1195	Image0001	1.64976e-06	1.68444e-07	2.33629		1.64976
200rpm at 5,000X	1196	Image0001	1.18234e-06	2.987e-07	2.30918		1.18234
200rpm at 5,000X	1197	Image0001	2.30794e-06	1.11011e-07	2.30681		2.30794
200rpm at 5,000X	1198	Image0001	8.9687e-07	2.04471e-07	2.51191		0.89687
200rpm at 5,000X	1199	Image0001	1.38764e-06	4.42677e-08	2.29421		1.38764
200rpm at 5,000X	1202	Image0001	8.07298e-07	2.83901e-08	2.85812		0.807298
200rpm at 5,000X	1204	Image0001	6.68035e-07	4.35635e-08	2.79056		0.668035
200rpm at 5,000X	1205	Image0001	4.83826e-07	7.75324e-08	0.379057		0.483826
200rpm at 5,000X	1206	Image0001	1.86818e-06	4.17175e-07	0.491567		1.86818
200rpm at 5,000X	1207	Image0001	2.32534e-06	4.55964e-07	1.64378		2.32534
200rpm at 5,000X	1208	Image0001	2.16205e-06	5.19416e-08	2.19401		2.16205
200rpm at 5,000X	1209	Image0001	1.91262e-06	4.01595e-07	2.72063		1.91262
200rpm at 5,000X	1210	Image0001	1.75415e-06	1.00977e-07	0.12749		1.75415
200rpm at 5,000X	1212	Image0001	1.66463e-06	2.73585e-07	2.51643		1.66463
200rpm at 5,000X	1213	Image0001	1.31498e-06	5.25361e-08	0.141806		1.31498
200rpm at 5,000X	1214	Image0001	1.82196e-06	1.22708e-07	0.632545		1.82196
200rpm at 5,000X	1215	Image0001	2.19439e-06	9.84363e-08	2.7036		2.19439
200rpm at 5,000X	1216	Image0001	6.38032e-07	3.55774e-08	2.39841		0.638032
200rpm at 5,000X	1217	Image0001	1.68555e-06	3.40216e-07	2.15511		1.68555
200rpm at 5,000X	1218	Image0001	1.51785e-06	8.48178e-07	2.64464		1.51785
200rpm at 5,000X	1219	Image0001	1.05463e-06	1.1777e-07	2.87368		1.05463
200rpm at 5,000X	1220	Image0001	2.68088e-06	2.20741e-07	2.25514		2.68088
200rpm at 5,000X	1221	Image0001	1.19017e-06	7.23989e-08	1.79357		1.19017
200rpm at 5,000X	1222	Image0001	2.66345e-06	3.59731e-07	2.97939		2.66345
200rpm at 5,000X	1223	Image0001	1.40259e-06	4.8499e-08	2.00611		1.40259
200rpm at 5,000X	1224	Image0001	2.07722e-06	6.88775e-08	2.17145		2.07722
200rpm at 5,000X	1225	Image0001	6.76468e-07	3.4268e-08	0.118593		0.676468
200rpm at 5,000X	1226	Image0001	1.53181e-06	7.43534e-08	0.78989		1.53181
200rpm at 5,000X	1227	Image0001	1.54023e-06	3.96366e-08	1.8555		1.54023
200rpm at 5,000X	1228	Image0001	2.25487e-06	1.94366e-07	2.41548		2.25487
200rpm at 5,000X	1229	Image0001	1.73892e-06	1.59228e-07	2.26481		1.73892
200rpm at 5,000X	1230	Image0001	1.43538e-06	2.01004e-07	1.72308		1.43538
200rpm at 5,000X	1231	Image0001	1.21937e-06	7.65798e-08	2.3173		1.21937
200rpm at 5,000X	1232	Image0001	2.29874e-06	4.55976e-07	2.5239		2.29874
200rpm at 5,000X	1233	Image0001	1.66599e-06	5.25809e-07	1.62695		1.66599
200rpm at 5,000X	1234	Image0001	1.98649e-06	5.77457e-08	0.0329263		1.98649
200rpm at 5,000X	1235	Image0001	9.38028e-07	4.17133e-08	0.493673		0.938028
200rpm at 5,000X	1236	Image0001	1.40967e-06	2.07984e-07	2.33428		1.40967
200rpm at 5,000X	1237	Image0001	1.46959e-06	3.57886e-08	2.51628		1.46959
200rpm at 5,000X	1238	Image0001	5.32732e-07	1.18994e-07	0.0418707		0.532732
200rpm at 5,000X	1239	Image0001	2.39977e-06	3.31455e-07	2.69172		2.39977
200rpm at 5,000X	1240	Image0001	6.06435e-07	6.0705e-08	0.594094		0.606435
200rpm at 5,000X	1241	Image0001	2.83926e-06	2.69811e-07	2.10157		2.83926
200rpm at 5,000X	1242	Image0001	2.03397e-06	2.87947e-07	2.34314		2.03397
200rpm at 5,000X	1243	Image0001	1.11342e-06	1.52038e-07	3.03866		1.11342
200rpm at 5,000X	1244	Image0001	1.16144e-06	2.61688e-08	2.35174		1.16144
200rpm at 5,000X	1245	Image0001	5.50751e-07	4.74957e-08	2.38182		0.550751
200rpm at 5,000X	1246	Image0001	1.45681e-06	1.64889e-07	2.30859		1.45681
200rpm at 5,000X	1247	Image0001	2.31879e-06	1.92598e-07	2.23583		2.31879
200rpm at 5,000X	1248	Image0001	1.82639e-06	2.91641e-07	2.50043		1.82639
200rpm at 5,000X	1249	Image0001	1.78084e-06	3.29393e-07	0.0321737		1.78084
200rpm at 5,000X	1250	Image0001	2.22393e-06	3.53696e-07	2.14946		2.22393
200rpm at 5,000X	1251	Image0001	1.91601e-06	2.83388e-07	2.29453		1.91601
200rpm at 5,000X	1252	Image0001	6.55404e-07	3.334e-08	0.216441		0.655404
200rpm at 5,000X	1254	Image0001	2.86884e-06	9.5921e-07	1.14462		2.86884
200rpm at 5,000X	1255	Image0001	9.13372e-07	5.45006e-08	3.02737		0.913372
200rpm at 5,000X	1256	Image0001	1.51862e-06	7.99229e-08	1.88645		1.51862
200rpm at 5,000X	1257	Image0001	1.81864e-06	2.71918e-07	2.2206		1.81864
200rpm at 5,000X	1258	Image0001	2.34788e-06	2.14353e-07	2.38022		2.34788
200rpm at 5,000X	1259	Image0001	1.4955e-06	1.79076e-07	0.0780858		1.4955
200rpm at 5,000X	1260	Image0001	2.22354e-06	2.64299e-07	0.314443		2.22354
200rpm at 5,000X	1261	Image0001	1.52302e-06	9.8077e-07	0.585055		1.52302
200rpm at 5,000X	1263	Image0001	1.76632e-06	3.29459e-07	2.27153		1.76632
200rpm at 5,000X	1264	Image0001	1.25352e-06	4.69374e-07	0.556586		1.25352
200rpm at 5,000X	1265	Image0001	1.62975e-06	4.03981e-08	2.86498		1.62975
200rpm at 5,000X	1266	Image0001	9.01105e-07	1.24922e-07	2.81709		0.901105
200rpm at 5,000X	1267	Image0001	1.29768e-06	3.7682e-08	2.27833		1.29768
200rpm at 5,000X	1268	Image0001	1.54518e-06	2.25653e-07	1.71298		1.54518
200rpm at 5,000X	1269	Image0001	1.14052e-06	3.64599e-08	3.10279		1.14052
200rpm at 5,000X	1270	Image0001	1.70466e-06	1.03397e-07	0.467553		1.70466
200rpm at 5,000X	1271	Image0001	2.75492e-06	7.73802e-07	2.148		2.75492
200rpm at 5,000X	1272	Image0001	2.23191e-06	4.99039e-07	2.62198		2.23191
200rpm at 5,000X	1273	Image0001	1.36621e-06	1.47205e-07	2.6724		1.36621
200rpm at 5,000X	1274	Image0001	1.25546e-06	5.68968e-07	1.21177		1.25546
200rpm at 5,000X	1275	Image0001	1.65576e-06	1.78198e-08	2.53328		1.65576
200rpm at 5,000X	1276	Image0001	1.76084e-06	4.45701e-07	2.93922		1.76084
200rpm at 5,000X	1277	Image0001	4.48628e-07	6.66144e-08	0.097502		0.448628
200rpm at 5,000X	1278	Image0001	1.62738e-06	1.9609e-07	2.28973		1.62738
200rpm at 5,000X	1279	Image0001	1.35029e-06	7.35257e-07	2.7193		1.35029
200rpm at 5,000X	1280	Image0001	1.60424e-06	1.10923e-07	0.52437		1.60424
200rpm at 5,000X	1281	Image0001	8.71616e-07	6.3538e-08	0.431203		0.871616
200rpm at 5,000X	1282	Image0001	1.93316e-06	3.4262e-07	0.050219		1.93316
200rpm at 5,000X	1283	Image0001	2.6191e-06	3.26184e-07	2.18501		2.6191
200rpm at 5,000X	1284	Image0001	1.0585e-06	3.46394e-07	2.61956		1.0585
200rpm at 5,000X	1285	Image0001	6.92105e-07	1.46443e-07	0.422025		0.692105
200rpm at 5,000X	1286	Image0001	1.58952e-06	1.99073e-07	2.18958		1.58952
200rpm at 5,000X	1287	Image0001	1.17548e-06	4.18979e-08	2.36157		1.17548
200rpm at 5,000X	1288	Image0001	6.59188e-07	9.07087e-08	2.57046		0.659188
200rpm at 5,000X	1289	Image0001	4.8365e-07	1.49042e-07	0.831335		0.48365
200rpm at 5,000X	1290	Image0001	1.51825e-06	8.28103e-08	0.0557676		1.51825
200rpm at 5,000X	1291	Image0001	1.46516e-06	2.43309e-07	2.30507		1.46516
200rpm at 5,000X	1292	Image0001	3.07776e-06	8.30211e-07	2.72586		3.07776
200rpm at 5,000X	1293	Image0001	2.14185e-06	3.95036e-08	2.19878		2.14185
200rpm at 5,000X	1294	Image0001	9.73392e-07	1.4066e-07	3.11473		0.973392
200rpm at 5,000X	1295	Image0001	2.75131e-06	8.47722e-07	0.738023		2.75131
200rpm at 5,000X	1296	Image0001	2.16664e-06	3.13653e-08	1.8676		2.16664
200rpm at 5,000X	1297	Image0001	1.70855e-06	2.34874e-07	2.60427		1.70855
200rpm at 5,000X	1298	Image0001	1.26662e-06	1.04534e-07	2.90314		1.26662
200rpm at 5,000X	1299	Image0001	1.34318e-06	8.44668e-08	0.0536666		1.34318
200rpm at 5,000X	1300	Image0001	1.61168e-06	7.93333e-08	2.47151		1.61168
200rpm at 5,000X	1301	Image0001	1.44592e-06	2.88398e-08	0.780616		1.44592
200rpm at 5,000X	1302	Image0001	1.75387e-06	4.00334e-07	0.74427		1.75387
200rpm at 5,000X	1303	Image0001	1.78243e-06	2.64038e-07	2.28235		1.78243
200rpm at 5,000X	1304	Image0001	1.33413e-06	3.80479e-08	2.68388		1.33413
200rpm at 5,000X	1305	Image0001	1.17581e-06	4.0135e-08	2.32925		1.17581
200rpm at 5,000X	1306	Image0001	1.37171e-06	3.48102e-07	0.567778		1.37171
200rpm at 5,000X	1307	Image0001	6.18253e-07	8.20288e-08	0.379002		0.618253
200rpm at 5,000X	1308	Image0001	1.66583e-06	5.58396e-07	0.517365		1.66583
200rpm at 5,000X	1309	Image0001	1.79896e-06	6.00936e-07	0.268045		1.79896
200rpm at 5,000X	1310	Image0001	1.39041e-06	1.3608e-07	2.43089		1.39041
200rpm at 5,000X	1311	Image0001	2.41333e-06	6.24865e-07	2.66248		2.41333
200rpm at 5,000X	1312	Image0001	6.07464e-07	2.17318e-07	0.779259		0.607464
200rpm at 5,000X	1313	Image0001	1.00561e-06	4.81346e-08	3.12289		1.00561
200rpm at 5,000X	1314	Image0001	1.67645e-06	3.75565e-07	2.37236		1.67645
200rpm at 5,000X	1315	Image0001	4.36931e-07	1.01541e-08	2.32781		0.436931
200rpm at 5,000X	1316	Image0001	9.45119e-07	3.95415e-08	0.110703		0.945119
200rpm at 5,000X	1317	Image0001	1.21787e-06	3.53348e-08	2.76901		1.21787
200rpm at 5,000X	1318	Image0001	6.23668e-07	1.99356e-08	0.104417		0.623668
200rpm at 5,000X	1319	Image0001	6.59765e-07	1.39178e-07	2.41104		0.659765
200rpm at 5,000X	1320	Image0001	7.45309e-07	4.8731e-08	0.0319386		0.745309
200rpm at 5,000X	1321	Image0001	1.92698e-06	1.44432e-07	2.50306		1.92698
200rpm at 5,000X	1322	Image0001	1.34688e-06	4.5491e-07	2.68912		1.34688
200rpm at 5,000X	1323	Image0001	1.46346e-06	2.15659e-07	1.73939		1.46346
200rpm at 5,000X	1324	Image0001	1.22607e-06	2.42165e-08	2.75387		1.22607
200rpm at 5,000X	1325	Image0001	2.25947e-06	2.90276e-07	2.57437		2.25947
200rpm at 5,000X	1326	Image0001	1.1968e-06	1.26117e-07	0.0960402		1.1968
200rpm at 5,000X	1327	Image0001	7.55989e-07	8.29203e-08	2.36798		0.755989
200rpm at 5,000X	1328	Image0001	2.54829e-06	4.75054e-07	3.0863		2.54829
200rpm at 5,000X	1329	Image0001	6.81591e-07	3.58452e-08	0.170758		0.681591
200rpm at 5,000X	1330	Image0001	1.66693e-06	7.07751e-08	3.06677		1.66693
200rpm at 5,000X	1331	Image0001	6.74131e-07	8.23777e-08	2.76635		0.674131
200rpm at 5,000X	1332	Image0001	3.08575e-06	4.27163e-07	2.21769		3.08575
200rpm at 5,000X	1333	Image0001	9.37255e-07	1.75754e-07	0.530367		0.937255
200rpm at 5,000X	1334	Image0001	1.80449e-06	3.57121e-07	0.478105		1.80449
200rpm at 5,000X	1336	Image0001	1.0927e-06	2.50783e-08	2.37797		1.0927
200rpm at 5,000X	1337	Image0001	1.46474e-06	1.01602e-07	2.75981		1.46474
200rpm at 5,000X	1338	Image0001	1.13132e-06	5.35338e-08	2.36198		1.13132
200rpm at 5,000X	1339	Image0001	2.67085e-06	5.00146e-08	2.2544		2.67085
200rpm at 5,000X	1340	Image0001	2.78683e-06	2.98119e-07	2.24958		2.78683
200rpm at 5,000X	1341	Image0001	7.33565e-07	2.28131e-07	0.645314		0.733565
200rpm at 5,000X	1342	Image0001	2.64221e-06	1.63696e-07	2.15774		2.64221
200rpm at 5,000X	1343	Image0001	3.14682e-06	3.46795e-07	2.60009		3.14682
200rpm at 5,000X	1344	Image0001	2.3087e-06	4.29561e-08	2.21328		2.3087
200rpm at 5,000X	1345	Image0001	2.1494e-06	2.68744e-08	1.75492		2.1494
200rpm at 5,000X	1346	Image0001	1.55032e-06	7.88891e-08	2.4443		1.55032
200rpm at 5,000X	1347	Image0001	1.80054e-06	8.42606e-08	0.361788		1.80054
200rpm at 5,000X	1348	Image0001	2.86749e-06	5.25405e-07	2.16977		2.86749
200rpm at 5,000X	1349	Image0001	2.14683e-06	1.78289e-07	1.83242		2.14683
200rpm at 5,000X	1350	Image0001	9.86421e-07	2.903e-08	2.20339		0.986421
200rpm at 5,000X	1351	Image0001	2.19449e-06	5.72358e-07	2.72747		2.19449
200rpm at 5,000X	1352	Image0001	1.14884e-06	1.70924e-07	3.068		1.14884
200rpm at 5,000X	1353	Image0001	7.33525e-07	5.15873e-08	2.9819		0.733525
200rpm at 5,000X	1354	Image0001	1.77571e-06	4.2884e-07	2.48914		1.77571
200rpm at 5,000X	1355	Image0001	7.92451e-07	2.96905e-07	2.51421		0.792451
200rpm at 5,000X	1356	Image0001	1.6031e-06	4.02952e-08	2.63963		1.6031
200rpm at 5,000X	1357	Image0001	3.93941e-07	1.86872e-07	1.93273		0.393941
200rpm at 5,000X	1358	Image0001	2.57366e-06	6.76492e-07	2.18224		2.57366
200rpm at 5,000X	1359	Image0001	1.34689e-06	1.36531e-07	2.39271		1.34689
200rpm at 5,000X	1360	Image0001	1.46524e-06	1.54642e-07	2.12384		1.46524
200rpm at 5,000X	1361	Image0001	5.40832e-07	2.25339e-07	0.131941		0.540832
200rpm at 5,000X	1362	Image0001	8.90922e-07	4.9463e-08	2.90074		0.890922
200rpm at 5,000X	1363	Image0001	2.449e-06	6.815e-07	0.0279797		2.449
200rpm at 5,000X	1364	Image0001	1.72648e-06	3.93731e-08	3.1251		1.72648
200rpm at 5,000X	1365	Image0001	1.74682e-06	1.01876e-07	2.66934		1.74682
200rpm at 5,000X	1366	Image0001	2.83014e-06	4.9011e-07	2.55037		2.83014
200rpm at 5,000X	1367	Image0001	6.85151e-07	4.9649e-08	3.08602		0.685151
200rpm at 5,000X	1368	Image0001	2.29248e-06	1.33943e-07	2.17712		2.29248
200rpm at 5,000X	1369	Image0001	6.89223e-07	3.84326e-08	2.93321		0.689223
200rpm at 5,000X	1370	Image0001	3.04426e-06	1.43567e-06	2.37109		3.04426
200rpm at 5,000X	1371	Image0001	1.64626e-06	2.05567e-07	0.145318		1.64626
200rpm at 5,000X	1372	Image0001	2.65855e-06	1.38161e-06	0.738129		2.65855
200rpm at 5,000X	1373	Image0001	2.23978e-06	4.21262e-07	2.28759		2.23978
200rpm at 5,000X	1374	Image0001	1.05797e-06	2.57618e-07	0.237528		1.05797
200rpm at 5,000X	1375	Image0001	2.22505e-06	3.65443e-07	3.09838		2.22505
200rpm at 5,000X	1376	Image0001	1.46108e-06	4.51261e-07	2.77503		1.46108
200rpm at 5,000X	1377	Image0001	2.03395e-06	4.42949e-07	1.8909		2.03395
200rpm at 5,000X	1378	Image0001	1.09685e-06	1.07557e-08	2.99864		1.09685
200rpm at 5,000X	1379	Image0001	6.98136e-07	2.08397e-08	0.168018		0.698136
200rpm at 5,000X	1380	Image0001	2.00647e-06	3.17984e-07	2.33523		2.00647
200rpm at 5,000X	1381	Image0001	1.54079e-06	4.53134e-07	2.34205		1.54079
200rpm at 5,000X	1382	Image0001	1.81867e-06	7.3628e-08	0.234187		1.81867
200rpm at 5,000X	1383	Image0001	1.59688e-06	3.46346e-08	1.83527		1.59688
200rpm at 5,000X	1384	Image0001	1.40259e-06	2.07101e-07	2.86319		1.40259
200rpm at 5,000X	1385	Image0001	1.51221e-06	2.55764e-07	2.34043		1.51221
200rpm at 5,000X	1386	Image0001	7.5496e-07	7.11672e-08	2.84031		0.75496
200rpm at 5,000X	1387	Image0001	1.46525e-06	2.04004e-07	2.42043		1.46525
200rpm at 5,000X	1388	Image0001	6.30512e-07	3.11937e-08	2.55918		0.630512
200rpm at 5,000X	1389	Image0001	1.31624e-06	9.25883e-08	0.116697		1.31624
200rpm at 5,000X	1390	Image0001	1.40066e-06	2.81021e-07	2.48656		1.40066
200rpm at 5,000X	1391	Image0001	1.12433e-06	4.28847e-08	2.81979		1.12433
200rpm at 5,000X	1393	Image0001	2.04606e-06	3.64537e-07	2.77432		2.04606
200rpm at 5,000X	1395	Image0001	4.82224e-07	1.22697e-09	0.0237311		0.482224
200rpm at 5,000X	1396	Image0001	3.06808e-06	1.45275e-06	1.70683		3.06808
200rpm at 5,000X	1397	Image0001	2.04331e-06	3.04632e-07	2.56696		2.04331
200rpm at 5,000X	1398	Image0001	4.77975e-07	1.1454e-07	2.949		0.477975
200rpm at 5,000X	1399	Image0001	1.23119e-06	7.19489e-08	2.41343		1.23119
200rpm at 5,000X	1400	Image0001	1.74986e-06	1.61938e-07	2.1296		1.74986
200rpm at 5,000X	1401	Image0001	2.61366e-06	5.42636e-07	2.50102		2.61366
200rpm at 5,000X	1402	Image0001	2.09352e-06	2.79827e-07	2.73095		2.09352
200rpm at 5,000X	1403	Image0001	1.20061e-06	1.0929e-07	2.4517		1.20061
200rpm at 5,000X	1404	Image0001	1.8144e-06	2.29508e-07	2.28073		1.8144
200rpm at 5,000X	1405	Image0001	2.04104e-06	2.19321e-07	2.58504		2.04104
200rpm at 5,000X	1406	Image0001	5.96588e-07	5.12665e-08	2.42962		0.596588
200rpm at 5,000X	1407	Image0001	1.25273e-06	8.13995e-08	0.242014		1.25273
200rpm at 5,000X	1408	Image0001	3.05307e-06	3.00324e-07	2.28178		3.05307
200rpm at 5,000X	1409	Image0001	2.29946e-06	2.70199e-07	2.53098		2.29946
200rpm at 5,000X	1410	Image0001	2.19361e-06	1.00258e-07	2.922		2.19361
200rpm at 5,000X	1411	Image0001	2.01115e-06	1.26755e-07	3.08371		2.01115
200rpm at 5,000X	1412	Image0001	2.64233e-06	2.22971e-07	2.09837		2.64233
200rpm at 5,000X	1413	Image0001	1.62821e-06	1.45362e-07	0.243532		1.62821
200rpm at 5,000X	1414	Image0001	8.95697e-07	1.34552e-07	1.01489		0.895697
200rpm at 5,000X	1415	Image0001	1.86189e-06	1.98353e-07	0.871797		1.86189
200rpm at 5,000X	1416	Image0001	1.41622e-06	7.98148e-08	0.260284		1.41622
200rpm at 5,000X	1417	Image0001	1.32338e-06	8.21385e-08	2.30409		1.32338
200rpm at 5,000X	1418	Image0001	8.35844e-07	2.95741e-08	0.385572		0.835844
200rpm at 5,000X	1419	Image0001	2.11723e-06	1.30938e-07	2.71923		2.11723
200rpm at 5,000X	1420	Image0001	3.18409e-06	1.71744e-06	0.733264		3.18409
200rpm at 5,000X	1421	Image0001	1.94199e-06	1.07596e-06	0.659299		1.94199
200rpm at 5,000X	1422	Image0001	2.04212e-06	4.20977e-07	0.0960978		2.04212
200rpm at 5,000X	1423	Image0001	5.76211e-07	8.0926e-09	0.0813075		0.576211
200rpm at 5,000X	1424	Image0001	9.72217e-07	1.87225e-08	2.93551		0.972217
200rpm at 5,000X	1425	Image0001	1.45692e-06	9.8042e-08	2.58185		1.45692
200rpm at 5,000X	1426	Image0001	1.35914e-06	1.53863e-08	2.82464		1.35914
200rpm at 5,000X	1427	Image0001	1.7968e-06	3.58691e-07	2.48222		1.7968
200rpm at 5,000X	1428	Image0001	8.24132e-07	1.15081e-07	2.5364		0.824132
200rpm at 5,000X	1429	Image0001	9.45214e-07	2.11306e-07	0.381479		0.945214
200rpm at 5,000X	1430	Image0001	1.31335e-06	6.0421e-07	1.65014		1.31335
200rpm at 5,000X	1431	Image0001	1.83498e-06	1.96141e-07	2.45413		1.83498
200rpm at 5,000X	1432	Image0001	2.27247e-06	2.33844e-07	2.18634		2.27247
200rpm at 5,000X	1433	Image0001	1.53239e-06	2.76813e-08	2.05885		1.53239
200rpm at 5,000X	1434	Image0001	1.35684e-06	1.8141e-08	2.27652		1.35684
200rpm at 5,000X	1435	Image0001	1.08889e-06	6.75936e-08	2.25934		1.08889
200rpm at 5,000X	1436	Image0001	1.64686e-06	1.25456e-07	2.42182		1.64686
200rpm at 5,000X	1437	Image0001	2.22717e-06	4.93568e-08	2.20226		2.22717
200rpm at 5,000X	1438	Image0001	1.4847e-06	1.43712e-07	2.56661		1.4847
200rpm at 5,000X	1439	Image0001	1.77882e-06	3.19836e-07	2.50371		1.77882
200rpm at 5,000X	1440	Image0001	2.53146e-06	2.02774e-07	2.55669		2.53146
200rpm at 5,000X	1441	Image0001	2.10922e-06	1.39775e-07	2.53755		2.10922
200rpm at 5,000X	1442	Image0001	1.74195e-06	3.74829e-07	2.92093		1.74195
200rpm at 5,000X	1443	Image0001	2.40909e-06	4.44599e-07	2.24711		2.40909
200rpm at 5,000X	1444	Image0001	5.73084e-07	2.23609e-07	0.38509		0.573084
200rpm at 5,000X	1445	Image0001	1.23238e-06	2.11314e-07	2.3526		1.23238
200rpm at 5,000X	1446	Image0001	1.25544e-06	3.98704e-08	2.15386		1.25544
200rpm at 5,000X	1447	Image0001	2.18334e-06	5.39266e-07	2.33745		2.18334
200rpm at 5,000X	1448	Image0001	1.44724e-06	2.94933e-07	2.13005		1.44724
200rpm at 5,000X	1449	Image0003	1.46312e-06	1.3692e-07	2.9621		1.46312
200rpm at 5,000X	1450	Image0003	1.05523e-06	1.66592e-07	2.28312		1.05523
200rpm at 5,000X	1451	Image0003	2.02684e-06	4.09553e-07	2.94233		2.02684
200rpm at 5,000X	1452	Image0003	2.51895e-06	6.38766e-07	0.551783		2.51895
200rpm at 5,000X	1453	Image0003	1.72168e-06	2.6378e-07	2.30755		1.72168
200rpm at 5,000X	1454	Image0003	2.09797e-06	6.91904e-08	2.222		2.09797
200rpm at 5,000X	1455	Image0003	1.34612e-06	3.27752e-07	2.71893		1.34612
200rpm at 5,000X	1456	Image0003	1.66223e-06	1.46064e-07	3.03562		1.66223
200rpm at 5,000X	1457	Image0003	2.59788e-06	3.25006e-07	2.4621		2.59788
200rpm at 5,000X	1458	Image0003	1.32484e-06	3.79615e-07	3.0887		1.32484
200rpm at 5,000X	1459	Image0003	1.42488e-06	1.86184e-07	2.23145		1.42488
200rpm at 5,000X	1460	Image0003	1.30693e-06	1.53851e-07	2.68412		1.30693
200rpm at 5,000X	1461	Image0003	2.29617e-06	2.10955e-07	2.92499		2.29617
200rpm at 5,000X	1462	Image0003	2.30579e-06	4.13618e-07	0.260486		2.30579
200rpm at 5,000X	1463	Image0003	1.30768e-06	4.59441e-07	2.73728		1.30768
200rpm at 5,000X	1464	Image0003	6.7339e-07	1.09658e-07	1.92233		0.67339
200rpm at 5,000X	1465	Image0003	1.74367e-06	9.91213e-08	2.53976		1.74367
200rpm at 5,000X	1466	Image0003	2.11263e-06	4.30465e-07	0.0232756		2.11263
200rpm at 5,000X	1467	Image0003	2.31804e-06	1.90809e-07	2.93375		2.31804
200rpm at 5,000X	1468	Image0003	1.7555e-06	2.06671e-07	2.53592		1.7555
200rpm at 5,000X	1469	Image0003	1.60579e-06	2.58787e-07	2.5135		1.60579
200rpm at 5,000X	1470	Image0003	1.93542e-06	9.12139e-08	3.02373		1.93542
200rpm at 5,000X	1471	Image0003	1.26068e-06	2.92818e-07	3.08975		1.26068
200rpm at 5,000X	1472	Image0003	1.86716e-06	1.74378e-07	1.07927		1.86716
200rpm at 5,000X	1473	Image0003	2.67914e-06	1.05525e-06	2.78462		2.67914
200rpm at 5,000X	1474	Image0003	2.6776e-06	3.59019e-07	3.05799		2.6776
200rpm at 5,000X	1475	Image0003	2.10799e-06	1.23657e-07	2.95272		2.10799
200rpm at 5,000X	1476	Image0003	2.07889e-06	2.09126e-07	0.0971225		2.07889
200rpm at 5,000X	1477	Image0003	2.82912e-06	6.51883e-07	2.6491		2.82912
200rpm at 5,000X	1478	Image0003	1.46861e-06	7.78832e-08	2.32555		1.46861
200rpm at 5,000X	1479	Image0003	1.56126e-06	3.31264e-07	2.5966		1.56126
200rpm at 5,000X	1480	Image0003	1.18854e-06	4.76807e-07	2.52022		1.18854
200rpm at 5,000X	1482	Image0003	2.26568e-06	3.34766e-07	0.947367		2.26568
200rpm at 5,000X	1483	Image0003	1.29789e-06	2.80084e-08	0.343582		1.29789
200rpm at 5,000X	1484	Image0003	1.74563e-06	1.03838e-07	0.141691		1.74563
200rpm at 5,000X	1485	Image0003	1.79535e-06	1.88723e-07	1.59514		1.79535
200rpm at 5,000X	1486	Image0003	2.57491e-06	3.3002e-07	2.55148		2.57491
200rpm at 5,000X	1487	Image0003	1.80094e-06	1.82063e-07	0.304878		1.80094
200rpm at 5,000X	1488	Image0003	1.33655e-06	3.83653e-07	2.77195		1.33655
200rpm at 5,000X	1489	Image0003	2.54303e-06	2.2132e-07	2.50444		2.54303
200rpm at 5,000X	1490	Image0003	1.69711e-06	5.75623e-07	2.91866		1.69711
200rpm at 5,000X	1491	Image0003	5.73719e-07	8.14243e-08	2.78837		0.573719
200rpm at 5,000X	1492	Image0003	1.65147e-06	3.19296e-07	2.66292		1.65147
200rpm at 5,000X	1493	Image0003	1.59681e-06	2.47316e-07	2.4022		1.59681
200rpm at 5,000X	1494	Image0003	1.85421e-06	2.41086e-07	2.33306		1.85421
200rpm at 5,000X	1495	Image0003	2.31162e-06	4.55185e-07	1.29021		2.31162
200rpm at 5,000X	1496	Image0003	1.80291e-06	5.85637e-07	0.595115		1.80291
200rpm at 5,000X	1497	Image0003	1.84925e-06	7.24796e-08	2.4729		1.84925
200rpm at 5,000X	1498	Image0003	2.21047e-06	5.54971e-08	2.895		2.21047
200rpm at 5,000X	1499	Image0003	2.424e-06	3.03169e-07	2.71769		2.424
200rpm at 5,000X	1500	Image0003	1.77819e-06	2.7297e-07	2.43955		1.77819
200rpm at 5,000X	1501	Image0003	7.60982e-07	2.65248e-08	2.53987		0.760982
200rpm at 5,000X	1502	Image0003	2.13721e-06	7.30255e-08	2.3385		2.13721
200rpm at 5,000X	1503	Image0003	1.96546e-06	1.37416e-07	0.297369		1.96546
200rpm at 5,000X	1504	Image0003	2.39104e-06	5.23541e-07	2.62691		2.39104
200rpm at 5,000X	1505	Image0003	2.10983e-06	1.42893e-07	2.63214		2.10983
200rpm at 5,000X	1506	Image0003	9.01234e-07	5.39915e-07	2.29083		0.901234
200rpm at 5,000X	1507	Image0003	2.47921e-06	2.89566e-07	1.97744		2.47921
200rpm at 5,000X	1508	Image0003	1.99958e-06	2.09859e-07	2.73783		1.99958
200rpm at 5,000X	1509	Image0003	1.84474e-06	2.22553e-07	3.04937		1.84474
200rpm at 5,000X	1510	Image0003	9.93677e-07	5.17957e-07	2.28264		0.993677
200rpm at 5,000X	1511	Image0003	1.4638e-06	7.19415e-08	2.38434		1.4638
200rpm at 5,000X	1512	Image0003	2.21573e-06	4.602e-07	2.39955		2.21573
200rpm at 5,000X	1513	Image0003	1.45063e-06	4.82089e-08	2.41071		1.45063
200rpm at 5,000X	1514	Image0003	1.85051e-06	1.20678e-07	0.556497		1.85051
200rpm at 5,000X	1515	Image0003	2.43676e-06	3.65199e-07	2.7032		2.43676
200rpm at 5,000X	1517	Image0003	2.18765e-06	7.16661e-08	2.68372		2.18765
200rpm at 5,000X	1518	Image0003	1.66993e-06	5.09216e-08	2.43326		1.66993
200rpm at 5,000X	1519	Image0003	2.71196e-06	3.98354e-07	2.47283		2.71196
200rpm at 5,000X	1520	Image0003	2.34746e-06	2.94711e-07	2.54598		2.34746
200rpm at 5,000X	1521	Image0003	7.48209e-07	4.11146e-08	0.783138		0.748209
200rpm at 5,000X	1522	Image0003	1.87281e-06	1.14083e-07	0.82695		1.87281
200rpm at 5,000X	1523	Image0003	1.75788e-06	1.19673e-07	2.23573		1.75788
200rpm at 5,000X	1524	Image0003	1.90127e-06	5.15009e-07	2.22494		1.90127
200rpm at 5,000X	1525	Image0003	1.86635e-06	5.99181e-08	0.33837		1.86635
200rpm at 5,000X	1526	Image0003	2.09319e-06	4.92485e-07	3.01229		2.09319
200rpm at 5,000X	1527	Image0003	1.46257e-06	6.13003e-08	0.430197		1.46257
200rpm at 5,000X	1528	Image0003	2.42635e-06	5.07288e-08	2.47481		2.42635
200rpm at 5,000X	1529	Image0003	1.53988e-06	1.36858e-07	0.626013		1.53988
200rpm at 5,000X	1530	Image0003	1.72028e-06	2.3677e-07	2.46585		1.72028
200rpm at 5,000X	1531	Image0003	6.70095e-07	3.54878e-08	1.63848		0.670095
200rpm at 5,000X	1532	Image0003	2.58915e-06	5.46084e-07	2.5905		2.58915
200rpm at 5,000X	1533	Image0003	2.53088e-06	4.94057e-07	2.61883		2.53088
200rpm at 5,000X	1534	Image0003	6.18038e-07	3.13381e-07	1.00249		0.618038
200rpm at 5,000X	1535	Image0003	1.18275e-06	4.22818e-08	0.866111		1.18275
200rpm at 5,000X	1536	Image0003	1.39701e-06	1.51491e-07	0.307346		1.39701
200rpm at 5,000X	1538	Image0003	1.84419e-06	1.22054e-07	1.77786		1.84419
200rpm at 5,000X	1539	Image0003	1.54713e-06	1.85907e-07	0.217274		1.54713
200rpm at 5,000X	1540	Image0003	9.07688e-07	1.16119e-07	2.65401		0.907688
200rpm at 5,000X	1541	Image0003	1.50162e-06	6.4485e-08	2.3492		1.50162
200rpm at 5,000X	1542	Image0003	1.91289e-06	1.9095e-07	1.66448		1.91289
200rpm at 5,000X	1543	Image0003	2.76556e-06	2.89067e-07	2.39042		2.76556
200rpm at 5,000X	1544	Image0003	1.44814e-06	4.54819e-07	2.79393		1.44814
200rpm at 5,000X	1545	Image0003	1.61358e-06	3.56544e-08	2.55579		1.61358
200rpm at 5,000X	1546	Image0003	2.42363e-06	7.61482e-07	2.39315		2.42363
200rpm at 5,000X	1547	Image0003	1.67319e-06	4.81381e-08	2.31587		1.67319
200rpm at 5,000X	1548	Image0003	2.71252e-06	7.59815e-07	2.11645		2.71252
200rpm at 5,000X	1549	Image0003	2.11847e-06	5.19672e-08	2.45567		2.11847
200rpm at 5,000X	1550	Image0003	7.51612e-07	4.53282e-08	1.11639		0.751612
200rpm at 5,000X	1551	Image0003	1.71632e-06	3.52239e-07	2.60795		1.71632
200rpm at 5,000X	1552	Image0003	1.59485e-06	8.17155e-08	2.87566		1.59485
200rpm at 5,000X	1553	Image0003	2.88186e-06	6.37305e-07	2.39729		2.88186
200rpm at 5,000X	1554	Image0003	9.56407e-07	3.53996e-08	2.68524		0.956407
200rpm at 5,000X	1555	Image0003	1.84437e-06	1.24385e-07	2.55349		1.84437
200rpm at 5,000X	1556	Image0003	1.14213e-06	2.05901e-07	2.49471		1.14213
200rpm at 5,000X	1557	Image0003	1.59809e-06	4.07625e-07	2.01145		1.59809
200rpm at 5,000X	1558	Image0003	1.68917e-06	6.29192e-08	0.00140201		1.68917
200rpm at 5,000X	1559	Image0003	1.58125e-06	3.01974e-07	0.586766		1.58125
200rpm at 5,000X	1560	Image0003	6.29427e-07	1.23826e-07	2.36128		0.629427
200rpm at 5,000X	1561	Image0003	1.92854e-06	2.34784e-07	2.44425		1.92854
200rpm at 5,000X	1562	Image0003	2.18829e-06	7.61316e-08	2.64656		2.18829
200rpm at 5,000X	1563	Image0003	1.62249e-06	2.9171e-07	2.44841		1.62249
200rpm at 5,000X	1564	Image0003	1.81213e-06	1.28618e-07	0.548769		1.81213
200rpm at 5,000X	1565	Image0003	2.03294e-06	2.26007e-07	1.60312		2.03294
200rpm at 5,000X	1566	Image0003	1.14475e-06	3.20335e-08	2.49083		1.14475
200rpm at 5,000X	1567	Image0003	1.35236e-06	1.72281e-07	2.0251		1.35236
200rpm at 5,000X	1568	Image0003	1.61262e-06	4.43508e-08	2.41846		1.61262
200rpm at 5,000X	1569	Image0003	1.34773e-06	8.12328e-08	2.87054		1.34773
200rpm at 5,000X	1570	Image0003	2.31165e-06	1.38822e-07	2.43354		2.31165
200rpm at 5,000X	1571	Image0003	1.83628e-06	1.87057e-07	2.52732		1.83628
200rpm at 5,000X	1572	Image0003	1.61393e-06	1.30061e-07	2.98114		1.61393
200rpm at 5,000X	1573	Image0003	3.10972e-06	4.45971e-07	3.10913		3.10972
200rpm at 5,000X	1574	Image0003	1.25343e-06	4.10236e-08	0.807944		1.25343
200rpm at 5,000X	1575	Image0003	1.57232e-06	1.71051e-07	2.38802		1.57232
200rpm at 5,000X	1576	Image0003	1.71877e-06	8.58273e-08	0.0372023		1.71877
200rpm at 5,000X	1577	Image0003	2.38947e-06	1.77123e-07	1.66042		2.38947
200rpm at 5,000X	1578	Image0003	2.46843e-06	1.46515e-07	2.3936		2.46843
200rpm at 5,000X	1579	Image0003	1.80073e-06	5.75107e-07	2.59048		1.80073
200rpm at 5,000X	1580	Image0003	1.64646e-06	1.00165e-07	2.34248		1.64646
200rpm at 5,000X	1581	Image0003	1.00712e-06	1.72717e-07	0.810009		1.00712
200rpm at 5,000X	1582	Image0003	2.19173e-06	4.35696e-07	2.62128		2.19173
200rpm at 5,000X	1583	Image0003	2.37864e-06	1.09891e-06	2.7952		2.37864
200rpm at 5,000X	1584	Image0003	7.3404e-07	3.41194e-08	0.626544		0.73404
200rpm at 5,000X	1585	Image0003	2.8497e-06	3.26046e-07	2.58114		2.8497
200rpm at 5,000X	1586	Image0003	2.23444e-06	5.09662e-07	3.10577		2.23444
200rpm at 5,000X	1587	Image0003	2.24101e-06	5.99192e-08	2.39132		2.24101
200rpm at 5,000X	1588	Image0003	7.21336e-07	2.31914e-07	0.599181		0.721336
200rpm at 5,000X	1589	Image0003	1.97454e-06	1.23131e-07	2.6219		1.97454
200rpm at 5,000X	1590	Image0003	2.08691e-06	1.40492e-07	2.59838		2.08691
200rpm at 5,000X	1591	Image0003	1.6689e-06	2.10836e-07	0.495066		1.6689
200rpm at 5,000X	1592	Image0003	2.35933e-06	9.02391e-08	2.72616		2.35933
200rpm at 5,000X	1594	Image0003	1.71053e-06	1.63132e-07	2.92384		1.71053
200rpm at 5,000X	1595	Image0003	1.90983e-06	8.3751e-08	1.61555		1.90983
200rpm at 5,000X	1596	Image0003	1.35897e-06	3.54907e-07	2.57445		1.35897
200rpm at 5,000X	1597	Image0003	4.2576e-07	1.14127e-07	2.42542		0.42576
200rpm at 5,000X	1598	Image0003	2.01389e-06	4.72054e-07	3.02575		2.01389
200rpm at 5,000X	1599	Image0003	8.54211e-07	2.75477e-07	0.116714		0.854211
200rpm at 5,000X	1600	Image0003	1.76742e-06	1.82806e-07	2.31832		1.76742
200rpm at 5,000X	1601	Image0003	1.4095e-06	3.58032e-07	0.382098		1.4095
200rpm at 5,000X	1602	Image0003	1.59959e-06	4.31209e-08	2.92498		1.59959
200rpm at 5,000X	1603	Image0003	4.63195e-07	7.40671e-08	2.37401		0.463195
200rpm at 5,000X	1604	Image0003	2.38963e-06	3.17594e-07	2.40799		2.38963
200rpm at 5,000X	1605	Image0003	1.67503e-06	1.01658e-07	0.542092		1.67503
200rpm at 5,000X	1606	Image0003	2.00632e-06	4.26433e-07	2.633		2.00632
200rpm at 5,000X	1607	Image0003	1.81107e-06	2.95704e-07	2.30551		1.81107
200rpm at 5,000X	1609	Image0003	3.19411e-06	9.11301e-07	2.34694		3.19411
200rpm at 5,000X	1610	Image0003	1.90674e-06	5.49985e-07	2.8163		1.90674
200rpm at 5,000X	1611	Image0003	1.55652e-06	4.89724e-07	2.72591		1.55652
200rpm at 5,000X	1612	Image0003	3.2347e-06	1.10244e-06	2.71615		3.2347
200rpm at 5,000X	1613	Image0003	1.60528e-06	4.98523e-08	2.35425		1.60528
200rpm at 5,000X	1614	Image0003	1.7823e-06	7.19693e-08	1.67784		1.7823
200rpm at 5,000X	1615	Image0003	1.24854e-06	5.27293e-08	0.852221		1.24854
200rpm at 5,000X	1616	Image0003	1.59278e-06	4.05774e-07	2.41972		1.59278
200rpm at 5,000X	1617	Image0003	2.06226e-06	4.31723e-07	2.23182		2.06226
200rpm at 5,000X	1618	Image0003	1.5442e-06	3.54379e-07	2.38972		1.5442
200rpm at 5,000X	1619	Image0003	2.20175e-06	1.44207e-07	1.12221		2.20175
200rpm at 5,000X	1620	Image0003	1.64015e-06	6.23321e-08	1.82878		1.64015
200rpm at 5,000X	1621	Image0003	1.77145e-06	9.23297e-08	2.53191		1.77145
200rpm at 5,000X	1622	Image0003	1.64683e-06	3.55723e-08	1.77733		1.64683
200rpm at 5,000X	1623	Image0003	2.00096e-06	4.09597e-07	0.418682		2.00096
200rpm at 5,000X	1624	Image0003	7.36609e-07	9.90441e-08	0.962787		0.736609
200rpm at 5,000X	1625	Image0003	2.14513e-06	2.65699e-07	0.957782		2.14513
200rpm at 5,000X	1626	Image0003	1.46665e-06	8.97507e-07	0.90526		1.46665
200rpm at 5,000X	1627	Image0003	2.54793e-06	2.28942e-07	2.60569		2.54793
200rpm at 5,000X	1628	Image0003	4.64867e-07	8.92759e-08	2.76088		0.464867
200rpm at 5,000X	1629	Image0003	1.1284e-06	2.95959e-07	2.38337		1.1284
200rpm at 5,000X	1630	Image0003	1.34183e-06	2.14169e-07	2.67898		1.34183
200rpm at 5,000X	1631	Image0003	3.19509e-06	8.70196e-07	2.6639		3.19509
200rpm at 5,000X	1632	Image0003	1.65583e-06	1.54466e-07	2.81952		1.65583
200rpm at 5,000X	1633	Image0003	3.2541e-06	9.00042e-07	2.4236		3.2541
200rpm at 5,000X	1634	Image0003	2.11617e-06	5.29363e-07	1.17195		2.11617
200rpm at 5,000X	1635	Image0003	3.08271e-06	8.52999e-07	2.61394		3.08271
200rpm at 5,000X	1636	Image0003	2.79788e-06	4.03717e-07	2.21392		2.79788
200rpm at 5,000X	1637	Image0003	2.05621e-06	2.08444e-07	2.8262		2.05621
200rpm at 5,000X	1639	Image0003	1.82304e-06	3.14772e-07	2.70753		1.82304
200rpm at 5,000X	1640	Image0003	8.65065e-07	2.23129e-07	2.82262		0.865065
200rpm at 5,000X	1641	Image0003	1.29947e-06	2.27632e-07	0.766538		1.29947
200rpm at 5,000X	1642	Image0003	1.9792e-06	2.21416e-07	3.07775		1.9792
200rpm at 5,000X	1643	Image0003	3.2313e-06	1.51813e-06	0.0453765		3.2313
200rpm at 5,000X	1644	Image0003	1.70956e-06	2.69244e-07	2.68893		1.70956
200rpm at 5,000X	1645	Image0003	1.84688e-06	3.74995e-07	2.67017		1.84688
200rpm at 5,000X	1646	Image0003	1.42831e-06	6.50371e-08	0.546661		1.42831
200rpm at 5,000X	1647	Image0003	1.97358e-06	9.89365e-08	0.124891		1.97358
200rpm at 5,000X	1648	Image0003	2.20524e-06	2.38965e-07	2.95538		2.20524
200rpm at 5,000X	1649	Image0003	2.74056e-06	5.16887e-07	1.12143		2.74056
200rpm at 5,000X	1650	Image0003	6.00098e-07	2.21594e-08	0.0738181		0.600098
200rpm at 5,000X	1651	Image0003	1.4687e-06	2.2254e-07	2.70555		1.4687
200rpm at 5,000X	1652	Image0003	2.6007e-06	1.22313e-06	0.609941		2.6007
200rpm at 5,000X	1653	Image0003	1.57568e-06	2.18992e-08	2.18521		1.57568
200rpm at 5,000X	1654	Image0003	1.65808e-06	7.44021e-08	2.81738		1.65808
200rpm at 5,000X	1655	Image0003	1.8962e-06	8.37062e-08	2.41662		1.8962
200rpm at 5,000X	1656	Image0003	1.44318e-06	1.56379e-07	0.342421		1.44318
200rpm at 5,000X	1657	Image0003	2.00156e-06	2.91249e-07	2.80001		2.00156
200rpm at 5,000X	1658	Image0003	1.70916e-06	4.55173e-08	2.19384		1.70916
200rpm at 5,000X	1659	Image0003	9.01093e-07	1.01684e-07	0.95853		0.901093
200rpm at 5,000X	1660	Image0003	2.4228e-06	2.24504e-07	2.46398		2.4228
200rpm at 5,000X	1662	Image0003	2.35693e-06	9.13181e-08	2.8702		2.35693
200rpm at 5,000X	1663	Image0003	3.14895e-06	5.33676e-07	2.8035		3.14895
200rpm at 5,000X	1664	Image0003	1.72842e-06	4.67289e-07	0.286666		1.72842
200rpm at 5,000X	1665	Image0003	1.94102e-06	2.10046e-07	2.31737		1.94102
200rpm at 5,000X	1666	Image0003	2.17281e-06	5.0806e-07	2.69505		2.17281
200rpm at 5,000X	1667	Image0003	1.41287e-06	5.07674e-07	1.03786		1.41287
200rpm at 5,000X	1668	Image0003	1.50751e-06	3.07293e-08	2.27998		1.50751
200rpm at 5,000X	1669	Image0003	2.01413e-06	5.88855e-07	0.770497		2.01413
200rpm at 5,000X	1670	Image0003	2.23143e-06	8.1091e-08	2.4199		2.23143
200rpm at 5,000X	1671	Image0003	2.1764e-06	1.9312e-07	0.815015		2.1764
200rpm at 5,000X	1672	Image0003	1.70953e-06	3.24584e-07	1.99865		1.70953
200rpm at 5,000X	1673	Image0003	3.33383e-06	1.02816e-06	2.17867		3.33383
200rpm at 5,000X	1674	Image0003	4.81714e-07	8.47346e-08	2.75258		0.481714
200rpm at 5,000X	1675	Image0003	1.48208e-06	3.61253e-07	0.802452		1.48208
200rpm at 5,000X	1676	Image0003	1.46501e-06	8.52564e-08	2.61406		1.46501
200rpm at 5,000X	1677	Image0003	7.25254e-07	5.4004e-08	0.593925		0.725254
200rpm at 5,000X	1678	Image0003	1.75649e-06	8.40147e-07	2.31111		1.75649
200rpm at 5,000X	1679	Image0003	1.66293e-06	2.07797e-07	2.44504		1.66293
200rpm at 5,000X	1680	Image0003	1.27274e-06	2.62913e-07	2.62236		1.27274
200rpm at 5,000X	1681	Image0003	2.0263e-06	1.61825e-07	2.67555		2.0263
200rpm at 5,000X	1682	Image0003	1.25354e-06	8.07835e-08	2.69084		1.25354
200rpm at 5,000X	1683	Image0003	1.47218e-06	9.14175e-07	0.447416		1.47218
200rpm at 5,000X	1684	Image0003	2.33939e-06	4.882e-07	2.37525		2.33939
200rpm at 5,000X	1685	Image0003	2.07988e-06	5.42701e-07	0.157795		2.07988
200rpm at 5,000X	1686	Image0003	2.0005e-06	1.02272e-07	2.55117		2.0005
200rpm at 5,000X	1687	Image0003	1.12428e-06	3.36807e-08	0.851768		1.12428
200rpm at 5,000X	1688	Image0003	2.0778e-06	2.44521e-07	2.31256		2.0778
200rpm at 5,000X	1689	Image0003	2.85015e-06	1.49817e-07	2.38191		2.85015
200rpm at 5,000X	1690	Image0003	9.59739e-07	3.25225e-07	2.41774		0.959739
200rpm at 5,000X	1691	Image0003	6.54313e-07	1.49767e-07	0.802286		0.654313
200rpm at 5,000X	1692	Image0003	2.97101e-06	3.16843e-07	0.103462		2.97101
200rpm at 5,000X	1693	Image0003	6.20149e-07	7.03562e-08	2.55164		0.620149
200rpm at 5,000X	1694	Image0003	2.56044e-06	1.7441e-07	2.53881		2.56044
200rpm at 5,000X	1695	Image0003	2.05035e-06	2.49364e-07	2.60912		2.05035
200rpm at 5,000X	1696	Image0003	5.80678e-07	1.75983e-07	0.989589		0.580678
200rpm at 5,000X	1697	Image0003	1.75366e-06	2.49425e-07	2.61706		1.75366
200rpm at 5,000X	1698	Image0003	1.59395e-06	4.78233e-07	2.45687		1.59395
200rpm at 5,000X	1699	Image0003	6.47025e-07	3.41578e-08	0.93289		0.647025
200rpm at 5,000X	1700	Image0003	9.67372e-07	7.85737e-08	2.77881		0.967372
200rpm at 5,000X	1701	Image0003	1.99746e-06	4.04276e-07	0.164358		1.99746
200rpm at 5,000X	1702	Image0003	1.55659e-06	1.82123e-07	2.28528		1.55659
200rpm at 5,000X	1703	Image0003	1.90848e-06	4.94242e-07	2.52973		1.90848
200rpm at 5,000X	1704	Image0003	1.5145e-06	4.58032e-08	2.38686		1.5145
200rpm at 5,000X	1705	Image0003	5.92239e-07	1.43189e-07	2.26581		0.592239
200rpm at 5,000X	1706	Image0003	1.79726e-06	3.43199e-07	2.55704		1.79726
200rpm at 5,000X	1707	Image0003	1.75252e-06	4.63323e-07	0.0920234		1.75252
200rpm at 5,000X	1708	Image0003	1.21908e-06	1.76456e-07	2.69893		1.21908
200rpm at 5,000X	1709	Image0003	2.09592e-06	7.5462e-07	1.56553		2.09592
200rpm at 5,000X	1710	Image0003	2.70314e-06	2.57566e-07	2.33439		2.70314
200rpm at 5,000X	1711	Image0003	2.69735e-06	3.92587e-07	3.06458		2.69735
200rpm at 5,000X	1712	Image0003	2.7027e-06	8.71348e-07	1.97302		2.7027
200rpm at 5,000X	1713	Image0003	1.81865e-06	3.11837e-07	2.23743		1.81865
200rpm at 5,000X	1714	Image0003	9.24158e-07	2.43019e-07	2.65523		0.924158
200rpm at 5,000X	1715	Image0003	1.9833e-06	2.60527e-07	2.69346		1.9833
200rpm at 5,000X	1716	Image0003	1.19476e-06	2.3137e-07	2.60939		1.19476
200rpm at 5,000X	1717	Image0003	1.43742e-06	1.16543e-07	0.406171		1.43742
200rpm at 5,000X	1718	Image0003	1.60628e-06	4.96724e-08	2.149		1.60628
200rpm at 5,000X	1719	Image0003	7.09943e-07	3.2337e-08	3.07305		0.709943
200rpm at 5,000X	1721	Image0003	1.58526e-06	4.97332e-08	2.21734		1.58526
200rpm at 5,000X	1722	Image0003	1.55734e-06	6.29698e-08	2.85812		1.55734
200rpm at 5,000X	1723	Image0003	2.24678e-06	8.26128e-07	0.0399758		2.24678
200rpm at 5,000X	1724	Image0003	1.907e-06	1.09705e-07	2.63865		1.907
200rpm at 5,000X	1725	Image0003	1.9529e-06	4.9031e-08	2.37752		1.9529
200rpm at 5,000X	1726	Image0003	6.13897e-07	3.12793e-08	1.06173		0.613897
200rpm at 5,000X	1727	Image0003	2.00345e-06	1.25483e-07	2.11839		2.00345
200rpm at 5,000X	1728	Image0003	9.82261e-07	2.16067e-07	0.798056		0.982261
200rpm at 5,000X	1729	Image0003	1.81404e-06	3.65241e-07	2.54519		1.81404
200rpm at 5,000X	1730	Image0003	2.08231e-06	5.23836e-08	0.18835		2.08231
200rpm at 5,000X	1731	Image0003	1.40453e-06	2.25122e-07	2.49345		1.40453
200rpm at 5,000X	1732	Image0003	8.40183e-07	4.33307e-08	0.616438		0.840183
200rpm at 5,000X	1733	Image0003	1.4524e-06	9.84557e-08	2.54116		1.4524
200rpm at 5,000X	1734	Image0003	2.21082e-06	4.46421e-08	2.61523		2.21082
200rpm at 5,000X	1735	Image0003	6.00572e-07	9.02336e-08	3.02678		0.600572
200rpm at 5,000X	1736	Image0003	1.97448e-06	4.1907e-07	0.392401		1.97448
200rpm at 5,000X	1737	Image0003	7.34258e-07	9.42089e-08	2.82553		0.734258
200rpm at 5,000X	1738	Image0003	7.69819e-07	1.22705e-07	1.59898		0.769819
200rpm at 5,000X	1739	Image0003	2.70478e-06	4.19762e-07	1.96601		2.70478
200rpm at 5,000X	1740	Image0003	2.30225e-06	9.22034e-08	2.48143		2.30225
200rpm at 5,000X	1741	Image0003	3.31989e-06	4.50589e-07	0.713822		3.31989
200rpm at 5,000X	1742	Image0003	1.23598e-06	4.22612e-08	2.56304		1.23598
200rpm at 5,000X	1743	Image0003	3.33e-06	9.49122e-08	2.73552		3.33
200rpm at 5,000X	1744	Image0003	1.03897e-06	3.05644e-07	2.40868		1.03897
200rpm at 5,000X	1745	Image0003	5.95456e-07	1.22401e-07	1.929		0.595456
200rpm at 5,000X	1746	Image0003	1.7373e-06	2.89337e-07	1.61318		1.7373
200rpm at 5,000X	1747	Image0003	2.11646e-06	1.00037e-07	2.52643		2.11646
200rpm at 5,000X	1748	Image0003	4.054e-07	5.57684e-09	0.131317		0.4054
200rpm at 5,000X	1749	Image0003	2.23614e-06	3.37353e-07	0.0147058		2.23614
200rpm at 5,000X	1750	Image0003	1.76719e-06	2.65295e-08	2.41449		1.76719
200rpm at 5,000X	1751	Image0003	2.29262e-06	6.13391e-07	1.2888		2.29262
200rpm at 5,000X	1752	Image0003	1.22942e-06	2.80334e-07	0.929838		1.22942
200rpm at 5,000X	1753	Image0003	1.61986e-06	7.12675e-08	2.96297		1.61986
200rpm at 5,000X	1754	Image0003	1.78767e-06	7.91895e-08	0.537707		1.78767
200rpm at 5,000X	1755	Image0003	6.54313e-07	1.49767e-07	0.802286		0.654313
200rpm at 5,000X	1756	Image0003	1.21613e-06	1.73834e-07	0.413174		1.21613
200rpm at 5,000X	1757	Image0003	9.94288e-07	2.26682e-07	0.790712		0.994288
200rpm at 5,000X	1758	Image0003	2.42086e-06	6.31847e-07	2.25399		2.42086
200rpm at 5,000X	1759	Image0003	2.47592e-06	1.86115e-07	2.19431		2.47592
200rpm at 5,000X	1760	Image0003	1.04881e-06	3.75152e-07	0.784302		1.04881
200rpm at 5,000X	1761	Image0003	1.72672e-06	2.97163e-08	1.01453		1.72672
200rpm at 5,000X	1762	Image0003	1.6284e-06	9.1002e-08	2.67256		1.6284
200rpm at 5,000X	1763	Image0003	2.69125e-06	3.91685e-07	2.16468		2.69125
200rpm at 5,000X	1764	Image0003	2.11897e-06	6.54231e-08	2.68769		2.11897
200rpm at 5,000X	1765	Image0003	2.30783e-06	4.01726e-07	2.07489		2.30783
200rpm at 5,000X	1766	Image0003	2.40088e-06	6.13366e-07	2.29908		2.40088
200rpm at 5,000X	1767	Image0003	1.77528e-06	5.14583e-08	2.52331		1.77528
200rpm at 5,000X	1768	Image0003	1.88545e-06	2.40999e-07	0.677799		1.88545
200rpm at 5,000X	1769	Image0003	1.93278e-06	3.3273e-07	1.59607		1.93278
200rpm at 5,000X	1770	Image0003	2.12068e-06	1.3439e-07	1.27743		2.12068
200rpm at 5,000X	1771	Image0003	2.18885e-06	7.22623e-07	2.89959		2.18885
200rpm at 5,000X	1772	Image0003	1.92782e-06	9.68786e-08	3.00125		1.92782
200rpm at 5,000X	1773	Image0003	1.2244e-06	6.01994e-08	1.30327		1.2244
200rpm at 5,000X	1774	Image0003	5.96459e-07	1.14003e-07	0.317555		0.596459
200rpm at 5,000X	1775	Image0003	1.56766e-06	9.29091e-08	2.69474		1.56766
200rpm at 5,000X	1776	Image0003	1.45363e-06	7.96906e-08	2.75148		1.45363
200rpm at 5,000X	1777	Image0003	7.18812e-07	1.02553e-07	0.430177		0.718812
200rpm at 5,000X	1778	Image0003	6.79582e-07	2.30895e-08	1.40073		0.679582
200rpm at 5,000X	1779	Image0003	5.05813e-07	2.73161e-08	0.207449		0.505813
200rpm at 5,000X	1780	Image0003	1.76354e-06	9.44991e-08	2.68298		1.76354
200rpm at 5,000X	1781	Image0003	2.73405e-06	7.24986e-07	2.44962		2.73405
200rpm at 5,000X	1782	Image0003	1.85732e-06	2.754e-07	2.73488		1.85732
200rpm at 5,000X	1783	Image0003	1.74248e-06	6.16092e-08	2.0046		1.74248
200rpm at 5,000X	1784	Image0003	1.40875e-06	1.51224e-07	0.474545		1.40875
200rpm at 5,000X	1785	Image0003	1.35373e-06	8.72349e-08	0.389305		1.35373
200rpm at 5,000X	1786	Image0003	1.34297e-06	1.33441e-07	0.438568		1.34297
200rpm at 5,000X	1787	Image0003	1.50755e-06	1.08784e-07	0.75256		1.50755
200rpm at 5,000X	1790	Image0003	2.00964e-06	4.08673e-07	0.893029		2.00964
200rpm at 5,000X	1791	Image0003	8.22081e-07	5.29681e-08	0.274965		0.822081
200rpm at 5,000X	1792	Image0003	1.01598e-06	2.79204e-07	1.46404		1.01598
200rpm at 5,000X	1793	Image0003	1.62508e-06	1.63634e-07	2.2231		1.62508
200rpm at 5,000X	1794	Image0003	7.32264e-07	8.24059e-08	0.693544		0.732264
200rpm at 5,000X	1795	Image0003	1.88145e-06	1.78444e-07	1.05829		1.88145
200rpm at 5,000X	1796	Image0003	1.57963e-06	1.1324e-07	2.48131		1.57963
200rpm at 5,000X	1797	Image0003	1.57948e-06	5.73434e-08	0.445733		1.57948
200rpm at 5,000X	1798	Image0003	1.98606e-06	5.42453e-08	2.52051		1.98606
200rpm at 5,000X	1799	Image0003	1.79065e-06	1.2938e-07	0.314267		1.79065
200rpm at 5,000X	1800	Image0003	1.68831e-06	9.66905e-07	0.422932		1.68831
200rpm at 5,000X	1801	Image0003	2.05956e-06	3.71376e-07	2.21896		2.05956
200rpm at 5,000X	1802	Image0003	6.72755e-07	2.3813e-07	0.926938		0.672755
200rpm at 5,000X	1804	Image0003	1.50647e-06	1.46932e-07	2.64424		1.50647
200rpm at 5,000X	1805	Image0003	2.04793e-06	3.01867e-07	0.0428556		2.04793
200rpm at 5,000X	1806	Image0003	1.97862e-06	2.43633e-07	2.93646		1.97862
200rpm at 5,000X	1807	Image0003	2.65496e-06	6.77171e-07	3.04539		2.65496
200rpm at 5,000X	1808	Image0003	1.49625e-06	1.17653e-07	2.66711		1.49625
200rpm at 5,000X	1809	Image0003	1.86878e-06	3.57749e-07	0.65596		1.86878
200rpm at 5,000X	1810	Image0003	1.17198e-06	1.4861e-07	2.54791		1.17198
200rpm at 5,000X	1811	Image0003	2.65438e-06	2.05081e-06	2.43034		2.65438
200rpm at 5,000X	1812	Image0003	1.78669e-06	2.30232e-07	2.61856		1.78669
200rpm at 5,000X	1813	Image0003	1.45086e-06	1.31348e-07	2.68841		1.45086
200rpm at 5,000X	1814	Image0003	7.42498e-07	4.59986e-08	1.41703		0.742498
200rpm at 5,000X	1815	Image0003	1.77632e-06	4.06484e-08	2.95437		1.77632
200rpm at 5,000X	1816	Image0003	4.3096e-07	1.61333e-07	2.60019		0.43096
200rpm at 5,000X	1817	Image0003	2.30428e-06	1.26796e-07	2.22513		2.30428
200rpm at 5,000X	1818	Image0003	3.06247e-06	4.82629e-07	3.03283		3.06247
200rpm at 5,000X	1819	Image0003	9.88807e-07	3.45352e-07	2.81436		0.988807
200rpm at 5,000X	1820	Image0003	2.1103e-06	1.76676e-07	2.52422		2.1103
200rpm at 5,000X	1821	Image0003	1.66123e-06	5.24186e-08	2.40552		1.66123
200rpm at 5,000X	1822	Image0003	1.96704e-06	3.07658e-07	0.562804		1.96704
200rpm at 5,000X	1823	Image0003	1.63166e-06	3.57536e-07	2.70231		1.63166
200rpm at 5,000X	1824	Image0003	1.91202e-06	1.15536e-07	2.55359		1.91202
200rpm at 5,000X	1825	Image0003	1.88484e-06	7.13832e-07	2.70162		1.88484
200rpm at 5,000X	1826	Image0003	1.59391e-06	9.76576e-08	0.520019		1.59391
200rpm at 5,000X	1827	Image0003	8.12362e-07	1.81184e-07	0.172167		0.812362
200rpm at 5,000X	1828	Image0003	1.94594e-06	2.48967e-07	2.69515		1.94594
200rpm at 5,000X	1829	Image0003	9.59542e-07	4.29407e-08	2.30107		0.959542
200rpm at 5,000X	1830	Image0003	2.67518e-06	6.7376e-07	2.02791		2.67518
200rpm at 5,000X	1831	Image0003	1.25342e-06	2.08149e-07	1.21321		1.25342
200rpm at 5,000X	1832	Image0003	1.59889e-06	9.51926e-08	1.28897		1.59889
200rpm at 5,000X	1833	Image0003	1.65169e-06	4.51002e-08	2.219		1.65169
200rpm at 5,000X	1834	Image0003	1.74177e-06	2.85995e-07	2.28831		1.74177
200rpm at 5,000X	1835	Image0003	1.35501e-06	2.43779e-07	0.580874		1.35501
200rpm at 5,000X	1836	Image0003	1.33558e-06	1.48985e-07	0.778144		1.33558
200rpm at 5,000X	1837	Image0003	1.60873e-06	1.02374e-06	2.37839		1.60873
200rpm at 5,000X	1838	Image0003	1.59208e-06	1.57424e-07	0.455552		1.59208
200rpm at 5,000X	1839	Image0003	1.71508e-06	9.10592e-08	1.62304		1.71508
200rpm at 5,000X	1840	Image0003	6.81217e-07	8.67109e-08	2.46604		0.681217
200rpm at 5,000X	1841	Image0003	1.85811e-06	3.54171e-07	2.53965		1.85811
200rpm at 5,000X	1842	Image0003	1.73487e-06	2.74627e-07	2.51265		1.73487
200rpm at 5,000X	1843	Image0003	6.82534e-07	8.22944e-08	1.80847		0.682534
200rpm at 5,000X	1844	Image0003	2.51473e-06	3.63347e-07	2.5963		2.51473
200rpm at 5,000X	1845	Image0003	1.39587e-06	1.13851e-07	0.527375		1.39587
200rpm at 5,000X	1846	Image0003	1.41629e-06	3.7863e-07	2.46312		1.41629
200rpm at 5,000X	1847	Image0003	2.19793e-06	3.76513e-07	1.04265		2.19793
200rpm at 5,000X	1848	Image0003	1.96666e-06	2.32202e-07	2.48078		1.96666
200rpm at 5,000X	1849	Image0003	1.06993e-06	1.10615e-07	2.39344		1.06993
200rpm at 5,000X	1850	Image0003	8.22585e-07	9.50215e-08	0.109735		0.822585
200rpm at 5,000X	1851	Image0003	1.23865e-06	5.12293e-08	1.28962		1.23865
200rpm at 5,000X	1852	Image0003	1.84647e-06	3.15118e-07	2.79068		1.84647
200rpm at 5,000X	1853	Image0003	1.42139e-06	2.90399e-07	2.50082		1.42139
200rpm at 5,000X	1854	Image0003	2.46569e-06	7.30064e-07	2.80043		2.46569
200rpm at 5,000X	1855	Image0003	1.0076e-06	4.63876e-08	0.217755		1.0076
200rpm at 5,000X	1856	Image0003	1.43216e-06	6.87381e-07	0.803317		1.43216
200rpm at 5,000X	1857	Image0003	1.89301e-06	5.40959e-07	0.213164		1.89301
200rpm at 5,000X	1858	Image0003	6.13027e-07	4.62916e-08	0.178411		0.613027
200rpm at 5,000X	1859	Image0003	3.10094e-06	4.33836e-07	2.89252		3.10094
200rpm at 5,000X	1860	Image0003	1.88947e-06	5.0927e-07	2.37628		1.88947
200rpm at 5,000X	1861	Image0003	9.1101e-07	1.72814e-07	0.33906		0.91101
200rpm at 5,000X	1862	Image0003	2.0968e-06	6.03104e-08	2.62087		2.0968
200rpm at 5,000X	1863	Image0003	1.56291e-06	1.80279e-07	2.44534		1.56291
200rpm at 5,000X	1864	Image0003	1.24197e-06	1.12374e-07	1.36819		1.24197
200rpm at 5,000X	1865	Image0003	3.21244e-06	1.5349e-06	2.21144		3.21244
200rpm at 5,000X	1866	Image0003	1.41287e-06	5.07674e-07	1.03786		1.41287
200rpm at 5,000X	1868	Image0003	1.79226e-06	1.33542e-07	2.44368		1.79226
200rpm at 5,000X	1869	Image0003	9.26457e-07	2.18489e-07	2.67808		0.926457
200rpm at 5,000X	1870	Image0003	1.12571e-06	2.5445e-07	2.56684		1.12571
200rpm at 5,000X	1871	Image0003	1.64467e-06	5.98345e-08	1.74714		1.64467
200rpm at 5,000X	1872	Image0003	1.96418e-06	2.54676e-07	2.48789		1.96418
200rpm at 5,000X	1873	Image0003	1.88811e-06	2.3771e-07	1.2132		1.88811
200rpm at 5,000X	1874	Image0003	1.65106e-06	3.50313e-07	2.70942		1.65106
200rpm at 5,000X	1875	Image0003	1.23452e-06	4.05722e-07	0.0311885		1.23452
200rpm at 5,000X	1876	Image0003	3.0224e-06	3.80888e-07	2.79301		3.0224
200rpm at 5,000X	1877	Image0003	1.71509e-06	2.04297e-07	2.2373		1.71509
200rpm at 5,000X	1878	Image0003	1.34173e-06	1.2265e-07	0.684778		1.34173
200rpm at 5,000X	1879	Image0003	1.74736e-06	8.02085e-08	2.9708		1.74736
200rpm at 5,000X	1880	Image0003	1.27679e-06	4.50141e-07	2.69312		1.27679
200rpm at 5,000X	1881	Image0003	1.614e-06	2.3656e-07	0.964171		1.614
200rpm at 5,000X	1882	Image0003	6.02217e-07	1.18235e-07	0.897348		0.602217
200rpm at 5,000X	1883	Image0003	2.94958e-06	3.6813e-07	2.12424		2.94958
200rpm at 5,000X	1884	Image0003	1.60728e-06	3.63309e-07	1.04715		1.60728
200rpm at 5,000X	1885	Image0003	1.05443e-06	6.41367e-08	0.762673		1.05443
200rpm at 5,000X	1886	Image0003	1.68773e-06	5.56001e-07	2.59787		1.68773
200rpm at 5,000X	1887	Image0003	8.77899e-07	2.5971e-07	0.375936		0.877899
200rpm at 5,000X	1888	Image0003	2.07241e-06	4.93419e-07	2.43821		2.07241
200rpm at 5,000X	1889	Image0003	7.42498e-07	4.59986e-08	1.41703		0.742498
200rpm at 5,000X	1890	Image0003	1.69138e-06	1.87075e-07	2.29856		1.69138
200rpm at 5,000X	1891	Image0003	1.72028e-06	2.3677e-07	2.46585		1.72028
200rpm at 5,000X	1892	Image0003	1.7169e-06	2.40792e-07	2.60998		1.7169
200rpm at 5,000X	1893	Image0003	7.07269e-07	5.72098e-08	2.67775		0.707269
200rpm at 5,000X	1894	Image0003	1.8037e-06	4.01341e-07	2.59095		1.8037
200rpm at 5,000X	1895	Image0003	1.7018e-06	3.70603e-07	0.499583		1.7018
200rpm at 5,000X	1896	Image0003	6.77212e-07	5.03804e-08	1.05531		0.677212
200rpm at 5,000X	1897	Image0003	1.53029e-06	5.59133e-08	2.16329		1.53029
200rpm at 5,000X	1898	Image0003	1.86881e-06	8.8513e-08	2.54132		1.86881
200rpm at 5,000X	1899	Image0003	3.17883e-06	8.60845e-07	1.79231		3.17883
200rpm at 5,000X	1900	Image0003	1.49981e-06	5.88793e-08	0.77226		1.49981
200rpm at 5,000X	1901	Image0003	1.27032e-06	2.02903e-08	0.284236		1.27032
200rpm at 5,000X	1902	Image0003	1.55772e-06	1.35291e-07	3.02476		1.55772
200rpm at 5,000X	1903	Image0003	1.22609e-06	7.81629e-08	1.44845		1.22609
200rpm at 5,000X	1904	Image0003	1.1894e-06	3.61327e-07	2.48692		1.1894
200rpm at 5,000X	1905	Image0003	3.03875e-06	4.98921e-07	2.54726		3.03875
200rpm at 5,000X	1906	Image0003	1.93135e-06	4.44223e-07	2.53717		1.93135
200rpm at 5,000X	1907	Image0003	1.99279e-06	1.23893e-07	2.13994		1.99279
200rpm at 5,000X	1908	Image0003	6.73928e-07	5.1147e-08	0.970216		0.673928
200rpm at 5,000X	1909	Image0003	9.92062e-07	9.64832e-08	0.265882		0.992062
200rpm at 5,000X	1910	Image0003	1.70464e-06	3.61433e-07	0.175309		1.70464
200rpm at 5,000X	1911	Image0003	2.27078e-06	9.37907e-07	2.50482		2.27078
200rpm at 5,000X	1912	Image0003	3.1082e-06	4.49312e-07	0.753132		3.1082
200rpm at 5,000X	1913	Image0003	2.29663e-06	1.55144e-07	2.53502		2.29663
200rpm at 5,000X	1914	Image0003	6.25883e-07	2.2904e-08	3.00397		0.625883
200rpm at 5,000X	1916	Image0003	1.67455e-06	8.14695e-08	2.40825		1.67455
200rpm at 5,000X	1917	Image0003	6.08532e-07	1.34293e-07	0.0790645		0.608532
200rpm at 5,000X	1918	Image0003	4.67891e-07	8.97965e-09	1.03378		0.467891
200rpm at 5,000X	1919	Image0003	1.42728e-06	2.80172e-07	2.72476		1.42728
200rpm at 5,000X	1920	Image0003	1.77727e-06	4.35663e-07	2.39547		1.77727
200rpm at 5,000X	1922	Image0003	3.04216e-06	3.85151e-07	2.79102		3.04216
200rpm at 5,000X	1923	Image0003	1.68884e-06	2.93838e-07	2.8442		1.68884
200rpm at 5,000X	1924	Image0003	1.54919e-06	3.10109e-07	2.74638		1.54919
200rpm at 5,000X	1925	Image0003	2.24503e-06	3.56582e-07	2.22105		2.24503
200rpm at 5,000X	1926	Image0003	1.73876e-06	2.8806e-08	0.565519		1.73876
200rpm at 5,000X	1927	Image0003	2.04474e-06	5.24149e-07	2.40323		2.04474
200rpm at 5,000X	1928	Image0003	2.06205e-06	1.65605e-07	2.70042		2.06205
200rpm at 5,000X	1929	Image0003	1.92976e-06	2.23187e-07	0.208252		1.92976
200rpm at 5,000X	1931	Image0003	1.69627e-06	1.81337e-07	2.43095		1.69627
200rpm at 5,000X	1932	Image0003	1.44141e-06	1.83457e-07	2.98244		1.44141
200rpm at 5,000X	1933	Image0003	1.59335e-06	6.82493e-08	2.68218		1.59335
200rpm at 5,000X	1934	Image0003	2.86122e-06	2.78148e-07	3.02634		2.86122
200rpm at 5,000X	1935	Image0003	3.1944e-06	5.26645e-07	2.53614		3.1944
200rpm at 5,000X	1936	Image0003	2.87919e-06	4.05939e-07	2.456		2.87919
200rpm at 5,000X	1937	Image0003	6.42113e-07	5.79682e-08	3.13015		0.642113
200rpm at 5,000X	1938	Image0003	2.052e-06	4.31922e-07	2.97874		2.052
200rpm at 5,000X	1939	Image0003	1.30453e-06	2.01113e-07	1.15423		1.30453
200rpm at 5,000X	1940	Image0003	1.62701e-06	2.49076e-07	2.77511		1.62701
200rpm at 5,000X	1941	Image0003	2.22428e-06	2.11121e-07	2.32246		2.22428
200rpm at 5,000X	1942	Image0003	1.05131e-06	3.26818e-08	0.160172		1.05131
200rpm at 5,000X	1943	Image0003	1.12942e-06	5.52597e-07	1.85857		1.12942
200rpm at 5,000X	1944	Image0003	2.07574e-06	1.28572e-06	1.04448		2.07574
200rpm at 5,000X	1945	Image0003	8.95715e-07	2.96595e-07	2.35259		0.895715
200rpm at 5,000X	1946	Image0003	6.65565e-07	6.49392e-09	0.177059		0.665565
200rpm at 5,000X	1947	Image0003	2.52877e-06	5.03326e-07	1.26534		2.52877
200rpm at 5,000X	1948	Image0003	1.59678e-06	5.50776e-08	2.26345		1.59678
200rpm at 5,000X	1949	Image0003	5.56277e-07	7.15744e-09	1.38267		0.556277
200rpm at 5,000X	1950	Image0003	2.55567e-06	2.94384e-07	2.5597		2.55567
200rpm at 5,000X	1951	Image0003	1.90801e-06	3.72181e-07	0.186743		1.90801
200rpm at 5,000X	1952	Image0003	1.92762e-06	2.64083e-07	1.39281		1.92762
200rpm at 5,000X	1953	Image0003	3.16798e-06	9.07275e-07	3.13942		3.16798
200rpm at 5,000X	1954	Image0003	1.85012e-06	4.48302e-07	0.148932		1.85012
200rpm at 5,000X	1955	Image0003	1.66997e-06	2.86868e-08	2.40917		1.66997
200rpm at 5,000X	1956	Image0003	2.34794e-06	1.74067e-07	2.47174		2.34794
200rpm at 5,000X	1957	Image0003	1.44938e-06	2.01956e-07	1.2034		1.44938
200rpm at 5,000X	1958	Image0003	1.52373e-06	1.71189e-07	0.98599		1.52373
200rpm at 5,000X	1959	Image0003	1.19347e-06	2.77409e-08	0.784684		1.19347
200rpm at 5,000X	1960	Image0003	2.04787e-06	3.05709e-07	2.69024		2.04787
200rpm at 5,000X	1961	Image0003	2.20075e-06	4.28797e-07	2.50237		2.20075
200rpm at 5,000X	1962	Image0003	1.66186e-06	6.81343e-08	1.89533		1.66186
200rpm at 5,000X	1963	Image0003	1.07769e-06	2.05972e-07	2.30481		1.07769
200rpm at 5,000X	1965	Image0003	1.3618e-06	1.46819e-07	0.532215		1.3618
200rpm at 5,000X	1966	Image0003	2.38447e-06	6.09327e-07	2.09033		2.38447
200rpm at 5,000X	1967	Image0003	1.77678e-06	2.45239e-07	2.07635		1.77678
200rpm at 5,000X	1968	Image0003	2.1125e-06	5.2312e-08	1.28424		2.1125
200rpm at 5,000X	1969	Image0003	2.5997e-06	1.27114e-06	2.29065		2.5997
200rpm at 5,000X	1970	Image0003	5.76015e-07	1.44922e-07	2.58573		0.576015
200rpm at 5,000X	1971	Image0003	1.5784e-06	2.44998e-08	2.297		1.5784
200rpm at 5,000X	1972	Image0003	2.79452e-06	6.2032e-07	2.4893		2.79452
200rpm at 5,000X	1973	Image0003	1.65419e-06	3.65601e-08	1.54618		1.65419
200rpm at 5,000X	1974	Image0003	2.51026e-06	3.29623e-07	2.0778		2.51026
200rpm at 5,000X	1975	Image0003	6.63095e-07	3.06091e-08	1.13987		0.663095
200rpm at 5,000X	1976	Image0003	1.48987e-06	5.03774e-08	2.91485		1.48987
200rpm at 5,000X	1977	Image0003	8.24866e-07	2.8692e-08	0.0809242		0.824866
200rpm at 5,000X	1978	Image0003	8.0085e-07	1.62489e-07	2.43911		0.80085
200rpm at 5,000X	1979	Image0003	2.12307e-06	9.27108e-07	2.64743		2.12307
200rpm at 5,000X	1980	Image0003	2.15336e-06	6.42923e-08	2.62232		2.15336
200rpm at 5,000X	1981	Image0003	1.97583e-06	1.22713e-07	2.80804		1.97583
200rpm at 5,000X	1982	Image0003	1.27451e-06	3.22349e-07	0.675724		1.27451
200rpm at 5,000X	1983	Image0003	9.00759e-07	1.72299e-07	0.171561		0.900759
200rpm at 5,000X	1984	Image0003	1.64224e-06	5.85643e-08	2.56766		1.64224
200rpm at 5,000X	1985	Image0003	1.97434e-06	8.63202e-08	2.07117		1.97434
200rpm at 5,000X	1986	Image0003	7.74733e-07	5.3173e-08	0.824449		0.774733
200rpm at 5,000X	1987	Image0003	1.56807e-06	4.01876e-08	2.24285		1.56807
200rpm at 5,000X	1988	Image0003	2.12197e-06	6.63354e-08	2.55532		2.12197
200rpm at 5,000X	1989	Image0003	1.85096e-06	1.29485e-07	2.53596		1.85096
200rpm at 5,000X	1990	Image0003	2.37733e-06	2.79218e-07	2.56984		2.37733
200rpm at 5,000X	1991	Image0003	1.593e-06	2.35224e-07	2.54382		1.593
200rpm at 5,000X	1992	Image0003	1.32874e-06	4.33072e-07	0.924031		1.32874
200rpm at 5,000X	1993	Image0003	1.55659e-06	1.82123e-07	2.28528		1.55659
200rpm at 5,000X	1994	Image0003	1.61801e-06	1.06316e-07	2.91004		1.61801
200rpm at 5,000X	1995	Image0003	6.01271e-07	3.76507e-08	2.55082		0.601271
200rpm at 5,000X	1996	Image0003	8.57441e-07	4.67815e-08	2.5108		0.857441
200rpm at 5,000X	1997	Image0003	1.86003e-06	9.9341e-08	2.00629		1.86003
200rpm at 5,000X	1998	Image0003	1.99411e-06	3.19095e-07	2.558		1.99411
200rpm at 5,000X	2000	Image0003	1.92605e-06	3.48258e-07	1.62528		1.92605
200rpm at 5,000X	2001	Image0003	1.83952e-06	3.2139e-07	2.49256		1.83952
200rpm at 5,000X	2002	Image0003	2.05859e-06	1.57831e-07	2.3902		2.05859
200rpm at 5,000X	2003	Image0003	1.88158e-06	3.75048e-07	2.6353		1.88158
200rpm at 5,000X	2004	Image0003	1.81404e-06	3.65241e-07	2.54519		1.81404
200rpm at 5,000X	2005	Image0003	2.32224e-06	2.59687e-07	2.9088		2.32224
200rpm at 5,000X	2006	Image0003	1.4857e-06	7.47249e-08	2.39187		1.4857
200rpm at 5,000X	2007	Image0003	1.26338e-06	6.10937e-07	1.77841		1.26338
200rpm at 5,000X	2008	Image0003	2.806e-06	3.65129e-07	2.87486		2.806
200rpm at 5,000X	2009	Image0003	1.75584e-06	2.88941e-07	2.63689		1.75584
200rpm at 5,000X	2010	Image0003	9.89708e-07	7.66187e-07	1.85658		0.989708
200rpm at 5,000X	2011	Image0003	1.60768e-06	4.83276e-08	2.02212		1.60768
200rpm at 5,000X	2012	Image0003	1.72429e-06	5.84715e-08	1.87563		1.72429
200rpm at 5,000X	2013	Image0003	2.3217e-06	6.944e-07	2.74824		2.3217
200rpm at 5,000X	2014	Image0003	2.27832e-06	5.43696e-07	2.60445		2.27832
200rpm at 5,000X	2015	Image0003	1.58443e-06	3.56898e-07	2.51956		1.58443
200rpm at 5,000X	2016	Image0003	9.03147e-07	1.62556e-07	2.70505		0.903147
200rpm at 5,000X	2017	Image0003	1.86201e-06	3.35471e-07	2.55592		1.86201
200rpm at 5,000X	2018	Image0003	1.40007e-06	3.73592e-08	2.64756		1.40007
200rpm at 5,000X	2019	Image0003	9.1101e-07	1.72814e-07	0.33906		0.91101
200rpm at 5,000X	2020	Image0003	1.4953e-06	1.41356e-07	2.97132		1.4953
200rpm at 5,000X	2021	Image0003	1.73909e-06	5.35835e-08	1.47533		1.73909
200rpm at 5,000X	2022	Image0003	1.83736e-06	8.97893e-08	2.58711		1.83736
200rpm at 5,000X	2023	Image0003	7.2124e-07	6.9043e-08	2.86071		0.72124
200rpm at 5,000X	2024	Image0003	2.06057e-06	4.35263e-07	2.14565		2.06057
200rpm at 5,000X	2025	Image0003	2.94294e-06	4.21333e-07	2.67908		2.94294
200rpm at 5,000X	2026	Image0003	6.82282e-07	1.09971e-07	0.886483		0.682282
200rpm at 5,000X	2027	Image0003	3.07071e-06	4.1952e-07	3.05957		3.07071
200rpm at 5,000X	2028	Image0003	2.28315e-06	2.29036e-07	2.75447		2.28315
200rpm at 5,000X	2029	Image0003	1.31002e-06	1.10185e-07	2.61648		1.31002
200rpm at 5,000X	2030	Image0003	1.52175e-06	5.80364e-07	0.864565		1.52175
200rpm at 5,000X	2031	Image0003	2.01441e-06	5.45597e-08	0.140927		2.01441
200rpm at 5,000X	2032	Image0003	9.94301e-07	6.22396e-08	1.07409		0.994301
200rpm at 5,000X	2033	Image0003	7.42576e-07	1.12159e-07	1.97375		0.742576
200rpm at 5,000X	2034	Image0003	1.85732e-06	2.754e-07	2.73488		1.85732
200rpm at 5,000X	2035	Image0003	1.7606e-06	5.09054e-07	2.16924		1.7606
200rpm at 5,000X	2036	Image0003	2.18829e-06	9.90075e-08	2.63592		2.18829
200rpm at 5,000X	2037	Image0003	1.39632e-06	3.59239e-07	2.50517		1.39632
200rpm at 5,000X	2038	Image0003	1.51297e-06	1.43677e-08	2.86443		1.51297
200rpm at 5,000X	2039	Image0003	6.90953e-07	8.6251e-08	2.33206		0.690953
200rpm at 5,000X	2040	Image0003	2.23444e-06	5.09662e-07	3.10577		2.23444
200rpm at 5,000X	2041	Image0003	5.83398e-07	2.12902e-08	0.131253		0.583398
200rpm at 5,000X	2042	Image0003	3.1563e-06	1.23046e-06	0.50124		3.1563
200rpm at 5,000X	2043	Image0003	7.13601e-07	3.7308e-08	0.796883		0.713601
200rpm at 5,000X	2044	Image0003	1.8004e-06	2.35754e-07	1.88152		1.8004
200rpm at 5,000X	2045	Image0003	1.75423e-06	6.69156e-08	1.63864		1.75423
200rpm at 5,000X	2046	Image0003	7.93585e-07	2.0061e-07	0.500378		0.793585
200rpm at 5,000X	2047	Image0003	1.31761e-06	2.47365e-07	2.65426		1.31761
200rpm at 5,000X	2049	Image0003	1.3199e-06	4.69893e-07	2.3773		1.3199
200rpm at 5,000X	2050	Image0003	1.9283e-06	3.36967e-07	0.539315		1.9283
200rpm at 5,000X	2051	Image0003	1.76489e-06	5.53251e-08	2.49809		1.76489
200rpm at 5,000X	2052	Image0003	1.35897e-06	4.72903e-07	2.45263		1.35897
200rpm at 5,000X	2053	Image0003	1.40453e-06	2.25122e-07	2.49345		1.40453
200rpm at 5,000X	2054	Image0003	1.02636e-06	4.51247e-08	2.4565		1.02636
200rpm at 5,000X	2055	Image0003	2.16132e-06	2.23224e-07	1.8161		2.16132
200rpm at 5,000X	2056	Image0003	2.18841e-06	1.62054e-07	2.96802		2.18841
[truncated: 799 more rows]

## Sheet: 1,100 rpm
ProjectName	ID	ImageName	DiameterAverage	DiameterSD	Orientation		Fiber diameter (um)
1,100rpm at 5,000X	1	Image0001	2.72634e-06	1.46264e-07	1.95641		2.72634
1,100rpm at 5,000X	2	Image0001	1.77579e-06	4.67595e-07	1.46774		1.77579
1,100rpm at 5,000X	3	Image0001	1.93452e-06	4.58043e-07	0.527464		1.93452
1,100rpm at 5,000X	4	Image0001	2.45073e-06	6.2461e-07	0.696474		2.45073
1,100rpm at 5,000X	5	Image0001	2.03049e-06	5.76196e-08	1.02677		2.03049
1,100rpm at 5,000X	6	Image0001	2.3048e-06	1.83504e-07	0.5815		2.3048
1,100rpm at 5,000X	8	Image0001	9.40824e-07	4.04464e-07	2.68639		0.940824
1,100rpm at 5,000X	9	Image0001	2.26641e-06	1.89173e-07	0.811483		2.26641
1,100rpm at 5,000X	10	Image0001	1.4343e-06	1.10702e-07	2.13209		1.4343
1,100rpm at 5,000X	11	Image0001	1.45611e-06	8.36325e-08	0.439767		1.45611
1,100rpm at 5,000X	12	Image0001	1.20304e-06	7.05941e-08	2.52362		1.20304
1,100rpm at 5,000X	13	Image0001	1.59788e-06	2.11229e-08	2.216		1.59788
1,100rpm at 5,000X	14	Image0001	1.16265e-06	4.57757e-08	0.453697		1.16265
1,100rpm at 5,000X	15	Image0001	1.20341e-06	1.32512e-07	1.85944		1.20341
1,100rpm at 5,000X	16	Image0001	1.05048e-06	4.45104e-08	1.5938		1.05048
1,100rpm at 5,000X	17	Image0001	2.08484e-06	2.40668e-07	2.74232		2.08484
1,100rpm at 5,000X	18	Image0001	1.71417e-06	2.56257e-07	2.13905		1.71417
1,100rpm at 5,000X	19	Image0001	1.17127e-06	4.5697e-08	2.49338		1.17127
1,100rpm at 5,000X	20	Image0001	2.53239e-06	3.6145e-07	2.10366		2.53239
1,100rpm at 5,000X	21	Image0001	1.79155e-06	1.10713e-07	2.58771		1.79155
1,100rpm at 5,000X	22	Image0001	3.243e-06	3.93354e-07	0.255825		3.243
1,100rpm at 5,000X	23	Image0001	1.55657e-06	6.91033e-08	2.22229		1.55657
1,100rpm at 5,000X	24	Image0001	2.40415e-06	6.34031e-07	0.0902909		2.40415
1,100rpm at 5,000X	25	Image0001	1.74104e-06	2.23399e-07	0.447532		1.74104
1,100rpm at 5,000X	26	Image0001	1.18408e-06	7.24993e-08	2.22134		1.18408
1,100rpm at 5,000X	27	Image0001	2.46313e-06	1.8e-07	0.770641		2.46313
1,100rpm at 5,000X	28	Image0001	2.58854e-06	3.40747e-07	2.57269		2.58854
1,100rpm at 5,000X	29	Image0001	1.81159e-06	2.28763e-07	0.758394		1.81159
1,100rpm at 5,000X	30	Image0001	1.634e-06	8.98076e-08	2.52422		1.634
1,100rpm at 5,000X	31	Image0001	1.06878e-06	3.65659e-07	2.8553		1.06878
1,100rpm at 5,000X	32	Image0001	1.11876e-06	4.5989e-07	0.735481		1.11876
1,100rpm at 5,000X	33	Image0001	2.62762e-06	3.93519e-07	1.76744		2.62762
1,100rpm at 5,000X	34	Image0001	3.40162e-06	3.16413e-07	0.164887		3.40162
1,100rpm at 5,000X	35	Image0001	2.48329e-06	5.0579e-08	1.64123		2.48329
1,100rpm at 5,000X	36	Image0001	2.32806e-06	2.45051e-07	2.27136		2.32806
1,100rpm at 5,000X	37	Image0001	1.47207e-06	2.72189e-07	0.91691		1.47207
1,100rpm at 5,000X	38	Image0001	1.71466e-06	2.52309e-07	0.963901		1.71466
1,100rpm at 5,000X	39	Image0001	1.39572e-06	5.37648e-08	0.466221		1.39572
1,100rpm at 5,000X	40	Image0001	1.38254e-06	8.44921e-08	2.45182		1.38254
1,100rpm at 5,000X	41	Image0001	6.43903e-07	1.87225e-07	1.15833		0.643903
1,100rpm at 5,000X	42	Image0001	1.74517e-06	2.92689e-07	0.772007		1.74517
1,100rpm at 5,000X	43	Image0001	1.11024e-06	5.74561e-08	1.0799		1.11024
1,100rpm at 5,000X	44	Image0001	1.24819e-06	1.70644e-07	2.49771		1.24819
1,100rpm at 5,000X	45	Image0001	6.90196e-07	7.94534e-08	2.89579		0.690196
1,100rpm at 5,000X	46	Image0001	1.55962e-06	2.17374e-07	2.42483		1.55962
1,100rpm at 5,000X	47	Image0001	2.13729e-06	2.28895e-07	0.646027		2.13729
1,100rpm at 5,000X	48	Image0001	1.86408e-06	1.12317e-07	0.153838		1.86408
1,100rpm at 5,000X	49	Image0001	1.20942e-06	9.57233e-08	1.46401		1.20942
1,100rpm at 5,000X	50	Image0001	1.75271e-06	3.92774e-07	1.77183		1.75271
1,100rpm at 5,000X	51	Image0001	1.00345e-06	8.04217e-08	2.19581		1.00345
1,100rpm at 5,000X	52	Image0001	1.61963e-06	7.69984e-08	2.14906		1.61963
1,100rpm at 5,000X	53	Image0001	1.5486e-06	3.04365e-07	2.98989		1.5486
1,100rpm at 5,000X	54	Image0001	1.90169e-06	3.11859e-07	3.13786		1.90169
1,100rpm at 5,000X	55	Image0001	1.17422e-06	3.4481e-08	1.13984		1.17422
1,100rpm at 5,000X	56	Image0001	2.09529e-06	2.47518e-07	0.972927		2.09529
1,100rpm at 5,000X	57	Image0001	1.97587e-06	8.27074e-07	2.30144		1.97587
1,100rpm at 5,000X	58	Image0001	2.79083e-06	2.18867e-07	0.75111		2.79083
1,100rpm at 5,000X	59	Image0001	1.67272e-06	1.58115e-07	1.95641		1.67272
1,100rpm at 5,000X	60	Image0001	1.35557e-06	2.18733e-07	2.73106		1.35557
1,100rpm at 5,000X	61	Image0001	8.39528e-07	1.19229e-07	3.1185		0.839528
1,100rpm at 5,000X	62	Image0001	7.01695e-07	9.76427e-08	2.21161		0.701695
1,100rpm at 5,000X	63	Image0001	6.07287e-07	9.57953e-08	2.16542		0.607287
1,100rpm at 5,000X	64	Image0001	2.1119e-06	3.7806e-07	2.78545		2.1119
1,100rpm at 5,000X	65	Image0001	2.01187e-06	4.2918e-07	0.187439		2.01187
1,100rpm at 5,000X	66	Image0001	3.01019e-06	6.93789e-07	0.56796		3.01019
1,100rpm at 5,000X	67	Image0001	1.84758e-06	4.60497e-07	1.10876		1.84758
1,100rpm at 5,000X	68	Image0001	1.5924e-06	3.14915e-08	1.95774		1.5924
1,100rpm at 5,000X	69	Image0001	3.3048e-06	1.07477e-06	1.69668		3.3048
1,100rpm at 5,000X	70	Image0001	2.10636e-06	6.10479e-07	2.33534		2.10636
1,100rpm at 5,000X	71	Image0001	2.87311e-06	3.89493e-07	1.19687		2.87311
1,100rpm at 5,000X	72	Image0001	7.00215e-07	2.17985e-08	1.21631		0.700215
1,100rpm at 5,000X	73	Image0001	1.39845e-06	4.59714e-07	2.03165		1.39845
1,100rpm at 5,000X	74	Image0001	1.16128e-06	1.12555e-07	2.5583		1.16128
1,100rpm at 5,000X	75	Image0001	1.39059e-06	2.37885e-07	1.18521		1.39059
1,100rpm at 5,000X	76	Image0001	2.09147e-06	3.83145e-08	1.29101		2.09147
1,100rpm at 5,000X	77	Image0001	2.03099e-06	4.30437e-07	2.34511		2.03099
1,100rpm at 5,000X	78	Image0001	1.40308e-06	1.65998e-07	0.76785		1.40308
1,100rpm at 5,000X	79	Image0001	1.61778e-06	5.27337e-08	2.41504		1.61778
1,100rpm at 5,000X	80	Image0001	1.96992e-06	2.85542e-07	1.36126		1.96992
1,100rpm at 5,000X	81	Image0001	1.879e-06	5.85837e-07	3.11389		1.879
1,100rpm at 5,000X	82	Image0001	1.62037e-06	6.18385e-07	1.91471		1.62037
1,100rpm at 5,000X	83	Image0001	2.21038e-06	7.16451e-07	0.747446		2.21038
1,100rpm at 5,000X	84	Image0001	9.23855e-07	1.74238e-07	2.00126		0.923855
1,100rpm at 5,000X	85	Image0001	1.67891e-06	3.83907e-07	2.17347		1.67891
1,100rpm at 5,000X	86	Image0001	1.2858e-06	1.11045e-07	2.52017		1.2858
1,100rpm at 5,000X	87	Image0001	2.09257e-06	2.48637e-07	0.494531		2.09257
1,100rpm at 5,000X	88	Image0001	2.06404e-06	8.48576e-08	1.01707		2.06404
1,100rpm at 5,000X	89	Image0001	1.13319e-06	3.65243e-07	0.848237		1.13319
1,100rpm at 5,000X	90	Image0001	1.96648e-06	4.44692e-08	2.70399		1.96648
1,100rpm at 5,000X	91	Image0001	2.10656e-06	3.66274e-08	0.857893		2.10656
1,100rpm at 5,000X	92	Image0001	1.20082e-06	6.67749e-08	0.475498		1.20082
1,100rpm at 5,000X	93	Image0001	1.13222e-06	4.2012e-07	2.38764		1.13222
1,100rpm at 5,000X	94	Image0001	1.71116e-06	2.30468e-07	1.18498		1.71116
1,100rpm at 5,000X	95	Image0001	1.56903e-06	1.13958e-07	2.12655		1.56903
1,100rpm at 5,000X	96	Image0001	1.16843e-06	8.45081e-08	1.34556		1.16843
1,100rpm at 5,000X	97	Image0001	1.51659e-06	4.03765e-08	0.871595		1.51659
1,100rpm at 5,000X	98	Image0001	7.02315e-07	2.90027e-08	0.322752		0.702315
1,100rpm at 5,000X	99	Image0001	3.13696e-06	1.69827e-07	0.710539		3.13696
1,100rpm at 5,000X	101	Image0001	2.85148e-06	1.04734e-06	2.61423		2.85148
1,100rpm at 5,000X	102	Image0001	1.42564e-06	1.07927e-07	1.34143		1.42564
1,100rpm at 5,000X	103	Image0001	2.42866e-06	3.66095e-07	2.65577		2.42866
1,100rpm at 5,000X	104	Image0001	7.78373e-07	3.34412e-07	0.851104		0.778373
1,100rpm at 5,000X	105	Image0001	1.52269e-06	1.83607e-07	2.05089		1.52269
1,100rpm at 5,000X	106	Image0001	1.18245e-06	3.32075e-07	3.08342		1.18245
1,100rpm at 5,000X	107	Image0001	7.76312e-07	1.07884e-07	2.66649		0.776312
1,100rpm at 5,000X	108	Image0001	2.33997e-06	1.48973e-07	0.546684		2.33997
1,100rpm at 5,000X	109	Image0001	1.1128e-06	5.97881e-08	2.59102		1.1128
1,100rpm at 5,000X	110	Image0001	1.4534e-06	3.38237e-07	1.4731		1.4534
1,100rpm at 5,000X	111	Image0001	1.61965e-06	6.58995e-08	3.1382		1.61965
1,100rpm at 5,000X	112	Image0001	1.39638e-06	4.23978e-07	1.96289		1.39638
1,100rpm at 5,000X	113	Image0001	1.49339e-06	2.27831e-07	0.321657		1.49339
1,100rpm at 5,000X	114	Image0001	1.45241e-06	2.30352e-07	2.43505		1.45241
1,100rpm at 5,000X	115	Image0001	1.675e-06	2.77699e-07	0.894523		1.675
1,100rpm at 5,000X	116	Image0001	1.63863e-06	8.33048e-08	0.817005		1.63863
1,100rpm at 5,000X	117	Image0001	2.38326e-06	4.61567e-07	0.687458		2.38326
1,100rpm at 5,000X	118	Image0001	4.58706e-07	3.99205e-08	1.2832		0.458706
1,100rpm at 5,000X	119	Image0001	1.55329e-06	1.15895e-07	2.67404		1.55329
1,100rpm at 5,000X	120	Image0001	2.47144e-06	3.20571e-07	2.23155		2.47144
1,100rpm at 5,000X	121	Image0001	1.93358e-06	4.39125e-07	0.87153		1.93358
1,100rpm at 5,000X	122	Image0001	1.20341e-06	1.32512e-07	1.85944		1.20341
1,100rpm at 5,000X	123	Image0001	2.4067e-07	1.27347e-07	1.59598		0.24067
1,100rpm at 5,000X	124	Image0001	1.76247e-06	3.42644e-07	2.43902		1.76247
1,100rpm at 5,000X	125	Image0001	1.31918e-06	3.19782e-07	1.99465		1.31918
1,100rpm at 5,000X	126	Image0001	1.77927e-06	3.83317e-07	2.29342		1.77927
1,100rpm at 5,000X	127	Image0001	7.25153e-07	2.14061e-08	1.84831		0.725153
1,100rpm at 5,000X	128	Image0001	2.11503e-06	3.40023e-07	0.184208		2.11503
1,100rpm at 5,000X	129	Image0001	7.79709e-07	1.48059e-07	2.46482		0.779709
1,100rpm at 5,000X	130	Image0001	1.9341e-06	3.62309e-07	0.47071		1.9341
1,100rpm at 5,000X	131	Image0001	1.77711e-06	2.38706e-07	1.05347		1.77711
1,100rpm at 5,000X	132	Image0001	1.11537e-06	1.62921e-07	1.40319		1.11537
1,100rpm at 5,000X	133	Image0001	1.16064e-06	3.94137e-07	0.0826989		1.16064
1,100rpm at 5,000X	134	Image0001	1.74329e-06	6.60301e-08	2.62882		1.74329
1,100rpm at 5,000X	135	Image0001	1.41701e-06	2.2903e-07	2.71501		1.41701
1,100rpm at 5,000X	136	Image0001	1.11101e-06	3.07872e-07	1.80667		1.11101
1,100rpm at 5,000X	137	Image0001	1.39299e-06	2.40416e-07	0.937204		1.39299
1,100rpm at 5,000X	138	Image0001	2.02942e-06	1.08715e-07	0.823387		2.02942
1,100rpm at 5,000X	139	Image0001	2.96956e-06	7.43247e-08	1.44112		2.96956
1,100rpm at 5,000X	140	Image0001	1.59506e-06	1.07139e-07	1.98551		1.59506
1,100rpm at 5,000X	141	Image0001	2.37872e-06	2.86001e-07	2.69482		2.37872
1,100rpm at 5,000X	142	Image0001	1.44274e-06	2.11904e-07	2.32243		1.44274
1,100rpm at 5,000X	143	Image0001	1.50961e-06	1.44664e-07	2.41334		1.50961
1,100rpm at 5,000X	144	Image0001	2.14526e-06	2.28031e-07	2.86475		2.14526
1,100rpm at 5,000X	145	Image0001	6.7037e-07	2.50806e-07	0.914023		0.67037
1,100rpm at 5,000X	146	Image0001	1.67974e-06	3.09106e-07	0.665531		1.67974
1,100rpm at 5,000X	147	Image0001	1.36985e-06	3.53317e-07	2.50279		1.36985
1,100rpm at 5,000X	148	Image0001	1.44548e-06	1.81981e-07	1.14261		1.44548
1,100rpm at 5,000X	149	Image0001	7.98374e-07	3.77249e-08	1.05757		0.798374
1,100rpm at 5,000X	150	Image0001	2.04635e-06	4.40781e-08	0.491761		2.04635
1,100rpm at 5,000X	151	Image0001	1.80996e-06	1.30642e-07	3.12883		1.80996
1,100rpm at 5,000X	152	Image0001	8.8548e-07	3.58421e-08	1.01915		0.88548
1,100rpm at 5,000X	153	Image0001	1.5196e-06	1.4281e-07	0.738961		1.5196
1,100rpm at 5,000X	154	Image0001	1.29258e-06	4.88711e-08	2.91068		1.29258
1,100rpm at 5,000X	155	Image0001	4.28225e-07	4.44411e-08	0.33813		0.428225
1,100rpm at 5,000X	156	Image0001	9.3659e-07	7.0296e-08	1.13395		0.93659
1,100rpm at 5,000X	157	Image0001	1.38919e-06	1.52216e-07	2.3521		1.38919
1,100rpm at 5,000X	158	Image0001	2.15706e-06	1.09389e-07	0.979321		2.15706
1,100rpm at 5,000X	159	Image0001	7.28369e-07	1.37436e-07	2.88948		0.728369
1,100rpm at 5,000X	160	Image0001	1.2687e-06	7.17891e-08	1.12871		1.2687
1,100rpm at 5,000X	161	Image0001	1.68189e-06	5.76345e-08	0.802298		1.68189
1,100rpm at 5,000X	162	Image0001	1.72599e-06	1.1496e-07	0.80553		1.72599
1,100rpm at 5,000X	163	Image0001	1.31131e-06	2.70524e-07	0.431526		1.31131
1,100rpm at 5,000X	164	Image0001	1.46529e-06	2.09203e-07	0.813131		1.46529
1,100rpm at 5,000X	165	Image0001	1.36077e-06	2.26264e-07	0.771748		1.36077
1,100rpm at 5,000X	166	Image0001	1.69947e-06	1.8134e-07	0.277473		1.69947
1,100rpm at 5,000X	167	Image0001	1.867e-06	1.28283e-07	2.8991		1.867
1,100rpm at 5,000X	168	Image0001	2.70131e-06	8.56047e-07	0.362959		2.70131
1,100rpm at 5,000X	169	Image0001	1.0694e-06	3.14839e-07	2.24512		1.0694
1,100rpm at 5,000X	170	Image0001	1.29939e-06	6.19104e-08	2.84336		1.29939
1,100rpm at 5,000X	171	Image0001	1.55938e-06	4.4631e-08	0.729589		1.55938
1,100rpm at 5,000X	172	Image0001	1.4318e-06	1.51738e-07	1.03263		1.4318
1,100rpm at 5,000X	173	Image0001	1.4807e-06	2.64679e-08	0.7713		1.4807
1,100rpm at 5,000X	174	Image0001	1.11352e-06	1.65564e-07	0.24993		1.11352
1,100rpm at 5,000X	175	Image0001	1.56633e-06	7.30806e-08	0.328521		1.56633
1,100rpm at 5,000X	176	Image0001	2.22689e-06	1.41458e-07	1.00728		2.22689
1,100rpm at 5,000X	177	Image0001	1.79055e-06	7.48206e-07	1.44512		1.79055
1,100rpm at 5,000X	178	Image0001	1.54102e-06	6.81561e-08	1.48616		1.54102
1,100rpm at 5,000X	179	Image0001	1.59278e-06	3.6086e-07	1.40965		1.59278
1,100rpm at 5,000X	180	Image0001	1.57221e-06	7.64349e-08	1.71021		1.57221
1,100rpm at 5,000X	181	Image0001	1.75448e-06	1.01976e-07	0.747615		1.75448
1,100rpm at 5,000X	182	Image0001	2.0935e-06	4.07993e-08	0.555713		2.0935
1,100rpm at 5,000X	183	Image0001	1.77134e-06	2.0048e-07	2.05788		1.77134
1,100rpm at 5,000X	184	Image0001	1.95021e-06	4.96185e-07	1.75818		1.95021
1,100rpm at 5,000X	185	Image0001	1.42564e-06	1.07927e-07	1.34143		1.42564
1,100rpm at 5,000X	186	Image0001	1.57714e-06	2.82273e-07	0.725964		1.57714
1,100rpm at 5,000X	187	Image0001	1.9688e-06	5.43163e-07	2.22231		1.9688
1,100rpm at 5,000X	189	Image0001	1.14963e-06	9.63269e-08	2.86945		1.14963
1,100rpm at 5,000X	190	Image0001	2.33938e-06	4.78759e-07	2.64808		2.33938
1,100rpm at 5,000X	191	Image0001	2.46924e-06	2.31248e-07	2.24487		2.46924
1,100rpm at 5,000X	192	Image0001	1.67163e-06	2.37911e-07	2.34912		1.67163
1,100rpm at 5,000X	193	Image0001	1.90586e-06	2.51351e-07	2.14283		1.90586
1,100rpm at 5,000X	194	Image0001	1.94755e-06	2.37221e-07	2.82038		1.94755
1,100rpm at 5,000X	195	Image0001	1.72052e-06	3.03717e-07	0.360116		1.72052
1,100rpm at 5,000X	196	Image0001	8.60475e-07	4.0342e-08	2.52991		0.860475
1,100rpm at 5,000X	197	Image0001	2.14875e-06	4.67515e-08	1.34872		2.14875
1,100rpm at 5,000X	198	Image0001	1.32515e-06	2.26118e-07	0.666276		1.32515
1,100rpm at 5,000X	199	Image0001	2.05513e-06	1.34605e-07	2.6278		2.05513
1,100rpm at 5,000X	200	Image0001	1.98257e-06	7.57258e-08	2.68656		1.98257
1,100rpm at 5,000X	202	Image0001	1.87926e-06	2.89662e-08	2.68999		1.87926
1,100rpm at 5,000X	203	Image0001	9.67806e-07	1.97948e-07	0.362252		0.967806
1,100rpm at 5,000X	205	Image0001	2.33853e-06	3.32045e-07	2.67618		2.33853
1,100rpm at 5,000X	206	Image0001	1.09584e-06	2.52907e-07	0.740609		1.09584
1,100rpm at 5,000X	207	Image0001	9.33947e-07	1.62087e-07	0.805811		0.933947
1,100rpm at 5,000X	208	Image0001	1.58824e-06	9.43733e-08	2.69243		1.58824
1,100rpm at 5,000X	209	Image0001	5.76419e-07	1.89953e-07	3.04773		0.576419
1,100rpm at 5,000X	210	Image0001	5.82096e-07	2.00259e-07	2.09077		0.582096
1,100rpm at 5,000X	211	Image0001	8.05881e-07	1.12942e-07	1.13065		0.805881
1,100rpm at 5,000X	212	Image0001	7.26587e-07	2.20972e-08	1.50981		0.726587
1,100rpm at 5,000X	213	Image0001	2.82948e-06	1.39103e-07	0.147155		2.82948
1,100rpm at 5,000X	214	Image0001	2.58008e-06	4.16507e-08	1.63586		2.58008
1,100rpm at 5,000X	215	Image0001	1.17398e-06	3.80948e-07	0.919798		1.17398
1,100rpm at 5,000X	216	Image0001	1.77167e-06	1.37901e-07	2.18837		1.77167
1,100rpm at 5,000X	217	Image0001	1.9202e-06	1.68517e-07	2.67598		1.9202
1,100rpm at 5,000X	218	Image0001	1.3192e-06	7.21764e-08	1.24586		1.3192
1,100rpm at 5,000X	219	Image0001	1.47089e-06	4.56161e-08	2.87542		1.47089
1,100rpm at 5,000X	220	Image0001	1.77132e-06	1.78602e-07	2.06927		1.77132
1,100rpm at 5,000X	221	Image0001	1.70229e-06	1.14466e-07	2.55203		1.70229
1,100rpm at 5,000X	222	Image0001	2.04607e-06	2.74925e-07	2.07414		2.04607
1,100rpm at 5,000X	223	Image0001	1.52179e-06	4.97229e-08	3.13011		1.52179
1,100rpm at 5,000X	224	Image0001	1.85448e-06	1.44867e-07	0.565041		1.85448
1,100rpm at 5,000X	225	Image0001	2.26373e-06	1.57488e-07	1.18941		2.26373
1,100rpm at 5,000X	226	Image0001	2.04857e-06	9.19427e-07	2.59865		2.04857
1,100rpm at 5,000X	227	Image0001	2.06209e-06	3.45785e-07	2.71264		2.06209
1,100rpm at 5,000X	228	Image0001	8.56817e-07	8.36704e-08	1.7532		0.856817
1,100rpm at 5,000X	230	Image0001	1.16987e-06	8.94089e-08	1.93857		1.16987
1,100rpm at 5,000X	231	Image0001	2.21743e-06	2.15971e-07	2.93276		2.21743
1,100rpm at 5,000X	232	Image0001	1.21151e-06	4.47533e-08	2.52752		1.21151
1,100rpm at 5,000X	233	Image0001	1.72961e-06	1.77406e-07	0.525664		1.72961
1,100rpm at 5,000X	234	Image0001	1.73887e-06	2.10659e-07	0.677532		1.73887
1,100rpm at 5,000X	235	Image0001	1.01395e-06	5.96681e-08	2.65545		1.01395
1,100rpm at 5,000X	236	Image0001	1.63069e-06	1.30794e-07	0.818994		1.63069
1,100rpm at 5,000X	237	Image0001	1.42497e-06	2.28101e-07	2.8313		1.42497
1,100rpm at 5,000X	238	Image0001	1.346e-06	4.67384e-08	2.49069		1.346
1,100rpm at 5,000X	239	Image0001	1.99879e-06	7.80164e-08	2.84063		1.99879
1,100rpm at 5,000X	240	Image0001	2.03583e-06	2.68533e-07	2.69819		2.03583
1,100rpm at 5,000X	241	Image0001	7.2493e-07	5.02085e-08	0.148329		0.72493
1,100rpm at 5,000X	242	Image0001	1.98309e-06	6.95023e-08	2.69638		1.98309
1,100rpm at 5,000X	243	Image0001	1.34849e-06	2.16329e-07	1.26463		1.34849
1,100rpm at 5,000X	244	Image0001	1.08592e-06	1.68972e-08	2.42337		1.08592
1,100rpm at 5,000X	245	Image0001	2.16073e-06	7.15781e-08	1.04845		2.16073
1,100rpm at 5,000X	246	Image0001	8.56817e-07	8.36704e-08	1.7532		0.856817
1,100rpm at 5,000X	247	Image0001	1.99303e-06	7.37102e-08	1.18002		1.99303
1,100rpm at 5,000X	248	Image0001	1.51252e-06	2.1461e-07	2.50547		1.51252
1,100rpm at 5,000X	249	Image0001	7.78373e-07	3.34412e-07	0.851104		0.778373
1,100rpm at 5,000X	250	Image0001	2.4984e-06	5.00637e-07	0.965893		2.4984
1,100rpm at 5,000X	251	Image0001	2.22356e-06	3.12643e-07	0.597216		2.22356
1,100rpm at 5,000X	252	Image0001	2.27427e-06	9.43885e-08	1.45578		2.27427
1,100rpm at 5,000X	253	Image0001	1.20642e-06	6.34652e-07	2.56267		1.20642
1,100rpm at 5,000X	254	Image0001	1.51927e-06	7.78148e-08	1.10525		1.51927
1,100rpm at 5,000X	255	Image0001	7.01321e-07	5.74203e-08	1.16197		0.701321
1,100rpm at 5,000X	256	Image0001	1.02595e-06	2.24686e-07	0.119231		1.02595
1,100rpm at 5,000X	257	Image0001	1.59346e-06	2.00932e-07	1.36419		1.59346
1,100rpm at 5,000X	258	Image0001	5.58489e-07	1.83317e-07	3.07493		0.558489
1,100rpm at 5,000X	259	Image0001	3.73078e-07	1.80841e-07	1.76293		0.373078
1,100rpm at 5,000X	260	Image0001	2.13711e-06	3.53928e-07	2.77539		2.13711
1,100rpm at 5,000X	261	Image0001	1.0694e-06	3.14839e-07	2.24512		1.0694
1,100rpm at 5,000X	262	Image0001	1.99279e-06	5.50372e-08	0.503881		1.99279
1,100rpm at 5,000X	263	Image0001	2.09719e-06	6.45492e-08	1.33895		2.09719
1,100rpm at 5,000X	264	Image0001	1.76952e-06	6.60139e-08	1.29626		1.76952
1,100rpm at 5,000X	265	Image0001	1.56007e-06	1.30799e-07	0.716859		1.56007
1,100rpm at 5,000X	266	Image0001	3.13565e-06	2.44486e-07	2.26489		3.13565
1,100rpm at 5,000X	267	Image0001	3.14194e-06	1.03017e-06	2.14484		3.14194
1,100rpm at 5,000X	268	Image0001	1.70641e-06	6.45201e-07	0.906386		1.70641
1,100rpm at 5,000X	269	Image0001	1.79597e-06	1.58223e-07	0.812266		1.79597
1,100rpm at 5,000X	270	Image0001	1.61963e-06	7.69984e-08	2.14906		1.61963
1,100rpm at 5,000X	271	Image0001	8.05881e-07	1.12942e-07	1.13065		0.805881
1,100rpm at 5,000X	272	Image0001	1.11647e-06	4.16727e-08	2.76319		1.11647
1,100rpm at 5,000X	273	Image0001	1.64961e-06	1.80613e-07	0.644952		1.64961
1,100rpm at 5,000X	274	Image0001	2.2026e-06	2.69164e-07	2.4503		2.2026
1,100rpm at 5,000X	275	Image0001	1.65406e-06	2.32862e-07	2.55263		1.65406
1,100rpm at 5,000X	276	Image0001	2.21996e-06	1.19505e-07	1.93486		2.21996
1,100rpm at 5,000X	277	Image0001	2.04043e-06	1.26331e-07	2.43433		2.04043
1,100rpm at 5,000X	278	Image0001	1.65596e-06	2.10247e-07	2.23768		1.65596
1,100rpm at 5,000X	279	Image0001	1.4691e-06	4.48352e-08	0.635971		1.4691
1,100rpm at 5,000X	280	Image0001	3.0625e-06	2.12041e-07	3.07868		3.0625
1,100rpm at 5,000X	281	Image0001	1.91234e-06	1.48661e-07	1.13708		1.91234
1,100rpm at 5,000X	282	Image0001	2.33357e-06	4.62965e-07	0.80534		2.33357
1,100rpm at 5,000X	283	Image0001	1.95675e-06	2.52751e-07	0.727774		1.95675
1,100rpm at 5,000X	284	Image0001	1.4667e-06	1.40881e-07	2.36657		1.4667
1,100rpm at 5,000X	285	Image0001	2.08126e-06	8.44335e-08	1.10109		2.08126
1,100rpm at 5,000X	286	Image0001	2.09662e-06	2.63845e-07	0.250804		2.09662
1,100rpm at 5,000X	287	Image0001	1.47989e-06	9.69808e-08	2.33264		1.47989
1,100rpm at 5,000X	288	Image0001	2.05055e-06	6.75434e-07	2.30771		2.05055
1,100rpm at 5,000X	289	Image0001	8.21664e-07	1.98844e-07	2.20468		0.821664
1,100rpm at 5,000X	290	Image0001	1.70511e-06	1.97033e-07	0.450681		1.70511
1,100rpm at 5,000X	291	Image0001	1.26116e-06	1.29459e-07	2.51925		1.26116
1,100rpm at 5,000X	292	Image0001	2.09455e-06	5.91214e-08	0.496947		2.09455
1,100rpm at 5,000X	293	Image0001	1.50512e-06	5.31087e-08	1.98748		1.50512
1,100rpm at 5,000X	294	Image0001	1.12695e-06	4.05651e-08	2.36478		1.12695
1,100rpm at 5,000X	295	Image0001	1.34849e-06	2.16329e-07	1.26463		1.34849
1,100rpm at 5,000X	296	Image0001	1.4846e-06	2.6729e-08	2.93745		1.4846
1,100rpm at 5,000X	297	Image0001	1.77489e-06	1.6217e-07	2.11254		1.77489
1,100rpm at 5,000X	298	Image0001	1.79867e-06	3.67968e-07	2.09938		1.79867
1,100rpm at 5,000X	299	Image0001	1.12557e-06	4.14081e-07	1.38538		1.12557
1,100rpm at 5,000X	300	Image0001	1.4529e-06	7.3965e-08	2.13987		1.4529
1,100rpm at 5,000X	301	Image0001	2.11156e-06	3.08471e-07	0.962805		2.11156
1,100rpm at 5,000X	302	Image0001	1.50361e-06	2.85987e-07	0.125652		1.50361
1,100rpm at 5,000X	303	Image0001	2.11983e-06	1.40546e-07	0.724197		2.11983
1,100rpm at 5,000X	304	Image0001	1.34066e-06	3.27628e-07	0.952249		1.34066
1,100rpm at 5,000X	306	Image0001	1.39406e-06	1.96689e-07	0.587377		1.39406
1,100rpm at 5,000X	307	Image0001	1.53133e-06	2.77298e-07	2.87311		1.53133
1,100rpm at 5,000X	308	Image0001	9.39563e-07	2.59301e-07	2.51819		0.939563
1,100rpm at 5,000X	309	Image0001	2.61759e-06	2.01704e-07	1.62958		2.61759
1,100rpm at 5,000X	310	Image0001	1.30739e-06	2.94794e-07	1.02701		1.30739
1,100rpm at 5,000X	311	Image0001	4.95198e-07	6.81011e-09	0.367433		0.495198
1,100rpm at 5,000X	313	Image0001	1.34852e-06	4.42377e-08	3.0137		1.34852
1,100rpm at 5,000X	314	Image0001	1.16752e-06	1.33206e-07	2.46206		1.16752
1,100rpm at 5,000X	315	Image0001	1.97222e-06	7.08069e-08	2.24348		1.97222
1,100rpm at 5,000X	316	Image0001	1.59636e-06	5.35193e-08	2.62919		1.59636
1,100rpm at 5,000X	317	Image0001	2.23725e-06	3.63698e-07	1.14047		2.23725
1,100rpm at 5,000X	318	Image0001	9.72249e-07	6.96979e-07	0.16165		0.972249
1,100rpm at 5,000X	320	Image0001	3.33145e-06	1.29041e-06	2.18274		3.33145
1,100rpm at 5,000X	321	Image0001	1.19443e-06	1.8295e-07	2.70773		1.19443
1,100rpm at 5,000X	322	Image0001	1.88096e-06	4.6436e-07	0.72526		1.88096
1,100rpm at 5,000X	323	Image0001	1.8056e-06	2.46657e-07	1.12207		1.8056
1,100rpm at 5,000X	324	Image0001	1.63322e-06	8.21356e-08	0.74229		1.63322
1,100rpm at 5,000X	325	Image0001	9.25257e-07	1.88134e-07	2.46587		0.925257
1,100rpm at 5,000X	326	Image0001	7.34612e-07	7.01882e-08	1.95929		0.734612
1,100rpm at 5,000X	327	Image0001	2.12609e-06	2.42011e-07	2.84661		2.12609
1,100rpm at 5,000X	328	Image0001	1.5894e-06	1.88118e-07	2.7507		1.5894
1,100rpm at 5,000X	329	Image0001	1.61201e-06	2.05911e-07	0.585217		1.61201
1,100rpm at 5,000X	330	Image0001	2.04798e-06	8.78576e-08	2.70265		2.04798
1,100rpm at 5,000X	331	Image0001	2.21682e-06	3.49085e-07	3.07194		2.21682
1,100rpm at 5,000X	332	Image0001	1.46762e-06	1.76049e-07	0.430712		1.46762
1,100rpm at 5,000X	333	Image0001	1.03472e-06	3.91885e-07	3.12838		1.03472
1,100rpm at 5,000X	334	Image0001	1.19335e-06	2.45617e-07	3.05442		1.19335
1,100rpm at 5,000X	335	Image0001	1.40471e-06	1.45463e-07	0.00213878		1.40471
1,100rpm at 5,000X	336	Image0001	7.25362e-07	2.11849e-07	2.5879		0.725362
1,100rpm at 5,000X	337	Image0001	1.4685e-06	3.08146e-07	1.20597		1.4685
1,100rpm at 5,000X	338	Image0001	2.32392e-06	7.68511e-07	2.02233		2.32392
1,100rpm at 5,000X	339	Image0001	6.42807e-07	8.94145e-08	0.305214		0.642807
1,100rpm at 5,000X	340	Image0001	6.61833e-07	1.14024e-07	2.67796		0.661833
1,100rpm at 5,000X	341	Image0001	1.97187e-06	3.42059e-08	2.81128		1.97187
1,100rpm at 5,000X	342	Image0001	8.76611e-07	3.27887e-08	1.51606		0.876611
1,100rpm at 5,000X	343	Image0001	1.25535e-06	2.10541e-07	2.05209		1.25535
1,100rpm at 5,000X	344	Image0001	1.84746e-06	3.28194e-07	2.9497		1.84746
1,100rpm at 5,000X	345	Image0001	1.01987e-06	1.27849e-07	0.675376		1.01987
1,100rpm at 5,000X	346	Image0001	2.00861e-06	6.87244e-07	2.09378		2.00861
1,100rpm at 5,000X	347	Image0001	1.66359e-06	2.40096e-07	2.26577		1.66359
1,100rpm at 5,000X	348	Image0001	2.0018e-06	1.16555e-06	0.71428		2.0018
1,100rpm at 5,000X	349	Image0001	1.18937e-06	1.40654e-07	2.47611		1.18937
1,100rpm at 5,000X	350	Image0001	1.7374e-06	3.44749e-07	2.0173		1.7374
1,100rpm at 5,000X	351	Image0001	1.81759e-06	3.485e-07	2.35534		1.81759
1,100rpm at 5,000X	352	Image0001	2.82276e-06	3.08407e-07	1.13392		2.82276
1,100rpm at 5,000X	353	Image0001	1.7817e-06	2.87729e-07	2.25101		1.7817
1,100rpm at 5,000X	354	Image0001	2.72572e-06	5.96567e-07	0.461995		2.72572
1,100rpm at 5,000X	355	Image0001	1.95321e-06	1.5988e-07	1.52778		1.95321
1,100rpm at 5,000X	356	Image0001	1.64844e-06	3.63198e-08	1.46974		1.64844
1,100rpm at 5,000X	357	Image0001	2.68813e-06	5.4161e-07	2.8766		2.68813
1,100rpm at 5,000X	358	Image0001	1.87933e-06	2.92118e-07	2.14062		1.87933
1,100rpm at 5,000X	359	Image0001	4.10147e-07	3.7515e-09	0.304778		0.410147
1,100rpm at 5,000X	360	Image0001	1.63538e-06	2.61845e-08	2.23952		1.63538
1,100rpm at 5,000X	361	Image0001	2.21254e-06	3.2934e-07	2.06757		2.21254
1,100rpm at 5,000X	362	Image0001	1.35097e-06	2.63058e-07	1.19909		1.35097
1,100rpm at 5,000X	363	Image0001	6.73203e-07	1.34212e-07	0.122627		0.673203
1,100rpm at 5,000X	364	Image0001	2.65204e-06	4.74836e-07	1.31752		2.65204
1,100rpm at 5,000X	365	Image0001	4.29822e-07	1.30894e-07	0.696019		0.429822
1,100rpm at 5,000X	366	Image0001	1.09799e-06	5.95701e-08	0.0136748		1.09799
1,100rpm at 5,000X	367	Image0001	1.56828e-06	2.67689e-07	0.462673		1.56828
1,100rpm at 5,000X	368	Image0001	1.84631e-06	3.91568e-07	1.15963		1.84631
1,100rpm at 5,000X	369	Image0001	1.56657e-06	3.28985e-07	2.65898		1.56657
1,100rpm at 5,000X	370	Image0001	1.36125e-06	1.55362e-07	2.08134		1.36125
1,100rpm at 5,000X	371	Image0001	1.14814e-06	2.78796e-07	2.92624		1.14814
1,100rpm at 5,000X	372	Image0001	1.24429e-06	3.65635e-07	2.23522		1.24429
1,100rpm at 5,000X	373	Image0001	2.48221e-06	1.35653e-06	0.911518		2.48221
1,100rpm at 5,000X	374	Image0001	2.75514e-06	4.00107e-07	1.97648		2.75514
1,100rpm at 5,000X	375	Image0001	2.40578e-06	7.93223e-08	0.487908		2.40578
1,100rpm at 5,000X	376	Image0001	1.50818e-06	1.61471e-07	1.62962		1.50818
1,100rpm at 5,000X	377	Image0001	1.91048e-06	7.9595e-08	1.35457		1.91048
1,100rpm at 5,000X	378	Image0001	1.52971e-06	7.2359e-08	1.99537		1.52971
1,100rpm at 5,000X	379	Image0001	1.5719e-06	1.69651e-07	0.703241		1.5719
1,100rpm at 5,000X	380	Image0001	2.25957e-06	2.53113e-07	0.144489		2.25957
1,100rpm at 5,000X	381	Image0001	1.16158e-06	1.75129e-07	2.58632		1.16158
1,100rpm at 5,000X	382	Image0001	2.23713e-06	1.6701e-07	0.997958		2.23713
1,100rpm at 5,000X	383	Image0001	2.09334e-06	2.44043e-07	0.363901		2.09334
1,100rpm at 5,000X	384	Image0001	1.40633e-06	2.06728e-07	0.567583		1.40633
1,100rpm at 5,000X	385	Image0001	2.02953e-06	5.3484e-08	0.538925		2.02953
1,100rpm at 5,000X	387	Image0001	8.35854e-07	2.29337e-07	0.584272		0.835854
1,100rpm at 5,000X	388	Image0001	1.72986e-06	7.90819e-08	2.11241		1.72986
1,100rpm at 5,000X	389	Image0001	2.15363e-06	4.15091e-07	0.250823		2.15363
1,100rpm at 5,000X	390	Image0001	1.22707e-06	8.43546e-08	1.16649		1.22707
1,100rpm at 5,000X	391	Image0001	1.7049e-06	2.28316e-07	1.77087		1.7049
1,100rpm at 5,000X	392	Image0001	1.41225e-06	1.14894e-07	2.34248		1.41225
1,100rpm at 5,000X	393	Image0001	2.00047e-06	1.41531e-07	0.633265		2.00047
1,100rpm at 5,000X	394	Image0001	2.23439e-06	2.09584e-07	0.45924		2.23439
1,100rpm at 5,000X	395	Image0001	1.10185e-06	4.78673e-08	2.62955		1.10185
1,100rpm at 5,000X	396	Image0001	1.36227e-06	7.40248e-08	2.02537		1.36227
1,100rpm at 5,000X	397	Image0001	1.77201e-06	4.65761e-07	1.4645		1.77201
1,100rpm at 5,000X	398	Image0001	2.36832e-06	2.18704e-07	2.18713		2.36832
1,100rpm at 5,000X	399	Image0001	2.13153e-06	4.11493e-07	0.981233		2.13153
1,100rpm at 5,000X	400	Image0001	7.76038e-07	4.4561e-08	0.0856478		0.776038
1,100rpm at 5,000X	401	Image0001	1.53467e-06	4.58511e-07	2.32316		1.53467
1,100rpm at 5,000X	402	Image0001	2.16547e-06	9.82257e-07	2.26968		2.16547
1,100rpm at 5,000X	403	Image0001	1.22953e-06	5.95906e-08	1.46673		1.22953
1,100rpm at 5,000X	404	Image0001	2.78037e-06	6.06069e-07	0.969219		2.78037
1,100rpm at 5,000X	405	Image0001	2.40005e-06	1.12929e-06	2.35677		2.40005
1,100rpm at 5,000X	406	Image0001	1.09946e-06	3.78419e-08	0.229371		1.09946
1,100rpm at 5,000X	407	Image0001	1.33037e-06	2.9848e-07	2.87701		1.33037
1,100rpm at 5,000X	408	Image0001	1.34893e-06	4.29654e-08	2.44885		1.34893
1,100rpm at 5,000X	409	Image0001	2.53759e-06	9.49067e-07	2.29365		2.53759
1,100rpm at 5,000X	410	Image0001	1.06367e-06	9.38012e-08	0.658085		1.06367
1,100rpm at 5,000X	411	Image0001	1.33141e-06	1.75044e-07	2.14523		1.33141
1,100rpm at 5,000X	412	Image0001	6.01305e-07	9.8967e-08	1.23318		0.601305
1,100rpm at 5,000X	413	Image0001	2.64884e-06	3.92955e-08	2.17796		2.64884
1,100rpm at 5,000X	414	Image0001	6.6293e-07	8.7695e-08	2.39408		0.66293
1,100rpm at 5,000X	415	Image0001	1.1442e-06	1.05168e-07	2.77512		1.1442
1,100rpm at 5,000X	416	Image0001	1.68455e-06	1.44847e-08	1.68978		1.68455
1,100rpm at 5,000X	417	Image0001	1.76219e-06	3.07559e-07	0.874348		1.76219
1,100rpm at 5,000X	418	Image0001	1.7296e-06	2.67107e-07	0.177453		1.7296
1,100rpm at 5,000X	419	Image0001	1.34585e-06	2.88016e-07	2.81665		1.34585
1,100rpm at 5,000X	420	Image0001	2.06732e-06	6.11064e-08	1.47353		2.06732
1,100rpm at 5,000X	421	Image0001	1.63664e-06	9.82711e-08	0.0688671		1.63664
1,100rpm at 5,000X	422	Image0001	1.84862e-06	1.3373e-07	2.68033		1.84862
1,100rpm at 5,000X	423	Image0001	1.16744e-06	3.16671e-07	2.47077		1.16744
1,100rpm at 5,000X	424	Image0001	1.88473e-06	3.25188e-07	0.846889		1.88473
1,100rpm at 5,000X	425	Image0001	6.28756e-07	1.63184e-07	2.35332		0.628756
1,100rpm at 5,000X	426	Image0001	1.38363e-06	5.42464e-07	0.193718		1.38363
1,100rpm at 5,000X	427	Image0001	1.02022e-06	4.00197e-07	1.87253		1.02022
1,100rpm at 5,000X	428	Image0001	1.09852e-06	2.53747e-08	2.4957		1.09852
1,100rpm at 5,000X	429	Image0001	2.49544e-06	3.69813e-07	0.949358		2.49544
1,100rpm at 5,000X	430	Image0001	2.35225e-06	8.18256e-07	2.23835		2.35225
1,100rpm at 5,000X	431	Image0001	2.20438e-06	3.12952e-07	2.3755		2.20438
1,100rpm at 5,000X	432	Image0001	2.00574e-06	1.06562e-07	0.483685		2.00574
1,100rpm at 5,000X	433	Image0001	1.4419e-06	3.56324e-08	2.10601		1.4419
1,100rpm at 5,000X	434	Image0001	2.90721e-06	5.22282e-07	2.06672		2.90721
1,100rpm at 5,000X	435	Image0001	2.00496e-06	5.68279e-07	2.24636		2.00496
1,100rpm at 5,000X	436	Image0001	1.10624e-06	6.35537e-07	2.0056		1.10624
1,100rpm at 5,000X	437	Image0001	1.40983e-06	2.11687e-07	0.792109		1.40983
1,100rpm at 5,000X	438	Image0001	1.74472e-06	3.68419e-07	2.21665		1.74472
1,100rpm at 5,000X	439	Image0001	2.00446e-06	4.64179e-07	2.1862		2.00446
1,100rpm at 5,000X	440	Image0001	1.83121e-06	1.22882e-07	1.9245		1.83121
1,100rpm at 5,000X	441	Image0001	6.80675e-07	3.85641e-08	1.19744		0.680675
1,100rpm at 5,000X	442	Image0001	1.30675e-06	2.41002e-08	2.90145		1.30675
1,100rpm at 5,000X	443	Image0001	1.83075e-06	8.96814e-08	1.20749		1.83075
1,100rpm at 5,000X	444	Image0001	1.62037e-06	6.18385e-07	1.91471		1.62037
1,100rpm at 5,000X	445	Image0001	1.17569e-06	2.41393e-07	2.99597		1.17569
1,100rpm at 5,000X	446	Image0001	1.92836e-06	2.87857e-07	2.21725		1.92836
1,100rpm at 5,000X	447	Image0001	6.96245e-07	1.9413e-07	2.72404		0.696245
1,100rpm at 5,000X	448	Image0001	5.06243e-07	1.36572e-07	0.481068		0.506243
1,100rpm at 5,000X	449	Image0001	1.07316e-06	1.88459e-07	1.07745		1.07316
1,100rpm at 5,000X	451	Image0001	1.5196e-06	1.4281e-07	0.738961		1.5196
1,100rpm at 5,000X	452	Image0001	1.92558e-06	2.64156e-07	0.444965		1.92558
1,100rpm at 5,000X	453	Image0001	1.41701e-06	2.2903e-07	2.71501		1.41701
1,100rpm at 5,000X	454	Image0001	1.22332e-06	1.65251e-07	1.41882		1.22332
1,100rpm at 5,000X	455	Image0001	6.61833e-07	1.14024e-07	2.67796		0.661833
1,100rpm at 5,000X	456	Image0001	1.23993e-06	6.76267e-08	2.6815		1.23993
1,100rpm at 5,000X	457	Image0001	1.20411e-06	2.23823e-08	1.11129		1.20411
1,100rpm at 5,000X	458	Image0001	2.14215e-06	1.27679e-07	1.29576		2.14215
1,100rpm at 5,000X	459	Image0001	9.28301e-07	2.27015e-07	1.6681		0.928301
1,100rpm at 5,000X	460	Image0001	1.19117e-06	8.25216e-08	1.53772		1.19117
1,100rpm at 5,000X	461	Image0001	1.54176e-06	2.63825e-07	2.5593		1.54176
1,100rpm at 5,000X	462	Image0001	2.57213e-06	5.11082e-07	0.934507		2.57213
1,100rpm at 5,000X	463	Image0001	1.64028e-06	1.6251e-07	2.55996		1.64028
1,100rpm at 5,000X	464	Image0001	1.34691e-06	2.39273e-07	0.551126		1.34691
1,100rpm at 5,000X	465	Image0001	1.98225e-06	7.29055e-08	1.39641		1.98225
1,100rpm at 5,000X	466	Image0001	8.40802e-07	1.08149e-07	0.370598		0.840802
1,100rpm at 5,000X	467	Image0001	6.08693e-07	6.11753e-08	1.18904		0.608693
1,100rpm at 5,000X	468	Image0001	8.92126e-07	1.96972e-07	2.53177		0.892126
1,100rpm at 5,000X	469	Image0001	1.84994e-06	1.13091e-07	2.64071		1.84994
1,100rpm at 5,000X	470	Image0001	2.5688e-06	2.55366e-07	0.76617		2.5688
1,100rpm at 5,000X	471	Image0001	2.1243e-06	3.31093e-07	0.015739		2.1243
1,100rpm at 5,000X	472	Image0001	1.12794e-06	2.41002e-08	1.95652		1.12794
1,100rpm at 5,000X	473	Image0001	8.23281e-07	1.46311e-07	0.586188		0.823281
1,100rpm at 5,000X	474	Image0001	1.66384e-06	1.22381e-07	2.21182		1.66384
1,100rpm at 5,000X	475	Image0001	2.37642e-06	5.0286e-07	1.33275		2.37642
1,100rpm at 5,000X	476	Image0001	2.22279e-06	4.02666e-08	1.04778		2.22279
1,100rpm at 5,000X	477	Image0001	1.94252e-06	3.34669e-07	0.993446		1.94252
1,100rpm at 5,000X	478	Image0001	3.3997e-06	1.88399e-07	0.0351949		3.3997
1,100rpm at 5,000X	479	Image0001	1.66903e-06	6.35836e-07	0.201241		1.66903
1,100rpm at 5,000X	480	Image0001	2.30366e-06	1.22561e-07	2.42652		2.30366
1,100rpm at 5,000X	481	Image0001	1.15358e-06	2.74044e-08	2.46098		1.15358
1,100rpm at 5,000X	482	Image0001	6.84477e-07	1.10853e-07	0.187478		0.684477
1,100rpm at 5,000X	483	Image0001	1.60078e-06	1.19531e-07	2.03303		1.60078
1,100rpm at 5,000X	484	Image0001	1.49675e-06	8.8345e-08	0.561722		1.49675
1,100rpm at 5,000X	485	Image0001	1.09192e-06	2.07231e-07	2.2832		1.09192
1,100rpm at 5,000X	486	Image0001	1.20018e-06	2.74629e-08	1.24349		1.20018
1,100rpm at 5,000X	487	Image0001	1.62174e-06	3.43661e-07	2.21652		1.62174
1,100rpm at 5,000X	488	Image0001	1.35163e-06	3.57693e-07	0.828419		1.35163
1,100rpm at 5,000X	489	Image0001	9.69199e-07	8.89808e-08	2.97685		0.969199
1,100rpm at 5,000X	490	Image0001	1.75037e-06	5.97712e-08	1.41102		1.75037
1,100rpm at 5,000X	491	Image0001	1.65425e-06	4.86998e-07	0.565955		1.65425
1,100rpm at 5,000X	492	Image0001	1.36381e-06	2.91373e-08	2.37225		1.36381
1,100rpm at 5,000X	493	Image0001	2.07401e-06	1.45029e-07	2.91979		2.07401
1,100rpm at 5,000X	494	Image0001	1.81459e-06	1.6829e-07	2.65842		1.81459
1,100rpm at 5,000X	495	Image0001	1.90544e-06	4.3062e-08	2.66786		1.90544
1,100rpm at 5,000X	496	Image0001	1.47891e-06	4.79689e-08	2.78519		1.47891
1,100rpm at 5,000X	497	Image0001	7.87665e-07	5.68419e-08	0.800414		0.787665
1,100rpm at 5,000X	498	Image0001	1.72998e-06	1.83289e-07	0.486056		1.72998
1,100rpm at 5,000X	499	Image0001	2.84788e-06	7.89851e-07	2.28348		2.84788
1,100rpm at 5,000X	500	Image0001	7.83231e-07	3.85784e-08	2.23338		0.783231
1,100rpm at 5,000X	501	Image0001	1.40432e-06	2.78944e-07	2.41177		1.40432
1,100rpm at 5,000X	502	Image0001	1.708e-06	1.16036e-07	2.55754		1.708
1,100rpm at 5,000X	503	Image0001	1.48758e-06	4.27182e-07	0.621188		1.48758
1,100rpm at 5,000X	504	Image0001	2.21412e-06	3.66839e-07	1.24782		2.21412
1,100rpm at 5,000X	505	Image0001	1.20824e-06	3.44767e-08	0.728794		1.20824
1,100rpm at 5,000X	506	Image0001	1.55174e-06	4.59076e-08	2.86915		1.55174
1,100rpm at 5,000X	507	Image0001	2.0317e-06	9.82594e-08	1.14514		2.0317
1,100rpm at 5,000X	508	Image0001	1.74515e-06	9.07097e-08	0.848143		1.74515
1,100rpm at 5,000X	509	Image0001	7.84535e-07	1.75432e-07	0.569614		0.784535
1,100rpm at 5,000X	510	Image0001	2.86757e-06	8.01174e-07	0.0358293		2.86757
1,100rpm at 5,000X	511	Image0001	1.17398e-06	3.80948e-07	0.919798		1.17398
1,100rpm at 5,000X	512	Image0001	2.10487e-06	6.14824e-07	1.17908		2.10487
1,100rpm at 5,000X	513	Image0001	1.64454e-06	2.84288e-07	3.11928		1.64454
1,100rpm at 5,000X	514	Image0001	1.44137e-06	9.66137e-08	2.25071		1.44137
1,100rpm at 5,000X	515	Image0001	1.75555e-06	1.16681e-07	0.658776		1.75555
1,100rpm at 5,000X	516	Image0001	1.95021e-06	4.96185e-07	1.75818		1.95021
1,100rpm at 5,000X	517	Image0001	7.90607e-07	4.06451e-09	0.812893		0.790607
1,100rpm at 5,000X	518	Image0001	1.01202e-06	5.28301e-08	2.90124		1.01202
1,100rpm at 5,000X	519	Image0001	3.01155e-06	3.07448e-07	1.08513		3.01155
1,100rpm at 5,000X	520	Image0001	6.382e-07	6.54751e-08	1.05507		0.6382
1,100rpm at 5,000X	521	Image0001	6.15286e-07	1.52735e-07	0.590847		0.615286
1,100rpm at 5,000X	522	Image0001	2.07092e-06	7.34396e-08	2.74464		2.07092
1,100rpm at 5,000X	523	Image0001	1.43723e-06	1.67971e-07	0.790336		1.43723
1,100rpm at 5,000X	524	Image0001	2.41936e-06	1.53367e-07	1.31338		2.41936
1,100rpm at 5,000X	525	Image0001	1.60789e-06	3.54769e-07	1.03814		1.60789
1,100rpm at 5,000X	526	Image0001	2.84245e-06	1.71869e-07	1.43441		2.84245
1,100rpm at 5,000X	527	Image0001	1.58751e-06	7.84178e-08	0.343143		1.58751
1,100rpm at 5,000X	528	Image0001	1.55618e-06	3.87826e-07	1.03783		1.55618
1,100rpm at 5,000X	529	Image0001	1.48443e-06	7.62701e-08	2.72203		1.48443
1,100rpm at 5,000X	530	Image0001	1.31696e-06	2.28605e-07	2.0251		1.31696
1,100rpm at 5,000X	531	Image0001	1.39621e-06	4.08787e-07	0.602509		1.39621
1,100rpm at 5,000X	532	Image0001	1.34849e-06	2.16329e-07	1.26463		1.34849
1,100rpm at 5,000X	533	Image0001	2.74277e-06	3.59263e-07	0.111104		2.74277
1,100rpm at 5,000X	534	Image0001	5.01917e-07	4.9409e-09	0.234318		0.501917
1,100rpm at 5,000X	535	Image0001	1.60435e-06	5.30854e-08	1.39196		1.60435
1,100rpm at 5,000X	536	Image0001	9.23855e-07	1.74238e-07	2.00126		0.923855
1,100rpm at 5,000X	537	Image0001	1.48818e-06	1.07563e-07	2.79378		1.48818
1,100rpm at 5,000X	538	Image0001	2.4067e-07	1.27347e-07	1.59598		0.24067
1,100rpm at 5,000X	539	Image0001	1.38228e-06	4.32105e-08	2.91999		1.38228
1,100rpm at 5,000X	540	Image0001	4.47342e-07	1.89039e-07	2.14809		0.447342
1,100rpm at 5,000X	541	Image0001	6.70094e-07	7.12282e-08	0.55633		0.670094
1,100rpm at 5,000X	542	Image0001	1.45028e-06	2.66821e-07	1.07054		1.45028
1,100rpm at 5,000X	543	Image0001	1.71513e-06	1.2382e-07	2.14364		1.71513
1,100rpm at 5,000X	544	Image0001	1.00467e-06	4.4354e-07	0.368737		1.00467
1,100rpm at 5,000X	545	Image0001	1.07316e-06	1.88459e-07	1.07745		1.07316
1,100rpm at 5,000X	546	Image0001	1.58133e-06	2.90462e-07	0.891917		1.58133
1,100rpm at 5,000X	547	Image0001	1.17659e-06	5.56474e-08	1.52116		1.17659
1,100rpm at 5,000X	548	Image0001	2.37629e-06	9.24312e-07	2.52196		2.37629
1,100rpm at 5,000X	549	Image0001	1.66133e-06	2.19508e-07	3.10781		1.66133
1,100rpm at 5,000X	550	Image0001	8.41153e-07	4.39355e-08	0.208166		0.841153
1,100rpm at 5,000X	551	Image0001	1.11289e-06	7.83751e-08	2.88491		1.11289
1,100rpm at 5,000X	552	Image0001	1.17422e-06	3.4481e-08	1.13984		1.17422
1,100rpm at 5,000X	553	Image0001	1.98147e-06	3.57931e-07	2.81908		1.98147
1,100rpm at 5,000X	554	Image0001	2.04635e-06	4.28852e-07	2.73592		2.04635
1,100rpm at 5,000X	555	Image0001	2.16724e-06	3.38641e-07	2.87836		2.16724
1,100rpm at 5,000X	556	Image0001	2.65475e-06	2.04658e-07	1.62969		2.65475
1,100rpm at 5,000X	557	Image0001	8.92774e-07	3.84022e-08	0.960742		0.892774
1,100rpm at 5,000X	558	Image0001	1.45869e-06	2.70884e-07	1.21206		1.45869
1,100rpm at 5,000X	559	Image0001	4.66274e-07	1.72726e-07	2.37356		0.466274
1,100rpm at 5,000X	561	Image0001	1.02997e-06	9.37057e-08	3.03796		1.02997
1,100rpm at 5,000X	562	Image0001	7.018e-07	2.23809e-07	2.57446		0.7018
1,100rpm at 5,000X	563	Image0001	2.07781e-06	2.99415e-07	2.36297		2.07781
1,100rpm at 5,000X	564	Image0001	2.6109e-06	6.98316e-07	2.21178		2.6109
1,100rpm at 5,000X	565	Image0001	1.6209e-06	2.44598e-07	1.9664		1.6209
1,100rpm at 5,000X	566	Image0001	6.38176e-07	8.38025e-08	1.45253		0.638176
1,100rpm at 5,000X	567	Image0001	2.47451e-06	9.69041e-08	1.67075		2.47451
1,100rpm at 5,000X	568	Image0001	1.28524e-06	7.72789e-08	1.30828		1.28524
1,100rpm at 5,000X	569	Image0001	6.43903e-07	1.87225e-07	1.15833		0.643903
1,100rpm at 5,000X	571	Image0001	2.01118e-06	3.08159e-07	1.18354		2.01118
1,100rpm at 5,000X	572	Image0001	1.32839e-06	2.12196e-07	1.1073		1.32839
1,100rpm at 5,000X	573	Image0001	3.13181e-06	1.27104e-06	2.48245		3.13181
1,100rpm at 5,000X	575	Image0001	1.4829e-06	5.10257e-07	2.18818		1.4829
1,100rpm at 5,000X	576	Image0001	2.19837e-06	3.0336e-07	3.08972		2.19837
1,100rpm at 5,000X	577	Image0001	1.18117e-06	6.19708e-08	0.821778		1.18117
1,100rpm at 5,000X	578	Image0001	1.63441e-06	3.60823e-07	1.46732		1.63441
1,100rpm at 5,000X	579	Image0001	1.05834e-06	8.20957e-08	1.65905		1.05834
1,100rpm at 5,000X	580	Image0001	1.21092e-06	1.01385e-07	2.64756		1.21092
1,100rpm at 5,000X	581	Image0001	1.70006e-06	2.9763e-07	2.25333		1.70006
1,100rpm at 5,000X	582	Image0001	1.22879e-06	2.01088e-07	1.00761		1.22879
1,100rpm at 5,000X	583	Image0001	2.06655e-06	2.21211e-07	1.05802		2.06655
1,100rpm at 5,000X	584	Image0001	1.13079e-06	4.61438e-08	1.24256		1.13079
1,100rpm at 5,000X	585	Image0001	2.21248e-06	2.37139e-07	1.06574		2.21248
1,100rpm at 5,000X	586	Image0001	2.14365e-06	2.586e-07	2.69321		2.14365
1,100rpm at 5,000X	587	Image0001	2.05107e-06	2.18524e-07	3.03808		2.05107
1,100rpm at 5,000X	588	Image0001	1.18543e-06	4.56758e-08	0.466028		1.18543
1,100rpm at 5,000X	589	Image0001	9.18299e-07	1.6029e-07	2.41854		0.918299
1,100rpm at 5,000X	590	Image0001	7.36668e-07	4.80437e-08	1.63174		0.736668
1,100rpm at 5,000X	591	Image0001	1.57194e-06	8.22301e-08	2.2435		1.57194
1,100rpm at 5,000X	592	Image0001	9.52686e-07	2.28071e-07	1.09918		0.952686
1,100rpm at 5,000X	593	Image0001	1.34615e-06	1.94824e-07	2.0187		1.34615
1,100rpm at 5,000X	594	Image0001	2.48639e-06	5.55517e-07	2.97628		2.48639
1,100rpm at 5,000X	595	Image0001	1.65246e-06	2.35125e-07	0.72692		1.65246
1,100rpm at 5,000X	596	Image0001	2.22393e-06	3.98944e-07	1.89082		2.22393
1,100rpm at 5,000X	598	Image0001	2.26723e-06	6.58731e-07	1.06972		2.26723
1,100rpm at 5,000X	599	Image0001	1.92861e-06	5.02386e-07	2.09825		1.92861
1,100rpm at 5,000X	600	Image0001	1.15715e-06	3.64588e-08	1.38713		1.15715
1,100rpm at 5,000X	601	Image0001	7.71719e-07	5.67833e-08	3.03772		0.771719
1,100rpm at 5,000X	602	Image0001	8.93416e-07	5.35237e-08	0.966856		0.893416
1,100rpm at 5,000X	603	Image0001	1.78541e-06	1.95632e-07	0.129687		1.78541
1,100rpm at 5,000X	604	Image0001	1.67163e-06	2.37911e-07	2.34912		1.67163
1,100rpm at 5,000X	605	Image0001	1.00716e-06	4.60537e-07	2.47556		1.00716
1,100rpm at 5,000X	606	Image0001	1.41225e-06	1.14894e-07	2.34248		1.41225
1,100rpm at 5,000X	608	Image0001	2.24342e-06	1.91245e-07	0.997208		2.24342
1,100rpm at 5,000X	609	Image0001	2.54418e-06	3.36691e-07	1.01655		2.54418
1,100rpm at 5,000X	610	Image0001	1.11343e-06	1.31457e-07	3.0231		1.11343
1,100rpm at 5,000X	611	Image0001	2.20438e-06	3.12952e-07	2.3755		2.20438
1,100rpm at 5,000X	612	Image0001	1.14284e-06	3.2498e-08	2.66136		1.14284
1,100rpm at 5,000X	613	Image0001	1.33998e-06	8.07711e-07	0.728502		1.33998
1,100rpm at 5,000X	614	Image0001	1.29238e-06	2.27154e-08	2.37657		1.29238
1,100rpm at 5,000X	615	Image0001	1.77891e-06	1.47511e-07	2.06436		1.77891
1,100rpm at 5,000X	616	Image0001	4.17485e-07	2.16091e-09	0.00532666		0.417485
1,100rpm at 5,000X	617	Image0001	1.36982e-06	2.02171e-07	0.697928		1.36982
1,100rpm at 5,000X	618	Image0001	1.34849e-06	2.16329e-07	1.26463		1.34849
1,100rpm at 5,000X	620	Image0001	1.91731e-06	1.86181e-07	1.21685		1.91731
1,100rpm at 5,000X	622	Image0001	1.32727e-06	2.77986e-07	2.21292		1.32727
1,100rpm at 5,000X	623	Image0001	1.67238e-06	2.35438e-07	2.60405		1.67238
1,100rpm at 5,000X	624	Image0001	2.01684e-06	5.7972e-07	2.11433		2.01684
1,100rpm at 5,000X	625	Image0001	2.34336e-06	8.77278e-07	0.578126		2.34336
1,100rpm at 5,000X	626	Image0001	5.82096e-07	2.00259e-07	2.09077		0.582096
1,100rpm at 5,000X	627	Image0001	2.05449e-06	6.14803e-07	0.195004		2.05449
1,100rpm at 5,000X	628	Image0001	1.34849e-06	2.16329e-07	1.26463		1.34849
1,100rpm at 5,000X	629	Image0001	1.25929e-06	1.29502e-07	3.01885		1.25929
1,100rpm at 5,000X	630	Image0001	7.25362e-07	2.11849e-07	2.5879		0.725362
1,100rpm at 5,000X	631	Image0001	1.36985e-06	3.53317e-07	2.50279		1.36985
1,100rpm at 5,000X	632	Image0001	2.65475e-06	2.04658e-07	1.62969		2.65475
1,100rpm at 5,000X	633	Image0001	1.08638e-06	4.27885e-08	0.414801		1.08638
1,100rpm at 5,000X	634	Image0001	2.31537e-06	4.80962e-07	0.942827		2.31537
1,100rpm at 5,000X	635	Image0001	1.5531e-06	9.30134e-08	0.879344		1.5531
1,100rpm at 5,000X	636	Image0001	1.81421e-06	7.53091e-08	0.913711		1.81421
1,100rpm at 5,000X	637	Image0001	1.476e-06	1.03488e-07	2.64307		1.476
1,100rpm at 5,000X	638	Image0001	1.85815e-06	4.32215e-07	1.00931		1.85815
1,100rpm at 5,000X	639	Image0001	6.86367e-07	7.84782e-08	2.65511		0.686367
1,100rpm at 5,000X	640	Image0001	2.41095e-06	4.39502e-07	1.2436		2.41095
1,100rpm at 5,000X	641	Image0001	5.62788e-07	9.61517e-08	0.222576		0.562788
1,100rpm at 5,000X	642	Image0001	1.941e-06	6.12163e-07	1.00444		1.941
1,100rpm at 5,000X	644	Image0001	1.0862e-06	2.43892e-07	1.52981		1.0862
1,100rpm at 5,000X	645	Image0001	2.79395e-06	3.59665e-07	1.96687		2.79395
1,100rpm at 5,000X	646	Image0001	1.57213e-06	2.00765e-07	2.36491		1.57213
1,100rpm at 5,000X	647	Image0001	1.68249e-06	2.51734e-07	2.35676		1.68249
1,100rpm at 5,000X	648	Image0001	1.67238e-06	2.35438e-07	2.60405		1.67238
1,100rpm at 5,000X	649	Image0001	1.04158e-06	1.53552e-07	2.28734		1.04158
1,100rpm at 5,000X	650	Image0001	4.08182e-07	2.96271e-08	1.44918		0.408182
1,100rpm at 5,000X	651	Image0001	2.53538e-06	1.22187e-07	2.67093		2.53538
1,100rpm at 5,000X	652	Image0001	3.13517e-06	1.63847e-06	2.57821		3.13517
1,100rpm at 5,000X	653	Image0001	2.17204e-06	4.41315e-08	1.17388		2.17204
1,100rpm at 5,000X	654	Image0001	1.90418e-06	2.55857e-07	0.954121		1.90418
1,100rpm at 5,000X	655	Image0001	1.46682e-06	4.17535e-07	1.09661		1.46682
1,100rpm at 5,000X	656	Image0001	1.32132e-06	2.71536e-07	2.82503		1.32132
1,100rpm at 5,000X	657	Image0001	1.15315e-06	3.6261e-07	2.83933		1.15315
1,100rpm at 5,000X	658	Image0001	1.22522e-06	1.70015e-07	2.55006		1.22522
1,100rpm at 5,000X	659	Image0001	1.52292e-06	2.12323e-07	2.19389		1.52292
1,100rpm at 5,000X	660	Image0001	1.81472e-06	1.88599e-07	2.42558		1.81472
1,100rpm at 5,000X	661	Image0001	1.54288e-06	5.58143e-08	2.14576		1.54288
1,100rpm at 5,000X	662	Image0001	1.16963e-06	9.36865e-08	1.0094		1.16963
1,100rpm at 5,000X	663	Image0001	6.73203e-07	1.34212e-07	0.122627		0.673203
1,100rpm at 5,000X	664	Image0001	7.79524e-07	9.91963e-08	2.94536		0.779524
1,100rpm at 5,000X	665	Image0001	2.94754e-06	4.02625e-07	2.04006		2.94754
1,100rpm at 5,000X	666	Image0001	2.18583e-06	2.7691e-08	1.06126		2.18583
1,100rpm at 5,000X	667	Image0001	1.61545e-06	1.56169e-07	1.9998		1.61545
1,100rpm at 5,000X	668	Image0001	9.24193e-07	3.49695e-07	0.501789		0.924193
1,100rpm at 5,000X	669	Image0001	2.12491e-06	2.38198e-07	0.43853		2.12491
1,100rpm at 5,000X	670	Image0001	2.08738e-06	9.3011e-07	1.1843		2.08738
1,100rpm at 5,000X	671	Image0001	9.08497e-07	2.87937e-07	0.56938		0.908497
1,100rpm at 5,000X	672	Image0001	1.29106e-06	3.29486e-07	1.45569		1.29106
1,100rpm at 5,000X	673	Image0001	1.45525e-06	2.6093e-07	1.11515		1.45525
1,100rpm at 5,000X	674	Image0001	1.49542e-06	2.68405e-07	0.677092		1.49542
1,100rpm at 5,000X	675	Image0001	1.00716e-06	4.60537e-07	2.47556		1.00716
1,100rpm at 5,000X	676	Image0001	7.25362e-07	2.11849e-07	2.5879		0.725362
1,100rpm at 5,000X	677	Image0001	1.61201e-06	2.05911e-07	0.585217		1.61201
1,100rpm at 5,000X	678	Image0001	1.69923e-06	2.51319e-07	1.15219		1.69923
1,100rpm at 5,000X	679	Image0001	1.44587e-06	1.32922e-07	2.31528		1.44587
1,100rpm at 5,000X	680	Image0001	1.97068e-06	6.13448e-07	0.333827		1.97068
1,100rpm at 5,000X	681	Image0001	1.2642e-06	1.28418e-07	0.990856		1.2642
1,100rpm at 5,000X	682	Image0001	1.09192e-06	2.07231e-07	2.2832		1.09192
1,100rpm at 5,000X	683	Image0001	4.27702e-07	2.19628e-07	1.93314		0.427702
1,100rpm at 5,000X	684	Image0001	9.54293e-07	2.23431e-07	0.495901		0.954293
1,100rpm at 5,000X	685	Image0001	1.33915e-06	5.27186e-07	1.08851		1.33915
1,100rpm at 5,000X	686	Image0001	1.54841e-06	2.50258e-07	1.99231		1.54841
1,100rpm at 5,000X	687	Image0001	1.75658e-06	3.32023e-07	1.00756		1.75658
1,100rpm at 5,000X	688	Image0001	1.33672e-06	2.07128e-07	2.78873		1.33672
1,100rpm at 5,000X	689	Image0001	1.77879e-06	3.86003e-07	0.567513		1.77879
1,100rpm at 5,000X	690	Image0001	2.07993e-06	1.06433e-07	2.23012		2.07993
1,100rpm at 5,000X	691	Image0001	6.64809e-07	2.93554e-07	2.50013		0.664809
1,100rpm at 5,000X	692	Image0001	1.34849e-06	2.16329e-07	1.26463		1.34849
1,100rpm at 5,000X	693	Image0001	1.07539e-06	3.8928e-08	2.69085		1.07539
1,100rpm at 5,000X	694	Image0001	1.57343e-06	7.66793e-07	3.07338		1.57343
1,100rpm at 5,000X	695	Image0001	1.57964e-06	3.03404e-08	2.29038		1.57964
1,100rpm at 5,000X	696	Image0001	2.65175e-06	1.03104e-06	2.16072		2.65175
1,100rpm at 5,000X	697	Image0001	2.11658e-06	7.81284e-07	1.8949		2.11658
1,100rpm at 5,000X	698	Image0001	1.42477e-06	4.28702e-07	0.712814		1.42477
1,100rpm at 5,000X	699	Image0001	1.18357e-06	2.10088e-07	2.58716		1.18357
1,100rpm at 5,000X	700	Image0001	1.45673e-06	2.32192e-08	2.84433		1.45673
1,100rpm at 5,000X	701	Image0001	1.12249e-06	1.95589e-07	0.702617		1.12249
1,100rpm at 5,000X	702	Image0001	9.77119e-07	1.05729e-07	2.44436		0.977119
1,100rpm at 5,000X	703	Image0001	9.98979e-07	1.98448e-07	1.10207		0.998979
1,100rpm at 5,000X	704	Image0001	1.50024e-06	2.21061e-07	0.892671		1.50024
1,100rpm at 5,000X	705	Image0001	1.22332e-06	1.65251e-07	1.41882		1.22332
1,100rpm at 5,000X	706	Image0001	1.32727e-06	2.77986e-07	2.21292		1.32727
1,100rpm at 5,000X	707	Image0001	1.01214e-06	5.24607e-08	2.14705		1.01214
1,100rpm at 5,000X	708	Image0001	1.00895e-06	1.76035e-07	0.689929		1.00895
1,100rpm at 5,000X	709	Image0001	6.64679e-07	1.61887e-08	2.00416		0.664679
1,100rpm at 5,000X	710	Image0001	1.22449e-06	4.65802e-08	1.20843		1.22449
1,100rpm at 5,000X	711	Image0001	2.07398e-06	7.93394e-08	2.72742		2.07398
1,100rpm at 5,000X	712	Image0001	1.60421e-06	8.05077e-08	1.91173		1.60421
1,100rpm at 5,000X	713	Image0001	1.41701e-06	2.2903e-07	2.71501		1.41701
1,100rpm at 5,000X	714	Image0001	1.56988e-06	3.28393e-07	2.72971		1.56988
1,100rpm at 5,000X	715	Image0001	1.42911e-06	1.27988e-07	0.699887		1.42911
1,100rpm at 5,000X	716	Image0001	1.86716e-06	1.52384e-07	2.11675		1.86716
1,100rpm at 5,000X	717	Image0001	1.43728e-06	4.96738e-07	1.29564		1.43728
1,100rpm at 5,000X	718	Image0001	2.66466e-07	1.68903e-07	2.8798		0.266466
1,100rpm at 5,000X	719	Image0001	9.25696e-07	2.75619e-08	0.228183		0.925696
1,100rpm at 5,000X	720	Image0001	1.91187e-06	1.06015e-06	2.76799		1.91187
1,100rpm at 5,000X	721	Image0001	1.54528e-06	2.63499e-08	0.658181		1.54528
1,100rpm at 5,000X	722	Image0001	1.90934e-06	5.09854e-07	0.261412		1.90934
1,100rpm at 5,000X	723	Image0001	2.18257e-06	4.64139e-07	2.55821		2.18257
1,100rpm at 5,000X	724	Image0004	1.49914e-06	6.19682e-08	1.33753		1.49914
1,100rpm at 5,000X	725	Image0004	2.02162e-06	1.67469e-07	2.65506		2.02162
1,100rpm at 5,000X	726	Image0004	1.60936e-06	1.57022e-07	0.596371		1.60936
1,100rpm at 5,000X	727	Image0004	1.98469e-06	4.51186e-07	2.81539		1.98469
1,100rpm at 5,000X	728	Image0004	8.01609e-07	1.92853e-07	1.5595		0.801609
1,100rpm at 5,000X	729	Image0004	1.77985e-06	2.28741e-07	2.27049		1.77985
1,100rpm at 5,000X	730	Image0004	1.89063e-06	7.10024e-07	2.09447		1.89063
1,100rpm at 5,000X	731	Image0004	2.29389e-06	4.64512e-07	0.54925		2.29389
1,100rpm at 5,000X	732	Image0004	1.3068e-06	5.8753e-08	1.42527		1.3068
1,100rpm at 5,000X	733	Image0004	1.54297e-06	9.57148e-08	0.484368		1.54297
1,100rpm at 5,000X	734	Image0004	2.20359e-06	5.98565e-08	1.01299		2.20359
1,100rpm at 5,000X	735	Image0004	1.06952e-06	4.99626e-08	0.797565		1.06952
1,100rpm at 5,000X	736	Image0004	2.32877e-06	3.34241e-07	2.39315		2.32877
1,100rpm at 5,000X	737	Image0004	1.67721e-06	6.93883e-07	0.918074		1.67721
1,100rpm at 5,000X	738	Image0004	1.65162e-06	7.61833e-08	1.88779		1.65162
1,100rpm at 5,000X	739	Image0004	1.3612e-06	1.56506e-07	1.9769		1.3612
1,100rpm at 5,000X	740	Image0004	1.93578e-06	2.40744e-07	0.962894		1.93578
1,100rpm at 5,000X	741	Image0004	1.31245e-06	6.75573e-07	0.469044		1.31245
1,100rpm at 5,000X	742	Image0004	6.1425e-07	7.39803e-08	1.75881		0.61425
1,100rpm at 5,000X	743	Image0004	1.22841e-06	3.86778e-07	2.11512		1.22841
1,100rpm at 5,000X	744	Image0004	1.24309e-06	1.73949e-07	1.83549		1.24309
1,100rpm at 5,000X	745	Image0004	1.5024e-06	2.05532e-07	2.25282		1.5024
1,100rpm at 5,000X	746	Image0004	2.31914e-06	2.22785e-07	2.2343		2.31914
1,100rpm at 5,000X	747	Image0004	1.33746e-06	2.0341e-07	0.927458		1.33746
1,100rpm at 5,000X	748	Image0004	1.35018e-06	7.94155e-08	2.10224		1.35018
1,100rpm at 5,000X	749	Image0004	1.70029e-06	2.44413e-07	2.17183		1.70029
1,100rpm at 5,000X	750	Image0004	2.1871e-06	7.99391e-08	1.09884		2.1871
1,100rpm at 5,000X	751	Image0004	1.53652e-06	2.52736e-07	1.2529		1.53652
1,100rpm at 5,000X	752	Image0004	1.56916e-06	1.86351e-07	1.51259		1.56916
1,100rpm at 5,000X	753	Image0004	1.33957e-06	6.88132e-08	2.27358		1.33957
1,100rpm at 5,000X	754	Image0004	2.63143e-06	1.52351e-06	1.78522		2.63143
1,100rpm at 5,000X	756	Image0004	1.68974e-06	3.38633e-08	2.3136		1.68974
1,100rpm at 5,000X	757	Image0004	1.88896e-06	6.25846e-08	1.3966		1.88896
1,100rpm at 5,000X	758	Image0004	1.55752e-06	2.63928e-07	0.341828		1.55752
1,100rpm at 5,000X	759	Image0004	1.50707e-06	2.309e-07	1.80536		1.50707
1,100rpm at 5,000X	760	Image0004	1.66299e-06	2.01967e-07	0.680218		1.66299
1,100rpm at 5,000X	761	Image0004	2.46015e-06	1.41393e-06	2.49857		2.46015
1,100rpm at 5,000X	762	Image0004	1.89289e-06	3.49703e-08	1.76492		1.89289
1,100rpm at 5,000X	763	Image0004	1.76484e-06	2.88221e-07	0.693859		1.76484
1,100rpm at 5,000X	764	Image0004	1.77288e-06	5.64523e-08	0.737845		1.77288
1,100rpm at 5,000X	765	Image0004	1.67218e-06	3.63997e-07	2.04144		1.67218
1,100rpm at 5,000X	766	Image0004	1.119e-06	1.90578e-08	0.692887		1.119
1,100rpm at 5,000X	767	Image0004	1.75876e-06	2.05191e-07	0.760313		1.75876
1,100rpm at 5,000X	768	Image0004	3.00706e-06	1.42041e-06	1.49106		3.00706
1,100rpm at 5,000X	769	Image0004	1.47136e-06	1.81215e-07	0.366849		1.47136
1,100rpm at 5,000X	770	Image0004	2.04488e-06	2.79426e-07	2.47861		2.04488
1,100rpm at 5,000X	771	Image0004	2.8689e-06	2.05293e-06	2.13975		2.8689
1,100rpm at 5,000X	772	Image0004	1.61166e-06	5.26423e-08	2.35249		1.61166
1,100rpm at 5,000X	773	Image0004	1.36151e-06	1.7176e-07	2.51525		1.36151
1,100rpm at 5,000X	774	Image0004	1.34483e-06	5.86239e-08	0.740612		1.34483
1,100rpm at 5,000X	775	Image0004	2.47267e-06	3.62226e-07	2.34075		2.47267
1,100rpm at 5,000X	776	Image0004	3.13601e-06	6.81182e-07	0.395742		3.13601
1,100rpm at 5,000X	777	Image0004	1.4727e-06	2.79833e-08	0.554209		1.4727
1,100rpm at 5,000X	778	Image0004	1.4002e-06	2.72568e-08	1.94983		1.4002
1,100rpm at 5,000X	779	Image0004	1.41696e-06	6.74046e-08	2.07334		1.41696
1,100rpm at 5,000X	780	Image0004	1.74702e-06	1.37939e-07	3.10447		1.74702
1,100rpm at 5,000X	781	Image0004	1.6191e-06	2.54385e-07	0.926331		1.6191
1,100rpm at 5,000X	782	Image0004	1.03492e-06	6.34222e-08	1.84205		1.03492
1,100rpm at 5,000X	783	Image0004	2.15223e-06	6.85133e-08	1.20662		2.15223
1,100rpm at 5,000X	784	Image0004	2.10272e-06	3.32013e-07	0.714103		2.10272
1,100rpm at 5,000X	785	Image0004	1.2952e-06	5.67613e-08	1.79479		1.2952
1,100rpm at 5,000X	786	Image0004	1.82977e-06	2.09283e-07	0.848925		1.82977
1,100rpm at 5,000X	787	Image0004	7.23748e-07	1.42516e-07	1.21023		0.723748
1,100rpm at 5,000X	788	Image0004	1.84839e-06	4.05539e-07	2.49438		1.84839
1,100rpm at 5,000X	789	Image0004	1.08147e-06	2.92098e-07	0.299005		1.08147
1,100rpm at 5,000X	790	Image0004	1.03422e-06	4.92392e-08	1.77077		1.03422
1,100rpm at 5,000X	791	Image0004	1.32847e-06	1.30368e-07	1.1614		1.32847
1,100rpm at 5,000X	792	Image0004	7.72466e-07	1.92226e-07	0.365566		0.772466
1,100rpm at 5,000X	793	Image0004	3.05991e-06	3.28793e-07	0.565643		3.05991
1,100rpm at 5,000X	794	Image0004	1.18626e-06	2.3286e-08	2.96576		1.18626
1,100rpm at 5,000X	795	Image0004	1.71132e-06	4.9719e-07	2.85422		1.71132
1,100rpm at 5,000X	796	Image0004	1.61185e-06	1.14659e-07	2.76775		1.61185
1,100rpm at 5,000X	797	Image0004	1.20176e-06	4.91079e-08	1.1083		1.20176
1,100rpm at 5,000X	798	Image0004	1.53842e-06	1.13059e-07	0.35994		1.53842
1,100rpm at 5,000X	799	Image0004	1.69922e-06	2.46421e-07	2.18773		1.69922
1,100rpm at 5,000X	800	Image0004	1.19797e-06	3.15769e-08	1.25418		1.19797
1,100rpm at 5,000X	801	Image0004	1.604e-06	4.19178e-08	2.78182		1.604
1,100rpm at 5,000X	803	Image0004	1.77298e-06	4.13348e-07	0.477446		1.77298
1,100rpm at 5,000X	804	Image0004	2.11693e-06	2.42761e-07	2.27239		2.11693
1,100rpm at 5,000X	805	Image0004	2.88053e-06	6.18079e-07	0.865847		2.88053
1,100rpm at 5,000X	806	Image0004	1.75231e-06	2.80214e-07	1.77066		1.75231
1,100rpm at 5,000X	807	Image0004	1.23581e-06	1.36488e-07	2.55771		1.23581
1,100rpm at 5,000X	808	Image0004	2.08465e-06	2.59922e-07	2.07688		2.08465
1,100rpm at 5,000X	809	Image0004	1.21224e-06	5.99522e-07	1.36112		1.21224
1,100rpm at 5,000X	810	Image0004	1.19581e-06	3.82466e-07	1.24062		1.19581
1,100rpm at 5,000X	811	Image0004	1.55819e-06	1.08548e-07	2.05543		1.55819
1,100rpm at 5,000X	812	Image0004	9.79533e-07	1.37451e-07	1.87245		0.979533
1,100rpm at 5,000X	813	Image0004	1.47028e-06	5.48603e-08	1.13547		1.47028
1,100rpm at 5,000X	814	Image0004	1.51132e-06	4.66216e-08	2.50943		1.51132
1,100rpm at 5,000X	815	Image0004	1.37512e-06	4.51626e-07	2.0496		1.37512
1,100rpm at 5,000X	816	Image0004	1.53731e-06	7.6382e-08	2.62826		1.53731
1,100rpm at 5,000X	817	Image0004	2.4665e-06	3.68187e-07	2.25882		2.4665
1,100rpm at 5,000X	818	Image0004	1.9985e-06	4.545e-07	2.63349		1.9985
1,100rpm at 5,000X	819	Image0004	2.0539e-06	5.58922e-07	2.56741		2.0539
1,100rpm at 5,000X	820	Image0004	1.82408e-06	3.4273e-07	1.14439		1.82408
1,100rpm at 5,000X	821	Image0004	1.26339e-06	1.0504e-07	1.16047		1.26339
1,100rpm at 5,000X	822	Image0004	7.81301e-07	2.65235e-07	0.891461		0.781301
1,100rpm at 5,000X	823	Image0004	1.46324e-06	1.07901e-07	1.52245		1.46324
1,100rpm at 5,000X	824	Image0004	7.47766e-07	1.30307e-07	1.94345		0.747766
1,100rpm at 5,000X	825	Image0004	1.51987e-06	2.27415e-07	2.29236		1.51987
1,100rpm at 5,000X	826	Image0004	7.9829e-07	1.39924e-07	1.62891		0.79829
1,100rpm at 5,000X	827	Image0004	2.14369e-06	3.29307e-07	1.57955		2.14369
1,100rpm at 5,000X	828	Image0004	6.05014e-07	1.16181e-07	1.29431		0.605014
1,100rpm at 5,000X	829	Image0004	7.02865e-07	2.70276e-08	0.597029		0.702865
1,100rpm at 5,000X	830	Image0004	1.93151e-06	6.73344e-07	2.57274		1.93151
1,100rpm at 5,000X	832	Image0004	1.8395e-06	5.10379e-07	1.17879		1.8395
1,100rpm at 5,000X	833	Image0004	1.68027e-06	2.65896e-07	2.11582		1.68027
1,100rpm at 5,000X	834	Image0004	2.51175e-06	4.18296e-07	2.23105		2.51175
1,100rpm at 5,000X	835	Image0004	1.80683e-06	1.6267e-07	0.680518		1.80683
1,100rpm at 5,000X	836	Image0004	1.09393e-06	9.18074e-08	0.732944		1.09393
1,100rpm at 5,000X	837	Image0004	1.36135e-06	7.63687e-08	1.92112		1.36135
1,100rpm at 5,000X	838	Image0004	1.82166e-06	3.14094e-07	1.70725		1.82166
1,100rpm at 5,000X	839	Image0004	1.28114e-06	3.55664e-08	2.41543		1.28114
1,100rpm at 5,000X	840	Image0004	1.66977e-06	7.62078e-07	0.632728		1.66977
1,100rpm at 5,000X	841	Image0004	1.4861e-06	3.84439e-08	1.96605		1.4861
1,100rpm at 5,000X	842	Image0004	1.68735e-06	4.95862e-08	2.36067		1.68735
1,100rpm at 5,000X	843	Image0004	2.46961e-06	2.65221e-07	1.96215		2.46961
1,100rpm at 5,000X	844	Image0004	1.46611e-06	2.53738e-07	2.77768		1.46611
1,100rpm at 5,000X	845	Image0004	1.95602e-06	3.16305e-07	2.53729		1.95602
1,100rpm at 5,000X	846	Image0004	1.41765e-06	8.50387e-08	0.331162		1.41765
1,100rpm at 5,000X	847	Image0004	1.77534e-06	3.71709e-07	0.416097		1.77534
1,100rpm at 5,000X	848	Image0004	1.65351e-06	9.01555e-08	1.02953		1.65351
1,100rpm at 5,000X	849	Image0004	1.17185e-06	2.02938e-07	1.56377		1.17185
1,100rpm at 5,000X	850	Image0004	1.9416e-06	5.05609e-07	2.73761		1.9416
1,100rpm at 5,000X	851	Image0004	3.2297e-06	1.78007e-06	2.23427		3.2297
1,100rpm at 5,000X	852	Image0004	2.10031e-06	2.24459e-07	1.93007		2.10031
1,100rpm at 5,000X	853	Image0004	1.6893e-06	1.76878e-07	1.64412		1.6893
1,100rpm at 5,000X	854	Image0004	1.60361e-06	7.89626e-07	1.82064		1.60361
1,100rpm at 5,000X	855	Image0004	1.85223e-06	4.58325e-07	2.46752		1.85223
1,100rpm at 5,000X	856	Image0004	1.50768e-06	9.93383e-08	3.0191		1.50768
1,100rpm at 5,000X	857	Image0004	1.03313e-06	3.11979e-07	0.468358		1.03313
1,100rpm at 5,000X	858	Image0004	1.29512e-06	9.74492e-08	2.27456		1.29512
1,100rpm at 5,000X	859	Image0004	1.60046e-06	3.80833e-07	2.44289		1.60046
1,100rpm at 5,000X	860	Image0004	1.00532e-06	2.4583e-07	2.93078		1.00532
1,100rpm at 5,000X	861	Image0004	1.86068e-06	4.83401e-08	1.66756		1.86068
1,100rpm at 5,000X	862	Image0004	1.43769e-06	1.39095e-07	0.946624		1.43769
1,100rpm at 5,000X	863	Image0004	1.50296e-06	5.2097e-08	2.69816		1.50296
1,100rpm at 5,000X	864	Image0004	1.24382e-06	7.9552e-08	1.93596		1.24382
1,100rpm at 5,000X	865	Image0004	9.71926e-07	6.11613e-08	1.82492		0.971926
1,100rpm at 5,000X	866	Image0004	1.44284e-06	1.12589e-07	1.57106		1.44284
1,100rpm at 5,000X	867	Image0004	2.9411e-06	4.66313e-07	0.337706		2.9411
1,100rpm at 5,000X	868	Image0004	1.50423e-06	3.20033e-07	2.44388		1.50423
1,100rpm at 5,000X	869	Image0004	1.93067e-06	6.31807e-08	0.910715		1.93067
1,100rpm at 5,000X	870	Image0004	1.3096e-06	1.38524e-07	1.54059		1.3096
1,100rpm at 5,000X	871	Image0004	1.77919e-06	2.80376e-07	0.498434		1.77919
1,100rpm at 5,000X	872	Image0004	6.05014e-07	1.16181e-07	1.29431		0.605014
1,100rpm at 5,000X	873	Image0004	1.27769e-06	2.79493e-08	1.65232		1.27769
1,100rpm at 5,000X	874	Image0004	1.40119e-06	2.61305e-07	0.384169		1.40119
1,100rpm at 5,000X	875	Image0004	2.46628e-06	4.11261e-07	0.886072		2.46628
1,100rpm at 5,000X	876	Image0004	6.40445e-07	2.14025e-08	3.05601		0.640445
1,100rpm at 5,000X	877	Image0004	4.742e-07	2.6273e-07	0.099012		0.4742
1,100rpm at 5,000X	878	Image0004	1.56441e-06	6.11402e-08	2.93744		1.56441
1,100rpm at 5,000X	879	Image0004	2.0096e-06	2.95937e-07	1.36781		2.0096
1,100rpm at 5,000X	880	Image0004	1.95793e-06	3.90033e-07	1.14315		1.95793
1,100rpm at 5,000X	881	Image0004	2.32657e-06	1.51478e-07	2.17031		2.32657
1,100rpm at 5,000X	882	Image0004	1.36406e-06	1.17473e-07	0.0671821		1.36406
1,100rpm at 5,000X	883	Image0004	1.46186e-06	6.34846e-08	1.84013		1.46186
1,100rpm at 5,000X	884	Image0004	1.10258e-06	2.64939e-07	0.708667		1.10258
1,100rpm at 5,000X	885	Image0004	1.6229e-06	7.04473e-08	2.39272		1.6229
1,100rpm at 5,000X	887	Image0004	3.15141e-06	3.9887e-07	0.381978		3.15141
1,100rpm at 5,000X	888	Image0004	1.98672e-06	3.86296e-07	0.768275		1.98672
1,100rpm at 5,000X	889	Image0004	4.87592e-07	4.99798e-09	1.49722		0.487592
1,100rpm at 5,000X	890	Image0004	2.26647e-06	4.90223e-07	2.2928		2.26647
1,100rpm at 5,000X	891	Image0004	2.11373e-06	4.56708e-07	2.12146		2.11373
1,100rpm at 5,000X	892	Image0004	1.12853e-06	1.64038e-07	0.632539		1.12853
1,100rpm at 5,000X	893	Image0004	1.71525e-06	3.92209e-07	1.13851		1.71525
1,100rpm at 5,000X	894	Image0004	1.61939e-06	4.69025e-07	0.281735		1.61939
1,100rpm at 5,000X	895	Image0004	6.87761e-07	2.21216e-08	1.05683		0.687761
1,100rpm at 5,000X	896	Image0004	1.24155e-06	9.88269e-08	2.14097		1.24155
1,100rpm at 5,000X	898	Image0004	1.30002e-06	1.11609e-07	1.0146		1.30002
1,100rpm at 5,000X	899	Image0004	1.24564e-06	9.03544e-07	0.0169763		1.24564
1,100rpm at 5,000X	900	Image0004	2.82156e-06	9.23906e-07	2.41106		2.82156
1,100rpm at 5,000X	901	Image0004	1.07368e-06	1.74158e-07	1.82345		1.07368
1,100rpm at 5,000X	902	Image0004	1.52421e-06	2.29858e-07	1.78532		1.52421
1,100rpm at 5,000X	903	Image0004	1.45689e-06	8.91871e-08	1.82562		1.45689
1,100rpm at 5,000X	904	Image0004	2.52339e-06	1.12218e-07	0.760821		2.52339
1,100rpm at 5,000X	905	Image0004	1.94072e-06	1.82484e-07	2.40217		1.94072
1,100rpm at 5,000X	906	Image0004	1.10311e-06	1.26455e-07	1.38891		1.10311
1,100rpm at 5,000X	907	Image0004	1.86343e-06	8.13898e-08	1.15749		1.86343
1,100rpm at 5,000X	908	Image0004	4.99441e-07	2.66824e-07	2.38374		0.499441
1,100rpm at 5,000X	909	Image0004	1.81076e-06	1.84848e-07	2.39185		1.81076
1,100rpm at 5,000X	910	Image0004	1.31596e-06	1.14109e-07	1.2239		1.31596
1,100rpm at 5,000X	911	Image0004	9.73835e-07	1.78405e-07	2.5394		0.973835
1,100rpm at 5,000X	912	Image0004	2.16511e-06	5.66443e-08	0.973602		2.16511
1,100rpm at 5,000X	913	Image0004	1.65118e-06	3.87387e-07	1.53997		1.65118
1,100rpm at 5,000X	915	Image0004	1.72929e-06	1.77291e-08	2.31254		1.72929
1,100rpm at 5,000X	916	Image0004	2.97224e-06	1.26786e-07	0.391338		2.97224
1,100rpm at 5,000X	917	Image0004	1.23623e-06	5.84722e-08	2.98539		1.23623
1,100rpm at 5,000X	918	Image0004	1.84243e-06	1.51311e-07	2.45249		1.84243
1,100rpm at 5,000X	919	Image0004	2.55783e-06	3.93285e-07	0.263555		2.55783
1,100rpm at 5,000X	920	Image0004	2.01924e-06	1.58802e-07	2.08077		2.01924
1,100rpm at 5,000X	921	Image0004	1.61107e-06	4.52961e-07	2.65842		1.61107
1,100rpm at 5,000X	922	Image0004	1.54507e-06	1.68594e-07	2.0569		1.54507
1,100rpm at 5,000X	923	Image0004	1.89774e-06	3.62484e-07	2.61886		1.89774
1,100rpm at 5,000X	924	Image0004	2.0289e-06	2.10891e-07	0.881021		2.0289
1,100rpm at 5,000X	925	Image0004	1.94258e-06	6.71249e-07	0.586542		1.94258
1,100rpm at 5,000X	926	Image0004	1.91774e-06	3.44586e-07	2.45847		1.91774
1,100rpm at 5,000X	927	Image0004	1.346e-06	5.53721e-08	1.79558		1.346
1,100rpm at 5,000X	928	Image0004	1.8065e-06	1.34686e-07	0.918194		1.8065
1,100rpm at 5,000X	929	Image0004	1.80424e-06	1.18726e-07	2.13497		1.80424
1,100rpm at 5,000X	930	Image0004	1.68539e-06	2.73331e-07	1.3369		1.68539
1,100rpm at 5,000X	931	Image0004	1.91813e-06	2.62677e-07	1.16375		1.91813
1,100rpm at 5,000X	932	Image0004	1.5036e-06	4.53358e-08	0.550703		1.5036
1,100rpm at 5,000X	933	Image0004	2.14917e-06	1.83686e-07	2.14969		2.14917
1,100rpm at 5,000X	934	Image0004	3.13176e-06	8.94625e-07	2.40522		3.13176
1,100rpm at 5,000X	935	Image0004	2.74821e-06	5.86031e-07	0.727483		2.74821
1,100rpm at 5,000X	936	Image0004	1.67608e-06	5.11595e-07	2.71816		1.67608
1,100rpm at 5,000X	937	Image0004	1.51617e-06	2.23669e-07	1.39856		1.51617
1,100rpm at 5,000X	938	Image0004	2.6941e-06	7.15603e-07	0.658305		2.6941
1,100rpm at 5,000X	939	Image0004	1.03078e-06	4.47484e-08	0.786219		1.03078
1,100rpm at 5,000X	940	Image0004	1.38768e-06	4.03437e-08	0.639947		1.38768
1,100rpm at 5,000X	941	Image0004	1.60016e-06	3.76414e-07	2.44424		1.60016
1,100rpm at 5,000X	943	Image0004	1.72058e-06	9.53055e-08	2.55392		1.72058
1,100rpm at 5,000X	944	Image0004	1.59722e-06	1.39599e-07	1.43686		1.59722
1,100rpm at 5,000X	945	Image0004	1.61357e-06	7.87661e-08	2.34397		1.61357
1,100rpm at 5,000X	946	Image0004	2.49955e-06	3.34247e-07	2.34557		2.49955
1,100rpm at 5,000X	947	Image0004	2.30989e-06	1.13627e-07	0.979439		2.30989
1,100rpm at 5,000X	948	Image0004	1.47607e-06	9.9643e-08	2.45467		1.47607
1,100rpm at 5,000X	949	Image0004	1.33555e-06	3.91328e-07	2.63027		1.33555
1,100rpm at 5,000X	950	Image0004	1.25185e-06	8.79353e-08	1.43651		1.25185
1,100rpm at 5,000X	951	Image0004	1.99906e-06	2.25984e-07	2.09222		1.99906
1,100rpm at 5,000X	952	Image0004	1.03897e-06	6.66004e-07	2.56923		1.03897
1,100rpm at 5,000X	953	Image0004	2.07111e-06	3.82252e-07	0.406312		2.07111
1,100rpm at 5,000X	954	Image0004	7.10055e-07	1.0098e-08	1.20204		0.710055
1,100rpm at 5,000X	955	Image0004	2.1999e-06	1.21915e-07	0.992176		2.1999
1,100rpm at 5,000X	956	Image0004	1.13208e-06	1.04128e-07	0.932901		1.13208
1,100rpm at 5,000X	957	Image0004	1.53745e-06	7.83553e-08	1.34598		1.53745
1,100rpm at 5,000X	958	Image0004	9.80311e-07	6.57406e-08	1.95061		0.980311
1,100rpm at 5,000X	959	Image0004	1.37413e-06	6.54269e-08	2.36872		1.37413
1,100rpm at 5,000X	960	Image0004	1.77814e-06	3.28295e-07	0.844806		1.77814
1,100rpm at 5,000X	961	Image0004	1.7881e-06	1.73881e-07	0.654412		1.7881
1,100rpm at 5,000X	962	Image0004	1.59955e-06	1.01498e-07	2.75557		1.59955
1,100rpm at 5,000X	963	Image0004	1.2379e-06	7.05272e-08	1.4275		1.2379
1,100rpm at 5,000X	964	Image0004	1.23237e-06	7.11264e-08	1.49224		1.23237
1,100rpm at 5,000X	965	Image0004	1.52415e-06	4.59915e-08	2.89432		1.52415
1,100rpm at 5,000X	966	Image0004	1.08761e-06	2.0222e-08	2.60826		1.08761
1,100rpm at 5,000X	967	Image0004	1.94983e-06	5.87098e-08	2.18262		1.94983
1,100rpm at 5,000X	968	Image0004	1.22043e-06	6.96905e-08	3.00726		1.22043
1,100rpm at 5,000X	969	Image0004	1.34361e-06	1.82225e-07	1.08571		1.34361
1,100rpm at 5,000X	970	Image0004	1.66365e-06	3.03224e-07	1.62285		1.66365
1,100rpm at 5,000X	971	Image0004	1.90899e-06	2.0298e-07	0.980203		1.90899
1,100rpm at 5,000X	972	Image0004	1.17505e-06	4.14182e-08	1.41516		1.17505
1,100rpm at 5,000X	973	Image0004	1.65227e-06	2.49134e-07	0.38682		1.65227
1,100rpm at 5,000X	974	Image0004	1.19306e-06	5.41057e-08	1.05695		1.19306
1,100rpm at 5,000X	975	Image0004	2.00202e-06	1.61245e-07	1.60273		2.00202
1,100rpm at 5,000X	976	Image0004	1.7394e-06	4.32234e-07	2.41642		1.7394
1,100rpm at 5,000X	977	Image0004	1.29646e-06	9.8016e-08	1.51493		1.29646
1,100rpm at 5,000X	978	Image0004	2.25378e-06	5.10668e-07	0.714854		2.25378
1,100rpm at 5,000X	979	Image0004	1.79552e-06	5.33214e-08	0.747428		1.79552
1,100rpm at 5,000X	980	Image0004	1.35258e-06	7.04266e-08	2.68349		1.35258
1,100rpm at 5,000X	981	Image0004	6.73894e-07	9.81187e-08	2.69168		0.673894
1,100rpm at 5,000X	982	Image0004	1.23504e-06	8.48895e-08	2.66345		1.23504
1,100rpm at 5,000X	983	Image0004	1.57665e-06	5.50957e-08	2.93785		1.57665
1,100rpm at 5,000X	984	Image0004	1.85642e-06	4.73702e-07	0.524162		1.85642
1,100rpm at 5,000X	985	Image0004	1.72715e-06	2.61521e-07	0.412732		1.72715
1,100rpm at 5,000X	986	Image0004	2.13029e-06	3.25784e-08	1.03617		2.13029
1,100rpm at 5,000X	987	Image0004	1.28582e-06	8.9761e-08	0.927509		1.28582
1,100rpm at 5,000X	988	Image0004	2.45737e-06	4.73042e-07	2.6098		2.45737
1,100rpm at 5,000X	989	Image0004	1.74276e-06	3.21434e-07	2.796		1.74276
1,100rpm at 5,000X	990	Image0004	7.02635e-07	1.07674e-07	1.98549		0.702635
1,100rpm at 5,000X	991	Image0004	2.43074e-06	1.46839e-07	1.16211		2.43074
1,100rpm at 5,000X	992	Image0004	1.65003e-06	2.46829e-07	2.64332		1.65003
1,100rpm at 5,000X	993	Image0004	1.69191e-06	2.63006e-07	1.90612		1.69191
1,100rpm at 5,000X	994	Image0004	1.5481e-06	2.40526e-07	2.31224		1.5481
1,100rpm at 5,000X	995	Image0004	2.08784e-06	3.35556e-07	2.69639		2.08784
1,100rpm at 5,000X	996	Image0004	1.39198e-06	6.2039e-08	1.93485		1.39198
1,100rpm at 5,000X	997	Image0004	1.42163e-06	1.15781e-07	2.0366		1.42163
1,100rpm at 5,000X	998	Image0004	1.7881e-06	1.73881e-07	0.654412		1.7881
1,100rpm at 5,000X	999	Image0004	2.0121e-06	1.7351e-07	1.59647		2.0121
1,100rpm at 5,000X	1000	Image0004	1.21518e-06	4.07142e-08	1.10646		1.21518
1,100rpm at 5,000X	1001	Image0004	1.78762e-06	3.62507e-08	0.821491		1.78762
1,100rpm at 5,000X	1002	Image0004	1.02636e-06	5.25964e-08	1.3948		1.02636
1,100rpm at 5,000X	1003	Image0004	1.5019e-06	1.54867e-07	0.677992		1.5019
1,100rpm at 5,000X	1004	Image0004	1.71179e-06	7.8891e-08	0.777061		1.71179
1,100rpm at 5,000X	1005	Image0004	7.52332e-07	5.10712e-08	0.436039		0.752332
1,100rpm at 5,000X	1006	Image0004	2.15274e-06	4.98066e-07	0.495226		2.15274
1,100rpm at 5,000X	1007	Image0004	1.73973e-06	2.40139e-07	2.34879		1.73973
1,100rpm at 5,000X	1009	Image0004	1.76633e-06	2.36802e-08	2.89538		1.76633
1,100rpm at 5,000X	1010	Image0004	9.73179e-07	6.80556e-08	2.92144		0.973179
1,100rpm at 5,000X	1011	Image0004	1.89124e-06	6.935e-07	0.201235		1.89124
1,100rpm at 5,000X	1012	Image0004	1.80696e-06	3.21436e-07	0.70829		1.80696
1,100rpm at 5,000X	1013	Image0004	1.68542e-06	2.03092e-07	0.261176		1.68542
1,100rpm at 5,000X	1014	Image0004	1.51158e-06	4.3753e-07	0.172018		1.51158
1,100rpm at 5,000X	1015	Image0004	2.49408e-06	3.70855e-07	0.54313		2.49408
1,100rpm at 5,000X	1016	Image0004	1.65689e-06	2.57852e-07	2.29757		1.65689
1,100rpm at 5,000X	1017	Image0004	1.09811e-06	3.8434e-08	2.63236		1.09811
1,100rpm at 5,000X	1018	Image0004	1.65159e-06	2.17935e-07	0.351985		1.65159
1,100rpm at 5,000X	1019	Image0004	1.95361e-06	3.24853e-07	0.426212		1.95361
1,100rpm at 5,000X	1020	Image0004	1.58458e-06	7.71238e-08	2.39165		1.58458
1,100rpm at 5,000X	1021	Image0004	2.13597e-06	1.41599e-07	1.04644		2.13597
1,100rpm at 5,000X	1022	Image0004	8.39331e-07	1.83735e-07	0.945538		0.839331
1,100rpm at 5,000X	1023	Image0004	1.37482e-06	6.44771e-08	0.166458		1.37482
1,100rpm at 5,000X	1024	Image0004	2.06115e-06	2.2741e-07	1.86684		2.06115
1,100rpm at 5,000X	1025	Image0004	1.47871e-06	2.39216e-07	2.3358		1.47871
1,100rpm at 5,000X	1026	Image0004	1.34372e-06	3.87469e-07	0.699177		1.34372
1,100rpm at 5,000X	1027	Image0004	1.68275e-06	1.98702e-07	0.870239		1.68275
1,100rpm at 5,000X	1028	Image0004	1.17024e-06	2.56829e-07	0.753008		1.17024
1,100rpm at 5,000X	1029	Image0004	1.77428e-06	3.75345e-07	1.09525		1.77428
1,100rpm at 5,000X	1030	Image0004	1.0794e-06	1.48792e-07	2.52163		1.0794
1,100rpm at 5,000X	1031	Image0004	1.46287e-06	3.57248e-08	2.21261		1.46287
1,100rpm at 5,000X	1032	Image0004	1.99187e-06	5.12676e-08	1.88406		1.99187
1,100rpm at 5,000X	1033	Image0004	1.27125e-06	1.78353e-08	2.37155		1.27125
1,100rpm at 5,000X	1034	Image0004	1.55406e-06	7.08166e-08	2.33201		1.55406
1,100rpm at 5,000X	1035	Image0004	2.73385e-06	4.99747e-07	0.0743597		2.73385
1,100rpm at 5,000X	1036	Image0004	1.44437e-06	1.67678e-07	2.57402		1.44437
1,100rpm at 5,000X	1037	Image0004	1.47351e-06	4.45737e-08	1.98466		1.47351
1,100rpm at 5,000X	1038	Image0004	1.21269e-06	1.07551e-07	1.90548		1.21269
1,100rpm at 5,000X	1039	Image0004	1.96481e-06	4.49448e-07	0.750753		1.96481
1,100rpm at 5,000X	1040	Image0004	1.60012e-06	1.364e-07	0.492379		1.60012
1,100rpm at 5,000X	1041	Image0004	1.85328e-06	4.12487e-08	2.48058		1.85328
1,100rpm at 5,000X	1042	Image0004	1.68869e-06	1.72782e-07	0.539555		1.68869
1,100rpm at 5,000X	1043	Image0004	1.17185e-06	2.02938e-07	1.56377		1.17185
1,100rpm at 5,000X	1044	Image0004	2.25202e-06	5.39216e-07	0.775733		2.25202
1,100rpm at 5,000X	1045	Image0004	1.45845e-06	1.6484e-07	1.98272		1.45845
1,100rpm at 5,000X	1046	Image0004	2.09219e-06	2.64283e-07	1.90911		2.09219
1,100rpm at 5,000X	1047	Image0004	2.82568e-06	1.49972e-07	2.2897		2.82568
1,100rpm at 5,000X	1048	Image0004	1.214e-06	1.35546e-07	2.13371		1.214
1,100rpm at 5,000X	1049	Image0004	1.92899e-06	2.46207e-07	0.740357		1.92899
1,100rpm at 5,000X	1050	Image0004	1.42261e-06	2.44422e-07	1.66646		1.42261
1,100rpm at 5,000X	1051	Image0004	1.39814e-06	1.05903e-07	1.81923		1.39814
1,100rpm at 5,000X	1052	Image0004	1.59557e-06	8.10594e-08	0.07941		1.59557
1,100rpm at 5,000X	1053	Image0004	1.64531e-06	2.83518e-07	1.95979		1.64531
1,100rpm at 5,000X	1054	Image0004	1.518e-06	1.03648e-07	1.72725		1.518
1,100rpm at 5,000X	1055	Image0004	1.51329e-06	3.87366e-07	0.947915		1.51329
1,100rpm at 5,000X	1056	Image0004	1.52388e-06	1.12714e-07	0.432701		1.52388
1,100rpm at 5,000X	1057	Image0004	2.44198e-06	2.6837e-07	2.32272		2.44198
1,100rpm at 5,000X	1058	Image0004	1.51259e-06	4.41436e-08	0.69041		1.51259
1,100rpm at 5,000X	1059	Image0004	1.13174e-06	6.04807e-08	0.673748		1.13174
1,100rpm at 5,000X	1060	Image0004	1.40694e-06	5.54615e-08	1.67051		1.40694
1,100rpm at 5,000X	1061	Image0004	1.57479e-06	5.44915e-08	2.60569		1.57479
1,100rpm at 5,000X	1062	Image0004	2.14822e-06	1.03611e-07	0.967758		2.14822
1,100rpm at 5,000X	1063	Image0004	1.58264e-06	4.41388e-07	1.04806		1.58264
1,100rpm at 5,000X	1064	Image0004	1.34409e-06	1.46635e-07	2.53296		1.34409
1,100rpm at 5,000X	1065	Image0004	1.41886e-06	7.94119e-08	2.20947		1.41886
1,100rpm at 5,000X	1066	Image0004	1.42475e-06	6.62753e-08	0.60792		1.42475
1,100rpm at 5,000X	1067	Image0004	1.346e-06	1.86645e-07	2.82967		1.346
1,100rpm at 5,000X	1068	Image0004	1.70463e-06	1.23984e-07	2.32798		1.70463
1,100rpm at 5,000X	1069	Image0004	1.50653e-06	3.30324e-07	2.22363		1.50653
1,100rpm at 5,000X	1070	Image0004	2.0877e-06	3.81255e-07	2.0492		2.0877
1,100rpm at 5,000X	1071	Image0004	1.42584e-06	5.3316e-08	1.90908		1.42584
1,100rpm at 5,000X	1072	Image0004	1.32527e-06	2.52438e-07	0.675928		1.32527
1,100rpm at 5,000X	1073	Image0004	1.18552e-06	9.30384e-08	0.574095		1.18552
1,100rpm at 5,000X	1074	Image0004	2.41048e-06	2.12707e-07	1.46601		2.41048
1,100rpm at 5,000X	1075	Image0004	1.61197e-06	2.96447e-07	2.71822		1.61197
1,100rpm at 5,000X	1077	Image0004	1.45169e-06	2.70659e-07	0.592762		1.45169
1,100rpm at 5,000X	1078	Image0004	1.49025e-06	1.59759e-07	1.64674		1.49025
1,100rpm at 5,000X	1079	Image0004	2.50074e-06	3.9281e-07	2.30197		2.50074
1,100rpm at 5,000X	1080	Image0004	1.49243e-06	5.40461e-08	0.580512		1.49243
1,100rpm at 5,000X	1081	Image0004	1.10627e-06	5.65174e-08	0.226127		1.10627
1,100rpm at 5,000X	1082	Image0004	1.58522e-06	3.01945e-07	0.600882		1.58522
1,100rpm at 5,000X	1083	Image0004	1.54869e-06	1.2634e-07	2.68574		1.54869
1,100rpm at 5,000X	1084	Image0004	1.01316e-06	5.26927e-08	0.800863		1.01316
1,100rpm at 5,000X	1085	Image0004	8.17013e-07	2.81755e-08	0.0587376		0.817013
1,100rpm at 5,000X	1086	Image0004	1.29913e-06	1.11165e-07	2.04729		1.29913
1,100rpm at 5,000X	1087	Image0004	1.35031e-06	3.27196e-08	2.21164		1.35031
1,100rpm at 5,000X	1088	Image0004	1.02878e-06	2.03456e-07	2.25928		1.02878
1,100rpm at 5,000X	1089	Image0004	1.7998e-06	3.72749e-07	2.29455		1.7998
1,100rpm at 5,000X	1090	Image0004	9.82856e-07	2.85781e-08	2.32504		0.982856
1,100rpm at 5,000X	1091	Image0004	1.35062e-06	3.37766e-07	2.55526		1.35062
1,100rpm at 5,000X	1092	Image0004	7.34616e-07	6.7921e-08	2.04971		0.734616
1,100rpm at 5,000X	1093	Image0004	1.54752e-06	4.18761e-08	1.312		1.54752
1,100rpm at 5,000X	1094	Image0004	2.98825e-06	1.38234e-06	1.88382		2.98825
1,100rpm at 5,000X	1095	Image0004	1.93151e-06	6.37928e-08	2.18684		1.93151
1,100rpm at 5,000X	1096	Image0004	3.0813e-06	7.83041e-07	2.85992		3.0813
1,100rpm at 5,000X	1097	Image0004	1.63673e-06	2.6688e-07	3.09948		1.63673
1,100rpm at 5,000X	1098	Image0004	2.24766e-06	1.93169e-07	2.27264		2.24766
1,100rpm at 5,000X	1099	Image0004	1.00762e-06	2.22646e-07	1.47297		1.00762
1,100rpm at 5,000X	1100	Image0004	1.43831e-06	4.49918e-08	2.81898		1.43831
1,100rpm at 5,000X	1101	Image0004	1.16549e-06	5.48985e-07	2.54867		1.16549
1,100rpm at 5,000X	1102	Image0004	7.80751e-07	8.05599e-08	2.40772		0.780751
1,100rpm at 5,000X	1103	Image0004	7.67581e-07	1.94315e-07	2.40696		0.767581
1,100rpm at 5,000X	1104	Image0004	2.35374e-06	2.25933e-07	2.34298		2.35374
1,100rpm at 5,000X	1105	Image0004	1.64869e-06	5.73171e-08	2.05648		1.64869
1,100rpm at 5,000X	1106	Image0004	3.41342e-06	8.53761e-07	0.840058		3.41342
1,100rpm at 5,000X	1107	Image0004	1.41939e-06	4.17114e-08	1.63996		1.41939
1,100rpm at 5,000X	1108	Image0004	1.41093e-06	7.72676e-08	2.77478		1.41093
1,100rpm at 5,000X	1109	Image0004	1.80731e-06	8.82478e-08	2.65277		1.80731
1,100rpm at 5,000X	1110	Image0004	1.70505e-06	2.64161e-07	2.80142		1.70505
1,100rpm at 5,000X	1111	Image0004	2.2394e-06	4.49712e-07	0.307113		2.2394
1,100rpm at 5,000X	1112	Image0004	2.62982e-06	7.91115e-07	2.66422		2.62982
1,100rpm at 5,000X	1113	Image0004	2.06783e-06	3.43618e-07	2.7141		2.06783
1,100rpm at 5,000X	1114	Image0004	1.43858e-06	1.03209e-07	2.02178		1.43858
1,100rpm at 5,000X	1115	Image0004	1.33759e-06	5.53698e-08	2.18558		1.33759
1,100rpm at 5,000X	1116	Image0004	1.86276e-06	4.593e-07	0.570797		1.86276
1,100rpm at 5,000X	1117	Image0004	8.00025e-07	1.92546e-08	1.3802		0.800025
1,100rpm at 5,000X	1118	Image0004	1.67551e-06	2.33554e-07	2.16857		1.67551
1,100rpm at 5,000X	1119	Image0004	1.55752e-06	7.41334e-08	2.86177		1.55752
1,100rpm at 5,000X	1120	Image0004	1.00015e-06	6.08292e-08	0.322996		1.00015
1,100rpm at 5,000X	1121	Image0004	2.29587e-06	2.12784e-07	1.90068		2.29587
1,100rpm at 5,000X	1122	Image0004	1.09309e-06	1.85458e-08	1.73816		1.09309
1,100rpm at 5,000X	1123	Image0004	1.38662e-06	1.63232e-08	1.92766		1.38662
1,100rpm at 5,000X	1124	Image0004	1.7492e-06	4.55252e-07	1.81527		1.7492
1,100rpm at 5,000X	1125	Image0004	1.71049e-06	2.95526e-07	2.30225		1.71049
1,100rpm at 5,000X	1126	Image0004	1.51493e-06	4.79809e-07	1.47664		1.51493
1,100rpm at 5,000X	1127	Image0004	1.30449e-06	2.26357e-07	2.06212		1.30449
1,100rpm at 5,000X	1128	Image0004	1.46447e-06	5.86181e-08	2.75555		1.46447
1,100rpm at 5,000X	1129	Image0004	1.19191e-06	3.0952e-07	1.65368		1.19191
1,100rpm at 5,000X	1130	Image0004	1.97463e-06	4.62019e-07	0.587167		1.97463
1,100rpm at 5,000X	1131	Image0004	2.09061e-06	8.40737e-08	1.11226		2.09061
1,100rpm at 5,000X	1132	Image0004	2.91666e-06	2.97053e-07	0.106888		2.91666
1,100rpm at 5,000X	1133	Image0004	2.89808e-06	1.70781e-07	0.251058		2.89808
1,100rpm at 5,000X	1134	Image0004	1.72578e-06	1.72987e-07	0.503543		1.72578
1,100rpm at 5,000X	1135	Image0004	7.02356e-07	1.56974e-07	0.855797		0.702356
1,100rpm at 5,000X	1136	Image0004	1.69904e-06	5.98808e-08	1.2025		1.69904
1,100rpm at 5,000X	1137	Image0004	1.37101e-06	8.50345e-08	1.51809		1.37101
1,100rpm at 5,000X	1138	Image0004	7.37422e-07	4.29929e-08	2.89466		0.737422
1,100rpm at 5,000X	1139	Image0004	1.56041e-06	7.27588e-08	3.02528		1.56041
1,100rpm at 5,000X	1140	Image0004	1.02411e-06	4.16119e-08	0.750446		1.02411
1,100rpm at 5,000X	1141	Image0004	1.74841e-06	5.75719e-08	1.22821		1.74841
1,100rpm at 5,000X	1142	Image0004	1.59141e-06	2.49981e-07	0.639733		1.59141
1,100rpm at 5,000X	1143	Image0004	2.44636e-06	3.98667e-07	0.749137		2.44636
1,100rpm at 5,000X	1144	Image0004	1.82248e-06	1.09789e-07	0.710802		1.82248
1,100rpm at 5,000X	1145	Image0004	2.38423e-06	3.16903e-07	0.618912		2.38423
1,100rpm at 5,000X	1146	Image0004	5.35185e-07	1.26686e-07	1.08344		0.535185
1,100rpm at 5,000X	1147	Image0004	2.31708e-06	3.67118e-07	0.921206		2.31708
1,100rpm at 5,000X	1148	Image0004	2.10918e-06	6.02499e-08	1.05949		2.10918
1,100rpm at 5,000X	1149	Image0004	1.74077e-06	6.70206e-07	0.960473		1.74077
1,100rpm at 5,000X	1150	Image0004	2.04633e-06	1.31383e-07	1.80995		2.04633
1,100rpm at 5,000X	1151	Image0004	9.69949e-07	4.51845e-08	2.80348		0.969949
1,100rpm at 5,000X	1152	Image0004	1.37129e-06	5.22186e-08	2.05587		1.37129
1,100rpm at 5,000X	1153	Image0004	1.64697e-06	8.75531e-08	0.703979		1.64697
1,100rpm at 5,000X	1154	Image0004	1.46679e-06	2.39069e-07	1.50939		1.46679
1,100rpm at 5,000X	1155	Image0004	2.11864e-06	9.87746e-07	1.51072		2.11864
1,100rpm at 5,000X	1156	Image0004	2.19646e-06	7.02479e-08	1.10371		2.19646
1,100rpm at 5,000X	1157	Image0004	1.60513e-06	2.97024e-07	0.430267		1.60513
1,100rpm at 5,000X	1158	Image0004	1.54889e-06	3.46187e-07	1.81887		1.54889
1,100rpm at 5,000X	1159	Image0004	1.85574e-06	6.85539e-07	2.47294		1.85574
1,100rpm at 5,000X	1160	Image0004	2.47276e-06	4.2688e-07	0.989386		2.47276
1,100rpm at 5,000X	1161	Image0004	1.11987e-06	1.02605e-07	1.08659		1.11987
1,100rpm at 5,000X	1162	Image0004	1.62695e-06	2.52328e-07	1.86339		1.62695
1,100rpm at 5,000X	1163	Image0004	1.42012e-06	7.88574e-08	2.19707		1.42012
1,100rpm at 5,000X	1164	Image0004	1.49284e-06	2.9335e-07	2.52253		1.49284
1,100rpm at 5,000X	1165	Image0004	2.29155e-06	5.30166e-07	2.30396		2.29155
1,100rpm at 5,000X	1166	Image0004	9.09995e-07	1.07267e-07	1.04653		0.909995
1,100rpm at 5,000X	1167	Image0004	2.23302e-06	8.64911e-08	2.29193		2.23302
1,100rpm at 5,000X	1168	Image0004	1.13443e-06	6.98233e-08	2.57421		1.13443
1,100rpm at 5,000X	1169	Image0004	2.78064e-06	7.4328e-07	2.95493		2.78064
1,100rpm at 5,000X	1170	Image0004	1.5261e-06	6.56965e-08	0.0207486		1.5261
1,100rpm at 5,000X	1171	Image0004	1.29135e-06	1.09952e-07	2.96579		1.29135
1,100rpm at 5,000X	1172	Image0004	1.90723e-06	2.20159e-07	1.73006		1.90723
1,100rpm at 5,000X	1173	Image0004	1.71595e-06	8.17754e-08	0.542231		1.71595
1,100rpm at 5,000X	1174	Image0004	2.36882e-06	4.96136e-07	0.822881		2.36882
1,100rpm at 5,000X	1175	Image0004	1.73001e-06	2.74604e-07	0.836647		1.73001
1,100rpm at 5,000X	1176	Image0004	9.66593e-07	2.32084e-07	0.943882		0.966593
1,100rpm at 5,000X	1177	Image0004	1.87286e-06	4.79735e-07	1.85061		1.87286
1,100rpm at 5,000X	1178	Image0004	2.14206e-06	2.14072e-07	0.988762		2.14206
1,100rpm at 5,000X	1179	Image0004	2.22617e-06	6.42613e-07	0.230024		2.22617
1,100rpm at 5,000X	1180	Image0004	1.26464e-06	3.46427e-07	0.371514		1.26464
1,100rpm at 5,000X	1181	Image0004	1.91306e-06	5.37934e-07	1.60298		1.91306
1,100rpm at 5,000X	1182	Image0004	6.24374e-07	2.05334e-07	2.91827		0.624374
1,100rpm at 5,000X	1183	Image0004	1.77801e-06	7.57008e-08	0.815888		1.77801
1,100rpm at 5,000X	1184	Image0004	1.30171e-06	3.22286e-07	0.872917		1.30171
1,100rpm at 5,000X	1185	Image0004	2.14805e-06	6.38351e-07	2.33668		2.14805
1,100rpm at 5,000X	1186	Image0004	1.65735e-06	1.12349e-07	2.35195		1.65735
1,100rpm at 5,000X	1187	Image0004	2.04176e-06	4.49719e-07	2.56334		2.04176
1,100rpm at 5,000X	1188	Image0004	1.64005e-06	5.96404e-07	0.136936		1.64005
1,100rpm at 5,000X	1189	Image0004	8.92497e-07	1.91961e-08	1.84469		0.892497
1,100rpm at 5,000X	1190	Image0004	1.42247e-06	5.14314e-07	0.246584		1.42247
1,100rpm at 5,000X	1191	Image0004	1.53553e-06	2.08864e-07	2.95574		1.53553
1,100rpm at 5,000X	1192	Image0004	1.73937e-06	2.56666e-07	2.25159		1.73937
1,100rpm at 5,000X	1193	Image0004	2.29811e-06	1.39429e-07	1.03628		2.29811
1,100rpm at 5,000X	1194	Image0004	1.69807e-06	2.49408e-07	2.98225		1.69807
1,100rpm at 5,000X	1195	Image0004	1.90689e-06	1.07201e-07	2.6951		1.90689
1,100rpm at 5,000X	1196	Image0004	1.47059e-06	2.48222e-07	0.545203		1.47059
1,100rpm at 5,000X	1197	Image0004	1.85531e-06	2.2355e-07	1.6647		1.85531
1,100rpm at 5,000X	1198	Image0004	1.38534e-06	4.40635e-07	2.23868		1.38534
1,100rpm at 5,000X	1199	Image0004	1.99488e-06	7.19238e-08	2.9118		1.99488
1,100rpm at 5,000X	1200	Image0004	2.01591e-06	4.69754e-07	2.76178		2.01591
1,100rpm at 5,000X	1201	Image0004	2.00594e-06	4.50072e-07	1.02715		2.00594
1,100rpm at 5,000X	1202	Image0004	1.27903e-06	4.76167e-07	2.49209		1.27903
1,100rpm at 5,000X	1203	Image0004	1.86139e-06	2.26638e-07	2.62933		1.86139
1,100rpm at 5,000X	1204	Image0004	1.81508e-06	3.75823e-07	0.719965		1.81508
1,100rpm at 5,000X	1205	Image0004	7.67105e-07	5.72309e-08	0.999698		0.767105
1,100rpm at 5,000X	1206	Image0004	1.62234e-06	5.41195e-08	2.28457		1.62234
1,100rpm at 5,000X	1207	Image0004	1.27167e-06	4.623e-07	0.984896		1.27167
1,100rpm at 5,000X	1208	Image0004	1.5082e-06	3.76443e-07	0.884967		1.5082
1,100rpm at 5,000X	1209	Image0004	2.10899e-06	1.21708e-07	2.16149		2.10899
1,100rpm at 5,000X	1210	Image0004	3.20891e-06	5.19599e-07	0.439397		3.20891
1,100rpm at 5,000X	1211	Image0004	1.42741e-06	3.66713e-08	0.624178		1.42741
1,100rpm at 5,000X	1212	Image0004	8.13242e-07	1.28305e-07	1.43833		0.813242
1,100rpm at 5,000X	1213	Image0004	2.23379e-06	5.88949e-07	0.84643		2.23379
1,100rpm at 5,000X	1214	Image0004	1.4649e-06	6.85788e-08	1.55111		1.4649
1,100rpm at 5,000X	1215	Image0004	1.50401e-06	1.29136e-07	0.413221		1.50401
1,100rpm at 5,000X	1216	Image0004	9.23186e-07	3.45695e-08	0.772449		0.923186
1,100rpm at 5,000X	1218	Image0004	1.81334e-06	5.8867e-08	0.557947		1.81334
1,100rpm at 5,000X	1219	Image0004	1.68627e-06	7.52527e-08	2.52147		1.68627
1,100rpm at 5,000X	1220	Image0004	1.41281e-06	6.99759e-08	1.81658		1.41281
1,100rpm at 5,000X	1221	Image0004	1.90704e-06	2.94377e-07	2.57228		1.90704
1,100rpm at 5,000X	1222	Image0004	1.49076e-06	2.66099e-08	2.46475		1.49076
1,100rpm at 5,000X	1223	Image0004	1.61913e-06	4.35507e-08	2.69704		1.61913
1,100rpm at 5,000X	1224	Image0004	2.42488e-06	3.60546e-07	2.7009		2.42488
1,100rpm at 5,000X	1225	Image0004	1.60317e-06	6.19596e-08	0.967564		1.60317
1,100rpm at 5,000X	1226	Image0004	1.96751e-06	4.60571e-07	2.78353		1.96751
1,100rpm at 5,000X	1227	Image0004	1.09784e-06	2.01507e-07	2.90106		1.09784
1,100rpm at 5,000X	1228	Image0004	2.18218e-06	2.26682e-07	0.707144		2.18218
1,100rpm at 5,000X	1229	Image0004	2.1907e-06	2.07624e-07	0.884532		2.1907
1,100rpm at 5,000X	1230	Image0004	2.37292e-06	6.73903e-07	0.913896		2.37292
1,100rpm at 5,000X	1231	Image0004	1.56101e-06	7.5451e-08	2.37975		1.56101
1,100rpm at 5,000X	1232	Image0004	1.79347e-06	2.16117e-07	2.48476		1.79347
1,100rpm at 5,000X	1233	Image0004	1.34679e-06	3.03139e-07	2.32297		1.34679
1,100rpm at 5,000X	1234	Image0004	1.67519e-06	3.05517e-07	2.21327		1.67519
1,100rpm at 5,000X	1235	Image0004	1.89032e-06	5.04895e-08	0.737662		1.89032
1,100rpm at 5,000X	1236	Image0004	7.03223e-07	5.16822e-08	1.25494		0.703223
1,100rpm at 5,000X	1237	Image0004	1.57911e-06	2.067e-07	2.86532		1.57911
1,100rpm at 5,000X	1238	Image0004	1.61939e-06	4.69025e-07	0.281735		1.61939
1,100rpm at 5,000X	1239	Image0004	7.35772e-07	1.50996e-07	0.39755		0.735772
1,100rpm at 5,000X	1240	Image0004	1.38574e-06	6.57263e-08	0.179508		1.38574
1,100rpm at 5,000X	1241	Image0004	1.24378e-06	2.93137e-07	1.68751		1.24378
1,100rpm at 5,000X	1242	Image0004	1.24685e-06	9.01932e-08	2.38291		1.24685
1,100rpm at 5,000X	1243	Image0004	1.82438e-06	1.726e-07	0.435716		1.82438
1,100rpm at 5,000X	1244	Image0004	1.75248e-06	4.26073e-08	2.51936		1.75248
1,100rpm at 5,000X	1245	Image0004	1.34883e-06	6.80347e-08	1.97041		1.34883
1,100rpm at 5,000X	1246	Image0004	1.74458e-06	4.74503e-07	0.922235		1.74458
1,100rpm at 5,000X	1247	Image0004	2.39401e-06	8.99111e-07	2.97071		2.39401
1,100rpm at 5,000X	1248	Image0004	1.89656e-06	2.20392e-07	2.18702		1.89656
1,100rpm at 5,000X	1250	Image0004	1.29603e-06	1.78497e-07	0.832471		1.29603
1,100rpm at 5,000X	1251	Image0004	1.70557e-06	1.58294e-07	2.77115		1.70557
1,100rpm at 5,000X	1252	Image0004	1.87822e-06	1.78733e-07	2.22459		1.87822
1,100rpm at 5,000X	1253	Image0004	1.59568e-06	5.53281e-08	2.13668		1.59568
1,100rpm at 5,000X	1254	Image0004	2.40162e-06	3.71912e-07	2.21265		2.40162
1,100rpm at 5,000X	1255	Image0004	2.79365e-06	5.93418e-07	0.691136		2.79365
1,100rpm at 5,000X	1256	Image0004	5.27106e-07	2.95597e-07	1.68629		0.527106
1,100rpm at 5,000X	1257	Image0004	6.92635e-07	2.23103e-08	1.59486		0.692635
1,100rpm at 5,000X	1258	Image0004	1.81208e-06	3.4936e-08	1.68009		1.81208
1,100rpm at 5,000X	1259	Image0004	2.10263e-06	9.92121e-07	2.47835		2.10263
1,100rpm at 5,000X	1260	Image0004	1.22533e-06	3.77336e-07	0.213552		1.22533
1,100rpm at 5,000X	1261	Image0004	1.77861e-06	1.08646e-07	2.48335		1.77861
1,100rpm at 5,000X	1262	Image0004	1.03463e-06	6.78252e-08	0.829462		1.03463
1,100rpm at 5,000X	1263	Image0004	1.34081e-06	3.26898e-07	2.55797		1.34081
1,100rpm at 5,000X	1264	Image0004	1.49944e-06	1.72378e-07	2.68131		1.49944
1,100rpm at 5,000X	1265	Image0004	1.75585e-06	5.80063e-08	0.778357		1.75585
1,100rpm at 5,000X	1266	Image0004	1.29466e-06	6.92713e-08	1.92897		1.29466
1,100rpm at 5,000X	1267	Image0004	1.66475e-06	1.46812e-07	2.38463		1.66475
1,100rpm at 5,000X	1268	Image0004	1.55295e-06	2.80216e-07	0.558949		1.55295
1,100rpm at 5,000X	1269	Image0004	1.81879e-06	4.668e-07	0.749151		1.81879
1,100rpm at 5,000X	1270	Image0004	1.51275e-06	1.25163e-07	2.82453		1.51275
1,100rpm at 5,000X	1271	Image0004	2.76201e-06	6.38434e-07	0.723295		2.76201
1,100rpm at 5,000X	1272	Image0004	1.73816e-06	3.6337e-07	2.16825		1.73816
1,100rpm at 5,000X	1273	Image0004	2.49753e-06	7.48969e-07	2.45426		2.49753
1,100rpm at 5,000X	1274	Image0004	1.68555e-06	1.01865e-07	0.798081		1.68555
1,100rpm at 5,000X	1275	Image0004	1.17185e-06	2.02938e-07	1.56377		1.17185
1,100rpm at 5,000X	1276	Image0004	1.37575e-06	8.32016e-08	1.8636		1.37575
1,100rpm at 5,000X	1277	Image0004	1.24309e-06	1.73949e-07	1.83549		1.24309
1,100rpm at 5,000X	1278	Image0004	8.22886e-07	1.19554e-07	0.374995		0.822886
1,100rpm at 5,000X	1279	Image0004	1.81228e-06	7.3917e-08	0.731154		1.81228
1,100rpm at 5,000X	1280	Image0004	1.85223e-06	4.58325e-07	2.46752		1.85223
1,100rpm at 5,000X	1281	Image0004	1.92044e-06	1.7355e-07	2.23171		1.92044
1,100rpm at 5,000X	1282	Image0004	1.04654e-06	3.49242e-07	0.515826		1.04654
1,100rpm at 5,000X	1283	Image0004	1.65553e-06	3.77744e-08	2.31571		1.65553
1,100rpm at 5,000X	1284	Image0004	1.63561e-06	8.55757e-08	2.5584		1.63561
1,100rpm at 5,000X	1285	Image0004	1.29747e-06	3.11137e-07	0.477584		1.29747
1,100rpm at 5,000X	1286	Image0004	1.75196e-06	7.14874e-08	0.723999		1.75196
1,100rpm at 5,000X	1287	Image0004	1.60535e-06	6.9416e-07	2.48578		1.60535
1,100rpm at 5,000X	1288	Image0004	1.77288e-06	5.64523e-08	0.737845		1.77288
1,100rpm at 5,000X	1289	Image0004	9.55815e-07	3.40884e-08	1.60578		0.955815
1,100rpm at 5,000X	1290	Image0004	1.52624e-06	3.91951e-07	0.298703		1.52624
1,100rpm at 5,000X	1291	Image0004	1.3984e-06	3.18356e-07	0.888435		1.3984
1,100rpm at 5,000X	1292	Image0004	7.52332e-07	5.10712e-08	0.436039		0.752332
1,100rpm at 5,000X	1293	Image0004	6.82538e-07	1.09227e-07	3.10586		0.682538
1,100rpm at 5,000X	1294	Image0004	2.42747e-06	3.27159e-07	2.25603		2.42747
1,100rpm at 5,000X	1295	Image0004	2.20132e-06	4.03353e-07	2.57843		2.20132
1,100rpm at 5,000X	1296	Image0004	1.75585e-06	3.62607e-07	2.4896		1.75585
1,100rpm at 5,000X	1297	Image0004	2.34851e-06	5.03223e-07	1.04942		2.34851
1,100rpm at 5,000X	1298	Image0004	1.0895e-06	3.74904e-07	2.45561		1.0895
1,100rpm at 5,000X	1299	Image0004	1.60462e-06	4.34831e-07	2.08895		1.60462
1,100rpm at 5,000X	1300	Image0004	2.68351e-06	9.8547e-07	0.967452		2.68351
1,100rpm at 5,000X	1301	Image0004	1.46665e-06	1.179e-07	0.907467		1.46665
1,100rpm at 5,000X	1302	Image0004	1.49763e-06	2.84674e-07	2.92242		1.49763
1,100rpm at 5,000X	1303	Image0004	1.61461e-06	4.08277e-07	2.95145		1.61461
1,100rpm at 5,000X	1304	Image0004	1.94822e-06	2.83347e-07	1.84393		1.94822
1,100rpm at 5,000X	1305	Image0004	2.31914e-06	6.17754e-08	2.22718		2.31914
1,100rpm at 5,000X	1306	Image0004	8.20047e-07	6.22035e-08	1.741		0.820047
1,100rpm at 5,000X	1307	Image0004	7.52332e-07	5.10712e-08	0.436039		0.752332
1,100rpm at 5,000X	1308	Image0004	1.69813e-06	1.02739e-07	2.84173		1.69813
1,100rpm at 5,000X	1309	Image0004	7.54471e-07	1.23859e-07	1.59522		0.754471
1,100rpm at 5,000X	1310	Image0004	4.93938e-07	1.83553e-07	1.50865		0.493938
1,100rpm at 5,000X	1311	Image0004	1.92201e-06	4.44546e-07	1.91699		1.92201
1,100rpm at 5,000X	1312	Image0004	1.89737e-06	1.28102e-07	2.00023		1.89737
1,100rpm at 5,000X	1313	Image0004	1.60727e-06	7.51694e-08	2.34057		1.60727
1,100rpm at 5,000X	1314	Image0004	1.74272e-06	3.0424e-07	2.86422		1.74272
1,100rpm at 5,000X	1315	Image0004	1.27158e-06	6.61883e-08	1.40367		1.27158
1,100rpm at 5,000X	1316	Image0004	1.15577e-06	1.47975e-07	2.11842		1.15577
1,100rpm at 5,000X	1317	Image0004	1.46593e-06	6.60046e-08	0.73839		1.46593
1,100rpm at 5,000X	1318	Image0004	1.681e-06	2.07051e-07	1.85053		1.681
1,100rpm at 5,000X	1319	Image0004	1.81124e-06	1.24538e-07	0.424104		1.81124
1,100rpm at 5,000X	1320	Image0004	1.79356e-06	5.41783e-07	0.654668		1.79356
1,100rpm at 5,000X	1321	Image0004	1.7181e-06	3.20179e-07	1.71246		1.7181
1,100rpm at 5,000X	1322	Image0004	1.55091e-06	1.92053e-07	1.83756		1.55091
1,100rpm at 5,000X	1323	Image0004	1.74414e-06	3.67521e-07	2.28448		1.74414
1,100rpm at 5,000X	1324	Image0004	2.44511e-06	3.20847e-07	0.889331		2.44511
1,100rpm at 5,000X	1325	Image0004	5.05256e-07	6.43665e-08	2.07493		0.505256
1,100rpm at 5,000X	1326	Image0004	7.8113e-07	3.80111e-08	1.63242		0.78113
1,100rpm at 5,000X	1327	Image0004	1.05731e-06	4.70376e-08	0.806138		1.05731
1,100rpm at 5,000X	1328	Image0004	1.13026e-06	5.45965e-07	2.01792		1.13026
1,100rpm at 5,000X	1329	Image0004	1.42159e-06	5.3273e-07	2.83585		1.42159
1,100rpm at 5,000X	1330	Image0004	9.93348e-07	3.74488e-08	1.61124		0.993348
1,100rpm at 5,000X	1331	Image0004	1.80081e-06	5.68041e-08	2.33908		1.80081
1,100rpm at 5,000X	1332	Image0004	9.34609e-07	1.22787e-07	2.78169		0.934609
1,100rpm at 5,000X	1333	Image0004	1.06593e-06	2.41274e-07	2.00477		1.06593
1,100rpm at 5,000X	1334	Image0004	1.11953e-06	4.93921e-08	2.25873		1.11953
1,100rpm at 5,000X	1335	Image0004	1.43828e-06	2.39951e-08	0.664823		1.43828
1,100rpm at 5,000X	1336	Image0004	1.47908e-06	2.90083e-07	0.821067		1.47908
1,100rpm at 5,000X	1337	Image0004	1.06186e-06	3.60431e-07	1.90421		1.06186
1,100rpm at 5,000X	1338	Image0004	1.38894e-06	2.09766e-08	1.99498		1.38894
1,100rpm at 5,000X	1339	Image0004	2.66939e-06	5.59414e-07	0.242233		2.66939
1,100rpm at 5,000X	1340	Image0004	9.90279e-07	5.88044e-08	0.230134		0.990279
1,100rpm at 5,000X	1341	Image0004	2.83687e-06	6.24698e-07	0.621009		2.83687
1,100rpm at 5,000X	1342	Image0004	9.79533e-07	1.37451e-07	1.87245		0.979533
1,100rpm at 5,000X	1343	Image0004	9.26312e-07	7.23582e-08	0.384247		0.926312
1,100rpm at 5,000X	1344	Image0004	1.40659e-06	1.04198e-07	1.5254		1.40659
1,100rpm at 5,000X	1345	Image0004	2.38721e-06	5.4317e-07	0.443421		2.38721
1,100rpm at 5,000X	1346	Image0004	1.66259e-06	2.20116e-07	0.800753		1.66259
1,100rpm at 5,000X	1347	Image0004	2.65479e-06	2.01967e-07	2.46571		2.65479
1,100rpm at 5,000X	1348	Image0004	2.15917e-06	7.40243e-08	1.04144		2.15917
1,100rpm at 5,000X	1349	Image0004	1.35709e-06	1.07047e-07	2.07343		1.35709
1,100rpm at 5,000X	1350	Image0004	1.12196e-06	2.573e-08	0.243798		1.12196
1,100rpm at 5,000X	1351	Image0004	1.68481e-06	2.01382e-07	0.273251		1.68481
1,100rpm at 5,000X	1352	Image0004	2.1214e-06	3.34374e-07	1.54517		2.1214
1,100rpm at 5,000X	1353	Image0004	1.69444e-06	2.0686e-07	1.7461		1.69444
1,100rpm at 5,000X	1354	Image0004	1.44874e-06	2.70223e-07	0.633906		1.44874
1,100rpm at 5,000X	1355	Image0004	1.84692e-06	2.99337e-07	2.57238		1.84692
1,100rpm at 5,000X	1356	Image0004	8.26601e-07	5.49628e-08	0.48267		0.826601
1,100rpm at 5,000X	1357	Image0004	1.435e-06	1.10213e-07	1.71016		1.435
1,100rpm at 5,000X	1358	Image0004	1.47136e-06	1.81215e-07	0.366849		1.47136
1,100rpm at 5,000X	1359	Image0004	1.24793e-06	2.1269e-07	2.61078		1.24793
1,100rpm at 5,000X	1360	Image0004	1.20298e-06	1.36121e-07	1.26981		1.20298
1,100rpm at 5,000X	1361	Image0004	1.57243e-06	3.19477e-07	0.626847		1.57243
1,100rpm at 5,000X	1362	Image0004	1.55995e-06	2.77121e-07	0.653028		1.55995
1,100rpm at 5,000X	1363	Image0004	1.74809e-06	4.29004e-07	1.97497		1.74809
1,100rpm at 5,000X	1364	Image0004	1.21125e-06	2.62806e-07	1.99278		1.21125
1,100rpm at 5,000X	1365	Image0004	1.66813e-06	6.3633e-08	2.62646		1.66813
1,100rpm at 5,000X	1366	Image0004	1.16846e-06	5.38797e-08	1.0896		1.16846
1,100rpm at 5,000X	1367	Image0004	2.50626e-06	3.88977e-07	1.87598		2.50626
1,100rpm at 5,000X	1368	Image0004	1.89e-06	2.62222e-07	2.85377		1.89
1,100rpm at 5,000X	1369	Image0004	1.6795e-06	5.37362e-08	1.70666		1.6795
1,100rpm at 5,000X	1370	Image0004	1.21782e-06	1.18764e-07	1.84975		1.21782
1,100rpm at 5,000X	1371	Image0004	1.9851e-06	3.07463e-07	1.18751		1.9851
1,100rpm at 5,000X	1372	Image0004	2.77748e-06	2.62126e-07	0.272038		2.77748
1,100rpm at 5,000X	1373	Image0004	1.3984e-06	3.18356e-07	0.888435		1.3984
1,100rpm at 5,000X	1374	Image0004	1.17601e-06	4.79606e-07	2.80579		1.17601
1,100rpm at 5,000X	1375	Image0004	7.123e-07	7.63582e-08	2.93844		0.7123
1,100rpm at 5,000X	1376	Image0004	1.65453e-06	5.85413e-07	2.11505		1.65453
1,100rpm at 5,000X	1377	Image0004	1.31476e-06	1.15466e-07	1.97373		1.31476
1,100rpm at 5,000X	1378	Image0004	1.29996e-06	4.33899e-08	1.8275		1.29996
1,100rpm at 5,000X	1379	Image0004	1.20224e-06	3.75593e-07	0.165186		1.20224
1,100rpm at 5,000X	1380	Image0004	9.66016e-07	4.37509e-08	0.535188		0.966016
1,100rpm at 5,000X	1381	Image0004	1.20856e-06	2.47383e-07	0.739347		1.20856
1,100rpm at 5,000X	1382	Image0004	2.0828e-06	4.53931e-07	2.61215		2.0828
1,100rpm at 5,000X	1383	Image0004	1.66298e-06	4.15977e-07	2.8573		1.66298
1,100rpm at 5,000X	1384	Image0004	2.19496e-06	1.4e-07	0.64107		2.19496
1,100rpm at 5,000X	1385	Image0004	1.27167e-06	4.623e-07	0.984896		1.27167
1,100rpm at 5,000X	1386	Image0004	2.19149e-06	4.89593e-07	2.72888		2.19149
1,100rpm at 5,000X	1387	Image0004	1.59397e-06	2.87944e-07	0.478742		1.59397
1,100rpm at 5,000X	1388	Image0004	1.4206e-06	1.54283e-07	2.11182		1.4206
1,100rpm at 5,000X	1389	Image0004	1.94043e-06	4.23114e-08	0.453844		1.94043
1,100rpm at 5,000X	1390	Image0004	1.78898e-06	8.75898e-08	2.54035		1.78898
1,100rpm at 5,000X	1391	Image0004	1.90017e-06	5.89504e-07	1.04263		1.90017
1,100rpm at 5,000X	1392	Image0004	4.85704e-07	7.37538e-08	0.491227		0.485704
1,100rpm at 5,000X	1393	Image0004	7.78629e-07	2.53253e-07	0.66541		0.778629
1,100rpm at 5,000X	1394	Image0004	5.83026e-07	2.05958e-07	2.02661		0.583026
1,100rpm at 5,000X	1395	Image0004	1.47609e-06	8.53756e-08	2.44084		1.47609
1,100rpm at 5,000X	1396	Image0004	1.57243e-06	1.94247e-07	0.471742		1.57243
1,100rpm at 5,000X	1397	Image0004	1.66892e-06	6.58802e-08	0.020072		1.66892
1,100rpm at 5,000X	1398	Image0004	7.81301e-07	2.65235e-07	0.891461		0.781301
1,100rpm at 5,000X	1399	Image0004	1.16846e-06	5.38797e-08	1.0896		1.16846
1,100rpm at 5,000X	1400	Image0004	2.57682e-06	6.8376e-07	0.498627		2.57682
1,100rpm at 5,000X	1401	Image0004	1.8057e-06	4.46243e-07	0.0863626		1.8057
1,100rpm at 5,000X	1402	Image0004	2.09994e-06	5.38012e-07	1.08342		2.09994
1,100rpm at 5,000X	1403	Image0004	1.14969e-06	6.0904e-08	0.811408		1.14969
1,100rpm at 5,000X	1404	Image0004	1.61969e-06	3.6575e-07	2.33051		1.61969
1,100rpm at 5,000X	1405	Image0004	8.07964e-07	1.82215e-07	0.561448		0.807964
1,100rpm at 5,000X	1406	Image0004	1.4514e-06	1.9452e-07	2.65535		1.4514
1,100rpm at 5,000X	1407	Image0004	1.43472e-06	4.50548e-08	2.16085		1.43472
1,100rpm at 5,000X	1408	Image0004	8.16317e-07	1.00572e-07	2.06536		0.816317
1,100rpm at 5,000X	1409	Image0004	8.53248e-07	6.59909e-08	1.6992		0.853248
1,100rpm at 5,000X	1410	Image0004	1.96064e-06	1.66879e-07	0.714449		1.96064
1,100rpm at 5,000X	1411	Image0004	2.51062e-06	4.14232e-07	0.849032		2.51062
1,100rpm at 5,000X	1412	Image0004	2.02748e-06	7.41653e-07	2.61794		2.02748
1,100rpm at 5,000X	1413	Image0004	1.43134e-06	9.55413e-08	2.52183		1.43134
1,100rpm at 5,000X	1414	Image0004	1.99092e-06	3.87692e-07	0.686515		1.99092
1,100rpm at 5,000X	1415	Image0004	1.10413e-06	3.25675e-08	1.43302		1.10413
1,100rpm at 5,000X	1416	Image0004	1.13442e-06	4.17457e-07	2.50234		1.13442
1,100rpm at 5,000X	1417	Image0004	1.77818e-06	4.72085e-07	2.22996		1.77818
1,100rpm at 5,000X	1418	Image0004	1.74414e-06	3.67521e-07	2.28448		1.74414
1,100rpm at 5,000X	1419	Image0004	1.59617e-06	9.27781e-08	0.557793		1.59617
1,100rpm at 5,000X	1420	Image0004	2.00173e-06	4.03249e-07	0.898206		2.00173
1,100rpm at 5,000X	1421	Image0004	2.63668e-06	6.29606e-07	2.07706		2.63668
1,100rpm at 5,000X	1422	Image0004	1.75668e-06	3.37289e-08	2.53005		1.75668
1,100rpm at 5,000X	1423	Image0004	1.49009e-06	2.33395e-07	1.42672		1.49009
1,100rpm at 5,000X	1424	Image0004	2.72303e-06	1.34433e-06	0.142576		2.72303
1,100rpm at 5,000X	1425	Image0004	1.54561e-06	2.05227e-07	2.28303		1.54561
1,100rpm at 5,000X	1426	Image0004	2.48985e-06	3.20512e-07	1.24177		2.48985
1,100rpm at 5,000X	1427	Image0004	1.5594e-06	1.49625e-07	2.50462		1.5594
1,100rpm at 5,000X	1428	Image0004	1.07559e-06	3.65007e-08	1.38992		1.07559
1,100rpm at 5,000X	1429	Image0004	1.96487e-06	7.096e-07	0.503332		1.96487
1,100rpm at 5,000X	1430	Image0004	6.35472e-07	1.60062e-07	2.24988		0.635472
1,100rpm at 5,000X	1431	Image0004	1.99646e-06	3.17613e-07	2.48856		1.99646
1,100rpm at 5,000X	1432	Image0004	1.34283e-06	1.90287e-07	0.534254		1.34283
1,100rpm at 5,000X	1433	Image0004	2.28521e-06	1.33601e-07	2.29329		2.28521
1,100rpm at 5,000X	1434	Image0004	1.50023e-06	1.66048e-07	0.674162		1.50023
1,100rpm at 5,000X	1435	Image0004	2.99548e-06	9.5171e-07	1.1499		2.99548
1,100rpm at 5,000X	1436	Image0004	2.06605e-06	2.99e-07	0.265367		2.06605
1,100rpm at 5,000X	1437	Image0004	1.22813e-06	4.50042e-08	2.46933		1.22813
1,100rpm at 5,000X	1438	Image0004	5.59895e-07	3.45167e-07	1.55093		0.559895
1,100rpm at 5,000X	1439	Image0004	1.2261e-06	5.54013e-08	2.37689		1.2261
1,100rpm at 5,000X	1440	Image0004	1.27058e-06	4.11598e-07	1.19516		1.27058
1,100rpm at 5,000X	1441	Image0002	1.15142e-06	1.8242e-07	2.54701		1.15142
1,100rpm at 5,000X	1442	Image0002	1.49281e-06	5.06621e-08	0.85093		1.49281
1,100rpm at 5,000X	1443	Image0002	5.27674e-07	1.41043e-07	2.87768		0.527674
1,100rpm at 5,000X	1444	Image0002	6.81257e-07	8.75521e-08	0.241119		0.681257
1,100rpm at 5,000X	1445	Image0002	1.62356e-06	3.35474e-08	3.09932		1.62356
1,100rpm at 5,000X	1446	Image0002	1.94197e-06	1.84117e-07	2.26816		1.94197
1,100rpm at 5,000X	1447	Image0002	1.04364e-06	6.51195e-08	2.37743		1.04364
1,100rpm at 5,000X	1448	Image0002	1.10618e-06	2.30491e-08	1.1678		1.10618
1,100rpm at 5,000X	1449	Image0002	1.14826e-06	7.83797e-08	0.527979		1.14826
1,100rpm at 5,000X	1450	Image0002	7.69304e-07	4.19916e-08	2.62055		0.769304
1,100rpm at 5,000X	1451	Image0002	1.39757e-06	9.48374e-07	2.7356		1.39757
1,100rpm at 5,000X	1452	Image0002	1.42924e-06	1.07013e-07	1.11223		1.42924
1,100rpm at 5,000X	1453	Image0002	2.13024e-06	1.43555e-07	0.82996		2.13024
1,100rpm at 5,000X	1454	Image0002	2.51357e-06	3.07233e-07	0.843799		2.51357
1,100rpm at 5,000X	1455	Image0002	7.60986e-07	6.12556e-08	2.78244		0.760986
1,100rpm at 5,000X	1456	Image0002	1.7794e-06	4.26205e-08	0.743464		1.7794
1,100rpm at 5,000X	1457	Image0002	1.29243e-06	2.51414e-07	1.4402		1.29243
1,100rpm at 5,000X	1458	Image0002	1.45896e-06	8.50696e-08	2.75828		1.45896
1,100rpm at 5,000X	1459	Image0002	1.46633e-06	6.03817e-08	2.28536		1.46633
1,100rpm at 5,000X	1460	Image0002	1.2511e-06	4.35405e-08	1.07383		1.2511
1,100rpm at 5,000X	1461	Image0002	1.56223e-06	2.22443e-07	2.03469		1.56223
1,100rpm at 5,000X	1462	Image0002	1.34198e-06	1.84098e-07	2.96752		1.34198
1,100rpm at 5,000X	1463	Image0002	1.18675e-06	8.04495e-08	3.0056		1.18675
1,100rpm at 5,000X	1464	Image0002	1.25738e-06	5.45848e-08	1.20705		1.25738
1,100rpm at 5,000X	1465	Image0002	1.73713e-06	3.50728e-07	2.91337		1.73713
1,100rpm at 5,000X	1466	Image0002	1.97287e-06	6.53512e-07	0.435684		1.97287
1,100rpm at 5,000X	1467	Image0002	1.75982e-06	4.35188e-07	2.30463		1.75982
1,100rpm at 5,000X	1468	Image0002	2.38873e-06	1.26429e-06	2.22913		2.38873
1,100rpm at 5,000X	1469	Image0002	1.80999e-06	5.42846e-08	2.28028		1.80999
1,100rpm at 5,000X	1470	Image0002	8.4627e-07	5.48477e-08	1.06977		0.84627
1,100rpm at 5,000X	1471	Image0002	1.04494e-06	5.97519e-08	2.75773		1.04494
1,100rpm at 5,000X	1472	Image0002	1.3467e-06	1.9902e-07	2.86446		1.3467
1,100rpm at 5,000X	1473	Image0002	2.20855e-06	3.10856e-07	2.89368		2.20855
1,100rpm at 5,000X	1474	Image0002	1.90082e-06	3.94378e-07	1.45598		1.90082
1,100rpm at 5,000X	1475	Image0002	1.0407e-06	4.80717e-08	1.28492		1.0407
1,100rpm at 5,000X	1476	Image0002	2.79367e-06	5.81298e-07	2.69609		2.79367
1,100rpm at 5,000X	1477	Image0002	1.72562e-06	3.84905e-07	2.93352		1.72562
1,100rpm at 5,000X	1478	Image0002	1.86565e-06	5.25172e-08	1.59479		1.86565
1,100rpm at 5,000X	1479	Image0002	1.46724e-06	1.6948e-07	2.9678		1.46724
1,100rpm at 5,000X	1480	Image0002	8.18258e-07	3.10961e-08	2.70086		0.818258
1,100rpm at 5,000X	1481	Image0002	3.16314e-06	3.73612e-07	0.151735		3.16314
1,100rpm at 5,000X	1482	Image0002	1.03956e-06	5.30186e-08	0.147781		1.03956
1,100rpm at 5,000X	1483	Image0002	1.95613e-06	1.91866e-07	2.66228		1.95613
1,100rpm at 5,000X	1484	Image0002	1.19511e-06	6.37042e-08	2.84003		1.19511
1,100rpm at 5,000X	1485	Image0002	1.75297e-06	8.03933e-08	1.74902		1.75297
1,100rpm at 5,000X	1487	Image0002	1.31339e-06	4.03842e-08	1.31293		1.31339
1,100rpm at 5,000X	1488	Image0002	1.50246e-06	2.55391e-07	2.53734		1.50246
1,100rpm at 5,000X	1489	Image0002	1.16602e-06	6.55148e-08	0.0173984		1.16602
1,100rpm at 5,000X	1490	Image0002	2.4613e-06	9.8948e-07	2.70678		2.4613
1,100rpm at 5,000X	1491	Image0002	2.04111e-06	1.80219e-07	2.61067		2.04111
1,100rpm at 5,000X	1492	Image0002	7.11803e-07	1.17683e-07	0.823105		0.711803
1,100rpm at 5,000X	1493	Image0002	1.24074e-06	3.1943e-07	2.39715		1.24074
1,100rpm at 5,000X	1495	Image0002	7.23603e-07	2.29459e-08	0.341421		0.723603
1,100rpm at 5,000X	1496	Image0002	1.69756e-06	8.21542e-08	2.57898		1.69756
1,100rpm at 5,000X	1497	Image0002	1.68197e-06	3.25886e-07	0.873369		1.68197
1,100rpm at 5,000X	1498	Image0002	9.53889e-07	5.76754e-08	0.371145		0.953889
1,100rpm at 5,000X	1499	Image0002	1.68115e-06	1.8265e-07	0.355158		1.68115
1,100rpm at 5,000X	1500	Image0002	2.12333e-06	3.21636e-07	0.702308		2.12333
1,100rpm at 5,000X	1501	Image0002	7.90719e-07	3.82969e-08	2.98478		0.790719
1,100rpm at 5,000X	1502	Image0002	1.05794e-06	2.91974e-08	1.59131		1.05794
1,100rpm at 5,000X	1503	Image0002	1.85002e-06	6.31837e-08	2.13473		1.85002
1,100rpm at 5,000X	1504	Image0002	2.50304e-06	6.9175e-07	0.43859		2.50304
1,100rpm at 5,000X	1505	Image0002	1.01323e-06	2.5343e-07	2.81757		1.01323
1,100rpm at 5,000X	1506	Image0002	1.99017e-06	1.34809e-07	2.57737		1.99017
1,100rpm at 5,000X	1507	Image0002	1.64916e-06	7.05758e-08	0.552643		1.64916
1,100rpm at 5,000X	1508	Image0002	1.54851e-06	5.33837e-08	2.05631		1.54851
1,100rpm at 5,000X	1509	Image0002	1.61607e-06	1.99373e-07	2.30297		1.61607
1,100rpm at 5,000X	1510	Image0002	2.18813e-06	1.35902e-07	1.2601		2.18813
1,100rpm at 5,000X	1511	Image0002	1.96874e-06	4.54955e-07	2.83516		1.96874
1,100rpm at 5,000X	1512	Image0002	9.25722e-07	4.10139e-07	2.51988		0.925722
1,100rpm at 5,000X	1513	Image0002	1.41797e-06	7.2694e-08	2.81536		1.41797
1,100rpm at 5,000X	1514	Image0002	4.09145e-07	5.62277e-08	2.19953		0.409145
1,100rpm at 5,000X	1515	Image0002	1.22881e-06	3.0554e-08	3.02484		1.22881
1,100rpm at 5,000X	1516	Image0002	1.36959e-06	1.75712e-07	0.694439		1.36959
1,100rpm at 5,000X	1517	Image0002	1.11963e-06	2.51801e-07	1.82224		1.11963
1,100rpm at 5,000X	1518	Image0002	1.18797e-06	3.72026e-07	0.827207		1.18797
1,100rpm at 5,000X	1519	Image0002	1.52811e-06	4.83337e-08	2.66572		1.52811
1,100rpm at 5,000X	1520	Image0002	5.98582e-07	1.7753e-07	2.74911		0.598582
1,100rpm at 5,000X	1521	Image0002	1.18763e-06	7.51139e-08	2.89032		1.18763
1,100rpm at 5,000X	1522	Image0002	1.86316e-06	3.62446e-08	3.0383		1.86316
1,100rpm at 5,000X	1523	Image0002	1.44421e-06	2.4836e-07	3.07148		1.44421
1,100rpm at 5,000X	1524	Image0002	2.18673e-06	9.38365e-07	0.825563		2.18673
1,100rpm at 5,000X	1525	Image0002	2.39295e-06	7.60958e-08	1.31837		2.39295
1,100rpm at 5,000X	1526	Image0002	2.97422e-06	3.09622e-07	0.877134		2.97422
1,100rpm at 5,000X	1527	Image0002	1.29905e-06	2.33754e-07	2.73294		1.29905
1,100rpm at 5,000X	1528	Image0002	3.27214e-06	1.15746e-06	2.64317		3.27214
1,100rpm at 5,000X	1529	Image0002	2.47578e-06	2.64712e-07	1.0765		2.47578
1,100rpm at 5,000X	1530	Image0002	1.86236e-06	6.38202e-08	2.3009		1.86236
1,100rpm at 5,000X	1531	Image0002	1.47119e-06	2.25226e-07	1.3021		1.47119
1,100rpm at 5,000X	1532	Image0002	2.03642e-06	9.09119e-08	0.705571		2.03642
1,100rpm at 5,000X	1533	Image0002	1.51835e-06	5.82569e-08	2.78305		1.51835
1,100rpm at 5,000X	1534	Image0002	1.78232e-06	7.938e-08	1.74091		1.78232
1,100rpm at 5,000X	1535	Image0002	1.92831e-06	1.09577e-07	1.55334		1.92831
1,100rpm at 5,000X	1536	Image0002	7.21369e-07	4.50834e-08	0.143278		0.721369
1,100rpm at 5,000X	1537	Image0002	1.85522e-06	2.82301e-07	2.12134		1.85522
1,100rpm at 5,000X	1538	Image0002	1.95218e-06	7.04118e-08	1.59863		1.95218
1,100rpm at 5,000X	1539	Image0002	7.33082e-07	3.12131e-07	2.37177		0.733082
1,100rpm at 5,000X	1540	Image0002	1.78061e-06	9.57164e-08	1.86717		1.78061
1,100rpm at 5,000X	1541	Image0002	1.33203e-06	1.43566e-07	0.289987		1.33203
1,100rpm at 5,000X	1542	Image0002	2.49786e-06	4.56742e-07	0.929692		2.49786
1,100rpm at 5,000X	1543	Image0002	7.30801e-07	3.70862e-08	1.58958		0.730801
1,100rpm at 5,000X	1544	Image0002	3.021e-06	1.64751e-07	0.3803		3.021
1,100rpm at 5,000X	1545	Image0002	1.64883e-06	3.98523e-07	0.281272		1.64883
1,100rpm at 5,000X	1546	Image0002	1.87547e-06	3.5034e-07	1.76884		1.87547
1,100rpm at 5,000X	1547	Image0002	2.11563e-06	2.402e-07	2.82013		2.11563
1,100rpm at 5,000X	1548	Image0002	1.50449e-06	4.05469e-07	2.39393		1.50449
1,100rpm at 5,000X	1549	Image0002	1.27087e-06	2.0867e-07	0.159115		1.27087
1,100rpm at 5,000X	1550	Image0002	1.18307e-06	5.51515e-08	1.22326		1.18307
1,100rpm at 5,000X	1551	Image0002	2.46366e-06	7.76501e-08	1.26409		2.46366
1,100rpm at 5,000X	1552	Image0002	1.03631e-06	2.46925e-07	2.93364		1.03631
1,100rpm at 5,000X	1553	Image0002	1.29905e-06	2.33754e-07	2.73294		1.29905
1,100rpm at 5,000X	1554	Image0002	1.40509e-06	2.53703e-07	2.1077		1.40509
1,100rpm at 5,000X	1555	Image0002	1.42702e-06	2.79851e-07	0.458786		1.42702
1,100rpm at 5,000X	1556	Image0002	8.09106e-07	1.95792e-07	2.36097		0.809106
1,100rpm at 5,000X	1557	Image0002	1.27248e-06	2.09463e-07	2.58924		1.27248
1,100rpm at 5,000X	1558	Image0002	1.90869e-06	7.75836e-08	2.86798		1.90869
1,100rpm at 5,000X	1559	Image0002	7.62839e-07	1.45655e-07	0.543962		0.762839
1,100rpm at 5,000X	1560	Image0002	2.05989e-06	3.00341e-07	1.72631		2.05989
1,100rpm at 5,000X	1561	Image0002	2.07606e-06	4.81806e-08	0.881665		2.07606
1,100rpm at 5,000X	1562	Image0002	1.57384e-06	4.12671e-07	2.53767		1.57384
1,100rpm at 5,000X	1563	Image0002	1.42672e-06	1.75736e-07	0.914674		1.42672
1,100rpm at 5,000X	1564	Image0002	1.73325e-06	1.93428e-07	2.38013		1.73325
1,100rpm at 5,000X	1565	Image0002	6.21652e-07	1.78873e-08	0.117182		0.621652
1,100rpm at 5,000X	1566	Image0002	2.13289e-06	2.18217e-07	1.94399		2.13289
1,100rpm at 5,000X	1567	Image0002	1.29197e-06	1.49494e-07	0.134385		1.29197
1,100rpm at 5,000X	1568	Image0002	1.14024e-06	7.5879e-08	3.07671		1.14024
1,100rpm at 5,000X	1569	Image0002	1.70072e-06	1.92077e-07	2.35635		1.70072
1,100rpm at 5,000X	1570	Image0002	2.69802e-06	9.97501e-07	2.16837		2.69802
1,100rpm at 5,000X	1571	Image0002	1.30339e-06	2.59455e-08	1.43463		1.30339
1,100rpm at 5,000X	1572	Image0002	1.59811e-06	1.46179e-07	0.687221		1.59811
1,100rpm at 5,000X	1573	Image0002	1.97976e-06	5.51548e-08	1.92011		1.97976
1,100rpm at 5,000X	1574	Image0002	1.39534e-06	2.09565e-07	2.77961		1.39534
1,100rpm at 5,000X	1575	Image0002	2.51689e-06	8.6098e-08	0.96688		2.51689
1,100rpm at 5,000X	1576	Image0002	1.27818e-06	1.14397e-07	2.9911		1.27818
1,100rpm at 5,000X	1577	Image0002	1.1271e-06	3.83984e-08	2.4167		1.1271
1,100rpm at 5,000X	1578	Image0002	1.31181e-06	3.56082e-07	3.05427		1.31181
1,100rpm at 5,000X	1579	Image0002	1.79393e-06	3.41026e-08	2.29325		1.79393
1,100rpm at 5,000X	1580	Image0002	6.74161e-07	9.26105e-08	0.736196		0.674161
1,100rpm at 5,000X	1581	Image0002	1.67432e-06	4.30147e-07	2.82129		1.67432
1,100rpm at 5,000X	1582	Image0002	1.85793e-06	3.2149e-07	2.31752		1.85793
1,100rpm at 5,000X	1583	Image0002	3.00106e-06	1.53099e-06	0.562175		3.00106
1,100rpm at 5,000X	1584	Image0002	1.5094e-06	7.44786e-08	2.81348		1.5094
1,100rpm at 5,000X	1585	Image0002	7.03861e-07	1.9775e-07	0.141655		0.703861
1,100rpm at 5,000X	1586	Image0002	1.45157e-06	4.93368e-08	2.93118		1.45157
1,100rpm at 5,000X	1587	Image0002	1.75018e-06	2.59584e-07	1.48474		1.75018
1,100rpm at 5,000X	1588	Image0002	1.22885e-06	7.44593e-07	0.815012		1.22885
1,100rpm at 5,000X	1589	Image0002	7.37132e-07	3.93562e-08	0.68889		0.737132
1,100rpm at 5,000X	1590	Image0002	1.68286e-06	4.94403e-08	1.56927		1.68286
1,100rpm at 5,000X	1591	Image0002	1.48349e-06	1.36707e-07	1.28533		1.48349
1,100rpm at 5,000X	1592	Image0002	1.59825e-06	2.17689e-07	2.73192		1.59825
1,100rpm at 5,000X	1593	Image0002	1.34366e-06	3.19192e-07	2.68288		1.34366
1,100rpm at 5,000X	1594	Image0002	3.10566e-06	8.00355e-07	2.55654		3.10566
1,100rpm at 5,000X	1595	Image0002	1.15443e-06	4.43827e-07	2.65572		1.15443
1,100rpm at 5,000X	1596	Image0002	8.97178e-07	1.23803e-07	0.957197		0.897178
1,100rpm at 5,000X	1597	Image0002	1.88822e-06	5.35122e-08	2.69862		1.88822
1,100rpm at 5,000X	1598	Image0002	1.26878e-06	4.64195e-07	0.368049		1.26878
1,100rpm at 5,000X	1599	Image0002	1.24645e-06	4.03591e-08	1.15646		1.24645
1,100rpm at 5,000X	1600	Image0002	1.19688e-06	4.33815e-08	3.08458		1.19688
1,100rpm at 5,000X	1601	Image0002	1.35751e-06	7.52788e-08	0.899498		1.35751
1,100rpm at 5,000X	1602	Image0002	8.64302e-07	5.34591e-08	0.363432		0.864302
1,100rpm at 5,000X	1603	Image0002	1.16574e-06	2.46835e-08	2.98542		1.16574
1,100rpm at 5,000X	1604	Image0002	1.77205e-06	6.10553e-07	1.93939		1.77205
1,100rpm at 5,000X	1605	Image0002	1.87455e-06	3.64243e-08	1.64168		1.87455
1,100rpm at 5,000X	1606	Image0002	1.29507e-06	1.11823e-07	2.86982		1.29507
1,100rpm at 5,000X	1607	Image0002	9.9815e-07	3.30829e-08	1.54618		0.99815
1,100rpm at 5,000X	1608	Image0002	2.00841e-06	5.15379e-07	0.727649		2.00841
1,100rpm at 5,000X	1609	Image0002	1.15991e-06	9.7017e-08	3.01741		1.15991
1,100rpm at 5,000X	1610	Image0002	1.28184e-06	2.69209e-07	0.121606		1.28184
1,100rpm at 5,000X	1611	Image0002	8.94927e-07	1.77011e-07	0.802296		0.894927
1,100rpm at 5,000X	1612	Image0002	6.13023e-07	1.83194e-07	0.899786		0.613023
1,100rpm at 5,000X	1613	Image0002	1.38964e-06	2.15752e-07	1.43327		1.38964
1,100rpm at 5,000X	1614	Image0002	1.69873e-06	1.18634e-07	1.44082		1.69873
1,100rpm at 5,000X	1615	Image0002	2.28187e-06	3.50893e-07	0.962137		2.28187
1,100rpm at 5,000X	1616	Image0002	8.28102e-07	4.53718e-08	2.69755		0.828102
1,100rpm at 5,000X	1617	Image0002	1.97256e-06	1.01561e-07	0.898957		1.97256
1,100rpm at 5,000X	1618	Image0002	1.07361e-06	8.96156e-08	2.25822		1.07361
1,100rpm at 5,000X	1619	Image0002	1.65818e-06	3.86573e-07	1.62544		1.65818
1,100rpm at 5,000X	1620	Image0002	1.77892e-06	5.63383e-07	1.62429		1.77892
1,100rpm at 5,000X	1621	Image0002	9.68652e-07	3.28508e-07	0.697835		0.968652
1,100rpm at 5,000X	1622	Image0002	1.6987e-06	2.94178e-07	1.1778		1.6987
1,100rpm at 5,000X	1623	Image0002	1.79482e-06	5.3117e-07	1.43929		1.79482
1,100rpm at 5,000X	1624	Image0002	1.43512e-06	1.89577e-07	1.56939		1.43512
1,100rpm at 5,000X	1625	Image0002	2.26404e-06	2.31193e-07	0.960646		2.26404
1,100rpm at 5,000X	1626	Image0002	6.96547e-07	1.23323e-08	2.96059		0.696547
1,100rpm at 5,000X	1627	Image0002	2.85613e-06	7.09421e-07	2.37193		2.85613
1,100rpm at 5,000X	1628	Image0002	1.78059e-06	8.72091e-08	1.71217		1.78059
1,100rpm at 5,000X	1629	Image0002	9.18612e-07	4.92329e-08	1.54776		0.918612
1,100rpm at 5,000X	1630	Image0002	2.24351e-06	1.1579e-07	0.900624		2.24351
1,100rpm at 5,000X	1631	Image0002	2.95729e-06	4.85152e-07	2.56095		2.95729
1,100rpm at 5,000X	1632	Image0002	2.12575e-06	1.18272e-06	3.03948		2.12575
1,100rpm at 5,000X	1633	Image0002	1.58894e-06	6.51905e-08	0.108647		1.58894
1,100rpm at 5,000X	1634	Image0002	2.01849e-06	5.20029e-07	1.74603		2.01849
1,100rpm at 5,000X	1635	Image0002	7.73093e-07	1.53209e-07	2.60691		0.773093
1,100rpm at 5,000X	1636	Image0002	8.80818e-07	5.60222e-08	2.70829		0.880818
1,100rpm at 5,000X	1637	Image0002	1.18459e-06	5.25418e-08	1.21555		1.18459
1,100rpm at 5,000X	1639	Image0002	1.7968e-06	3.49274e-07	2.55517		1.7968
1,100rpm at 5,000X	1640	Image0002	9.22952e-07	2.37679e-08	2.31807		0.922952
1,100rpm at 5,000X	1641	Image0002	7.1804e-07	1.69352e-08	1.48628		0.71804
1,100rpm at 5,000X	1642	Image0002	2.46223e-06	6.93529e-07	0.224878		2.46223
1,100rpm at 5,000X	1643	Image0002	2.7208e-06	4.96505e-07	0.61315		2.7208
1,100rpm at 5,000X	1644	Image0002	3.27047e-06	1.27072e-06	1.07796		3.27047
1,100rpm at 5,000X	1645	Image0002	5.96916e-07	8.93262e-08	0.713785		0.596916
1,100rpm at 5,000X	1646	Image0002	7.37092e-07	8.0119e-08	1.22176		0.737092
1,100rpm at 5,000X	1647	Image0002	8.19029e-07	1.50269e-07	1.53526		0.819029
1,100rpm at 5,000X	1648	Image0002	1.01002e-06	4.92047e-08	1.28351		1.01002
1,100rpm at 5,000X	1649	Image0002	9.79118e-07	1.76025e-07	2.87478		0.979118
1,100rpm at 5,000X	1650	Image0002	1.82741e-06	5.01685e-08	2.64154		1.82741
1,100rpm at 5,000X	1651	Image0002	2.09046e-06	5.20797e-07	0.132769		2.09046
1,100rpm at 5,000X	1652	Image0002	1.57825e-06	6.83058e-07	3.13301		1.57825
1,100rpm at 5,000X	1653	Image0002	1.18747e-06	4.70369e-07	0.686493		1.18747
1,100rpm at 5,000X	1654	Image0002	8.70265e-07	1.75973e-07	2.04161		0.870265
1,100rpm at 5,000X	1655	Image0002	1.9323e-06	6.01999e-08	2.6434		1.9323
1,100rpm at 5,000X	1656	Image0002	1.53152e-06	6.74978e-07	0.608591		1.53152
1,100rpm at 5,000X	1658	Image0002	1.60552e-06	3.87358e-07	1.04366		1.60552
1,100rpm at 5,000X	1659	Image0002	1.02056e-06	2.81028e-08	2.83639		1.02056
1,100rpm at 5,000X	1660	Image0002	1.61659e-06	2.21509e-07	2.72338		1.61659
1,100rpm at 5,000X	1661	Image0002	1.75122e-06	4.25704e-07	1.65133		1.75122
1,100rpm at 5,000X	1662	Image0002	1.14069e-06	8.49964e-08	3.11801		1.14069
1,100rpm at 5,000X	1663	Image0002	1.82333e-06	2.79441e-07	2.61324		1.82333
1,100rpm at 5,000X	1664	Image0002	6.65849e-07	1.38929e-07	1.13722		0.665849
1,100rpm at 5,000X	1665	Image0002	3.50737e-07	1.64869e-07	1.79237		0.350737
1,100rpm at 5,000X	1666	Image0002	1.70881e-06	3.56201e-07	0.636721		1.70881
1,100rpm at 5,000X	1668	Image0002	1.80129e-06	3.0678e-07	1.08756		1.80129
1,100rpm at 5,000X	1669	Image0002	1.19258e-06	1.0463e-07	0.631232		1.19258
1,100rpm at 5,000X	1670	Image0002	7.57612e-07	5.47364e-08	1.88912		0.757612
1,100rpm at 5,000X	1671	Image0002	1.43273e-06	5.77003e-07	2.08255		1.43273
1,100rpm at 5,000X	1672	Image0002	1.27116e-06	1.2385e-07	1.38399		1.27116
1,100rpm at 5,000X	1673	Image0002	5.05863e-07	5.48952e-08	0.121698		0.505863
1,100rpm at 5,000X	1675	Image0002	1.56089e-06	4.488e-07	0.0636311		1.56089
1,100rpm at 5,000X	1676	Image0002	1.94324e-06	1.13697e-07	0.399916		1.94324
1,100rpm at 5,000X	1677	Image0002	1.06553e-06	6.83081e-08	2.23755		1.06553
1,100rpm at 5,000X	1678	Image0002	2.72372e-06	5.03403e-07	2.95021		2.72372
1,100rpm at 5,000X	1679	Image0002	1.13507e-06	7.14263e-08	1.61797		1.13507
1,100rpm at 5,000X	1680	Image0002	5.82113e-07	2.46381e-07	2.14294		0.582113
1,100rpm at 5,000X	1681	Image0002	1.22165e-06	6.21126e-08	3.01809		1.22165
1,100rpm at 5,000X	1682	Image0002	1.94197e-06	1.84117e-07	2.26816		1.94197
1,100rpm at 5,000X	1684	Image0002	2.1999e-06	2.39964e-07	1.57861		2.1999
1,100rpm at 5,000X	1685	Image0002	1.58388e-06	2.21383e-08	2.98051		1.58388
1,100rpm at 5,000X	1686	Image0002	8.53707e-07	2.36893e-07	2.50066		0.853707
1,100rpm at 5,000X	1687	Image0002	1.33119e-06	1.38556e-07	2.66564		1.33119
1,100rpm at 5,000X	1688	Image0002	1.47442e-06	6.78787e-08	2.77257		1.47442
1,100rpm at 5,000X	1689	Image0002	1.0458e-06	2.67205e-07	2.41553		1.0458
1,100rpm at 5,000X	1690	Image0002	1.19429e-06	4.96117e-08	2.55607		1.19429
1,100rpm at 5,000X	1691	Image0002	1.933e-06	1.22043e-07	2.51538		1.933
1,100rpm at 5,000X	1692	Image0002	1.7253e-06	4.44289e-08	0.3225		1.7253
1,100rpm at 5,000X	1693	Image0002	1.01112e-06	1.4795e-07	0.556253		1.01112
1,100rpm at 5,000X	1694	Image0002	1.22289e-06	1.06874e-07	1.37542		1.22289
1,100rpm at 5,000X	1695	Image0002	1.721e-06	5.27088e-07	2.71794		1.721
1,100rpm at 5,000X	1696	Image0002	9.69061e-07	8.00194e-08	1.73943		0.969061
1,100rpm at 5,000X	1697	Image0002	1.27634e-06	4.25912e-07	0.8937		1.27634
1,100rpm at 5,000X	1698	Image0002	2.54168e-06	9.98367e-07	1.32905		2.54168
1,100rpm at 5,000X	1699	Image0002	7.02673e-07	2.84728e-08	0.868638		0.702673
1,100rpm at 5,000X	1700	Image0002	1.85878e-06	5.79591e-08	1.6221		1.85878
1,100rpm at 5,000X	1701	Image0002	1.18471e-06	2.68051e-07	0.232024		1.18471
1,100rpm at 5,000X	1702	Image0002	1.94747e-06	4.96365e-07	1.74689		1.94747
1,100rpm at 5,000X	1703	Image0002	3.3208e-06	3.35979e-07	3.08055		3.3208
1,100rpm at 5,000X	1704	Image0002	1.0462e-06	2.35841e-07	1.91804		1.0462
1,100rpm at 5,000X	1705	Image0002	1.71046e-06	5.02513e-08	1.84446		1.71046
1,100rpm at 5,000X	1706	Image0002	1.48969e-06	8.66851e-08	1.78739		1.48969
1,100rpm at 5,000X	1707	Image0002	8.49345e-07	8.59955e-08	1.12944		0.849345
1,100rpm at 5,000X	1708	Image0002	9.14224e-07	1.43111e-07	0.0670208		0.914224
1,100rpm at 5,000X	1709	Image0002	1.64354e-06	2.55589e-07	2.79053		1.64354
1,100rpm at 5,000X	1710	Image0002	4.11616e-07	2.05204e-08	2.80722		0.411616
1,100rpm at 5,000X	1711	Image0002	1.24385e-06	1.98048e-07	2.8006		1.24385
1,100rpm at 5,000X	1712	Image0002	2.06507e-06	8.35251e-08	1.6419		2.06507
1,100rpm at 5,000X	1713	Image0002	2.32817e-06	5.7492e-07	2.29521		2.32817
1,100rpm at 5,000X	1714	Image0002	1.96474e-06	7.3095e-08	1.54559		1.96474
1,100rpm at 5,000X	1715	Image0002	7.94436e-07	5.27966e-08	1.60454		0.794436
1,100rpm at 5,000X	1716	Image0002	1.49328e-06	5.04333e-07	1.67599		1.49328
1,100rpm at 5,000X	1717	Image0002	2.63866e-06	1.06681e-06	0.0902363		2.63866
1,100rpm at 5,000X	1718	Image0002	1.83672e-06	2.49478e-07	1.47008		1.83672
1,100rpm at 5,000X	1719	Image0002	2.1662e-06	2.552e-07	0.575165		2.1662
1,100rpm at 5,000X	1720	Image0002	8.37986e-07	1.28339e-07	1.74701		0.837986
1,100rpm at 5,000X	1721	Image0002	9.95619e-07	3.23459e-07	2.43299		0.995619
1,100rpm at 5,000X	1722	Image0002	1.94703e-06	3.27862e-08	2.61407		1.94703
1,100rpm at 5,000X	1723	Image0002	1.80744e-06	4.55997e-07	2.40292		1.80744
1,100rpm at 5,000X	1724	Image0002	1.8724e-06	1.40357e-07	2.85307		1.8724
1,100rpm at 5,000X	1725	Image0002	1.8425e-06	1.13137e-07	1.55695		1.8425
1,100rpm at 5,000X	1726	Image0002	2.65983e-06	7.53254e-07	0.148602		2.65983
1,100rpm at 5,000X	1727	Image0002	1.09907e-06	3.48109e-08	2.27172		1.09907
1,100rpm at 5,000X	1728	Image0002	1.82193e-06	1.3849e-07	1.94136		1.82193
1,100rpm at 5,000X	1729	Image0002	1.63322e-06	2.98472e-07	2.52481		1.63322
1,100rpm at 5,000X	1730	Image0002	1.90756e-06	2.91413e-07	2.51519		1.90756
1,100rpm at 5,000X	1731	Image0002	1.79651e-06	5.75397e-08	1.7589		1.79651
1,100rpm at 5,000X	1732	Image0002	8.40513e-07	8.90165e-08	1.79988		0.840513
1,100rpm at 5,000X	1733	Image0002	6.47526e-07	1.21265e-07	1.51228		0.647526
1,100rpm at 5,000X	1734	Image0002	7.14121e-07	4.23165e-08	0.894967		0.714121
1,100rpm at 5,000X	1735	Image0002	1.23782e-06	1.95556e-07	1.65346		1.23782
1,100rpm at 5,000X	1736	Image0002	2.04815e-06	3.3593e-07	0.469196		2.04815
1,100rpm at 5,000X	1737	Image0002	1.26079e-06	8.07877e-08	1.58332		1.26079
1,100rpm at 5,000X	1738	Image0002	7.84111e-07	3.44372e-08	0.78019		0.784111
1,100rpm at 5,000X	1739	Image0002	1.11504e-06	1.10806e-07	2.32915		1.11504
1,100rpm at 5,000X	1740	Image0002	1.36183e-06	3.91007e-07	0.415841		1.36183
1,100rpm at 5,000X	1741	Image0002	1.22017e-06	1.92432e-07	2.28078		1.22017
1,100rpm at 5,000X	1742	Image0002	2.57805e-06	6.8605e-07	0.271593		2.57805
1,100rpm at 5,000X	1743	Image0002	1.61386e-06	2.59497e-07	1.99497		1.61386
1,100rpm at 5,000X	1744	Image0002	8.61874e-07	9.87184e-08	1.73625		0.861874
1,100rpm at 5,000X	1745	Image0002	2.60888e-06	4.9104e-07	0.805525		2.60888
1,100rpm at 5,000X	1746	Image0002	1.2477e-06	1.21511e-07	2.95694		1.2477
1,100rpm at 5,000X	1747	Image0002	8.70286e-07	2.53605e-07	0.666696		0.870286
1,100rpm at 5,000X	1748	Image0002	1.5042e-06	2.43287e-07	1.70395		1.5042
1,100rpm at 5,000X	1749	Image0002	7.02673e-07	2.84728e-08	0.868638		0.702673
1,100rpm at 5,000X	1750	Image0002	1.45431e-06	3.54105e-07	2.75059		1.45431
1,100rpm at 5,000X	1751	Image0002	1.06179e-06	3.69389e-08	2.9169		1.06179
1,100rpm at 5,000X	1752	Image0002	1.40784e-06	4.79266e-07	0.649108		1.40784
1,100rpm at 5,000X	1753	Image0002	8.57045e-07	1.7524e-07	3.03263		0.857045
1,100rpm at 5,000X	1754	Image0002	1.59318e-06	1.12297e-07	2.02422		1.59318
1,100rpm at 5,000X	1755	Image0002	1.44149e-06	1.8578e-07	0.388977		1.44149
1,100rpm at 5,000X	1756	Image0002	1.23804e-06	5.08256e-08	1.06334		1.23804
1,100rpm at 5,000X	1757	Image0002	1.20999e-06	2.37832e-08	1.19984		1.20999
1,100rpm at 5,000X	1758	Image0002	9.37016e-07	5.10466e-07	3.14098		0.937016
1,100rpm at 5,000X	1759	Image0002	2.32341e-06	1.13806e-06	1.2988		2.32341
1,100rpm at 5,000X	1760	Image0002	1.60372e-06	7.59164e-08	2.65349		1.60372
1,100rpm at 5,000X	1761	Image0002	1.61822e-06	4.79291e-08	2.86897		1.61822
1,100rpm at 5,000X	1762	Image0002	2.8152e-06	9.50228e-07	2.53597		2.8152
1,100rpm at 5,000X	1763	Image0002	1.35306e-06	6.19896e-07	1.48565		1.35306
1,100rpm at 5,000X	1764	Image0002	9.13252e-07	3.26659e-08	1.57931		0.913252
1,100rpm at 5,000X	1765	Image0002	1.44794e-06	2.14898e-07	3.08368		1.44794
1,100rpm at 5,000X	1766	Image0002	2.18861e-06	5.69367e-07	1.70823		2.18861
1,100rpm at 5,000X	1767	Image0002	2.40581e-06	8.77839e-07	0.116088		2.40581
1,100rpm at 5,000X	1768	Image0002	9.91181e-07	3.1344e-07	2.18323		0.991181
1,100rpm at 5,000X	1769	Image0002	1.96784e-06	4.45496e-07	0.978812		1.96784
1,100rpm at 5,000X	1770	Image0002	1.60574e-06	3.77439e-07	1.32046		1.60574
1,100rpm at 5,000X	1771	Image0002	7.21369e-07	4.50834e-08	0.143278		0.721369
1,100rpm at 5,000X	1772	Image0002	1.23293e-06	1.41572e-07	1.52452		1.23293
1,100rpm at 5,000X	1773	Image0002	2.49381e-06	7.73591e-07	2.72468		2.49381
1,100rpm at 5,000X	1774	Image0002	2.0473e-06	3.5412e-07	0.85222		2.0473
1,100rpm at 5,000X	1775	Image0002	2.0779e-06	5.67043e-07	0.402061		2.0779
1,100rpm at 5,000X	1776	Image0002	1.58849e-06	3.02504e-07	2.43252		1.58849
1,100rpm at 5,000X	1777	Image0002	1.65763e-06	6.60825e-08	0.40319		1.65763
1,100rpm at 5,000X	1778	Image0002	1.32055e-06	1.38501e-07	1.08953		1.32055
1,100rpm at 5,000X	1779	Image0002	1.00426e-06	1.57696e-08	2.86713		1.00426
1,100rpm at 5,000X	1780	Image0002	1.18908e-06	3.7216e-08	0.737307		1.18908
1,100rpm at 5,000X	1781	Image0002	1.60788e-06	2.29856e-07	1.00364		1.60788
1,100rpm at 5,000X	1782	Image0002	1.60415e-06	3.51795e-07	1.67898		1.60415
1,100rpm at 5,000X	1783	Image0002	2.0364e-06	1.70303e-07	1.46474		2.0364
1,100rpm at 5,000X	1784	Image0002	1.08494e-06	3.34647e-08	2.97135		1.08494
1,100rpm at 5,000X	1785	Image0002	2.94294e-06	6.14029e-07	0.942685		2.94294
1,100rpm at 5,000X	1786	Image0002	1.62057e-06	8.5403e-08	1.9683		1.62057
1,100rpm at 5,000X	1787	Image0002	2.09322e-06	1.39985e-07	1.44533		2.09322
1,100rpm at 5,000X	1788	Image0002	1.88254e-06	1.89207e-07	2.24039		1.88254
1,100rpm at 5,000X	1789	Image0002	1.26679e-06	2.74935e-07	2.2323		1.26679
1,100rpm at 5,000X	1790	Image0002	2.17058e-06	5.02175e-07	0.471244		2.17058
1,100rpm at 5,000X	1791	Image0002	2.31693e-06	2.99033e-07	0.610339		2.31693
1,100rpm at 5,000X	1792	Image0002	1.27099e-06	1.22981e-07	0.751367		1.27099
1,100rpm at 5,000X	1793	Image0002	2.76368e-06	7.74116e-07	1.92341		2.76368
1,100rpm at 5,000X	1794	Image0002	1.54337e-06	6.43992e-07	2.00669		1.54337
1,100rpm at 5,000X	1795	Image0002	1.58849e-06	5.02827e-07	2.52867		1.58849
1,100rpm at 5,000X	1796	Image0002	1.7888e-06	3.37324e-07	2.55205		1.7888
1,100rpm at 5,000X	1797	Image0002	2.03343e-06	6.1977e-07	0.0614765		2.03343
1,100rpm at 5,000X	1798	Image0002	1.47424e-06	5.21022e-07	0.854431		1.47424
1,100rpm at 5,000X	1799	Image0002	1.65151e-06	8.86865e-08	2.70868		1.65151
1,100rpm at 5,000X	1800	Image0002	7.15932e-07	5.42028e-08	2.49544		0.715932
1,100rpm at 5,000X	1801	Image0002	1.41413e-06	1.81338e-07	2.30426		1.41413
1,100rpm at 5,000X	1802	Image0002	1.03188e-06	4.90594e-08	0.0308573		1.03188
1,100rpm at 5,000X	1803	Image0002	8.12449e-07	1.74895e-07	2.74623		0.812449
1,100rpm at 5,000X	1804	Image0002	1.38964e-06	2.15752e-07	1.43327		1.38964
1,100rpm at 5,000X	1805	Image0002	1.10405e-06	2.84523e-07	0.571019		1.10405
1,100rpm at 5,000X	1806	Image0002	1.46756e-06	3.51654e-07	2.85076		1.46756
1,100rpm at 5,000X	1807	Image0002	1.4737e-06	1.31981e-07	2.04306		1.4737
1,100rpm at 5,000X	1808	Image0002	1.09576e-06	3.2362e-08	2.26457		1.09576
1,100rpm at 5,000X	1809	Image0002	1.0582e-06	5.64755e-08	0.025021		1.0582
1,100rpm at 5,000X	1810	Image0002	1.27635e-06	8.18231e-08	1.4701		1.27635
1,100rpm at 5,000X	1811	Image0002	6.78963e-07	1.26698e-07	1.68193		0.678963
1,100rpm at 5,000X	1812	Image0002	7.68686e-07	2.86943e-07	0.712758		0.768686
1,100rpm at 5,000X	1813	Image0002	2.38826e-06	4.46807e-07	2.10224		2.38826
1,100rpm at 5,000X	1814	Image0002	7.20776e-07	1.62805e-07	2.76714		0.720776
1,100rpm at 5,000X	1815	Image0002	9.88056e-07	6.73871e-08	2.33392		0.988056
1,100rpm at 5,000X	1816	Image0002	1.9432e-06	4.00884e-07	0.520913		1.9432
1,100rpm at 5,000X	1817	Image0002	1.77244e-06	1.56451e-07	0.183081		1.77244
1,100rpm at 5,000X	1818	Image0002	1.86138e-06	5.94833e-07	2.57881		1.86138
1,100rpm at 5,000X	1819	Image0002	1.3669e-06	3.26101e-07	1.19489		1.3669
1,100rpm at 5,000X	1820	Image0002	1.02332e-06	1.23878e-07	2.78911		1.02332
1,100rpm at 5,000X	1821	Image0002	1.27299e-06	8.97424e-08	1.00223		1.27299
1,100rpm at 5,000X	1822	Image0002	1.9725e-06	3.30728e-07	3.01679		1.9725
1,100rpm at 5,000X	1823	Image0002	1.10472e-06	3.66969e-08	3.02346		1.10472
1,100rpm at 5,000X	1824	Image0002	1.52328e-06	4.49826e-07	2.54442		1.52328
1,100rpm at 5,000X	1825	Image0002	1.12093e-06	8.56223e-07	1.21593		1.12093
1,100rpm at 5,000X	1826	Image0002	1.55576e-06	3.54098e-07	0.190714		1.55576
1,100rpm at 5,000X	1827	Image0002	2.2432e-06	1.17241e-06	2.0566		2.2432
1,100rpm at 5,000X	1828	Image0002	4.40953e-07	1.22669e-07	2.53489		0.440953
1,100rpm at 5,000X	1829	Image0002	2.14586e-06	2.98346e-07	2.42573		2.14586
1,100rpm at 5,000X	1830	Image0002	2.34248e-06	2.61891e-08	0.624628		2.34248
1,100rpm at 5,000X	1831	Image0002	7.75961e-07	2.1512e-08	1.58657		0.775961
1,100rpm at 5,000X	1832	Image0002	2.10779e-06	2.49054e-07	1.82843		2.10779
1,100rpm at 5,000X	1833	Image0002	8.59471e-07	6.31654e-08	2.80798		0.859471
1,100rpm at 5,000X	1834	Image0002	9.85434e-07	3.80871e-08	2.6627		0.985434
1,100rpm at 5,000X	1835	Image0002	1.14858e-06	5.73812e-08	3.02704		1.14858
1,100rpm at 5,000X	1836	Image0002	2.0082e-06	2.0942e-07	0.90984		2.0082
1,100rpm at 5,000X	1837	Image0002	1.12575e-06	7.76682e-08	2.73001		1.12575
1,100rpm at 5,000X	1838	Image0002	9.50598e-07	1.31416e-07	3.09306		0.950598
1,100rpm at 5,000X	1839	Image0002	7.20939e-07	3.13264e-08	0.484481		0.720939
1,100rpm at 5,000X	1840	Image0002	7.92197e-07	4.50528e-08	3.0151		0.792197
1,100rpm at 5,000X	1841	Image0002	2.85503e-06	3.88725e-07	2.78098		2.85503
1,100rpm at 5,000X	1842	Image0002	1.88795e-06	3.29339e-07	2.7563		1.88795
1,100rpm at 5,000X	1843	Image0002	1.75883e-06	7.71239e-08	2.53038		1.75883
1,100rpm at 5,000X	1844	Image0002	6.22651e-07	5.78681e-08	0.38877		0.622651
1,100rpm at 5,000X	1845	Image0002	3.13824e-06	7.09848e-07	2.43735		3.13824
1,100rpm at 5,000X	1846	Image0002	2.70022e-06	8.27986e-07	2.48875		2.70022
1,100rpm at 5,000X	1847	Image0002	2.13956e-06	4.94251e-07	2.53842		2.13956
1,100rpm at 5,000X	1848	Image0002	1.03562e-06	5.96488e-08	2.07887		1.03562
1,100rpm at 5,000X	1849	Image0002	1.83563e-06	4.88055e-07	1.98974		1.83563
1,100rpm at 5,000X	1850	Image0002	1.01167e-06	2.55003e-08	1.57077		1.01167
1,100rpm at 5,000X	1851	Image0002	1.57069e-06	1.10737e-07	2.74762		1.57069
1,100rpm at 5,000X	1852	Image0002	2.75629e-06	5.39735e-07	2.26952		2.75629
1,100rpm at 5,000X	1853	Image0002	1.56808e-06	1.09092e-07	2.05809		1.56808
1,100rpm at 5,000X	1854	Image0002	1.62039e-06	6.74e-08	0.568079		1.62039
1,100rpm at 5,000X	1855	Image0002	1.07492e-06	1.44813e-07	0.88742		1.07492
1,100rpm at 5,000X	1856	Image0002	1.71608e-06	5.01148e-08	2.03734		1.71608
1,100rpm at 5,000X	1857	Image0002	1.98227e-06	6.76517e-08	1.57464		1.98227
1,100rpm at 5,000X	1858	Image0002	1.33921e-06	1.8256e-07	2.78181		1.33921
1,100rpm at 5,000X	1859	Image0002	1.90501e-06	1.37626e-07	2.77977		1.90501
1,100rpm at 5,000X	1860	Image0002	8.4627e-07	5.48477e-08	1.06977		0.84627
1,100rpm at 5,000X	1861	Image0002	8.35993e-07	6.15455e-08	1.2142		0.835993
1,100rpm at 5,000X	1862	Image0002	1.84909e-06	6.30684e-08	1.74555		1.84909
1,100rpm at 5,000X	1863	Image0002	1.5957e-06	4.91031e-07	0.739615		1.5957
1,100rpm at 5,000X	1864	Image0002	1.68316e-06	9.71052e-08	2.36346		1.68316
1,100rpm at 5,000X	1865	Image0002	1.3202e-06	5.79638e-07	1.18458		1.3202
1,100rpm at 5,000X	1866	Image0002	1.45157e-06	4.93368e-08	2.93118		1.45157
1,100rpm at 5,000X	1867	Image0002	1.28243e-06	1.10128e-07	0.693464		1.28243
1,100rpm at 5,000X	1868	Image0002	1.43959e-06	2.92578e-07	0.761374		1.43959
1,100rpm at 5,000X	1869	Image0002	8.09047e-07	1.4109e-07	2.53077		0.809047
1,100rpm at 5,000X	1870	Image0002	1.83213e-06	5.15281e-08	1.61176		1.83213
1,100rpm at 5,000X	1871	Image0002	1.94049e-06	1.43238e-07	0.705573		1.94049
1,100rpm at 5,000X	1872	Image0002	1.58097e-06	6.54768e-08	1.83783		1.58097
1,100rpm at 5,000X	1873	Image0002	1.37337e-06	2.50919e-07	1.89191		1.37337
1,100rpm at 5,000X	1874	Image0002	1.15539e-06	5.46865e-08	2.88868		1.15539
1,100rpm at 5,000X	1875	Image0002	8.15081e-07	2.05418e-07	0.824311		0.815081
1,100rpm at 5,000X	1876	Image0002	1.42391e-06	1.91591e-07	0.792229		1.42391
1,100rpm at 5,000X	1877	Image0002	8.44635e-07	3.63458e-07	2.29264		0.844635
1,100rpm at 5,000X	1878	Image0002	2.42263e-06	7.0964e-07	2.02804		2.42263
1,100rpm at 5,000X	1879	Image0002	1.49164e-06	2.73867e-07	1.94819		1.49164
1,100rpm at 5,000X	1880	Image0002	1.24973e-06	3.38051e-07	2.37678		1.24973
1,100rpm at 5,000X	1881	Image0002	5.56109e-07	2.84826e-07	0.945191		0.556109
1,100rpm at 5,000X	1882	Image0002	7.19502e-07	2.75072e-08	2.41563		0.719502
1,100rpm at 5,000X	1883	Image0002	1.34066e-06	2.27012e-07	0.475803		1.34066
1,100rpm at 5,000X	1884	Image0002	8.82196e-07	2.72502e-08	2.60702		0.882196
1,100rpm at 5,000X	1885	Image0002	1.74431e-06	1.99115e-07	0.146717		1.74431
1,100rpm at 5,000X	1886	Image0002	1.23739e-06	1.9739e-07	2.32081		1.23739
1,100rpm at 5,000X	1887	Image0002	1.43512e-06	1.89577e-07	1.56939		1.43512
1,100rpm at 5,000X	1888	Image0002	1.17826e-06	3.87595e-07	2.48259		1.17826
1,100rpm at 5,000X	1889	Image0002	2.09668e-06	3.56328e-07	1.42355		2.09668
1,100rpm at 5,000X	1890	Image0002	2.05274e-06	2.38057e-07	2.30057		2.05274
1,100rpm at 5,000X	1891	Image0002	2.106e-06	2.31397e-07	2.32063		2.106
1,100rpm at 5,000X	1892	Image0002	2.11071e-06	4.40151e-07	2.39255		2.11071
1,100rpm at 5,000X	1893	Image0002	1.86237e-06	4.68054e-07	0.468534		1.86237
1,100rpm at 5,000X	1894	Image0002	1.71743e-06	3.66084e-07	2.09236		1.71743
1,100rpm at 5,000X	1895	Image0002	1.83094e-06	3.27676e-07	2.66187		1.83094
1,100rpm at 5,000X	1896	Image0002	6.79653e-07	4.90322e-08	2.47278		0.679653
1,100rpm at 5,000X	1897	Image0002	2.22903e-06	5.19006e-07	2.57624		2.22903
1,100rpm at 5,000X	1898	Image0002	1.29457e-06	9.83234e-08	2.67917		1.29457
1,100rpm at 5,000X	1899	Image0002	2.07003e-06	3.08456e-07	2.94845		2.07003
1,100rpm at 5,000X	1900	Image0002	1.56158e-06	1.0433e-07	2.54859		1.56158
1,100rpm at 5,000X	1901	Image0002	2.41347e-06	1.78064e-07	0.85568		2.41347
1,100rpm at 5,000X	1902	Image0002	2.33228e-06	1.21583e-07	0.609287		2.33228
1,100rpm at 5,000X	1903	Image0002	6.98702e-07	8.85067e-08	3.00558		0.698702
1,100rpm at 5,000X	1904	Image0002	1.2614e-06	1.74587e-07	0.0926595		1.2614
1,100rpm at 5,000X	1905	Image0002	1.41199e-06	3.17266e-07	2.70553		1.41199
1,100rpm at 5,000X	1906	Image0002	2.31877e-06	1.77739e-07	1.02275		2.31877
1,100rpm at 5,000X	1907	Image0002	2.05563e-06	8.3974e-07	1.0854		2.05563
1,100rpm at 5,000X	1908	Image0002	1.66115e-06	6.26159e-08	1.81248		1.66115
1,100rpm at 5,000X	1909	Image0002	2.59662e-06	8.77045e-07	1.59039		2.59662
1,100rpm at 5,000X	1910	Image0002	1.29292e-06	4.49485e-07	2.03306		1.29292
1,100rpm at 5,000X	1911	Image0002	2.55067e-06	2.18417e-07	0.523353		2.55067
1,100rpm at 5,000X	1912	Image0002	9.91181e-07	3.1344e-07	2.18323		0.991181
1,100rpm at 5,000X	1913	Image0002	1.7308e-06	5.19281e-08	2.54076		1.7308
1,100rpm at 5,000X	1914	Image0002	1.61253e-06	3.90602e-08	2.68218		1.61253
1,100rpm at 5,000X	1915	Image0002	2.09294e-06	3.01394e-07	2.04378		2.09294
1,100rpm at 5,000X	1916	Image0002	6.7169e-07	8.75222e-08	2.41383		0.67169
1,100rpm at 5,000X	1917	Image0002	1.68709e-06	1.3368e-07	0.799172		1.68709
1,100rpm at 5,000X	1918	Image0002	2.95526e-06	3.24056e-07	0.531337		2.95526
1,100rpm at 5,000X	1919	Image0002	1.24074e-06	3.1943e-07	2.39715		1.24074
1,100rpm at 5,000X	1920	Image0002	1.23867e-06	1.95444e-07	1.98842		1.23867
1,100rpm at 5,000X	1921	Image0002	1.1601e-06	1.81361e-07	3.06541		1.1601
1,100rpm at 5,000X	1922	Image0002	2.87068e-06	2.22738e-07	0.788686		2.87068
1,100rpm at 5,000X	1923	Image0002	1.11557e-06	3.98301e-07	0.666329		1.11557
1,100rpm at 5,000X	1924	Image0002	9.91181e-07	3.1344e-07	2.18323		0.991181
1,100rpm at 5,000X	1925	Image0002	2.81326e-06	1.26216e-06	2.45479		2.81326
1,100rpm at 5,000X	1926	Image0002	6.92882e-07	6.79048e-08	3.08688		0.692882
1,100rpm at 5,000X	1927	Image0002	3.38694e-06	1.39378e-06	2.44413		3.38694
1,100rpm at 5,000X	1928	Image0002	1.04686e-06	1.91197e-08	2.85105		1.04686
1,100rpm at 5,000X	1929	Image0002	1.45878e-06	4.74383e-07	2.00575		1.45878
1,100rpm at 5,000X	1930	Image0002	1.12959e-06	3.40138e-07	2.3372		1.12959
1,100rpm at 5,000X	1931	Image0002	1.01187e-06	1.60282e-07	2.31818		1.01187
1,100rpm at 5,000X	1932	Image0002	7.02673e-07	2.84728e-08	0.868638		0.702673
1,100rpm at 5,000X	1934	Image0002	1.51383e-06	4.31235e-07	0.671588		1.51383
1,100rpm at 5,000X	1935	Image0002	1.22347e-06	1.88756e-07	1.35553		1.22347
1,100rpm at 5,000X	1936	Image0002	1.48366e-06	2.20913e-07	0.943712		1.48366
1,100rpm at 5,000X	1937	Image0002	7.02673e-07	2.84728e-08	0.868638		0.702673
1,100rpm at 5,000X	1938	Image0002	2.87936e-06	4.03758e-07	0.974067		2.87936
1,100rpm at 5,000X	1939	Image0002	1.31943e-06	1.46153e-07	1.30844		1.31943
1,100rpm at 5,000X	1940	Image0002	1.83078e-06	4.41345e-07	0.94482		1.83078
1,100rpm at 5,000X	1941	Image0002	1.22046e-06	6.31727e-08	2.78776		1.22046
1,100rpm at 5,000X	1942	Image0002	1.96708e-06	6.75279e-08	1.80916		1.96708
1,100rpm at 5,000X	1943	Image0002	1.25176e-06	1.2996e-07	0.0525313		1.25176
1,100rpm at 5,000X	1944	Image0002	2.05503e-06	2.71058e-07	0.516317		2.05503
1,100rpm at 5,000X	1945	Image0002	3.43713e-07	1.43975e-07	2.6043		0.343713
1,100rpm at 5,000X	1946	Image0002	1.64039e-06	4.05691e-07	1.10447		1.64039
1,100rpm at 5,000X	1947	Image0002	1.46094e-06	5.1272e-07	2.98386		1.46094
1,100rpm at 5,000X	1948	Image0002	1.69227e-06	1.6112e-07	1.85801		1.69227
1,100rpm at 5,000X	1949	Image0002	8.09623e-07	2.78436e-08	0.501943		0.809623
1,100rpm at 5,000X	1950	Image0002	1.42024e-06	2.33673e-07	2.17935		1.42024
1,100rpm at 5,000X	1951	Image0002	8.30993e-07	1.40876e-07	2.13289		0.830993
1,100rpm at 5,000X	1952	Image0002	2.27551e-06	4.95716e-07	0.792008		2.27551
1,100rpm at 5,000X	1953	Image0002	1.93064e-06	3.04774e-07	1.50925		1.93064
1,100rpm at 5,000X	1954	Image0002	1.68887e-06	3.6583e-07	2.91405		1.68887
1,100rpm at 5,000X	1956	Image0002	9.07134e-07	1.54818e-07	2.85181		0.907134
1,100rpm at 5,000X	1957	Image0002	1.1544e-06	1.0421e-07	1.43359		1.1544
1,100rpm at 5,000X	1958	Image0002	2.1238e-06	1.10777e-07	2.59698		2.1238
1,100rpm at 5,000X	1959	Image0002	1.63843e-06	3.42032e-07	2.37605		1.63843
1,100rpm at 5,000X	1960	Image0002	2.19477e-06	5.5207e-07	0.773223		2.19477
1,100rpm at 5,000X	1961	Image0002	1.81167e-06	4.60432e-08	2.24732		1.81167
1,100rpm at 5,000X	1962	Image0002	7.00604e-07	5.83479e-08	2.94617		0.700604
1,100rpm at 5,000X	1963	Image0002	4.80115e-07	6.54829e-09	1.69223		0.480115
1,100rpm at 5,000X	1964	Image0002	2.95526e-06	3.24056e-07	0.531337		2.95526
1,100rpm at 5,000X	1965	Image0002	1.6041e-06	6.18306e-08	2.05953		1.6041
1,100rpm at 5,000X	1966	Image0002	2.02389e-06	1.52844e-07	2.41446		2.02389
1,100rpm at 5,000X	1967	Image0002	7.02422e-07	5.96143e-08	0.910413		0.702422
1,100rpm at 5,000X	1968	Image0002	1.9968e-06	1.47655e-07	2.24676		1.9968
1,100rpm at 5,000X	1969	Image0002	1.11444e-06	2.41846e-07	2.91096		1.11444
1,100rpm at 5,000X	1970	Image0002	1.56159e-06	2.72877e-07	1.90906		1.56159
1,100rpm at 5,000X	1971	Image0002	1.84933e-06	1.07122e-07	2.07977		1.84933
1,100rpm at 5,000X	1972	Image0002	2.65938e-06	3.836e-07	1.61362		2.65938
1,100rpm at 5,000X	1973	Image0002	2.59943e-06	1.26196e-06	1.69744		2.59943
1,100rpm at 5,000X	1974	Image0002	1.21249e-06	3.04863e-08	1.0979		1.21249
1,100rpm at 5,000X	1975	Image0002	1.14726e-06	1.93458e-07	2.58555		1.14726
1,100rpm at 5,000X	1976	Image0002	3.09281e-06	3.93312e-07	0.994729		3.09281
1,100rpm at 5,000X	1977	Image0002	8.50422e-07	2.45174e-07	0.247566		0.850422
1,100rpm at 5,000X	1978	Image0002	1.94799e-06	3.92071e-08	1.65041		1.94799
1,100rpm at 5,000X	1979	Image0002	8.12691e-07	3.70805e-07	2.07847		0.812691
1,100rpm at 5,000X	1980	Image0002	2.05949e-06	1.01535e-07	1.41855		2.05949
1,100rpm at 5,000X	1981	Image0002	1.64462e-06	1.99113e-07	2.83181		1.64462
1,100rpm at 5,000X	1982	Image0002	1.69821e-06	3.92164e-07	3.09373		1.69821
1,100rpm at 5,000X	1983	Image0002	2.11402e-06	2.52276e-07	2.8557		2.11402
1,100rpm at 5,000X	1984	Image0002	1.5072e-06	4.71206e-07	0.6974		1.5072
1,100rpm at 5,000X	1985	Image0002	1.34837e-06	4.09881e-07	0.437629		1.34837
1,100rpm at 5,000X	1986	Image0002	1.53204e-06	2.361e-08	2.28843		1.53204
1,100rpm at 5,000X	1987	Image0002	3.02217e-06	1.0944e-06	0.579386		3.02217
1,100rpm at 5,000X	1988	Image0002	1.77115e-06	4.48629e-07	2.35725		1.77115
1,100rpm at 5,000X	1989	Image0002	6.48067e-07	4.83705e-08	0.135687		0.648067
1,100rpm at 5,000X	1990	Image0002	1.24844e-06	4.69993e-08	1.19819		1.24844
1,100rpm at 5,000X	1991	Image0002	1.52318e-06	3.29486e-08	2.29985		1.52318
1,100rpm at 5,000X	1992	Image0002	4.87467e-07	3.95211e-09	1.11207		0.487467
1,100rpm at 5,000X	1993	Image0002	1.49976e-06	3.68096e-07	1.10191		1.49976
1,100rpm at 5,000X	1994	Image0002	1.81082e-06	2.69031e-07	0.0310078		1.81082
1,100rpm at 5,000X	1995	Image0002	1.20115e-06	3.09688e-07	0.133435		1.20115
1,100rpm at 5,000X	1996	Image0002	1.35145e-06	3.04897e-08	2.77426		1.35145
1,100rpm at 5,000X	1997	Image0002	1.91706e-06	6.96738e-08	2.36076		1.91706
1,100rpm at 5,000X	1998	Image0002	9.19636e-07	1.04477e-07	0.206911		0.919636
1,100rpm at 5,000X	1999	Image0002	1.22807e-06	1.59165e-07	2.88036		1.22807
1,100rpm at 5,000X	2000	Image0002	2.10863e-06	8.42457e-08	2.84471		2.10863
1,100rpm at 5,000X	2001	Image0002	2.08969e-06	6.42626e-07	2.27083		2.08969
1,100rpm at 5,000X	2002	Image0002	1.22823e-06	1.97515e-07	2.26149		1.22823
1,100rpm at 5,000X	2003	Image0002	1.86541e-06	1.64124e-07	0.455863		1.86541
1,100rpm at 5,000X	2004	Image0002	7.65799e-07	1.10368e-07	0.332542		0.765799
1,100rpm at 5,000X	2005	Image0002	1.59442e-06	4.18032e-07	2.5605		1.59442
1,100rpm at 5,000X	2006	Image0002	1.71941e-06	2.32142e-07	3.00593		1.71941
1,100rpm at 5,000X	2007	Image0002	2.1778e-06	4.22532e-07	1.79751		2.1778
1,100rpm at 5,000X	2008	Image0002	1.17812e-06	3.05407e-07	2.87332		1.17812
1,100rpm at 5,000X	2009	Image0002	1.85982e-06	1.16716e-07	2.266		1.85982
1,100rpm at 5,000X	2010	Image0002	1.30482e-06	2.85149e-07	3.05767		1.30482
1,100rpm at 5,000X	2011	Image0002	7.27329e-07	9.59046e-08	0.410649		0.727329
1,100rpm at 5,000X	2012	Image0002	2.95526e-06	3.24056e-07	0.531337		2.95526
1,100rpm at 5,000X	2013	Image0002	1.71682e-06	2.86709e-07	1.01507		1.71682
1,100rpm at 5,000X	2014	Image0002	1.28644e-06	1.35798e-07	0.536621		1.28644
1,100rpm at 5,000X	2015	Image0002	1.32039e-06	1.074e-07	1.6512		1.32039
1,100rpm at 5,000X	2016	Image0002	1.26554e-06	3.87992e-08	1.2231		1.26554
1,100rpm at 5,000X	2017	Image0002	1.64576e-06	3.77571e-07	1.11987		1.64576
1,100rpm at 5,000X	2018	Image0002	1.17158e-06	8.92775e-08	1.86236		1.17158
1,100rpm at 5,000X	2019	Image0002	8.95595e-07	2.3103e-07	1.29312		0.895595
1,100rpm at 5,000X	2020	Image0002	2.03897e-06	1.30181e-07	2.04225		2.03897
1,100rpm at 5,000X	2021	Image0002	1.41189e-06	2.90144e-07	0.740442		1.41189
1,100rpm at 5,000X	2022	Image0002	6.22542e-07	8.27613e-08	0.163774		0.622542
1,100rpm at 5,000X	2023	Image0002	2.0319e-06	2.17228e-07	2.67914		2.0319
1,100rpm at 5,000X	2024	Image0002	2.00242e-06	5.09569e-07	1.9318		2.00242
1,100rpm at 5,000X	2025	Image0002	1.3036e-06	1.27465e-07	1.13219		1.3036
1,100rpm at 5,000X	2026	Image0002	2.28816e-06	3.03134e-07	0.906974		2.28816
1,100rpm at 5,000X	2027	Image0002	1.15482e-06	1.7714e-07	0.0956379		1.15482
1,100rpm at 5,000X	2028	Image0002	1.01818e-06	5.54017e-07	0.107493		1.01818
1,100rpm at 5,000X	2029	Image0002	2.13235e-06	3.49215e-07	0.630567		2.13235
1,100rpm at 5,000X	2030	Image0002	2.60209e-06	2.27647e-07	0.488329		2.60209
1,100rpm at 5,000X	2031	Image0002	2.66312e-06	4.39117e-07	0.963772		2.66312
1,100rpm at 5,000X	2032	Image0002	1.3047e-06	4.09588e-08	1.74213		1.3047
1,100rpm at 5,000X	2033	Image0002	1.48361e-06	6.26759e-07	2.23553		1.48361
1,100rpm at 5,000X	2034	Image0002	1.15191e-06	6.22921e-08	2.78415		1.15191
1,100rpm at 5,000X	2035	Image0002	1.97254e-06	2.71283e-07	2.11004		1.97254
1,100rpm at 5,000X	2036	Image0002	1.42707e-06	2.83919e-07	3.03628		1.42707
1,100rpm at 5,000X	2037	Image0002	1.9657e-06	5.97083e-08	1.67893		1.9657
1,100rpm at 5,000X	2038	Image0002	1.02696e-06	5.55778e-08	2.5005		1.02696
[truncated: 829 more rows]

## Sheet: 2,000 rpm
ProjectName	ID	ImageName	DiameterAverage	DiameterSD	Orientation		Fiber diameter (um)
2,000rpm at 5,000X	1	Image0001	1.6434e-06	2.91743e-08	1.36217		1.6434
2,000rpm at 5,000X	2	Image0001	7.11348e-07	7.9365e-08	2.74247		0.711348
2,000rpm at 5,000X	3	Image0001	2.61995e-06	3.61459e-07	2.6528		2.61995
2,000rpm at 5,000X	4	Image0001	8.70523e-07	3.91042e-08	2.97657		0.870523
2,000rpm at 5,000X	5	Image0001	7.49566e-07	2.24595e-08	1.13148		0.749566
2,000rpm at 5,000X	6	Image0001	2.79304e-06	1.6173e-07	2.69158		2.79304
2,000rpm at 5,000X	7	Image0001	1.66326e-06	2.76592e-08	2.78234		1.66326
2,000rpm at 5,000X	8	Image0001	1.69655e-06	3.02928e-07	2.41416		1.69655
2,000rpm at 5,000X	9	Image0001	1.027e-06	4.17187e-08	0.844879		1.027
2,000rpm at 5,000X	11	Image0001	1.36284e-06	3.86095e-08	1.0436		1.36284
2,000rpm at 5,000X	12	Image0001	1.355e-06	4.55724e-07	1.05226		1.355
2,000rpm at 5,000X	13	Image0001	1.4712e-06	1.04499e-07	1.30976		1.4712
2,000rpm at 5,000X	14	Image0001	1.14689e-06	2.93222e-08	1.49603		1.14689
2,000rpm at 5,000X	15	Image0001	1.02351e-06	7.30724e-08	1.84525		1.02351
2,000rpm at 5,000X	16	Image0001	1.24983e-06	1.2002e-07	1.27168		1.24983
2,000rpm at 5,000X	17	Image0001	1.73782e-06	3.64142e-07	0.757733		1.73782
2,000rpm at 5,000X	18	Image0001	2.18631e-06	4.57626e-07	1.70957		2.18631
2,000rpm at 5,000X	19	Image0001	3.34819e-06	1.35541e-06	2.01931		3.34819
2,000rpm at 5,000X	20	Image0001	2.54263e-06	3.634e-07	2.23755		2.54263
2,000rpm at 5,000X	21	Image0001	1.83808e-06	2.39879e-07	0.510891		1.83808
2,000rpm at 5,000X	22	Image0001	1.21792e-06	4.70306e-08	0.799886		1.21792
2,000rpm at 5,000X	23	Image0001	1.93928e-06	3.01611e-07	2.41554		1.93928
2,000rpm at 5,000X	24	Image0001	2.19458e-06	3.69705e-08	2.32253		2.19458
2,000rpm at 5,000X	25	Image0001	1.58056e-06	3.72972e-08	2.22336		1.58056
2,000rpm at 5,000X	26	Image0001	2.16405e-06	2.7829e-07	2.34383		2.16405
2,000rpm at 5,000X	27	Image0001	1.71235e-06	7.49811e-08	0.506165		1.71235
2,000rpm at 5,000X	28	Image0001	1.84212e-06	3.84949e-08	2.84226		1.84212
2,000rpm at 5,000X	29	Image0001	1.17764e-06	1.56473e-07	2.13475		1.17764
2,000rpm at 5,000X	30	Image0001	1.84742e-06	6.12585e-08	2.83549		1.84742
2,000rpm at 5,000X	31	Image0001	2.52821e-06	3.11244e-07	2.29423		2.52821
2,000rpm at 5,000X	32	Image0001	1.7955e-06	3.85692e-07	1.4304		1.7955
2,000rpm at 5,000X	33	Image0001	1.5856e-06	1.51039e-07	0.897454		1.5856
2,000rpm at 5,000X	35	Image0001	2.38055e-06	9.47685e-07	0.502043		2.38055
2,000rpm at 5,000X	36	Image0001	2.68102e-06	4.68174e-07	2.32703		2.68102
2,000rpm at 5,000X	37	Image0001	1.52938e-06	6.3299e-07	1.7072		1.52938
2,000rpm at 5,000X	38	Image0001	1.54655e-06	7.61043e-08	0.797273		1.54655
2,000rpm at 5,000X	39	Image0001	1.91628e-06	3.07194e-07	2.59015		1.91628
2,000rpm at 5,000X	40	Image0001	1.50865e-06	1.99308e-08	1.81811		1.50865
2,000rpm at 5,000X	42	Image0001	1.67543e-06	5.36361e-08	0.88585		1.67543
2,000rpm at 5,000X	43	Image0001	1.74066e-06	3.02149e-07	2.25869		1.74066
2,000rpm at 5,000X	44	Image0001	1.37183e-06	8.4232e-08	0.86821		1.37183
2,000rpm at 5,000X	45	Image0001	1.15348e-06	9.13592e-08	0.399338		1.15348
2,000rpm at 5,000X	46	Image0001	2.03818e-06	3.70785e-08	2.22301		2.03818
2,000rpm at 5,000X	47	Image0001	1.62439e-06	4.3128e-08	1.76245		1.62439
2,000rpm at 5,000X	48	Image0001	5.99667e-07	7.20365e-08	2.58243		0.599667
2,000rpm at 5,000X	49	Image0001	1.52899e-06	4.21824e-08	1.84951		1.52899
2,000rpm at 5,000X	50	Image0001	1.62995e-06	2.35366e-07	2.81849		1.62995
2,000rpm at 5,000X	51	Image0001	2.15351e-06	1.52061e-07	1.01326		2.15351
2,000rpm at 5,000X	52	Image0001	2.18401e-06	8.09575e-08	2.28282		2.18401
2,000rpm at 5,000X	53	Image0001	1.66196e-06	1.46728e-07	1.10196		1.66196
2,000rpm at 5,000X	54	Image0001	1.48428e-06	4.01029e-08	1.38053		1.48428
2,000rpm at 5,000X	55	Image0001	2.00527e-06	4.91444e-07	0.370376		2.00527
2,000rpm at 5,000X	56	Image0001	3.38941e-06	1.07897e-06	1.25085		3.38941
2,000rpm at 5,000X	57	Image0001	2.57528e-06	1.99367e-07	2.56182		2.57528
2,000rpm at 5,000X	58	Image0001	1.49024e-06	7.95685e-08	0.329694		1.49024
2,000rpm at 5,000X	59	Image0001	2.93791e-06	8.56235e-07	2.2724		2.93791
2,000rpm at 5,000X	60	Image0001	1.94959e-06	7.81388e-08	1.88106		1.94959
2,000rpm at 5,000X	61	Image0001	7.16093e-07	1.72185e-08	1.18907		0.716093
2,000rpm at 5,000X	62	Image0001	1.59694e-06	2.70396e-07	2.48636		1.59694
2,000rpm at 5,000X	63	Image0001	3.39536e-06	4.64372e-07	2.6905		3.39536
2,000rpm at 5,000X	64	Image0001	1.84625e-06	6.84708e-08	1.95156		1.84625
2,000rpm at 5,000X	65	Image0001	1.94044e-06	2.82261e-07	2.20703		1.94044
2,000rpm at 5,000X	66	Image0001	1.53513e-06	2.50015e-07	0.976604		1.53513
2,000rpm at 5,000X	67	Image0001	1.9176e-06	8.69374e-08	1.91835		1.9176
2,000rpm at 5,000X	68	Image0001	1.24549e-06	8.09304e-08	2.79208		1.24549
2,000rpm at 5,000X	69	Image0001	2.20841e-06	7.11928e-08	2.57305		2.20841
2,000rpm at 5,000X	70	Image0001	1.59742e-06	2.75252e-07	0.705333		1.59742
2,000rpm at 5,000X	71	Image0001	1.8555e-06	8.92853e-08	3.0473		1.8555
2,000rpm at 5,000X	72	Image0001	1.00588e-06	2.99011e-08	2.33997		1.00588
2,000rpm at 5,000X	73	Image0001	1.32994e-06	1.17795e-07	2.62456		1.32994
2,000rpm at 5,000X	74	Image0001	1.74747e-06	5.28106e-08	0.521873		1.74747
2,000rpm at 5,000X	75	Image0001	1.27323e-06	4.39904e-08	0.830114		1.27323
2,000rpm at 5,000X	76	Image0001	1.61664e-06	8.1768e-08	2.64925		1.61664
2,000rpm at 5,000X	77	Image0001	2.62349e-06	4.3989e-07	2.30129		2.62349
2,000rpm at 5,000X	78	Image0001	2.5317e-06	2.98074e-07	0.455302		2.5317
2,000rpm at 5,000X	79	Image0001	2.81726e-06	1.15721e-06	2.54946		2.81726
2,000rpm at 5,000X	80	Image0001	1.00902e-06	7.42515e-08	0.857035		1.00902
2,000rpm at 5,000X	81	Image0001	1.27604e-06	1.70502e-07	1.66978		1.27604
2,000rpm at 5,000X	82	Image0001	2.44961e-06	3.54083e-07	3.1276		2.44961
2,000rpm at 5,000X	83	Image0001	1.61386e-06	2.11872e-07	0.392425		1.61386
2,000rpm at 5,000X	84	Image0001	1.68942e-06	2.84147e-07	2.55933		1.68942
2,000rpm at 5,000X	85	Image0001	9.66312e-07	8.22935e-08	1.99166		0.966312
2,000rpm at 5,000X	86	Image0001	7.59269e-07	3.01323e-07	0.712026		0.759269
2,000rpm at 5,000X	87	Image0001	3.60925e-06	3.6233e-07	2.46868		3.60925
2,000rpm at 5,000X	88	Image0001	2.49772e-06	2.95805e-07	2.9372		2.49772
2,000rpm at 5,000X	89	Image0001	1.72871e-06	2.89129e-07	2.86962		1.72871
2,000rpm at 5,000X	90	Image0001	1.09417e-06	5.89898e-08	2.64029		1.09417
2,000rpm at 5,000X	91	Image0001	1.95732e-06	2.39423e-07	0.975911		1.95732
2,000rpm at 5,000X	92	Image0001	1.61386e-06	2.11872e-07	0.392425		1.61386
2,000rpm at 5,000X	93	Image0001	1.54594e-06	9.22084e-08	0.69804		1.54594
2,000rpm at 5,000X	94	Image0001	1.4708e-06	5.43151e-08	1.48057		1.4708
2,000rpm at 5,000X	95	Image0001	1.8961e-06	3.25161e-07	2.79725		1.8961
2,000rpm at 5,000X	96	Image0001	1.46327e-06	1.52343e-07	1.0075		1.46327
2,000rpm at 5,000X	97	Image0001	1.46224e-06	2.9428e-08	0.916779		1.46224
2,000rpm at 5,000X	98	Image0001	1.70397e-06	6.71498e-08	1.86773		1.70397
2,000rpm at 5,000X	99	Image0001	1.6998e-06	5.48859e-08	1.40637		1.6998
2,000rpm at 5,000X	100	Image0001	1.22016e-06	1.03789e-07	0.679683		1.22016
2,000rpm at 5,000X	101	Image0001	1.03179e-06	1.45081e-08	0.128977		1.03179
2,000rpm at 5,000X	102	Image0001	2.0223e-06	8.04967e-07	1.94766		2.0223
2,000rpm at 5,000X	103	Image0001	2.63567e-06	7.95359e-08	2.91583		2.63567
2,000rpm at 5,000X	104	Image0001	1.08617e-06	1.25316e-07	0.172595		1.08617
2,000rpm at 5,000X	105	Image0001	4.92734e-07	1.1105e-07	0.116338		0.492734
2,000rpm at 5,000X	106	Image0001	3.01557e-06	6.29958e-07	1.59824		3.01557
2,000rpm at 5,000X	107	Image0001	1.44205e-06	1.2978e-07	0.776515		1.44205
2,000rpm at 5,000X	108	Image0001	2.26756e-06	8.40009e-07	2.12816		2.26756
2,000rpm at 5,000X	109	Image0001	1.80407e-06	2.72692e-07	2.4662		1.80407
2,000rpm at 5,000X	110	Image0001	1.69264e-06	1.11736e-07	2.93596		1.69264
2,000rpm at 5,000X	111	Image0001	1.57877e-06	3.39676e-07	0.302607		1.57877
2,000rpm at 5,000X	113	Image0001	3.01655e-06	5.92115e-07	0.456864		3.01655
2,000rpm at 5,000X	114	Image0001	2.14926e-06	7.58807e-07	3.12828		2.14926
2,000rpm at 5,000X	115	Image0001	1.50535e-06	2.12743e-08	0.164484		1.50535
2,000rpm at 5,000X	116	Image0001	1.77681e-06	1.02017e-07	1.67226		1.77681
2,000rpm at 5,000X	117	Image0001	2.02541e-06	1.90967e-07	2.20167		2.02541
2,000rpm at 5,000X	118	Image0001	1.43417e-06	8.67009e-08	2.80412		1.43417
2,000rpm at 5,000X	119	Image0001	2.22274e-06	7.49904e-08	2.28277		2.22274
2,000rpm at 5,000X	120	Image0001	1.85941e-06	1.54156e-07	0.501807		1.85941
2,000rpm at 5,000X	121	Image0001	5.92519e-07	5.8628e-08	2.53203		0.592519
2,000rpm at 5,000X	123	Image0001	7.59269e-07	3.01323e-07	0.712026		0.759269
2,000rpm at 5,000X	124	Image0001	3.35869e-06	6.87309e-07	2.517		3.35869
2,000rpm at 5,000X	125	Image0001	2.44739e-06	2.38008e-07	0.853568		2.44739
2,000rpm at 5,000X	126	Image0001	1.17567e-06	1.69472e-07	1.71234		1.17567
2,000rpm at 5,000X	127	Image0001	1.71197e-06	3.16745e-07	1.39895		1.71197
2,000rpm at 5,000X	128	Image0001	7.13293e-07	1.76502e-08	1.25217		0.713293
2,000rpm at 5,000X	129	Image0001	1.42455e-06	5.21577e-08	1.141		1.42455
2,000rpm at 5,000X	130	Image0001	2.39087e-06	3.35954e-07	2.18095		2.39087
2,000rpm at 5,000X	131	Image0001	2.06312e-06	6.15576e-08	2.29629		2.06312
2,000rpm at 5,000X	132	Image0001	2.62045e-06	4.42241e-08	0.532923		2.62045
2,000rpm at 5,000X	133	Image0001	3.11607e-06	2.53766e-07	2.53289		3.11607
2,000rpm at 5,000X	134	Image0001	1.74694e-06	1.28134e-07	1.77501		1.74694
2,000rpm at 5,000X	135	Image0001	9.86351e-07	7.78926e-08	1.6691		0.986351
2,000rpm at 5,000X	136	Image0001	1.09239e-06	3.10131e-08	1.00248		1.09239
2,000rpm at 5,000X	137	Image0001	1.50406e-06	9.53527e-08	0.303797		1.50406
2,000rpm at 5,000X	138	Image0001	2.02453e-06	1.76443e-07	0.530239		2.02453
2,000rpm at 5,000X	139	Image0001	3.56482e-06	4.73104e-07	2.53194		3.56482
2,000rpm at 5,000X	140	Image0001	1.96494e-06	2.81132e-07	2.26138		1.96494
2,000rpm at 5,000X	141	Image0001	6.72014e-07	1.86524e-07	0.914064		0.672014
2,000rpm at 5,000X	142	Image0001	1.70357e-06	3.23554e-07	0.829342		1.70357
2,000rpm at 5,000X	143	Image0001	1.61616e-06	5.47414e-08	0.589522		1.61616
2,000rpm at 5,000X	144	Image0001	1.17378e-06	2.62124e-07	2.25997		1.17378
2,000rpm at 5,000X	145	Image0001	1.12698e-06	5.82853e-08	3.11621		1.12698
2,000rpm at 5,000X	146	Image0001	1.18744e-06	3.08112e-08	1.60973		1.18744
2,000rpm at 5,000X	147	Image0001	2.66564e-06	9.33557e-07	1.97448		2.66564
2,000rpm at 5,000X	148	Image0001	1.0236e-06	2.27692e-08	2.31859		1.0236
2,000rpm at 5,000X	149	Image0001	1.87845e-06	1.12223e-07	0.696036		1.87845
2,000rpm at 5,000X	150	Image0001	3.00832e-06	9.4119e-07	2.1126		3.00832
2,000rpm at 5,000X	151	Image0001	1.35029e-06	6.43701e-08	1.23242		1.35029
2,000rpm at 5,000X	152	Image0001	1.51148e-06	6.19333e-08	0.274812		1.51148
2,000rpm at 5,000X	153	Image0001	1.47769e-06	2.79594e-07	0.908582		1.47769
2,000rpm at 5,000X	154	Image0001	1.22164e-06	1.47053e-07	1.23474		1.22164
2,000rpm at 5,000X	155	Image0001	2.72523e-06	5.26708e-07	1.02807		2.72523
2,000rpm at 5,000X	156	Image0001	8.1446e-07	3.54083e-08	2.88443		0.81446
2,000rpm at 5,000X	157	Image0001	1.60977e-06	5.80726e-08	2.85736		1.60977
2,000rpm at 5,000X	158	Image0001	1.80676e-06	4.83563e-07	0.917347		1.80676
2,000rpm at 5,000X	159	Image0001	2.2285e-06	4.41415e-07	0.481314		2.2285
2,000rpm at 5,000X	160	Image0001	9.54004e-07	2.77155e-07	0.873523		0.954004
2,000rpm at 5,000X	161	Image0001	1.71078e-06	3.71918e-08	1.6046		1.71078
2,000rpm at 5,000X	162	Image0001	1.89564e-06	3.83596e-07	1.51544		1.89564
2,000rpm at 5,000X	163	Image0001	1.71557e-06	2.1742e-08	2.79272		1.71557
2,000rpm at 5,000X	164	Image0001	2.67043e-06	8.70708e-07	2.32175		2.67043
2,000rpm at 5,000X	165	Image0001	2.22075e-06	4.13856e-08	0.0501235		2.22075
2,000rpm at 5,000X	166	Image0001	1.96143e-06	2.67536e-07	0.947798		1.96143
2,000rpm at 5,000X	167	Image0001	1.95569e-06	4.24348e-07	2.52976		1.95569
2,000rpm at 5,000X	168	Image0001	2.13931e-06	2.43096e-07	0.263277		2.13931
2,000rpm at 5,000X	169	Image0001	1.27137e-06	1.51896e-07	0.899929		1.27137
2,000rpm at 5,000X	170	Image0001	1.15568e-06	5.2444e-07	0.912401		1.15568
2,000rpm at 5,000X	171	Image0001	1.83445e-06	4.73437e-08	1.98287		1.83445
2,000rpm at 5,000X	172	Image0001	1.39468e-06	4.37713e-08	0.183571		1.39468
2,000rpm at 5,000X	173	Image0001	2.58088e-06	6.04053e-07	1.89235		2.58088
2,000rpm at 5,000X	174	Image0001	1.28553e-06	3.28668e-08	0.184679		1.28553
2,000rpm at 5,000X	176	Image0001	1.04751e-06	9.38122e-09	2.67921		1.04751
2,000rpm at 5,000X	177	Image0001	1.43204e-06	1.30663e-07	1.49628		1.43204
2,000rpm at 5,000X	178	Image0001	1.31726e-06	2.28699e-08	1.6187		1.31726
2,000rpm at 5,000X	179	Image0001	1.4366e-06	6.51973e-08	0.264492		1.4366
2,000rpm at 5,000X	180	Image0001	1.15022e-06	2.42338e-08	2.92642		1.15022
2,000rpm at 5,000X	181	Image0001	1.88263e-06	3.80898e-07	2.92151		1.88263
2,000rpm at 5,000X	182	Image0001	1.21482e-06	2.80685e-08	0.762519		1.21482
2,000rpm at 5,000X	183	Image0001	1.01742e-06	3.0263e-08	0.877772		1.01742
2,000rpm at 5,000X	184	Image0001	1.83813e-06	1.86437e-07	2.96262		1.83813
2,000rpm at 5,000X	185	Image0001	2.21646e-06	6.15649e-07	0.332936		2.21646
2,000rpm at 5,000X	186	Image0001	1.65713e-06	2.50341e-07	0.742223		1.65713
2,000rpm at 5,000X	187	Image0001	2.38254e-06	1.08027e-07	2.22968		2.38254
2,000rpm at 5,000X	188	Image0001	2.04011e-06	4.33408e-07	1.9127		2.04011
2,000rpm at 5,000X	189	Image0001	1.5272e-06	2.8911e-08	1.76604		1.5272
2,000rpm at 5,000X	190	Image0001	2.48223e-06	2.59667e-07	0.824876		2.48223
2,000rpm at 5,000X	191	Image0001	1.2968e-06	9.6551e-08	2.22382		1.2968
2,000rpm at 5,000X	192	Image0001	1.93645e-06	5.50836e-07	1.83568		1.93645
2,000rpm at 5,000X	193	Image0001	2.36986e-06	1.34837e-06	0.996581		2.36986
2,000rpm at 5,000X	194	Image0001	1.89133e-06	2.00374e-07	0.671689		1.89133
2,000rpm at 5,000X	195	Image0001	1.83077e-06	6.15625e-08	2.8214		1.83077
2,000rpm at 5,000X	196	Image0001	2.02101e-06	3.46106e-07	1.06156		2.02101
2,000rpm at 5,000X	197	Image0001	1.74916e-06	6.61154e-08	0.825841		1.74916
2,000rpm at 5,000X	198	Image0001	1.56175e-06	8.21879e-07	2.55244		1.56175
2,000rpm at 5,000X	199	Image0001	2.50629e-06	4.52939e-07	1.70153		2.50629
2,000rpm at 5,000X	200	Image0001	1.57959e-06	5.10742e-08	0.483426		1.57959
2,000rpm at 5,000X	201	Image0001	1.39662e-06	3.48792e-08	0.378061		1.39662
2,000rpm at 5,000X	202	Image0001	1.3381e-06	2.45886e-08	0.705872		1.3381
2,000rpm at 5,000X	203	Image0001	1.60465e-06	8.66804e-08	0.824252		1.60465
2,000rpm at 5,000X	204	Image0001	1.6752e-06	1.18897e-07	0.587372		1.6752
2,000rpm at 5,000X	205	Image0001	1.48108e-06	3.73948e-08	1.4123		1.48108
2,000rpm at 5,000X	206	Image0001	2.45897e-06	4.60728e-07	0.705605		2.45897
2,000rpm at 5,000X	207	Image0001	1.57424e-06	3.30017e-08	3.03632		1.57424
2,000rpm at 5,000X	208	Image0001	1.11484e-06	1.23268e-07	1.47121		1.11484
2,000rpm at 5,000X	209	Image0001	1.51879e-06	5.36311e-08	0.842939		1.51879
2,000rpm at 5,000X	210	Image0001	1.6939e-06	1.01069e-07	0.606542		1.6939
2,000rpm at 5,000X	211	Image0001	1.54276e-06	8.33311e-08	0.355282		1.54276
2,000rpm at 5,000X	212	Image0001	2.39222e-06	2.74596e-07	2.39775		2.39222
2,000rpm at 5,000X	213	Image0001	1.29226e-06	5.58525e-07	1.67075		1.29226
2,000rpm at 5,000X	214	Image0001	1.97264e-06	2.28243e-07	2.67129		1.97264
2,000rpm at 5,000X	215	Image0001	1.22801e-06	4.40369e-07	0.19156		1.22801
2,000rpm at 5,000X	216	Image0001	2.2285e-06	4.41415e-07	0.481314		2.2285
2,000rpm at 5,000X	217	Image0001	1.41795e-06	8.55549e-08	1.55948		1.41795
2,000rpm at 5,000X	218	Image0001	2.62468e-06	7.09396e-08	1.74443		2.62468
2,000rpm at 5,000X	219	Image0001	1.43911e-06	2.81746e-08	0.327599		1.43911
2,000rpm at 5,000X	220	Image0001	1.4872e-06	1.06574e-07	0.0848599		1.4872
2,000rpm at 5,000X	221	Image0001	1.04449e-06	8.67292e-08	0.637966		1.04449
2,000rpm at 5,000X	222	Image0001	1.65697e-06	9.27383e-08	2.94589		1.65697
2,000rpm at 5,000X	223	Image0001	8.18674e-07	1.67697e-07	1.04621		0.818674
2,000rpm at 5,000X	224	Image0001	2.18865e-06	3.82993e-07	0.559554		2.18865
2,000rpm at 5,000X	225	Image0001	3.05574e-06	9.95198e-07	0.508852		3.05574
2,000rpm at 5,000X	226	Image0001	1.67265e-06	3.88486e-08	2.7142		1.67265
2,000rpm at 5,000X	227	Image0001	1.67441e-06	1.12493e-07	2.50082		1.67441
2,000rpm at 5,000X	228	Image0001	1.69017e-06	1.71276e-07	1.01395		1.69017
2,000rpm at 5,000X	229	Image0001	2.001e-06	4.05381e-07	0.902579		2.001
2,000rpm at 5,000X	230	Image0001	1.75051e-06	2.1603e-07	0.909395		1.75051
2,000rpm at 5,000X	232	Image0001	1.29461e-06	1.94973e-07	1.47749		1.29461
2,000rpm at 5,000X	233	Image0001	9.53149e-07	7.25161e-08	2.64188		0.953149
2,000rpm at 5,000X	234	Image0001	1.66824e-06	1.17151e-07	0.476369		1.66824
2,000rpm at 5,000X	235	Image0001	1.26403e-06	2.62321e-08	1.43955		1.26403
2,000rpm at 5,000X	236	Image0001	2.93655e-06	9.25582e-07	2.59457		2.93655
2,000rpm at 5,000X	237	Image0001	1.78108e-06	4.27952e-08	2.54975		1.78108
2,000rpm at 5,000X	238	Image0001	2.14098e-06	1.88783e-07	0.838641		2.14098
2,000rpm at 5,000X	239	Image0001	6.06262e-07	5.20791e-09	1.73285		0.606262
2,000rpm at 5,000X	240	Image0001	1.55685e-06	4.61623e-08	1.78219		1.55685
2,000rpm at 5,000X	241	Image0001	1.57266e-06	1.28e-07	2.52441		1.57266
2,000rpm at 5,000X	242	Image0001	1.20946e-06	4.30603e-08	0.799569		1.20946
2,000rpm at 5,000X	243	Image0001	1.55129e-06	1.61383e-07	1.33461		1.55129
2,000rpm at 5,000X	244	Image0001	1.72362e-06	2.5527e-07	0.870028		1.72362
2,000rpm at 5,000X	245	Image0001	1.80814e-06	1.52384e-07	2.62113		1.80814
2,000rpm at 5,000X	246	Image0001	1.90386e-06	1.09704e-07	2.2837		1.90386
2,000rpm at 5,000X	247	Image0001	1.15401e-06	1.61688e-07	0.735611		1.15401
2,000rpm at 5,000X	248	Image0001	1.52894e-06	2.27665e-07	2.64804		1.52894
2,000rpm at 5,000X	249	Image0001	2.39435e-06	5.58085e-07	0.201694		2.39435
2,000rpm at 5,000X	250	Image0001	2.38063e-06	2.68926e-07	3.05853		2.38063
2,000rpm at 5,000X	251	Image0001	1.38687e-06	2.74259e-07	0.404009		1.38687
2,000rpm at 5,000X	252	Image0001	1.51881e-06	7.27919e-08	0.835287		1.51881
2,000rpm at 5,000X	253	Image0001	1.66719e-06	6.55183e-08	0.474346		1.66719
2,000rpm at 5,000X	254	Image0001	3.39589e-06	5.63753e-07	3.02341		3.39589
2,000rpm at 5,000X	255	Image0001	3.32214e-06	3.88881e-07	2.65268		3.32214
2,000rpm at 5,000X	256	Image0001	1.86064e-06	4.06831e-07	1.62199		1.86064
2,000rpm at 5,000X	257	Image0001	1.50756e-06	4.60787e-08	2.79398		1.50756
2,000rpm at 5,000X	258	Image0001	2.40843e-06	2.46556e-07	2.95174		2.40843
2,000rpm at 5,000X	259	Image0001	5.82952e-07	1.39171e-08	0.219531		0.582952
2,000rpm at 5,000X	260	Image0001	6.90207e-07	7.82607e-08	0.0655581		0.690207
2,000rpm at 5,000X	261	Image0001	2.12654e-06	9.47257e-07	0.198438		2.12654
2,000rpm at 5,000X	262	Image0001	1.33072e-06	2.82774e-07	1.22073		1.33072
2,000rpm at 5,000X	263	Image0001	1.87859e-06	1.69228e-07	1.58427		1.87859
2,000rpm at 5,000X	264	Image0001	1.68165e-06	8.88928e-08	0.91459		1.68165
2,000rpm at 5,000X	265	Image0001	1.44657e-06	9.75231e-08	0.801754		1.44657
2,000rpm at 5,000X	266	Image0001	1.57346e-06	5.39734e-08	2.50971		1.57346
2,000rpm at 5,000X	267	Image0001	1.93451e-06	8.98206e-07	3.11615		1.93451
2,000rpm at 5,000X	268	Image0001	2.37996e-06	2.47329e-07	3.0497		2.37996
2,000rpm at 5,000X	269	Image0001	1.6279e-06	6.57502e-08	1.62557		1.6279
2,000rpm at 5,000X	270	Image0001	1.51469e-06	6.31646e-08	1.45919		1.51469
2,000rpm at 5,000X	271	Image0001	1.09806e-06	5.85345e-08	1.74193		1.09806
2,000rpm at 5,000X	272	Image0001	1.69816e-06	2.57088e-07	0.537001		1.69816
2,000rpm at 5,000X	274	Image0001	1.5249e-06	1.26832e-08	0.901743		1.5249
2,000rpm at 5,000X	275	Image0001	1.61292e-06	3.60894e-07	0.694923		1.61292
2,000rpm at 5,000X	276	Image0001	1.65849e-06	6.4068e-08	2.79589		1.65849
2,000rpm at 5,000X	277	Image0001	1.54991e-06	3.05476e-07	1.91863		1.54991
2,000rpm at 5,000X	278	Image0001	1.9924e-06	2.73138e-07	0.655567		1.9924
2,000rpm at 5,000X	279	Image0001	1.62001e-06	2.05109e-07	0.9331		1.62001
2,000rpm at 5,000X	280	Image0001	2.27732e-06	2.11588e-07	2.64275		2.27732
2,000rpm at 5,000X	281	Image0001	1.21607e-06	6.82065e-08	2.07475		1.21607
2,000rpm at 5,000X	282	Image0001	1.08735e-06	7.32231e-08	1.48728		1.08735
2,000rpm at 5,000X	283	Image0001	1.83312e-06	9.35485e-08	2.93619		1.83312
2,000rpm at 5,000X	284	Image0001	7.57258e-07	4.0561e-08	1.36171		0.757258
2,000rpm at 5,000X	285	Image0001	2.30257e-06	1.26838e-07	0.184059		2.30257
2,000rpm at 5,000X	286	Image0001	1.44887e-06	1.39875e-07	1.60505		1.44887
2,000rpm at 5,000X	287	Image0001	1.12072e-06	4.79497e-08	0.759814		1.12072
2,000rpm at 5,000X	288	Image0001	9.45033e-07	3.36984e-07	2.39154		0.945033
2,000rpm at 5,000X	289	Image0001	1.56622e-06	2.90369e-08	2.18402		1.56622
2,000rpm at 5,000X	290	Image0001	2.13605e-06	2.36624e-07	2.19563		2.13605
2,000rpm at 5,000X	291	Image0001	2.76728e-06	8.91496e-07	1.9424		2.76728
2,000rpm at 5,000X	292	Image0001	1.4485e-06	5.46773e-08	1.43787		1.4485
2,000rpm at 5,000X	293	Image0001	1.22867e-06	4.72678e-08	1.03667		1.22867
2,000rpm at 5,000X	294	Image0001	1.18653e-06	4.70681e-08	0.774942		1.18653
2,000rpm at 5,000X	295	Image0001	2.26454e-06	5.40977e-07	0.390169		2.26454
2,000rpm at 5,000X	296	Image0001	1.93827e-06	4.04158e-07	0.137591		1.93827
2,000rpm at 5,000X	297	Image0001	1.93976e-06	3.31407e-08	2.21521		1.93976
2,000rpm at 5,000X	298	Image0001	2.16359e-06	4.21039e-07	3.01379		2.16359
2,000rpm at 5,000X	299	Image0001	3.31144e-06	9.94356e-08	2.6588		3.31144
2,000rpm at 5,000X	300	Image0001	1.57043e-06	1.00207e-07	0.94836		1.57043
2,000rpm at 5,000X	301	Image0001	1.74179e-06	3.67435e-07	1.98433		1.74179
2,000rpm at 5,000X	302	Image0001	2.10406e-06	5.2078e-07	1.84787		2.10406
2,000rpm at 5,000X	303	Image0001	1.19343e-06	1.36047e-07	0.737872		1.19343
2,000rpm at 5,000X	304	Image0001	1.17792e-06	2.30498e-08	0.932857		1.17792
2,000rpm at 5,000X	305	Image0001	1.4326e-06	5.44202e-08	0.235424		1.4326
2,000rpm at 5,000X	306	Image0001	1.6181e-06	5.36078e-08	2.83291		1.6181
2,000rpm at 5,000X	307	Image0001	1.62947e-06	3.31569e-08	2.08086		1.62947
2,000rpm at 5,000X	308	Image0001	1.92517e-06	5.35874e-07	0.643031		1.92517
2,000rpm at 5,000X	309	Image0001	2.65645e-06	4.61064e-07	2.32729		2.65645
2,000rpm at 5,000X	310	Image0001	1.42798e-06	9.57291e-08	0.69928		1.42798
2,000rpm at 5,000X	311	Image0001	1.07226e-06	4.018e-08	1.57509		1.07226
2,000rpm at 5,000X	312	Image0001	1.85156e-06	3.43234e-07	0.863583		1.85156
2,000rpm at 5,000X	313	Image0001	1.89929e-06	3.51608e-08	1.71297		1.89929
2,000rpm at 5,000X	314	Image0001	1.44807e-06	2.44098e-08	0.414528		1.44807
2,000rpm at 5,000X	315	Image0001	1.62813e-06	3.6177e-07	0.617529		1.62813
2,000rpm at 5,000X	316	Image0001	1.69153e-06	5.90297e-08	0.425292		1.69153
2,000rpm at 5,000X	317	Image0001	2.24169e-06	4.16484e-07	0.351288		2.24169
2,000rpm at 5,000X	318	Image0001	1.50883e-06	2.48522e-07	0.178291		1.50883
2,000rpm at 5,000X	319	Image0001	1.49644e-06	2.482e-07	2.51009		1.49644
2,000rpm at 5,000X	320	Image0001	1.67508e-06	5.5364e-08	2.40989		1.67508
2,000rpm at 5,000X	321	Image0001	1.27952e-06	2.19104e-07	2.10283		1.27952
2,000rpm at 5,000X	322	Image0001	2.0385e-06	4.54347e-08	1.50286		2.0385
2,000rpm at 5,000X	323	Image0001	1.77831e-06	2.51456e-07	2.96177		1.77831
2,000rpm at 5,000X	324	Image0001	2.50791e-06	3.20929e-07	2.27217		2.50791
2,000rpm at 5,000X	325	Image0001	1.08605e-06	5.30445e-08	2.30299		1.08605
2,000rpm at 5,000X	326	Image0001	3.50977e-06	8.76881e-07	2.47016		3.50977
2,000rpm at 5,000X	327	Image0001	1.73576e-06	4.0364e-07	1.3767		1.73576
2,000rpm at 5,000X	328	Image0001	2.36673e-06	2.51752e-07	2.26852		2.36673
2,000rpm at 5,000X	329	Image0001	2.35038e-06	4.93334e-07	2.34705		2.35038
2,000rpm at 5,000X	330	Image0001	1.48308e-06	1.20058e-07	1.03751		1.48308
2,000rpm at 5,000X	331	Image0001	1.76639e-06	8.84655e-08	0.323205		1.76639
2,000rpm at 5,000X	333	Image0001	1.55052e-06	9.79128e-08	2.44956		1.55052
2,000rpm at 5,000X	334	Image0001	2.57056e-06	6.26138e-07	2.32612		2.57056
2,000rpm at 5,000X	335	Image0001	1.95159e-06	1.30202e-07	2.27015		1.95159
2,000rpm at 5,000X	336	Image0001	1.8013e-06	2.6138e-07	0.915981		1.8013
2,000rpm at 5,000X	337	Image0001	1.95607e-06	3.2265e-07	2.25556		1.95607
2,000rpm at 5,000X	338	Image0001	3.581e-06	1.37355e-07	2.65168		3.581
2,000rpm at 5,000X	339	Image0001	1.65282e-06	2.18143e-07	1.54804		1.65282
2,000rpm at 5,000X	340	Image0001	1.44293e-06	6.91933e-08	1.66552		1.44293
2,000rpm at 5,000X	341	Image0001	1.72563e-06	6.42312e-08	2.78815		1.72563
2,000rpm at 5,000X	342	Image0001	1.1438e-06	2.5228e-07	1.69337		1.1438
2,000rpm at 5,000X	343	Image0001	2.64822e-06	1.21657e-07	1.6683		2.64822
2,000rpm at 5,000X	344	Image0001	5.69319e-07	5.43904e-08	0.117596		0.569319
2,000rpm at 5,000X	345	Image0001	1.25497e-06	2.90103e-08	0.823651		1.25497
2,000rpm at 5,000X	346	Image0001	1.05393e-06	3.35307e-08	2.3837		1.05393
2,000rpm at 5,000X	347	Image0001	1.48264e-06	2.83359e-07	1.6245		1.48264
2,000rpm at 5,000X	348	Image0001	1.95471e-06	3.42866e-07	2.3478		1.95471
2,000rpm at 5,000X	349	Image0001	1.20662e-06	3.3217e-08	0.853728		1.20662
2,000rpm at 5,000X	350	Image0001	2.69397e-06	8.85471e-08	1.87223		2.69397
2,000rpm at 5,000X	351	Image0001	1.19085e-06	6.76192e-08	1.50167		1.19085
2,000rpm at 5,000X	352	Image0001	1.61407e-06	6.75333e-08	2.77701		1.61407
2,000rpm at 5,000X	353	Image0001	1.02957e-06	3.30192e-08	2.38771		1.02957
2,000rpm at 5,000X	354	Image0001	1.53986e-06	3.57403e-08	1.58083		1.53986
2,000rpm at 5,000X	355	Image0001	1.09538e-06	1.96105e-07	1.7615		1.09538
2,000rpm at 5,000X	356	Image0001	2.5314e-06	2.00217e-07	0.567165		2.5314
2,000rpm at 5,000X	357	Image0001	1.75651e-06	1.00085e-07	0.739476		1.75651
2,000rpm at 5,000X	358	Image0001	2.00001e-06	9.05007e-08	2.26233		2.00001
2,000rpm at 5,000X	359	Image0001	2.49021e-06	5.41135e-07	2.00978		2.49021
2,000rpm at 5,000X	360	Image0001	1.5999e-06	6.29658e-08	2.46862		1.5999
2,000rpm at 5,000X	361	Image0001	1.28546e-06	5.47276e-08	0.960863		1.28546
2,000rpm at 5,000X	362	Image0001	1.21383e-06	4.51918e-08	1.30796		1.21383
2,000rpm at 5,000X	363	Image0001	2.3244e-06	1.32305e-07	2.30146		2.3244
2,000rpm at 5,000X	364	Image0001	1.8551e-06	2.31193e-07	2.21794		1.8551
2,000rpm at 5,000X	365	Image0001	1.45491e-06	8.97005e-08	1.658		1.45491
2,000rpm at 5,000X	366	Image0001	7.21274e-07	3.67191e-08	1.43462		0.721274
2,000rpm at 5,000X	367	Image0001	8.85601e-07	7.27522e-08	1.33923		0.885601
2,000rpm at 5,000X	368	Image0001	1.60213e-06	3.29564e-08	2.55154		1.60213
2,000rpm at 5,000X	369	Image0001	4.82803e-07	1.98006e-07	2.56907		0.482803
2,000rpm at 5,000X	370	Image0001	1.76899e-06	9.7724e-08	1.57386		1.76899
2,000rpm at 5,000X	371	Image0001	1.30798e-06	3.64953e-08	0.8707		1.30798
2,000rpm at 5,000X	372	Image0001	1.75211e-06	8.24849e-08	2.74379		1.75211
2,000rpm at 5,000X	373	Image0001	1.69622e-06	2.56001e-07	2.88635		1.69622
2,000rpm at 5,000X	374	Image0001	2.61329e-06	2.06422e-07	1.88624		2.61329
2,000rpm at 5,000X	375	Image0001	1.54143e-06	7.54354e-08	2.68673		1.54143
2,000rpm at 5,000X	376	Image0001	2.29941e-06	7.41745e-07	0.249691		2.29941
2,000rpm at 5,000X	377	Image0001	1.4509e-06	1.3012e-07	1.65874		1.4509
2,000rpm at 5,000X	378	Image0001	1.59527e-06	3.19673e-07	1.01428		1.59527
2,000rpm at 5,000X	379	Image0001	1.55696e-06	2.80089e-07	1.61832		1.55696
2,000rpm at 5,000X	380	Image0001	3.46748e-06	1.20665e-07	2.73047		3.46748
2,000rpm at 5,000X	381	Image0001	1.79448e-06	1.31876e-07	2.84118		1.79448
2,000rpm at 5,000X	382	Image0001	2.03655e-06	8.56277e-07	1.64681		2.03655
2,000rpm at 5,000X	383	Image0001	1.46765e-06	1.07218e-07	1.62181		1.46765
2,000rpm at 5,000X	384	Image0001	1.62021e-06	7.59278e-08	2.0235		1.62021
2,000rpm at 5,000X	385	Image0001	1.17463e-06	5.37538e-08	1.05049		1.17463
2,000rpm at 5,000X	386	Image0001	3.28733e-06	1.4809e-06	2.09307		3.28733
2,000rpm at 5,000X	387	Image0001	1.23162e-06	1.04888e-07	0.795644		1.23162
2,000rpm at 5,000X	388	Image0001	6.62825e-07	1.74594e-08	1.39931		0.662825
2,000rpm at 5,000X	389	Image0001	1.24145e-06	2.98089e-08	1.41073		1.24145
2,000rpm at 5,000X	390	Image0001	1.23426e-06	7.84853e-08	2.83493		1.23426
2,000rpm at 5,000X	391	Image0001	1.59454e-06	6.75176e-08	1.62048		1.59454
2,000rpm at 5,000X	392	Image0001	1.65356e-06	2.49811e-07	1.40599		1.65356
2,000rpm at 5,000X	393	Image0001	1.52363e-06	1.37177e-07	2.70613		1.52363
2,000rpm at 5,000X	394	Image0001	1.69506e-06	5.1328e-08	2.78409		1.69506
2,000rpm at 5,000X	395	Image0001	1.81766e-06	1.90651e-07	2.24529		1.81766
2,000rpm at 5,000X	396	Image0001	2.60712e-06	6.20083e-08	2.79775		2.60712
2,000rpm at 5,000X	397	Image0001	1.40161e-06	4.63484e-08	0.299929		1.40161
2,000rpm at 5,000X	398	Image0001	1.29795e-06	5.89212e-08	1.46294		1.29795
2,000rpm at 5,000X	399	Image0001	1.52268e-06	2.54202e-07	1.56507		1.52268
2,000rpm at 5,000X	400	Image0001	1.46986e-06	2.98264e-08	2.67739		1.46986
2,000rpm at 5,000X	401	Image0001	1.20579e-06	3.23192e-08	1.9371		1.20579
2,000rpm at 5,000X	402	Image0001	1.25852e-06	9.85035e-08	0.978072		1.25852
2,000rpm at 5,000X	403	Image0001	9.23577e-07	4.92592e-07	0.38379		0.923577
2,000rpm at 5,000X	404	Image0001	7.88241e-07	6.60554e-08	0.558054		0.788241
2,000rpm at 5,000X	405	Image0001	1.31228e-06	5.6666e-07	0.895917		1.31228
2,000rpm at 5,000X	406	Image0001	1.22164e-06	1.47053e-07	1.23474		1.22164
2,000rpm at 5,000X	407	Image0001	1.46089e-06	2.42969e-07	0.522447		1.46089
2,000rpm at 5,000X	408	Image0001	1.24554e-06	7.64497e-08	0.387867		1.24554
2,000rpm at 5,000X	409	Image0001	2.87087e-06	4.62623e-07	0.367974		2.87087
2,000rpm at 5,000X	410	Image0001	1.3644e-06	3.53806e-08	1.02414		1.3644
2,000rpm at 5,000X	411	Image0001	7.36789e-07	5.27425e-08	2.21299		0.736789
2,000rpm at 5,000X	412	Image0001	2.25447e-06	6.42382e-07	0.988491		2.25447
2,000rpm at 5,000X	413	Image0001	1.23162e-06	1.04888e-07	0.795644		1.23162
2,000rpm at 5,000X	414	Image0001	2.00354e-06	1.43811e-07	2.2142		2.00354
2,000rpm at 5,000X	415	Image0001	2.96652e-06	4.53983e-07	2.24431		2.96652
2,000rpm at 5,000X	416	Image0001	1.16917e-06	1.22043e-07	0.604564		1.16917
2,000rpm at 5,000X	417	Image0001	1.7059e-06	2.63174e-07	2.52526		1.7059
2,000rpm at 5,000X	418	Image0001	7.27534e-07	7.26302e-08	2.00395		0.727534
2,000rpm at 5,000X	419	Image0001	4.79929e-07	2.43744e-07	2.44161		0.479929
2,000rpm at 5,000X	420	Image0001	1.15568e-06	5.2444e-07	0.912401		1.15568
2,000rpm at 5,000X	421	Image0001	2.58005e-06	5.07628e-07	1.03164		2.58005
2,000rpm at 5,000X	422	Image0001	9.75396e-07	2.44582e-08	1.65675		0.975396
2,000rpm at 5,000X	423	Image0001	1.47357e-06	6.80948e-08	0.233818		1.47357
2,000rpm at 5,000X	424	Image0001	2.15133e-06	2.63815e-07	2.56653		2.15133
2,000rpm at 5,000X	425	Image0001	1.33262e-06	4.06862e-07	0.657833		1.33262
2,000rpm at 5,000X	426	Image0001	4.77609e-07	1.25731e-08	1.12304		0.477609
2,000rpm at 5,000X	427	Image0001	1.39125e-06	2.14966e-08	1.26091		1.39125
2,000rpm at 5,000X	428	Image0001	2.47775e-06	1.31331e-07	2.85583		2.47775
2,000rpm at 5,000X	429	Image0001	1.39983e-06	1.14955e-07	0.314339		1.39983
2,000rpm at 5,000X	430	Image0001	1.09571e-06	1.70025e-07	2.54529		1.09571
2,000rpm at 5,000X	431	Image0001	1.68293e-06	1.07019e-07	2.92202		1.68293
2,000rpm at 5,000X	432	Image0001	1.23815e-06	2.72945e-08	1.64217		1.23815
2,000rpm at 5,000X	433	Image0001	1.87644e-06	4.78737e-08	2.25688		1.87644
2,000rpm at 5,000X	434	Image0001	1.29315e-06	3.26416e-07	0.741846		1.29315
2,000rpm at 5,000X	435	Image0001	1.82475e-06	1.10623e-07	0.914836		1.82475
2,000rpm at 5,000X	436	Image0001	2.08436e-06	8.67996e-08	0.0713655		2.08436
2,000rpm at 5,000X	437	Image0001	1.4303e-06	1.23256e-07	0.917265		1.4303
2,000rpm at 5,000X	438	Image0001	1.22016e-06	1.03789e-07	0.679683		1.22016
2,000rpm at 5,000X	439	Image0001	1.69744e-06	8.86711e-08	0.48171		1.69744
2,000rpm at 5,000X	440	Image0001	2.00176e-06	1.32224e-07	2.1785		2.00176
2,000rpm at 5,000X	441	Image0001	4.76842e-07	1.49897e-07	2.61834		0.476842
2,000rpm at 5,000X	442	Image0001	2.23193e-06	2.54597e-07	2.33425		2.23193
2,000rpm at 5,000X	443	Image0001	1.78437e-06	3.59837e-08	0.516282		1.78437
2,000rpm at 5,000X	444	Image0001	2.14722e-06	3.16901e-07	2.27365		2.14722
2,000rpm at 5,000X	445	Image0001	1.61245e-06	2.31495e-07	2.47372		1.61245
2,000rpm at 5,000X	446	Image0001	9.84032e-07	4.019e-07	1.83604		0.984032
2,000rpm at 5,000X	447	Image0001	2.45461e-06	1.5957e-06	1.75116		2.45461
2,000rpm at 5,000X	448	Image0001	2.27904e-06	6.86594e-07	2.70464		2.27904
2,000rpm at 5,000X	449	Image0001	1.08605e-06	5.30445e-08	2.30299		1.08605
2,000rpm at 5,000X	450	Image0001	6.98906e-07	2.86074e-08	1.32803		0.698906
2,000rpm at 5,000X	451	Image0001	3.4662e-06	6.5712e-08	2.55683		3.4662
2,000rpm at 5,000X	452	Image0001	1.22964e-06	4.09143e-08	1.37824		1.22964
2,000rpm at 5,000X	453	Image0001	1.50469e-06	4.69422e-07	0.761122		1.50469
2,000rpm at 5,000X	454	Image0001	1.7949e-06	3.37156e-07	0.675501		1.7949
2,000rpm at 5,000X	455	Image0001	6.72014e-07	1.86524e-07	0.914064		0.672014
2,000rpm at 5,000X	456	Image0001	8.99259e-07	3.34593e-08	2.80528		0.899259
2,000rpm at 5,000X	457	Image0001	1.64082e-06	3.30989e-07	0.776988		1.64082
2,000rpm at 5,000X	458	Image0001	2.24859e-06	5.92938e-07	2.13569		2.24859
2,000rpm at 5,000X	459	Image0001	2.0649e-06	1.63932e-07	2.4272		2.0649
2,000rpm at 5,000X	460	Image0001	2.26293e-06	8.38867e-08	2.26077		2.26293
2,000rpm at 5,000X	461	Image0001	1.10251e-06	5.16929e-08	0.414296		1.10251
2,000rpm at 5,000X	462	Image0001	2.06099e-06	2.00871e-07	2.25103		2.06099
2,000rpm at 5,000X	463	Image0001	1.81883e-06	3.92217e-07	2.47108		1.81883
2,000rpm at 5,000X	464	Image0001	1.24229e-06	8.93063e-08	1.18129		1.24229
2,000rpm at 5,000X	465	Image0001	1.69812e-06	1.51547e-07	1.55378		1.69812
2,000rpm at 5,000X	466	Image0001	1.73553e-06	2.38994e-07	0.22374		1.73553
2,000rpm at 5,000X	467	Image0001	1.79401e-06	3.03105e-07	2.75288		1.79401
2,000rpm at 5,000X	468	Image0001	1.32994e-06	1.17795e-07	2.62456		1.32994
2,000rpm at 5,000X	469	Image0001	1.02846e-06	2.09724e-07	1.94854		1.02846
2,000rpm at 5,000X	470	Image0001	1.88237e-06	2.61373e-07	1.02616		1.88237
2,000rpm at 5,000X	471	Image0001	2.27705e-06	3.54181e-07	1.56982		2.27705
2,000rpm at 5,000X	472	Image0001	1.6839e-06	7.45466e-08	2.85741		1.6839
2,000rpm at 5,000X	473	Image0001	1.50763e-06	2.95227e-08	0.386455		1.50763
2,000rpm at 5,000X	474	Image0001	1.87551e-06	2.77724e-07	0.0576504		1.87551
2,000rpm at 5,000X	475	Image0001	1.56347e-06	8.53504e-08	2.8688		1.56347
2,000rpm at 5,000X	476	Image0001	2.08669e-06	1.18073e-07	2.25147		2.08669
2,000rpm at 5,000X	477	Image0001	6.93516e-07	1.35514e-08	0.776931		0.693516
2,000rpm at 5,000X	478	Image0001	1.79788e-06	4.23438e-07	2.44219		1.79788
2,000rpm at 5,000X	479	Image0001	1.3906e-06	2.45834e-07	1.52132		1.3906
2,000rpm at 5,000X	480	Image0001	1.83371e-06	2.26986e-07	0.249836		1.83371
2,000rpm at 5,000X	481	Image0001	1.27036e-06	3.33552e-08	0.602935		1.27036
2,000rpm at 5,000X	482	Image0001	1.56021e-06	8.24076e-08	0.902013		1.56021
2,000rpm at 5,000X	483	Image0001	1.70622e-06	4.25941e-07	2.83351		1.70622
2,000rpm at 5,000X	484	Image0001	1.69798e-06	4.60531e-08	1.58141		1.69798
2,000rpm at 5,000X	485	Image0001	7.77742e-07	5.46337e-09	0.231668		0.777742
2,000rpm at 5,000X	486	Image0001	2.17235e-06	4.14464e-07	0.67977		2.17235
2,000rpm at 5,000X	487	Image0001	1.58054e-06	1.23149e-07	2.63388		1.58054
2,000rpm at 5,000X	488	Image0001	2.07416e-06	8.55426e-08	0.45063		2.07416
2,000rpm at 5,000X	489	Image0001	1.16012e-06	1.22266e-07	2.31842		1.16012
2,000rpm at 5,000X	490	Image0001	1.92986e-06	4.22974e-07	1.00489		1.92986
2,000rpm at 5,000X	491	Image0001	1.244e-06	3.42464e-08	1.49548		1.244
2,000rpm at 5,000X	492	Image0001	1.19089e-06	3.69486e-08	0.814839		1.19089
2,000rpm at 5,000X	493	Image0001	1.73782e-06	3.64142e-07	0.757733		1.73782
2,000rpm at 5,000X	494	Image0001	1.26113e-06	1.15183e-07	1.30529		1.26113
2,000rpm at 5,000X	495	Image0001	2.37582e-06	4.17714e-07	2.12231		2.37582
2,000rpm at 5,000X	496	Image0001	7.09507e-07	1.39455e-08	1.40215		0.709507
2,000rpm at 5,000X	497	Image0001	2.2285e-06	4.41415e-07	0.481314		2.2285
2,000rpm at 5,000X	498	Image0001	1.60733e-06	2.45606e-07	2.55094		1.60733
2,000rpm at 5,000X	499	Image0001	1.43808e-06	5.12188e-08	1.39461		1.43808
2,000rpm at 5,000X	500	Image0001	3.29445e-06	4.08299e-07	0.982763		3.29445
2,000rpm at 5,000X	501	Image0001	2.17074e-06	2.84638e-07	0.62733		2.17074
2,000rpm at 5,000X	502	Image0001	2.40324e-06	3.90448e-07	2.66385		2.40324
2,000rpm at 5,000X	503	Image0001	1.94466e-06	2.32173e-07	0.191202		1.94466
2,000rpm at 5,000X	504	Image0001	7.923e-07	6.23943e-08	1.61205		0.7923
2,000rpm at 5,000X	505	Image0001	6.90207e-07	7.82607e-08	0.0655581		0.690207
2,000rpm at 5,000X	506	Image0001	2.07585e-06	2.86644e-07	2.83237		2.07585
2,000rpm at 5,000X	507	Image0001	1.81549e-06	1.99659e-07	0.53998		1.81549
2,000rpm at 5,000X	508	Image0001	1.06994e-06	4.9357e-07	2.08135		1.06994
2,000rpm at 5,000X	509	Image0001	1.43746e-06	2.01762e-07	2.87004		1.43746
2,000rpm at 5,000X	510	Image0001	1.2395e-06	1.42337e-07	0.994586		1.2395
2,000rpm at 5,000X	511	Image0001	1.23048e-06	2.61994e-08	0.66297		1.23048
2,000rpm at 5,000X	512	Image0001	1.24684e-06	1.12256e-07	1.41909		1.24684
2,000rpm at 5,000X	513	Image0001	5.82952e-07	1.39171e-08	0.219531		0.582952
2,000rpm at 5,000X	514	Image0001	1.14986e-06	2.72013e-07	1.75674		1.14986
2,000rpm at 5,000X	515	Image0001	1.85362e-06	1.29529e-07	2.23405		1.85362
2,000rpm at 5,000X	516	Image0001	1.43808e-06	5.12188e-08	1.39461		1.43808
2,000rpm at 5,000X	517	Image0001	3.61289e-06	1.88593e-06	2.69299		3.61289
2,000rpm at 5,000X	518	Image0001	1.74601e-06	1.10294e-07	1.70433		1.74601
2,000rpm at 5,000X	519	Image0001	2.02148e-06	3.10283e-07	1.22919		2.02148
2,000rpm at 5,000X	520	Image0001	8.57769e-07	3.15578e-08	1.75315		0.857769
2,000rpm at 5,000X	521	Image0001	1.2479e-06	2.17973e-08	1.63834		1.2479
2,000rpm at 5,000X	522	Image0001	3.53191e-06	1.49912e-07	0.321299		3.53191
2,000rpm at 5,000X	523	Image0001	1.30824e-06	1.50161e-07	1.77776		1.30824
2,000rpm at 5,000X	524	Image0001	6.87593e-07	1.10909e-07	1.40937		0.687593
2,000rpm at 5,000X	525	Image0001	9.4857e-07	2.1235e-08	0.857151		0.94857
2,000rpm at 5,000X	526	Image0001	2.14123e-06	3.73452e-08	2.1885		2.14123
2,000rpm at 5,000X	527	Image0001	1.22016e-06	1.03789e-07	0.679683		1.22016
2,000rpm at 5,000X	528	Image0001	1.15568e-06	5.2444e-07	0.912401		1.15568
2,000rpm at 5,000X	529	Image0001	2.17346e-06	2.86596e-07	2.17342		2.17346
2,000rpm at 5,000X	530	Image0001	1.49498e-06	1.38958e-07	2.10536		1.49498
2,000rpm at 5,000X	531	Image0001	2.03962e-06	3.31968e-07	0.0810603		2.03962
2,000rpm at 5,000X	532	Image0001	1.6085e-06	1.90085e-07	0.342851		1.6085
2,000rpm at 5,000X	533	Image0001	1.9051e-06	5.14354e-08	1.46233		1.9051
2,000rpm at 5,000X	534	Image0001	1.69488e-06	3.85365e-07	0.824071		1.69488
2,000rpm at 5,000X	535	Image0001	1.89402e-06	2.69528e-07	2.36543		1.89402
2,000rpm at 5,000X	536	Image0001	1.70669e-06	2.3571e-07	2.80715		1.70669
2,000rpm at 5,000X	537	Image0001	7.53389e-07	4.45343e-08	1.41644		0.753389
2,000rpm at 5,000X	538	Image0001	1.97441e-06	2.36522e-07	2.13429		1.97441
2,000rpm at 5,000X	539	Image0001	1.60161e-06	4.27367e-08	0.822606		1.60161
2,000rpm at 5,000X	540	Image0001	1.16983e-06	1.64685e-07	1.71234		1.16983
2,000rpm at 5,000X	541	Image0001	1.0465e-06	1.43165e-07	1.52608		1.0465
2,000rpm at 5,000X	542	Image0001	1.98639e-06	2.09867e-07	1.85958		1.98639
2,000rpm at 5,000X	543	Image0001	2.73602e-06	6.45185e-07	1.01148		2.73602
2,000rpm at 5,000X	544	Image0001	1.40161e-06	4.63484e-08	0.299929		1.40161
2,000rpm at 5,000X	545	Image0001	9.15767e-07	2.61903e-08	1.68454		0.915767
2,000rpm at 5,000X	546	Image0001	1.27307e-06	4.55624e-08	1.31681		1.27307
2,000rpm at 5,000X	547	Image0001	1.73812e-06	1.25207e-07	1.36709		1.73812
2,000rpm at 5,000X	548	Image0001	1.57227e-06	2.09012e-07	1.20734		1.57227
2,000rpm at 5,000X	549	Image0001	3.49027e-06	1.46412e-07	2.55983		3.49027
2,000rpm at 5,000X	550	Image0001	1.51334e-06	1.35618e-07	1.45653		1.51334
2,000rpm at 5,000X	551	Image0001	1.50366e-06	8.61779e-08	2.44455		1.50366
2,000rpm at 5,000X	552	Image0001	2.04097e-06	2.01298e-07	2.3146		2.04097
2,000rpm at 5,000X	553	Image0001	1.49722e-06	6.6506e-08	0.0886969		1.49722
2,000rpm at 5,000X	554	Image0001	2.19252e-06	1.80571e-07	0.758113		2.19252
2,000rpm at 5,000X	555	Image0001	1.57714e-06	8.50489e-08	2.12785		1.57714
2,000rpm at 5,000X	556	Image0001	2.69121e-06	5.26306e-07	3.02299		2.69121
2,000rpm at 5,000X	557	Image0001	2.32269e-06	7.77344e-08	0.416244		2.32269
2,000rpm at 5,000X	558	Image0001	2.61869e-06	1.93522e-07	1.65358		2.61869
2,000rpm at 5,000X	559	Image0001	1.77355e-06	8.65218e-08	0.820798		1.77355
2,000rpm at 5,000X	560	Image0001	1.63659e-06	2.47171e-07	1.63389		1.63659
2,000rpm at 5,000X	561	Image0001	1.07648e-06	2.46292e-07	2.00761		1.07648
2,000rpm at 5,000X	562	Image0001	1.70731e-06	4.06096e-07	0.0303021		1.70731
2,000rpm at 5,000X	563	Image0001	1.28546e-06	5.47276e-08	0.960863		1.28546
2,000rpm at 5,000X	564	Image0001	1.56859e-06	5.82051e-08	2.2395		1.56859
2,000rpm at 5,000X	565	Image0001	1.53327e-06	6.9981e-08	2.65085		1.53327
2,000rpm at 5,000X	566	Image0001	1.22062e-06	6.16031e-08	0.780906		1.22062
2,000rpm at 5,000X	567	Image0001	1.87417e-06	4.52564e-07	0.867162		1.87417
2,000rpm at 5,000X	568	Image0001	7.51586e-07	5.25703e-08	1.02775		0.751586
2,000rpm at 5,000X	569	Image0001	1.58665e-06	1.14497e-07	0.886927		1.58665
2,000rpm at 5,000X	570	Image0001	3.19872e-07	1.464e-07	1.58658		0.319872
2,000rpm at 5,000X	572	Image0001	1.99877e-06	6.87337e-08	2.14299		1.99877
2,000rpm at 5,000X	573	Image0001	1.15568e-06	5.2444e-07	0.912401		1.15568
2,000rpm at 5,000X	574	Image0001	2.25229e-06	1.32613e-07	2.5458		2.25229
2,000rpm at 5,000X	575	Image0001	2.00325e-06	2.66513e-08	1.49513		2.00325
2,000rpm at 5,000X	576	Image0001	1.51829e-06	1.06454e-07	0.767636		1.51829
2,000rpm at 5,000X	577	Image0001	2.00756e-06	1.61348e-07	2.36786		2.00756
2,000rpm at 5,000X	578	Image0001	1.87342e-06	4.08755e-07	1.04624		1.87342
2,000rpm at 5,000X	579	Image0001	1.46233e-06	5.67631e-08	1.60377		1.46233
2,000rpm at 5,000X	580	Image0001	1.36284e-06	3.86095e-08	1.0436		1.36284
2,000rpm at 5,000X	581	Image0001	1.85868e-06	3.09952e-07	2.76952		1.85868
2,000rpm at 5,000X	582	Image0001	1.60735e-06	1.03027e-07	1.45149		1.60735
2,000rpm at 5,000X	583	Image0001	2.0269e-06	2.20579e-07	1.74237		2.0269
2,000rpm at 5,000X	584	Image0001	2.51806e-06	3.32443e-07	2.16141		2.51806
2,000rpm at 5,000X	585	Image0001	2.09793e-06	2.00277e-07	2.27166		2.09793
2,000rpm at 5,000X	586	Image0001	1.22123e-06	1.02709e-07	2.14501		1.22123
2,000rpm at 5,000X	587	Image0001	1.84832e-06	4.02062e-07	2.47212		1.84832
2,000rpm at 5,000X	588	Image0001	1.17625e-06	4.25924e-08	1.8491		1.17625
2,000rpm at 5,000X	589	Image0001	7.88241e-07	6.60554e-08	0.558054		0.788241
2,000rpm at 5,000X	590	Image0001	1.07144e-06	3.18419e-08	1.98555		1.07144
2,000rpm at 5,000X	591	Image0001	1.64707e-06	7.5207e-08	0.891891		1.64707
2,000rpm at 5,000X	592	Image0001	1.31047e-06	4.23582e-07	1.62441		1.31047
2,000rpm at 5,000X	593	Image0001	1.19e-06	1.3246e-07	1.02384		1.19
2,000rpm at 5,000X	594	Image0001	8.18568e-07	1.89893e-07	1.82653		0.818568
2,000rpm at 5,000X	595	Image0001	6.56987e-07	2.72133e-08	2.5058		0.656987
2,000rpm at 5,000X	596	Image0001	1.1377e-06	4.17971e-08	0.898075		1.1377
2,000rpm at 5,000X	597	Image0001	1.27952e-06	2.19104e-07	2.10283		1.27952
2,000rpm at 5,000X	598	Image0001	2.2285e-06	4.41415e-07	0.481314		2.2285
2,000rpm at 5,000X	600	Image0001	1.19375e-06	1.14967e-07	0.825567		1.19375
2,000rpm at 5,000X	601	Image0001	2.63696e-06	2.19545e-07	1.65041		2.63696
2,000rpm at 5,000X	602	Image0001	2.25481e-06	2.69687e-08	0.168811		2.25481
2,000rpm at 5,000X	603	Image0001	1.26113e-06	1.15183e-07	1.30529		1.26113
2,000rpm at 5,000X	604	Image0001	1.56733e-06	3.5746e-08	1.91984		1.56733
2,000rpm at 5,000X	605	Image0001	1.17378e-06	2.62124e-07	2.25997		1.17378
2,000rpm at 5,000X	606	Image0001	1.77779e-06	2.94771e-07	0.148946		1.77779
2,000rpm at 5,000X	607	Image0001	2.6841e-06	8.25529e-07	1.89747		2.6841
2,000rpm at 5,000X	608	Image0001	2.04499e-06	3.25367e-07	0.513278		2.04499
2,000rpm at 5,000X	609	Image0001	1.2855e-06	4.18452e-08	1.44376		1.2855
2,000rpm at 5,000X	610	Image0001	2.17165e-06	6.0166e-07	0.938296		2.17165
2,000rpm at 5,000X	611	Image0001	1.61018e-06	5.96466e-08	2.93847		1.61018
2,000rpm at 5,000X	612	Image0001	1.68739e-06	3.89727e-07	2.16355		1.68739
2,000rpm at 5,000X	613	Image0001	2.37875e-06	3.16055e-07	0.531494		2.37875
2,000rpm at 5,000X	614	Image0001	7.88241e-07	6.60554e-08	0.558054		0.788241
2,000rpm at 5,000X	615	Image0001	1.97942e-06	4.44636e-07	1.70933		1.97942
2,000rpm at 5,000X	616	Image0001	1.72886e-06	3.89612e-07	2.35756		1.72886
2,000rpm at 5,000X	617	Image0001	1.59301e-06	2.98312e-07	2.10156		1.59301
2,000rpm at 5,000X	618	Image0001	1.81873e-06	1.04898e-07	0.917142		1.81873
2,000rpm at 5,000X	619	Image0001	1.825e-06	1.07444e-07	2.27761		1.825
2,000rpm at 5,000X	620	Image0001	1.49429e-06	6.91543e-08	2.23499		1.49429
2,000rpm at 5,000X	621	Image0001	1.48242e-06	6.15347e-08	2.68269		1.48242
2,000rpm at 5,000X	622	Image0001	2.55241e-06	6.69023e-07	0.864212		2.55241
2,000rpm at 5,000X	623	Image0001	1.95086e-06	5.13072e-07	0.61144		1.95086
2,000rpm at 5,000X	624	Image0001	2.05072e-06	9.65304e-08	0.465039		2.05072
2,000rpm at 5,000X	625	Image0001	1.19138e-06	3.44661e-08	2.88412		1.19138
2,000rpm at 5,000X	626	Image0001	1.57649e-06	4.96128e-08	0.604805		1.57649
2,000rpm at 5,000X	627	Image0001	1.58954e-06	2.02713e-07	0.818155		1.58954
2,000rpm at 5,000X	628	Image0001	8.37543e-07	2.31864e-08	2.92678		0.837543
2,000rpm at 5,000X	629	Image0001	9.00583e-07	4.73381e-08	2.98087		0.900583
2,000rpm at 5,000X	630	Image0001	2.32973e-06	9.42372e-08	0.357761		2.32973
2,000rpm at 5,000X	631	Image0001	2.17014e-06	4.61858e-07	0.367942		2.17014
2,000rpm at 5,000X	632	Image0001	1.3381e-06	2.45886e-08	0.705872		1.3381
2,000rpm at 5,000X	633	Image0001	1.60865e-06	6.43203e-08	2.2339		1.60865
2,000rpm at 5,000X	634	Image0001	1.56399e-06	6.52565e-08	0.267737		1.56399
2,000rpm at 5,000X	635	Image0001	1.53036e-06	1.20267e-07	0.808602		1.53036
2,000rpm at 5,000X	636	Image0001	8.75807e-07	1.54281e-07	2.53226		0.875807
2,000rpm at 5,000X	637	Image0001	1.51725e-06	5.23934e-08	0.164502		1.51725
2,000rpm at 5,000X	638	Image0001	1.48958e-06	1.10053e-07	0.815979		1.48958
2,000rpm at 5,000X	639	Image0001	1.72359e-06	3.15785e-07	2.49508		1.72359
2,000rpm at 5,000X	640	Image0001	1.28255e-06	2.82e-08	1.59621		1.28255
2,000rpm at 5,000X	641	Image0001	1.35241e-06	3.39245e-07	0.978022		1.35241
2,000rpm at 5,000X	642	Image0001	1.90016e-06	4.11087e-07	1.55131		1.90016
2,000rpm at 5,000X	643	Image0001	2.92087e-06	2.76755e-07	1.83038		2.92087
2,000rpm at 5,000X	644	Image0001	1.22623e-06	5.4289e-07	0.914146		1.22623
2,000rpm at 5,000X	645	Image0001	1.235e-06	6.41593e-07	3.05775		1.235
2,000rpm at 5,000X	646	Image0001	2.61329e-06	2.06422e-07	1.88624		2.61329
2,000rpm at 5,000X	647	Image0001	1.01461e-06	2.24174e-08	2.33261		1.01461
2,000rpm at 5,000X	648	Image0001	9.76685e-07	1.18716e-07	1.69695		0.976685
2,000rpm at 5,000X	649	Image0001	2.36299e-06	2.25647e-07	1.76139		2.36299
2,000rpm at 5,000X	650	Image0001	7.53174e-07	7.13317e-09	1.60367		0.753174
2,000rpm at 5,000X	651	Image0001	2.03775e-06	2.09749e-07	2.12065		2.03775
2,000rpm at 5,000X	652	Image0001	1.66666e-06	6.50336e-08	2.84729		1.66666
2,000rpm at 5,000X	653	Image0001	1.2028e-06	1.9337e-07	1.13323		1.2028
2,000rpm at 5,000X	654	Image0001	1.70371e-06	2.2918e-07	2.14964		1.70371
2,000rpm at 5,000X	655	Image0001	1.23162e-06	1.04888e-07	0.795644		1.23162
2,000rpm at 5,000X	656	Image0001	1.44675e-06	5.85402e-08	0.253029		1.44675
2,000rpm at 5,000X	657	Image0001	6.90207e-07	7.82607e-08	0.0655581		0.690207
2,000rpm at 5,000X	658	Image0001	2.17235e-06	4.14464e-07	0.67977		2.17235
2,000rpm at 5,000X	659	Image0001	9.84032e-07	4.019e-07	1.83604		0.984032
2,000rpm at 5,000X	660	Image0001	1.73163e-06	1.87164e-07	2.14395		1.73163
2,000rpm at 5,000X	661	Image0001	1.55188e-06	4.06793e-08	0.229409		1.55188
2,000rpm at 5,000X	662	Image0001	2.64265e-06	6.47341e-07	2.69056		2.64265
2,000rpm at 5,000X	663	Image0001	1.25145e-06	3.48105e-07	1.13553		1.25145
2,000rpm at 5,000X	664	Image0001	2.3477e-06	4.81895e-07	1.74504		2.3477
2,000rpm at 5,000X	665	Image0001	1.89254e-06	5.98707e-07	2.34379		1.89254
2,000rpm at 5,000X	666	Image0001	2.92828e-06	1.56891e-06	1.70316		2.92828
2,000rpm at 5,000X	667	Image0001	9.99188e-07	6.56018e-08	0.804602		0.999188
2,000rpm at 5,000X	668	Image0001	1.40161e-06	4.63484e-08	0.299929		1.40161
2,000rpm at 5,000X	669	Image0001	2.97342e-06	1.16857e-06	0.271434		2.97342
2,000rpm at 5,000X	670	Image0001	1.29963e-06	3.59724e-07	2.71737		1.29963
2,000rpm at 5,000X	671	Image0001	1.14986e-06	2.72013e-07	1.75674		1.14986
2,000rpm at 5,000X	672	Image0001	3.46636e-06	3.94038e-07	0.0552515		3.46636
2,000rpm at 5,000X	673	Image0001	2.13303e-06	3.79484e-07	1.04348		2.13303
2,000rpm at 5,000X	674	Image0001	1.64621e-06	1.06057e-07	2.08336		1.64621
2,000rpm at 5,000X	675	Image0001	1.61509e-06	4.72336e-08	2.42642		1.61509
2,000rpm at 5,000X	676	Image0001	1.49574e-06	1.05048e-07	0.044774		1.49574
2,000rpm at 5,000X	677	Image0001	1.62565e-06	1.00736e-07	1.09112		1.62565
2,000rpm at 5,000X	678	Image0001	1.3079e-06	9.40601e-08	2.43241		1.3079
2,000rpm at 5,000X	679	Image0001	3.00941e-07	2.2823e-07	2.01046		0.300941
2,000rpm at 5,000X	680	Image0001	3.4779e-06	5.56919e-08	2.53132		3.4779
2,000rpm at 5,000X	681	Image0001	1.61986e-06	6.31039e-08	2.21441		1.61986
2,000rpm at 5,000X	682	Image0001	1.95159e-06	1.30202e-07	2.27015		1.95159
2,000rpm at 5,000X	683	Image0001	7.13246e-07	2.15718e-08	1.28604		0.713246
2,000rpm at 5,000X	684	Image0001	1.14986e-06	2.72013e-07	1.75674		1.14986
2,000rpm at 5,000X	685	Image0001	9.84908e-07	2.97112e-09	1.67407		0.984908
2,000rpm at 5,000X	686	Image0001	2.95976e-06	6.98156e-07	2.38095		2.95976
2,000rpm at 5,000X	687	Image0001	1.44662e-06	7.17782e-08	0.123127		1.44662
2,000rpm at 5,000X	688	Image0001	1.18472e-06	4.05936e-08	2.24232		1.18472
2,000rpm at 5,000X	689	Image0001	1.28401e-06	2.45435e-08	1.39588		1.28401
2,000rpm at 5,000X	690	Image0001	1.85636e-06	1.3568e-07	0.574315		1.85636
2,000rpm at 5,000X	691	Image0001	1.89254e-06	5.98707e-07	2.34379		1.89254
2,000rpm at 5,000X	692	Image0001	2.06632e-06	5.53349e-07	0.516791		2.06632
2,000rpm at 5,000X	693	Image0001	1.33527e-06	6.73788e-08	2.49923		1.33527
2,000rpm at 5,000X	694	Image0001	9.10261e-07	3.92004e-09	1.5592		0.910261
2,000rpm at 5,000X	695	Image0001	1.6279e-06	6.57502e-08	1.62557		1.6279
2,000rpm at 5,000X	696	Image0001	1.90377e-06	1.55211e-07	0.547701		1.90377
2,000rpm at 5,000X	697	Image0001	1.05393e-06	3.35307e-08	2.3837		1.05393
2,000rpm at 5,000X	698	Image0001	1.61715e-06	9.90267e-08	0.974743		1.61715
2,000rpm at 5,000X	699	Image0001	1.48771e-06	3.5273e-08	0.248348		1.48771
2,000rpm at 5,000X	700	Image0001	2.06567e-06	1.15924e-07	1.65749		2.06567
2,000rpm at 5,000X	702	Image0001	1.09923e-06	2.31823e-07	1.99583		1.09923
2,000rpm at 5,000X	703	Image0001	2.00527e-06	4.91444e-07	0.370376		2.00527
2,000rpm at 5,000X	704	Image0001	1.86855e-06	5.01382e-07	0.973459		1.86855
2,000rpm at 5,000X	705	Image0001	1.04091e-06	3.24859e-08	2.34222		1.04091
2,000rpm at 5,000X	706	Image0001	1.60109e-06	8.19277e-08	2.18102		1.60109
2,000rpm at 5,000X	707	Image0001	1.09425e-06	3.1247e-07	0.865316		1.09425
2,000rpm at 5,000X	708	Image0001	1.5636e-06	4.73801e-07	1.08922		1.5636
2,000rpm at 5,000X	709	Image0001	1.18523e-06	4.688e-08	0.861284		1.18523
2,000rpm at 5,000X	710	Image0001	1.64332e-06	2.97139e-07	1.16774		1.64332
2,000rpm at 5,000X	711	Image0001	1.0537e-06	7.84783e-08	1.14899		1.0537
2,000rpm at 5,000X	712	Image0001	1.58646e-06	1.45567e-07	0.926925		1.58646
2,000rpm at 5,000X	713	Image0001	1.62821e-06	1.23561e-07	1.61993		1.62821
2,000rpm at 5,000X	714	Image0001	2.02322e-06	3.46013e-08	2.18325		2.02322
2,000rpm at 5,000X	715	Image0001	1.63508e-06	4.6127e-08	1.58079		1.63508
2,000rpm at 5,000X	716	Image0001	1.76904e-06	3.1386e-07	1.4677		1.76904
2,000rpm at 5,000X	717	Image0001	1.7267e-06	5.65384e-08	3.01127		1.7267
2,000rpm at 5,000X	718	Image0001	1.16107e-06	3.77664e-07	0.782907		1.16107
2,000rpm at 5,000X	719	Image0001	9.82574e-07	5.2426e-08	1.6723		0.982574
2,000rpm at 5,000X	720	Image0001	1.48592e-06	6.34305e-08	0.925539		1.48592
2,000rpm at 5,000X	721	Image0001	1.60755e-06	5.59047e-08	2.49049		1.60755
2,000rpm at 5,000X	722	Image0001	1.93976e-06	3.31407e-08	2.21521		1.93976
2,000rpm at 5,000X	723	Image0001	5.97378e-07	1.65491e-07	1.55612		0.597378
2,000rpm at 5,000X	724	Image0001	1.46848e-06	2.52131e-07	0.742971		1.46848
2,000rpm at 5,000X	725	Image0001	1.4303e-06	1.23256e-07	0.917265		1.4303
2,000rpm at 5,000X	726	Image0001	3.09627e-06	6.62056e-07	2.07038		3.09627
2,000rpm at 5,000X	727	Image0001	2.47988e-06	3.00821e-07	1.98434		2.47988
2,000rpm at 5,000X	728	Image0001	1.00771e-06	6.07232e-09	2.34767		1.00771
2,000rpm at 5,000X	729	Image0001	1.68565e-06	1.17762e-07	2.45451		1.68565
2,000rpm at 5,000X	730	Image0001	9.18431e-07	2.36314e-08	1.7422		0.918431
2,000rpm at 5,000X	731	Image0001	1.47652e-06	4.18823e-07	2.42439		1.47652
2,000rpm at 5,000X	732	Image0001	1.10192e-06	7.74475e-09	1.58752		1.10192
2,000rpm at 5,000X	733	Image0001	2.04097e-06	2.01298e-07	2.3146		2.04097
2,000rpm at 5,000X	734	Image0001	8.57571e-07	5.06695e-08	0.122725		0.857571
2,000rpm at 5,000X	735	Image0001	1.40888e-06	8.91516e-08	2.80389		1.40888
2,000rpm at 5,000X	736	Image0001	1.93328e-06	6.43506e-08	2.87656		1.93328
2,000rpm at 5,000X	737	Image0001	1.75965e-06	7.7943e-07	1.72361		1.75965
2,000rpm at 5,000X	738	Image0001	1.10281e-06	2.73964e-07	1.95283		1.10281
2,000rpm at 5,000X	739	Image0001	1.7949e-06	3.37156e-07	0.675501		1.7949
2,000rpm at 5,000X	740	Image0001	2.8918e-06	4.66051e-07	0.385323		2.8918
2,000rpm at 5,000X	741	Image0001	2.04097e-06	2.01298e-07	2.3146		2.04097
2,000rpm at 5,000X	742	Image0001	9.82574e-07	5.2426e-08	1.6723		0.982574
2,000rpm at 5,000X	743	Image0001	1.7949e-06	3.37156e-07	0.675501		1.7949
2,000rpm at 5,000X	744	Image0001	1.54582e-06	1.56169e-07	1.32904		1.54582
2,000rpm at 5,000X	745	Image0001	1.41725e-06	2.11439e-07	0.855229		1.41725
2,000rpm at 5,000X	746	Image0001	1.49536e-06	7.54762e-07	2.29366		1.49536
2,000rpm at 5,000X	747	Image0001	1.55975e-06	3.15165e-08	2.71207		1.55975
2,000rpm at 5,000X	748	Image0001	1.78363e-06	1.87649e-07	0.448621		1.78363
2,000rpm at 5,000X	749	Image0001	2.28451e-06	1.30607e-07	2.29769		2.28451
2,000rpm at 5,000X	750	Image0001	9.02443e-07	2.32951e-08	1.61693		0.902443
2,000rpm at 5,000X	751	Image0001	1.50279e-06	6.39269e-08	1.46732		1.50279
2,000rpm at 5,000X	752	Image0001	9.31102e-07	2.05764e-08	3.03746		0.931102
2,000rpm at 5,000X	753	Image0001	1.89055e-06	6.85053e-08	2.26826		1.89055
2,000rpm at 5,000X	754	Image0002	1.05347e-06	5.41198e-08	1.41567		1.05347
2,000rpm at 5,000X	755	Image0002	1.76045e-06	9.02151e-08	0.857905		1.76045
2,000rpm at 5,000X	756	Image0002	1.62065e-06	1.5484e-07	1.30137		1.62065
2,000rpm at 5,000X	757	Image0002	2.76156e-06	2.84898e-08	0.465178		2.76156
2,000rpm at 5,000X	758	Image0002	2.29707e-06	3.41446e-07	1.04883		2.29707
2,000rpm at 5,000X	759	Image0002	9.61106e-07	8.07351e-08	2.23939		0.961106
2,000rpm at 5,000X	760	Image0002	3.29317e-06	1.00645e-06	2.34567		3.29317
2,000rpm at 5,000X	761	Image0002	1.56403e-06	4.60157e-08	1.85513		1.56403
2,000rpm at 5,000X	762	Image0002	1.03359e-06	2.45399e-07	2.64406		1.03359
2,000rpm at 5,000X	763	Image0002	2.61571e-06	3.74974e-08	0.522065		2.61571
2,000rpm at 5,000X	764	Image0002	1.04052e-06	2.64176e-08	1.20781		1.04052
2,000rpm at 5,000X	765	Image0002	1.01306e-06	3.96904e-08	2.35182		1.01306
2,000rpm at 5,000X	766	Image0002	1.2319e-06	2.62606e-08	1.42533		1.2319
2,000rpm at 5,000X	767	Image0002	1.5363e-06	5.39311e-08	1.85615		1.5363
2,000rpm at 5,000X	768	Image0002	1.01417e-06	3.96714e-08	1.78368		1.01417
2,000rpm at 5,000X	769	Image0002	6.05669e-07	3.46954e-07	1.6047		0.605669
2,000rpm at 5,000X	770	Image0002	2.5711e-06	7.07039e-08	0.573229		2.5711
2,000rpm at 5,000X	771	Image0002	2.27194e-06	1.79484e-07	0.730965		2.27194
2,000rpm at 5,000X	772	Image0002	1.27692e-06	2.51142e-07	2.03458		1.27692
2,000rpm at 5,000X	773	Image0002	8.15521e-07	3.3314e-08	2.99655		0.815521
2,000rpm at 5,000X	774	Image0002	2.59538e-06	4.62416e-07	0.698619		2.59538
2,000rpm at 5,000X	775	Image0002	1.58719e-06	3.05408e-07	2.68853		1.58719
2,000rpm at 5,000X	776	Image0002	2.60709e-06	1.08024e-06	0.566379		2.60709
2,000rpm at 5,000X	777	Image0002	2.26491e-06	1.82198e-07	2.37146		2.26491
2,000rpm at 5,000X	778	Image0002	1.17524e-06	7.13114e-08	0.877019		1.17524
2,000rpm at 5,000X	779	Image0002	9.0982e-07	1.70766e-07	2.51735		0.90982
2,000rpm at 5,000X	780	Image0002	1.78483e-06	5.29299e-08	0.193886		1.78483
2,000rpm at 5,000X	782	Image0002	2.36384e-06	4.61336e-08	0.704019		2.36384
2,000rpm at 5,000X	783	Image0002	1.63274e-06	4.43924e-07	2.30504		1.63274
2,000rpm at 5,000X	784	Image0002	8.88526e-07	2.54984e-07	1.00609		0.888526
2,000rpm at 5,000X	785	Image0002	2.17106e-06	1.58736e-07	2.22452		2.17106
2,000rpm at 5,000X	786	Image0002	2.38331e-06	6.81775e-07	0.557549		2.38331
2,000rpm at 5,000X	787	Image0002	1.49447e-06	1.7584e-07	0.855679		1.49447
2,000rpm at 5,000X	788	Image0002	9.3167e-07	6.07226e-08	1.60607		0.93167
2,000rpm at 5,000X	789	Image0002	1.76688e-06	2.96115e-07	2.87263		1.76688
2,000rpm at 5,000X	790	Image0002	3.04516e-06	2.5114e-07	3.14037		3.04516
2,000rpm at 5,000X	791	Image0002	1.4334e-06	2.69189e-08	0.269741		1.4334
2,000rpm at 5,000X	792	Image0002	1.94499e-06	8.12513e-07	3.01758		1.94499
2,000rpm at 5,000X	793	Image0002	2.09729e-06	1.94226e-07	0.900222		2.09729
2,000rpm at 5,000X	794	Image0002	8.33756e-07	2.54716e-07	0.944698		0.833756
2,000rpm at 5,000X	795	Image0002	1.6206e-06	8.89523e-08	2.12717		1.6206
2,000rpm at 5,000X	796	Image0002	2.78599e-06	4.65584e-07	0.377532		2.78599
2,000rpm at 5,000X	797	Image0002	1.47092e-06	8.63282e-08	0.732459		1.47092
2,000rpm at 5,000X	798	Image0002	2.22111e-06	2.14161e-07	0.428828		2.22111
2,000rpm at 5,000X	799	Image0002	2.01635e-06	4.35352e-08	0.815267		2.01635
2,000rpm at 5,000X	800	Image0002	1.36973e-06	1.7126e-07	2.87432		1.36973
2,000rpm at 5,000X	801	Image0002	9.52153e-07	1.98736e-08	1.79759		0.952153
2,000rpm at 5,000X	802	Image0002	1.56967e-06	1.00882e-07	0.746117		1.56967
2,000rpm at 5,000X	803	Image0002	1.75052e-06	3.7965e-07	2.14646		1.75052
2,000rpm at 5,000X	804	Image0002	1.81403e-06	5.02067e-08	1.6932		1.81403
2,000rpm at 5,000X	805	Image0002	1.68661e-06	4.75881e-07	0.377829		1.68661
2,000rpm at 5,000X	806	Image0002	1.14523e-06	4.99155e-08	1.37113		1.14523
2,000rpm at 5,000X	807	Image0002	1.01204e-06	4.90007e-08	1.58108		1.01204
2,000rpm at 5,000X	808	Image0002	2.98821e-06	2.37719e-08	0.0275431		2.98821
2,000rpm at 5,000X	809	Image0002	2.97858e-06	1.14467e-07	0.393566		2.97858
2,000rpm at 5,000X	810	Image0002	1.11923e-06	2.56671e-08	0.834285		1.11923
2,000rpm at 5,000X	811	Image0002	1.74357e-06	2.37803e-07	0.15394		1.74357
2,000rpm at 5,000X	812	Image0002	1.17166e-06	8.336e-08	2.34274		1.17166
2,000rpm at 5,000X	813	Image0002	1.85017e-06	4.77316e-07	2.9		1.85017
2,000rpm at 5,000X	814	Image0002	1.05946e-06	5.93416e-08	2.87205		1.05946
2,000rpm at 5,000X	815	Image0002	1.50457e-06	4.44645e-08	0.963448		1.50457
2,000rpm at 5,000X	816	Image0002	2.19249e-06	3.64743e-07	1.01111		2.19249
2,000rpm at 5,000X	817	Image0002	9.40805e-07	6.18232e-08	0.933804		0.940805
2,000rpm at 5,000X	818	Image0002	1.93434e-06	3.90991e-07	0.975815		1.93434
2,000rpm at 5,000X	819	Image0002	1.92997e-06	4.26185e-07	1.05499		1.92997
2,000rpm at 5,000X	820	Image0002	2.03731e-06	5.82709e-07	0.198502		2.03731
2,000rpm at 5,000X	821	Image0002	1.38494e-06	2.98214e-07	0.240268		1.38494
2,000rpm at 5,000X	822	Image0002	1.96948e-06	1.00263e-07	2.23627		1.96948
2,000rpm at 5,000X	823	Image0002	1.62688e-06	4.87402e-07	1.2284		1.62688
2,000rpm at 5,000X	824	Image0002	2.48932e-06	1.64844e-07	0.436726		2.48932
2,000rpm at 5,000X	825	Image0002	1.58075e-06	1.34035e-07	1.09269		1.58075
2,000rpm at 5,000X	826	Image0002	1.50231e-06	2.25031e-07	1.56082		1.50231
2,000rpm at 5,000X	827	Image0002	1.543e-06	3.32499e-08	2.20254		1.543
2,000rpm at 5,000X	828	Image0002	1.56674e-06	1.07528e-07	0.84316		1.56674
2,000rpm at 5,000X	829	Image0002	1.02208e-06	5.93779e-08	2.73082		1.02208
2,000rpm at 5,000X	830	Image0002	1.10311e-06	4.37557e-08	1.83219		1.10311
2,000rpm at 5,000X	831	Image0002	2.60445e-06	6.42658e-08	0.6209		2.60445
2,000rpm at 5,000X	832	Image0002	1.84578e-06	2.60519e-08	1.60612		1.84578
2,000rpm at 5,000X	833	Image0002	9.08914e-07	1.85228e-08	1.70031		0.908914
2,000rpm at 5,000X	834	Image0002	1.60875e-06	4.47673e-08	2.2		1.60875
2,000rpm at 5,000X	835	Image0002	2.15473e-06	2.06532e-07	1.13578		2.15473
2,000rpm at 5,000X	836	Image0002	2.22682e-06	5.8854e-07	0.322051		2.22682
2,000rpm at 5,000X	837	Image0002	1.59553e-06	1.40043e-07	2.04709		1.59553
2,000rpm at 5,000X	838	Image0002	2.70621e-06	8.19768e-07	0.647612		2.70621
2,000rpm at 5,000X	839	Image0002	1.61564e-06	6.89934e-08	1.08079		1.61564
2,000rpm at 5,000X	840	Image0002	1.81342e-06	7.08344e-08	0.914902		1.81342
2,000rpm at 5,000X	841	Image0002	2.48886e-06	3.83065e-07	0.322433		2.48886
2,000rpm at 5,000X	842	Image0002	1.24709e-06	5.60649e-07	1.64372		1.24709
2,000rpm at 5,000X	843	Image0002	1.32467e-06	2.4724e-07	1.17945		1.32467
2,000rpm at 5,000X	845	Image0002	3.08553e-06	4.58827e-07	0.744882		3.08553
2,000rpm at 5,000X	846	Image0002	3.20305e-06	1.20962e-06	0.48785		3.20305
2,000rpm at 5,000X	847	Image0002	1.86238e-06	3.38462e-07	2.29523		1.86238
2,000rpm at 5,000X	848	Image0002	1.01871e-06	1.82411e-07	1.49215		1.01871
2,000rpm at 5,000X	849	Image0002	1.51192e-06	4.67972e-08	0.775073		1.51192
2,000rpm at 5,000X	850	Image0002	2.01124e-06	4.29895e-08	0.950087		2.01124
2,000rpm at 5,000X	851	Image0002	2.65181e-06	1.5312e-07	0.42184		2.65181
2,000rpm at 5,000X	852	Image0002	9.09915e-07	5.50846e-08	1.30234		0.909915
2,000rpm at 5,000X	853	Image0002	1.40299e-06	4.37168e-08	0.142711		1.40299
2,000rpm at 5,000X	854	Image0002	1.94653e-06	2.90861e-07	1.70333		1.94653
2,000rpm at 5,000X	855	Image0002	9.38589e-07	2.76978e-08	1.71264		0.938589
2,000rpm at 5,000X	856	Image0002	1.51433e-06	2.67898e-07	0.836218		1.51433
2,000rpm at 5,000X	857	Image0002	7.97646e-07	2.87627e-07	2.38655		0.797646
2,000rpm at 5,000X	858	Image0002	3.60429e-06	2.4707e-07	0.35628		3.60429
2,000rpm at 5,000X	859	Image0002	1.40122e-06	5.19466e-07	1.8587		1.40122
2,000rpm at 5,000X	860	Image0002	2.24264e-06	6.96007e-07	0.789889		2.24264
2,000rpm at 5,000X	861	Image0002	3.18297e-06	6.42195e-07	1.63779		3.18297
2,000rpm at 5,000X	862	Image0002	1.19971e-06	8.56841e-08	1.1951		1.19971
2,000rpm at 5,000X	863	Image0002	1.08151e-06	9.42632e-08	1.57237		1.08151
2,000rpm at 5,000X	864	Image0002	2.95826e-06	8.42422e-08	0.309471		2.95826
2,000rpm at 5,000X	865	Image0002	7.09336e-07	7.62771e-08	0.152926		0.709336
2,000rpm at 5,000X	866	Image0002	1.89379e-06	3.23248e-07	1.05708		1.89379
2,000rpm at 5,000X	867	Image0002	2.19829e-06	4.51384e-07	0.690299		2.19829
2,000rpm at 5,000X	868	Image0002	1.6451e-06	4.68043e-07	0.855842		1.6451
2,000rpm at 5,000X	869	Image0002	1.37022e-06	9.31138e-08	2.96654		1.37022
2,000rpm at 5,000X	870	Image0002	1.97411e-06	3.81511e-07	2.82328		1.97411
2,000rpm at 5,000X	871	Image0002	1.21145e-06	5.69205e-08	1.35532		1.21145
2,000rpm at 5,000X	872	Image0002	2.20979e-06	4.33983e-07	0.905111		2.20979
2,000rpm at 5,000X	873	Image0002	3.20159e-06	6.10343e-07	2.93815		3.20159
2,000rpm at 5,000X	874	Image0002	1.68701e-06	2.55881e-08	2.79045		1.68701
2,000rpm at 5,000X	875	Image0002	1.1925e-06	5.05803e-08	3.08935		1.1925
2,000rpm at 5,000X	876	Image0002	1.86712e-06	5.41449e-08	2.06267		1.86712
2,000rpm at 5,000X	877	Image0002	1.3699e-06	1.10097e-07	1.26967		1.3699
2,000rpm at 5,000X	878	Image0002	1.07723e-06	4.08453e-08	2.22333		1.07723
2,000rpm at 5,000X	879	Image0002	2.57173e-06	6.20493e-07	2.96453		2.57173
2,000rpm at 5,000X	880	Image0002	1.21272e-06	8.33542e-08	1.42453		1.21272
2,000rpm at 5,000X	881	Image0002	1.46238e-06	6.3774e-07	0.485307		1.46238
2,000rpm at 5,000X	882	Image0002	1.96345e-06	2.13428e-07	0.977365		1.96345
2,000rpm at 5,000X	883	Image0002	1.54186e-06	8.03011e-08	0.649066		1.54186
2,000rpm at 5,000X	884	Image0002	9.74397e-07	3.84788e-08	1.78066		0.974397
2,000rpm at 5,000X	885	Image0002	2.01891e-06	1.80435e-07	2.23633		2.01891
2,000rpm at 5,000X	886	Image0002	6.80891e-07	1.11416e-07	1.04528		0.680891
2,000rpm at 5,000X	887	Image0002	1.37389e-06	1.04098e-07	2.78754		1.37389
2,000rpm at 5,000X	888	Image0002	1.38828e-06	1.42176e-07	0.767626		1.38828
2,000rpm at 5,000X	889	Image0002	1.11196e-06	2.54153e-08	2.15082		1.11196
2,000rpm at 5,000X	890	Image0002	1.16854e-06	3.35536e-08	0.255759		1.16854
2,000rpm at 5,000X	891	Image0002	2.75917e-06	4.53846e-07	2.35384		2.75917
2,000rpm at 5,000X	892	Image0002	1.65695e-06	4.73834e-08	0.644751		1.65695
2,000rpm at 5,000X	893	Image0002	2.73586e-06	6.38697e-08	1.70411		2.73586
2,000rpm at 5,000X	894	Image0002	2.42712e-06	3.26719e-07	1.67142		2.42712
2,000rpm at 5,000X	895	Image0002	2.75815e-06	1.47352e-07	1.40952		2.75815
2,000rpm at 5,000X	896	Image0002	2.27839e-06	7.20352e-07	1.46482		2.27839
2,000rpm at 5,000X	897	Image0002	1.01702e-06	1.06847e-07	1.80477		1.01702
2,000rpm at 5,000X	898	Image0002	1.49082e-06	5.02034e-08	3.13258		1.49082
2,000rpm at 5,000X	899	Image0002	2.07848e-06	5.92076e-08	0.942404		2.07848
2,000rpm at 5,000X	900	Image0002	1.47785e-06	9.18222e-08	2.93634		1.47785
2,000rpm at 5,000X	901	Image0002	1.56582e-06	3.77994e-08	2.15876		1.56582
2,000rpm at 5,000X	902	Image0002	1.84604e-06	6.20457e-08	0.924296		1.84604
2,000rpm at 5,000X	903	Image0002	1.67655e-06	4.16271e-08	0.873008		1.67655
2,000rpm at 5,000X	904	Image0002	2.56801e-06	6.53989e-07	2.65856		2.56801
2,000rpm at 5,000X	905	Image0002	1.13325e-06	2.33488e-08	1.77782		1.13325
2,000rpm at 5,000X	906	Image0002	2.23088e-06	3.57216e-07	1.94801		2.23088
2,000rpm at 5,000X	907	Image0002	1.86215e-06	4.4145e-08	0.115383		1.86215
2,000rpm at 5,000X	908	Image0002	1.49309e-06	7.66231e-08	0.749448		1.49309
2,000rpm at 5,000X	909	Image0002	2.95959e-06	5.60543e-07	0.383075		2.95959
2,000rpm at 5,000X	910	Image0002	1.10801e-06	2.63005e-08	1.51189		1.10801
2,000rpm at 5,000X	911	Image0002	2.50135e-06	6.6428e-07	0.422844		2.50135
2,000rpm at 5,000X	912	Image0002	1.83461e-06	2.05366e-07	0.919322		1.83461
2,000rpm at 5,000X	913	Image0002	1.11419e-06	1.53377e-07	1.82285		1.11419
2,000rpm at 5,000X	914	Image0002	1.32673e-06	3.86719e-07	1.28594		1.32673
2,000rpm at 5,000X	915	Image0002	1.49357e-06	2.17451e-08	3.00291		1.49357
2,000rpm at 5,000X	916	Image0002	1.52262e-06	2.49332e-08	0.506779		1.52262
2,000rpm at 5,000X	917	Image0002	1.31031e-06	3.65596e-07	2.51181		1.31031
2,000rpm at 5,000X	918	Image0002	1.52105e-06	1.50014e-07	1.65324		1.52105
2,000rpm at 5,000X	919	Image0002	3.05982e-06	4.43285e-07	0.558966		3.05982
2,000rpm at 5,000X	920	Image0002	1.81415e-06	3.72792e-07	3.11647		1.81415
2,000rpm at 5,000X	922	Image0002	1.85096e-06	1.45746e-07	2.00226		1.85096
2,000rpm at 5,000X	923	Image0002	1.10766e-06	3.08163e-08	1.41194		1.10766
2,000rpm at 5,000X	924	Image0002	1.63108e-06	9.6754e-08	2.13493		1.63108
2,000rpm at 5,000X	925	Image0002	1.53023e-06	3.26254e-08	0.170086		1.53023
2,000rpm at 5,000X	926	Image0002	2.21072e-06	7.11935e-07	2.46395		2.21072
2,000rpm at 5,000X	927	Image0002	8.33756e-07	2.54716e-07	0.944698		0.833756
2,000rpm at 5,000X	928	Image0002	1.69122e-06	1.28746e-07	2.49446		1.69122
2,000rpm at 5,000X	929	Image0002	1.40575e-06	7.55566e-07	0.741626		1.40575
2,000rpm at 5,000X	930	Image0002	1.66372e-06	3.48847e-08	2.12872		1.66372
2,000rpm at 5,000X	931	Image0002	9.59861e-07	5.49647e-08	1.75461		0.959861
2,000rpm at 5,000X	932	Image0002	1.48087e-06	5.48981e-08	2.15731		1.48087
2,000rpm at 5,000X	933	Image0002	7.07205e-07	3.20969e-08	3.01916		0.707205
2,000rpm at 5,000X	934	Image0002	2.59366e-06	1.76629e-07	0.714964		2.59366
2,000rpm at 5,000X	935	Image0002	1.26529e-06	1.5105e-08	1.3978		1.26529
2,000rpm at 5,000X	936	Image0002	2.06974e-06	6.1863e-08	0.993482		2.06974
2,000rpm at 5,000X	937	Image0002	1.89984e-06	1.05711e-07	0.588226		1.89984
2,000rpm at 5,000X	938	Image0002	3.06761e-06	5.94313e-08	3.0625		3.06761
2,000rpm at 5,000X	939	Image0002	9.2918e-07	3.9263e-08	2.83713		0.92918
2,000rpm at 5,000X	940	Image0002	1.11303e-06	4.67853e-07	1.10707		1.11303
2,000rpm at 5,000X	941	Image0002	2.12621e-06	4.51364e-07	0.736276		2.12621
2,000rpm at 5,000X	942	Image0002	1.55195e-06	5.59447e-07	0.265667		1.55195
2,000rpm at 5,000X	943	Image0002	1.68182e-06	4.03617e-08	2.75117		1.68182
2,000rpm at 5,000X	944	Image0002	1.61412e-06	6.53502e-07	0.143297		1.61412
2,000rpm at 5,000X	945	Image0002	2.36865e-06	4.40978e-07	0.41409		2.36865
2,000rpm at 5,000X	946	Image0002	1.779e-06	1.83877e-07	2.88775		1.779
2,000rpm at 5,000X	947	Image0002	1.50273e-06	1.00796e-07	0.0578971		1.50273
2,000rpm at 5,000X	948	Image0002	3.4953e-06	4.392e-07	0.0832934		3.4953
2,000rpm at 5,000X	949	Image0002	1.47999e-06	4.19666e-07	3.06413		1.47999
2,000rpm at 5,000X	950	Image0002	1.80958e-06	4.01341e-07	0.871303		1.80958
2,000rpm at 5,000X	951	Image0002	9.6688e-07	3.89996e-08	2.75376		0.96688
2,000rpm at 5,000X	952	Image0002	2.41504e-06	1.81665e-07	0.65864		2.41504
2,000rpm at 5,000X	953	Image0002	1.38522e-06	3.98969e-07	0.292878		1.38522
2,000rpm at 5,000X	954	Image0002	1.19527e-06	2.42647e-07	2.10674		1.19527
2,000rpm at 5,000X	955	Image0002	2.33432e-06	5.74227e-08	0.7154		2.33432
2,000rpm at 5,000X	956	Image0002	1.48445e-06	3.34272e-08	0.885717		1.48445
2,000rpm at 5,000X	957	Image0002	1.53329e-06	6.61376e-08	0.928592		1.53329
2,000rpm at 5,000X	958	Image0002	2.70052e-06	2.08367e-07	0.411922		2.70052
2,000rpm at 5,000X	959	Image0002	1.74735e-06	2.26661e-08	2.34068		1.74735
2,000rpm at 5,000X	960	Image0002	1.33224e-06	4.82672e-08	1.45484		1.33224
2,000rpm at 5,000X	961	Image0002	9.92259e-07	4.11542e-08	1.73159		0.992259
2,000rpm at 5,000X	962	Image0002	1.71001e-06	1.79997e-08	2.77406		1.71001
2,000rpm at 5,000X	963	Image0002	1.02208e-06	5.93779e-08	2.73082		1.02208
2,000rpm at 5,000X	964	Image0002	1.64772e-06	2.37995e-07	0.597786		1.64772
2,000rpm at 5,000X	967	Image0002	1.43389e-06	5.15996e-07	0.063721		1.43389
2,000rpm at 5,000X	968	Image0002	1.98606e-06	8.3576e-08	2.35972		1.98606
2,000rpm at 5,000X	969	Image0002	1.62093e-06	4.63308e-08	0.764944		1.62093
2,000rpm at 5,000X	971	Image0002	8.40211e-07	2.54507e-07	1.25311		0.840211
2,000rpm at 5,000X	972	Image0002	1.05222e-06	4.10752e-08	2.29645		1.05222
2,000rpm at 5,000X	973	Image0002	1.52458e-06	4.8406e-08	2.07761		1.52458
2,000rpm at 5,000X	974	Image0002	2.65953e-06	4.21381e-07	0.295587		2.65953
2,000rpm at 5,000X	975	Image0002	1.71333e-06	1.45374e-07	0.737418		1.71333
2,000rpm at 5,000X	976	Image0002	1.05629e-06	3.87731e-08	2.34066		1.05629
2,000rpm at 5,000X	977	Image0002	8.26323e-07	1.74176e-08	1.77525		0.826323
2,000rpm at 5,000X	978	Image0002	1.62614e-06	3.07235e-08	2.52014		1.62614
2,000rpm at 5,000X	979	Image0002	1.79826e-06	5.72074e-07	0.413688		1.79826
2,000rpm at 5,000X	980	Image0002	2.16809e-06	1.32285e-07	1.36106		2.16809
2,000rpm at 5,000X	981	Image0002	9.66841e-07	5.62728e-08	0.145482		0.966841
2,000rpm at 5,000X	982	Image0002	1.07243e-06	1.21288e-07	2.32892		1.07243
2,000rpm at 5,000X	983	Image0002	1.7027e-06	9.20385e-08	2.25466		1.7027
2,000rpm at 5,000X	984	Image0002	1.50636e-06	6.11513e-08	0.403073		1.50636
2,000rpm at 5,000X	985	Image0002	1.64054e-06	4.32167e-08	2.22986		1.64054
2,000rpm at 5,000X	986	Image0002	1.50168e-06	6.89909e-08	0.611841		1.50168
2,000rpm at 5,000X	987	Image0002	1.08248e-06	2.04916e-08	2.34257		1.08248
2,000rpm at 5,000X	988	Image0002	9.82491e-07	3.93228e-07	0.947726		0.982491
2,000rpm at 5,000X	989	Image0002	1.48151e-06	6.62676e-08	0.174849		1.48151
2,000rpm at 5,000X	990	Image0002	2.82043e-06	4.42292e-07	0.57904		2.82043
2,000rpm at 5,000X	991	Image0002	9.87343e-07	3.4362e-08	1.70197		0.987343
2,000rpm at 5,000X	993	Image0002	7.49945e-07	2.87664e-08	1.1793		0.749945
2,000rpm at 5,000X	994	Image0002	1.07803e-06	1.50835e-08	1.61382		1.07803
2,000rpm at 5,000X	995	Image0002	3.09886e-06	1.75555e-07	0.0729387		3.09886
2,000rpm at 5,000X	996	Image0002	1.4951e-06	1.16109e-07	0.867491		1.4951
2,000rpm at 5,000X	997	Image0002	9.03202e-07	1.81205e-07	0.752598		0.903202
2,000rpm at 5,000X	998	Image0002	1.03361e-06	9.43318e-08	0.0454431		1.03361
2,000rpm at 5,000X	999	Image0002	1.02604e-06	4.62456e-08	2.83669		1.02604
2,000rpm at 5,000X	1000	Image0002	1.46977e-06	4.16034e-08	0.0957445		1.46977
2,000rpm at 5,000X	1001	Image0002	4.38776e-07	5.11855e-08	0.189471		0.438776
2,000rpm at 5,000X	1002	Image0002	2.16219e-06	3.78253e-08	2.34586		2.16219
2,000rpm at 5,000X	1003	Image0002	1.58999e-06	6.45202e-08	1.67851		1.58999
2,000rpm at 5,000X	1004	Image0002	1.62193e-06	3.91789e-08	2.79895		1.62193
2,000rpm at 5,000X	1005	Image0002	1.59977e-06	1.3713e-07	0.980187		1.59977
2,000rpm at 5,000X	1006	Image0002	2.69722e-06	2.29809e-07	1.29396		2.69722
2,000rpm at 5,000X	1007	Image0002	1.88962e-06	2.97787e-07	0.713773		1.88962
2,000rpm at 5,000X	1008	Image0002	1.56227e-06	5.70289e-07	0.840553		1.56227
2,000rpm at 5,000X	1009	Image0002	1.41067e-06	1.50135e-08	0.267976		1.41067
2,000rpm at 5,000X	1010	Image0002	1.91372e-06	9.48468e-08	2.27622		1.91372
2,000rpm at 5,000X	1011	Image0002	1.18556e-06	1.78483e-07	1.37162		1.18556
2,000rpm at 5,000X	1012	Image0002	9.54153e-07	4.16601e-07	2.14213		0.954153
2,000rpm at 5,000X	1013	Image0002	1.55188e-06	1.72727e-07	0.00344625		1.55188
2,000rpm at 5,000X	1014	Image0002	9.34604e-07	1.6753e-07	2.45059		0.934604
2,000rpm at 5,000X	1015	Image0002	1.02182e-06	1.6631e-07	1.67773		1.02182
2,000rpm at 5,000X	1016	Image0002	1.47316e-06	8.86643e-08	0.307279		1.47316
2,000rpm at 5,000X	1017	Image0002	4.84647e-07	1.11375e-07	2.56422		0.484647
2,000rpm at 5,000X	1018	Image0002	9.20774e-07	3.78584e-07	0.320571		0.920774
2,000rpm at 5,000X	1019	Image0002	1.55732e-06	8.31194e-08	0.310057		1.55732
2,000rpm at 5,000X	1020	Image0002	1.17484e-06	4.63413e-08	2.81858		1.17484
2,000rpm at 5,000X	1021	Image0002	2.08887e-06	4.34047e-07	1.10028		2.08887
2,000rpm at 5,000X	1022	Image0002	1.10877e-06	2.99339e-07	1.89818		1.10877
2,000rpm at 5,000X	1023	Image0002	2.01527e-06	2.3065e-07	2.15704		2.01527
2,000rpm at 5,000X	1024	Image0002	2.02689e-06	9.26082e-08	0.938927		2.02689
2,000rpm at 5,000X	1025	Image0002	1.56613e-06	7.20914e-08	2.60602		1.56613
2,000rpm at 5,000X	1027	Image0002	1.07008e-06	3.61576e-08	1.62409		1.07008
2,000rpm at 5,000X	1028	Image0002	1.45438e-06	2.5317e-07	1.60727		1.45438
2,000rpm at 5,000X	1029	Image0002	1.58057e-06	1.42836e-07	1.64702		1.58057
2,000rpm at 5,000X	1030	Image0002	2.05788e-06	2.87953e-07	2.31624		2.05788
2,000rpm at 5,000X	1031	Image0002	3.81951e-07	2.28972e-07	2.24266		0.381951
2,000rpm at 5,000X	1032	Image0002	7.73534e-07	2.88392e-08	2.29427		0.773534
2,000rpm at 5,000X	1033	Image0002	1.76222e-06	7.54901e-08	1.36995		1.76222
2,000rpm at 5,000X	1034	Image0002	1.83424e-06	1.6335e-07	0.0869209		1.83424
2,000rpm at 5,000X	1035	Image0002	2.74576e-06	1.73322e-07	0.600604		2.74576
2,000rpm at 5,000X	1036	Image0002	1.37321e-06	5.23893e-08	0.91172		1.37321
2,000rpm at 5,000X	1037	Image0002	2.31788e-06	2.37487e-07	0.425956		2.31788
2,000rpm at 5,000X	1038	Image0002	1.24923e-06	2.41196e-07	1.53273		1.24923
2,000rpm at 5,000X	1039	Image0002	1.85916e-06	3.45524e-08	2.28145		1.85916
2,000rpm at 5,000X	1040	Image0002	1.04792e-06	7.59688e-08	2.25363		1.04792
2,000rpm at 5,000X	1041	Image0002	6.64458e-07	2.68218e-08	1.31407		0.664458
2,000rpm at 5,000X	1042	Image0002	1.53987e-06	5.01272e-08	0.735459		1.53987
2,000rpm at 5,000X	1043	Image0002	1.14862e-06	1.73286e-07	2.65296		1.14862
2,000rpm at 5,000X	1044	Image0002	1.84553e-06	3.93004e-07	2.45741		1.84553
2,000rpm at 5,000X	1045	Image0002	1.61657e-06	5.26345e-08	2.25894		1.61657
2,000rpm at 5,000X	1046	Image0002	1.73433e-06	7.58825e-08	2.85825		1.73433
2,000rpm at 5,000X	1047	Image0002	1.53403e-06	2.0731e-07	2.89589		1.53403
2,000rpm at 5,000X	1048	Image0002	1.31732e-06	7.89393e-08	1.38993		1.31732
2,000rpm at 5,000X	1049	Image0002	1.90392e-06	2.70298e-07	1.28146		1.90392
2,000rpm at 5,000X	1050	Image0002	1.60993e-06	1.07094e-07	1.05878		1.60993
2,000rpm at 5,000X	1051	Image0002	6.65178e-07	2.05319e-08	2.91146		0.665178
2,000rpm at 5,000X	1052	Image0002	8.29236e-07	2.00146e-07	2.84124		0.829236
2,000rpm at 5,000X	1053	Image0002	1.98791e-06	4.27948e-07	0.938878		1.98791
2,000rpm at 5,000X	1054	Image0002	2.82202e-06	6.62671e-07	2.33971		2.82202
2,000rpm at 5,000X	1055	Image0002	2.12172e-06	4.21061e-07	2.08045		2.12172
2,000rpm at 5,000X	1056	Image0002	3.23575e-06	1.11384e-06	2.57248		3.23575
2,000rpm at 5,000X	1057	Image0002	8.07143e-07	2.74529e-08	1.08207		0.807143
2,000rpm at 5,000X	1058	Image0002	1.90224e-06	5.08271e-08	2.24407		1.90224
2,000rpm at 5,000X	1059	Image0002	1.49464e-06	7.60478e-08	0.305886		1.49464
2,000rpm at 5,000X	1060	Image0002	1.78777e-06	5.99842e-07	2.41274		1.78777
2,000rpm at 5,000X	1061	Image0002	2.48727e-06	6.14625e-07	2.33189		2.48727
2,000rpm at 5,000X	1062	Image0002	1.71997e-06	7.32839e-08	2.92689		1.71997
2,000rpm at 5,000X	1063	Image0002	1.96171e-06	4.88631e-07	1.88135		1.96171
2,000rpm at 5,000X	1064	Image0002	1.57401e-06	1.15893e-07	0.691778		1.57401
2,000rpm at 5,000X	1065	Image0002	1.80994e-06	1.23867e-07	2.43953		1.80994
2,000rpm at 5,000X	1066	Image0002	1.60875e-06	4.47673e-08	2.2		1.60875
2,000rpm at 5,000X	1067	Image0002	1.12643e-06	2.19553e-07	2.63512		1.12643
2,000rpm at 5,000X	1068	Image0002	2.96831e-06	1.63373e-07	0.209821		2.96831
2,000rpm at 5,000X	1069	Image0002	1.22209e-06	1.54332e-07	2.09092		1.22209
2,000rpm at 5,000X	1070	Image0002	2.14828e-06	4.43246e-07	2.21298		2.14828
2,000rpm at 5,000X	1071	Image0002	9.96996e-07	1.3213e-07	1.59889		0.996996
2,000rpm at 5,000X	1072	Image0002	1.05891e-06	3.66518e-08	1.78282		1.05891
2,000rpm at 5,000X	1073	Image0002	1.52451e-06	3.56867e-08	0.264958		1.52451
2,000rpm at 5,000X	1075	Image0002	1.74635e-06	3.48303e-07	0.44252		1.74635
2,000rpm at 5,000X	1076	Image0002	2.01888e-06	2.01522e-08	1.26148		2.01888
2,000rpm at 5,000X	1077	Image0002	1.04695e-06	3.46387e-08	2.39016		1.04695
2,000rpm at 5,000X	1078	Image0002	6.36189e-07	3.62975e-08	0.854676		0.636189
2,000rpm at 5,000X	1079	Image0002	2.82959e-06	6.57045e-07	2.03915		2.82959
2,000rpm at 5,000X	1080	Image0002	1.58942e-06	7.98821e-08	0.664856		1.58942
2,000rpm at 5,000X	1081	Image0002	1.7783e-06	5.50878e-08	1.64934		1.7783
2,000rpm at 5,000X	1082	Image0002	2.22576e-06	2.83887e-07	2.2872		2.22576
2,000rpm at 5,000X	1083	Image0002	1.1443e-06	2.30685e-07	0.864237		1.1443
2,000rpm at 5,000X	1084	Image0002	1.62566e-06	1.75566e-07	0.880424		1.62566
2,000rpm at 5,000X	1085	Image0002	1.22053e-06	5.57563e-08	1.41316		1.22053
2,000rpm at 5,000X	1086	Image0002	9.3167e-07	6.07226e-08	1.60607		0.93167
2,000rpm at 5,000X	1087	Image0002	9.93589e-07	3.15757e-08	2.74593		0.993589
2,000rpm at 5,000X	1088	Image0002	9.40005e-07	3.09056e-08	1.63387		0.940005
2,000rpm at 5,000X	1089	Image0002	1.75666e-06	6.69235e-07	1.19479		1.75666
2,000rpm at 5,000X	1090	Image0002	2.06618e-06	7.35089e-08	0.842346		2.06618
2,000rpm at 5,000X	1091	Image0002	1.1356e-06	2.53363e-08	1.45708		1.1356
2,000rpm at 5,000X	1092	Image0002	1.27123e-06	7.44728e-08	1.86858		1.27123
2,000rpm at 5,000X	1093	Image0002	2.86146e-06	6.06077e-07	2.79858		2.86146
2,000rpm at 5,000X	1094	Image0002	2.58027e-06	3.74725e-08	0.505946		2.58027
2,000rpm at 5,000X	1095	Image0002	1.1048e-06	4.086e-08	2.88746		1.1048
2,000rpm at 5,000X	1096	Image0002	2.07944e-06	2.33252e-07	1.48367		2.07944
2,000rpm at 5,000X	1097	Image0002	1.57593e-06	2.08762e-07	2.2592		1.57593
2,000rpm at 5,000X	1098	Image0002	6.17443e-07	2.25267e-07	0.245887		0.617443
2,000rpm at 5,000X	1099	Image0002	1.56645e-06	7.21029e-08	0.932452		1.56645
2,000rpm at 5,000X	1100	Image0002	2.19662e-06	4.34496e-07	2.17932		2.19662
2,000rpm at 5,000X	1101	Image0002	1.20862e-06	3.53224e-07	2.9301		1.20862
2,000rpm at 5,000X	1102	Image0002	3.17301e-06	4.72881e-07	0.0662055		3.17301
2,000rpm at 5,000X	1103	Image0002	2.99444e-06	2.52752e-07	0.425546		2.99444
2,000rpm at 5,000X	1104	Image0002	1.55652e-06	1.27037e-07	1.99097		1.55652
2,000rpm at 5,000X	1105	Image0002	1.85566e-06	6.00898e-08	2.68943		1.85566
2,000rpm at 5,000X	1106	Image0002	7.09336e-07	7.62771e-08	0.152926		0.709336
2,000rpm at 5,000X	1107	Image0002	3.30963e-06	4.11873e-07	0.123005		3.30963
2,000rpm at 5,000X	1108	Image0002	1.16918e-06	1.13653e-07	2.31156		1.16918
2,000rpm at 5,000X	1109	Image0002	1.9388e-06	6.83312e-08	2.27747		1.9388
2,000rpm at 5,000X	1110	Image0002	1.6e-06	3.3002e-08	1.30715		1.6
2,000rpm at 5,000X	1111	Image0002	1.16809e-06	1.63579e-07	0.0104856		1.16809
2,000rpm at 5,000X	1112	Image0002	2.40094e-06	1.30505e-07	0.548357		2.40094
2,000rpm at 5,000X	1113	Image0002	2.87232e-06	2.07228e-07	0.411209		2.87232
2,000rpm at 5,000X	1114	Image0002	2.4218e-06	7.8566e-07	2.32123		2.4218
2,000rpm at 5,000X	1115	Image0002	2.64902e-06	4.81997e-07	1.53464		2.64902
2,000rpm at 5,000X	1116	Image0002	1.60244e-06	2.23633e-08	2.19423		1.60244
2,000rpm at 5,000X	1117	Image0002	1.65665e-06	6.76178e-08	0.868841		1.65665
2,000rpm at 5,000X	1118	Image0002	2.31085e-06	6.66015e-07	0.464094		2.31085
2,000rpm at 5,000X	1119	Image0002	1.51267e-06	8.04794e-08	0.744238		1.51267
2,000rpm at 5,000X	1120	Image0002	1.05327e-06	2.17618e-08	2.35641		1.05327
2,000rpm at 5,000X	1121	Image0002	1.77821e-06	2.5921e-07	2.40764		1.77821
2,000rpm at 5,000X	1122	Image0002	9.5141e-07	3.0345e-08	2.81444		0.95141
2,000rpm at 5,000X	1123	Image0002	2.61095e-06	6.91872e-07	2.45429		2.61095
2,000rpm at 5,000X	1124	Image0002	3.47793e-06	4.04695e-07	0.60418		3.47793
2,000rpm at 5,000X	1125	Image0002	1.83938e-06	2.14072e-07	2.83107		1.83938
2,000rpm at 5,000X	1126	Image0002	1.84898e-06	2.50981e-07	0.567373		1.84898
2,000rpm at 5,000X	1127	Image0002	1.78632e-06	2.82404e-07	0.71861		1.78632
2,000rpm at 5,000X	1128	Image0002	2.19518e-06	2.95467e-07	0.591186		2.19518
2,000rpm at 5,000X	1129	Image0002	1.33547e-06	1.80807e-07	0.941058		1.33547
2,000rpm at 5,000X	1130	Image0002	1.96015e-06	2.50323e-07	3.11411		1.96015
2,000rpm at 5,000X	1131	Image0002	2.00749e-06	1.25308e-07	2.31288		2.00749
2,000rpm at 5,000X	1132	Image0002	2.11649e-06	2.15033e-08	2.37726		2.11649
2,000rpm at 5,000X	1133	Image0002	7.11183e-07	2.87524e-07	1.53116		0.711183
2,000rpm at 5,000X	1134	Image0002	2.40813e-06	5.21091e-07	1.76331		2.40813
2,000rpm at 5,000X	1135	Image0002	1.40575e-06	7.55566e-07	0.741626		1.40575
2,000rpm at 5,000X	1136	Image0002	1.42331e-06	3.35773e-08	0.801599		1.42331
2,000rpm at 5,000X	1137	Image0002	1.01047e-06	9.96567e-08	1.42566		1.01047
2,000rpm at 5,000X	1138	Image0002	1.71692e-06	6.50104e-08	0.924719		1.71692
2,000rpm at 5,000X	1139	Image0002	8.81381e-07	6.34471e-08	3.05031		0.881381
2,000rpm at 5,000X	1140	Image0002	1.22377e-06	1.40347e-07	2.54423		1.22377
2,000rpm at 5,000X	1142	Image0002	1.97494e-06	2.26355e-07	2.32616		1.97494
2,000rpm at 5,000X	1143	Image0002	1.10217e-06	7.18114e-08	2.44322		1.10217
2,000rpm at 5,000X	1144	Image0002	8.86477e-07	1.03527e-07	0.79009		0.886477
2,000rpm at 5,000X	1145	Image0002	1.89647e-06	8.08812e-07	0.414673		1.89647
2,000rpm at 5,000X	1146	Image0002	1.29279e-06	8.12897e-07	0.0158362		1.29279
2,000rpm at 5,000X	1147	Image0002	9.63523e-07	7.40611e-08	1.69781		0.963523
2,000rpm at 5,000X	1148	Image0002	2.30438e-06	9.35421e-07	2.02759		2.30438
2,000rpm at 5,000X	1149	Image0002	2.30149e-06	3.69008e-07	2.36015		2.30149
2,000rpm at 5,000X	1150	Image0002	2.47368e-06	4.73108e-07	1.45216		2.47368
2,000rpm at 5,000X	1151	Image0002	2.46204e-06	7.37433e-07	2.10793		2.46204
2,000rpm at 5,000X	1152	Image0002	1.70438e-06	2.85653e-07	0.723671		1.70438
2,000rpm at 5,000X	1153	Image0002	1.08461e-06	2.19097e-08	0.00278841		1.08461
2,000rpm at 5,000X	1154	Image0002	9.56869e-07	3.30552e-08	2.31182		0.956869
2,000rpm at 5,000X	1155	Image0002	9.22506e-07	3.45765e-08	3.09072		0.922506
2,000rpm at 5,000X	1156	Image0002	1.69983e-06	2.08772e-07	0.887705		1.69983
2,000rpm at 5,000X	1157	Image0002	1.10791e-06	2.55803e-08	2.25916		1.10791
2,000rpm at 5,000X	1158	Image0002	1.18552e-06	3.73066e-08	0.243561		1.18552
2,000rpm at 5,000X	1159	Image0002	2.6529e-06	8.57628e-07	1.63509		2.6529
2,000rpm at 5,000X	1160	Image0002	2.32808e-06	8.3294e-08	2.25154		2.32808
2,000rpm at 5,000X	1161	Image0002	2.6363e-06	6.01809e-07	2.56541		2.6363
2,000rpm at 5,000X	1162	Image0002	1.13696e-06	4.51841e-08	0.255078		1.13696
2,000rpm at 5,000X	1163	Image0002	1.54617e-06	5.91266e-08	1.93887		1.54617
2,000rpm at 5,000X	1164	Image0002	1.55886e-06	1.55595e-07	1.63591		1.55886
2,000rpm at 5,000X	1165	Image0002	1.18556e-06	1.78483e-07	1.37162		1.18556
2,000rpm at 5,000X	1166	Image0002	2.05303e-06	3.93129e-07	2.49726		2.05303
2,000rpm at 5,000X	1167	Image0002	1.70332e-06	1.12887e-07	2.94695		1.70332
2,000rpm at 5,000X	1168	Image0002	2.01575e-06	2.60119e-07	0.248943		2.01575
2,000rpm at 5,000X	1169	Image0002	1.6453e-06	5.57444e-08	2.74193		1.6453
2,000rpm at 5,000X	1170	Image0002	2.08033e-06	1.38524e-07	2.31635		2.08033
2,000rpm at 5,000X	1171	Image0002	1.16654e-06	9.11974e-08	1.30903		1.16654
2,000rpm at 5,000X	1172	Image0002	1.14734e-06	2.36552e-08	1.44217		1.14734
2,000rpm at 5,000X	1173	Image0002	7.92862e-07	5.28543e-08	0.806487		0.792862
2,000rpm at 5,000X	1174	Image0002	1.65554e-06	3.17667e-08	2.50951		1.65554
2,000rpm at 5,000X	1175	Image0002	2.35085e-06	3.82143e-07	0.895221		2.35085
2,000rpm at 5,000X	1176	Image0002	2.00585e-06	3.84989e-07	0.909098		2.00585
2,000rpm at 5,000X	1177	Image0002	1.08369e-06	1.09065e-07	2.71342		1.08369
2,000rpm at 5,000X	1178	Image0002	1.44801e-06	3.98547e-08	0.887668		1.44801
2,000rpm at 5,000X	1179	Image0002	2.10824e-06	2.51906e-07	3.01475		2.10824
2,000rpm at 5,000X	1180	Image0002	1.96252e-06	4.47976e-07	0.394569		1.96252
2,000rpm at 5,000X	1181	Image0002	1.06047e-06	2.14978e-07	2.63309		1.06047
2,000rpm at 5,000X	1182	Image0002	1.70362e-06	4.52141e-08	2.80423		1.70362
2,000rpm at 5,000X	1183	Image0002	1.9561e-06	2.34202e-07	2.73049		1.9561
2,000rpm at 5,000X	1184	Image0002	7.81605e-07	2.75484e-08	1.61563		0.781605
2,000rpm at 5,000X	1185	Image0002	1.74315e-06	7.63281e-08	2.80326		1.74315
2,000rpm at 5,000X	1186	Image0002	1.51501e-06	3.06887e-08	0.265638		1.51501
2,000rpm at 5,000X	1187	Image0002	2.34466e-06	4.87533e-07	0.888598		2.34466
2,000rpm at 5,000X	1188	Image0002	1.91385e-06	6.69964e-08	1.65973		1.91385
2,000rpm at 5,000X	1189	Image0002	1.62435e-06	8.39927e-08	2.10742		1.62435
2,000rpm at 5,000X	1190	Image0002	1.62021e-06	4.31166e-08	2.1511		1.62021
2,000rpm at 5,000X	1191	Image0002	1.04267e-06	1.5779e-07	0.137519		1.04267
2,000rpm at 5,000X	1192	Image0002	1.11668e-06	5.88713e-08	1.27531		1.11668
2,000rpm at 5,000X	1193	Image0002	2.26889e-06	3.38022e-07	0.903431		2.26889
2,000rpm at 5,000X	1194	Image0002	2.05788e-06	2.87953e-07	2.31624		2.05788
2,000rpm at 5,000X	1195	Image0002	1.74507e-06	2.78989e-07	2.4748		1.74507
2,000rpm at 5,000X	1196	Image0002	1.24559e-06	3.99598e-08	1.4999		1.24559
2,000rpm at 5,000X	1197	Image0002	1.02089e-06	1.81918e-07	1.68324		1.02089
2,000rpm at 5,000X	1198	Image0002	1.08563e-06	2.45e-08	1.75675		1.08563
2,000rpm at 5,000X	1199	Image0002	1.70215e-06	1.67208e-07	2.92825		1.70215
2,000rpm at 5,000X	1200	Image0002	1.18878e-06	6.70308e-08	1.09436		1.18878
2,000rpm at 5,000X	1201	Image0002	2.62444e-06	1.65759e-07	1.67932		2.62444
2,000rpm at 5,000X	1202	Image0002	1.54304e-06	5.08181e-08	1.88388		1.54304
2,000rpm at 5,000X	1203	Image0002	1.27179e-06	5.69483e-08	3.05725		1.27179
2,000rpm at 5,000X	1204	Image0002	2.0185e-06	1.36435e-07	2.39684		2.0185
2,000rpm at 5,000X	1205	Image0002	1.93579e-06	1.63554e-07	2.32226		1.93579
2,000rpm at 5,000X	1206	Image0002	1.29385e-06	1.36516e-07	1.53075		1.29385
2,000rpm at 5,000X	1207	Image0002	3.02522e-06	5.34153e-07	1.39529		3.02522
2,000rpm at 5,000X	1208	Image0002	1.63286e-06	1.36115e-07	2.20125		1.63286
2,000rpm at 5,000X	1209	Image0002	1.75713e-06	1.78657e-07	0.899173		1.75713
2,000rpm at 5,000X	1210	Image0002	1.76474e-06	6.33589e-08	2.7551		1.76474
2,000rpm at 5,000X	1211	Image0002	7.86147e-07	7.6606e-08	1.4201		0.786147
2,000rpm at 5,000X	1212	Image0002	2.19728e-06	3.18509e-07	2.35048		2.19728
2,000rpm at 5,000X	1213	Image0002	2.42618e-06	1.24244e-06	2.35385		2.42618
2,000rpm at 5,000X	1214	Image0002	1.90917e-06	3.7248e-07	0.750549		1.90917
2,000rpm at 5,000X	1215	Image0002	1.59326e-06	4.83411e-07	2.18991		1.59326
2,000rpm at 5,000X	1216	Image0002	1.50001e-06	4.30605e-08	0.77575		1.50001
2,000rpm at 5,000X	1217	Image0002	6.7943e-07	3.85525e-08	0.842946		0.67943
2,000rpm at 5,000X	1218	Image0002	1.61845e-06	8.86431e-08	0.641932		1.61845
2,000rpm at 5,000X	1219	Image0002	2.19866e-06	5.07102e-07	1.08388		2.19866
2,000rpm at 5,000X	1220	Image0002	1.87793e-06	2.98947e-07	0.979721		1.87793
2,000rpm at 5,000X	1221	Image0002	1.74279e-06	6.38308e-08	1.54176		1.74279
2,000rpm at 5,000X	1222	Image0002	1.11841e-06	2.83793e-08	2.81455		1.11841
2,000rpm at 5,000X	1223	Image0002	1.18979e-06	2.73538e-07	3.02854		1.18979
2,000rpm at 5,000X	1224	Image0002	1.16809e-06	1.63579e-07	0.0104856		1.16809
2,000rpm at 5,000X	1225	Image0002	1.45733e-06	4.94893e-07	2.87671		1.45733
2,000rpm at 5,000X	1226	Image0002	1.67547e-06	1.50022e-07	0.327094		1.67547
2,000rpm at 5,000X	1227	Image0002	1.49082e-06	5.02034e-08	3.13258		1.49082
2,000rpm at 5,000X	1228	Image0002	1.64424e-06	1.95655e-07	2.40579		1.64424
2,000rpm at 5,000X	1229	Image0002	1.82964e-06	1.09451e-07	1.5268		1.82964
2,000rpm at 5,000X	1230	Image0002	1.81724e-06	5.36086e-07	2.74724		1.81724
2,000rpm at 5,000X	1231	Image0002	2.00729e-06	5.01348e-08	0.91075		2.00729
2,000rpm at 5,000X	1232	Image0002	1.10725e-06	1.14916e-07	0.659465		1.10725
2,000rpm at 5,000X	1233	Image0002	1.54467e-06	4.9792e-08	0.83296		1.54467
2,000rpm at 5,000X	1234	Image0002	1.64002e-06	1.1002e-07	1.73189		1.64002
2,000rpm at 5,000X	1235	Image0002	1.18251e-06	5.11076e-08	0.289689		1.18251
2,000rpm at 5,000X	1237	Image0002	1.54796e-06	3.63556e-08	0.797462		1.54796
2,000rpm at 5,000X	1238	Image0002	1.11841e-06	2.83793e-08	2.81455		1.11841
2,000rpm at 5,000X	1239	Image0002	1.50343e-06	3.23389e-08	0.275721		1.50343
2,000rpm at 5,000X	1240	Image0002	6.99245e-07	1.90789e-08	1.3384		0.699245
2,000rpm at 5,000X	1241	Image0002	6.72569e-07	3.90834e-08	1.63949		0.672569
2,000rpm at 5,000X	1242	Image0002	3.19832e-06	5.73302e-07	0.685221		3.19832
2,000rpm at 5,000X	1243	Image0002	1.78783e-06	5.38911e-08	2.61351		1.78783
2,000rpm at 5,000X	1244	Image0002	1.94284e-06	8.16247e-08	2.27739		1.94284
2,000rpm at 5,000X	1245	Image0002	1.54513e-06	1.9036e-08	2.44817		1.54513
2,000rpm at 5,000X	1246	Image0002	1.79343e-06	2.04929e-07	0.838062		1.79343
2,000rpm at 5,000X	1247	Image0002	1.73839e-06	2.44112e-07	0.942549		1.73839
2,000rpm at 5,000X	1248	Image0002	1.75391e-06	6.43426e-08	0.803068		1.75391
2,000rpm at 5,000X	1249	Image0002	9.63523e-07	7.40611e-08	1.69781		0.963523
2,000rpm at 5,000X	1250	Image0002	1.57597e-06	1.94139e-07	0.620031		1.57597
2,000rpm at 5,000X	1251	Image0002	1.11196e-06	2.54153e-08	2.15082		1.11196
2,000rpm at 5,000X	1252	Image0002	1.49267e-06	6.1468e-08	1.0859		1.49267
2,000rpm at 5,000X	1253	Image0002	1.17815e-06	2.32592e-08	2.11291		1.17815
2,000rpm at 5,000X	1254	Image0002	1.63094e-06	3.81247e-07	0.345752		1.63094
2,000rpm at 5,000X	1255	Image0002	8.55674e-07	5.93557e-08	1.24732		0.855674
2,000rpm at 5,000X	1256	Image0002	1.10452e-06	8.70374e-08	2.3235		1.10452
2,000rpm at 5,000X	1257	Image0002	1.64083e-06	2.20742e-07	3.12393		1.64083
2,000rpm at 5,000X	1258	Image0002	1.56811e-06	4.91367e-08	2.07461		1.56811
2,000rpm at 5,000X	1259	Image0002	1.30039e-06	1.45234e-07	2.40295		1.30039
2,000rpm at 5,000X	1260	Image0002	1.49158e-06	4.59402e-08	2.84508		1.49158
2,000rpm at 5,000X	1261	Image0002	2.83507e-06	4.82816e-08	2.99131		2.83507
2,000rpm at 5,000X	1262	Image0002	3.34599e-06	3.02766e-07	3.01403		3.34599
2,000rpm at 5,000X	1263	Image0002	1.95739e-06	9.52436e-08	2.33323		1.95739
2,000rpm at 5,000X	1264	Image0002	1.54844e-06	6.22919e-08	2.05503		1.54844
2,000rpm at 5,000X	1265	Image0002	1.72665e-06	9.56612e-08	2.86078		1.72665
2,000rpm at 5,000X	1266	Image0002	1.67416e-06	3.37408e-07	2.51638		1.67416
2,000rpm at 5,000X	1267	Image0002	1.15012e-06	2.99731e-08	1.62339		1.15012
2,000rpm at 5,000X	1268	Image0002	2.33474e-06	7.56411e-07	2.38982		2.33474
2,000rpm at 5,000X	1269	Image0002	2.01233e-06	6.94199e-08	2.21459		2.01233
2,000rpm at 5,000X	1270	Image0002	2.02909e-06	2.64096e-07	0.95365		2.02909
2,000rpm at 5,000X	1271	Image0002	1.88285e-06	6.77007e-07	2.20344		1.88285
2,000rpm at 5,000X	1272	Image0002	2.00585e-06	3.84989e-07	0.909098		2.00585
2,000rpm at 5,000X	1273	Image0002	1.12949e-06	8.68177e-08	2.66837		1.12949
2,000rpm at 5,000X	1274	Image0002	1.92307e-06	1.87628e-07	1.01877		1.92307
2,000rpm at 5,000X	1275	Image0002	2.22959e-06	1.14351e-06	0.358783		2.22959
2,000rpm at 5,000X	1276	Image0002	1.73238e-06	2.78665e-07	0.312217		1.73238
2,000rpm at 5,000X	1277	Image0002	1.73642e-06	1.65611e-07	2.00867		1.73642
2,000rpm at 5,000X	1278	Image0002	2.65226e-06	1.97756e-07	0.592283		2.65226
2,000rpm at 5,000X	1279	Image0002	8.8054e-07	4.59667e-07	1.50591		0.88054
2,000rpm at 5,000X	1280	Image0002	1.64453e-06	3.0713e-08	2.19355		1.64453
2,000rpm at 5,000X	1281	Image0002	1.13877e-06	4.2476e-08	1.27908		1.13877
2,000rpm at 5,000X	1282	Image0002	1.62096e-06	3.95169e-08	2.54472		1.62096
2,000rpm at 5,000X	1283	Image0002	1.05922e-06	8.13536e-08	1.46864		1.05922
2,000rpm at 5,000X	1284	Image0002	1.33913e-06	3.75734e-07	2.23277		1.33913
2,000rpm at 5,000X	1286	Image0002	1.99221e-06	2.95119e-07	0.180103		1.99221
2,000rpm at 5,000X	1287	Image0002	1.33463e-06	2.56571e-07	2.15032		1.33463
2,000rpm at 5,000X	1288	Image0002	1.36166e-06	5.1391e-08	0.929976		1.36166
2,000rpm at 5,000X	1289	Image0002	8.56055e-07	1.0136e-07	0.44341		0.856055
2,000rpm at 5,000X	1290	Image0002	1.0461e-06	2.13474e-07	1.7836		1.0461
2,000rpm at 5,000X	1291	Image0002	1.2234e-06	2.00718e-08	1.4367		1.2234
2,000rpm at 5,000X	1292	Image0002	1.60311e-06	3.45413e-08	1.04687		1.60311
2,000rpm at 5,000X	1293	Image0002	1.42947e-06	3.35083e-07	1.08237		1.42947
2,000rpm at 5,000X	1294	Image0002	7.70132e-07	4.94161e-08	1.71481		0.770132
2,000rpm at 5,000X	1295	Image0002	2.48888e-06	8.45726e-08	0.473898		2.48888
2,000rpm at 5,000X	1296	Image0002	8.44497e-07	6.90797e-08	1.47866		0.844497
2,000rpm at 5,000X	1297	Image0002	1.60611e-06	1.73906e-08	2.24486		1.60611
2,000rpm at 5,000X	1298	Image0002	1.58102e-06	3.69343e-08	2.72557		1.58102
2,000rpm at 5,000X	1299	Image0002	1.23236e-06	3.77677e-08	2.96956		1.23236
2,000rpm at 5,000X	1300	Image0002	1.03359e-06	2.45399e-07	2.64406		1.03359
2,000rpm at 5,000X	1301	Image0002	1.80579e-06	1.02472e-07	0.274012		1.80579
2,000rpm at 5,000X	1302	Image0002	1.29373e-06	6.53386e-08	1.40708		1.29373
2,000rpm at 5,000X	1303	Image0002	1.61616e-06	3.89012e-08	2.55596		1.61616
2,000rpm at 5,000X	1304	Image0002	1.00488e-06	1.52269e-08	2.97254		1.00488
2,000rpm at 5,000X	1305	Image0002	1.45082e-06	1.21797e-07	1.59408		1.45082
2,000rpm at 5,000X	1307	Image0002	1.76022e-06	9.33406e-08	0.0919161		1.76022
2,000rpm at 5,000X	1308	Image0002	1.62433e-06	1.85377e-08	0.754494		1.62433
2,000rpm at 5,000X	1309	Image0002	1.24885e-06	1.73264e-08	0.263725		1.24885
2,000rpm at 5,000X	1310	Image0002	2.2507e-06	4.04715e-07	0.234646		2.2507
2,000rpm at 5,000X	1311	Image0002	2.11905e-06	7.83071e-08	1.02067		2.11905
2,000rpm at 5,000X	1312	Image0002	1.62731e-06	7.50123e-07	1.20443		1.62731
2,000rpm at 5,000X	1313	Image0002	2.00247e-06	3.24966e-07	2.37142		2.00247
2,000rpm at 5,000X	1314	Image0002	3.18816e-06	3.5966e-07	1.13463		3.18816
2,000rpm at 5,000X	1315	Image0002	1.14145e-06	3.88058e-07	2.88844		1.14145
2,000rpm at 5,000X	1316	Image0002	1.85324e-06	3.33679e-07	2.12188		1.85324
2,000rpm at 5,000X	1317	Image0002	2.82097e-06	7.34979e-07	2.39374		2.82097
2,000rpm at 5,000X	1318	Image0002	1.05394e-06	1.30107e-07	2.90028		1.05394
2,000rpm at 5,000X	1319	Image0002	1.48865e-06	3.52606e-08	2.02053		1.48865
2,000rpm at 5,000X	1320	Image0002	1.99318e-06	6.84048e-08	0.908027		1.99318
2,000rpm at 5,000X	1321	Image0002	2.14151e-06	3.47857e-07	1.76808		2.14151
2,000rpm at 5,000X	1322	Image0002	1.92217e-06	1.00256e-07	2.31578		1.92217
2,000rpm at 5,000X	1323	Image0002	1.25631e-06	1.89375e-07	1.77478		1.25631
2,000rpm at 5,000X	1324	Image0002	1.16698e-06	1.65585e-07	1.38678		1.16698
2,000rpm at 5,000X	1325	Image0002	1.20679e-06	5.09631e-08	0.999731		1.20679
2,000rpm at 5,000X	1326	Image0002	2.09852e-06	3.04752e-07	2.30102		2.09852
2,000rpm at 5,000X	1327	Image0002	1.51156e-06	2.23185e-08	1.74861		1.51156
2,000rpm at 5,000X	1328	Image0002	1.95929e-06	6.61946e-07	0.604893		1.95929
2,000rpm at 5,000X	1329	Image0002	2.02309e-06	2.68217e-07	1.10088		2.02309
2,000rpm at 5,000X	1330	Image0002	1.91304e-06	4.82912e-08	2.32529		1.91304
2,000rpm at 5,000X	1331	Image0002	2.55594e-06	3.58982e-07	2.72284		2.55594
2,000rpm at 5,000X	1332	Image0002	2.20416e-06	7.46127e-07	2.61499		2.20416
2,000rpm at 5,000X	1333	Image0002	1.93843e-06	3.69289e-07	2.8739		1.93843
2,000rpm at 5,000X	1334	Image0002	2.58439e-06	7.26006e-07	2.9549		2.58439
2,000rpm at 5,000X	1335	Image0002	1.62443e-06	9.37285e-09	2.2435		1.62443
2,000rpm at 5,000X	1336	Image0002	1.59495e-06	7.73289e-08	2.89577		1.59495
2,000rpm at 5,000X	1337	Image0002	1.71876e-06	2.1635e-07	1.00276		1.71876
2,000rpm at 5,000X	1338	Image0002	1.44348e-06	9.14306e-08	1.30696		1.44348
2,000rpm at 5,000X	1339	Image0002	1.34596e-06	9.64496e-08	0.638209		1.34596
2,000rpm at 5,000X	1340	Image0002	1.41861e-06	3.66761e-08	0.340714		1.41861
2,000rpm at 5,000X	1341	Image0002	1.79576e-06	3.74894e-07	1.35874		1.79576
2,000rpm at 5,000X	1342	Image0002	1.92977e-06	3.80624e-07	1.98257		1.92977
2,000rpm at 5,000X	1343	Image0002	1.23111e-06	1.4358e-07	0.101999		1.23111
2,000rpm at 5,000X	1344	Image0002	1.09722e-06	2.05004e-07	1.74178		1.09722
2,000rpm at 5,000X	1345	Image0002	1.52186e-06	1.59807e-07	3.07024		1.52186
2,000rpm at 5,000X	1346	Image0002	1.93396e-06	1.64236e-07	1.51311		1.93396
2,000rpm at 5,000X	1347	Image0002	1.58814e-06	4.36914e-08	2.22976		1.58814
2,000rpm at 5,000X	1348	Image0002	2.36894e-06	8.69821e-07	0.89481		2.36894
2,000rpm at 5,000X	1349	Image0002	1.56973e-06	7.54543e-08	2.24511		1.56973
2,000rpm at 5,000X	1350	Image0002	1.06047e-06	2.14978e-07	2.63309		1.06047
2,000rpm at 5,000X	1351	Image0002	1.50071e-06	3.02561e-07	0.538845		1.50071
2,000rpm at 5,000X	1352	Image0002	1.38902e-06	3.354e-08	0.0411932		1.38902
2,000rpm at 5,000X	1353	Image0002	1.48122e-06	2.99671e-07	0.355734		1.48122
2,000rpm at 5,000X	1354	Image0002	2.22429e-06	1.99172e-07	0.72759		2.22429
2,000rpm at 5,000X	1355	Image0002	1.61423e-06	1.82155e-07	2.80763		1.61423
2,000rpm at 5,000X	1356	Image0002	1.64042e-06	1.21643e-07	2.99536		1.64042
2,000rpm at 5,000X	1357	Image0002	1.0461e-06	2.13474e-07	1.7836		1.0461
2,000rpm at 5,000X	1358	Image0002	1.28038e-06	4.63649e-08	1.41272		1.28038
2,000rpm at 5,000X	1359	Image0002	2.14207e-06	3.80514e-07	0.0975564		2.14207
2,000rpm at 5,000X	1360	Image0002	1.18556e-06	1.78483e-07	1.37162		1.18556
2,000rpm at 5,000X	1361	Image0002	2.07586e-06	2.47212e-07	1.0279		2.07586
2,000rpm at 5,000X	1362	Image0002	1.20486e-06	1.92812e-07	1.96772		1.20486
2,000rpm at 5,000X	1363	Image0002	2.59366e-06	1.76629e-07	0.714964		2.59366
2,000rpm at 5,000X	1364	Image0002	1.67852e-06	1.53532e-07	2.06022		1.67852
2,000rpm at 5,000X	1365	Image0002	7.1603e-07	2.44103e-07	1.89472		0.71603
2,000rpm at 5,000X	1366	Image0002	1.12316e-06	3.30416e-08	3.07861		1.12316
2,000rpm at 5,000X	1367	Image0002	2.04204e-06	7.97655e-07	0.52788		2.04204
2,000rpm at 5,000X	1368	Image0002	1.07242e-06	3.18236e-08	1.85301		1.07242
2,000rpm at 5,000X	1369	Image0002	1.62918e-06	9.88059e-08	1.49425		1.62918
2,000rpm at 5,000X	1371	Image0002	1.10717e-06	4.43009e-08	0.326253		1.10717
2,000rpm at 5,000X	1372	Image0002	2.26324e-06	3.27994e-07	2.48325		2.26324
2,000rpm at 5,000X	1373	Image0002	1.13294e-06	2.3269e-07	2.16356		1.13294
2,000rpm at 5,000X	1374	Image0002	1.97926e-06	1.09416e-07	2.89432		1.97926
2,000rpm at 5,000X	1375	Image0002	1.97708e-06	4.07536e-08	1.00095		1.97708
2,000rpm at 5,000X	1376	Image0002	6.29483e-07	4.38108e-08	1.47753		0.629483
2,000rpm at 5,000X	1377	Image0002	1.5028e-06	3.09158e-07	3.00538		1.5028
2,000rpm at 5,000X	1378	Image0002	3.04437e-06	1.34432e-06	0.90468		3.04437
2,000rpm at 5,000X	1379	Image0002	1.30395e-06	1.50914e-07	1.50677		1.30395
2,000rpm at 5,000X	1380	Image0002	3.94781e-07	2.12389e-07	1.57448		0.394781
2,000rpm at 5,000X	1381	Image0002	2.83911e-06	3.52287e-07	1.90916		2.83911
2,000rpm at 5,000X	1382	Image0002	1.51267e-06	8.04794e-08	0.744238		1.51267
2,000rpm at 5,000X	1383	Image0002	1.42796e-06	4.04437e-08	0.316612		1.42796
2,000rpm at 5,000X	1384	Image0002	2.63603e-06	1.4474e-07	3.07213		2.63603
2,000rpm at 5,000X	1385	Image0002	1.61071e-06	6.82103e-08	2.76779		1.61071
2,000rpm at 5,000X	1386	Image0002	1.56984e-06	6.15927e-08	2.21138		1.56984
2,000rpm at 5,000X	1387	Image0002	1.54569e-06	6.49713e-08	0.792661		1.54569
2,000rpm at 5,000X	1388	Image0002	1.71386e-06	1.38943e-07	2.87758		1.71386
2,000rpm at 5,000X	1389	Image0002	1.33478e-06	2.35598e-07	1.67776		1.33478
2,000rpm at 5,000X	1390	Image0002	1.99445e-06	3.15597e-07	1.79877		1.99445
2,000rpm at 5,000X	1391	Image0002	1.1597e-06	4.62576e-08	1.32887		1.1597
2,000rpm at 5,000X	1392	Image0002	1.30039e-06	1.45234e-07	2.40295		1.30039
2,000rpm at 5,000X	1393	Image0002	1.09092e-06	3.76701e-08	2.21867		1.09092
2,000rpm at 5,000X	1394	Image0002	1.72341e-06	7.92285e-08	0.948819		1.72341
2,000rpm at 5,000X	1395	Image0002	8.02797e-07	2.4486e-07	2.37574		0.802797
2,000rpm at 5,000X	1396	Image0002	1.79951e-06	2.52899e-07	1.19928		1.79951
2,000rpm at 5,000X	1397	Image0002	1.51267e-06	8.04794e-08	0.744238		1.51267
[truncated: 1,592 more rows]
