# Supplementary material for: Visualization of porosity and pore size gradients in electrospun scaffolds using laser metrology
Source: PLoS One. 2023 Mar 9;18(3):e0282903. doi: 10.1371/journal.pone.0282903 (PMC9997878; doi:10.1371/journal.pone.0282903)
Supplement: S1 Data — (GZ) [file pone.0282903.s002.gz › data/FiberDiameter/Fibermetric for Central area/200rpm at 5,000X_20220113163858/Export/project.xml]

<?xml version="1.0" encoding="utf-8"?>
<Project xmlns:xsi="http://www.w3.org/2001/XMLSchema-instance" xmlns:xsd="http://www.w3.org/2001/XMLSchema">
   <ProjectName>200rpm at 5,000X</ProjectName>
   <Measurements>
      <Measurement>
         <ID>1</ID>
         <Type>F</Type>
         <ImageName>Image0004</ImageName>
         <FiberMeasurement>
            <DiameterAverage>5.4832566694985157E-07</DiameterAverage>
            <DiameterSD>2.6039763401247825E-07</DiameterSD>
            <Orientation>0.65224846206824</Orientation>
         </FiberMeasurement>
      </Measurement>
      <Measurement>
         <ID>2</ID>
         <Type>F</Type>
         <ImageName>Image0004</ImageName>
         <FiberMeasurement>
            <DiameterAverage>5.6077907380225359E-07</DiameterAverage>
            <DiameterSD>7.31622672455587E-08</DiameterSD>
            <Orientation>0.27485725007680589</Orientation>
         </FiberMeasurement>
      </Measurement>
      <Measurement>
         <ID>3</ID>
         <Type>F</Type>
         <ImageName>Image0004</ImageName>
         <FiberMeasurement>
            <DiameterAverage>2.3899311225944335E-06</DiameterAverage>
            <DiameterSD>3.4328470803981406E-07</DiameterSD>
            <Orientation>1.8705479894933117</Orientation>
         </FiberMeasurement>
      </Measurement>
      <Measurement>
         <ID>4</ID>
         <Type>F</Type>
         <ImageName>Image0004</ImageName>
         <FiberMeasurement>
            <DiameterAverage>1.8127289011847984E-06</DiameterAverage>
            <DiameterSD>1.1053066723063798E-06</DiameterSD>
            <Orientation>2.6064384112767294</Orientation>
         </FiberMeasurement>
      </Measurement>
      <Measurement>
         <ID>5</ID>
         <Type>F</Type>
         <ImageName>Image0004</ImageName>
         <FiberMeasurement>
            <DiameterAverage>1.664912138426449E-06</DiameterAverage>
            <DiameterSD>6.5764569212304909E-08</DiameterSD>
            <Orientation>0.068511826080307467</Orientation>
         </FiberMeasurement>
      </Measurement>
      <Measurement>
         <ID>6</ID>
         <Type>F</Type>
         <ImageName>Image0004</ImageName>
         <FiberMeasurement>
            <DiameterAverage>1.4844322127824754E-06</DiameterAverage>
            <DiameterSD>1.9579371343601506E-07</DiameterSD>
            <Orientation>3.0453977650524777</Orientation>
         </FiberMeasurement>
      </Measurement>
      <Measurement>
         <ID>8</ID>
         <Type>F</Type>
         <ImageName>Image0004</ImageName>
         <FiberMeasurement>
            <DiameterAverage>1.6218467555406393E-06</DiameterAverage>
            <DiameterSD>4.2332542142614162E-07</DiameterSD>
            <Orientation>2.8428690243478041</Orientation>
         </FiberMeasurement>
      </Measurement>
      <Measurement>
         <ID>9</ID>
         <Type>F</Type>
         <ImageName>Image0004</ImageName>
         <FiberMeasurement>
            <DiameterAverage>1.8386129881044857E-06</DiameterAverage>
            <DiameterSD>2.6161405323650172E-07</DiameterSD>
            <Orientation>2.60780860524213</Orientation>
         </FiberMeasurement>
      </Measurement>
      <Measurement>
         <ID>10</ID>
         <Type>F</Type>
         <ImageName>Image0004</ImageName>
         <FiberMeasurement>
            <DiameterAverage>2.1000899785691366E-06</DiameterAverage>
            <DiameterSD>6.012956910254993E-07</DiameterSD>
            <Orientation>1.392262785481432</Orientation>
         </FiberMeasurement>
      </Measurement>
      <Measurement>
         <ID>11</ID>
         <Type>F</Type>
         <ImageName>Image0004</ImageName>
         <FiberMeasurement>
            <DiameterAverage>1.4712346265839011E-06</DiameterAverage>
            <DiameterSD>1.6308088100113092E-07</DiameterSD>
            <Orientation>2.3373868896665808</Orientation>
         </FiberMeasurement>
      </Measurement>
      <Measurement>
         <ID>12</ID>
         <Type>F</Type>
         <ImageName>Image0004</ImageName>
         <FiberMeasurement>
            <DiameterAverage>1.4805871982693277E-06</DiameterAverage>
            <DiameterSD>7.6765518243835665E-08</DiameterSD>
            <Orientation>2.1107338314518818</Orientation>
         </FiberMeasurement>
      </Measurement>
      <Measurement>
         <ID>13</ID>
         <Type>F</Type>
         <ImageName>Image0004</ImageName>
         <FiberMeasurement>
            <DiameterAverage>1.6820319527807323E-06</DiameterAverage>
            <DiameterSD>1.7360476796142054E-07</DiameterSD>
            <Orientation>3.03258783274712</Orientation>
         </FiberMeasurement>
      </Measurement>
      <Measurement>
         <ID>14</ID>
         <Type>F</Type>
         <ImageName>Image0004</ImageName>
         <FiberMeasurement>
            <DiameterAverage>2.7518173513614916E-06</DiameterAverage>
            <DiameterSD>1.0961853096784124E-06</DiameterSD>
            <Orientation>3.0210338322430137</Orientation>
         </FiberMeasurement>
      </Measurement>
      <Measurement>
         <ID>15</ID>
         <Type>F</Type>
         <ImageName>Image0004</ImageName>
         <FiberMeasurement>
            <DiameterAverage>1.9093267305099323E-06</DiameterAverage>
            <DiameterSD>3.2206461369702857E-07</DiameterSD>
            <Orientation>2.5801908062967209</Orientation>
         </FiberMeasurement>
      </Measurement>
      <Measurement>
         <ID>16</ID>
         <Type>F</Type>
         <ImageName>Image0004</ImageName>
         <FiberMeasurement>
            <DiameterAverage>1.0721681870900633E-06</DiameterAverage>
            <DiameterSD>5.1594006087571369E-08</DiameterSD>
            <Orientation>0.75432828883665592</Orientation>
         </FiberMeasurement>
      </Measurement>
      <Measurement>
         <ID>17</ID>
         <Type>F</Type>
         <ImageName>Image0004</ImageName>
         <FiberMeasurement>
            <DiameterAverage>1.6983209474975393E-06</DiameterAverage>
            <DiameterSD>3.4749891033085443E-07</DiameterSD>
            <Orientation>1.9134528273830118</Orientation>
         </FiberMeasurement>
      </Measurement>
      <Measurement>
         <ID>18</ID>
         <Type>F</Type>
         <ImageName>Image0004</ImageName>
         <FiberMeasurement>
            <DiameterAverage>1.1135970530725348E-06</DiameterAverage>
            <DiameterSD>9.5900833698765967E-08</DiameterSD>
            <Orientation>0.010957547777533921</Orientation>
         </FiberMeasurement>
      </Measurement>
      <Measurement>
         <ID>19</ID>
         <Type>F</Type>
         <ImageName>Image0004</ImageName>
         <FiberMeasurement>
            <DiameterAverage>1.7994191146550374E-06</DiameterAverage>
            <DiameterSD>2.0835503180433359E-07</DiameterSD>
            <Orientation>1.7294513485971641</Orientation>
         </FiberMeasurement>
      </Measurement>
      <Measurement>
         <ID>20</ID>
         <Type>F</Type>
         <ImageName>Image0004</ImageName>
         <FiberMeasurement>
            <DiameterAverage>2.3679745457968224E-06</DiameterAverage>
            <DiameterSD>3.8849293297382007E-07</DiameterSD>
            <Orientation>1.5984942621476415</Orientation>
         </FiberMeasurement>
      </Measurement>
      <Measurement>
         <ID>21</ID>
         <Type>F</Type>
         <ImageName>Image0004</ImageName>
         <FiberMeasurement>
            <DiameterAverage>1.0788685540479874E-06</DiameterAverage>
            <DiameterSD>3.6074386728351885E-08</DiameterSD>
            <Orientation>1.4174424712629554</Orientation>
         </FiberMeasurement>
      </Measurement>
      <Measurement>
         <ID>22</ID>
         <Type>F</Type>
         <ImageName>Image0004</ImageName>
         <FiberMeasurement>
            <DiameterAverage>1.8672455312171214E-06</DiameterAverage>
            <DiameterSD>5.4643471391267048E-07</DiameterSD>
            <Orientation>2.2915475796188436</Orientation>
         </FiberMeasurement>
      </Measurement>
      <Measurement>
         <ID>23</ID>
         <Type>F</Type>
         <ImageName>Image0004</ImageName>
         <FiberMeasurement>
            <DiameterAverage>2.0358172123347748E-06</DiameterAverage>
            <DiameterSD>5.5628351196717363E-08</DiameterSD>
            <Orientation>2.1459438080485453</Orientation>
         </FiberMeasurement>
      </Measurement>
      <Measurement>
         <ID>24</ID>
         <Type>F</Type>
         <ImageName>Image0004</ImageName>
         <FiberMeasurement>
            <DiameterAverage>1.8041285374405993E-06</DiameterAverage>
            <DiameterSD>3.9076819506441226E-07</DiameterSD>
            <Orientation>1.9148124822558765</Orientation>
         </FiberMeasurement>
      </Measurement>
      <Measurement>
         <ID>25</ID>
         <Type>F</Type>
         <ImageName>Image0004</ImageName>
         <FiberMeasurement>
            <DiameterAverage>2.2174644561641992E-06</DiameterAverage>
            <DiameterSD>4.3612816766354226E-07</DiameterSD>
            <Orientation>1.1930888470143113</Orientation>
         </FiberMeasurement>
      </Measurement>
      <Measurement>
         <ID>27</ID>
         <Type>F</Type>
         <ImageName>Image0004</ImageName>
         <FiberMeasurement>
            <DiameterAverage>1.8544874852799215E-06</DiameterAverage>
            <DiameterSD>1.4082757846336196E-07</DiameterSD>
            <Orientation>2.9643149350931144</Orientation>
         </FiberMeasurement>
      </Measurement>
      <Measurement>
         <ID>28</ID>
         <Type>F</Type>
         <ImageName>Image0004</ImageName>
         <FiberMeasurement>
            <DiameterAverage>1.6583816442596431E-06</DiameterAverage>
            <DiameterSD>2.8980092569838812E-07</DiameterSD>
            <Orientation>0.32847095568886414</Orientation>
         </FiberMeasurement>
      </Measurement>
      <Measurement>
         <ID>29</ID>
         <Type>F</Type>
         <ImageName>Image0004</ImageName>
         <FiberMeasurement>
            <DiameterAverage>1.7491591192037436E-06</DiameterAverage>
            <DiameterSD>3.7653456410128411E-07</DiameterSD>
            <Orientation>1.8784904566501681</Orientation>
         </FiberMeasurement>
      </Measurement>
      <Measurement>
         <ID>30</ID>
         <Type>F</Type>
         <ImageName>Image0004</ImageName>
         <FiberMeasurement>
            <DiameterAverage>1.2159593026519664E-06</DiameterAverage>
            <DiameterSD>4.7033194274722013E-07</DiameterSD>
            <Orientation>2.3187815921533659</Orientation>
         </FiberMeasurement>
      </Measurement>
      <Measurement>
         <ID>31</ID>
         <Type>F</Type>
         <ImageName>Image0004</ImageName>
         <FiberMeasurement>
            <DiameterAverage>1.4656764269215653E-06</DiameterAverage>
            <DiameterSD>5.0729252852018575E-08</DiameterSD>
            <Orientation>2.9695110399726148</Orientation>
         </FiberMeasurement>
      </Measurement>
      <Measurement>
         <ID>32</ID>
         <Type>F</Type>
         <ImageName>Image0004</ImageName>
         <FiberMeasurement>
            <DiameterAverage>1.1598220015588759E-06</DiameterAverage>
            <DiameterSD>1.3385394133115952E-07</DiameterSD>
            <Orientation>2.8665903058896767</Orientation>
         </FiberMeasurement>
      </Measurement>
      <Measurement>
         <ID>33</ID>
         <Type>F</Type>
         <ImageName>Image0004</ImageName>
         <FiberMeasurement>
            <DiameterAverage>1.37522842658998E-06</DiameterAverage>
            <DiameterSD>1.93192378569835E-07</DiameterSD>
            <Orientation>2.4635949817507816</Orientation>
         </FiberMeasurement>
      </Measurement>
      <Measurement>
         <ID>34</ID>
         <Type>F</Type>
         <ImageName>Image0004</ImageName>
         <FiberMeasurement>
            <DiameterAverage>2.1365554122838895E-06</DiameterAverage>
            <DiameterSD>9.9957661087863682E-08</DiameterSD>
            <Orientation>2.2401108171918072</Orientation>
         </FiberMeasurement>
      </Measurement>
      <Measurement>
         <ID>35</ID>
         <Type>F</Type>
         <ImageName>Image0004</ImageName>
         <FiberMeasurement>
            <DiameterAverage>1.7860922265283625E-06</DiameterAverage>
            <DiameterSD>3.4020169222277156E-07</DiameterSD>
            <Orientation>2.3295761087218709</Orientation>
         </FiberMeasurement>
      </Measurement>
      <Measurement>
         <ID>36</ID>
         <Type>F</Type>
         <ImageName>Image0004</ImageName>
         <FiberMeasurement>
            <DiameterAverage>1.7951035507238089E-06</DiameterAverage>
            <DiameterSD>3.7841166657686072E-08</DiameterSD>
            <Orientation>2.1475257150741234</Orientation>
         </FiberMeasurement>
      </Measurement>
      <Measurement>
         <ID>37</ID>
         <Type>F</Type>
         <ImageName>Image0004</ImageName>
         <FiberMeasurement>
            <DiameterAverage>2.0485794427409289E-06</DiameterAverage>
            <DiameterSD>3.3603202358592885E-07</DiameterSD>
            <Orientation>2.5301721512805555</Orientation>
         </FiberMeasurement>
      </Measurement>
      <Measurement>
         <ID>38</ID>
         <Type>F</Type>
         <ImageName>Image0004</ImageName>
         <FiberMeasurement>
            <DiameterAverage>2.71150744208589E-06</DiameterAverage>
            <DiameterSD>1.3777592795977445E-06</DiameterSD>
            <Orientation>1.0319764830728118</Orientation>
         </FiberMeasurement>
      </Measurement>
      <Measurement>
         <ID>39</ID>
         <Type>F</Type>
         <ImageName>Image0004</ImageName>
         <FiberMeasurement>
            <DiameterAverage>4.3597163235189417E-07</DiameterAverage>
            <DiameterSD>5.1446593931328147E-08</DiameterSD>
            <Orientation>1.9654383087960365</Orientation>
         </FiberMeasurement>
      </Measurement>
      <Measurement>
         <ID>40</ID>
         <Type>F</Type>
         <ImageName>Image0004</ImageName>
         <FiberMeasurement>
            <DiameterAverage>1.391477998594986E-06</DiameterAverage>
            <DiameterSD>1.7426169667250966E-08</DiameterSD>
            <Orientation>3.1360982674246354</Orientation>
         </FiberMeasurement>
      </Measurement>
      <Measurement>
         <ID>41</ID>
         <Type>F</Type>
         <ImageName>Image0004</ImageName>
         <FiberMeasurement>
            <DiameterAverage>1.2663515397330661E-06</DiameterAverage>
            <DiameterSD>1.8559684550756984E-07</DiameterSD>
            <Orientation>1.9870075499048481</Orientation>
         </FiberMeasurement>
      </Measurement>
      <Measurement>
         <ID>42</ID>
         <Type>F</Type>
         <ImageName>Image0004</ImageName>
         <FiberMeasurement>
            <DiameterAverage>1.820445008894587E-06</DiameterAverage>
            <DiameterSD>1.1829626906773613E-07</DiameterSD>
            <Orientation>0.0868028638574447</Orientation>
         </FiberMeasurement>
      </Measurement>
      <Measurement>
         <ID>43</ID>
         <Type>F</Type>
         <ImageName>Image0004</ImageName>
         <FiberMeasurement>
            <DiameterAverage>2.4037723360074393E-06</DiameterAverage>
            <DiameterSD>1.7267463109023388E-07</DiameterSD>
            <Orientation>2.2062768697923154</Orientation>
         </FiberMeasurement>
      </Measurement>
      <Measurement>
         <ID>44</ID>
         <Type>F</Type>
         <ImageName>Image0004</ImageName>
         <FiberMeasurement>
            <DiameterAverage>1.5361582323580196E-06</DiameterAverage>
            <DiameterSD>8.370980780861205E-08</DiameterSD>
            <Orientation>2.9767840428850034</Orientation>
         </FiberMeasurement>
      </Measurement>
      <Measurement>
         <ID>45</ID>
         <Type>F</Type>
         <ImageName>Image0004</ImageName>
         <FiberMeasurement>
            <DiameterAverage>1.466366664915516E-06</DiameterAverage>
            <DiameterSD>5.8798383584452966E-08</DiameterSD>
            <Orientation>2.9265795752010511</Orientation>
         </FiberMeasurement>
      </Measurement>
      <Measurement>
         <ID>46</ID>
         <Type>F</Type>
         <ImageName>Image0004</ImageName>
         <FiberMeasurement>
            <DiameterAverage>1.2062750724884089E-06</DiameterAverage>
            <DiameterSD>5.9070299925797584E-07</DiameterSD>
            <Orientation>3.1301196601493992</Orientation>
         </FiberMeasurement>
      </Measurement>
      <Measurement>
         <ID>47</ID>
         <Type>F</Type>
         <ImageName>Image0004</ImageName>
         <FiberMeasurement>
            <DiameterAverage>7.240061624323112E-07</DiameterAverage>
            <DiameterSD>2.6370441312387034E-08</DiameterSD>
            <Orientation>1.4263181141869077</Orientation>
         </FiberMeasurement>
      </Measurement>
      <Measurement>
         <ID>48</ID>
         <Type>F</Type>
         <ImageName>Image0004</ImageName>
         <FiberMeasurement>
            <DiameterAverage>2.120847060987602E-06</DiameterAverage>
            <DiameterSD>3.6820366944401091E-07</DiameterSD>
            <Orientation>2.6556538722261847</Orientation>
         </FiberMeasurement>
      </Measurement>
      <Measurement>
         <ID>49</ID>
         <Type>F</Type>
         <ImageName>Image0004</ImageName>
         <FiberMeasurement>
            <DiameterAverage>1.8976484272735335E-06</DiameterAverage>
            <DiameterSD>4.2126929542618396E-08</DiameterSD>
            <Orientation>3.0560320917353927</Orientation>
         </FiberMeasurement>
      </Measurement>
      <Measurement>
         <ID>50</ID>
         <Type>F</Type>
         <ImageName>Image0004</ImageName>
         <FiberMeasurement>
            <DiameterAverage>1.9189275316841366E-06</DiameterAverage>
            <DiameterSD>4.7145730521487041E-08</DiameterSD>
            <Orientation>2.16520755501165</Orientation>
         </FiberMeasurement>
      </Measurement>
      <Measurement>
         <ID>51</ID>
         <Type>F</Type>
         <ImageName>Image0004</ImageName>
         <FiberMeasurement>
            <DiameterAverage>1.4994633090957018E-06</DiameterAverage>
            <DiameterSD>1.6142295215233209E-07</DiameterSD>
            <Orientation>1.806207550912875</Orientation>
         </FiberMeasurement>
      </Measurement>
      <Measurement>
         <ID>52</ID>
         <Type>F</Type>
         <ImageName>Image0004</ImageName>
         <FiberMeasurement>
            <DiameterAverage>2.9251196809710449E-06</DiameterAverage>
            <DiameterSD>7.68057066782106E-07</DiameterSD>
            <Orientation>2.283094182501717</Orientation>
         </FiberMeasurement>
      </Measurement>
      <Measurement>
         <ID>53</ID>
         <Type>F</Type>
         <ImageName>Image0004</ImageName>
         <FiberMeasurement>
            <DiameterAverage>9.4817237571673454E-07</DiameterAverage>
            <DiameterSD>2.9764043975724352E-08</DiameterSD>
            <Orientation>1.4826820314606564</Orientation>
         </FiberMeasurement>
      </Measurement>
      <Measurement>
         <ID>54</ID>
         <Type>F</Type>
         <ImageName>Image0004</ImageName>
         <FiberMeasurement>
            <DiameterAverage>2.5146626037699354E-06</DiameterAverage>
            <DiameterSD>7.1297110841709438E-07</DiameterSD>
            <Orientation>0.74197160980108667</Orientation>
         </FiberMeasurement>
      </Measurement>
      <Measurement>
         <ID>55</ID>
         <Type>F</Type>
         <ImageName>Image0004</ImageName>
         <FiberMeasurement>
            <DiameterAverage>1.7717162365514023E-06</DiameterAverage>
            <DiameterSD>2.1919293360854364E-07</DiameterSD>
            <Orientation>3.08870063207321</Orientation>
         </FiberMeasurement>
      </Measurement>
      <Measurement>
         <ID>56</ID>
         <Type>F</Type>
         <ImageName>Image0004</ImageName>
         <FiberMeasurement>
            <DiameterAverage>1.9730171994229454E-06</DiameterAverage>
            <DiameterSD>1.7683312429916925E-06</DiameterSD>
            <Orientation>2.40961204040014</Orientation>
         </FiberMeasurement>
      </Measurement>
      <Measurement>
         <ID>57</ID>
         <Type>F</Type>
         <ImageName>Image0004</ImageName>
         <FiberMeasurement>
            <DiameterAverage>1.1678983411558745E-06</DiameterAverage>
            <DiameterSD>2.6118354151615139E-08</DiameterSD>
            <Orientation>0.26868871905563674</Orientation>
         </FiberMeasurement>
      </Measurement>
      <Measurement>
         <ID>59</ID>
         <Type>F</Type>
         <ImageName>Image0004</ImageName>
         <FiberMeasurement>
            <DiameterAverage>2.2422672728636941E-06</DiameterAverage>
            <DiameterSD>1.1467153353159454E-07</DiameterSD>
            <Orientation>2.4418640501004942</Orientation>
         </FiberMeasurement>
      </Measurement>
      <Measurement>
         <ID>60</ID>
         <Type>F</Type>
         <ImageName>Image0004</ImageName>
         <FiberMeasurement>
            <DiameterAverage>9.1525506771141736E-07</DiameterAverage>
            <DiameterSD>1.3540384663355466E-07</DiameterSD>
            <Orientation>2.7840890911714151</Orientation>
         </FiberMeasurement>
      </Measurement>
      <Measurement>
         <ID>61</ID>
         <Type>F</Type>
         <ImageName>Image0004</ImageName>
         <FiberMeasurement>
            <DiameterAverage>1.8885589507269097E-06</DiameterAverage>
            <DiameterSD>1.5893068048727888E-07</DiameterSD>
            <Orientation>2.120455630413371</Orientation>
         </FiberMeasurement>
      </Measurement>
      <Measurement>
         <ID>63</ID>
         <Type>F</Type>
         <ImageName>Image0004</ImageName>
         <FiberMeasurement>
            <DiameterAverage>1.6077282987793891E-06</DiameterAverage>
            <DiameterSD>3.3360779778592226E-07</DiameterSD>
            <Orientation>0.29571549033500322</Orientation>
         </FiberMeasurement>
      </Measurement>
      <Measurement>
         <ID>64</ID>
         <Type>F</Type>
         <ImageName>Image0004</ImageName>
         <FiberMeasurement>
            <DiameterAverage>1.9956887839910877E-06</DiameterAverage>
            <DiameterSD>2.902915283761285E-07</DiameterSD>
            <Orientation>2.1298904118747588</Orientation>
         </FiberMeasurement>
      </Measurement>
      <Measurement>
         <ID>65</ID>
         <Type>F</Type>
         <ImageName>Image0004</ImageName>
         <FiberMeasurement>
            <DiameterAverage>2.1183658977222597E-06</DiameterAverage>
            <DiameterSD>6.2338851704851253E-07</DiameterSD>
            <Orientation>1.1691928441662032</Orientation>
         </FiberMeasurement>
      </Measurement>
      <Measurement>
         <ID>66</ID>
         <Type>F</Type>
         <ImageName>Image0004</ImageName>
         <FiberMeasurement>
            <DiameterAverage>1.3699112168254637E-06</DiameterAverage>
            <DiameterSD>2.6710565507779206E-08</DiameterSD>
            <Orientation>0.20971901371240953</Orientation>
         </FiberMeasurement>
      </Measurement>
      <Measurement>
         <ID>67</ID>
         <Type>F</Type>
         <ImageName>Image0004</ImageName>
         <FiberMeasurement>
            <DiameterAverage>1.9561830903809686E-06</DiameterAverage>
            <DiameterSD>2.0301263531410887E-07</DiameterSD>
            <Orientation>2.1170889032982876</Orientation>
         </FiberMeasurement>
      </Measurement>
      <Measurement>
         <ID>68</ID>
         <Type>F</Type>
         <ImageName>Image0004</ImageName>
         <FiberMeasurement>
            <DiameterAverage>2.6729556263441159E-06</DiameterAverage>
            <DiameterSD>6.0034082759768526E-07</DiameterSD>
            <Orientation>2.3864112267735242</Orientation>
         </FiberMeasurement>
      </Measurement>
      <Measurement>
         <ID>69</ID>
         <Type>F</Type>
         <ImageName>Image0004</ImageName>
         <FiberMeasurement>
            <DiameterAverage>1.6479733705490219E-06</DiameterAverage>
            <DiameterSD>1.2635615385603645E-07</DiameterSD>
            <Orientation>1.3572115281264894</Orientation>
         </FiberMeasurement>
      </Measurement>
      <Measurement>
         <ID>70</ID>
         <Type>F</Type>
         <ImageName>Image0004</ImageName>
         <FiberMeasurement>
            <DiameterAverage>1.2444510605885162E-06</DiameterAverage>
            <DiameterSD>1.2975456074845483E-07</DiameterSD>
            <Orientation>0.4049499119922001</Orientation>
         </FiberMeasurement>
      </Measurement>
      <Measurement>
         <ID>71</ID>
         <Type>F</Type>
         <ImageName>Image0004</ImageName>
         <FiberMeasurement>
            <DiameterAverage>2.2777825820549095E-06</DiameterAverage>
            <DiameterSD>1.5980479015126071E-07</DiameterSD>
            <Orientation>2.2620391513137763</Orientation>
         </FiberMeasurement>
      </Measurement>
      <Measurement>
         <ID>72</ID>
         <Type>F</Type>
         <ImageName>Image0004</ImageName>
         <FiberMeasurement>
            <DiameterAverage>7.11142964576262E-07</DiameterAverage>
            <DiameterSD>1.4914727969189342E-07</DiameterSD>
            <Orientation>2.9781848601835041</Orientation>
         </FiberMeasurement>
      </Measurement>
      <Measurement>
         <ID>73</ID>
         <Type>F</Type>
         <ImageName>Image0004</ImageName>
         <FiberMeasurement>
            <DiameterAverage>1.3755189668165683E-06</DiameterAverage>
            <DiameterSD>1.8771964180763515E-07</DiameterSD>
            <Orientation>2.5832111485322993</Orientation>
         </FiberMeasurement>
      </Measurement>
      <Measurement>
         <ID>74</ID>
         <Type>F</Type>
         <ImageName>Image0004</ImageName>
         <FiberMeasurement>
            <DiameterAverage>1.8508764672349295E-06</DiameterAverage>
            <DiameterSD>2.9353204449474036E-07</DiameterSD>
            <Orientation>1.6693896829736277</Orientation>
         </FiberMeasurement>
      </Measurement>
      <Measurement>
         <ID>75</ID>
         <Type>F</Type>
         <ImageName>Image0004</ImageName>
         <FiberMeasurement>
            <DiameterAverage>2.4036662630028859E-06</DiameterAverage>
            <DiameterSD>5.5874779823028386E-08</DiameterSD>
            <Orientation>2.1617589298450564</Orientation>
         </FiberMeasurement>
      </Measurement>
      <Measurement>
         <ID>76</ID>
         <Type>F</Type>
         <ImageName>Image0004</ImageName>
         <FiberMeasurement>
            <DiameterAverage>3.2290782558844054E-06</DiameterAverage>
            <DiameterSD>9.3041924450050282E-07</DiameterSD>
            <Orientation>2.4844459702410924</Orientation>
         </FiberMeasurement>
      </Measurement>
      <Measurement>
         <ID>77</ID>
         <Type>F</Type>
         <ImageName>Image0004</ImageName>
         <FiberMeasurement>
            <DiameterAverage>2.9082018739302466E-06</DiameterAverage>
            <DiameterSD>1.1656036413681342E-06</DiameterSD>
            <Orientation>0.4386242978504703</Orientation>
         </FiberMeasurement>
      </Measurement>
      <Measurement>
         <ID>78</ID>
         <Type>F</Type>
         <ImageName>Image0004</ImageName>
         <FiberMeasurement>
            <DiameterAverage>1.0894059668437691E-06</DiameterAverage>
            <DiameterSD>2.644965241926891E-07</DiameterSD>
            <Orientation>2.7565610510499532</Orientation>
         </FiberMeasurement>
      </Measurement>
      <Measurement>
         <ID>79</ID>
         <Type>F</Type>
         <ImageName>Image0004</ImageName>
         <FiberMeasurement>
            <DiameterAverage>1.6967934331699504E-06</DiameterAverage>
            <DiameterSD>3.3990025648068066E-07</DiameterSD>
            <Orientation>3.0086162013379973</Orientation>
         </FiberMeasurement>
      </Measurement>
      <Measurement>
         <ID>80</ID>
         <Type>F</Type>
         <ImageName>Image0004</ImageName>
         <FiberMeasurement>
            <DiameterAverage>1.4613494478066382E-06</DiameterAverage>
            <DiameterSD>1.3106536940673919E-07</DiameterSD>
            <Orientation>0.75036825688122522</Orientation>
         </FiberMeasurement>
      </Measurement>
      <Measurement>
         <ID>81</ID>
         <Type>F</Type>
         <ImageName>Image0004</ImageName>
         <FiberMeasurement>
            <DiameterAverage>9.6023444709346019E-07</DiameterAverage>
            <DiameterSD>3.4572423035391344E-07</DiameterSD>
            <Orientation>2.45689856653571</Orientation>
         </FiberMeasurement>
      </Measurement>
      <Measurement>
         <ID>82</ID>
         <Type>F</Type>
         <ImageName>Image0004</ImageName>
         <FiberMeasurement>
            <DiameterAverage>1.6516955287722661E-06</DiameterAverage>
            <DiameterSD>1.1016526481914306E-07</DiameterSD>
            <Orientation>2.6488799151457738</Orientation>
         </FiberMeasurement>
      </Measurement>
      <Measurement>
         <ID>83</ID>
         <Type>F</Type>
         <ImageName>Image0004</ImageName>
         <FiberMeasurement>
            <DiameterAverage>1.9841622724134147E-06</DiameterAverage>
            <DiameterSD>5.1562074835935232E-07</DiameterSD>
            <Orientation>1.9960706691658852</Orientation>
         </FiberMeasurement>
      </Measurement>
      <Measurement>
         <ID>84</ID>
         <Type>F</Type>
         <ImageName>Image0004</ImageName>
         <FiberMeasurement>
            <DiameterAverage>1.4227027019270694E-06</DiameterAverage>
            <DiameterSD>6.54203970798162E-08</DiameterSD>
            <Orientation>0.259906006162148</Orientation>
         </FiberMeasurement>
      </Measurement>
      <Measurement>
         <ID>85</ID>
         <Type>F</Type>
         <ImageName>Image0004</ImageName>
         <FiberMeasurement>
            <DiameterAverage>2.0554295320864937E-06</DiameterAverage>
            <DiameterSD>4.0758356824294779E-08</DiameterSD>
            <Orientation>2.628304935471875</Orientation>
         </FiberMeasurement>
      </Measurement>
      <Measurement>
         <ID>86</ID>
         <Type>F</Type>
         <ImageName>Image0004</ImageName>
         <FiberMeasurement>
            <DiameterAverage>1.4302929724483013E-06</DiameterAverage>
            <DiameterSD>2.7977447187399352E-07</DiameterSD>
            <Orientation>0.21433848198606861</Orientation>
         </FiberMeasurement>
      </Measurement>
      <Measurement>
         <ID>87</ID>
         <Type>F</Type>
         <ImageName>Image0004</ImageName>
         <FiberMeasurement>
            <DiameterAverage>2.484089434830529E-06</DiameterAverage>
            <DiameterSD>9.0638198457914956E-07</DiameterSD>
            <Orientation>1.3861695734165329</Orientation>
         </FiberMeasurement>
      </Measurement>
      <Measurement>
         <ID>88</ID>
         <Type>F</Type>
         <ImageName>Image0004</ImageName>
         <FiberMeasurement>
            <DiameterAverage>1.443102400776999E-06</DiameterAverage>
            <DiameterSD>6.2695146389500656E-08</DiameterSD>
            <Orientation>0.61040490880971</Orientation>
         </FiberMeasurement>
      </Measurement>
      <Measurement>
         <ID>89</ID>
         <Type>F</Type>
         <ImageName>Image0004</ImageName>
         <FiberMeasurement>
            <DiameterAverage>2.0000936559088444E-06</DiameterAverage>
            <DiameterSD>3.0218556592543192E-07</DiameterSD>
            <Orientation>0.10151014379923318</Orientation>
         </FiberMeasurement>
      </Measurement>
      <Measurement>
         <ID>90</ID>
         <Type>F</Type>
         <ImageName>Image0004</ImageName>
         <FiberMeasurement>
            <DiameterAverage>7.23955286026983E-07</DiameterAverage>
            <DiameterSD>4.2270201646741388E-08</DiameterSD>
            <Orientation>1.7241733107031343</Orientation>
         </FiberMeasurement>
      </Measurement>
      <Measurement>
         <ID>91</ID>
         <Type>F</Type>
         <ImageName>Image0004</ImageName>
         <FiberMeasurement>
            <DiameterAverage>1.7950788427297764E-06</DiameterAverage>
            <DiameterSD>7.2007567798679988E-08</DiameterSD>
            <Orientation>2.7855345878218296</Orientation>
         </FiberMeasurement>
      </Measurement>
      <Measurement>
         <ID>92</ID>
         <Type>F</Type>
         <ImageName>Image0004</ImageName>
         <FiberMeasurement>
            <DiameterAverage>2.1240246435966916E-06</DiameterAverage>
            <DiameterSD>8.52259127909448E-07</DiameterSD>
            <Orientation>1.9168673489741208</Orientation>
         </FiberMeasurement>
      </Measurement>
      <Measurement>
         <ID>93</ID>
         <Type>F</Type>
         <ImageName>Image0004</ImageName>
         <FiberMeasurement>
            <DiameterAverage>7.6699296188902451E-07</DiameterAverage>
            <DiameterSD>3.6667232355566254E-08</DiameterSD>
            <Orientation>1.3582255900196589</Orientation>
         </FiberMeasurement>
      </Measurement>
      <Measurement>
         <ID>94</ID>
         <Type>F</Type>
         <ImageName>Image0004</ImageName>
         <FiberMeasurement>
            <DiameterAverage>9.8173172604911029E-07</DiameterAverage>
            <DiameterSD>1.7940820420298394E-07</DiameterSD>
            <Orientation>2.0347360015511962</Orientation>
         </FiberMeasurement>
      </Measurement>
      <Measurement>
         <ID>95</ID>
         <Type>F</Type>
         <ImageName>Image0004</ImageName>
         <FiberMeasurement>
            <DiameterAverage>1.046321291214411E-06</DiameterAverage>
            <DiameterSD>3.3431910062443831E-07</DiameterSD>
            <Orientation>0.56174927161628307</Orientation>
         </FiberMeasurement>
      </Measurement>
      <Measurement>
         <ID>96</ID>
         <Type>F</Type>
         <ImageName>Image0004</ImageName>
         <FiberMeasurement>
            <DiameterAverage>2.1387311752878452E-06</DiameterAverage>
            <DiameterSD>3.7322285452608156E-07</DiameterSD>
            <Orientation>0.21833965357513788</Orientation>
         </FiberMeasurement>
      </Measurement>
      <Measurement>
         <ID>97</ID>
         <Type>F</Type>
         <ImageName>Image0004</ImageName>
         <FiberMeasurement>
            <DiameterAverage>2.8841180466659907E-06</DiameterAverage>
            <DiameterSD>1.4982022313468857E-06</DiameterSD>
            <Orientation>0.0027323606743600969</Orientation>
         </FiberMeasurement>
      </Measurement>
      <Measurement>
         <ID>98</ID>
         <Type>F</Type>
         <ImageName>Image0004</ImageName>
         <FiberMeasurement>
            <DiameterAverage>1.5731732423009764E-06</DiameterAverage>
            <DiameterSD>1.3440136808381457E-07</DiameterSD>
            <Orientation>1.651553824021107</Orientation>
         </FiberMeasurement>
      </Measurement>
      <Measurement>
         <ID>99</ID>
         <Type>F</Type>
         <ImageName>Image0004</ImageName>
         <FiberMeasurement>
            <DiameterAverage>1.2600529354678932E-06</DiameterAverage>
            <DiameterSD>4.3168599005214862E-07</DiameterSD>
            <Orientation>0.87022929016576134</Orientation>
         </FiberMeasurement>
      </Measurement>
      <Measurement>
         <ID>100</ID>
         <Type>F</Type>
         <ImageName>Image0004</ImageName>
         <FiberMeasurement>
            <DiameterAverage>6.9038054908749231E-07</DiameterAverage>
            <DiameterSD>4.0613396087824328E-08</DiameterSD>
            <Orientation>0.21885432899248386</Orientation>
         </FiberMeasurement>
      </Measurement>
      <Measurement>
         <ID>101</ID>
         <Type>F</Type>
         <ImageName>Image0004</ImageName>
         <FiberMeasurement>
            <DiameterAverage>1.430681282148465E-06</DiameterAverage>
            <DiameterSD>2.6650732313956096E-07</DiameterSD>
            <Orientation>0.74472510730462116</Orientation>
         </FiberMeasurement>
      </Measurement>
      <Measurement>
         <ID>102</ID>
         <Type>F</Type>
         <ImageName>Image0004</ImageName>
         <FiberMeasurement>
            <DiameterAverage>2.3588258769853369E-06</DiameterAverage>
            <DiameterSD>8.6190893092374168E-07</DiameterSD>
            <Orientation>0.3716210715219076</Orientation>
         </FiberMeasurement>
      </Measurement>
      <Measurement>
         <ID>103</ID>
         <Type>F</Type>
         <ImageName>Image0004</ImageName>
         <FiberMeasurement>
            <DiameterAverage>1.6295384180475377E-06</DiameterAverage>
            <DiameterSD>3.3896948417106567E-07</DiameterSD>
            <Orientation>0.90056881084684282</Orientation>
         </FiberMeasurement>
      </Measurement>
      <Measurement>
         <ID>104</ID>
         <Type>F</Type>
         <ImageName>Image0004</ImageName>
         <FiberMeasurement>
            <DiameterAverage>1.3793096653139319E-06</DiameterAverage>
            <DiameterSD>5.4645153882888754E-07</DiameterSD>
            <Orientation>0.96862210707245966</Orientation>
         </FiberMeasurement>
      </Measurement>
      <Measurement>
         <ID>105</ID>
         <Type>F</Type>
         <ImageName>Image0004</ImageName>
         <FiberMeasurement>
            <DiameterAverage>2.7528025705668564E-06</DiameterAverage>
            <DiameterSD>6.4509958014951851E-07</DiameterSD>
            <Orientation>1.7285823802986429</Orientation>
         </FiberMeasurement>
      </Measurement>
      <Measurement>
         <ID>106</ID>
         <Type>F</Type>
         <ImageName>Image0004</ImageName>
         <FiberMeasurement>
            <DiameterAverage>2.2349565149901224E-06</DiameterAverage>
            <DiameterSD>2.6468919880420021E-07</DiameterSD>
            <Orientation>1.8256376250876909</Orientation>
         </FiberMeasurement>
      </Measurement>
      <Measurement>
         <ID>107</ID>
         <Type>F</Type>
         <ImageName>Image0004</ImageName>
         <FiberMeasurement>
            <DiameterAverage>2.9034747234248528E-06</DiameterAverage>
            <DiameterSD>3.8062970503935408E-07</DiameterSD>
            <Orientation>0.7893148822544398</Orientation>
         </FiberMeasurement>
      </Measurement>
      <Measurement>
         <ID>108</ID>
         <Type>F</Type>
         <ImageName>Image0004</ImageName>
         <FiberMeasurement>
            <DiameterAverage>2.3429002326246144E-06</DiameterAverage>
            <DiameterSD>2.8096655562112339E-07</DiameterSD>
            <Orientation>0.87851169964864217</Orientation>
         </FiberMeasurement>
      </Measurement>
      <Measurement>
         <ID>110</ID>
         <Type>F</Type>
         <ImageName>Image0004</ImageName>
         <FiberMeasurement>
            <DiameterAverage>1.6945480192052395E-06</DiameterAverage>
            <DiameterSD>2.3221267580989558E-07</DiameterSD>
            <Orientation>2.1089411894599683</Orientation>
         </FiberMeasurement>
      </Measurement>
      <Measurement>
         <ID>111</ID>
         <Type>F</Type>
         <ImageName>Image0004</ImageName>
         <FiberMeasurement>
            <DiameterAverage>7.8940719646123143E-07</DiameterAverage>
            <DiameterSD>1.493454629135753E-07</DiameterSD>
            <Orientation>0.0026087794081723803</Orientation>
         </FiberMeasurement>
      </Measurement>
      <Measurement>
         <ID>112</ID>
         <Type>F</Type>
         <ImageName>Image0004</ImageName>
         <FiberMeasurement>
            <DiameterAverage>2.2114820030245377E-06</DiameterAverage>
            <DiameterSD>1.51071113773773E-07</DiameterSD>
            <Orientation>2.4531058291292505</Orientation>
         </FiberMeasurement>
      </Measurement>
      <Measurement>
         <ID>113</ID>
         <Type>F</Type>
         <ImageName>Image0004</ImageName>
         <FiberMeasurement>
            <DiameterAverage>1.6229878694592298E-06</DiameterAverage>
            <DiameterSD>4.0230610791955662E-07</DiameterSD>
            <Orientation>1.3445827270207471</Orientation>
         </FiberMeasurement>
      </Measurement>
      <Measurement>
         <ID>114</ID>
         <Type>F</Type>
         <ImageName>Image0004</ImageName>
         <FiberMeasurement>
            <DiameterAverage>2.0521505126846682E-06</DiameterAverage>
            <DiameterSD>6.3721520776071636E-08</DiameterSD>
            <Orientation>3.0355223437462913</Orientation>
         </FiberMeasurement>
      </Measurement>
      <Measurement>
         <ID>115</ID>
         <Type>F</Type>
         <ImageName>Image0004</ImageName>
         <FiberMeasurement>
            <DiameterAverage>2.821481043644177E-06</DiameterAverage>
            <DiameterSD>5.4662561778462128E-07</DiameterSD>
            <Orientation>0.59831174105830476</Orientation>
         </FiberMeasurement>
      </Measurement>
      <Measurement>
         <ID>116</ID>
         <Type>F</Type>
         <ImageName>Image0004</ImageName>
         <FiberMeasurement>
            <DiameterAverage>1.8486582360763667E-06</DiameterAverage>
            <DiameterSD>4.19821750659877E-08</DiameterSD>
            <Orientation>2.7238730300650533</Orientation>
         </FiberMeasurement>
      </Measurement>
      <Measurement>
         <ID>117</ID>
         <Type>F</Type>
         <ImageName>Image0004</ImageName>
         <FiberMeasurement>
            <DiameterAverage>1.1742996194763266E-06</DiameterAverage>
            <DiameterSD>3.1130428485431549E-07</DiameterSD>
            <Orientation>1.5405144979453904</Orientation>
         </FiberMeasurement>
      </Measurement>
      <Measurement>
         <ID>118</ID>
         <Type>F</Type>
         <ImageName>Image0004</ImageName>
         <FiberMeasurement>
            <DiameterAverage>1.4514410694785967E-06</DiameterAverage>
            <DiameterSD>1.48602253810957E-07</DiameterSD>
            <Orientation>0.10727988840896852</Orientation>
         </FiberMeasurement>
      </Measurement>
      <Measurement>
         <ID>119</ID>
         <Type>F</Type>
         <ImageName>Image0004</ImageName>
         <FiberMeasurement>
            <DiameterAverage>2.5051815364262521E-06</DiameterAverage>
            <DiameterSD>1.0698096657906427E-06</DiameterSD>
            <Orientation>0.5600060257466</Orientation>
         </FiberMeasurement>
      </Measurement>
      <Measurement>
         <ID>120</ID>
         <Type>F</Type>
         <ImageName>Image0004</ImageName>
         <FiberMeasurement>
            <DiameterAverage>1.7578051670078005E-06</DiameterAverage>
            <DiameterSD>1.3130840433043897E-07</DiameterSD>
            <Orientation>2.6373571747467413</Orientation>
         </FiberMeasurement>
      </Measurement>
      <Measurement>
         <ID>121</ID>
         <Type>F</Type>
         <ImageName>Image0004</ImageName>
         <FiberMeasurement>
            <DiameterAverage>1.6171288400194735E-06</DiameterAverage>
            <DiameterSD>9.8765712043591333E-08</DiameterSD>
            <Orientation>1.4334261217633701</Orientation>
         </FiberMeasurement>
      </Measurement>
      <Measurement>
         <ID>122</ID>
         <Type>F</Type>
         <ImageName>Image0004</ImageName>
         <FiberMeasurement>
            <DiameterAverage>2.4408969793289236E-06</DiameterAverage>
            <DiameterSD>4.6956945173530418E-07</DiameterSD>
            <Orientation>1.8431491333102301</Orientation>
         </FiberMeasurement>
      </Measurement>
      <Measurement>
         <ID>123</ID>
         <Type>F</Type>
         <ImageName>Image0004</ImageName>
         <FiberMeasurement>
            <DiameterAverage>1.3472569170058472E-06</DiameterAverage>
            <DiameterSD>1.3847289176039389E-07</DiameterSD>
            <Orientation>2.9964006431944585</Orientation>
         </FiberMeasurement>
      </Measurement>
      <Measurement>
         <ID>124</ID>
         <Type>F</Type>
         <ImageName>Image0004</ImageName>
         <FiberMeasurement>
            <DiameterAverage>1.5425429672479157E-06</DiameterAverage>
            <DiameterSD>8.2771350302120644E-08</DiameterSD>
            <Orientation>0.85629310814240644</Orientation>
         </FiberMeasurement>
      </Measurement>
      <Measurement>
         <ID>125</ID>
         <Type>F</Type>
         <ImageName>Image0004</ImageName>
         <FiberMeasurement>
            <DiameterAverage>2.0320822342598563E-06</DiameterAverage>
            <DiameterSD>3.2902321408351181E-08</DiameterSD>
            <Orientation>2.9933252133523083</Orientation>
         </FiberMeasurement>
      </Measurement>
      <Measurement>
         <ID>126</ID>
         <Type>F</Type>
         <ImageName>Image0004</ImageName>
         <FiberMeasurement>
            <DiameterAverage>2.4851820902234041E-06</DiameterAverage>
            <DiameterSD>1.1580125276734731E-06</DiameterSD>
            <Orientation>0.67972268159837312</Orientation>
         </FiberMeasurement>
      </Measurement>
      <Measurement>
         <ID>127</ID>
         <Type>F</Type>
         <ImageName>Image0004</ImageName>
         <FiberMeasurement>
            <DiameterAverage>2.3774322573000084E-06</DiameterAverage>
            <DiameterSD>3.1020544692898018E-07</DiameterSD>
            <Orientation>3.0924221612273759</Orientation>
         </FiberMeasurement>
      </Measurement>
      <Measurement>
         <ID>128</ID>
         <Type>F</Type>
         <ImageName>Image0004</ImageName>
         <FiberMeasurement>
            <DiameterAverage>1.5991250258380251E-06</DiameterAverage>
            <DiameterSD>1.8179352252931325E-07</DiameterSD>
            <Orientation>1.5104703648514795</Orientation>
         </FiberMeasurement>
      </Measurement>
      <Measurement>
         <ID>129</ID>
         <Type>F</Type>
         <ImageName>Image0004</ImageName>
         <FiberMeasurement>
            <DiameterAverage>1.3284251721640187E-06</DiameterAverage>
            <DiameterSD>1.1131869307084153E-07</DiameterSD>
            <Orientation>2.3393105765114104</Orientation>
         </FiberMeasurement>
      </Measurement>
      <Measurement>
         <ID>130</ID>
         <Type>F</Type>
         <ImageName>Image0004</ImageName>
         <FiberMeasurement>
            <DiameterAverage>1.8981279003751196E-06</DiameterAverage>
            <DiameterSD>2.8304993386396779E-07</DiameterSD>
            <Orientation>3.0187260125269453</Orientation>
         </FiberMeasurement>
      </Measurement>
      <Measurement>
         <ID>131</ID>
         <Type>F</Type>
         <ImageName>Image0004</ImageName>
         <FiberMeasurement>
            <DiameterAverage>7.5206005985191146E-07</DiameterAverage>
            <DiameterSD>7.8371941928445327E-08</DiameterSD>
            <Orientation>2.7562177722425005</Orientation>
         </FiberMeasurement>
      </Measurement>
      <Measurement>
         <ID>132</ID>
         <Type>F</Type>
         <ImageName>Image0004</ImageName>
         <FiberMeasurement>
            <DiameterAverage>1.5126216712159717E-06</DiameterAverage>
            <DiameterSD>8.10920808843579E-08</DiameterSD>
            <Orientation>0.98646135396343937</Orientation>
         </FiberMeasurement>
      </Measurement>
      <Measurement>
         <ID>133</ID>
         <Type>F</Type>
         <ImageName>Image0004</ImageName>
         <FiberMeasurement>
            <DiameterAverage>2.5743895062789552E-06</DiameterAverage>
            <DiameterSD>3.6180590908865075E-07</DiameterSD>
            <Orientation>2.3223122112768126</Orientation>
         </FiberMeasurement>
      </Measurement>
      <Measurement>
         <ID>134</ID>
         <Type>F</Type>
         <ImageName>Image0004</ImageName>
         <FiberMeasurement>
            <DiameterAverage>1.0580736561892717E-06</DiameterAverage>
            <DiameterSD>5.8308239671791586E-08</DiameterSD>
            <Orientation>3.1116850121044988</Orientation>
         </FiberMeasurement>
      </Measurement>
      <Measurement>
         <ID>135</ID>
         <Type>F</Type>
         <ImageName>Image0004</ImageName>
         <FiberMeasurement>
            <DiameterAverage>1.0065858563989133E-06</DiameterAverage>
            <DiameterSD>1.0506047314828802E-07</DiameterSD>
            <Orientation>0.71719930745392058</Orientation>
         </FiberMeasurement>
      </Measurement>
      <Measurement>
         <ID>136</ID>
         <Type>F</Type>
         <ImageName>Image0004</ImageName>
         <FiberMeasurement>
            <DiameterAverage>1.4437142329132459E-06</DiameterAverage>
            <DiameterSD>9.69511321186104E-08</DiameterSD>
            <Orientation>1.0287436858498309</Orientation>
         </FiberMeasurement>
      </Measurement>
      <Measurement>
         <ID>138</ID>
         <Type>F</Type>
         <ImageName>Image0004</ImageName>
         <FiberMeasurement>
            <DiameterAverage>2.6310732554838165E-06</DiameterAverage>
            <DiameterSD>7.3712471933952934E-08</DiameterSD>
            <Orientation>1.673767658935736</Orientation>
         </FiberMeasurement>
      </Measurement>
      <Measurement>
         <ID>139</ID>
         <Type>F</Type>
         <ImageName>Image0004</ImageName>
         <FiberMeasurement>
            <DiameterAverage>2.3705014530279407E-06</DiameterAverage>
            <DiameterSD>7.4766793941158327E-07</DiameterSD>
            <Orientation>0.66267762309115841</Orientation>
         </FiberMeasurement>
      </Measurement>
      <Measurement>
         <ID>140</ID>
         <Type>F</Type>
         <ImageName>Image0004</ImageName>
         <FiberMeasurement>
            <DiameterAverage>1.3046286682414868E-06</DiameterAverage>
            <DiameterSD>3.5290693136627678E-07</DiameterSD>
            <Orientation>2.8615396280910255</Orientation>
         </FiberMeasurement>
      </Measurement>
      <Measurement>
         <ID>141</ID>
         <Type>F</Type>
         <ImageName>Image0004</ImageName>
         <FiberMeasurement>
            <DiameterAverage>1.9012303607455592E-06</DiameterAverage>
            <DiameterSD>7.3823583196461E-08</DiameterSD>
            <Orientation>2.6164208638355375</Orientation>
         </FiberMeasurement>
      </Measurement>
      <Measurement>
         <ID>142</ID>
         <Type>F</Type>
         <ImageName>Image0004</ImageName>
         <FiberMeasurement>
            <DiameterAverage>8.8521284162512144E-07</DiameterAverage>
            <DiameterSD>3.6852708770981941E-08</DiameterSD>
            <Orientation>2.8366381951100603</Orientation>
         </FiberMeasurement>
      </Measurement>
      <Measurement>
         <ID>143</ID>
         <Type>F</Type>
         <ImageName>Image0004</ImageName>
         <FiberMeasurement>
            <DiameterAverage>2.1778030105466351E-06</DiameterAverage>
            <DiameterSD>1.0562057506988171E-07</DiameterSD>
            <Orientation>2.1903025326004828</Orientation>
         </FiberMeasurement>
      </Measurement>
      <Measurement>
         <ID>144</ID>
         <Type>F</Type>
         <ImageName>Image0004</ImageName>
         <FiberMeasurement>
            <DiameterAverage>9.616560494089013E-07</DiameterAverage>
            <DiameterSD>1.5315417880925671E-07</DiameterSD>
            <Orientation>2.5574897800508127</Orientation>
         </FiberMeasurement>
      </Measurement>
      <Measurement>
         <ID>145</ID>
         <Type>F</Type>
         <ImageName>Image0004</ImageName>
         <FiberMeasurement>
            <DiameterAverage>2.1135516015938633E-06</DiameterAverage>
            <DiameterSD>2.3651849156727851E-07</DiameterSD>
            <Orientation>3.05644104268188</Orientation>
         </FiberMeasurement>
      </Measurement>
      <Measurement>
         <ID>146</ID>
         <Type>F</Type>
         <ImageName>Image0004</ImageName>
         <FiberMeasurement>
            <DiameterAverage>1.9471354436046133E-06</DiameterAverage>
            <DiameterSD>2.6340440532587E-07</DiameterSD>
            <Orientation>1.1768729141654049</Orientation>
         </FiberMeasurement>
      </Measurement>
      <Measurement>
         <ID>147</ID>
         <Type>F</Type>
         <ImageName>Image0004</ImageName>
         <FiberMeasurement>
            <DiameterAverage>1.1545396018512185E-06</DiameterAverage>
            <DiameterSD>6.5662741781126753E-07</DiameterSD>
            <Orientation>1.0590421146928151</Orientation>
         </FiberMeasurement>
      </Measurement>
      <Measurement>
         <ID>148</ID>
         <Type>F</Type>
         <ImageName>Image0004</ImageName>
         <FiberMeasurement>
            <DiameterAverage>2.7245534192563743E-06</DiameterAverage>
            <DiameterSD>5.2824546537128127E-07</DiameterSD>
            <Orientation>1.9454070210664161</Orientation>
         </FiberMeasurement>
      </Measurement>
      <Measurement>
         <ID>149</ID>
         <Type>F</Type>
         <ImageName>Image0004</ImageName>
         <FiberMeasurement>
            <DiameterAverage>2.0803291778484975E-06</DiameterAverage>
            <DiameterSD>4.4496114740050858E-07</DiameterSD>
            <Orientation>1.6643811502569803</Orientation>
         </FiberMeasurement>
      </Measurement>
      <Measurement>
         <ID>150</ID>
         <Type>F</Type>
         <ImageName>Image0004</ImageName>
         <FiberMeasurement>
            <DiameterAverage>1.2500566231493393E-06</DiameterAverage>
            <DiameterSD>3.9874323127810043E-08</DiameterSD>
            <Orientation>3.0605759255839113</Orientation>
         </FiberMeasurement>
      </Measurement>
      <Measurement>
         <ID>151</ID>
         <Type>F</Type>
         <ImageName>Image0004</ImageName>
         <FiberMeasurement>
            <DiameterAverage>2.4358933745725402E-06</DiameterAverage>
            <DiameterSD>2.5787504359154869E-07</DiameterSD>
            <Orientation>0.17738702958265804</Orientation>
         </FiberMeasurement>
      </Measurement>
      <Measurement>
         <ID>152</ID>
         <Type>F</Type>
         <ImageName>Image0004</ImageName>
         <FiberMeasurement>
            <DiameterAverage>3.0662167108556839E-06</DiameterAverage>
            <DiameterSD>6.0618446012252869E-07</DiameterSD>
            <Orientation>1.7149678087411373</Orientation>
         </FiberMeasurement>
      </Measurement>
      <Measurement>
         <ID>153</ID>
         <Type>F</Type>
         <ImageName>Image0004</ImageName>
         <FiberMeasurement>
            <DiameterAverage>9.5662623904109282E-07</DiameterAverage>
            <DiameterSD>3.322285536018778E-08</DiameterSD>
            <Orientation>2.69710257712049</Orientation>
         </FiberMeasurement>
      </Measurement>
      <Measurement>
         <ID>154</ID>
         <Type>F</Type>
         <ImageName>Image0004</ImageName>
         <FiberMeasurement>
            <DiameterAverage>1.7427693410296291E-06</DiameterAverage>
            <DiameterSD>2.1405481010208724E-07</DiameterSD>
            <Orientation>2.0103432988253829</Orientation>
         </FiberMeasurement>
      </Measurement>
      <Measurement>
         <ID>155</ID>
         <Type>F</Type>
         <ImageName>Image0004</ImageName>
         <FiberMeasurement>
            <DiameterAverage>8.1480209632194843E-07</DiameterAverage>
            <DiameterSD>4.9919852497763615E-08</DiameterSD>
            <Orientation>1.9159143603662452</Orientation>
         </FiberMeasurement>
      </Measurement>
      <Measurement>
         <ID>156</ID>
         <Type>F</Type>
         <ImageName>Image0004</ImageName>
         <FiberMeasurement>
            <DiameterAverage>2.1775367622756695E-06</DiameterAverage>
            <DiameterSD>5.3826095865737521E-07</DiameterSD>
            <Orientation>2.917745182788654</Orientation>
         </FiberMeasurement>
      </Measurement>
      <Measurement>
         <ID>157</ID>
         <Type>F</Type>
         <ImageName>Image0004</ImageName>
         <FiberMeasurement>
            <DiameterAverage>1.0299039909974244E-06</DiameterAverage>
            <DiameterSD>5.3156181113076792E-08</DiameterSD>
            <Orientation>0.11854558109809776</Orientation>
         </FiberMeasurement>
      </Measurement>
      <Measurement>
         <ID>158</ID>
         <Type>F</Type>
         <ImageName>Image0004</ImageName>
         <FiberMeasurement>
            <DiameterAverage>1.9421297549075062E-06</DiameterAverage>
            <DiameterSD>1.655176347768932E-07</DiameterSD>
            <Orientation>0.36610822822723005</Orientation>
         </FiberMeasurement>
      </Measurement>
      <Measurement>
         <ID>159</ID>
         <Type>F</Type>
         <ImageName>Image0004</ImageName>
         <FiberMeasurement>
            <DiameterAverage>2.0813498854109451E-06</DiameterAverage>
            <DiameterSD>2.6231150383463638E-07</DiameterSD>
            <Orientation>2.6402710802194349</Orientation>
         </FiberMeasurement>
      </Measurement>
      <Measurement>
         <ID>160</ID>
         <Type>F</Type>
         <ImageName>Image0004</ImageName>
         <FiberMeasurement>
            <DiameterAverage>9.7428311940197939E-07</DiameterAverage>
            <DiameterSD>9.353737784801629E-08</DiameterSD>
            <Orientation>1.9238600526451981</Orientation>
         </FiberMeasurement>
      </Measurement>
      <Measurement>
         <ID>161</ID>
         <Type>F</Type>
         <ImageName>Image0004</ImageName>
         <FiberMeasurement>
            <DiameterAverage>1.8521824236296067E-06</DiameterAverage>
            <DiameterSD>1.4080543640489937E-07</DiameterSD>
            <Orientation>2.8858416117500338</Orientation>
         </FiberMeasurement>
      </Measurement>
      <Measurement>
         <ID>162</ID>
         <Type>F</Type>
         <ImageName>Image0004</ImageName>
         <FiberMeasurement>
            <DiameterAverage>1.8663257716291583E-06</DiameterAverage>
            <DiameterSD>2.5870995746677939E-07</DiameterSD>
            <Orientation>1.6227728119198626</Orientation>
         </FiberMeasurement>
      </Measurement>
      <Measurement>
         <ID>163</ID>
         <Type>F</Type>
         <ImageName>Image0004</ImageName>
         <FiberMeasurement>
            <DiameterAverage>1.4236026018349136E-06</DiameterAverage>
            <DiameterSD>1.0258040220478228E-07</DiameterSD>
            <Orientation>0.74284738702502451</Orientation>
         </FiberMeasurement>
      </Measurement>
      <Measurement>
         <ID>164</ID>
         <Type>F</Type>
         <ImageName>Image0004</ImageName>
         <FiberMeasurement>
            <DiameterAverage>4.95901667950793E-07</DiameterAverage>
            <DiameterSD>6.9799779436652627E-08</DiameterSD>
            <Orientation>1.5876034188356307</Orientation>
         </FiberMeasurement>
      </Measurement>
      <Measurement>
         <ID>165</ID>
         <Type>F</Type>
         <ImageName>Image0004</ImageName>
         <FiberMeasurement>
            <DiameterAverage>1.1970971003025502E-06</DiameterAverage>
            <DiameterSD>1.0054038565203504E-07</DiameterSD>
            <Orientation>0.65709087059593763</Orientation>
         </FiberMeasurement>
      </Measurement>
      <Measurement>
         <ID>168</ID>
         <Type>F</Type>
         <ImageName>Image0004</ImageName>
         <FiberMeasurement>
            <DiameterAverage>1.6264182078767872E-06</DiameterAverage>
            <DiameterSD>1.2923856504422732E-07</DiameterSD>
            <Orientation>1.6247477723003772</Orientation>
         </FiberMeasurement>
      </Measurement>
      <Measurement>
         <ID>169</ID>
         <Type>F</Type>
         <ImageName>Image0004</ImageName>
         <FiberMeasurement>
            <DiameterAverage>1.672293732388015E-06</DiameterAverage>
            <DiameterSD>6.2874658679067163E-08</DiameterSD>
            <Orientation>0.26180871704179381</Orientation>
         </FiberMeasurement>
      </Measurement>
      <Measurement>
         <ID>170</ID>
         <Type>F</Type>
         <ImageName>Image0004</ImageName>
         <FiberMeasurement>
            <DiameterAverage>3.0944242935861632E-06</DiameterAverage>
            <DiameterSD>2.0875516404801687E-07</DiameterSD>
            <Orientation>0.652795274364157</Orientation>
         </FiberMeasurement>
      </Measurement>
      <Measurement>
         <ID>171</ID>
         <Type>F</Type>
         <ImageName>Image0004</ImageName>
         <FiberMeasurement>
            <DiameterAverage>7.0434749479602409E-07</DiameterAverage>
            <DiameterSD>2.6690251154448808E-08</DiameterSD>
            <Orientation>1.6044324036907371</Orientation>
         </FiberMeasurement>
      </Measurement>
      <Measurement>
         <ID>172</ID>
         <Type>F</Type>
         <ImageName>Image0004</ImageName>
         <FiberMeasurement>
            <DiameterAverage>1.5127807129788466E-06</DiameterAverage>
            <DiameterSD>2.3328576219497425E-07</DiameterSD>
            <Orientation>1.1569476895447559</Orientation>
         </FiberMeasurement>
      </Measurement>
      <Measurement>
         <ID>173</ID>
         <Type>F</Type>
         <ImageName>Image0004</ImageName>
         <FiberMeasurement>
            <DiameterAverage>2.9714443933186348E-06</DiameterAverage>
            <DiameterSD>6.6123034870397532E-07</DiameterSD>
            <Orientation>1.7788957850647182</Orientation>
         </FiberMeasurement>
      </Measurement>
      <Measurement>
         <ID>174</ID>
         <Type>F</Type>
         <ImageName>Image0004</ImageName>
         <FiberMeasurement>
            <DiameterAverage>1.9395547884749122E-06</DiameterAverage>
            <DiameterSD>4.2678448950445443E-08</DiameterSD>
            <Orientation>2.083010158397876</Orientation>
         </FiberMeasurement>
      </Measurement>
      <Measurement>
         <ID>175</ID>
         <Type>F</Type>
         <ImageName>Image0004</ImageName>
         <FiberMeasurement>
            <DiameterAverage>1.4349925654390556E-06</DiameterAverage>
            <DiameterSD>2.9983916044912454E-07</DiameterSD>
            <Orientation>1.6335087047686683</Orientation>
         </FiberMeasurement>
      </Measurement>
      <Measurement>
         <ID>176</ID>
         <Type>F</Type>
         <ImageName>Image0004</ImageName>
         <FiberMeasurement>
            <DiameterAverage>6.422903780094602E-07</DiameterAverage>
            <DiameterSD>7.1602016007469851E-08</DiameterSD>
            <Orientation>1.8420517010338551</Orientation>
         </FiberMeasurement>
      </Measurement>
      <Measurement>
         <ID>177</ID>
         <Type>F</Type>
         <ImageName>Image0004</ImageName>
         <FiberMeasurement>
            <DiameterAverage>1.6026706963303174E-06</DiameterAverage>
            <DiameterSD>1.5808307883070225E-07</DiameterSD>
            <Orientation>2.2306589463088748</Orientation>
         </FiberMeasurement>
      </Measurement>
      <Measurement>
         <ID>178</ID>
         <Type>F</Type>
         <ImageName>Image0004</ImageName>
         <FiberMeasurement>
            <DiameterAverage>2.3741314076594545E-06</DiameterAverage>
            <DiameterSD>2.6388003196119436E-07</DiameterSD>
            <Orientation>2.4211242501519239</Orientation>
         </FiberMeasurement>
      </Measurement>
      <Measurement>
         <ID>179</ID>
         <Type>F</Type>
         <ImageName>Image0004</ImageName>
         <FiberMeasurement>
            <DiameterAverage>7.9331839342854891E-07</DiameterAverage>
            <DiameterSD>3.1005801092295028E-07</DiameterSD>
            <Orientation>0.05614913974854982</Orientation>
         </FiberMeasurement>
      </Measurement>
      <Measurement>
         <ID>180</ID>
         <Type>F</Type>
         <ImageName>Image0004</ImageName>
         <FiberMeasurement>
            <DiameterAverage>1.0657824554360846E-06</DiameterAverage>
            <DiameterSD>1.6606722404349654E-07</DiameterSD>
            <Orientation>1.7929662319205937</Orientation>
         </FiberMeasurement>
      </Measurement>
      <Measurement>
         <ID>181</ID>
         <Type>F</Type>
         <ImageName>Image0004</ImageName>
         <FiberMeasurement>
            <DiameterAverage>1.5679811555308394E-06</DiameterAverage>
            <DiameterSD>2.1777030404328872E-07</DiameterSD>
            <Orientation>2.5322591595419111</Orientation>
         </FiberMeasurement>
      </Measurement>
      <Measurement>
         <ID>182</ID>
         <Type>F</Type>
         <ImageName>Image0004</ImageName>
         <FiberMeasurement>
            <DiameterAverage>3.2772384981852697E-06</DiameterAverage>
            <DiameterSD>1.3300425898379176E-06</DiameterSD>
            <Orientation>1.0873443130012961</Orientation>
         </FiberMeasurement>
      </Measurement>
      <Measurement>
         <ID>183</ID>
         <Type>F</Type>
         <ImageName>Image0004</ImageName>
         <FiberMeasurement>
            <DiameterAverage>1.1103309715778973E-06</DiameterAverage>
            <DiameterSD>3.5101325848721523E-07</DiameterSD>
            <Orientation>0.35712716652687571</Orientation>
         </FiberMeasurement>
      </Measurement>
      <Measurement>
         <ID>184</ID>
         <Type>F</Type>
         <ImageName>Image0004</ImageName>
         <FiberMeasurement>
            <DiameterAverage>7.8713808406631922E-07</DiameterAverage>
            <DiameterSD>1.8036163807216498E-07</DiameterSD>
            <Orientation>0.5962220226018623</Orientation>
         </FiberMeasurement>
      </Measurement>
      <Measurement>
         <ID>185</ID>
         <Type>F</Type>
         <ImageName>Image0004</ImageName>
         <FiberMeasurement>
            <DiameterAverage>1.2926640395740527E-06</DiameterAverage>
            <DiameterSD>1.1041318903222847E-07</DiameterSD>
            <Orientation>1.4106822222685269</Orientation>
         </FiberMeasurement>
      </Measurement>
      <Measurement>
         <ID>186</ID>
         <Type>F</Type>
         <ImageName>Image0004</ImageName>
         <FiberMeasurement>
            <DiameterAverage>1.9196225121025682E-06</DiameterAverage>
            <DiameterSD>1.1323007768391706E-07</DiameterSD>
            <Orientation>2.7077226208228269</Orientation>
         </FiberMeasurement>
      </Measurement>
      <Measurement>
         <ID>187</ID>
         <Type>F</Type>
         <ImageName>Image0004</ImageName>
         <FiberMeasurement>
            <DiameterAverage>1.5738944223686516E-06</DiameterAverage>
            <DiameterSD>6.0123196003488808E-07</DiameterSD>
            <Orientation>0.3642146562002368</Orientation>
         </FiberMeasurement>
      </Measurement>
      <Measurement>
         <ID>188</ID>
         <Type>F</Type>
         <ImageName>Image0004</ImageName>
         <FiberMeasurement>
            <DiameterAverage>1.1662480362705266E-06</DiameterAverage>
            <DiameterSD>2.7154546127662822E-07</DiameterSD>
            <Orientation>2.9608440698931231</Orientation>
         </FiberMeasurement>
      </Measurement>
      <Measurement>
         <ID>189</ID>
         <Type>F</Type>
         <ImageName>Image0004</ImageName>
         <FiberMeasurement>
            <DiameterAverage>1.7800940278360162E-06</DiameterAverage>
            <DiameterSD>6.5287101124411514E-08</DiameterSD>
            <Orientation>0.25638015777464279</Orientation>
         </FiberMeasurement>
      </Measurement>
      <Measurement>
         <ID>190</ID>
         <Type>F</Type>
         <ImageName>Image0004</ImageName>
         <FiberMeasurement>
            <DiameterAverage>1.567250739101643E-06</DiameterAverage>
            <DiameterSD>6.0941122545535168E-07</DiameterSD>
            <Orientation>2.4894330536720841</Orientation>
         </FiberMeasurement>
      </Measurement>
      <Measurement>
         <ID>191</ID>
         <Type>F</Type>
         <ImageName>Image0004</ImageName>
         <FiberMeasurement>
            <DiameterAverage>1.74314517524746E-06</DiameterAverage>
            <DiameterSD>9.9556319487641143E-08</DiameterSD>
            <Orientation>2.08748919009617</Orientation>
         </FiberMeasurement>
      </Measurement>
      <Measurement>
         <ID>192</ID>
         <Type>F</Type>
         <ImageName>Image0004</ImageName>
         <FiberMeasurement>
            <DiameterAverage>1.7855622127543153E-06</DiameterAverage>
            <DiameterSD>2.1514659145582717E-07</DiameterSD>
            <Orientation>0.3783398210642438</Orientation>
         </FiberMeasurement>
      </Measurement>
      <Measurement>
         <ID>193</ID>
         <Type>F</Type>
         <ImageName>Image0004</ImageName>
         <FiberMeasurement>
            <DiameterAverage>1.6706536380215353E-06</DiameterAverage>
            <DiameterSD>2.6891459888283438E-07</DiameterSD>
            <Orientation>0.5009538998930575</Orientation>
         </FiberMeasurement>
      </Measurement>
      <Measurement>
         <ID>194</ID>
         <Type>F</Type>
         <ImageName>Image0004</ImageName>
         <FiberMeasurement>
            <DiameterAverage>1.2644320952889229E-06</DiameterAverage>
            <DiameterSD>3.423318561384869E-07</DiameterSD>
            <Orientation>3.0445673192564917</Orientation>
         </FiberMeasurement>
      </Measurement>
      <Measurement>
         <ID>195</ID>
         <Type>F</Type>
         <ImageName>Image0004</ImageName>
         <FiberMeasurement>
            <DiameterAverage>1.8600989802344167E-06</DiameterAverage>
            <DiameterSD>4.7301623210442722E-07</DiameterSD>
            <Orientation>0.7101347030934686</Orientation>
         </FiberMeasurement>
      </Measurement>
      <Measurement>
         <ID>196</ID>
         <Type>F</Type>
         <ImageName>Image0004</ImageName>
         <FiberMeasurement>
            <DiameterAverage>2.5111524447441909E-06</DiameterAverage>
            <DiameterSD>5.8267637681459414E-07</DiameterSD>
            <Orientation>2.5045205346315491</Orientation>
         </FiberMeasurement>
      </Measurement>
      <Measurement>
         <ID>197</ID>
         <Type>F</Type>
         <ImageName>Image0004</ImageName>
         <FiberMeasurement>
            <DiameterAverage>3.245257966140598E-06</DiameterAverage>
            <DiameterSD>4.1644397389682223E-07</DiameterSD>
            <Orientation>1.751758739849195</Orientation>
         </FiberMeasurement>
      </Measurement>
      <Measurement>
         <ID>198</ID>
         <Type>F</Type>
         <ImageName>Image0004</ImageName>
         <FiberMeasurement>
            <DiameterAverage>1.0332213301371331E-06</DiameterAverage>
            <DiameterSD>3.8805078892540653E-08</DiameterSD>
            <Orientation>1.0398176765940113</Orientation>
         </FiberMeasurement>
      </Measurement>
      <Measurement>
         <ID>199</ID>
         <Type>F</Type>
         <ImageName>Image0004</ImageName>
         <FiberMeasurement>
            <DiameterAverage>1.9676187873621812E-06</DiameterAverage>
            <DiameterSD>2.1320187877901477E-08</DiameterSD>
            <Orientation>2.6995909156972409</Orientation>
         </FiberMeasurement>
      </Measurement>
      <Measurement>
         <ID>200</ID>
         <Type>F</Type>
         <ImageName>Image0004</ImageName>
         <FiberMeasurement>
            <DiameterAverage>1.2914418726472665E-06</DiameterAverage>
            <DiameterSD>1.5263576890928015E-07</DiameterSD>
            <Orientation>3.0194872057866946</Orientation>
         </FiberMeasurement>
      </Measurement>
      <Measurement>
         <ID>201</ID>
         <Type>F</Type>
         <ImageName>Image0004</ImageName>
         <FiberMeasurement>
            <DiameterAverage>1.2478994937569456E-06</DiameterAverage>
            <DiameterSD>4.8208579658518589E-07</DiameterSD>
            <Orientation>3.042274221316513</Orientation>
         </FiberMeasurement>
      </Measurement>
      <Measurement>
         <ID>202</ID>
         <Type>F</Type>
         <ImageName>Image0004</ImageName>
         <FiberMeasurement>
            <DiameterAverage>1.6737467548079612E-06</DiameterAverage>
            <DiameterSD>5.6298608233655347E-07</DiameterSD>
            <Orientation>2.5448125960047112</Orientation>
         </FiberMeasurement>
      </Measurement>
      <Measurement>
         <ID>203</ID>
         <Type>F</Type>
         <ImageName>Image0004</ImageName>
         <FiberMeasurement>
            <DiameterAverage>1.1184786817535771E-06</DiameterAverage>
            <DiameterSD>2.334180295950371E-07</DiameterSD>
            <Orientation>2.455857446723952</Orientation>
         </FiberMeasurement>
      </Measurement>
      <Measurement>
         <ID>204</ID>
         <Type>F</Type>
         <ImageName>Image0004</ImageName>
         <FiberMeasurement>
            <DiameterAverage>1.9807120555532181E-06</DiameterAverage>
            <DiameterSD>6.99487480653063E-08</DiameterSD>
            <Orientation>2.6708951372776797</Orientation>
         </FiberMeasurement>
      </Measurement>
      <Measurement>
         <ID>205</ID>
         <Type>F</Type>
         <ImageName>Image0004</ImageName>
         <FiberMeasurement>
            <DiameterAverage>1.9087582338849282E-06</DiameterAverage>
            <DiameterSD>6.673308757661354E-08</DiameterSD>
            <Orientation>2.975811290085931</Orientation>
         </FiberMeasurement>
      </Measurement>
      <Measurement>
         <ID>206</ID>
         <Type>F</Type>
         <ImageName>Image0004</ImageName>
         <FiberMeasurement>
            <DiameterAverage>1.0073581796285693E-06</DiameterAverage>
            <DiameterSD>1.0773357955136351E-07</DiameterSD>
            <Orientation>1.6547164805074115</Orientation>
         </FiberMeasurement>
      </Measurement>
      <Measurement>
         <ID>207</ID>
         <Type>F</Type>
         <ImageName>Image0004</ImageName>
         <FiberMeasurement>
            <DiameterAverage>1.4453083645390367E-06</DiameterAverage>
            <DiameterSD>6.69047012669018E-07</DiameterSD>
            <Orientation>2.3712362874382356</Orientation>
         </FiberMeasurement>
      </Measurement>
      <Measurement>
         <ID>208</ID>
         <Type>F</Type>
         <ImageName>Image0004</ImageName>
         <FiberMeasurement>
            <DiameterAverage>7.0221620236304323E-07</DiameterAverage>
            <DiameterSD>3.6602957064619154E-08</DiameterSD>
            <Orientation>1.6760616882766188</Orientation>
         </FiberMeasurement>
      </Measurement>
      <Measurement>
         <ID>209</ID>
         <Type>F</Type>
         <ImageName>Image0004</ImageName>
         <FiberMeasurement>
            <DiameterAverage>1.7706713965508025E-06</DiameterAverage>
            <DiameterSD>4.1318826592927658E-07</DiameterSD>
            <Orientation>2.6015237265138031</Orientation>
         </FiberMeasurement>
      </Measurement>
      <Measurement>
         <ID>210</ID>
         <Type>F</Type>
         <ImageName>Image0004</ImageName>
         <FiberMeasurement>
            <DiameterAverage>1.0612699317259191E-06</DiameterAverage>
            <DiameterSD>6.7347398691595206E-07</DiameterSD>
            <Orientation>1.410442892496409</Orientation>
         </FiberMeasurement>
      </Measurement>
      <Measurement>
         <ID>211</ID>
         <Type>F</Type>
         <ImageName>Image0004</ImageName>
         <FiberMeasurement>
            <DiameterAverage>2.9263358744645194E-06</DiameterAverage>
            <DiameterSD>8.0261940298941222E-07</DiameterSD>
            <Orientation>0.076762787478797445</Orientation>
         </FiberMeasurement>
      </Measurement>
      <Measurement>
         <ID>212</ID>
         <Type>F</Type>
         <ImageName>Image0004</ImageName>
         <FiberMeasurement>
            <DiameterAverage>1.4886924255287616E-06</DiameterAverage>
            <DiameterSD>5.2221336996387792E-07</DiameterSD>
            <Orientation>2.3593034217118891</Orientation>
         </FiberMeasurement>
      </Measurement>
      <Measurement>
         <ID>213</ID>
         <Type>F</Type>
         <ImageName>Image0004</ImageName>
         <FiberMeasurement>
            <DiameterAverage>1.0245610374168621E-06</DiameterAverage>
            <DiameterSD>2.5504789630169063E-07</DiameterSD>
            <Orientation>1.9210792126631711</Orientation>
         </FiberMeasurement>
      </Measurement>
      <Measurement>
         <ID>214</ID>
         <Type>F</Type>
         <ImageName>Image0004</ImageName>
         <FiberMeasurement>
            <DiameterAverage>1.4522558797829409E-06</DiameterAverage>
            <DiameterSD>4.2582927089148039E-08</DiameterSD>
            <Orientation>0.53306588880135</Orientation>
         </FiberMeasurement>
      </Measurement>
      <Measurement>
         <ID>215</ID>
         <Type>F</Type>
         <ImageName>Image0004</ImageName>
         <FiberMeasurement>
            <DiameterAverage>1.2561143780071405E-06</DiameterAverage>
            <DiameterSD>2.3714529012120662E-07</DiameterSD>
            <Orientation>2.2089463782896064</Orientation>
         </FiberMeasurement>
      </Measurement>
      <Measurement>
         <ID>216</ID>
         <Type>F</Type>
         <ImageName>Image0004</ImageName>
         <FiberMeasurement>
            <DiameterAverage>2.7247130967886652E-06</DiameterAverage>
            <DiameterSD>6.7014112489917539E-07</DiameterSD>
            <Orientation>2.2861170497889582</Orientation>
         </FiberMeasurement>
      </Measurement>
      <Measurement>
         <ID>217</ID>
         <Type>F</Type>
         <ImageName>Image0004</ImageName>
         <FiberMeasurement>
            <DiameterAverage>1.9720019001559574E-06</DiameterAverage>
            <DiameterSD>3.5220868427508845E-07</DiameterSD>
            <Orientation>0.69563973012940727</Orientation>
         </FiberMeasurement>
      </Measurement>
      <Measurement>
         <ID>218</ID>
         <Type>F</Type>
         <ImageName>Image0004</ImageName>
         <FiberMeasurement>
            <DiameterAverage>1.6665969081874137E-06</DiameterAverage>
            <DiameterSD>6.3076102474497112E-08</DiameterSD>
            <Orientation>2.6480331560373234</Orientation>
         </FiberMeasurement>
      </Measurement>
      <Measurement>
         <ID>219</ID>
         <Type>F</Type>
         <ImageName>Image0004</ImageName>
         <FiberMeasurement>
            <DiameterAverage>1.9456426014555982E-06</DiameterAverage>
            <DiameterSD>1.9054502792097721E-07</DiameterSD>
            <Orientation>0.36035549660115695</Orientation>
         </FiberMeasurement>
      </Measurement>
      <Measurement>
         <ID>220</ID>
         <Type>F</Type>
         <ImageName>Image0004</ImageName>
         <FiberMeasurement>
            <DiameterAverage>2.5443024826873777E-06</DiameterAverage>
            <DiameterSD>1.0341439553550414E-06</DiameterSD>
            <Orientation>2.5216103215996224</Orientation>
         </FiberMeasurement>
      </Measurement>
      <Measurement>
         <ID>221</ID>
         <Type>F</Type>
         <ImageName>Image0004</ImageName>
         <FiberMeasurement>
            <DiameterAverage>1.2231093468059749E-06</DiameterAverage>
            <DiameterSD>1.506610567889967E-07</DiameterSD>
            <Orientation>1.2347629383944843</Orientation>
         </FiberMeasurement>
      </Measurement>
      <Measurement>
         <ID>222</ID>
         <Type>F</Type>
         <ImageName>Image0004</ImageName>
         <FiberMeasurement>
            <DiameterAverage>1.018442619334586E-06</DiameterAverage>
            <DiameterSD>2.3524157666495711E-07</DiameterSD>
            <Orientation>0.55284679391306424</Orientation>
         </FiberMeasurement>
      </Measurement>
      <Measurement>
         <ID>223</ID>
         <Type>F</Type>
         <ImageName>Image0004</ImageName>
         <FiberMeasurement>
            <DiameterAverage>1.3577294556592677E-06</DiameterAverage>
            <DiameterSD>1.3229939609279243E-07</DiameterSD>
            <Orientation>1.6705782014128934</Orientation>
         </FiberMeasurement>
      </Measurement>
      <Measurement>
         <ID>224</ID>
         <Type>F</Type>
         <ImageName>Image0004</ImageName>
         <FiberMeasurement>
            <DiameterAverage>1.3597562201989946E-06</DiameterAverage>
            <DiameterSD>7.1993499174144316E-07</DiameterSD>
            <Orientation>0.570647279876892</Orientation>
         </FiberMeasurement>
      </Measurement>
      <Measurement>
         <ID>225</ID>
         <Type>F</Type>
         <ImageName>Image0004</ImageName>
         <FiberMeasurement>
            <DiameterAverage>2.14131970060874E-06</DiameterAverage>
            <DiameterSD>4.5119181460417253E-07</DiameterSD>
            <Orientation>2.4127456091381392</Orientation>
         </FiberMeasurement>
      </Measurement>
      <Measurement>
         <ID>226</ID>
         <Type>F</Type>
         <ImageName>Image0004</ImageName>
         <FiberMeasurement>
            <DiameterAverage>1.2792238687447181E-06</DiameterAverage>
            <DiameterSD>6.98111943767602E-08</DiameterSD>
            <Orientation>0.706374031965209</Orientation>
         </FiberMeasurement>
      </Measurement>
      <Measurement>
         <ID>227</ID>
         <Type>F</Type>
         <ImageName>Image0004</ImageName>
         <FiberMeasurement>
            <DiameterAverage>1.9934685756263691E-06</DiameterAverage>
            <DiameterSD>4.7951037688590411E-07</DiameterSD>
            <Orientation>0.53799558881985854</Orientation>
         </FiberMeasurement>
      </Measurement>
      <Measurement>
         <ID>228</ID>
         <Type>F</Type>
         <ImageName>Image0004</ImageName>
         <FiberMeasurement>
            <DiameterAverage>9.9450621976520085E-07</DiameterAverage>
            <DiameterSD>2.0081836427175669E-07</DiameterSD>
            <Orientation>0.94821956395188112</Orientation>
         </FiberMeasurement>
      </Measurement>
      <Measurement>
         <ID>229</ID>
         <Type>F</Type>
         <ImageName>Image0004</ImageName>
         <FiberMeasurement>
            <DiameterAverage>3.1472927277698127E-06</DiameterAverage>
            <DiameterSD>1.5571133707626157E-07</DiameterSD>
            <Orientation>0.29954897181438733</Orientation>
         </FiberMeasurement>
      </Measurement>
      <Measurement>
         <ID>230</ID>
         <Type>F</Type>
         <ImageName>Image0004</ImageName>
         <FiberMeasurement>
            <DiameterAverage>1.8951029213941386E-06</DiameterAverage>
            <DiameterSD>1.2528204984119275E-07</DiameterSD>
            <Orientation>1.9826653051594083</Orientation>
         </FiberMeasurement>
      </Measurement>
      <Measurement>
         <ID>231</ID>
         <Type>F</Type>
         <ImageName>Image0004</ImageName>
         <FiberMeasurement>
            <DiameterAverage>1.2160755478598693E-06</DiameterAverage>
            <DiameterSD>1.679701211980654E-07</DiameterSD>
            <Orientation>0.86613843785281941</Orientation>
         </FiberMeasurement>
      </Measurement>
      <Measurement>
         <ID>232</ID>
         <Type>F</Type>
         <ImageName>Image0004</ImageName>
         <FiberMeasurement>
            <DiameterAverage>2.2130808007718929E-06</DiameterAverage>
            <DiameterSD>1.2017270083918217E-07</DiameterSD>
            <Orientation>2.209435189136657</Orientation>
         </FiberMeasurement>
      </Measurement>
      <Measurement>
         <ID>233</ID>
         <Type>F</Type>
         <ImageName>Image0004</ImageName>
         <FiberMeasurement>
            <DiameterAverage>1.90253643574588E-06</DiameterAverage>
            <DiameterSD>1.3861258515172258E-07</DiameterSD>
            <Orientation>1.980088935118929</Orientation>
         </FiberMeasurement>
      </Measurement>
      <Measurement>
         <ID>234</ID>
         <Type>F</Type>
         <ImageName>Image0004</ImageName>
         <FiberMeasurement>
            <DiameterAverage>1.8149962792307277E-06</DiameterAverage>
            <DiameterSD>1.849135211586126E-07</DiameterSD>
            <Orientation>2.6428065141876984</Orientation>
         </FiberMeasurement>
      </Measurement>
      <Measurement>
         <ID>235</ID>
         <Type>F</Type>
         <ImageName>Image0004</ImageName>
         <FiberMeasurement>
            <DiameterAverage>1.8898784808036456E-06</DiameterAverage>
            <DiameterSD>3.2863317847863146E-07</DiameterSD>
            <Orientation>0.64920951484898948</Orientation>
         </FiberMeasurement>
      </Measurement>
      <Measurement>
         <ID>236</ID>
         <Type>F</Type>
         <ImageName>Image0004</ImageName>
         <FiberMeasurement>
            <DiameterAverage>1.8373872606452825E-06</DiameterAverage>
            <DiameterSD>1.4119422169047677E-07</DiameterSD>
            <Orientation>2.8877934166944157</Orientation>
         </FiberMeasurement>
      </Measurement>
      <Measurement>
         <ID>237</ID>
         <Type>F</Type>
         <ImageName>Image0004</ImageName>
         <FiberMeasurement>
            <DiameterAverage>2.2645939188457269E-06</DiameterAverage>
            <DiameterSD>2.6555080815577678E-07</DiameterSD>
            <Orientation>2.7083389172617931</Orientation>
         </FiberMeasurement>
      </Measurement>
      <Measurement>
         <ID>238</ID>
         <Type>F</Type>
         <ImageName>Image0004</ImageName>
         <FiberMeasurement>
            <DiameterAverage>1.8374153472138831E-06</DiameterAverage>
            <DiameterSD>2.6894515024398151E-07</DiameterSD>
            <Orientation>2.8889246559187671</Orientation>
         </FiberMeasurement>
      </Measurement>
      <Measurement>
         <ID>239</ID>
         <Type>F</Type>
         <ImageName>Image0004</ImageName>
         <FiberMeasurement>
            <DiameterAverage>1.4497449580435132E-06</DiameterAverage>
            <DiameterSD>9.3955376245425941E-08</DiameterSD>
            <Orientation>0.96213932737089614</Orientation>
         </FiberMeasurement>
      </Measurement>
      <Measurement>
         <ID>241</ID>
         <Type>F</Type>
         <ImageName>Image0004</ImageName>
         <FiberMeasurement>
            <DiameterAverage>1.5249232366777803E-06</DiameterAverage>
            <DiameterSD>1.7407797639377519E-07</DiameterSD>
            <Orientation>1.3473099989115602</Orientation>
         </FiberMeasurement>
      </Measurement>
      <Measurement>
         <ID>242</ID>
         <Type>F</Type>
         <ImageName>Image0004</ImageName>
         <FiberMeasurement>
            <DiameterAverage>6.44074403711158E-07</DiameterAverage>
            <DiameterSD>8.9494932677239621E-08</DiameterSD>
            <Orientation>1.0858796512784408</Orientation>
         </FiberMeasurement>
      </Measurement>
      <Measurement>
         <ID>243</ID>
         <Type>F</Type>
         <ImageName>Image0004</ImageName>
         <FiberMeasurement>
            <DiameterAverage>1.7369541843424572E-06</DiameterAverage>
            <DiameterSD>4.2645118093041853E-07</DiameterSD>
            <Orientation>0.38857750249414613</Orientation>
         </FiberMeasurement>
      </Measurement>
      <Measurement>
         <ID>244</ID>
         <Type>F</Type>
         <ImageName>Image0004</ImageName>
         <FiberMeasurement>
            <DiameterAverage>2.2680642377724006E-06</DiameterAverage>
            <DiameterSD>4.5700804820374531E-07</DiameterSD>
            <Orientation>1.7993966704060798</Orientation>
         </FiberMeasurement>
      </Measurement>
      <Measurement>
         <ID>245</ID>
         <Type>F</Type>
         <ImageName>Image0004</ImageName>
         <FiberMeasurement>
            <DiameterAverage>5.9069141145967757E-07</DiameterAverage>
            <DiameterSD>1.3735969567510671E-07</DiameterSD>
            <Orientation>2.7703345097213719</Orientation>
         </FiberMeasurement>
      </Measurement>
      <Measurement>
         <ID>246</ID>
         <Type>F</Type>
         <ImageName>Image0004</ImageName>
         <FiberMeasurement>
            <DiameterAverage>9.8300769925453978E-07</DiameterAverage>
            <DiameterSD>2.3309527145360596E-07</DiameterSD>
            <Orientation>0.0013715978840937674</Orientation>
         </FiberMeasurement>
      </Measurement>
      <Measurement>
         <ID>247</ID>
         <Type>F</Type>
         <ImageName>Image0004</ImageName>
         <FiberMeasurement>
            <DiameterAverage>2.2396723710377863E-06</DiameterAverage>
            <DiameterSD>2.8866360842108168E-07</DiameterSD>
            <Orientation>1.9863897769564063</Orientation>
         </FiberMeasurement>
      </Measurement>
      <Measurement>
         <ID>248</ID>
         <Type>F</Type>
         <ImageName>Image0004</ImageName>
         <FiberMeasurement>
            <DiameterAverage>2.132009598953981E-06</DiameterAverage>
            <DiameterSD>5.7838829674931345E-07</DiameterSD>
            <Orientation>1.2474032813133567</Orientation>
         </FiberMeasurement>
      </Measurement>
      <Measurement>
         <ID>249</ID>
         <Type>F</Type>
         <ImageName>Image0004</ImageName>
         <FiberMeasurement>
            <DiameterAverage>2.06247434458966E-06</DiameterAverage>
            <DiameterSD>4.0233078175573723E-08</DiameterSD>
            <Orientation>2.6535514861300542</Orientation>
         </FiberMeasurement>
      </Measurement>
      <Measurement>
         <ID>250</ID>
         <Type>F</Type>
         <ImageName>Image0004</ImageName>
         <FiberMeasurement>
            <DiameterAverage>1.4438236761835931E-06</DiameterAverage>
            <DiameterSD>1.8709119534470986E-07</DiameterSD>
            <Orientation>0.52934309430915261</Orientation>
         </FiberMeasurement>
      </Measurement>
      <Measurement>
         <ID>251</ID>
         <Type>F</Type>
         <ImageName>Image0004</ImageName>
         <FiberMeasurement>
            <DiameterAverage>6.495386255935501E-07</DiameterAverage>
            <DiameterSD>1.4851389786384065E-08</DiameterSD>
            <Orientation>1.7377835789933216</Orientation>
         </FiberMeasurement>
      </Measurement>
      <Measurement>
         <ID>252</ID>
         <Type>F</Type>
         <ImageName>Image0004</ImageName>
         <FiberMeasurement>
            <DiameterAverage>1.1994643495928058E-06</DiameterAverage>
            <DiameterSD>1.1471696408629783E-07</DiameterSD>
            <Orientation>1.250824203238734</Orientation>
         </FiberMeasurement>
      </Measurement>
      <Measurement>
         <ID>253</ID>
         <Type>F</Type>
         <ImageName>Image0004</ImageName>
         <FiberMeasurement>
            <DiameterAverage>1.5247155412449464E-06</DiameterAverage>
            <DiameterSD>1.3278751989868964E-07</DiameterSD>
            <Orientation>1.6022726459699128</Orientation>
         </FiberMeasurement>
      </Measurement>
      <Measurement>
         <ID>254</ID>
         <Type>F</Type>
         <ImageName>Image0004</ImageName>
         <FiberMeasurement>
            <DiameterAverage>5.062654680796353E-07</DiameterAverage>
            <DiameterSD>2.727464294003559E-09</DiameterSD>
            <Orientation>2.992921226246867</Orientation>
         </FiberMeasurement>
      </Measurement>
      <Measurement>
         <ID>255</ID>
         <Type>F</Type>
         <ImageName>Image0004</ImageName>
         <FiberMeasurement>
            <DiameterAverage>1.1798463478237628E-06</DiameterAverage>
            <DiameterSD>1.8662708855150924E-07</DiameterSD>
            <Orientation>2.7359107815538115</Orientation>
         </FiberMeasurement>
      </Measurement>
      <Measurement>
         <ID>256</ID>
         <Type>F</Type>
         <ImageName>Image0004</ImageName>
         <FiberMeasurement>
            <DiameterAverage>1.6403362927012107E-06</DiameterAverage>
            <DiameterSD>7.9545105081182437E-07</DiameterSD>
            <Orientation>2.2478838489410693</Orientation>
         </FiberMeasurement>
      </Measurement>
      <Measurement>
         <ID>257</ID>
         <Type>F</Type>
         <ImageName>Image0004</ImageName>
         <FiberMeasurement>
            <DiameterAverage>1.6734832824539094E-06</DiameterAverage>
            <DiameterSD>1.1781454455262349E-07</DiameterSD>
            <Orientation>2.5441481370078591</Orientation>
         </FiberMeasurement>
      </Measurement>
      <Measurement>
         <ID>258</ID>
         <Type>F</Type>
         <ImageName>Image0004</ImageName>
         <FiberMeasurement>
            <DiameterAverage>1.9075749375627634E-06</DiameterAverage>
            <DiameterSD>7.1945388649769E-08</DiameterSD>
            <Orientation>0.33810095605728113</Orientation>
         </FiberMeasurement>
      </Measurement>
      <Measurement>
         <ID>259</ID>
         <Type>F</Type>
         <ImageName>Image0004</ImageName>
         <FiberMeasurement>
            <DiameterAverage>9.7662638700969154E-07</DiameterAverage>
            <DiameterSD>2.9262067791370953E-07</DiameterSD>
            <Orientation>0.26433988895030042</Orientation>
         </FiberMeasurement>
      </Measurement>
      <Measurement>
         <ID>260</ID>
         <Type>F</Type>
         <ImageName>Image0004</ImageName>
         <FiberMeasurement>
            <DiameterAverage>6.4390566469786049E-07</DiameterAverage>
            <DiameterSD>5.4036770285003891E-08</DiameterSD>
            <Orientation>1.3568892264433514</Orientation>
         </FiberMeasurement>
      </Measurement>
      <Measurement>
         <ID>261</ID>
         <Type>F</Type>
         <ImageName>Image0004</ImageName>
         <FiberMeasurement>
            <DiameterAverage>1.7146322771599507E-06</DiameterAverage>
            <DiameterSD>8.3456951453898E-08</DiameterSD>
            <Orientation>2.9838238354106279</Orientation>
         </FiberMeasurement>
      </Measurement>
      <Measurement>
         <ID>262</ID>
         <Type>F</Type>
         <ImageName>Image0004</ImageName>
         <FiberMeasurement>
            <DiameterAverage>1.2252815826956549E-06</DiameterAverage>
            <DiameterSD>9.5069462284407059E-08</DiameterSD>
            <Orientation>0.11102300187936721</Orientation>
         </FiberMeasurement>
      </Measurement>
      <Measurement>
         <ID>263</ID>
         <Type>F</Type>
         <ImageName>Image0004</ImageName>
         <FiberMeasurement>
            <DiameterAverage>3.0063583408026012E-06</DiameterAverage>
            <DiameterSD>1.7280438138145538E-07</DiameterSD>
            <Orientation>0.48782437534674256</Orientation>
         </FiberMeasurement>
      </Measurement>
      <Measurement>
         <ID>264</ID>
         <Type>F</Type>
         <ImageName>Image0004</ImageName>
         <FiberMeasurement>
            <DiameterAverage>2.0133218920510935E-06</DiameterAverage>
            <DiameterSD>1.1486187360836343E-07</DiameterSD>
            <Orientation>2.962445068640339</Orientation>
         </FiberMeasurement>
      </Measurement>
      <Measurement>
         <ID>265</ID>
         <Type>F</Type>
         <ImageName>Image0004</ImageName>
         <FiberMeasurement>
            <DiameterAverage>1.8952591689614442E-06</DiameterAverage>
            <DiameterSD>8.284956670579717E-08</DiameterSD>
            <Orientation>0.0426744008597229</Orientation>
         </FiberMeasurement>
      </Measurement>
      <Measurement>
         <ID>266</ID>
         <Type>F</Type>
         <ImageName>Image0004</ImageName>
         <FiberMeasurement>
            <DiameterAverage>6.73758433080714E-07</DiameterAverage>
            <DiameterSD>2.8142652303031295E-08</DiameterSD>
            <Orientation>2.001675177427034</Orientation>
         </FiberMeasurement>
      </Measurement>
      <Measurement>
         <ID>267</ID>
         <Type>F</Type>
         <ImageName>Image0004</ImageName>
         <FiberMeasurement>
            <DiameterAverage>1.3102663840323366E-06</DiameterAverage>
            <DiameterSD>1.8767390399644083E-07</DiameterSD>
            <Orientation>0.44236134421288364</Orientation>
         </FiberMeasurement>
      </Measurement>
      <Measurement>
         <ID>268</ID>
         <Type>F</Type>
         <ImageName>Image0004</ImageName>
         <FiberMeasurement>
            <DiameterAverage>2.2181636249594545E-06</DiameterAverage>
            <DiameterSD>1.8117852775306649E-07</DiameterSD>
            <Orientation>2.5762810339625695</Orientation>
         </FiberMeasurement>
      </Measurement>
      <Measurement>
         <ID>269</ID>
         <Type>F</Type>
         <ImageName>Image0004</ImageName>
         <FiberMeasurement>
            <DiameterAverage>1.6530005457677774E-06</DiameterAverage>
            <DiameterSD>2.5580736264153526E-07</DiameterSD>
            <Orientation>1.9752119751372039</Orientation>
         </FiberMeasurement>
      </Measurement>
      <Measurement>
         <ID>270</ID>
         <Type>F</Type>
         <ImageName>Image0004</ImageName>
         <FiberMeasurement>
            <DiameterAverage>1.5583898706898407E-06</DiameterAverage>
            <DiameterSD>3.249170977114697E-07</DiameterSD>
            <Orientation>2.6487037865234129</Orientation>
         </FiberMeasurement>
      </Measurement>
      <Measurement>
         <ID>271</ID>
         <Type>F</Type>
         <ImageName>Image0004</ImageName>
         <FiberMeasurement>
            <DiameterAverage>1.0786192485801063E-06</DiameterAverage>
            <DiameterSD>1.0917777732762569E-07</DiameterSD>
            <Orientation>0.92273951821052225</Orientation>
         </FiberMeasurement>
      </Measurement>
      <Measurement>
         <ID>272</ID>
         <Type>F</Type>
         <ImageName>Image0004</ImageName>
         <FiberMeasurement>
            <DiameterAverage>1.8992574882949618E-06</DiameterAverage>
            <DiameterSD>1.7755066783192422E-07</DiameterSD>
            <Orientation>2.1698317338387185</Orientation>
         </FiberMeasurement>
      </Measurement>
      <Measurement>
         <ID>273</ID>
         <Type>F</Type>
         <ImageName>Image0004</ImageName>
         <FiberMeasurement>
            <DiameterAverage>1.2387295735982646E-06</DiameterAverage>
            <DiameterSD>3.5377930841243497E-07</DiameterSD>
            <Orientation>0.45508990349275319</Orientation>
         </FiberMeasurement>
      </Measurement>
      <Measurement>
         <ID>274</ID>
         <Type>F</Type>
         <ImageName>Image0004</ImageName>
         <FiberMeasurement>
            <DiameterAverage>1.4164623029634146E-06</DiameterAverage>
            <DiameterSD>2.2860953154927646E-07</DiameterSD>
            <Orientation>1.2727471800883863</Orientation>
         </FiberMeasurement>
      </Measurement>
      <Measurement>
         <ID>275</ID>
         <Type>F</Type>
         <ImageName>Image0004</ImageName>
         <FiberMeasurement>
            <DiameterAverage>1.1086952977719514E-06</DiameterAverage>
            <DiameterSD>3.9601811249509722E-07</DiameterSD>
            <Orientation>1.764987819959297</Orientation>
         </FiberMeasurement>
      </Measurement>
      <Measurement>
         <ID>276</ID>
         <Type>F</Type>
         <ImageName>Image0004</ImageName>
         <FiberMeasurement>
            <DiameterAverage>1.6164378266236273E-06</DiameterAverage>
            <DiameterSD>9.54753488436358E-08</DiameterSD>
            <Orientation>2.2260849516418713</Orientation>
         </FiberMeasurement>
      </Measurement>
      <Measurement>
         <ID>277</ID>
         <Type>F</Type>
         <ImageName>Image0004</ImageName>
         <FiberMeasurement>
            <DiameterAverage>1.4333124332381332E-06</DiameterAverage>
            <DiameterSD>1.1150629483289361E-07</DiameterSD>
            <Orientation>1.2860534421489496</Orientation>
         </FiberMeasurement>
      </Measurement>
      <Measurement>
         <ID>278</ID>
         <Type>F</Type>
         <ImageName>Image0004</ImageName>
         <FiberMeasurement>
            <DiameterAverage>8.3432548981354288E-07</DiameterAverage>
            <DiameterSD>6.163924767884489E-08</DiameterSD>
            <Orientation>2.9384221865018065</Orientation>
         </FiberMeasurement>
      </Measurement>
      <Measurement>
         <ID>279</ID>
         <Type>F</Type>
         <ImageName>Image0004</ImageName>
         <FiberMeasurement>
            <DiameterAverage>1.4342230943786283E-06</DiameterAverage>
            <DiameterSD>5.5103269003259525E-08</DiameterSD>
            <Orientation>1.0365348875394715</Orientation>
         </FiberMeasurement>
      </Measurement>
      <Measurement>
         <ID>280</ID>
         <Type>F</Type>
         <ImageName>Image0004</ImageName>
         <FiberMeasurement>
            <DiameterAverage>1.8456993841100419E-06</DiameterAverage>
            <DiameterSD>3.4698933122313735E-07</DiameterSD>
            <Orientation>2.160381442502783</Orientation>
         </FiberMeasurement>
      </Measurement>
      <Measurement>
         <ID>281</ID>
         <Type>F</Type>
         <ImageName>Image0004</ImageName>
         <FiberMeasurement>
            <DiameterAverage>1.2111144752463117E-06</DiameterAverage>
            <DiameterSD>2.5308579987139071E-07</DiameterSD>
            <Orientation>3.1136306055184919</Orientation>
         </FiberMeasurement>
      </Measurement>
      <Measurement>
         <ID>282</ID>
         <Type>F</Type>
         <ImageName>Image0004</ImageName>
         <FiberMeasurement>
            <DiameterAverage>2.5316785676609416E-06</DiameterAverage>
            <DiameterSD>1.2920391375218145E-06</DiameterSD>
            <Orientation>2.9457965869977238</Orientation>
         </FiberMeasurement>
      </Measurement>
      <Measurement>
         <ID>283</ID>
         <Type>F</Type>
         <ImageName>Image0004</ImageName>
         <FiberMeasurement>
            <DiameterAverage>1.0691571285764029E-06</DiameterAverage>
            <DiameterSD>9.61714279751407E-08</DiameterSD>
            <Orientation>1.25454332190793</Orientation>
         </FiberMeasurement>
      </Measurement>
      <Measurement>
         <ID>284</ID>
         <Type>F</Type>
         <ImageName>Image0004</ImageName>
         <FiberMeasurement>
            <DiameterAverage>1.7975538258807655E-06</DiameterAverage>
            <DiameterSD>5.8353900761642592E-08</DiameterSD>
            <Orientation>2.6331823487192696</Orientation>
         </FiberMeasurement>
      </Measurement>
      <Measurement>
         <ID>285</ID>
         <Type>F</Type>
         <ImageName>Image0004</ImageName>
         <FiberMeasurement>
            <DiameterAverage>1.102594407135765E-06</DiameterAverage>
            <DiameterSD>1.2198943546023608E-07</DiameterSD>
            <Orientation>1.9867450788873837</Orientation>
         </FiberMeasurement>
      </Measurement>
      <Measurement>
         <ID>286</ID>
         <Type>F</Type>
         <ImageName>Image0004</ImageName>
         <FiberMeasurement>
            <DiameterAverage>8.0885697429360659E-07</DiameterAverage>
            <DiameterSD>1.7638158748419488E-07</DiameterSD>
            <Orientation>0.041067368739825617</Orientation>
         </FiberMeasurement>
      </Measurement>
      <Measurement>
         <ID>287</ID>
         <Type>F</Type>
         <ImageName>Image0004</ImageName>
         <FiberMeasurement>
            <DiameterAverage>1.3694317968273957E-06</DiameterAverage>
            <DiameterSD>3.3087476750221088E-08</DiameterSD>
            <Orientation>0.036010493226415842</Orientation>
         </FiberMeasurement>
      </Measurement>
      <Measurement>
         <ID>288</ID>
         <Type>F</Type>
         <ImageName>Image0004</ImageName>
         <FiberMeasurement>
            <DiameterAverage>6.2248269560128707E-07</DiameterAverage>
            <DiameterSD>3.2122616100357482E-08</DiameterSD>
            <Orientation>1.0854018166784045</Orientation>
         </FiberMeasurement>
      </Measurement>
      <Measurement>
         <ID>289</ID>
         <Type>F</Type>
         <ImageName>Image0004</ImageName>
         <FiberMeasurement>
            <DiameterAverage>2.8717315873616444E-06</DiameterAverage>
            <DiameterSD>6.0162544894456972E-07</DiameterSD>
            <Orientation>2.0933128508762504</Orientation>
         </FiberMeasurement>
      </Measurement>
      <Measurement>
         <ID>290</ID>
         <Type>F</Type>
         <ImageName>Image0004</ImageName>
         <FiberMeasurement>
            <DiameterAverage>1.7679862116567852E-06</DiameterAverage>
            <DiameterSD>1.0807132403218128E-07</DiameterSD>
            <Orientation>0.48614185035561869</Orientation>
         </FiberMeasurement>
      </Measurement>
      <Measurement>
         <ID>291</ID>
         <Type>F</Type>
         <ImageName>Image0004</ImageName>
         <FiberMeasurement>
            <DiameterAverage>2.7446913511562732E-06</DiameterAverage>
            <DiameterSD>1.4522174020224909E-06</DiameterSD>
            <Orientation>2.0971513754517721</Orientation>
         </FiberMeasurement>
      </Measurement>
      <Measurement>
         <ID>292</ID>
         <Type>F</Type>
         <ImageName>Image0004</ImageName>
         <FiberMeasurement>
            <DiameterAverage>2.2529714128669123E-06</DiameterAverage>
            <DiameterSD>1.1269488136335975E-06</DiameterSD>
            <Orientation>2.6200504861990948</Orientation>
         </FiberMeasurement>
      </Measurement>
      <Measurement>
         <ID>293</ID>
         <Type>F</Type>
         <ImageName>Image0004</ImageName>
         <FiberMeasurement>
            <DiameterAverage>2.050812623272585E-06</DiameterAverage>
            <DiameterSD>1.2031521579927518E-07</DiameterSD>
            <Orientation>2.9845400956336769</Orientation>
         </FiberMeasurement>
      </Measurement>
      <Measurement>
         <ID>294</ID>
         <Type>F</Type>
         <ImageName>Image0004</ImageName>
         <FiberMeasurement>
            <DiameterAverage>9.02153755582256E-07</DiameterAverage>
            <DiameterSD>4.346029357775634E-08</DiameterSD>
            <Orientation>3.0615766799959272</Orientation>
         </FiberMeasurement>
      </Measurement>
      <Measurement>
         <ID>295</ID>
         <Type>F</Type>
         <ImageName>Image0004</ImageName>
         <FiberMeasurement>
            <DiameterAverage>1.7562968238637441E-06</DiameterAverage>
            <DiameterSD>2.6305998522789091E-07</DiameterSD>
            <Orientation>0.29474225097695422</Orientation>
         </FiberMeasurement>
      </Measurement>
      <Measurement>
         <ID>296</ID>
         <Type>F</Type>
         <ImageName>Image0004</ImageName>
         <FiberMeasurement>
            <DiameterAverage>1.7202734396478023E-06</DiameterAverage>
            <DiameterSD>2.4934253581210985E-07</DiameterSD>
            <Orientation>0.87339162467713261</Orientation>
         </FiberMeasurement>
      </Measurement>
      <Measurement>
         <ID>297</ID>
         <Type>F</Type>
         <ImageName>Image0004</ImageName>
         <FiberMeasurement>
            <DiameterAverage>2.425487149515205E-06</DiameterAverage>
            <DiameterSD>6.0376067983153333E-07</DiameterSD>
            <Orientation>1.3066158886797339</Orientation>
         </FiberMeasurement>
      </Measurement>
      <Measurement>
         <ID>298</ID>
         <Type>F</Type>
         <ImageName>Image0004</ImageName>
         <FiberMeasurement>
            <DiameterAverage>1.1094210780855761E-06</DiameterAverage>
            <DiameterSD>1.8889079285774869E-07</DiameterSD>
            <Orientation>1.4578155349561921</Orientation>
         </FiberMeasurement>
      </Measurement>
      <Measurement>
         <ID>300</ID>
         <Type>F</Type>
         <ImageName>Image0004</ImageName>
         <FiberMeasurement>
            <DiameterAverage>1.6218467555406393E-06</DiameterAverage>
            <DiameterSD>4.2332542142614162E-07</DiameterSD>
            <Orientation>2.8428690243478041</Orientation>
         </FiberMeasurement>
      </Measurement>
      <Measurement>
         <ID>301</ID>
         <Type>F</Type>
         <ImageName>Image0004</ImageName>
         <FiberMeasurement>
            <DiameterAverage>1.9189937780409742E-06</DiameterAverage>
            <DiameterSD>8.0889319426818681E-08</DiameterSD>
            <Orientation>3.0226490414922664</Orientation>
         </FiberMeasurement>
      </Measurement>
      <Measurement>
         <ID>302</ID>
         <Type>F</Type>
         <ImageName>Image0004</ImageName>
         <FiberMeasurement>
            <DiameterAverage>2.2130501220988955E-06</DiameterAverage>
            <DiameterSD>2.8313032549869561E-07</DiameterSD>
            <Orientation>0.32330119163794058</Orientation>
         </FiberMeasurement>
      </Measurement>
      <Measurement>
         <ID>303</ID>
         <Type>F</Type>
         <ImageName>Image0004</ImageName>
         <FiberMeasurement>
            <DiameterAverage>1.984044831307797E-06</DiameterAverage>
            <DiameterSD>2.2500642189046069E-07</DiameterSD>
            <Orientation>2.67621825554358</Orientation>
         </FiberMeasurement>
      </Measurement>
      <Measurement>
         <ID>304</ID>
         <Type>F</Type>
         <ImageName>Image0004</ImageName>
         <FiberMeasurement>
            <DiameterAverage>1.4172908203572308E-06</DiameterAverage>
            <DiameterSD>1.1295674136145787E-07</DiameterSD>
            <Orientation>2.3902718915506043</Orientation>
         </FiberMeasurement>
      </Measurement>
      <Measurement>
         <ID>305</ID>
         <Type>F</Type>
         <ImageName>Image0004</ImageName>
         <FiberMeasurement>
            <DiameterAverage>2.099554054282409E-06</DiameterAverage>
            <DiameterSD>2.6382246409800074E-07</DiameterSD>
            <Orientation>2.8382917475434826</Orientation>
         </FiberMeasurement>
      </Measurement>
      <Measurement>
         <ID>306</ID>
         <Type>F</Type>
         <ImageName>Image0004</ImageName>
         <FiberMeasurement>
            <DiameterAverage>2.4489013860958495E-06</DiameterAverage>
            <DiameterSD>4.6443843344796463E-07</DiameterSD>
            <Orientation>0.79854122103124259</Orientation>
         </FiberMeasurement>
      </Measurement>
      <Measurement>
         <ID>307</ID>
         <Type>F</Type>
         <ImageName>Image0004</ImageName>
         <FiberMeasurement>
            <DiameterAverage>1.0280485632643315E-06</DiameterAverage>
            <DiameterSD>5.4050567551400465E-08</DiameterSD>
            <Orientation>0.78639848312332816</Orientation>
         </FiberMeasurement>
      </Measurement>
      <Measurement>
         <ID>308</ID>
         <Type>F</Type>
         <ImageName>Image0004</ImageName>
         <FiberMeasurement>
            <DiameterAverage>1.3620342883797144E-06</DiameterAverage>
            <DiameterSD>4.7693382524614463E-07</DiameterSD>
            <Orientation>2.1108790729651394</Orientation>
         </FiberMeasurement>
      </Measurement>
      <Measurement>
         <ID>309</ID>
         <Type>F</Type>
         <ImageName>Image0004</ImageName>
         <FiberMeasurement>
            <DiameterAverage>1.8710931712536831E-06</DiameterAverage>
            <DiameterSD>2.949998238565072E-08</DiameterSD>
            <Orientation>2.6793056979082062</Orientation>
         </FiberMeasurement>
      </Measurement>
      <Measurement>
         <ID>310</ID>
         <Type>F</Type>
         <ImageName>Image0004</ImageName>
         <FiberMeasurement>
            <DiameterAverage>1.8592350125027324E-06</DiameterAverage>
            <DiameterSD>4.5924094010021861E-07</DiameterSD>
            <Orientation>2.9506625542007163</Orientation>
         </FiberMeasurement>
      </Measurement>
      <Measurement>
         <ID>311</ID>
         <Type>F</Type>
         <ImageName>Image0004</ImageName>
         <FiberMeasurement>
            <DiameterAverage>1.5335017523501444E-06</DiameterAverage>
            <DiameterSD>2.4278561284970924E-07</DiameterSD>
            <Orientation>2.4849081065317753</Orientation>
         </FiberMeasurement>
      </Measurement>
      <Measurement>
         <ID>312</ID>
         <Type>F</Type>
         <ImageName>Image0004</ImageName>
         <FiberMeasurement>
            <DiameterAverage>8.0792821929998054E-07</DiameterAverage>
            <DiameterSD>1.2510854603221593E-07</DiameterSD>
            <Orientation>1.8359456168571098</Orientation>
         </FiberMeasurement>
      </Measurement>
      <Measurement>
         <ID>313</ID>
         <Type>F</Type>
         <ImageName>Image0004</ImageName>
         <FiberMeasurement>
            <DiameterAverage>2.3308996895635349E-06</DiameterAverage>
            <DiameterSD>1.2269167691995121E-06</DiameterSD>
            <Orientation>2.7978759944348908</Orientation>
         </FiberMeasurement>
      </Measurement>
      <Measurement>
         <ID>314</ID>
         <Type>F</Type>
         <ImageName>Image0004</ImageName>
         <FiberMeasurement>
            <DiameterAverage>1.6805122677039737E-06</DiameterAverage>
            <DiameterSD>1.7535584598013834E-07</DiameterSD>
            <Orientation>2.1436723301222109</Orientation>
         </FiberMeasurement>
      </Measurement>
      <Measurement>
         <ID>315</ID>
         <Type>F</Type>
         <ImageName>Image0004</ImageName>
         <FiberMeasurement>
            <DiameterAverage>2.1962668116687597E-06</DiameterAverage>
            <DiameterSD>3.8369751401753582E-07</DiameterSD>
            <Orientation>1.470127691379945</Orientation>
         </FiberMeasurement>
      </Measurement>
      <Measurement>
         <ID>316</ID>
         <Type>F</Type>
         <ImageName>Image0004</ImageName>
         <FiberMeasurement>
            <DiameterAverage>1.8588797593181094E-06</DiameterAverage>
            <DiameterSD>1.682118725362788E-07</DiameterSD>
            <Orientation>2.6731702808121947</Orientation>
         </FiberMeasurement>
      </Measurement>
      <Measurement>
         <ID>317</ID>
         <Type>F</Type>
         <ImageName>Image0004</ImageName>
         <FiberMeasurement>
            <DiameterAverage>1.7026033382547886E-06</DiameterAverage>
            <DiameterSD>2.6716196297247634E-07</DiameterSD>
            <Orientation>0.3333515451855818</Orientation>
         </FiberMeasurement>
      </Measurement>
      <Measurement>
         <ID>318</ID>
         <Type>F</Type>
         <ImageName>Image0004</ImageName>
         <FiberMeasurement>
            <DiameterAverage>1.9932906133925648E-06</DiameterAverage>
            <DiameterSD>2.2384790690342169E-07</DiameterSD>
            <Orientation>2.6591011045843467</Orientation>
         </FiberMeasurement>
      </Measurement>
      <Measurement>
         <ID>319</ID>
         <Type>F</Type>
         <ImageName>Image0004</ImageName>
         <FiberMeasurement>
            <DiameterAverage>2.808522320858921E-06</DiameterAverage>
            <DiameterSD>6.9233294453592229E-07</DiameterSD>
            <Orientation>2.1640501730818089</Orientation>
         </FiberMeasurement>
      </Measurement>
      <Measurement>
         <ID>320</ID>
         <Type>F</Type>
         <ImageName>Image0004</ImageName>
         <FiberMeasurement>
            <DiameterAverage>2.19819726119853E-06</DiameterAverage>
            <DiameterSD>3.6494335114725691E-07</DiameterSD>
            <Orientation>2.1717378231211768</Orientation>
         </FiberMeasurement>
      </Measurement>
      <Measurement>
         <ID>321</ID>
         <Type>F</Type>
         <ImageName>Image0004</ImageName>
         <FiberMeasurement>
            <DiameterAverage>1.8351606330128364E-06</DiameterAverage>
            <DiameterSD>2.0180401497511269E-07</DiameterSD>
            <Orientation>2.0903815849329517</Orientation>
         </FiberMeasurement>
      </Measurement>
      <Measurement>
         <ID>322</ID>
         <Type>F</Type>
         <ImageName>Image0004</ImageName>
         <FiberMeasurement>
            <DiameterAverage>1.3969273761658833E-06</DiameterAverage>
            <DiameterSD>2.5799249999002572E-07</DiameterSD>
            <Orientation>0.95670859434368261</Orientation>
         </FiberMeasurement>
      </Measurement>
      <Measurement>
         <ID>323</ID>
         <Type>F</Type>
         <ImageName>Image0004</ImageName>
         <FiberMeasurement>
            <DiameterAverage>3.2492639893370015E-06</DiameterAverage>
            <DiameterSD>1.7507602469511947E-07</DiameterSD>
            <Orientation>1.2108205512797758</Orientation>
         </FiberMeasurement>
      </Measurement>
      <Measurement>
         <ID>324</ID>
         <Type>F</Type>
         <ImageName>Image0004</ImageName>
         <FiberMeasurement>
            <DiameterAverage>6.9285119426291845E-07</DiameterAverage>
            <DiameterSD>2.3707068237356956E-08</DiameterSD>
            <Orientation>0.51077765461802216</Orientation>
         </FiberMeasurement>
      </Measurement>
      <Measurement>
         <ID>325</ID>
         <Type>F</Type>
         <ImageName>Image0004</ImageName>
         <FiberMeasurement>
            <DiameterAverage>8.6093163383551919E-07</DiameterAverage>
            <DiameterSD>1.0460200681155326E-07</DiameterSD>
            <Orientation>2.9719534024496035</Orientation>
         </FiberMeasurement>
      </Measurement>
      <Measurement>
         <ID>326</ID>
         <Type>F</Type>
         <ImageName>Image0004</ImageName>
         <FiberMeasurement>
            <DiameterAverage>1.1263448445774564E-06</DiameterAverage>
            <DiameterSD>3.7093791457406961E-07</DiameterSD>
            <Orientation>0.410689226568903</Orientation>
         </FiberMeasurement>
      </Measurement>
      <Measurement>
         <ID>327</ID>
         <Type>F</Type>
         <ImageName>Image0004</ImageName>
         <FiberMeasurement>
            <DiameterAverage>2.0172329044706728E-06</DiameterAverage>
            <DiameterSD>3.6777473942902672E-08</DiameterSD>
            <Orientation>3.0303862592003745</Orientation>
         </FiberMeasurement>
      </Measurement>
      <Measurement>
         <ID>328</ID>
         <Type>F</Type>
         <ImageName>Image0004</ImageName>
         <FiberMeasurement>
            <DiameterAverage>8.4108166080484493E-07</DiameterAverage>
            <DiameterSD>1.3953083930491389E-07</DiameterSD>
            <Orientation>1.288406279401962</Orientation>
         </FiberMeasurement>
      </Measurement>
      <Measurement>
         <ID>329</ID>
         <Type>F</Type>
         <ImageName>Image0004</ImageName>
         <FiberMeasurement>
            <DiameterAverage>2.28453447925661E-06</DiameterAverage>
            <DiameterSD>4.4118208460905314E-07</DiameterSD>
            <Orientation>2.4014047428744245</Orientation>
         </FiberMeasurement>
      </Measurement>
      <Measurement>
         <ID>330</ID>
         <Type>F</Type>
         <ImageName>Image0004</ImageName>
         <FiberMeasurement>
            <DiameterAverage>2.6835951713005222E-06</DiameterAverage>
            <DiameterSD>5.0089539089788716E-07</DiameterSD>
            <Orientation>1.9495325255328206</Orientation>
         </FiberMeasurement>
      </Measurement>
      <Measurement>
         <ID>331</ID>
         <Type>F</Type>
         <ImageName>Image0004</ImageName>
         <FiberMeasurement>
            <DiameterAverage>9.7178000098514552E-07</DiameterAverage>
            <DiameterSD>1.0628943954417949E-07</DiameterSD>
            <Orientation>2.0231702275180661</Orientation>
         </FiberMeasurement>
      </Measurement>
      <Measurement>
         <ID>332</ID>
         <Type>F</Type>
         <ImageName>Image0004</ImageName>
         <FiberMeasurement>
            <DiameterAverage>1.3558324361257761E-06</DiameterAverage>
            <DiameterSD>3.141196259022978E-07</DiameterSD>
            <Orientation>0.77129623314074636</Orientation>
         </FiberMeasurement>
      </Measurement>
      <Measurement>
         <ID>333</ID>
         <Type>F</Type>
         <ImageName>Image0004</ImageName>
         <FiberMeasurement>
            <DiameterAverage>1.2848970295723511E-06</DiameterAverage>
            <DiameterSD>3.0142569653882468E-08</DiameterSD>
            <Orientation>2.3796525429126891</Orientation>
         </FiberMeasurement>
      </Measurement>
      <Measurement>
         <ID>334</ID>
         <Type>F</Type>
         <ImageName>Image0004</ImageName>
         <FiberMeasurement>
            <DiameterAverage>2.2716105674345604E-06</DiameterAverage>
            <DiameterSD>5.4010129499334323E-08</DiameterSD>
            <Orientation>1.5075649524552031</Orientation>
         </FiberMeasurement>
      </Measurement>
      <Measurement>
         <ID>335</ID>
         <Type>F</Type>
         <ImageName>Image0004</ImageName>
         <FiberMeasurement>
            <DiameterAverage>1.3531037011174392E-06</DiameterAverage>
            <DiameterSD>2.9556301155086323E-08</DiameterSD>
            <Orientation>2.3616448643794548</Orientation>
         </FiberMeasurement>
      </Measurement>
      <Measurement>
         <ID>336</ID>
         <Type>F</Type>
         <ImageName>Image0004</ImageName>
         <FiberMeasurement>
            <DiameterAverage>1.4703157771861335E-06</DiameterAverage>
            <DiameterSD>2.952118416139602E-07</DiameterSD>
            <Orientation>2.410660563729448</Orientation>
         </FiberMeasurement>
      </Measurement>
      <Measurement>
         <ID>338</ID>
         <Type>F</Type>
         <ImageName>Image0004</ImageName>
         <FiberMeasurement>
            <DiameterAverage>1.8269665599771382E-06</DiameterAverage>
            <DiameterSD>8.816128996956621E-08</DiameterSD>
            <Orientation>2.623830023350239</Orientation>
         </FiberMeasurement>
      </Measurement>
      <Measurement>
         <ID>339</ID>
         <Type>F</Type>
         <ImageName>Image0004</ImageName>
         <FiberMeasurement>
            <DiameterAverage>1.4726667821846687E-06</DiameterAverage>
            <DiameterSD>1.0991189249277215E-07</DiameterSD>
            <Orientation>1.2666233455773346</Orientation>
         </FiberMeasurement>
      </Measurement>
      <Measurement>
         <ID>340</ID>
         <Type>F</Type>
         <ImageName>Image0004</ImageName>
         <FiberMeasurement>
            <DiameterAverage>2.6341128648257034E-06</DiameterAverage>
            <DiameterSD>4.4006971560552736E-07</DiameterSD>
            <Orientation>1.4659748683835658</Orientation>
         </FiberMeasurement>
      </Measurement>
      <Measurement>
         <ID>341</ID>
         <Type>F</Type>
         <ImageName>Image0004</ImageName>
         <FiberMeasurement>
            <DiameterAverage>2.0394532849787314E-06</DiameterAverage>
            <DiameterSD>2.1387329976757607E-07</DiameterSD>
            <Orientation>2.8515821841967925</Orientation>
         </FiberMeasurement>
      </Measurement>
      <Measurement>
         <ID>342</ID>
         <Type>F</Type>
         <ImageName>Image0004</ImageName>
         <FiberMeasurement>
            <DiameterAverage>1.6243474664867211E-06</DiameterAverage>
            <DiameterSD>4.3738635639512164E-07</DiameterSD>
            <Orientation>0.40135206896107861</Orientation>
         </FiberMeasurement>
      </Measurement>
      <Measurement>
         <ID>343</ID>
         <Type>F</Type>
         <ImageName>Image0004</ImageName>
         <FiberMeasurement>
            <DiameterAverage>1.9229512050434985E-06</DiameterAverage>
            <DiameterSD>1.2420518131217781E-06</DiameterSD>
            <Orientation>0.61077163473759744</Orientation>
         </FiberMeasurement>
      </Measurement>
      <Measurement>
         <ID>344</ID>
         <Type>F</Type>
         <ImageName>Image0004</ImageName>
         <FiberMeasurement>
            <DiameterAverage>1.3305699156020685E-06</DiameterAverage>
            <DiameterSD>1.2750455945663927E-07</DiameterSD>
            <Orientation>2.4597529328286973</Orientation>
         </FiberMeasurement>
      </Measurement>
      <Measurement>
         <ID>345</ID>
         <Type>F</Type>
         <ImageName>Image0004</ImageName>
         <FiberMeasurement>
            <DiameterAverage>2.7231279355054407E-06</DiameterAverage>
            <DiameterSD>1.3529103525241513E-06</DiameterSD>
            <Orientation>1.1461347952267147</Orientation>
         </FiberMeasurement>
      </Measurement>
      <Measurement>
         <ID>346</ID>
         <Type>F</Type>
         <ImageName>Image0004</ImageName>
         <FiberMeasurement>
            <DiameterAverage>7.3823469905121125E-07</DiameterAverage>
            <DiameterSD>2.7130412964642431E-08</DiameterSD>
            <Orientation>0.29823790230682579</Orientation>
         </FiberMeasurement>
      </Measurement>
      <Measurement>
         <ID>347</ID>
         <Type>F</Type>
         <ImageName>Image0004</ImageName>
         <FiberMeasurement>
            <DiameterAverage>1.5823677724385031E-06</DiameterAverage>
            <DiameterSD>1.3903520848062898E-07</DiameterSD>
            <Orientation>1.9440532922784841</Orientation>
         </FiberMeasurement>
      </Measurement>
      <Measurement>
         <ID>348</ID>
         <Type>F</Type>
         <ImageName>Image0004</ImageName>
         <FiberMeasurement>
            <DiameterAverage>8.39220461939468E-07</DiameterAverage>
            <DiameterSD>3.8751035283696376E-08</DiameterSD>
            <Orientation>3.0325553455416663</Orientation>
         </FiberMeasurement>
      </Measurement>
      <Measurement>
         <ID>349</ID>
         <Type>F</Type>
         <ImageName>Image0004</ImageName>
         <FiberMeasurement>
            <DiameterAverage>1.459782309173681E-06</DiameterAverage>
            <DiameterSD>2.7741040211785333E-07</DiameterSD>
            <Orientation>0.63127208618795594</Orientation>
         </FiberMeasurement>
      </Measurement>
      <Measurement>
         <ID>350</ID>
         <Type>F</Type>
         <ImageName>Image0004</ImageName>
         <FiberMeasurement>
            <DiameterAverage>1.6722720147159283E-06</DiameterAverage>
            <DiameterSD>3.410673744357269E-07</DiameterSD>
            <Orientation>0.7253312055493677</Orientation>
         </FiberMeasurement>
      </Measurement>
      <Measurement>
         <ID>351</ID>
         <Type>F</Type>
         <ImageName>Image0004</ImageName>
         <FiberMeasurement>
            <DiameterAverage>1.3691973771307316E-06</DiameterAverage>
            <DiameterSD>2.6106038302140611E-07</DiameterSD>
            <Orientation>0.8347945802562694</Orientation>
         </FiberMeasurement>
      </Measurement>
      <Measurement>
         <ID>352</ID>
         <Type>F</Type>
         <ImageName>Image0004</ImageName>
         <FiberMeasurement>
            <DiameterAverage>1.6411716414709008E-06</DiameterAverage>
            <DiameterSD>7.9623415254219966E-08</DiameterSD>
            <Orientation>2.9951490372120042</Orientation>
         </FiberMeasurement>
      </Measurement>
      <Measurement>
         <ID>353</ID>
         <Type>F</Type>
         <ImageName>Image0004</ImageName>
         <FiberMeasurement>
            <DiameterAverage>2.0086005979922822E-06</DiameterAverage>
            <DiameterSD>5.2972059310408144E-07</DiameterSD>
            <Orientation>1.5486561568815884</Orientation>
         </FiberMeasurement>
      </Measurement>
      <Measurement>
         <ID>354</ID>
         <Type>F</Type>
         <ImageName>Image0004</ImageName>
         <FiberMeasurement>
            <DiameterAverage>7.9637896262564557E-07</DiameterAverage>
            <DiameterSD>5.2722418410989546E-08</DiameterSD>
            <Orientation>2.4015139368153768</Orientation>
         </FiberMeasurement>
      </Measurement>
      <Measurement>
         <ID>355</ID>
         <Type>F</Type>
         <ImageName>Image0004</ImageName>
         <FiberMeasurement>
            <DiameterAverage>1.7132940463422305E-06</DiameterAverage>
            <DiameterSD>4.5641304462646993E-07</DiameterSD>
            <Orientation>0.53680955264654828</Orientation>
         </FiberMeasurement>
      </Measurement>
      <Measurement>
         <ID>356</ID>
         <Type>F</Type>
         <ImageName>Image0004</ImageName>
         <FiberMeasurement>
            <DiameterAverage>1.277299702316572E-06</DiameterAverage>
            <DiameterSD>2.159384023136565E-07</DiameterSD>
            <Orientation>1.1152359230970714</Orientation>
         </FiberMeasurement>
      </Measurement>
      <Measurement>
         <ID>357</ID>
         <Type>F</Type>
         <ImageName>Image0004</ImageName>
         <FiberMeasurement>
            <DiameterAverage>1.8411815824552361E-06</DiameterAverage>
            <DiameterSD>4.4443567095857574E-07</DiameterSD>
            <Orientation>2.7944216403961226</Orientation>
         </FiberMeasurement>
      </Measurement>
      <Measurement>
         <ID>359</ID>
         <Type>F</Type>
         <ImageName>Image0004</ImageName>
         <FiberMeasurement>
            <DiameterAverage>4.0156796712033972E-07</DiameterAverage>
            <DiameterSD>6.0317563295819283E-09</DiameterSD>
            <Orientation>1.7678289125444617</Orientation>
         </FiberMeasurement>
      </Measurement>
      <Measurement>
         <ID>360</ID>
         <Type>F</Type>
         <ImageName>Image0004</ImageName>
         <FiberMeasurement>
            <DiameterAverage>2.0255914648433429E-06</DiameterAverage>
            <DiameterSD>2.1028405170837969E-07</DiameterSD>
            <Orientation>0.26083219858408724</Orientation>
         </FiberMeasurement>
      </Measurement>
      <Measurement>
         <ID>361</ID>
         <Type>F</Type>
         <ImageName>Image0004</ImageName>
         <FiberMeasurement>
            <DiameterAverage>8.3492544905946048E-07</DiameterAverage>
            <DiameterSD>7.173570011302519E-08</DiameterSD>
            <Orientation>2.6190582874623711</Orientation>
         </FiberMeasurement>
      </Measurement>
      <Measurement>
         <ID>362</ID>
         <Type>F</Type>
         <ImageName>Image0004</ImageName>
         <FiberMeasurement>
            <DiameterAverage>1.0372134009824078E-06</DiameterAverage>
            <DiameterSD>2.9217232642971879E-07</DiameterSD>
            <Orientation>0.961550522771132</Orientation>
         </FiberMeasurement>
      </Measurement>
      <Measurement>
         <ID>363</ID>
         <Type>F</Type>
         <ImageName>Image0004</ImageName>
         <FiberMeasurement>
            <DiameterAverage>2.0093168737592398E-06</DiameterAverage>
            <DiameterSD>5.179247510140681E-07</DiameterSD>
            <Orientation>1.162689123966365</Orientation>
         </FiberMeasurement>
      </Measurement>
      <Measurement>
         <ID>364</ID>
         <Type>F</Type>
         <ImageName>Image0004</ImageName>
         <FiberMeasurement>
            <DiameterAverage>1.0186392019177882E-06</DiameterAverage>
            <DiameterSD>1.70822129491152E-07</DiameterSD>
            <Orientation>0.32354830006508506</Orientation>
         </FiberMeasurement>
      </Measurement>
      <Measurement>
         <ID>365</ID>
         <Type>F</Type>
         <ImageName>Image0004</ImageName>
         <FiberMeasurement>
            <DiameterAverage>7.4550934426028625E-07</DiameterAverage>
            <DiameterSD>1.46830949227814E-07</DiameterSD>
            <Orientation>0.27677721596948573</Orientation>
         </FiberMeasurement>
      </Measurement>
      <Measurement>
         <ID>366</ID>
         <Type>F</Type>
         <ImageName>Image0004</ImageName>
         <FiberMeasurement>
            <DiameterAverage>1.90923453458252E-06</DiameterAverage>
            <DiameterSD>2.3469215032049168E-07</DiameterSD>
            <Orientation>0.078884337152826015</Orientation>
         </FiberMeasurement>
      </Measurement>
      <Measurement>
         <ID>367</ID>
         <Type>F</Type>
         <ImageName>Image0004</ImageName>
         <FiberMeasurement>
            <DiameterAverage>1.1964113331351795E-06</DiameterAverage>
            <DiameterSD>1.3403196400443368E-07</DiameterSD>
            <Orientation>1.0221542253833937</Orientation>
         </FiberMeasurement>
      </Measurement>
      <Measurement>
         <ID>368</ID>
         <Type>F</Type>
         <ImageName>Image0004</ImageName>
         <FiberMeasurement>
            <DiameterAverage>1.7471676630661421E-06</DiameterAverage>
            <DiameterSD>5.7414437591491488E-07</DiameterSD>
            <Orientation>1.7804553524328861</Orientation>
         </FiberMeasurement>
      </Measurement>
      <Measurement>
         <ID>369</ID>
         <Type>F</Type>
         <ImageName>Image0004</ImageName>
         <FiberMeasurement>
            <DiameterAverage>1.3446621926507897E-06</DiameterAverage>
            <DiameterSD>9.2690045083606489E-08</DiameterSD>
            <Orientation>2.3691362222280934</Orientation>
         </FiberMeasurement>
      </Measurement>
      <Measurement>
         <ID>370</ID>
         <Type>F</Type>
         <ImageName>Image0004</ImageName>
         <FiberMeasurement>
            <DiameterAverage>1.657873053940279E-06</DiameterAverage>
            <DiameterSD>9.4148461829694019E-08</DiameterSD>
            <Orientation>2.61980378465505</Orientation>
         </FiberMeasurement>
      </Measurement>
      <Measurement>
         <ID>371</ID>
         <Type>F</Type>
         <ImageName>Image0004</ImageName>
         <FiberMeasurement>
            <DiameterAverage>1.9486502434903178E-06</DiameterAverage>
            <DiameterSD>1.1659300064648955E-07</DiameterSD>
            <Orientation>3.1241902539048132</Orientation>
         </FiberMeasurement>
      </Measurement>
      <Measurement>
         <ID>372</ID>
         <Type>F</Type>
         <ImageName>Image0004</ImageName>
         <FiberMeasurement>
            <DiameterAverage>1.738597210908633E-06</DiameterAverage>
            <DiameterSD>4.7844597589362881E-08</DiameterSD>
            <Orientation>0.38065664763496165</Orientation>
         </FiberMeasurement>
      </Measurement>
      <Measurement>
         <ID>373</ID>
         <Type>F</Type>
         <ImageName>Image0004</ImageName>
         <FiberMeasurement>
            <DiameterAverage>1.7218497185139484E-06</DiameterAverage>
            <DiameterSD>5.0991135127914719E-07</DiameterSD>
            <Orientation>0.2462899603494573</Orientation>
         </FiberMeasurement>
      </Measurement>
      <Measurement>
         <ID>374</ID>
         <Type>F</Type>
         <ImageName>Image0004</ImageName>
         <FiberMeasurement>
            <DiameterAverage>2.450594774393123E-06</DiameterAverage>
            <DiameterSD>8.846540593524168E-08</DiameterSD>
            <Orientation>2.1874054441500319</Orientation>
         </FiberMeasurement>
      </Measurement>
      <Measurement>
         <ID>375</ID>
         <Type>F</Type>
         <ImageName>Image0004</ImageName>
         <FiberMeasurement>
            <DiameterAverage>1.8705241516478383E-06</DiameterAverage>
            <DiameterSD>1.3172342325773783E-07</DiameterSD>
            <Orientation>0.84952989552952707</Orientation>
         </FiberMeasurement>
      </Measurement>
      <Measurement>
         <ID>376</ID>
         <Type>F</Type>
         <ImageName>Image0004</ImageName>
         <FiberMeasurement>
            <DiameterAverage>1.3558872519768857E-06</DiameterAverage>
            <DiameterSD>2.5091089688281554E-08</DiameterSD>
            <Orientation>0.49788216551345044</Orientation>
         </FiberMeasurement>
      </Measurement>
      <Measurement>
         <ID>377</ID>
         <Type>F</Type>
         <ImageName>Image0004</ImageName>
         <FiberMeasurement>
            <DiameterAverage>1.8535999176179225E-06</DiameterAverage>
            <DiameterSD>7.4221726899018514E-07</DiameterSD>
            <Orientation>1.8001738423928055</Orientation>
         </FiberMeasurement>
      </Measurement>
      <Measurement>
         <ID>378</ID>
         <Type>F</Type>
         <ImageName>Image0004</ImageName>
         <FiberMeasurement>
            <DiameterAverage>1.2081058232714E-06</DiameterAverage>
            <DiameterSD>1.6357814267830107E-07</DiameterSD>
            <Orientation>0.07730075525558909</Orientation>
         </FiberMeasurement>
      </Measurement>
      <Measurement>
         <ID>379</ID>
         <Type>F</Type>
         <ImageName>Image0004</ImageName>
         <FiberMeasurement>
            <DiameterAverage>1.9257457140226408E-06</DiameterAverage>
            <DiameterSD>9.9001468332502563E-08</DiameterSD>
            <Orientation>2.0530873484300054</Orientation>
         </FiberMeasurement>
      </Measurement>
      <Measurement>
         <ID>380</ID>
         <Type>F</Type>
         <ImageName>Image0004</ImageName>
         <FiberMeasurement>
            <DiameterAverage>1.277299702316572E-06</DiameterAverage>
            <DiameterSD>2.159384023136565E-07</DiameterSD>
            <Orientation>1.1152359230970714</Orientation>
         </FiberMeasurement>
      </Measurement>
      <Measurement>
         <ID>381</ID>
         <Type>F</Type>
         <ImageName>Image0004</ImageName>
         <FiberMeasurement>
            <DiameterAverage>1.4609286698724041E-06</DiameterAverage>
            <DiameterSD>6.5566736650262815E-08</DiameterSD>
            <Orientation>2.6332510051485563</Orientation>
         </FiberMeasurement>
      </Measurement>
      <Measurement>
         <ID>382</ID>
         <Type>F</Type>
         <ImageName>Image0004</ImageName>
         <FiberMeasurement>
            <DiameterAverage>1.9679053388616632E-06</DiameterAverage>
            <DiameterSD>1.205106036188554E-07</DiameterSD>
            <Orientation>2.0227478312627589</Orientation>
         </FiberMeasurement>
      </Measurement>
      <Measurement>
         <ID>383</ID>
         <Type>F</Type>
         <ImageName>Image0004</ImageName>
         <FiberMeasurement>
            <DiameterAverage>1.1400839008362821E-06</DiameterAverage>
            <DiameterSD>2.4141487470593286E-07</DiameterSD>
            <Orientation>0.1669170336429851</Orientation>
         </FiberMeasurement>
      </Measurement>
      <Measurement>
         <ID>384</ID>
         <Type>F</Type>
         <ImageName>Image0004</ImageName>
         <FiberMeasurement>
            <DiameterAverage>1.9935641964722103E-06</DiameterAverage>
            <DiameterSD>4.4813691769825541E-08</DiameterSD>
            <Orientation>2.9731552049368872</Orientation>
         </FiberMeasurement>
      </Measurement>
      <Measurement>
         <ID>385</ID>
         <Type>F</Type>
         <ImageName>Image0004</ImageName>
         <FiberMeasurement>
            <DiameterAverage>1.8058985573545609E-06</DiameterAverage>
            <DiameterSD>1.5483501611766188E-07</DiameterSD>
            <Orientation>0.90077035415086582</Orientation>
         </FiberMeasurement>
      </Measurement>
      <Measurement>
         <ID>386</ID>
         <Type>F</Type>
         <ImageName>Image0004</ImageName>
         <FiberMeasurement>
            <DiameterAverage>2.0777531790280418E-06</DiameterAverage>
            <DiameterSD>9.2210606482002361E-07</DiameterSD>
            <Orientation>1.7482374722767808</Orientation>
         </FiberMeasurement>
      </Measurement>
      <Measurement>
         <ID>387</ID>
         <Type>F</Type>
         <ImageName>Image0004</ImageName>
         <FiberMeasurement>
            <DiameterAverage>6.9774532953485526E-07</DiameterAverage>
            <DiameterSD>3.8334863745046738E-08</DiameterSD>
            <Orientation>3.0556219290008024</Orientation>
         </FiberMeasurement>
      </Measurement>
      <Measurement>
         <ID>388</ID>
         <Type>F</Type>
         <ImageName>Image0004</ImageName>
         <FiberMeasurement>
            <DiameterAverage>1.3547114871530883E-06</DiameterAverage>
            <DiameterSD>7.8510528322223829E-08</DiameterSD>
            <Orientation>0.567372571324935</Orientation>
         </FiberMeasurement>
      </Measurement>
      <Measurement>
         <ID>389</ID>
         <Type>F</Type>
         <ImageName>Image0004</ImageName>
         <FiberMeasurement>
            <DiameterAverage>1.8943844205060785E-06</DiameterAverage>
            <DiameterSD>8.2340001778359922E-08</DiameterSD>
            <Orientation>1.9852509216052856</Orientation>
         </FiberMeasurement>
      </Measurement>
      <Measurement>
         <ID>390</ID>
         <Type>F</Type>
         <ImageName>Image0004</ImageName>
         <FiberMeasurement>
            <DiameterAverage>1.7262234393753348E-06</DiameterAverage>
            <DiameterSD>5.7775525325026995E-08</DiameterSD>
            <Orientation>1.7114074130238148</Orientation>
         </FiberMeasurement>
      </Measurement>
      <Measurement>
         <ID>391</ID>
         <Type>F</Type>
         <ImageName>Image0004</ImageName>
         <FiberMeasurement>
            <DiameterAverage>1.0079207329666172E-06</DiameterAverage>
            <DiameterSD>3.0243012591596657E-07</DiameterSD>
            <Orientation>1.0139876306747486</Orientation>
         </FiberMeasurement>
      </Measurement>
      <Measurement>
         <ID>392</ID>
         <Type>F</Type>
         <ImageName>Image0004</ImageName>
         <FiberMeasurement>
            <DiameterAverage>2.6966237945108365E-06</DiameterAverage>
            <DiameterSD>3.6221129488144546E-07</DiameterSD>
            <Orientation>0.58482957092140486</Orientation>
         </FiberMeasurement>
      </Measurement>
      <Measurement>
         <ID>393</ID>
         <Type>F</Type>
         <ImageName>Image0004</ImageName>
         <FiberMeasurement>
            <DiameterAverage>9.3744393263714383E-07</DiameterAverage>
            <DiameterSD>1.7755165501837148E-07</DiameterSD>
            <Orientation>2.8514770592360863</Orientation>
         </FiberMeasurement>
      </Measurement>
      <Measurement>
         <ID>394</ID>
         <Type>F</Type>
         <ImageName>Image0004</ImageName>
         <FiberMeasurement>
            <DiameterAverage>1.0980845598896977E-06</DiameterAverage>
            <DiameterSD>5.0435979225523891E-08</DiameterSD>
            <Orientation>1.0739915853749646</Orientation>
         </FiberMeasurement>
      </Measurement>
      <Measurement>
         <ID>395</ID>
         <Type>F</Type>
         <ImageName>Image0004</ImageName>
         <FiberMeasurement>
            <DiameterAverage>6.73063024554841E-07</DiameterAverage>
            <DiameterSD>3.2212841114064976E-07</DiameterSD>
            <Orientation>1.0826105898654024</Orientation>
         </FiberMeasurement>
      </Measurement>
      <Measurement>
         <ID>396</ID>
         <Type>F</Type>
         <ImageName>Image0004</ImageName>
         <FiberMeasurement>
            <DiameterAverage>1.6225066482914277E-06</DiameterAverage>
            <DiameterSD>1.1162395986347348E-07</DiameterSD>
            <Orientation>1.4753826733746853</Orientation>
         </FiberMeasurement>
      </Measurement>
      <Measurement>
         <ID>397</ID>
         <Type>F</Type>
         <ImageName>Image0004</ImageName>
         <FiberMeasurement>
            <DiameterAverage>1.7680403654247989E-06</DiameterAverage>
            <DiameterSD>9.6087120590195144E-08</DiameterSD>
            <Orientation>2.003857811003865</Orientation>
         </FiberMeasurement>
      </Measurement>
      <Measurement>
         <ID>398</ID>
         <Type>F</Type>
         <ImageName>Image0004</ImageName>
         <FiberMeasurement>
            <DiameterAverage>2.9374384904778254E-06</DiameterAverage>
            <DiameterSD>3.6418917969117774E-07</DiameterSD>
            <Orientation>1.1329855904454618</Orientation>
         </FiberMeasurement>
      </Measurement>
      <Measurement>
         <ID>399</ID>
         <Type>F</Type>
         <ImageName>Image0004</ImageName>
         <FiberMeasurement>
            <DiameterAverage>2.0820264372762549E-06</DiameterAverage>
            <DiameterSD>5.7593141851636294E-07</DiameterSD>
            <Orientation>2.1779564767983421</Orientation>
         </FiberMeasurement>
      </Measurement>
      <Measurement>
         <ID>400</ID>
         <Type>F</Type>
         <ImageName>Image0004</ImageName>
         <FiberMeasurement>
            <DiameterAverage>2.5352985683610766E-06</DiameterAverage>
            <DiameterSD>3.5240887810051546E-07</DiameterSD>
            <Orientation>1.03250628378532</Orientation>
         </FiberMeasurement>
      </Measurement>
      <Measurement>
         <ID>401</ID>
         <Type>F</Type>
         <ImageName>Image0004</ImageName>
         <FiberMeasurement>
            <DiameterAverage>9.41275575431966E-07</DiameterAverage>
            <DiameterSD>9.3286402318630456E-08</DiameterSD>
            <Orientation>0.35326979365877442</Orientation>
         </FiberMeasurement>
      </Measurement>
      <Measurement>
         <ID>402</ID>
         <Type>F</Type>
         <ImageName>Image0004</ImageName>
         <FiberMeasurement>
            <DiameterAverage>1.8187208205645597E-06</DiameterAverage>
            <DiameterSD>4.6799228578140169E-08</DiameterSD>
            <Orientation>2.8862725481983489</Orientation>
         </FiberMeasurement>
      </Measurement>
      <Measurement>
         <ID>403</ID>
         <Type>F</Type>
         <ImageName>Image0004</ImageName>
         <FiberMeasurement>
            <DiameterAverage>1.277299702316572E-06</DiameterAverage>
            <DiameterSD>2.159384023136565E-07</DiameterSD>
            <Orientation>1.1152359230970714</Orientation>
         </FiberMeasurement>
      </Measurement>
      <Measurement>
         <ID>404</ID>
         <Type>F</Type>
         <ImageName>Image0004</ImageName>
         <FiberMeasurement>
            <DiameterAverage>1.4178521279599209E-06</DiameterAverage>
            <DiameterSD>2.0653145947614936E-07</DiameterSD>
            <Orientation>1.4137850465316324</Orientation>
         </FiberMeasurement>
      </Measurement>
      <Measurement>
         <ID>405</ID>
         <Type>F</Type>
         <ImageName>Image0004</ImageName>
         <FiberMeasurement>
            <DiameterAverage>1.0986543248579854E-06</DiameterAverage>
            <DiameterSD>4.0644106316104805E-08</DiameterSD>
            <Orientation>3.1074801767345059</Orientation>
         </FiberMeasurement>
      </Measurement>
      <Measurement>
         <ID>406</ID>
         <Type>F</Type>
         <ImageName>Image0004</ImageName>
         <FiberMeasurement>
            <DiameterAverage>1.4090004444140218E-06</DiameterAverage>
            <DiameterSD>1.119035338234635E-07</DiameterSD>
            <Orientation>2.3898829488993236</Orientation>
         </FiberMeasurement>
      </Measurement>
      <Measurement>
         <ID>407</ID>
         <Type>F</Type>
         <ImageName>Image0004</ImageName>
         <FiberMeasurement>
            <DiameterAverage>1.7406964431300776E-06</DiameterAverage>
            <DiameterSD>5.673648275325391E-07</DiameterSD>
            <Orientation>2.1922925825827493</Orientation>
         </FiberMeasurement>
      </Measurement>
      <Measurement>
         <ID>408</ID>
         <Type>F</Type>
         <ImageName>Image0004</ImageName>
         <FiberMeasurement>
            <DiameterAverage>7.9517515418523584E-07</DiameterAverage>
            <DiameterSD>6.004541034115419E-08</DiameterSD>
            <Orientation>1.0838286105906703</Orientation>
         </FiberMeasurement>
      </Measurement>
      <Measurement>
         <ID>409</ID>
         <Type>F</Type>
         <ImageName>Image0004</ImageName>
         <FiberMeasurement>
            <DiameterAverage>1.6532827981476385E-06</DiameterAverage>
            <DiameterSD>7.6425359665179066E-08</DiameterSD>
            <Orientation>2.7564751055082506</Orientation>
         </FiberMeasurement>
      </Measurement>
      <Measurement>
         <ID>410</ID>
         <Type>F</Type>
         <ImageName>Image0004</ImageName>
         <FiberMeasurement>
            <DiameterAverage>1.0338773481164176E-06</DiameterAverage>
            <DiameterSD>1.6311364526741521E-07</DiameterSD>
            <Orientation>2.1411728216314163</Orientation>
         </FiberMeasurement>
      </Measurement>
      <Measurement>
         <ID>411</ID>
         <Type>F</Type>
         <ImageName>Image0004</ImageName>
         <FiberMeasurement>
            <DiameterAverage>1.4811510439972007E-06</DiameterAverage>
            <DiameterSD>2.9051833046363763E-07</DiameterSD>
            <Orientation>0.615966109877788</Orientation>
         </FiberMeasurement>
      </Measurement>
      <Measurement>
         <ID>412</ID>
         <Type>F</Type>
         <ImageName>Image0004</ImageName>
         <FiberMeasurement>
            <DiameterAverage>1.8068792988020192E-06</DiameterAverage>
            <DiameterSD>5.420447027853643E-07</DiameterSD>
            <Orientation>0.6226213554668667</Orientation>
         </FiberMeasurement>
      </Measurement>
      <Measurement>
         <ID>413</ID>
         <Type>F</Type>
         <ImageName>Image0004</ImageName>
         <FiberMeasurement>
            <DiameterAverage>1.4449775750757565E-06</DiameterAverage>
            <DiameterSD>5.4787119341808169E-08</DiameterSD>
            <Orientation>0.59708147918670007</Orientation>
         </FiberMeasurement>
      </Measurement>
      <Measurement>
         <ID>414</ID>
         <Type>F</Type>
         <ImageName>Image0004</ImageName>
         <FiberMeasurement>
            <DiameterAverage>1.3941274877940898E-06</DiameterAverage>
            <DiameterSD>3.2707697828054165E-08</DiameterSD>
            <Orientation>0.12300328394621306</Orientation>
         </FiberMeasurement>
      </Measurement>
      <Measurement>
         <ID>415</ID>
         <Type>F</Type>
         <ImageName>Image0004</ImageName>
         <FiberMeasurement>
            <DiameterAverage>2.5266401547728861E-06</DiameterAverage>
            <DiameterSD>1.1678937670866974E-06</DiameterSD>
            <Orientation>0.66387101004912941</Orientation>
         </FiberMeasurement>
      </Measurement>
      <Measurement>
         <ID>416</ID>
         <Type>F</Type>
         <ImageName>Image0004</ImageName>
         <FiberMeasurement>
            <DiameterAverage>1.6087322889811523E-06</DiameterAverage>
            <DiameterSD>5.0543240781603608E-07</DiameterSD>
            <Orientation>0.37325773304424492</Orientation>
         </FiberMeasurement>
      </Measurement>
      <Measurement>
         <ID>417</ID>
         <Type>F</Type>
         <ImageName>Image0004</ImageName>
         <FiberMeasurement>
            <DiameterAverage>1.6234845075760892E-06</DiameterAverage>
            <DiameterSD>2.9023868738487317E-07</DiameterSD>
            <Orientation>2.4742895962248395</Orientation>
         </FiberMeasurement>
      </Measurement>
      <Measurement>
         <ID>418</ID>
         <Type>F</Type>
         <ImageName>Image0004</ImageName>
         <FiberMeasurement>
            <DiameterAverage>2.1679917660504211E-06</DiameterAverage>
            <DiameterSD>1.6626597157263751E-07</DiameterSD>
            <Orientation>2.6005510254629014</Orientation>
         </FiberMeasurement>
      </Measurement>
      <Measurement>
         <ID>419</ID>
         <Type>F</Type>
         <ImageName>Image0004</ImageName>
         <FiberMeasurement>
            <DiameterAverage>2.0663433989565074E-06</DiameterAverage>
            <DiameterSD>5.5186007167872492E-07</DiameterSD>
            <Orientation>1.0463451651575297</Orientation>
         </FiberMeasurement>
      </Measurement>
      <Measurement>
         <ID>420</ID>
         <Type>F</Type>
         <ImageName>Image0004</ImageName>
         <FiberMeasurement>
            <DiameterAverage>1.9860264646554616E-06</DiameterAverage>
            <DiameterSD>1.2455241915039134E-07</DiameterSD>
            <Orientation>1.183883818647089</Orientation>
         </FiberMeasurement>
      </Measurement>
      <Measurement>
         <ID>421</ID>
         <Type>F</Type>
         <ImageName>Image0004</ImageName>
         <FiberMeasurement>
            <DiameterAverage>2.9516429357054906E-06</DiameterAverage>
            <DiameterSD>4.8153840911673179E-07</DiameterSD>
            <Orientation>0.35181230083200515</Orientation>
         </FiberMeasurement>
      </Measurement>
      <Measurement>
         <ID>422</ID>
         <Type>F</Type>
         <ImageName>Image0004</ImageName>
         <FiberMeasurement>
            <DiameterAverage>9.9082135228002661E-07</DiameterAverage>
            <DiameterSD>3.1773049405514456E-07</DiameterSD>
            <Orientation>0.92333096677102666</Orientation>
         </FiberMeasurement>
      </Measurement>
      <Measurement>
         <ID>423</ID>
         <Type>F</Type>
         <ImageName>Image0004</ImageName>
         <FiberMeasurement>
            <DiameterAverage>1.7392288904609687E-06</DiameterAverage>
            <DiameterSD>3.3045916868729481E-08</DiameterSD>
            <Orientation>2.6880563627028407</Orientation>
         </FiberMeasurement>
      </Measurement>
      <Measurement>
         <ID>425</ID>
         <Type>F</Type>
         <ImageName>Image0004</ImageName>
         <FiberMeasurement>
            <DiameterAverage>2.41784557160736E-06</DiameterAverage>
            <DiameterSD>9.5271906345727255E-08</DiameterSD>
            <Orientation>2.2444117923406059</Orientation>
         </FiberMeasurement>
      </Measurement>
      <Measurement>
         <ID>426</ID>
         <Type>F</Type>
         <ImageName>Image0004</ImageName>
         <FiberMeasurement>
            <DiameterAverage>2.2784544722970327E-06</DiameterAverage>
            <DiameterSD>2.8086569561836973E-07</DiameterSD>
            <Orientation>2.0141603112715121</Orientation>
         </FiberMeasurement>
      </Measurement>
      <Measurement>
         <ID>427</ID>
         <Type>F</Type>
         <ImageName>Image0004</ImageName>
         <FiberMeasurement>
            <DiameterAverage>3.1812579179733726E-06</DiameterAverage>
            <DiameterSD>2.6256487104848838E-07</DiameterSD>
            <Orientation>2.8921629132533528</Orientation>
         </FiberMeasurement>
      </Measurement>
      <Measurement>
         <ID>428</ID>
         <Type>F</Type>
         <ImageName>Image0004</ImageName>
         <FiberMeasurement>
            <DiameterAverage>9.596539197428836E-07</DiameterAverage>
            <DiameterSD>8.5520843809343477E-08</DiameterSD>
            <Orientation>3.0482415130642675</Orientation>
         </FiberMeasurement>
      </Measurement>
      <Measurement>
         <ID>429</ID>
         <Type>F</Type>
         <ImageName>Image0004</ImageName>
         <FiberMeasurement>
            <DiameterAverage>2.7870778887059869E-06</DiameterAverage>
            <DiameterSD>8.2368249131107725E-07</DiameterSD>
            <Orientation>2.6523784509660979</Orientation>
         </FiberMeasurement>
      </Measurement>
      <Measurement>
         <ID>430</ID>
         <Type>F</Type>
         <ImageName>Image0004</ImageName>
         <FiberMeasurement>
            <DiameterAverage>5.886212718237561E-07</DiameterAverage>
            <DiameterSD>9.890720595075715E-08</DiameterSD>
            <Orientation>1.5439920798180042</Orientation>
         </FiberMeasurement>
      </Measurement>
      <Measurement>
         <ID>431</ID>
         <Type>F</Type>
         <ImageName>Image0004</ImageName>
         <FiberMeasurement>
            <DiameterAverage>1.349064069216521E-06</DiameterAverage>
            <DiameterSD>2.1967897907369419E-08</DiameterSD>
            <Orientation>2.3854999243365591</Orientation>
         </FiberMeasurement>
      </Measurement>
      <Measurement>
         <ID>432</ID>
         <Type>F</Type>
         <ImageName>Image0004</ImageName>
         <FiberMeasurement>
            <DiameterAverage>5.5866884913109859E-07</DiameterAverage>
            <DiameterSD>1.3127133834652535E-07</DiameterSD>
            <Orientation>2.8648311144635885</Orientation>
         </FiberMeasurement>
      </Measurement>
      <Measurement>
         <ID>433</ID>
         <Type>F</Type>
         <ImageName>Image0004</ImageName>
         <FiberMeasurement>
            <DiameterAverage>1.6749720163307905E-06</DiameterAverage>
            <DiameterSD>7.4315371500647343E-08</DiameterSD>
            <Orientation>0.71234572495355986</Orientation>
         </FiberMeasurement>
      </Measurement>
      <Measurement>
         <ID>434</ID>
         <Type>F</Type>
         <ImageName>Image0004</ImageName>
         <FiberMeasurement>
            <DiameterAverage>1.3865825831818787E-06</DiameterAverage>
            <DiameterSD>5.8159768394899662E-08</DiameterSD>
            <Orientation>1.1918834693470168</Orientation>
         </FiberMeasurement>
      </Measurement>
      <Measurement>
         <ID>435</ID>
         <Type>F</Type>
         <ImageName>Image0004</ImageName>
         <FiberMeasurement>
            <DiameterAverage>8.7758462211979416E-07</DiameterAverage>
            <DiameterSD>3.4862663324298419E-07</DiameterSD>
            <Orientation>0.6814510573336211</Orientation>
         </FiberMeasurement>
      </Measurement>
      <Measurement>
         <ID>436</ID>
         <Type>F</Type>
         <ImageName>Image0004</ImageName>
         <FiberMeasurement>
            <DiameterAverage>2.7893548901271625E-06</DiameterAverage>
            <DiameterSD>8.9469925241122668E-07</DiameterSD>
            <Orientation>1.8108820770718928</Orientation>
         </FiberMeasurement>
      </Measurement>
      <Measurement>
         <ID>437</ID>
         <Type>F</Type>
         <ImageName>Image0004</ImageName>
         <FiberMeasurement>
            <DiameterAverage>1.6361454043357525E-06</DiameterAverage>
            <DiameterSD>2.4516722470927305E-07</DiameterSD>
            <Orientation>2.4819207626686857</Orientation>
         </FiberMeasurement>
      </Measurement>
      <Measurement>
         <ID>438</ID>
         <Type>F</Type>
         <ImageName>Image0004</ImageName>
         <FiberMeasurement>
            <DiameterAverage>2.5376141645854313E-06</DiameterAverage>
            <DiameterSD>5.3066342212857022E-07</DiameterSD>
            <Orientation>0.6570916585409089</Orientation>
         </FiberMeasurement>
      </Measurement>
      <Measurement>
         <ID>439</ID>
         <Type>F</Type>
         <ImageName>Image0004</ImageName>
         <FiberMeasurement>
            <DiameterAverage>1.277299702316572E-06</DiameterAverage>
            <DiameterSD>2.159384023136565E-07</DiameterSD>
            <Orientation>1.1152359230970714</Orientation>
         </FiberMeasurement>
      </Measurement>
      <Measurement>
         <ID>440</ID>
         <Type>F</Type>
         <ImageName>Image0004</ImageName>
         <FiberMeasurement>
            <DiameterAverage>2.0333019779124747E-06</DiameterAverage>
            <DiameterSD>1.1091138344235594E-06</DiameterSD>
            <Orientation>1.9501280164445993</Orientation>
         </FiberMeasurement>
      </Measurement>
      <Measurement>
         <ID>441</ID>
         <Type>F</Type>
         <ImageName>Image0004</ImageName>
         <FiberMeasurement>
            <DiameterAverage>2.011533238994109E-06</DiameterAverage>
            <DiameterSD>2.506981224734559E-07</DiameterSD>
            <Orientation>2.8485918466752578</Orientation>
         </FiberMeasurement>
      </Measurement>
      <Measurement>
         <ID>442</ID>
         <Type>F</Type>
         <ImageName>Image0004</ImageName>
         <FiberMeasurement>
            <DiameterAverage>1.7236085405884168E-06</DiameterAverage>
            <DiameterSD>7.3140778443696936E-08</DiameterSD>
            <Orientation>2.7546993441270304</Orientation>
         </FiberMeasurement>
      </Measurement>
      <Measurement>
         <ID>443</ID>
         <Type>F</Type>
         <ImageName>Image0004</ImageName>
         <FiberMeasurement>
            <DiameterAverage>3.0744149788336253E-06</DiameterAverage>
            <DiameterSD>5.3739961938233111E-07</DiameterSD>
            <Orientation>2.0479373103461169</Orientation>
         </FiberMeasurement>
      </Measurement>
      <Measurement>
         <ID>444</ID>
         <Type>F</Type>
         <ImageName>Image0004</ImageName>
         <FiberMeasurement>
            <DiameterAverage>2.0372093631502881E-06</DiameterAverage>
            <DiameterSD>1.1336772248285951E-07</DiameterSD>
            <Orientation>3.1291393538067331</Orientation>
         </FiberMeasurement>
      </Measurement>
      <Measurement>
         <ID>445</ID>
         <Type>F</Type>
         <ImageName>Image0004</ImageName>
         <FiberMeasurement>
            <DiameterAverage>2.8417608788178385E-06</DiameterAverage>
            <DiameterSD>7.6813136572936923E-07</DiameterSD>
            <Orientation>2.1585706950225232</Orientation>
         </FiberMeasurement>
      </Measurement>
      <Measurement>
         <ID>446</ID>
         <Type>F</Type>
         <ImageName>Image0004</ImageName>
         <FiberMeasurement>
            <DiameterAverage>1.0372134009824078E-06</DiameterAverage>
            <DiameterSD>2.9217232642971879E-07</DiameterSD>
            <Orientation>0.961550522771132</Orientation>
         </FiberMeasurement>
      </Measurement>
      <Measurement>
         <ID>447</ID>
         <Type>F</Type>
         <ImageName>Image0004</ImageName>
         <FiberMeasurement>
            <DiameterAverage>1.6769319738348014E-06</DiameterAverage>
            <DiameterSD>3.2772961984853752E-07</DiameterSD>
            <Orientation>2.5421917442338327</Orientation>
         </FiberMeasurement>
      </Measurement>
      <Measurement>
         <ID>448</ID>
         <Type>F</Type>
         <ImageName>Image0004</ImageName>
         <FiberMeasurement>
            <DiameterAverage>2.568158223861305E-06</DiameterAverage>
            <DiameterSD>1.1449466362392191E-06</DiameterSD>
            <Orientation>1.8279220127867772</Orientation>
         </FiberMeasurement>
      </Measurement>
      <Measurement>
         <ID>449</ID>
         <Type>F</Type>
         <ImageName>Image0004</ImageName>
         <FiberMeasurement>
            <DiameterAverage>8.2750328550942941E-07</DiameterAverage>
            <DiameterSD>9.9815383313458529E-08</DiameterSD>
            <Orientation>3.1065732541589415</Orientation>
         </FiberMeasurement>
      </Measurement>
      <Measurement>
         <ID>450</ID>
         <Type>F</Type>
         <ImageName>Image0004</ImageName>
         <FiberMeasurement>
            <DiameterAverage>1.6342473197180741E-06</DiameterAverage>
            <DiameterSD>2.1349461444485503E-07</DiameterSD>
            <Orientation>2.0794611581445492</Orientation>
         </FiberMeasurement>
      </Measurement>
      <Measurement>
         <ID>452</ID>
         <Type>F</Type>
         <ImageName>Image0004</ImageName>
         <FiberMeasurement>
            <DiameterAverage>1.4857830067895711E-06</DiameterAverage>
            <DiameterSD>6.79668010771824E-07</DiameterSD>
            <Orientation>2.3580043485802347</Orientation>
         </FiberMeasurement>
      </Measurement>
      <Measurement>
         <ID>453</ID>
         <Type>F</Type>
         <ImageName>Image0004</ImageName>
         <FiberMeasurement>
            <DiameterAverage>1.5951886430347753E-06</DiameterAverage>
            <DiameterSD>4.3356467443851641E-07</DiameterSD>
            <Orientation>0.42636246355838886</Orientation>
         </FiberMeasurement>
      </Measurement>
      <Measurement>
         <ID>454</ID>
         <Type>F</Type>
         <ImageName>Image0004</ImageName>
         <FiberMeasurement>
            <DiameterAverage>1.4136181600004573E-06</DiameterAverage>
            <DiameterSD>7.9262219851904669E-08</DiameterSD>
            <Orientation>3.04932329573268</Orientation>
         </FiberMeasurement>
      </Measurement>
      <Measurement>
         <ID>455</ID>
         <Type>F</Type>
         <ImageName>Image0004</ImageName>
         <FiberMeasurement>
            <DiameterAverage>1.4743811326683763E-06</DiameterAverage>
            <DiameterSD>9.4225799057448645E-08</DiameterSD>
            <Orientation>2.9681150447647635</Orientation>
         </FiberMeasurement>
      </Measurement>
      <Measurement>
         <ID>456</ID>
         <Type>F</Type>
         <ImageName>Image0004</ImageName>
         <FiberMeasurement>
            <DiameterAverage>1.0029414732258907E-06</DiameterAverage>
            <DiameterSD>1.1841679559951886E-07</DiameterSD>
            <Orientation>0.44158164092950619</Orientation>
         </FiberMeasurement>
      </Measurement>
      <Measurement>
         <ID>457</ID>
         <Type>F</Type>
         <ImageName>Image0004</ImageName>
         <FiberMeasurement>
            <DiameterAverage>1.3068124618138535E-06</DiameterAverage>
            <DiameterSD>4.77554942008812E-07</DiameterSD>
            <Orientation>0.6236777742378925</Orientation>
         </FiberMeasurement>
      </Measurement>
      <Measurement>
         <ID>458</ID>
         <Type>F</Type>
         <ImageName>Image0004</ImageName>
         <FiberMeasurement>
            <DiameterAverage>1.9790118843173709E-06</DiameterAverage>
            <DiameterSD>6.09257455804391E-07</DiameterSD>
            <Orientation>1.7892227024552194</Orientation>
         </FiberMeasurement>
      </Measurement>
      <Measurement>
         <ID>459</ID>
         <Type>F</Type>
         <ImageName>Image0004</ImageName>
         <FiberMeasurement>
            <DiameterAverage>1.5547064734157807E-06</DiameterAverage>
            <DiameterSD>4.6514204589733495E-07</DiameterSD>
            <Orientation>2.2206862963186258</Orientation>
         </FiberMeasurement>
      </Measurement>
      <Measurement>
         <ID>460</ID>
         <Type>F</Type>
         <ImageName>Image0004</ImageName>
         <FiberMeasurement>
            <DiameterAverage>7.3716566330248454E-07</DiameterAverage>
            <DiameterSD>6.1813567983229748E-08</DiameterSD>
            <Orientation>3.0485049534291457</Orientation>
         </FiberMeasurement>
      </Measurement>
      <Measurement>
         <ID>461</ID>
         <Type>F</Type>
         <ImageName>Image0004</ImageName>
         <FiberMeasurement>
            <DiameterAverage>1.7848800246036084E-06</DiameterAverage>
            <DiameterSD>3.1037548610151366E-07</DiameterSD>
            <Orientation>2.3028629714813738</Orientation>
         </FiberMeasurement>
      </Measurement>
      <Measurement>
         <ID>462</ID>
         <Type>F</Type>
         <ImageName>Image0004</ImageName>
         <FiberMeasurement>
            <DiameterAverage>1.9243674523933357E-06</DiameterAverage>
            <DiameterSD>2.0339620855833343E-07</DiameterSD>
            <Orientation>1.1972229135488923</Orientation>
         </FiberMeasurement>
      </Measurement>
      <Measurement>
         <ID>463</ID>
         <Type>F</Type>
         <ImageName>Image0004</ImageName>
         <FiberMeasurement>
            <DiameterAverage>8.7038567772986573E-07</DiameterAverage>
            <DiameterSD>4.0235875214002596E-08</DiameterSD>
            <Orientation>1.1156691162707859</Orientation>
         </FiberMeasurement>
      </Measurement>
      <Measurement>
         <ID>464</ID>
         <Type>F</Type>
         <ImageName>Image0004</ImageName>
         <FiberMeasurement>
            <DiameterAverage>9.768812728925768E-07</DiameterAverage>
            <DiameterSD>3.5018996011544182E-08</DiameterSD>
            <Orientation>1.5748703603574084</Orientation>
         </FiberMeasurement>
      </Measurement>
      <Measurement>
         <ID>465</ID>
         <Type>F</Type>
         <ImageName>Image0004</ImageName>
         <FiberMeasurement>
            <DiameterAverage>1.8973369974727277E-06</DiameterAverage>
            <DiameterSD>1.0539718416907668E-07</DiameterSD>
            <Orientation>2.0012670328764224</Orientation>
         </FiberMeasurement>
      </Measurement>
      <Measurement>
         <ID>466</ID>
         <Type>F</Type>
         <ImageName>Image0004</ImageName>
         <FiberMeasurement>
            <DiameterAverage>1.3599962427554232E-06</DiameterAverage>
            <DiameterSD>3.5944122376195133E-07</DiameterSD>
            <Orientation>3.0197368724449163</Orientation>
         </FiberMeasurement>
      </Measurement>
      <Measurement>
         <ID>467</ID>
         <Type>F</Type>
         <ImageName>Image0004</ImageName>
         <FiberMeasurement>
            <DiameterAverage>1.9854531734351849E-06</DiameterAverage>
            <DiameterSD>5.132946505041881E-07</DiameterSD>
            <Orientation>0.92200300232023236</Orientation>
         </FiberMeasurement>
      </Measurement>
      <Measurement>
         <ID>468</ID>
         <Type>F</Type>
         <ImageName>Image0004</ImageName>
         <FiberMeasurement>
            <DiameterAverage>7.7323170612612055E-07</DiameterAverage>
            <DiameterSD>5.321405964048279E-08</DiameterSD>
            <Orientation>2.0697350437857871</Orientation>
         </FiberMeasurement>
      </Measurement>
      <Measurement>
         <ID>469</ID>
         <Type>F</Type>
         <ImageName>Image0004</ImageName>
         <FiberMeasurement>
            <DiameterAverage>2.2273272675482668E-06</DiameterAverage>
            <DiameterSD>4.5115942037741865E-07</DiameterSD>
            <Orientation>2.1556177042226459</Orientation>
         </FiberMeasurement>
      </Measurement>
      <Measurement>
         <ID>470</ID>
         <Type>F</Type>
         <ImageName>Image0004</ImageName>
         <FiberMeasurement>
            <DiameterAverage>1.0634507101581072E-06</DiameterAverage>
            <DiameterSD>3.3029213308505476E-08</DiameterSD>
            <Orientation>0.830577431321091</Orientation>
         </FiberMeasurement>
      </Measurement>
      <Measurement>
         <ID>471</ID>
         <Type>F</Type>
         <ImageName>Image0004</ImageName>
         <FiberMeasurement>
            <DiameterAverage>1.570402810030028E-06</DiameterAverage>
            <DiameterSD>2.2190405080577061E-07</DiameterSD>
            <Orientation>2.1713746141060581</Orientation>
         </FiberMeasurement>
      </Measurement>
      <Measurement>
         <ID>472</ID>
         <Type>F</Type>
         <ImageName>Image0004</ImageName>
         <FiberMeasurement>
            <DiameterAverage>9.00501955989725E-07</DiameterAverage>
            <DiameterSD>2.8016167247062836E-07</DiameterSD>
            <Orientation>2.4320560637379458</Orientation>
         </FiberMeasurement>
      </Measurement>
      <Measurement>
         <ID>473</ID>
         <Type>F</Type>
         <ImageName>Image0004</ImageName>
         <FiberMeasurement>
            <DiameterAverage>2.0973411007691671E-06</DiameterAverage>
            <DiameterSD>1.3321938684846361E-07</DiameterSD>
            <Orientation>1.7134693655359994</Orientation>
         </FiberMeasurement>
      </Measurement>
      <Measurement>
         <ID>474</ID>
         <Type>F</Type>
         <ImageName>Image0004</ImageName>
         <FiberMeasurement>
            <DiameterAverage>2.7995025884387039E-06</DiameterAverage>
            <DiameterSD>1.2164843840808593E-06</DiameterSD>
            <Orientation>0.47118198987518939</Orientation>
         </FiberMeasurement>
      </Measurement>
      <Measurement>
         <ID>475</ID>
         <Type>F</Type>
         <ImageName>Image0004</ImageName>
         <FiberMeasurement>
            <DiameterAverage>1.827795528829299E-06</DiameterAverage>
            <DiameterSD>2.8879677663007011E-07</DiameterSD>
            <Orientation>2.2013667592222061</Orientation>
         </FiberMeasurement>
      </Measurement>
      <Measurement>
         <ID>476</ID>
         <Type>F</Type>
         <ImageName>Image0004</ImageName>
         <FiberMeasurement>
            <DiameterAverage>1.6470456027886666E-06</DiameterAverage>
            <DiameterSD>1.587267692144721E-07</DiameterSD>
            <Orientation>1.4755304347972156</Orientation>
         </FiberMeasurement>
      </Measurement>
      <Measurement>
         <ID>477</ID>
         <Type>F</Type>
         <ImageName>Image0004</ImageName>
         <FiberMeasurement>
            <DiameterAverage>2.26220841276997E-06</DiameterAverage>
            <DiameterSD>2.4334210784957291E-07</DiameterSD>
            <Orientation>2.1723796387249386</Orientation>
         </FiberMeasurement>
      </Measurement>
      <Measurement>
         <ID>478</ID>
         <Type>F</Type>
         <ImageName>Image0004</ImageName>
         <FiberMeasurement>
            <DiameterAverage>1.6802038168439374E-06</DiameterAverage>
            <DiameterSD>4.13306474432658E-07</DiameterSD>
            <Orientation>2.50934784182166</Orientation>
         </FiberMeasurement>
      </Measurement>
      <Measurement>
         <ID>479</ID>
         <Type>F</Type>
         <ImageName>Image0004</ImageName>
         <FiberMeasurement>
            <DiameterAverage>2.5137803666008116E-06</DiameterAverage>
            <DiameterSD>7.69845987335008E-07</DiameterSD>
            <Orientation>1.7100047195382955</Orientation>
         </FiberMeasurement>
      </Measurement>
      <Measurement>
         <ID>480</ID>
         <Type>F</Type>
         <ImageName>Image0004</ImageName>
         <FiberMeasurement>
            <DiameterAverage>1.6691378927878068E-06</DiameterAverage>
            <DiameterSD>5.46874536016341E-07</DiameterSD>
            <Orientation>1.6869526717315404</Orientation>
         </FiberMeasurement>
      </Measurement>
      <Measurement>
         <ID>481</ID>
         <Type>F</Type>
         <ImageName>Image0004</ImageName>
         <FiberMeasurement>
            <DiameterAverage>2.4770189775784954E-06</DiameterAverage>
            <DiameterSD>5.5447834646874238E-07</DiameterSD>
            <Orientation>2.22706972302036</Orientation>
         </FiberMeasurement>
      </Measurement>
      <Measurement>
         <ID>482</ID>
         <Type>F</Type>
         <ImageName>Image0004</ImageName>
         <FiberMeasurement>
            <DiameterAverage>2.8589063888416286E-06</DiameterAverage>
            <DiameterSD>6.2343393338900961E-07</DiameterSD>
            <Orientation>1.9955277696583929</Orientation>
         </FiberMeasurement>
      </Measurement>
      <Measurement>
         <ID>483</ID>
         <Type>F</Type>
         <ImageName>Image0004</ImageName>
         <FiberMeasurement>
            <DiameterAverage>1.857923344603334E-06</DiameterAverage>
            <DiameterSD>1.6202115875126024E-07</DiameterSD>
            <Orientation>2.7337699123036128</Orientation>
         </FiberMeasurement>
      </Measurement>
      <Measurement>
         <ID>484</ID>
         <Type>F</Type>
         <ImageName>Image0004</ImageName>
         <FiberMeasurement>
            <DiameterAverage>1.8769025978521808E-06</DiameterAverage>
            <DiameterSD>1.1178919541282234E-07</DiameterSD>
            <Orientation>2.01071322812978</Orientation>
         </FiberMeasurement>
      </Measurement>
      <Measurement>
         <ID>485</ID>
         <Type>F</Type>
         <ImageName>Image0004</ImageName>
         <FiberMeasurement>
            <DiameterAverage>1.7782081249744297E-06</DiameterAverage>
            <DiameterSD>1.5212231227773259E-07</DiameterSD>
            <Orientation>2.4555988678259535</Orientation>
         </FiberMeasurement>
      </Measurement>
      <Measurement>
         <ID>486</ID>
         <Type>F</Type>
         <ImageName>Image0004</ImageName>
         <FiberMeasurement>
            <DiameterAverage>7.1780851930473749E-07</DiameterAverage>
            <DiameterSD>1.0745290226767528E-07</DiameterSD>
            <Orientation>1.2298620071138904</Orientation>
         </FiberMeasurement>
      </Measurement>
      <Measurement>
         <ID>487</ID>
         <Type>F</Type>
         <ImageName>Image0004</ImageName>
         <FiberMeasurement>
            <DiameterAverage>2.36755475258482E-06</DiameterAverage>
            <DiameterSD>7.2948117493578E-07</DiameterSD>
            <Orientation>3.1277545242858591</Orientation>
         </FiberMeasurement>
      </Measurement>
      <Measurement>
         <ID>488</ID>
         <Type>F</Type>
         <ImageName>Image0004</ImageName>
         <FiberMeasurement>
            <DiameterAverage>7.78657714188016E-07</DiameterAverage>
            <DiameterSD>2.4579644834455677E-07</DiameterSD>
            <Orientation>0.49886183526265854</Orientation>
         </FiberMeasurement>
      </Measurement>
      <Measurement>
         <ID>489</ID>
         <Type>F</Type>
         <ImageName>Image0004</ImageName>
         <FiberMeasurement>
            <DiameterAverage>1.8196316085574286E-06</DiameterAverage>
            <DiameterSD>4.5182751266620265E-07</DiameterSD>
            <Orientation>1.6829448255324109</Orientation>
         </FiberMeasurement>
      </Measurement>
      <Measurement>
         <ID>490</ID>
         <Type>F</Type>
         <ImageName>Image0004</ImageName>
         <FiberMeasurement>
            <DiameterAverage>1.4700795351350091E-06</DiameterAverage>
            <DiameterSD>3.7913135745110204E-07</DiameterSD>
            <Orientation>0.34946978769474513</Orientation>
         </FiberMeasurement>
      </Measurement>
      <Measurement>
         <ID>491</ID>
         <Type>F</Type>
         <ImageName>Image0004</ImageName>
         <FiberMeasurement>
            <DiameterAverage>1.6957287718314276E-06</DiameterAverage>
            <DiameterSD>7.1519368257359941E-08</DiameterSD>
            <Orientation>2.745877033800681</Orientation>
         </FiberMeasurement>
      </Measurement>
      <Measurement>
         <ID>492</ID>
         <Type>F</Type>
         <ImageName>Image0004</ImageName>
         <FiberMeasurement>
            <DiameterAverage>1.8558310977229855E-06</DiameterAverage>
            <DiameterSD>4.9386590176210553E-08</DiameterSD>
            <Orientation>2.7745668911794117</Orientation>
         </FiberMeasurement>
      </Measurement>
      <Measurement>
         <ID>493</ID>
         <Type>F</Type>
         <ImageName>Image0004</ImageName>
         <FiberMeasurement>
            <DiameterAverage>9.4045519275362821E-07</DiameterAverage>
            <DiameterSD>7.2065541254949328E-08</DiameterSD>
            <Orientation>2.6211562276080747</Orientation>
         </FiberMeasurement>
      </Measurement>
      <Measurement>
         <ID>494</ID>
         <Type>F</Type>
         <ImageName>Image0004</ImageName>
         <FiberMeasurement>
            <DiameterAverage>9.1155801925967929E-07</DiameterAverage>
            <DiameterSD>9.88625489669531E-08</DiameterSD>
            <Orientation>2.2177173079568666</Orientation>
         </FiberMeasurement>
      </Measurement>
      <Measurement>
         <ID>495</ID>
         <Type>F</Type>
         <ImageName>Image0004</ImageName>
         <FiberMeasurement>
            <DiameterAverage>1.1785040416027293E-06</DiameterAverage>
            <DiameterSD>3.8180626338886044E-07</DiameterSD>
            <Orientation>0.039881972078817163</Orientation>
         </FiberMeasurement>
      </Measurement>
      <Measurement>
         <ID>496</ID>
         <Type>F</Type>
         <ImageName>Image0004</ImageName>
         <FiberMeasurement>
            <DiameterAverage>1.5102980135799587E-06</DiameterAverage>
            <DiameterSD>6.10275435418187E-07</DiameterSD>
            <Orientation>0.091445117471292484</Orientation>
         </FiberMeasurement>
      </Measurement>
      <Measurement>
         <ID>497</ID>
         <Type>F</Type>
         <ImageName>Image0004</ImageName>
         <FiberMeasurement>
            <DiameterAverage>1.5100880274186581E-06</DiameterAverage>
            <DiameterSD>1.50857887119363E-07</DiameterSD>
            <Orientation>0.33862002783629735</Orientation>
         </FiberMeasurement>
      </Measurement>
      <Measurement>
         <ID>498</ID>
         <Type>F</Type>
         <ImageName>Image0004</ImageName>
         <FiberMeasurement>
            <DiameterAverage>1.2236740104921302E-06</DiameterAverage>
            <DiameterSD>3.8466395693408989E-07</DiameterSD>
            <Orientation>0.68388049445885435</Orientation>
         </FiberMeasurement>
      </Measurement>
      <Measurement>
         <ID>499</ID>
         <Type>F</Type>
         <ImageName>Image0004</ImageName>
         <FiberMeasurement>
            <DiameterAverage>1.5709900820277146E-06</DiameterAverage>
            <DiameterSD>2.1470776369829672E-07</DiameterSD>
            <Orientation>0.36305958659004539</Orientation>
         </FiberMeasurement>
      </Measurement>
      <Measurement>
         <ID>500</ID>
         <Type>F</Type>
         <ImageName>Image0004</ImageName>
         <FiberMeasurement>
            <DiameterAverage>1.8791202076164461E-06</DiameterAverage>
            <DiameterSD>4.5729324225146886E-08</DiameterSD>
            <Orientation>3.124579693040801</Orientation>
         </FiberMeasurement>
      </Measurement>
      <Measurement>
         <ID>501</ID>
         <Type>F</Type>
         <ImageName>Image0004</ImageName>
         <FiberMeasurement>
            <DiameterAverage>1.6218467555406393E-06</DiameterAverage>
            <DiameterSD>4.2332542142614162E-07</DiameterSD>
            <Orientation>2.8428690243478041</Orientation>
         </FiberMeasurement>
      </Measurement>
      <Measurement>
         <ID>502</ID>
         <Type>F</Type>
         <ImageName>Image0004</ImageName>
         <FiberMeasurement>
            <DiameterAverage>1.2128160775663165E-06</DiameterAverage>
            <DiameterSD>8.640786620919434E-08</DiameterSD>
            <Orientation>0.65765662068257413</Orientation>
         </FiberMeasurement>
      </Measurement>
      <Measurement>
         <ID>503</ID>
         <Type>F</Type>
         <ImageName>Image0004</ImageName>
         <FiberMeasurement>
            <DiameterAverage>9.1155801925967929E-07</DiameterAverage>
            <DiameterSD>9.88625489669531E-08</DiameterSD>
            <Orientation>2.2177173079568666</Orientation>
         </FiberMeasurement>
      </Measurement>
      <Measurement>
         <ID>504</ID>
         <Type>F</Type>
         <ImageName>Image0004</ImageName>
         <FiberMeasurement>
            <DiameterAverage>2.1097096559960911E-06</DiameterAverage>
            <DiameterSD>6.3857684564549928E-08</DiameterSD>
            <Orientation>1.7470702733214316</Orientation>
         </FiberMeasurement>
      </Measurement>
      <Measurement>
         <ID>505</ID>
         <Type>F</Type>
         <ImageName>Image0004</ImageName>
         <FiberMeasurement>
            <DiameterAverage>1.0998954427777279E-06</DiameterAverage>
            <DiameterSD>6.8202433397389345E-08</DiameterSD>
            <Orientation>1.1101666522416345</Orientation>
         </FiberMeasurement>
      </Measurement>
      <Measurement>
         <ID>506</ID>
         <Type>F</Type>
         <ImageName>Image0004</ImageName>
         <FiberMeasurement>
            <DiameterAverage>1.6047533046138171E-06</DiameterAverage>
            <DiameterSD>1.114133404127465E-07</DiameterSD>
            <Orientation>2.155835174959519</Orientation>
         </FiberMeasurement>
      </Measurement>
      <Measurement>
         <ID>507</ID>
         <Type>F</Type>
         <ImageName>Image0004</ImageName>
         <FiberMeasurement>
            <DiameterAverage>4.1677719527358396E-07</DiameterAverage>
            <DiameterSD>2.1164145991543695E-07</DiameterSD>
            <Orientation>2.3321465429339208</Orientation>
         </FiberMeasurement>
      </Measurement>
      <Measurement>
         <ID>508</ID>
         <Type>F</Type>
         <ImageName>Image0004</ImageName>
         <FiberMeasurement>
            <DiameterAverage>1.4865968262675633E-06</DiameterAverage>
            <DiameterSD>6.5407076311293855E-08</DiameterSD>
            <Orientation>0.957602390566569</Orientation>
         </FiberMeasurement>
      </Measurement>
      <Measurement>
         <ID>509</ID>
         <Type>F</Type>
         <ImageName>Image0004</ImageName>
         <FiberMeasurement>
            <DiameterAverage>8.3764301958917941E-07</DiameterAverage>
            <DiameterSD>1.4595264175853614E-07</DiameterSD>
            <Orientation>0.38368933444024317</Orientation>
         </FiberMeasurement>
      </Measurement>
      <Measurement>
         <ID>510</ID>
         <Type>F</Type>
         <ImageName>Image0004</ImageName>
         <FiberMeasurement>
            <DiameterAverage>1.7833894830110419E-06</DiameterAverage>
            <DiameterSD>5.5838486075141923E-08</DiameterSD>
            <Orientation>2.8635611104631269</Orientation>
         </FiberMeasurement>
      </Measurement>
      <Measurement>
         <ID>511</ID>
         <Type>F</Type>
         <ImageName>Image0004</ImageName>
         <FiberMeasurement>
            <DiameterAverage>1.0093388612078143E-06</DiameterAverage>
            <DiameterSD>2.4064392631679134E-07</DiameterSD>
            <Orientation>2.6600659849041595</Orientation>
         </FiberMeasurement>
      </Measurement>
      <Measurement>
         <ID>512</ID>
         <Type>F</Type>
         <ImageName>Image0004</ImageName>
         <FiberMeasurement>
            <DiameterAverage>1.3716751163659679E-06</DiameterAverage>
            <DiameterSD>4.5912244540452038E-08</DiameterSD>
            <Orientation>0.41888931779018324</Orientation>
         </FiberMeasurement>
      </Measurement>
      <Measurement>
         <ID>513</ID>
         <Type>F</Type>
         <ImageName>Image0004</ImageName>
         <FiberMeasurement>
            <DiameterAverage>3.0910246866917757E-06</DiameterAverage>
            <DiameterSD>1.1906606616215212E-06</DiameterSD>
            <Orientation>0.28239611930560793</Orientation>
         </FiberMeasurement>
      </Measurement>
      <Measurement>
         <ID>514</ID>
         <Type>F</Type>
         <ImageName>Image0004</ImageName>
         <FiberMeasurement>
            <DiameterAverage>2.9725294276732824E-06</DiameterAverage>
            <DiameterSD>4.0096920517281282E-07</DiameterSD>
            <Orientation>1.0269517589546451</Orientation>
         </FiberMeasurement>
      </Measurement>
      <Measurement>
         <ID>515</ID>
         <Type>F</Type>
         <ImageName>Image0004</ImageName>
         <FiberMeasurement>
            <DiameterAverage>1.9497979028521784E-06</DiameterAverage>
            <DiameterSD>4.6612022221142213E-07</DiameterSD>
            <Orientation>0.41833272466456878</Orientation>
         </FiberMeasurement>
      </Measurement>
      <Measurement>
         <ID>516</ID>
         <Type>F</Type>
         <ImageName>Image0004</ImageName>
         <FiberMeasurement>
            <DiameterAverage>1.8113901775279923E-06</DiameterAverage>
            <DiameterSD>2.0814168911073073E-07</DiameterSD>
            <Orientation>2.8966108914291375</Orientation>
         </FiberMeasurement>
      </Measurement>
      <Measurement>
         <ID>517</ID>
         <Type>F</Type>
         <ImageName>Image0004</ImageName>
         <FiberMeasurement>
            <DiameterAverage>1.8002013676893105E-06</DiameterAverage>
            <DiameterSD>1.1267552395930509E-06</DiameterSD>
            <Orientation>2.4402380717260992</Orientation>
         </FiberMeasurement>
      </Measurement>
      <Measurement>
         <ID>518</ID>
         <Type>F</Type>
         <ImageName>Image0004</ImageName>
         <FiberMeasurement>
            <DiameterAverage>1.3057436926515834E-06</DiameterAverage>
            <DiameterSD>3.3025988635728459E-07</DiameterSD>
            <Orientation>2.44215145014087</Orientation>
         </FiberMeasurement>
      </Measurement>
      <Measurement>
         <ID>519</ID>
         <Type>F</Type>
         <ImageName>Image0004</ImageName>
         <FiberMeasurement>
            <DiameterAverage>1.5490114721658732E-06</DiameterAverage>
            <DiameterSD>4.4503880260498108E-08</DiameterSD>
            <Orientation>2.2824533911083922</Orientation>
         </FiberMeasurement>
      </Measurement>
      <Measurement>
         <ID>520</ID>
         <Type>F</Type>
         <ImageName>Image0004</ImageName>
         <FiberMeasurement>
            <DiameterAverage>6.7383346991175291E-07</DiameterAverage>
            <DiameterSD>4.3125212988934821E-08</DiameterSD>
            <Orientation>1.8569110729677094</Orientation>
         </FiberMeasurement>
      </Measurement>
      <Measurement>
         <ID>521</ID>
         <Type>F</Type>
         <ImageName>Image0004</ImageName>
         <FiberMeasurement>
            <DiameterAverage>1.6426040540433177E-06</DiameterAverage>
            <DiameterSD>2.74358452242405E-08</DiameterSD>
            <Orientation>2.2302450251436725</Orientation>
         </FiberMeasurement>
      </Measurement>
      <Measurement>
         <ID>522</ID>
         <Type>F</Type>
         <ImageName>Image0004</ImageName>
         <FiberMeasurement>
            <DiameterAverage>2.6382581871230284E-06</DiameterAverage>
            <DiameterSD>4.9723679988141949E-08</DiameterSD>
            <Orientation>1.6100332831616988</Orientation>
         </FiberMeasurement>
      </Measurement>
      <Measurement>
         <ID>523</ID>
         <Type>F</Type>
         <ImageName>Image0004</ImageName>
         <FiberMeasurement>
            <DiameterAverage>1.3995331597569334E-06</DiameterAverage>
            <DiameterSD>7.0879586003159079E-08</DiameterSD>
            <Orientation>3.001444502919635</Orientation>
         </FiberMeasurement>
      </Measurement>
      <Measurement>
         <ID>524</ID>
         <Type>F</Type>
         <ImageName>Image0004</ImageName>
         <FiberMeasurement>
            <DiameterAverage>2.2329253806196808E-06</DiameterAverage>
            <DiameterSD>1.0115837239068177E-06</DiameterSD>
            <Orientation>0.39337515493660191</Orientation>
         </FiberMeasurement>
      </Measurement>
      <Measurement>
         <ID>525</ID>
         <Type>F</Type>
         <ImageName>Image0004</ImageName>
         <FiberMeasurement>
            <DiameterAverage>1.10730452981156E-06</DiameterAverage>
            <DiameterSD>1.2549433786999043E-07</DiameterSD>
            <Orientation>0.053402523738790487</Orientation>
         </FiberMeasurement>
      </Measurement>
      <Measurement>
         <ID>526</ID>
         <Type>F</Type>
         <ImageName>Image0004</ImageName>
         <FiberMeasurement>
            <DiameterAverage>3.5786074090075266E-07</DiameterAverage>
            <DiameterSD>1.9957477240688795E-07</DiameterSD>
            <Orientation>0.19843288555571204</Orientation>
         </FiberMeasurement>
      </Measurement>
      <Measurement>
         <ID>527</ID>
         <Type>F</Type>
         <ImageName>Image0004</ImageName>
         <FiberMeasurement>
            <DiameterAverage>1.5979723352341397E-06</DiameterAverage>
            <DiameterSD>3.1654374893330293E-07</DiameterSD>
            <Orientation>1.7484183766147257</Orientation>
         </FiberMeasurement>
      </Measurement>
      <Measurement>
         <ID>528</ID>
         <Type>F</Type>
         <ImageName>Image0004</ImageName>
         <FiberMeasurement>
            <DiameterAverage>8.9606314140099811E-07</DiameterAverage>
            <DiameterSD>2.761687752713871E-07</DiameterSD>
            <Orientation>2.70263229192458</Orientation>
         </FiberMeasurement>
      </Measurement>
      <Measurement>
         <ID>529</ID>
         <Type>F</Type>
         <ImageName>Image0004</ImageName>
         <FiberMeasurement>
            <DiameterAverage>1.8174146508145011E-06</DiameterAverage>
            <DiameterSD>6.7722245770065252E-07</DiameterSD>
            <Orientation>2.6396194214454325</Orientation>
         </FiberMeasurement>
      </Measurement>
      <Measurement>
         <ID>530</ID>
         <Type>F</Type>
         <ImageName>Image0004</ImageName>
         <FiberMeasurement>
            <DiameterAverage>2.4821987818438517E-07</DiameterAverage>
            <DiameterSD>1.1510340990025679E-07</DiameterSD>
            <Orientation>1.0185414773606576</Orientation>
         </FiberMeasurement>
      </Measurement>
      <Measurement>
         <ID>531</ID>
         <Type>F</Type>
         <ImageName>Image0004</ImageName>
         <FiberMeasurement>
            <DiameterAverage>1.8977631411442987E-06</DiameterAverage>
            <DiameterSD>3.4372709131001464E-07</DiameterSD>
            <Orientation>0.060801309069008276</Orientation>
         </FiberMeasurement>
      </Measurement>
      <Measurement>
         <ID>532</ID>
         <Type>F</Type>
         <ImageName>Image0004</ImageName>
         <FiberMeasurement>
            <DiameterAverage>1.3110316998732907E-06</DiameterAverage>
            <DiameterSD>4.9319115868098135E-07</DiameterSD>
            <Orientation>0.63569668813619029</Orientation>
         </FiberMeasurement>
      </Measurement>
      <Measurement>
         <ID>533</ID>
         <Type>F</Type>
         <ImageName>Image0004</ImageName>
         <FiberMeasurement>
            <DiameterAverage>2.6462176914480881E-06</DiameterAverage>
            <DiameterSD>3.7149933017060405E-07</DiameterSD>
            <Orientation>2.0140717750244352</Orientation>
         </FiberMeasurement>
      </Measurement>
      <Measurement>
         <ID>534</ID>
         <Type>F</Type>
         <ImageName>Image0004</ImageName>
         <FiberMeasurement>
            <DiameterAverage>1.4627628029626082E-06</DiameterAverage>
            <DiameterSD>2.7761396882121528E-07</DiameterSD>
            <Orientation>0.0057243041608618988</Orientation>
         </FiberMeasurement>
      </Measurement>
      <Measurement>
         <ID>535</ID>
         <Type>F</Type>
         <ImageName>Image0004</ImageName>
         <FiberMeasurement>
            <DiameterAverage>1.4121919145359492E-06</DiameterAverage>
            <DiameterSD>2.5614174239485165E-08</DiameterSD>
            <Orientation>0.41484556675330925</Orientation>
         </FiberMeasurement>
      </Measurement>
      <Measurement>
         <ID>536</ID>
         <Type>F</Type>
         <ImageName>Image0004</ImageName>
         <FiberMeasurement>
            <DiameterAverage>1.2343210028168451E-06</DiameterAverage>
            <DiameterSD>3.3915996309640421E-08</DiameterSD>
            <Orientation>0.195647600064425</Orientation>
         </FiberMeasurement>
      </Measurement>
      <Measurement>
         <ID>537</ID>
         <Type>F</Type>
         <ImageName>Image0004</ImageName>
         <FiberMeasurement>
            <DiameterAverage>1.6250489540859741E-06</DiameterAverage>
            <DiameterSD>2.4028023656449144E-07</DiameterSD>
            <Orientation>1.3986312013761788</Orientation>
         </FiberMeasurement>
      </Measurement>
      <Measurement>
         <ID>538</ID>
         <Type>F</Type>
         <ImageName>Image0004</ImageName>
         <FiberMeasurement>
            <DiameterAverage>2.2259829409669329E-06</DiameterAverage>
            <DiameterSD>4.9776940658085211E-07</DiameterSD>
            <Orientation>0.074570357519302452</Orientation>
         </FiberMeasurement>
      </Measurement>
      <Measurement>
         <ID>539</ID>
         <Type>F</Type>
         <ImageName>Image0004</ImageName>
         <FiberMeasurement>
            <DiameterAverage>1.7431726438609546E-06</DiameterAverage>
            <DiameterSD>2.3244548533470621E-07</DiameterSD>
            <Orientation>1.0866180494416353</Orientation>
         </FiberMeasurement>
      </Measurement>
      <Measurement>
         <ID>540</ID>
         <Type>F</Type>
         <ImageName>Image0004</ImageName>
         <FiberMeasurement>
            <DiameterAverage>1.2128160775663165E-06</DiameterAverage>
            <DiameterSD>8.640786620919434E-08</DiameterSD>
            <Orientation>0.65765662068257413</Orientation>
         </FiberMeasurement>
      </Measurement>
      <Measurement>
         <ID>541</ID>
         <Type>F</Type>
         <ImageName>Image0004</ImageName>
         <FiberMeasurement>
            <DiameterAverage>1.5294620778677614E-06</DiameterAverage>
            <DiameterSD>2.9958822585661868E-07</DiameterSD>
            <Orientation>0.3892689620174537</Orientation>
         </FiberMeasurement>
      </Measurement>
      <Measurement>
         <ID>542</ID>
         <Type>F</Type>
         <ImageName>Image0004</ImageName>
         <FiberMeasurement>
            <DiameterAverage>3.0318062957813493E-06</DiameterAverage>
            <DiameterSD>3.0588556204470708E-07</DiameterSD>
            <Orientation>0.24484050086466219</Orientation>
         </FiberMeasurement>
      </Measurement>
      <Measurement>
         <ID>543</ID>
         <Type>F</Type>
         <ImageName>Image0004</ImageName>
         <FiberMeasurement>
            <DiameterAverage>2.0531445871140605E-06</DiameterAverage>
            <DiameterSD>1.8780088056695885E-07</DiameterSD>
            <Orientation>2.6884466333203125</Orientation>
         </FiberMeasurement>
      </Measurement>
      <Measurement>
         <ID>544</ID>
         <Type>F</Type>
         <ImageName>Image0004</ImageName>
         <FiberMeasurement>
            <DiameterAverage>1.388740979589284E-06</DiameterAverage>
            <DiameterSD>6.3289621213579207E-08</DiameterSD>
            <Orientation>0.017139621726250883</Orientation>
         </FiberMeasurement>
      </Measurement>
      <Measurement>
         <ID>545</ID>
         <Type>F</Type>
         <ImageName>Image0004</ImageName>
         <FiberMeasurement>
            <DiameterAverage>2.3434908487724004E-06</DiameterAverage>
            <DiameterSD>1.6851914793570042E-07</DiameterSD>
            <Orientation>2.267467014308687</Orientation>
         </FiberMeasurement>
      </Measurement>
      <Measurement>
         <ID>546</ID>
         <Type>F</Type>
         <ImageName>Image0004</ImageName>
         <FiberMeasurement>
            <DiameterAverage>1.7820827320070057E-06</DiameterAverage>
            <DiameterSD>3.3526394730987652E-08</DiameterSD>
            <Orientation>0.008358459269603824</Orientation>
         </FiberMeasurement>
      </Measurement>
      <Measurement>
         <ID>547</ID>
         <Type>F</Type>
         <ImageName>Image0004</ImageName>
         <FiberMeasurement>
            <DiameterAverage>9.68955649433464E-07</DiameterAverage>
            <DiameterSD>1.3084762558202948E-07</DiameterSD>
            <Orientation>2.5007615864340695</Orientation>
         </FiberMeasurement>
      </Measurement>
      <Measurement>
         <ID>548</ID>
         <Type>F</Type>
         <ImageName>Image0004</ImageName>
         <FiberMeasurement>
            <DiameterAverage>2.120847060987602E-06</DiameterAverage>
            <DiameterSD>3.6820366944401091E-07</DiameterSD>
            <Orientation>2.6556538722261847</Orientation>
         </FiberMeasurement>
      </Measurement>
      <Measurement>
         <ID>549</ID>
         <Type>F</Type>
         <ImageName>Image0004</ImageName>
         <FiberMeasurement>
            <DiameterAverage>2.9039727804146413E-06</DiameterAverage>
            <DiameterSD>5.4305246298955118E-07</DiameterSD>
            <Orientation>1.8644590110772676</Orientation>
         </FiberMeasurement>
      </Measurement>
      <Measurement>
         <ID>550</ID>
         <Type>F</Type>
         <ImageName>Image0004</ImageName>
         <FiberMeasurement>
            <DiameterAverage>6.1591671465895793E-07</DiameterAverage>
            <DiameterSD>6.4188616714403367E-08</DiameterSD>
            <Orientation>0.15692122559727381</Orientation>
         </FiberMeasurement>
      </Measurement>
      <Measurement>
         <ID>551</ID>
         <Type>F</Type>
         <ImageName>Image0004</ImageName>
         <FiberMeasurement>
            <DiameterAverage>1.8295173514268012E-06</DiameterAverage>
            <DiameterSD>2.0479981330452689E-07</DiameterSD>
            <Orientation>0.99240939900987035</Orientation>
         </FiberMeasurement>
      </Measurement>
      <Measurement>
         <ID>552</ID>
         <Type>F</Type>
         <ImageName>Image0004</ImageName>
         <FiberMeasurement>
            <DiameterAverage>1.7009776366636123E-06</DiameterAverage>
            <DiameterSD>3.126351349122629E-07</DiameterSD>
            <Orientation>1.5257648045947327</Orientation>
         </FiberMeasurement>
      </Measurement>
      <Measurement>
         <ID>553</ID>
         <Type>F</Type>
         <ImageName>Image0004</ImageName>
         <FiberMeasurement>
            <DiameterAverage>2.0014025814842826E-06</DiameterAverage>
            <DiameterSD>1.3747995290616119E-07</DiameterSD>
            <Orientation>2.2677214804040453</Orientation>
         </FiberMeasurement>
      </Measurement>
      <Measurement>
         <ID>554</ID>
         <Type>F</Type>
         <ImageName>Image0004</ImageName>
         <FiberMeasurement>
            <DiameterAverage>1.2990583189785928E-06</DiameterAverage>
            <DiameterSD>3.0714652517011989E-07</DiameterSD>
            <Orientation>0.73564089039145575</Orientation>
         </FiberMeasurement>
      </Measurement>
      <Measurement>
         <ID>555</ID>
         <Type>F</Type>
         <ImageName>Image0004</ImageName>
         <FiberMeasurement>
            <DiameterAverage>2.7225202048429433E-06</DiameterAverage>
            <DiameterSD>1.0330003947323763E-06</DiameterSD>
            <Orientation>1.9373262904361339</Orientation>
         </FiberMeasurement>
      </Measurement>
      <Measurement>
         <ID>556</ID>
         <Type>F</Type>
         <ImageName>Image0004</ImageName>
         <FiberMeasurement>
            <DiameterAverage>1.1557893338945885E-06</DiameterAverage>
            <DiameterSD>9.1659033591868892E-08</DiameterSD>
            <Orientation>1.0343332598547823</Orientation>
         </FiberMeasurement>
      </Measurement>
      <Measurement>
         <ID>557</ID>
         <Type>F</Type>
         <ImageName>Image0004</ImageName>
         <FiberMeasurement>
            <DiameterAverage>2.5055757554957002E-06</DiameterAverage>
            <DiameterSD>9.1071499277249E-08</DiameterSD>
            <Orientation>1.5405426729514451</Orientation>
         </FiberMeasurement>
      </Measurement>
      <Measurement>
         <ID>558</ID>
         <Type>F</Type>
         <ImageName>Image0004</ImageName>
         <FiberMeasurement>
            <DiameterAverage>2.0154268524193683E-06</DiameterAverage>
            <DiameterSD>5.1896898731834209E-08</DiameterSD>
            <Orientation>2.6229404799902465</Orientation>
         </FiberMeasurement>
      </Measurement>
      <Measurement>
         <ID>559</ID>
         <Type>F</Type>
         <ImageName>Image0004</ImageName>
         <FiberMeasurement>
            <DiameterAverage>2.8188296883789E-06</DiameterAverage>
            <DiameterSD>5.9933579053541582E-07</DiameterSD>
            <Orientation>2.6412561440387261</Orientation>
         </FiberMeasurement>
      </Measurement>
      <Measurement>
         <ID>560</ID>
         <Type>F</Type>
         <ImageName>Image0004</ImageName>
         <FiberMeasurement>
            <DiameterAverage>1.3197321435635095E-06</DiameterAverage>
            <DiameterSD>5.3374660130128076E-07</DiameterSD>
            <Orientation>0.62679807801563214</Orientation>
         </FiberMeasurement>
      </Measurement>
      <Measurement>
         <ID>561</ID>
         <Type>F</Type>
         <ImageName>Image0004</ImageName>
         <FiberMeasurement>
            <DiameterAverage>8.636150470996218E-07</DiameterAverage>
            <DiameterSD>7.460677382801294E-08</DiameterSD>
            <Orientation>2.7457553617272321</Orientation>
         </FiberMeasurement>
      </Measurement>
      <Measurement>
         <ID>562</ID>
         <Type>F</Type>
         <ImageName>Image0004</ImageName>
         <FiberMeasurement>
            <DiameterAverage>6.9504850188258746E-07</DiameterAverage>
            <DiameterSD>1.109795942416294E-07</DiameterSD>
            <Orientation>0.16198002181867258</Orientation>
         </FiberMeasurement>
      </Measurement>
      <Measurement>
         <ID>563</ID>
         <Type>F</Type>
         <ImageName>Image0004</ImageName>
         <FiberMeasurement>
            <DiameterAverage>9.3025973818106586E-07</DiameterAverage>
            <DiameterSD>1.8168812297631347E-07</DiameterSD>
            <Orientation>0.72453689329656079</Orientation>
         </FiberMeasurement>
      </Measurement>
      <Measurement>
         <ID>564</ID>
         <Type>F</Type>
         <ImageName>Image0004</ImageName>
         <FiberMeasurement>
            <DiameterAverage>1.9772313513268745E-06</DiameterAverage>
            <DiameterSD>2.7469331005317326E-07</DiameterSD>
            <Orientation>2.1885687104385276</Orientation>
         </FiberMeasurement>
      </Measurement>
      <Measurement>
         <ID>566</ID>
         <Type>F</Type>
         <ImageName>Image0004</ImageName>
         <FiberMeasurement>
            <DiameterAverage>1.4025236599004427E-06</DiameterAverage>
            <DiameterSD>3.1126756575513396E-07</DiameterSD>
            <Orientation>1.5385779724938162</Orientation>
         </FiberMeasurement>
      </Measurement>
      <Measurement>
         <ID>567</ID>
         <Type>F</Type>
         <ImageName>Image0004</ImageName>
         <FiberMeasurement>
            <DiameterAverage>1.0809873865713376E-06</DiameterAverage>
            <DiameterSD>2.8437444324083203E-07</DiameterSD>
            <Orientation>0.37291275307797561</Orientation>
         </FiberMeasurement>
      </Measurement>
      <Measurement>
         <ID>568</ID>
         <Type>F</Type>
         <ImageName>Image0004</ImageName>
         <FiberMeasurement>
            <DiameterAverage>3.0631778442969683E-06</DiameterAverage>
            <DiameterSD>8.0819562946002251E-07</DiameterSD>
            <Orientation>2.4334862931456409</Orientation>
         </FiberMeasurement>
      </Measurement>
      <Measurement>
         <ID>569</ID>
         <Type>F</Type>
         <ImageName>Image0004</ImageName>
         <FiberMeasurement>
            <DiameterAverage>1.3269970885295584E-06</DiameterAverage>
            <DiameterSD>2.7524882231693733E-07</DiameterSD>
            <Orientation>2.3050155192795203</Orientation>
         </FiberMeasurement>
      </Measurement>
      <Measurement>
         <ID>570</ID>
         <Type>F</Type>
         <ImageName>Image0004</ImageName>
         <FiberMeasurement>
            <DiameterAverage>1.2801301541004983E-06</DiameterAverage>
            <DiameterSD>1.306183675496078E-07</DiameterSD>
            <Orientation>0.62609741777120764</Orientation>
         </FiberMeasurement>
      </Measurement>
      <Measurement>
         <ID>571</ID>
         <Type>F</Type>
         <ImageName>Image0004</ImageName>
         <FiberMeasurement>
            <DiameterAverage>1.7848800246036084E-06</DiameterAverage>
            <DiameterSD>3.1037548610151366E-07</DiameterSD>
            <Orientation>2.3028629714813738</Orientation>
         </FiberMeasurement>
      </Measurement>
      <Measurement>
         <ID>572</ID>
         <Type>F</Type>
         <ImageName>Image0004</ImageName>
         <FiberMeasurement>
            <DiameterAverage>3.1495734656526402E-06</DiameterAverage>
            <DiameterSD>1.1867134726369827E-06</DiameterSD>
            <Orientation>0.88581146961401525</Orientation>
         </FiberMeasurement>
      </Measurement>
      <Measurement>
         <ID>573</ID>
         <Type>F</Type>
         <ImageName>Image0004</ImageName>
         <FiberMeasurement>
            <DiameterAverage>1.759511923558586E-06</DiameterAverage>
            <DiameterSD>2.5646859186083746E-07</DiameterSD>
            <Orientation>2.5801793911957325</Orientation>
         </FiberMeasurement>
      </Measurement>
      <Measurement>
         <ID>574</ID>
         <Type>F</Type>
         <ImageName>Image0004</ImageName>
         <FiberMeasurement>
            <DiameterAverage>1.954649876521959E-06</DiameterAverage>
            <DiameterSD>7.0341329702836768E-08</DiameterSD>
            <Orientation>2.9901121298367865</Orientation>
         </FiberMeasurement>
      </Measurement>
      <Measurement>
         <ID>575</ID>
         <Type>F</Type>
         <ImageName>Image0004</ImageName>
         <FiberMeasurement>
            <DiameterAverage>7.1214163815985638E-07</DiameterAverage>
            <DiameterSD>1.1079511930071827E-07</DiameterSD>
            <Orientation>2.5561256739959841</Orientation>
         </FiberMeasurement>
      </Measurement>
      <Measurement>
         <ID>576</ID>
         <Type>F</Type>
         <ImageName>Image0004</ImageName>
         <FiberMeasurement>
            <DiameterAverage>1.7204282168986894E-06</DiameterAverage>
            <DiameterSD>9.8901383626854759E-08</DiameterSD>
            <Orientation>1.4878019325241931</Orientation>
         </FiberMeasurement>
      </Measurement>
      <Measurement>
         <ID>577</ID>
         <Type>F</Type>
         <ImageName>Image0004</ImageName>
         <FiberMeasurement>
            <DiameterAverage>1.1969048741275715E-06</DiameterAverage>
            <DiameterSD>3.5195865628566417E-07</DiameterSD>
            <Orientation>1.0563732333582545</Orientation>
         </FiberMeasurement>
      </Measurement>
      <Measurement>
         <ID>578</ID>
         <Type>F</Type>
         <ImageName>Image0004</ImageName>
         <FiberMeasurement>
            <DiameterAverage>2.9247784336486887E-06</DiameterAverage>
            <DiameterSD>5.0730898140424517E-07</DiameterSD>
            <Orientation>1.3442938794785868</Orientation>
         </FiberMeasurement>
      </Measurement>
      <Measurement>
         <ID>579</ID>
         <Type>F</Type>
         <ImageName>Image0004</ImageName>
         <FiberMeasurement>
            <DiameterAverage>1.5747818695540414E-06</DiameterAverage>
            <DiameterSD>2.801923805442899E-07</DiameterSD>
            <Orientation>0.44638456453502551</Orientation>
         </FiberMeasurement>
      </Measurement>
      <Measurement>
         <ID>581</ID>
         <Type>F</Type>
         <ImageName>Image0004</ImageName>
         <FiberMeasurement>
            <DiameterAverage>9.9082135228002661E-07</DiameterAverage>
            <DiameterSD>3.1773049405514456E-07</DiameterSD>
            <Orientation>0.92333096677102666</Orientation>
         </FiberMeasurement>
      </Measurement>
      <Measurement>
         <ID>582</ID>
         <Type>F</Type>
         <ImageName>Image0004</ImageName>
         <FiberMeasurement>
            <DiameterAverage>1.2718126993755236E-06</DiameterAverage>
            <DiameterSD>1.592027392549353E-07</DiameterSD>
            <Orientation>0.14738163923506395</Orientation>
         </FiberMeasurement>
      </Measurement>
      <Measurement>
         <ID>583</ID>
         <Type>F</Type>
         <ImageName>Image0004</ImageName>
         <FiberMeasurement>
            <DiameterAverage>1.6522441986736371E-06</DiameterAverage>
            <DiameterSD>2.7859425890003307E-07</DiameterSD>
            <Orientation>0.76630913764751252</Orientation>
         </FiberMeasurement>
      </Measurement>
      <Measurement>
         <ID>584</ID>
         <Type>F</Type>
         <ImageName>Image0004</ImageName>
         <FiberMeasurement>
            <DiameterAverage>1.77557679865672E-06</DiameterAverage>
            <DiameterSD>1.7663287799852439E-07</DiameterSD>
            <Orientation>0.59169474979964887</Orientation>
         </FiberMeasurement>
      </Measurement>
      <Measurement>
         <ID>585</ID>
         <Type>F</Type>
         <ImageName>Image0004</ImageName>
         <FiberMeasurement>
            <DiameterAverage>1.8085827391393336E-06</DiameterAverage>
            <DiameterSD>2.9234296557976249E-07</DiameterSD>
            <Orientation>0.07908597566194725</Orientation>
         </FiberMeasurement>
      </Measurement>
      <Measurement>
         <ID>586</ID>
         <Type>F</Type>
         <ImageName>Image0004</ImageName>
         <FiberMeasurement>
            <DiameterAverage>1.8623546061971743E-06</DiameterAverage>
            <DiameterSD>8.813245626279238E-08</DiameterSD>
            <Orientation>0.90103934421666176</Orientation>
         </FiberMeasurement>
      </Measurement>
      <Measurement>
         <ID>587</ID>
         <Type>F</Type>
         <ImageName>Image0004</ImageName>
         <FiberMeasurement>
            <DiameterAverage>1.6206425089322587E-06</DiameterAverage>
            <DiameterSD>5.5254026488830521E-07</DiameterSD>
            <Orientation>3.0103916468361933</Orientation>
         </FiberMeasurement>
      </Measurement>
      <Measurement>
         <ID>588</ID>
         <Type>F</Type>
         <ImageName>Image0004</ImageName>
         <FiberMeasurement>
            <DiameterAverage>8.8103512402674575E-07</DiameterAverage>
            <DiameterSD>2.0364148500070918E-07</DiameterSD>
            <Orientation>1.8721008586520203</Orientation>
         </FiberMeasurement>
      </Measurement>
      <Measurement>
         <ID>589</ID>
         <Type>F</Type>
         <ImageName>Image0004</ImageName>
         <FiberMeasurement>
            <DiameterAverage>2.0190465997563388E-06</DiameterAverage>
            <DiameterSD>4.1919350956088378E-07</DiameterSD>
            <Orientation>2.8288223292335171</Orientation>
         </FiberMeasurement>
      </Measurement>
      <Measurement>
         <ID>590</ID>
         <Type>F</Type>
         <ImageName>Image0004</ImageName>
         <FiberMeasurement>
            <DiameterAverage>8.7758462211979416E-07</DiameterAverage>
            <DiameterSD>3.4862663324298419E-07</DiameterSD>
            <Orientation>0.6814510573336211</Orientation>
         </FiberMeasurement>
      </Measurement>
      <Measurement>
         <ID>591</ID>
         <Type>F</Type>
         <ImageName>Image0004</ImageName>
         <FiberMeasurement>
            <DiameterAverage>2.0347698516763617E-06</DiameterAverage>
            <DiameterSD>1.8209565071328146E-07</DiameterSD>
            <Orientation>2.99590946900133</Orientation>
         </FiberMeasurement>
      </Measurement>
      <Measurement>
         <ID>592</ID>
         <Type>F</Type>
         <ImageName>Image0004</ImageName>
         <FiberMeasurement>
            <DiameterAverage>1.6009276568310022E-06</DiameterAverage>
            <DiameterSD>3.0352857514990459E-07</DiameterSD>
            <Orientation>0.40674180031809909</Orientation>
         </FiberMeasurement>
      </Measurement>
      <Measurement>
         <ID>593</ID>
         <Type>F</Type>
         <ImageName>Image0004</ImageName>
         <FiberMeasurement>
            <DiameterAverage>1.2720198022371469E-06</DiameterAverage>
            <DiameterSD>3.7049716592985993E-07</DiameterSD>
            <Orientation>2.6082793852207824</Orientation>
         </FiberMeasurement>
      </Measurement>
      <Measurement>
         <ID>594</ID>
         <Type>F</Type>
         <ImageName>Image0004</ImageName>
         <FiberMeasurement>
            <DiameterAverage>1.4106838022468875E-06</DiameterAverage>
            <DiameterSD>1.1571019497189311E-07</DiameterSD>
            <Orientation>0.87462584282692535</Orientation>
         </FiberMeasurement>
      </Measurement>
      <Measurement>
         <ID>595</ID>
         <Type>F</Type>
         <ImageName>Image0004</ImageName>
         <FiberMeasurement>
            <DiameterAverage>2.8191208781914531E-06</DiameterAverage>
            <DiameterSD>1.4266584494322241E-07</DiameterSD>
            <Orientation>1.6203055729377895</Orientation>
         </FiberMeasurement>
      </Measurement>
      <Measurement>
         <ID>596</ID>
         <Type>F</Type>
         <ImageName>Image0004</ImageName>
         <FiberMeasurement>
            <DiameterAverage>4.14099468797799E-07</DiameterAverage>
            <DiameterSD>8.246592771693568E-08</DiameterSD>
            <Orientation>0.18629438626938372</Orientation>
         </FiberMeasurement>
      </Measurement>
      <Measurement>
         <ID>597</ID>
         <Type>F</Type>
         <ImageName>Image0004</ImageName>
         <FiberMeasurement>
            <DiameterAverage>1.4321972210480924E-06</DiameterAverage>
            <DiameterSD>1.0250570556300182E-07</DiameterSD>
            <Orientation>1.282970457062373</Orientation>
         </FiberMeasurement>
      </Measurement>
      <Measurement>
         <ID>599</ID>
         <Type>F</Type>
         <ImageName>Image0004</ImageName>
         <FiberMeasurement>
            <DiameterAverage>2.1973307352180846E-06</DiameterAverage>
            <DiameterSD>2.0693181219751731E-07</DiameterSD>
            <Orientation>3.0994410547000779</Orientation>
         </FiberMeasurement>
      </Measurement>
      <Measurement>
         <ID>600</ID>
         <Type>F</Type>
         <ImageName>Image0004</ImageName>
         <FiberMeasurement>
            <DiameterAverage>7.5358684469975086E-07</DiameterAverage>
            <DiameterSD>6.791498839563455E-08</DiameterSD>
            <Orientation>2.0536045827385649</Orientation>
         </FiberMeasurement>
      </Measurement>
      <Measurement>
         <ID>601</ID>
         <Type>F</Type>
         <ImageName>Image0004</ImageName>
         <FiberMeasurement>
            <DiameterAverage>3.5015011673465554E-07</DiameterAverage>
            <DiameterSD>1.4619929413234387E-07</DiameterSD>
            <Orientation>0.10693146146569867</Orientation>
         </FiberMeasurement>
      </Measurement>
      <Measurement>
         <ID>602</ID>
         <Type>F</Type>
         <ImageName>Image0004</ImageName>
         <FiberMeasurement>
            <DiameterAverage>2.9590399200384438E-06</DiameterAverage>
            <DiameterSD>1.053553841086836E-06</DiameterSD>
            <Orientation>2.7298644860915777</Orientation>
         </FiberMeasurement>
      </Measurement>
      <Measurement>
         <ID>603</ID>
         <Type>F</Type>
         <ImageName>Image0004</ImageName>
         <FiberMeasurement>
            <DiameterAverage>2.4897437359995455E-06</DiameterAverage>
            <DiameterSD>5.6514334892680652E-07</DiameterSD>
            <Orientation>2.88144910612317</Orientation>
         </FiberMeasurement>
      </Measurement>
      <Measurement>
         <ID>604</ID>
         <Type>F</Type>
         <ImageName>Image0004</ImageName>
         <FiberMeasurement>
            <DiameterAverage>1.0632391458175677E-06</DiameterAverage>
            <DiameterSD>4.7593264060982216E-08</DiameterSD>
            <Orientation>3.04063105904802</Orientation>
         </FiberMeasurement>
      </Measurement>
      <Measurement>
         <ID>605</ID>
         <Type>F</Type>
         <ImageName>Image0004</ImageName>
         <FiberMeasurement>
            <DiameterAverage>2.3322783190397757E-06</DiameterAverage>
            <DiameterSD>8.7010924207710224E-07</DiameterSD>
            <Orientation>2.2147704572543248</Orientation>
         </FiberMeasurement>
      </Measurement>
      <Measurement>
         <ID>606</ID>
         <Type>F</Type>
         <ImageName>Image0004</ImageName>
         <FiberMeasurement>
            <DiameterAverage>1.7391413810301475E-06</DiameterAverage>
            <DiameterSD>2.8521921380506846E-07</DiameterSD>
            <Orientation>3.04670796355943</Orientation>
         </FiberMeasurement>
      </Measurement>
      <Measurement>
         <ID>607</ID>
         <Type>F</Type>
         <ImageName>Image0004</ImageName>
         <FiberMeasurement>
            <DiameterAverage>6.21862251703345E-07</DiameterAverage>
            <DiameterSD>5.8791143091247666E-08</DiameterSD>
            <Orientation>0.078210735797716008</Orientation>
         </FiberMeasurement>
      </Measurement>
      <Measurement>
         <ID>608</ID>
         <Type>F</Type>
         <ImageName>Image0004</ImageName>
         <FiberMeasurement>
            <DiameterAverage>6.0909406919449338E-07</DiameterAverage>
            <DiameterSD>1.5895040048545025E-07</DiameterSD>
            <Orientation>1.3504110304262573</Orientation>
         </FiberMeasurement>
      </Measurement>
      <Measurement>
         <ID>609</ID>
         <Type>F</Type>
         <ImageName>Image0004</ImageName>
         <FiberMeasurement>
            <DiameterAverage>1.1510898372880153E-06</DiameterAverage>
            <DiameterSD>4.8437802326654454E-08</DiameterSD>
            <Orientation>1.3823920575615267</Orientation>
         </FiberMeasurement>
      </Measurement>
      <Measurement>
         <ID>610</ID>
         <Type>F</Type>
         <ImageName>Image0004</ImageName>
         <FiberMeasurement>
            <DiameterAverage>1.3295791253115956E-06</DiameterAverage>
            <DiameterSD>1.502259606069346E-07</DiameterSD>
            <Orientation>0.74102202494032909</Orientation>
         </FiberMeasurement>
      </Measurement>
      <Measurement>
         <ID>611</ID>
         <Type>F</Type>
         <ImageName>Image0004</ImageName>
         <FiberMeasurement>
            <DiameterAverage>1.277299702316572E-06</DiameterAverage>
            <DiameterSD>2.159384023136565E-07</DiameterSD>
            <Orientation>1.1152359230970714</Orientation>
         </FiberMeasurement>
      </Measurement>
      <Measurement>
         <ID>612</ID>
         <Type>F</Type>
         <ImageName>Image0004</ImageName>
         <FiberMeasurement>
            <DiameterAverage>7.1595793840090069E-07</DiameterAverage>
            <DiameterSD>1.3341640927097702E-07</DiameterSD>
            <Orientation>1.8179283519561569</Orientation>
         </FiberMeasurement>
      </Measurement>
      <Measurement>
         <ID>613</ID>
         <Type>F</Type>
         <ImageName>Image0004</ImageName>
         <FiberMeasurement>
            <DiameterAverage>1.2390985488865629E-06</DiameterAverage>
            <DiameterSD>4.0325450228303189E-08</DiameterSD>
            <Orientation>2.3742229526605114</Orientation>
         </FiberMeasurement>
      </Measurement>
      <Measurement>
         <ID>614</ID>
         <Type>F</Type>
         <ImageName>Image0004</ImageName>
         <FiberMeasurement>
            <DiameterAverage>1.4021305440168756E-06</DiameterAverage>
            <DiameterSD>3.0858349905390244E-07</DiameterSD>
            <Orientation>0.2910441639400852</Orientation>
         </FiberMeasurement>
      </Measurement>
      <Measurement>
         <ID>615</ID>
         <Type>F</Type>
         <ImageName>Image0004</ImageName>
         <FiberMeasurement>
            <DiameterAverage>6.9299218352253218E-07</DiameterAverage>
            <DiameterSD>1.3020701972169273E-07</DiameterSD>
            <Orientation>1.3260931836352661</Orientation>
         </FiberMeasurement>
      </Measurement>
      <Measurement>
         <ID>616</ID>
         <Type>F</Type>
         <ImageName>Image0004</ImageName>
         <FiberMeasurement>
            <DiameterAverage>2.4730942493462805E-06</DiameterAverage>
            <DiameterSD>1.4341782383544057E-07</DiameterSD>
            <Orientation>2.2857363501436261</Orientation>
         </FiberMeasurement>
      </Measurement>
      <Measurement>
         <ID>617</ID>
         <Type>F</Type>
         <ImageName>Image0004</ImageName>
         <FiberMeasurement>
            <DiameterAverage>2.9986621806447117E-06</DiameterAverage>
            <DiameterSD>7.0574973522295418E-07</DiameterSD>
            <Orientation>2.2519073581740563</Orientation>
         </FiberMeasurement>
      </Measurement>
      <Measurement>
         <ID>618</ID>
         <Type>F</Type>
         <ImageName>Image0004</ImageName>
         <FiberMeasurement>
            <DiameterAverage>1.4138408827365707E-06</DiameterAverage>
            <DiameterSD>4.3171781710933679E-07</DiameterSD>
            <Orientation>0.415210920141724</Orientation>
         </FiberMeasurement>
      </Measurement>
      <Measurement>
         <ID>619</ID>
         <Type>F</Type>
         <ImageName>Image0004</ImageName>
         <FiberMeasurement>
            <DiameterAverage>1.6536840132698965E-06</DiameterAverage>
            <DiameterSD>1.7598594686230084E-07</DiameterSD>
            <Orientation>0.15274621989325615</Orientation>
         </FiberMeasurement>
      </Measurement>
      <Measurement>
         <ID>620</ID>
         <Type>F</Type>
         <ImageName>Image0004</ImageName>
         <FiberMeasurement>
            <DiameterAverage>1.7462680504050294E-06</DiameterAverage>
            <DiameterSD>3.9880051758361837E-07</DiameterSD>
            <Orientation>1.8639104222363609</Orientation>
         </FiberMeasurement>
      </Measurement>
      <Measurement>
         <ID>621</ID>
         <Type>F</Type>
         <ImageName>Image0004</ImageName>
         <FiberMeasurement>
            <DiameterAverage>9.3452411076649781E-07</DiameterAverage>
            <DiameterSD>3.8637718514950587E-07</DiameterSD>
            <Orientation>2.5287440457074153</Orientation>
         </FiberMeasurement>
      </Measurement>
      <Measurement>
         <ID>622</ID>
         <Type>F</Type>
         <ImageName>Image0004</ImageName>
         <FiberMeasurement>
            <DiameterAverage>1.8032006592286376E-06</DiameterAverage>
            <DiameterSD>1.2684675294700523E-07</DiameterSD>
            <Orientation>2.5456637749085771</Orientation>
         </FiberMeasurement>
      </Measurement>
      <Measurement>
         <ID>623</ID>
         <Type>F</Type>
         <ImageName>Image0004</ImageName>
         <FiberMeasurement>
            <DiameterAverage>1.9271481015474205E-06</DiameterAverage>
            <DiameterSD>2.6507104981215088E-07</DiameterSD>
            <Orientation>0.93941055992460432</Orientation>
         </FiberMeasurement>
      </Measurement>
      <Measurement>
         <ID>624</ID>
         <Type>F</Type>
         <ImageName>Image0004</ImageName>
         <FiberMeasurement>
            <DiameterAverage>3.1911326717875063E-06</DiameterAverage>
            <DiameterSD>3.8142799012298792E-07</DiameterSD>
            <Orientation>1.1838014172582334</Orientation>
         </FiberMeasurement>
      </Measurement>
      <Measurement>
         <ID>625</ID>
         <Type>F</Type>
         <ImageName>Image0004</ImageName>
         <FiberMeasurement>
            <DiameterAverage>1.6267968255570568E-06</DiameterAverage>
            <DiameterSD>1.7990740341971571E-07</DiameterSD>
            <Orientation>2.9621247969335283</Orientation>
         </FiberMeasurement>
      </Measurement>
      <Measurement>
         <ID>626</ID>
         <Type>F</Type>
         <ImageName>Image0004</ImageName>
         <FiberMeasurement>
            <DiameterAverage>1.084687837494022E-06</DiameterAverage>
            <DiameterSD>3.8378940251219447E-08</DiameterSD>
            <Orientation>1.0233564267128352</Orientation>
         </FiberMeasurement>
      </Measurement>
      <Measurement>
         <ID>627</ID>
         <Type>F</Type>
         <ImageName>Image0004</ImageName>
         <FiberMeasurement>
            <DiameterAverage>1.9572828760143623E-06</DiameterAverage>
            <DiameterSD>2.9968612437623163E-07</DiameterSD>
            <Orientation>1.8198525695416656</Orientation>
         </FiberMeasurement>
      </Measurement>
      <Measurement>
         <ID>628</ID>
         <Type>F</Type>
         <ImageName>Image0004</ImageName>
         <FiberMeasurement>
            <DiameterAverage>1.4322623763126082E-06</DiameterAverage>
            <DiameterSD>2.0496015092704081E-07</DiameterSD>
            <Orientation>2.7594625445158507</Orientation>
         </FiberMeasurement>
      </Measurement>
      <Measurement>
         <ID>629</ID>
         <Type>F</Type>
         <ImageName>Image0004</ImageName>
         <FiberMeasurement>
            <DiameterAverage>1.2423661545273464E-06</DiameterAverage>
            <DiameterSD>1.3517309742655586E-07</DiameterSD>
            <Orientation>2.9769501358650876</Orientation>
         </FiberMeasurement>
      </Measurement>
      <Measurement>
         <ID>630</ID>
         <Type>F</Type>
         <ImageName>Image0004</ImageName>
         <FiberMeasurement>
            <DiameterAverage>2.7501179111058287E-06</DiameterAverage>
            <DiameterSD>9.8520226801678277E-07</DiameterSD>
            <Orientation>2.7210778327977718</Orientation>
         </FiberMeasurement>
      </Measurement>
      <Measurement>
         <ID>631</ID>
         <Type>F</Type>
         <ImageName>Image0004</ImageName>
         <FiberMeasurement>
            <DiameterAverage>1.389112460659397E-06</DiameterAverage>
            <DiameterSD>1.8613773073809535E-08</DiameterSD>
            <Orientation>2.849534931941494</Orientation>
         </FiberMeasurement>
      </Measurement>
      <Measurement>
         <ID>632</ID>
         <Type>F</Type>
         <ImageName>Image0004</ImageName>
         <FiberMeasurement>
            <DiameterAverage>6.4615463454916219E-07</DiameterAverage>
            <DiameterSD>5.029181846934167E-08</DiameterSD>
            <Orientation>0.022441506922011523</Orientation>
         </FiberMeasurement>
      </Measurement>
      <Measurement>
         <ID>635</ID>
         <Type>F</Type>
         <ImageName>Image0004</ImageName>
         <FiberMeasurement>
            <DiameterAverage>1.4092046542873715E-06</DiameterAverage>
            <DiameterSD>3.8139502564197439E-07</DiameterSD>
            <Orientation>2.5505730947701784</Orientation>
         </FiberMeasurement>
      </Measurement>
      <Measurement>
         <ID>636</ID>
         <Type>F</Type>
         <ImageName>Image0004</ImageName>
         <FiberMeasurement>
            <DiameterAverage>1.797609494497871E-06</DiameterAverage>
            <DiameterSD>1.1263346200969708E-07</DiameterSD>
            <Orientation>2.1533039957488156</Orientation>
         </FiberMeasurement>
      </Measurement>
      <Measurement>
         <ID>637</ID>
         <Type>F</Type>
         <ImageName>Image0004</ImageName>
         <FiberMeasurement>
            <DiameterAverage>1.8248752545517659E-06</DiameterAverage>
            <DiameterSD>6.7364005587161451E-08</DiameterSD>
            <Orientation>2.76870547128438</Orientation>
         </FiberMeasurement>
      </Measurement>
      <Measurement>
         <ID>638</ID>
         <Type>F</Type>
         <ImageName>Image0004</ImageName>
         <FiberMeasurement>
            <DiameterAverage>1.9307073374390458E-06</DiameterAverage>
            <DiameterSD>6.73826971327539E-08</DiameterSD>
            <Orientation>2.9848205947282316</Orientation>
         </FiberMeasurement>
      </Measurement>
      <Measurement>
         <ID>639</ID>
         <Type>F</Type>
         <ImageName>Image0004</ImageName>
         <FiberMeasurement>
            <DiameterAverage>6.8953238252489178E-07</DiameterAverage>
            <DiameterSD>2.8200390971452118E-08</DiameterSD>
            <Orientation>0.10808376109893421</Orientation>
         </FiberMeasurement>
      </Measurement>
      <Measurement>
         <ID>640</ID>
         <Type>F</Type>
         <ImageName>Image0004</ImageName>
         <FiberMeasurement>
            <DiameterAverage>1.9483319378173925E-06</DiameterAverage>
            <DiameterSD>4.79393849866758E-07</DiameterSD>
            <Orientation>0.61257954703676476</Orientation>
         </FiberMeasurement>
      </Measurement>
      <Measurement>
         <ID>641</ID>
         <Type>F</Type>
         <ImageName>Image0004</ImageName>
         <FiberMeasurement>
            <DiameterAverage>1.1075047977291462E-06</DiameterAverage>
            <DiameterSD>4.2849837476961507E-07</DiameterSD>
            <Orientation>0.65174764317055411</Orientation>
         </FiberMeasurement>
      </Measurement>
      <Measurement>
         <ID>642</ID>
         <Type>F</Type>
         <ImageName>Image0004</ImageName>
         <FiberMeasurement>
            <DiameterAverage>1.6753067940805132E-06</DiameterAverage>
            <DiameterSD>2.9206997540546536E-07</DiameterSD>
            <Orientation>2.41630582638185</Orientation>
         </FiberMeasurement>
      </Measurement>
      <Measurement>
         <ID>643</ID>
         <Type>F</Type>
         <ImageName>Image0004</ImageName>
         <FiberMeasurement>
            <DiameterAverage>1.3689217159341927E-06</DiameterAverage>
            <DiameterSD>1.0239350105674335E-07</DiameterSD>
            <Orientation>2.3620562385456383</Orientation>
         </FiberMeasurement>
      </Measurement>
      <Measurement>
         <ID>644</ID>
         <Type>F</Type>
         <ImageName>Image0004</ImageName>
         <FiberMeasurement>
            <DiameterAverage>9.7049065607124378E-07</DiameterAverage>
            <DiameterSD>2.5547315849747936E-07</DiameterSD>
            <Orientation>0.88483976988706725</Orientation>
         </FiberMeasurement>
      </Measurement>
      <Measurement>
         <ID>645</ID>
         <Type>F</Type>
         <ImageName>Image0004</ImageName>
         <FiberMeasurement>
            <DiameterAverage>1.5086123543791796E-06</DiameterAverage>
            <DiameterSD>2.0042683067113652E-07</DiameterSD>
            <Orientation>0.23802397832277569</Orientation>
         </FiberMeasurement>
      </Measurement>
      <Measurement>
         <ID>646</ID>
         <Type>F</Type>
         <ImageName>Image0004</ImageName>
         <FiberMeasurement>
            <DiameterAverage>2.9212455229481592E-06</DiameterAverage>
            <DiameterSD>6.4148657201243192E-07</DiameterSD>
            <Orientation>0.95201408839600021</Orientation>
         </FiberMeasurement>
      </Measurement>
      <Measurement>
         <ID>647</ID>
         <Type>F</Type>
         <ImageName>Image0004</ImageName>
         <FiberMeasurement>
            <DiameterAverage>1.4116338971295194E-06</DiameterAverage>
            <DiameterSD>1.86249722683529E-07</DiameterSD>
            <Orientation>2.166562389056041</Orientation>
         </FiberMeasurement>
      </Measurement>
      <Measurement>
         <ID>648</ID>
         <Type>F</Type>
         <ImageName>Image0004</ImageName>
         <FiberMeasurement>
            <DiameterAverage>1.360236507018468E-06</DiameterAverage>
            <DiameterSD>4.1974263240900441E-07</DiameterSD>
            <Orientation>2.4511520742756234</Orientation>
         </FiberMeasurement>
      </Measurement>
      <Measurement>
         <ID>649</ID>
         <Type>F</Type>
         <ImageName>Image0004</ImageName>
         <FiberMeasurement>
            <DiameterAverage>1.6508857139756429E-06</DiameterAverage>
            <DiameterSD>2.6731483059005594E-07</DiameterSD>
            <Orientation>2.4420451565837307</Orientation>
         </FiberMeasurement>
      </Measurement>
      <Measurement>
         <ID>650</ID>
         <Type>F</Type>
         <ImageName>Image0004</ImageName>
         <FiberMeasurement>
            <DiameterAverage>1.5585654936123467E-06</DiameterAverage>
            <DiameterSD>3.8742079831480011E-07</DiameterSD>
            <Orientation>3.0088048844657012</Orientation>
         </FiberMeasurement>
      </Measurement>
      <Measurement>
         <ID>651</ID>
         <Type>F</Type>
         <ImageName>Image0004</ImageName>
         <FiberMeasurement>
            <DiameterAverage>2.010717207085521E-06</DiameterAverage>
            <DiameterSD>1.4110729635116581E-07</DiameterSD>
            <Orientation>0.97124477922365693</Orientation>
         </FiberMeasurement>
      </Measurement>
      <Measurement>
         <ID>652</ID>
         <Type>F</Type>
         <ImageName>Image0004</ImageName>
         <FiberMeasurement>
            <DiameterAverage>2.0940297571753481E-06</DiameterAverage>
            <DiameterSD>2.4339380402335211E-07</DiameterSD>
            <Orientation>2.6426277256974182</Orientation>
         </FiberMeasurement>
      </Measurement>
      <Measurement>
         <ID>653</ID>
         <Type>F</Type>
         <ImageName>Image0004</ImageName>
         <FiberMeasurement>
            <DiameterAverage>9.7049065607124378E-07</DiameterAverage>
            <DiameterSD>2.5547315849747936E-07</DiameterSD>
            <Orientation>0.88483976988706725</Orientation>
         </FiberMeasurement>
      </Measurement>
      <Measurement>
         <ID>654</ID>
         <Type>F</Type>
         <ImageName>Image0004</ImageName>
         <FiberMeasurement>
            <DiameterAverage>1.2495987977682947E-06</DiameterAverage>
            <DiameterSD>1.2551514737619918E-07</DiameterSD>
            <Orientation>0.10886921641231517</Orientation>
         </FiberMeasurement>
      </Measurement>
      <Measurement>
         <ID>655</ID>
         <Type>F</Type>
         <ImageName>Image0004</ImageName>
         <FiberMeasurement>
            <DiameterAverage>1.2689286998618754E-06</DiameterAverage>
            <DiameterSD>1.9307125132747483E-07</DiameterSD>
            <Orientation>2.5714925616897868</Orientation>
         </FiberMeasurement>
      </Measurement>
      <Measurement>
         <ID>656</ID>
         <Type>F</Type>
         <ImageName>Image0004</ImageName>
         <FiberMeasurement>
            <DiameterAverage>1.5768960477322331E-06</DiameterAverage>
            <DiameterSD>4.1821723580295597E-07</DiameterSD>
            <Orientation>0.36324028232722555</Orientation>
         </FiberMeasurement>
      </Measurement>
      <Measurement>
         <ID>657</ID>
         <Type>F</Type>
         <ImageName>Image0004</ImageName>
         <FiberMeasurement>
            <DiameterAverage>1.5091585143482213E-06</DiameterAverage>
            <DiameterSD>2.9047337643954927E-07</DiameterSD>
            <Orientation>2.2743755779146451</Orientation>
         </FiberMeasurement>
      </Measurement>
      <Measurement>
         <ID>658</ID>
         <Type>F</Type>
         <ImageName>Image0004</ImageName>
         <FiberMeasurement>
            <DiameterAverage>1.1094210780855761E-06</DiameterAverage>
            <DiameterSD>1.8889079285774869E-07</DiameterSD>
            <Orientation>1.4578155349561921</Orientation>
         </FiberMeasurement>
      </Measurement>
      <Measurement>
         <ID>659</ID>
         <Type>F</Type>
         <ImageName>Image0004</ImageName>
         <FiberMeasurement>
            <DiameterAverage>1.5766758641845054E-06</DiameterAverage>
            <DiameterSD>2.4698107568730317E-07</DiameterSD>
            <Orientation>1.4780491338365427</Orientation>
         </FiberMeasurement>
      </Measurement>
      <Measurement>
         <ID>660</ID>
         <Type>F</Type>
         <ImageName>Image0004</ImageName>
         <FiberMeasurement>
            <DiameterAverage>2.0375091736261421E-06</DiameterAverage>
            <DiameterSD>9.2225971039987262E-07</DiameterSD>
            <Orientation>2.2801595024720753</Orientation>
         </FiberMeasurement>
      </Measurement>
      <Measurement>
         <ID>661</ID>
         <Type>F</Type>
         <ImageName>Image0004</ImageName>
         <FiberMeasurement>
            <DiameterAverage>8.0885697429360659E-07</DiameterAverage>
            <DiameterSD>1.7638158748419488E-07</DiameterSD>
            <Orientation>0.041067368739825617</Orientation>
         </FiberMeasurement>
      </Measurement>
      <Measurement>
         <ID>662</ID>
         <Type>F</Type>
         <ImageName>Image0004</ImageName>
         <FiberMeasurement>
            <DiameterAverage>1.3643510945512771E-06</DiameterAverage>
            <DiameterSD>1.296282688498003E-07</DiameterSD>
            <Orientation>2.40402800511589</Orientation>
         </FiberMeasurement>
      </Measurement>
      <Measurement>
         <ID>663</ID>
         <Type>F</Type>
         <ImageName>Image0004</ImageName>
         <FiberMeasurement>
            <DiameterAverage>2.1140714634106523E-06</DiameterAverage>
            <DiameterSD>2.7017470988977992E-07</DiameterSD>
            <Orientation>1.7228951452372987</Orientation>
         </FiberMeasurement>
      </Measurement>
      <Measurement>
         <ID>664</ID>
         <Type>F</Type>
         <ImageName>Image0004</ImageName>
         <FiberMeasurement>
            <DiameterAverage>1.2896958322557443E-06</DiameterAverage>
            <DiameterSD>2.4149608253805175E-07</DiameterSD>
            <Orientation>1.0909610787634234</Orientation>
         </FiberMeasurement>
      </Measurement>
      <Measurement>
         <ID>665</ID>
         <Type>F</Type>
         <ImageName>Image0004</ImageName>
         <FiberMeasurement>
            <DiameterAverage>1.7014303857662374E-06</DiameterAverage>
            <DiameterSD>4.9733557881301788E-07</DiameterSD>
            <Orientation>2.3134807748728545</Orientation>
         </FiberMeasurement>
      </Measurement>
      <Measurement>
         <ID>666</ID>
         <Type>F</Type>
         <ImageName>Image0004</ImageName>
         <FiberMeasurement>
            <DiameterAverage>7.50156126936149E-07</DiameterAverage>
            <DiameterSD>3.4168623890307926E-07</DiameterSD>
            <Orientation>1.2834094172366672</Orientation>
         </FiberMeasurement>
      </Measurement>
      <Measurement>
         <ID>667</ID>
         <Type>F</Type>
         <ImageName>Image0004</ImageName>
         <FiberMeasurement>
            <DiameterAverage>1.6218467555406393E-06</DiameterAverage>
            <DiameterSD>4.2332542142614162E-07</DiameterSD>
            <Orientation>2.8428690243478041</Orientation>
         </FiberMeasurement>
      </Measurement>
      <Measurement>
         <ID>668</ID>
         <Type>F</Type>
         <ImageName>Image0004</ImageName>
         <FiberMeasurement>
            <DiameterAverage>1.3594548107342993E-06</DiameterAverage>
            <DiameterSD>1.2280719313016491E-07</DiameterSD>
            <Orientation>2.3913910165226198</Orientation>
         </FiberMeasurement>
      </Measurement>
      <Measurement>
         <ID>669</ID>
         <Type>F</Type>
         <ImageName>Image0004</ImageName>
         <FiberMeasurement>
            <DiameterAverage>6.743339900510944E-07</DiameterAverage>
            <DiameterSD>3.7828759828872548E-08</DiameterSD>
            <Orientation>1.4963622021708216</Orientation>
         </FiberMeasurement>
      </Measurement>
      <Measurement>
         <ID>670</ID>
         <Type>F</Type>
         <ImageName>Image0004</ImageName>
         <FiberMeasurement>
            <DiameterAverage>1.2255378044868056E-06</DiameterAverage>
            <DiameterSD>9.3255822880444216E-08</DiameterSD>
            <Orientation>1.0303813451653476</Orientation>
         </FiberMeasurement>
      </Measurement>
      <Measurement>
         <ID>671</ID>
         <Type>F</Type>
         <ImageName>Image0004</ImageName>
         <FiberMeasurement>
            <DiameterAverage>1.6561523866251923E-06</DiameterAverage>
            <DiameterSD>1.9664916153722967E-07</DiameterSD>
            <Orientation>2.1952318771773975</Orientation>
         </FiberMeasurement>
      </Measurement>
      <Measurement>
         <ID>672</ID>
         <Type>F</Type>
         <ImageName>Image0004</ImageName>
         <FiberMeasurement>
            <DiameterAverage>2.3832790982813779E-06</DiameterAverage>
            <DiameterSD>4.4947579654388215E-07</DiameterSD>
            <Orientation>2.4874076591330185</Orientation>
         </FiberMeasurement>
      </Measurement>
      <Measurement>
         <ID>673</ID>
         <Type>F</Type>
         <ImageName>Image0004</ImageName>
         <FiberMeasurement>
            <DiameterAverage>2.8466377010296265E-06</DiameterAverage>
            <DiameterSD>3.6900266025551034E-07</DiameterSD>
            <Orientation>0.61799600903150054</Orientation>
         </FiberMeasurement>
      </Measurement>
      <Measurement>
         <ID>674</ID>
         <Type>F</Type>
         <ImageName>Image0004</ImageName>
         <FiberMeasurement>
            <DiameterAverage>1.8208154240889101E-06</DiameterAverage>
            <DiameterSD>6.1060994433378873E-08</DiameterSD>
            <Orientation>2.8884063568370384</Orientation>
         </FiberMeasurement>
      </Measurement>
      <Measurement>
         <ID>675</ID>
         <Type>F</Type>
         <ImageName>Image0004</ImageName>
         <FiberMeasurement>
            <DiameterAverage>2.2347404916019016E-06</DiameterAverage>
            <DiameterSD>4.621864748962381E-07</DiameterSD>
            <Orientation>2.1546064961286047</Orientation>
         </FiberMeasurement>
      </Measurement>
      <Measurement>
         <ID>676</ID>
         <Type>F</Type>
         <ImageName>Image0004</ImageName>
         <FiberMeasurement>
            <DiameterAverage>1.0809873865713376E-06</DiameterAverage>
            <DiameterSD>2.8437444324083203E-07</DiameterSD>
            <Orientation>0.37291275307797561</Orientation>
         </FiberMeasurement>
      </Measurement>
      <Measurement>
         <ID>677</ID>
         <Type>F</Type>
         <ImageName>Image0004</ImageName>
         <FiberMeasurement>
            <DiameterAverage>1.2320368917239437E-06</DiameterAverage>
            <DiameterSD>4.8619968584372323E-08</DiameterSD>
            <Orientation>2.3887168801720073</Orientation>
         </FiberMeasurement>
      </Measurement>
      <Measurement>
         <ID>678</ID>
         <Type>F</Type>
         <ImageName>Image0004</ImageName>
         <FiberMeasurement>
            <DiameterAverage>2.0901110543417221E-06</DiameterAverage>
            <DiameterSD>2.841133660975908E-07</DiameterSD>
            <Orientation>2.1063080397528307</Orientation>
         </FiberMeasurement>
      </Measurement>
      <Measurement>
         <ID>679</ID>
         <Type>F</Type>
         <ImageName>Image0004</ImageName>
         <FiberMeasurement>
            <DiameterAverage>1.9409275570041812E-06</DiameterAverage>
            <DiameterSD>1.8106630931003682E-07</DiameterSD>
            <Orientation>0.72177528996422935</Orientation>
         </FiberMeasurement>
      </Measurement>
      <Measurement>
         <ID>680</ID>
         <Type>F</Type>
         <ImageName>Image0004</ImageName>
         <FiberMeasurement>
            <DiameterAverage>2.0819340444296589E-06</DiameterAverage>
            <DiameterSD>1.763125597622834E-07</DiameterSD>
            <Orientation>1.2858526905754943</Orientation>
         </FiberMeasurement>
      </Measurement>
      <Measurement>
         <ID>681</ID>
         <Type>F</Type>
         <ImageName>Image0004</ImageName>
         <FiberMeasurement>
            <DiameterAverage>1.2611322242043163E-06</DiameterAverage>
            <DiameterSD>6.77234626687638E-08</DiameterSD>
            <Orientation>0.062767044502371819</Orientation>
         </FiberMeasurement>
      </Measurement>
      <Measurement>
         <ID>682</ID>
         <Type>F</Type>
         <ImageName>Image0004</ImageName>
         <FiberMeasurement>
            <DiameterAverage>1.3536404935631472E-06</DiameterAverage>
            <DiameterSD>4.7301318199209712E-08</DiameterSD>
            <Orientation>2.9965694205472615</Orientation>
         </FiberMeasurement>
      </Measurement>
      <Measurement>
         <ID>684</ID>
         <Type>F</Type>
         <ImageName>Image0004</ImageName>
         <FiberMeasurement>
            <DiameterAverage>2.0656331897776455E-06</DiameterAverage>
            <DiameterSD>6.9063645930267088E-08</DiameterSD>
            <Orientation>2.6092494994557756</Orientation>
         </FiberMeasurement>
      </Measurement>
      <Measurement>
         <ID>685</ID>
         <Type>F</Type>
         <ImageName>Image0004</ImageName>
         <FiberMeasurement>
            <DiameterAverage>1.7610507097134088E-06</DiameterAverage>
            <DiameterSD>3.9568258391932986E-07</DiameterSD>
            <Orientation>2.4160054714970105</Orientation>
         </FiberMeasurement>
      </Measurement>
      <Measurement>
         <ID>686</ID>
         <Type>F</Type>
         <ImageName>Image0004</ImageName>
         <FiberMeasurement>
            <DiameterAverage>2.5924286786904127E-06</DiameterAverage>
            <DiameterSD>4.5220178834841061E-07</DiameterSD>
            <Orientation>0.44847610484450834</Orientation>
         </FiberMeasurement>
      </Measurement>
      <Measurement>
         <ID>687</ID>
         <Type>F</Type>
         <ImageName>Image0004</ImageName>
         <FiberMeasurement>
            <DiameterAverage>1.7249268559629989E-06</DiameterAverage>
            <DiameterSD>4.0626397807411434E-07</DiameterSD>
            <Orientation>2.8023501662220371</Orientation>
         </FiberMeasurement>
      </Measurement>
      <Measurement>
         <ID>688</ID>
         <Type>F</Type>
         <ImageName>Image0004</ImageName>
         <FiberMeasurement>
            <DiameterAverage>1.8923918693624817E-06</DiameterAverage>
            <DiameterSD>2.7059455460947117E-07</DiameterSD>
            <Orientation>1.9677935833092461</Orientation>
         </FiberMeasurement>
      </Measurement>
      <Measurement>
         <ID>689</ID>
         <Type>F</Type>
         <ImageName>Image0004</ImageName>
         <FiberMeasurement>
            <DiameterAverage>9.8301129882559926E-07</DiameterAverage>
            <DiameterSD>3.7904584036348606E-08</DiameterSD>
            <Orientation>1.1173703307312906</Orientation>
         </FiberMeasurement>
      </Measurement>
      <Measurement>
         <ID>690</ID>
         <Type>F</Type>
         <ImageName>Image0004</ImageName>
         <FiberMeasurement>
            <DiameterAverage>2.3867954562531309E-06</DiameterAverage>
            <DiameterSD>7.30994732538425E-08</DiameterSD>
            <Orientation>2.2502554216687591</Orientation>
         </FiberMeasurement>
      </Measurement>
      <Measurement>
         <ID>691</ID>
         <Type>F</Type>
         <ImageName>Image0004</ImageName>
         <FiberMeasurement>
            <DiameterAverage>2.3287922086690109E-06</DiameterAverage>
            <DiameterSD>7.0349822529464352E-07</DiameterSD>
            <Orientation>0.99675073692238592</Orientation>
         </FiberMeasurement>
      </Measurement>
      <Measurement>
         <ID>692</ID>
         <Type>F</Type>
         <ImageName>Image0004</ImageName>
         <FiberMeasurement>
            <DiameterAverage>1.462620453139652E-06</DiameterAverage>
            <DiameterSD>1.9212087465961465E-07</DiameterSD>
            <Orientation>1.1780528131945365</Orientation>
         </FiberMeasurement>
      </Measurement>
      <Measurement>
         <ID>693</ID>
         <Type>F</Type>
         <ImageName>Image0004</ImageName>
         <FiberMeasurement>
            <DiameterAverage>1.2426749255599355E-06</DiameterAverage>
            <DiameterSD>2.4799298143948063E-08</DiameterSD>
            <Orientation>0.35303029229874039</Orientation>
         </FiberMeasurement>
      </Measurement>
      <Measurement>
         <ID>694</ID>
         <Type>F</Type>
         <ImageName>Image0004</ImageName>
         <FiberMeasurement>
            <DiameterAverage>1.8778207662595449E-06</DiameterAverage>
            <DiameterSD>3.4847262595489464E-07</DiameterSD>
            <Orientation>2.2732883301968529</Orientation>
         </FiberMeasurement>
      </Measurement>
      <Measurement>
         <ID>695</ID>
         <Type>F</Type>
         <ImageName>Image0004</ImageName>
         <FiberMeasurement>
            <DiameterAverage>8.6205962228010621E-07</DiameterAverage>
            <DiameterSD>1.4044648416289025E-07</DiameterSD>
            <Orientation>2.604415832392772</Orientation>
         </FiberMeasurement>
      </Measurement>
      <Measurement>
         <ID>696</ID>
         <Type>F</Type>
         <ImageName>Image0004</ImageName>
         <FiberMeasurement>
            <DiameterAverage>1.3776971501422289E-06</DiameterAverage>
            <DiameterSD>1.1150458051201353E-07</DiameterSD>
            <Orientation>1.169308657398318</Orientation>
         </FiberMeasurement>
      </Measurement>
      <Measurement>
         <ID>698</ID>
         <Type>F</Type>
         <ImageName>Image0004</ImageName>
         <FiberMeasurement>
            <DiameterAverage>1.7678467224326995E-06</DiameterAverage>
            <DiameterSD>3.4537784111035356E-07</DiameterSD>
            <Orientation>1.0338035369012537</Orientation>
         </FiberMeasurement>
      </Measurement>
      <Measurement>
         <ID>699</ID>
         <Type>F</Type>
         <ImageName>Image0004</ImageName>
         <FiberMeasurement>
            <DiameterAverage>7.8264666083701974E-07</DiameterAverage>
            <DiameterSD>1.2359549913602068E-07</DiameterSD>
            <Orientation>0.18751920108191078</Orientation>
         </FiberMeasurement>
      </Measurement>
      <Measurement>
         <ID>700</ID>
         <Type>F</Type>
         <ImageName>Image0004</ImageName>
         <FiberMeasurement>
            <DiameterAverage>1.5816644965151379E-06</DiameterAverage>
            <DiameterSD>5.4287737356999113E-07</DiameterSD>
            <Orientation>2.7480779202232357</Orientation>
         </FiberMeasurement>
      </Measurement>
      <Measurement>
         <ID>701</ID>
         <Type>F</Type>
         <ImageName>Image0004</ImageName>
         <FiberMeasurement>
            <DiameterAverage>2.1871427620109014E-06</DiameterAverage>
            <DiameterSD>4.181747115552251E-07</DiameterSD>
            <Orientation>2.32210864454768</Orientation>
         </FiberMeasurement>
      </Measurement>
      <Measurement>
         <ID>702</ID>
         <Type>F</Type>
         <ImageName>Image0004</ImageName>
         <FiberMeasurement>
            <DiameterAverage>9.5479253748092189E-07</DiameterAverage>
            <DiameterSD>1.2788672115613732E-07</DiameterSD>
            <Orientation>1.2489028281289403</Orientation>
         </FiberMeasurement>
      </Measurement>
      <Measurement>
         <ID>703</ID>
         <Type>F</Type>
         <ImageName>Image0004</ImageName>
         <FiberMeasurement>
            <DiameterAverage>1.9278455558748493E-06</DiameterAverage>
            <DiameterSD>8.4039964656132227E-08</DiameterSD>
            <Orientation>1.9771958582750695</Orientation>
         </FiberMeasurement>
      </Measurement>
      <Measurement>
         <ID>704</ID>
         <Type>F</Type>
         <ImageName>Image0004</ImageName>
         <FiberMeasurement>
            <DiameterAverage>1.0591850841651003E-06</DiameterAverage>
            <DiameterSD>3.12732959027642E-08</DiameterSD>
            <Orientation>1.1023950184997433</Orientation>
         </FiberMeasurement>
      </Measurement>
      <Measurement>
         <ID>705</ID>
         <Type>F</Type>
         <ImageName>Image0004</ImageName>
         <FiberMeasurement>
            <DiameterAverage>2.333301681445706E-06</DiameterAverage>
            <DiameterSD>3.1689185236788046E-07</DiameterSD>
            <Orientation>3.1132816327431403</Orientation>
         </FiberMeasurement>
      </Measurement>
      <Measurement>
         <ID>706</ID>
         <Type>F</Type>
         <ImageName>Image0004</ImageName>
         <FiberMeasurement>
            <DiameterAverage>6.1288487717669412E-07</DiameterAverage>
            <DiameterSD>6.99119444444921E-08</DiameterSD>
            <Orientation>1.3067863409630214</Orientation>
         </FiberMeasurement>
      </Measurement>
      <Measurement>
         <ID>707</ID>
         <Type>F</Type>
         <ImageName>Image0004</ImageName>
         <FiberMeasurement>
            <DiameterAverage>2.36710405908443E-06</DiameterAverage>
            <DiameterSD>2.0613665380816753E-07</DiameterSD>
            <Orientation>2.9998842486261657</Orientation>
         </FiberMeasurement>
      </Measurement>
      <Measurement>
         <ID>708</ID>
         <Type>F</Type>
         <ImageName>Image0004</ImageName>
         <FiberMeasurement>
            <DiameterAverage>1.1919135980898638E-06</DiameterAverage>
            <DiameterSD>4.3415771266948322E-08</DiameterSD>
            <Orientation>2.386913198486285</Orientation>
         </FiberMeasurement>
      </Measurement>
      <Measurement>
         <ID>709</ID>
         <Type>F</Type>
         <ImageName>Image0004</ImageName>
         <FiberMeasurement>
            <DiameterAverage>1.4994004673724392E-06</DiameterAverage>
            <DiameterSD>7.6023560628753807E-07</DiameterSD>
            <Orientation>0.4848406969886192</Orientation>
         </FiberMeasurement>
      </Measurement>
      <Measurement>
         <ID>710</ID>
         <Type>F</Type>
         <ImageName>Image0004</ImageName>
         <FiberMeasurement>
            <DiameterAverage>1.3357081938879933E-06</DiameterAverage>
            <DiameterSD>8.4214929804687187E-08</DiameterSD>
            <Orientation>0.073084573646356357</Orientation>
         </FiberMeasurement>
      </Measurement>
      <Measurement>
         <ID>711</ID>
         <Type>F</Type>
         <ImageName>Image0004</ImageName>
         <FiberMeasurement>
            <DiameterAverage>1.13454828202998E-06</DiameterAverage>
            <DiameterSD>3.5501297307705547E-07</DiameterSD>
            <Orientation>0.51958093536191641</Orientation>
         </FiberMeasurement>
      </Measurement>
      <Measurement>
         <ID>712</ID>
         <Type>F</Type>
         <ImageName>Image0004</ImageName>
         <FiberMeasurement>
            <DiameterAverage>9.1155801925967929E-07</DiameterAverage>
            <DiameterSD>9.88625489669531E-08</DiameterSD>
            <Orientation>2.2177173079568666</Orientation>
         </FiberMeasurement>
      </Measurement>
      <Measurement>
         <ID>713</ID>
         <Type>F</Type>
         <ImageName>Image0004</ImageName>
         <FiberMeasurement>
            <DiameterAverage>2.0477814259790451E-06</DiameterAverage>
            <DiameterSD>4.29309960005921E-08</DiameterSD>
            <Orientation>2.6342774326297835</Orientation>
         </FiberMeasurement>
      </Measurement>
      <Measurement>
         <ID>714</ID>
         <Type>F</Type>
         <ImageName>Image0004</ImageName>
         <FiberMeasurement>
            <DiameterAverage>1.3232568159837104E-06</DiameterAverage>
            <DiameterSD>2.7535740700554104E-07</DiameterSD>
            <Orientation>2.2993311661337938</Orientation>
         </FiberMeasurement>
      </Measurement>
      <Measurement>
         <ID>715</ID>
         <Type>F</Type>
         <ImageName>Image0004</ImageName>
         <FiberMeasurement>
            <DiameterAverage>5.4832566694985157E-07</DiameterAverage>
            <DiameterSD>2.6039763401247825E-07</DiameterSD>
            <Orientation>0.65224846206824</Orientation>
         </FiberMeasurement>
      </Measurement>
      <Measurement>
         <ID>716</ID>
         <Type>F</Type>
         <ImageName>Image0004</ImageName>
         <FiberMeasurement>
            <DiameterAverage>1.163737853753091E-06</DiameterAverage>
            <DiameterSD>1.2189906205342063E-07</DiameterSD>
            <Orientation>0.65230771504632989</Orientation>
         </FiberMeasurement>
      </Measurement>
      <Measurement>
         <ID>717</ID>
         <Type>F</Type>
         <ImageName>Image0004</ImageName>
         <FiberMeasurement>
            <DiameterAverage>2.12628125477322E-06</DiameterAverage>
            <DiameterSD>2.911890185221049E-07</DiameterSD>
            <Orientation>2.2901936114352521</Orientation>
         </FiberMeasurement>
      </Measurement>
      <Measurement>
         <ID>718</ID>
         <Type>F</Type>
         <ImageName>Image0004</ImageName>
         <FiberMeasurement>
            <DiameterAverage>2.9065284973168818E-06</DiameterAverage>
            <DiameterSD>4.8502269582838718E-07</DiameterSD>
            <Orientation>1.7985532571504852</Orientation>
         </FiberMeasurement>
      </Measurement>
      <Measurement>
         <ID>719</ID>
         <Type>F</Type>
         <ImageName>Image0004</ImageName>
         <FiberMeasurement>
            <DiameterAverage>2.0107720694526481E-06</DiameterAverage>
            <DiameterSD>1.7854330531781045E-07</DiameterSD>
            <Orientation>2.9964029474821157</Orientation>
         </FiberMeasurement>
      </Measurement>
      <Measurement>
         <ID>720</ID>
         <Type>F</Type>
         <ImageName>Image0004</ImageName>
         <FiberMeasurement>
            <DiameterAverage>7.1680961930498122E-07</DiameterAverage>
            <DiameterSD>1.9874546445123027E-07</DiameterSD>
            <Orientation>2.6752210260908584</Orientation>
         </FiberMeasurement>
      </Measurement>
      <Measurement>
         <ID>721</ID>
         <Type>F</Type>
         <ImageName>Image0004</ImageName>
         <FiberMeasurement>
            <DiameterAverage>1.3864488238607281E-06</DiameterAverage>
            <DiameterSD>2.708609800254394E-07</DiameterSD>
            <Orientation>2.69205189642754</Orientation>
         </FiberMeasurement>
      </Measurement>
      <Measurement>
         <ID>722</ID>
         <Type>F</Type>
         <ImageName>Image0004</ImageName>
         <FiberMeasurement>
            <DiameterAverage>1.7346434530929628E-06</DiameterAverage>
            <DiameterSD>5.4777874384399985E-08</DiameterSD>
            <Orientation>2.624322651977995</Orientation>
         </FiberMeasurement>
      </Measurement>
      <Measurement>
         <ID>723</ID>
         <Type>F</Type>
         <ImageName>Image0004</ImageName>
         <FiberMeasurement>
            <DiameterAverage>1.6759927993408661E-06</DiameterAverage>
            <DiameterSD>3.2775856897814259E-07</DiameterSD>
            <Orientation>0.67574541328141913</Orientation>
         </FiberMeasurement>
      </Measurement>
      <Measurement>
         <ID>724</ID>
         <Type>F</Type>
         <ImageName>Image0004</ImageName>
         <FiberMeasurement>
            <DiameterAverage>1.4031885077435642E-06</DiameterAverage>
            <DiameterSD>2.2124428635320914E-07</DiameterSD>
            <Orientation>0.66004644218960418</Orientation>
         </FiberMeasurement>
      </Measurement>
      <Measurement>
         <ID>725</ID>
         <Type>F</Type>
         <ImageName>Image0001</ImageName>
         <FiberMeasurement>
            <DiameterAverage>1.0546282467815251E-06</DiameterAverage>
            <DiameterSD>1.1776995837278561E-07</DiameterSD>
            <Orientation>2.8736804032649026</Orientation>
         </FiberMeasurement>
      </Measurement>
      <Measurement>
         <ID>726</ID>
         <Type>F</Type>
         <ImageName>Image0001</ImageName>
         <FiberMeasurement>
            <DiameterAverage>7.8054884991900358E-07</DiameterAverage>
            <DiameterSD>6.8744929927977432E-08</DiameterSD>
            <Orientation>0.17039663941313013</Orientation>
         </FiberMeasurement>
      </Measurement>
      <Measurement>
         <ID>727</ID>
         <Type>F</Type>
         <ImageName>Image0001</ImageName>
         <FiberMeasurement>
            <DiameterAverage>1.7414812554426967E-06</DiameterAverage>
            <DiameterSD>3.4216348096578179E-07</DiameterSD>
            <Orientation>2.35642367725197</Orientation>
         </FiberMeasurement>
      </Measurement>
      <Measurement>
         <ID>728</ID>
         <Type>F</Type>
         <ImageName>Image0001</ImageName>
         <FiberMeasurement>
            <DiameterAverage>1.4977450372190028E-06</DiameterAverage>
            <DiameterSD>9.5243072535757072E-08</DiameterSD>
            <Orientation>2.0036561163607147</Orientation>
         </FiberMeasurement>
      </Measurement>
      <Measurement>
         <ID>729</ID>
         <Type>F</Type>
         <ImageName>Image0001</ImageName>
         <FiberMeasurement>
            <DiameterAverage>1.5715644616219698E-06</DiameterAverage>
            <DiameterSD>4.8382815051939446E-08</DiameterSD>
            <Orientation>2.6168302628730933</Orientation>
         </FiberMeasurement>
      </Measurement>
      <Measurement>
         <ID>730</ID>
         <Type>F</Type>
         <ImageName>Image0001</ImageName>
         <FiberMeasurement>
            <DiameterAverage>2.2902190966441236E-06</DiameterAverage>
            <DiameterSD>1.1358981101674046E-07</DiameterSD>
            <Orientation>2.0686922157799157</Orientation>
         </FiberMeasurement>
      </Measurement>
      <Measurement>
         <ID>731</ID>
         <Type>F</Type>
         <ImageName>Image0001</ImageName>
         <FiberMeasurement>
            <DiameterAverage>3.2155187433167207E-06</DiameterAverage>
            <DiameterSD>4.1140790311302518E-07</DiameterSD>
            <Orientation>2.2585837008495298</Orientation>
         </FiberMeasurement>
      </Measurement>
      <Measurement>
         <ID>732</ID>
         <Type>F</Type>
         <ImageName>Image0001</ImageName>
         <FiberMeasurement>
            <DiameterAverage>1.7432414991486994E-06</DiameterAverage>
            <DiameterSD>1.8232104206430566E-07</DiameterSD>
            <Orientation>1.4560285974550644</Orientation>
         </FiberMeasurement>
      </Measurement>
      <Measurement>
         <ID>733</ID>
         <Type>F</Type>
         <ImageName>Image0001</ImageName>
         <FiberMeasurement>
            <DiameterAverage>2.7185597908180252E-06</DiameterAverage>
            <DiameterSD>9.3081453102975672E-07</DiameterSD>
            <Orientation>0.20486450153306865</Orientation>
         </FiberMeasurement>
      </Measurement>
      <Measurement>
         <ID>734</ID>
         <Type>F</Type>
         <ImageName>Image0001</ImageName>
         <FiberMeasurement>
            <DiameterAverage>2.1310728252143415E-06</DiameterAverage>
            <DiameterSD>3.67534875450179E-07</DiameterSD>
            <Orientation>2.0080283694604342</Orientation>
         </FiberMeasurement>
      </Measurement>
      <Measurement>
         <ID>735</ID>
         <Type>F</Type>
         <ImageName>Image0001</ImageName>
         <FiberMeasurement>
            <DiameterAverage>2.3511070113962437E-06</DiameterAverage>
            <DiameterSD>5.9529659863195708E-07</DiameterSD>
            <Orientation>2.6974592334135865</Orientation>
         </FiberMeasurement>
      </Measurement>
      <Measurement>
         <ID>736</ID>
         <Type>F</Type>
         <ImageName>Image0001</ImageName>
         <FiberMeasurement>
            <DiameterAverage>7.7007696853406839E-07</DiameterAverage>
            <DiameterSD>2.3474508017482016E-07</DiameterSD>
            <Orientation>0.27259036102464029</Orientation>
         </FiberMeasurement>
      </Measurement>
      <Measurement>
         <ID>737</ID>
         <Type>F</Type>
         <ImageName>Image0001</ImageName>
         <FiberMeasurement>
            <DiameterAverage>1.7087064869738205E-06</DiameterAverage>
            <DiameterSD>9.9207791060204343E-08</DiameterSD>
            <Orientation>0.0070622542596634743</Orientation>
         </FiberMeasurement>
      </Measurement>
      <Measurement>
         <ID>738</ID>
         <Type>F</Type>
         <ImageName>Image0001</ImageName>
         <FiberMeasurement>
            <DiameterAverage>6.689989314569278E-07</DiameterAverage>
            <DiameterSD>3.2112588770190124E-08</DiameterSD>
            <Orientation>2.5098675941960029</Orientation>
         </FiberMeasurement>
      </Measurement>
      <Measurement>
         <ID>739</ID>
         <Type>F</Type>
         <ImageName>Image0001</ImageName>
         <FiberMeasurement>
            <DiameterAverage>1.7967961883372604E-06</DiameterAverage>
            <DiameterSD>3.586911844958129E-07</DiameterSD>
            <Orientation>2.4822237975826797</Orientation>
         </FiberMeasurement>
      </Measurement>
      <Measurement>
         <ID>740</ID>
         <Type>F</Type>
         <ImageName>Image0001</ImageName>
         <FiberMeasurement>
            <DiameterAverage>2.3353034009005345E-06</DiameterAverage>
            <DiameterSD>2.97067641956647E-07</DiameterSD>
            <Orientation>2.1902465615989226</Orientation>
         </FiberMeasurement>
      </Measurement>
      <Measurement>
         <ID>741</ID>
         <Type>F</Type>
         <ImageName>Image0001</ImageName>
         <FiberMeasurement>
            <DiameterAverage>1.7498358193506337E-06</DiameterAverage>
            <DiameterSD>4.0794472708908471E-07</DiameterSD>
            <Orientation>2.5591258632585046</Orientation>
         </FiberMeasurement>
      </Measurement>
      <Measurement>
         <ID>742</ID>
         <Type>F</Type>
         <ImageName>Image0001</ImageName>
         <FiberMeasurement>
            <DiameterAverage>9.9466236761798E-07</DiameterAverage>
            <DiameterSD>2.6962779934326694E-08</DiameterSD>
            <Orientation>3.1130023298394414</Orientation>
         </FiberMeasurement>
      </Measurement>
      <Measurement>
         <ID>743</ID>
         <Type>F</Type>
         <ImageName>Image0001</ImageName>
         <FiberMeasurement>
            <DiameterAverage>6.7396111377487294E-07</DiameterAverage>
            <DiameterSD>7.9077952963709578E-08</DiameterSD>
            <Orientation>2.4556354968217535</Orientation>
         </FiberMeasurement>
      </Measurement>
      <Measurement>
         <ID>744</ID>
         <Type>F</Type>
         <ImageName>Image0001</ImageName>
         <FiberMeasurement>
            <DiameterAverage>1.8102271930020076E-06</DiameterAverage>
            <DiameterSD>5.3859848801057294E-08</DiameterSD>
            <Orientation>3.065496320540761</Orientation>
         </FiberMeasurement>
      </Measurement>
      <Measurement>
         <ID>745</ID>
         <Type>F</Type>
         <ImageName>Image0001</ImageName>
         <FiberMeasurement>
            <DiameterAverage>1.6591042947518367E-06</DiameterAverage>
            <DiameterSD>1.5731853080358034E-07</DiameterSD>
            <Orientation>2.3583878631926352</Orientation>
         </FiberMeasurement>
      </Measurement>
      <Measurement>
         <ID>746</ID>
         <Type>F</Type>
         <ImageName>Image0001</ImageName>
         <FiberMeasurement>
            <DiameterAverage>1.4928352723405648E-06</DiameterAverage>
            <DiameterSD>1.2355410126567773E-07</DiameterSD>
            <Orientation>1.9967846754936423</Orientation>
         </FiberMeasurement>
      </Measurement>
      <Measurement>
         <ID>747</ID>
         <Type>F</Type>
         <ImageName>Image0001</ImageName>
         <FiberMeasurement>
            <DiameterAverage>2.8658510836163211E-06</DiameterAverage>
            <DiameterSD>9.0194274680141043E-07</DiameterSD>
            <Orientation>2.3447007981580552</Orientation>
         </FiberMeasurement>
      </Measurement>
      <Measurement>
         <ID>748</ID>
         <Type>F</Type>
         <ImageName>Image0001</ImageName>
         <FiberMeasurement>
            <DiameterAverage>2.1164724660298196E-06</DiameterAverage>
            <DiameterSD>2.4727764669035775E-07</DiameterSD>
            <Orientation>3.0741297642158321</Orientation>
         </FiberMeasurement>
      </Measurement>
      <Measurement>
         <ID>749</ID>
         <Type>F</Type>
         <ImageName>Image0001</ImageName>
         <FiberMeasurement>
            <DiameterAverage>1.9951494701510686E-06</DiameterAverage>
            <DiameterSD>1.3687864264927923E-07</DiameterSD>
            <Orientation>2.0873055518770158</Orientation>
         </FiberMeasurement>
      </Measurement>
      <Measurement>
         <ID>750</ID>
         <Type>F</Type>
         <ImageName>Image0001</ImageName>
         <FiberMeasurement>
            <DiameterAverage>1.2583586566362859E-06</DiameterAverage>
            <DiameterSD>4.2798076615270964E-08</DiameterSD>
            <Orientation>2.3969852737238257</Orientation>
         </FiberMeasurement>
      </Measurement>
      <Measurement>
         <ID>751</ID>
         <Type>F</Type>
         <ImageName>Image0001</ImageName>
         <FiberMeasurement>
            <DiameterAverage>2.6075498891795528E-06</DiameterAverage>
            <DiameterSD>2.4903188999419526E-07</DiameterSD>
            <Orientation>2.1767972101031745</Orientation>
         </FiberMeasurement>
      </Measurement>
      <Measurement>
         <ID>752</ID>
         <Type>F</Type>
         <ImageName>Image0001</ImageName>
         <FiberMeasurement>
            <DiameterAverage>1.5195804882576032E-06</DiameterAverage>
            <DiameterSD>1.3221230518766821E-07</DiameterSD>
            <Orientation>2.5708922464033588</Orientation>
         </FiberMeasurement>
      </Measurement>
      <Measurement>
         <ID>753</ID>
         <Type>F</Type>
         <ImageName>Image0001</ImageName>
         <FiberMeasurement>
            <DiameterAverage>1.6867508218571924E-06</DiameterAverage>
            <DiameterSD>2.8462666989359782E-08</DiameterSD>
            <Orientation>0.22091539418816392</Orientation>
         </FiberMeasurement>
      </Measurement>
      <Measurement>
         <ID>754</ID>
         <Type>F</Type>
         <ImageName>Image0001</ImageName>
         <FiberMeasurement>
            <DiameterAverage>5.6986699884791341E-07</DiameterAverage>
            <DiameterSD>1.6385391553756987E-07</DiameterSD>
            <Orientation>0.29685143413199711</Orientation>
         </FiberMeasurement>
      </Measurement>
      <Measurement>
         <ID>755</ID>
         <Type>F</Type>
         <ImageName>Image0001</ImageName>
         <FiberMeasurement>
            <DiameterAverage>7.5243628673462109E-07</DiameterAverage>
            <DiameterSD>5.4886640119638459E-08</DiameterSD>
            <Orientation>2.6949298376489095</Orientation>
         </FiberMeasurement>
      </Measurement>
      <Measurement>
         <ID>756</ID>
         <Type>F</Type>
         <ImageName>Image0001</ImageName>
         <FiberMeasurement>
            <DiameterAverage>2.67072259051082E-06</DiameterAverage>
            <DiameterSD>7.9237688214594782E-07</DiameterSD>
            <Orientation>0.54798971817650732</Orientation>
         </FiberMeasurement>
      </Measurement>
      <Measurement>
         <ID>757</ID>
         <Type>F</Type>
         <ImageName>Image0001</ImageName>
         <FiberMeasurement>
            <DiameterAverage>1.3289856740798397E-06</DiameterAverage>
            <DiameterSD>2.9903944606159455E-07</DiameterSD>
            <Orientation>0.32917645389805195</Orientation>
         </FiberMeasurement>
      </Measurement>
      <Measurement>
         <ID>758</ID>
         <Type>F</Type>
         <ImageName>Image0001</ImageName>
         <FiberMeasurement>
            <DiameterAverage>1.1418588031600812E-06</DiameterAverage>
            <DiameterSD>2.826367673431111E-08</DiameterSD>
            <Orientation>2.8063055164478734</Orientation>
         </FiberMeasurement>
      </Measurement>
      <Measurement>
         <ID>759</ID>
         <Type>F</Type>
         <ImageName>Image0001</ImageName>
         <FiberMeasurement>
            <DiameterAverage>2.7097794289122826E-06</DiameterAverage>
            <DiameterSD>1.2919071621073503E-07</DiameterSD>
            <Orientation>2.8432323904749346</Orientation>
         </FiberMeasurement>
      </Measurement>
      <Measurement>
         <ID>760</ID>
         <Type>F</Type>
         <ImageName>Image0001</ImageName>
         <FiberMeasurement>
            <DiameterAverage>1.2949203206204854E-06</DiameterAverage>
            <DiameterSD>5.6740484112319639E-08</DiameterSD>
            <Orientation>2.0761034036867194</Orientation>
         </FiberMeasurement>
      </Measurement>
      <Measurement>
         <ID>762</ID>
         <Type>F</Type>
         <ImageName>Image0001</ImageName>
         <FiberMeasurement>
            <DiameterAverage>1.4096513656548728E-06</DiameterAverage>
            <DiameterSD>9.2146743832215567E-08</DiameterSD>
            <Orientation>2.048331809102808</Orientation>
         </FiberMeasurement>
      </Measurement>
      <Measurement>
         <ID>763</ID>
         <Type>F</Type>
         <ImageName>Image0001</ImageName>
         <FiberMeasurement>
            <DiameterAverage>2.0016752093497878E-06</DiameterAverage>
            <DiameterSD>5.3123669776911261E-07</DiameterSD>
            <Orientation>2.3801659663349763</Orientation>
         </FiberMeasurement>
      </Measurement>
      <Measurement>
         <ID>764</ID>
         <Type>F</Type>
         <ImageName>Image0001</ImageName>
         <FiberMeasurement>
            <DiameterAverage>1.1270377943641291E-06</DiameterAverage>
            <DiameterSD>4.8345778785273939E-08</DiameterSD>
            <Orientation>2.3828506897461845</Orientation>
         </FiberMeasurement>
      </Measurement>
      <Measurement>
         <ID>765</ID>
         <Type>F</Type>
         <ImageName>Image0001</ImageName>
         <FiberMeasurement>
            <DiameterAverage>3.042804549798269E-06</DiameterAverage>
            <DiameterSD>4.0585617623976428E-07</DiameterSD>
            <Orientation>1.9709045939139591</Orientation>
         </FiberMeasurement>
      </Measurement>
      <Measurement>
         <ID>766</ID>
         <Type>F</Type>
         <ImageName>Image0001</ImageName>
         <FiberMeasurement>
            <DiameterAverage>1.2017742383115466E-06</DiameterAverage>
            <DiameterSD>7.6997152511510286E-08</DiameterSD>
            <Orientation>0.33407779749463695</Orientation>
         </FiberMeasurement>
      </Measurement>
      <Measurement>
         <ID>767</ID>
         <Type>F</Type>
         <ImageName>Image0001</ImageName>
         <FiberMeasurement>
            <DiameterAverage>2.1562834662490929E-06</DiameterAverage>
            <DiameterSD>6.9284399478124852E-08</DiameterSD>
            <Orientation>1.8944274679585373</Orientation>
         </FiberMeasurement>
      </Measurement>
      <Measurement>
         <ID>768</ID>
         <Type>F</Type>
         <ImageName>Image0001</ImageName>
         <FiberMeasurement>
            <DiameterAverage>2.3881844080904064E-06</DiameterAverage>
            <DiameterSD>1.5153355778719782E-07</DiameterSD>
            <Orientation>2.7957018894323356</Orientation>
         </FiberMeasurement>
      </Measurement>
      <Measurement>
         <ID>769</ID>
         <Type>F</Type>
         <ImageName>Image0001</ImageName>
         <FiberMeasurement>
            <DiameterAverage>1.6321519063339945E-06</DiameterAverage>
            <DiameterSD>1.6436442777233514E-07</DiameterSD>
            <Orientation>1.9485659730674674</Orientation>
         </FiberMeasurement>
      </Measurement>
      <Measurement>
         <ID>770</ID>
         <Type>F</Type>
         <ImageName>Image0001</ImageName>
         <FiberMeasurement>
            <DiameterAverage>1.8839509070299456E-06</DiameterAverage>
            <DiameterSD>2.0884597159540203E-07</DiameterSD>
            <Orientation>0.24456671155192963</Orientation>
         </FiberMeasurement>
      </Measurement>
      <Measurement>
         <ID>771</ID>
         <Type>F</Type>
         <ImageName>Image0001</ImageName>
         <FiberMeasurement>
            <DiameterAverage>2.1910801708255775E-06</DiameterAverage>
            <DiameterSD>3.4286663364205284E-07</DiameterSD>
            <Orientation>2.280810650163744</Orientation>
         </FiberMeasurement>
      </Measurement>
      <Measurement>
         <ID>772</ID>
         <Type>F</Type>
         <ImageName>Image0001</ImageName>
         <FiberMeasurement>
            <DiameterAverage>1.800585958433815E-06</DiameterAverage>
            <DiameterSD>5.6005226024082255E-08</DiameterSD>
            <Orientation>2.1824533794590626</Orientation>
         </FiberMeasurement>
      </Measurement>
      <Measurement>
         <ID>773</ID>
         <Type>F</Type>
         <ImageName>Image0001</ImageName>
         <FiberMeasurement>
            <DiameterAverage>2.6868547580049277E-06</DiameterAverage>
            <DiameterSD>7.7088173828480968E-07</DiameterSD>
            <Orientation>2.7551306043393362</Orientation>
         </FiberMeasurement>
      </Measurement>
      <Measurement>
         <ID>774</ID>
         <Type>F</Type>
         <ImageName>Image0001</ImageName>
         <FiberMeasurement>
            <DiameterAverage>1.9544320650214622E-06</DiameterAverage>
            <DiameterSD>4.4030445900495183E-07</DiameterSD>
            <Orientation>2.5805707360987804</Orientation>
         </FiberMeasurement>
      </Measurement>
      <Measurement>
         <ID>775</ID>
         <Type>F</Type>
         <ImageName>Image0001</ImageName>
         <FiberMeasurement>
            <DiameterAverage>2.2601056252534925E-06</DiameterAverage>
            <DiameterSD>4.2915664074298819E-07</DiameterSD>
            <Orientation>2.1315811245324006</Orientation>
         </FiberMeasurement>
      </Measurement>
      <Measurement>
         <ID>776</ID>
         <Type>F</Type>
         <ImageName>Image0001</ImageName>
         <FiberMeasurement>
            <DiameterAverage>1.2196643852441005E-06</DiameterAverage>
            <DiameterSD>7.4828368360922365E-08</DiameterSD>
            <Orientation>2.3647302153043688</Orientation>
         </FiberMeasurement>
      </Measurement>
      <Measurement>
         <ID>777</ID>
         <Type>F</Type>
         <ImageName>Image0001</ImageName>
         <FiberMeasurement>
            <DiameterAverage>2.8827743804106814E-06</DiameterAverage>
            <DiameterSD>3.29667948245146E-07</DiameterSD>
            <Orientation>2.2369723829922474</Orientation>
         </FiberMeasurement>
      </Measurement>
      <Measurement>
         <ID>778</ID>
         <Type>F</Type>
         <ImageName>Image0001</ImageName>
         <FiberMeasurement>
            <DiameterAverage>1.6288922109205536E-06</DiameterAverage>
            <DiameterSD>2.3372952927283546E-07</DiameterSD>
            <Orientation>2.1899191017512454</Orientation>
         </FiberMeasurement>
      </Measurement>
      <Measurement>
         <ID>779</ID>
         <Type>F</Type>
         <ImageName>Image0001</ImageName>
         <FiberMeasurement>
            <DiameterAverage>2.1450049080334047E-06</DiameterAverage>
            <DiameterSD>2.7648025334440981E-07</DiameterSD>
            <Orientation>0.023693678524026027</Orientation>
         </FiberMeasurement>
      </Measurement>
      <Measurement>
         <ID>780</ID>
         <Type>F</Type>
         <ImageName>Image0001</ImageName>
         <FiberMeasurement>
            <DiameterAverage>8.7361916404749382E-07</DiameterAverage>
            <DiameterSD>2.9780388646760676E-07</DiameterSD>
            <Orientation>3.1000932633841094</Orientation>
         </FiberMeasurement>
      </Measurement>
      <Measurement>
         <ID>781</ID>
         <Type>F</Type>
         <ImageName>Image0001</ImageName>
         <FiberMeasurement>
            <DiameterAverage>2.1724338409536673E-06</DiameterAverage>
            <DiameterSD>2.0373819513366957E-07</DiameterSD>
            <Orientation>2.4709177136450129</Orientation>
         </FiberMeasurement>
      </Measurement>
      <Measurement>
         <ID>782</ID>
         <Type>F</Type>
         <ImageName>Image0001</ImageName>
         <FiberMeasurement>
            <DiameterAverage>1.2073356838827828E-06</DiameterAverage>
            <DiameterSD>3.0103215088999484E-07</DiameterSD>
            <Orientation>2.2056727345838092</Orientation>
         </FiberMeasurement>
      </Measurement>
      <Measurement>
         <ID>783</ID>
         <Type>F</Type>
         <ImageName>Image0001</ImageName>
         <FiberMeasurement>
            <DiameterAverage>2.2566538611919065E-06</DiameterAverage>
            <DiameterSD>9.748552262644777E-08</DiameterSD>
            <Orientation>2.2088879360281464</Orientation>
         </FiberMeasurement>
      </Measurement>
      <Measurement>
         <ID>784</ID>
         <Type>F</Type>
         <ImageName>Image0001</ImageName>
         <FiberMeasurement>
            <DiameterAverage>2.5378738530006041E-06</DiameterAverage>
            <DiameterSD>1.7450568155891389E-07</DiameterSD>
            <Orientation>2.198850094429055</Orientation>
         </FiberMeasurement>
      </Measurement>
      <Measurement>
         <ID>785</ID>
         <Type>F</Type>
         <ImageName>Image0001</ImageName>
         <FiberMeasurement>
            <DiameterAverage>1.7985394129834148E-06</DiameterAverage>
            <DiameterSD>7.0914471491777916E-07</DiameterSD>
            <Orientation>1.1265638968677385</Orientation>
         </FiberMeasurement>
      </Measurement>
      <Measurement>
         <ID>786</ID>
         <Type>F</Type>
         <ImageName>Image0001</ImageName>
         <FiberMeasurement>
            <DiameterAverage>2.3471267671942667E-06</DiameterAverage>
            <DiameterSD>1.5285392265725485E-07</DiameterSD>
            <Orientation>2.1903354517067779</Orientation>
         </FiberMeasurement>
      </Measurement>
      <Measurement>
         <ID>787</ID>
         <Type>F</Type>
         <ImageName>Image0001</ImageName>
         <FiberMeasurement>
            <DiameterAverage>1.9405699111378943E-06</DiameterAverage>
            <DiameterSD>1.8097148979577537E-07</DiameterSD>
            <Orientation>2.8956515115429817</Orientation>
         </FiberMeasurement>
      </Measurement>
      <Measurement>
         <ID>788</ID>
         <Type>F</Type>
         <ImageName>Image0001</ImageName>
         <FiberMeasurement>
            <DiameterAverage>2.1334544209179595E-06</DiameterAverage>
            <DiameterSD>2.0140926105255542E-07</DiameterSD>
            <Orientation>1.8367316806955987</Orientation>
         </FiberMeasurement>
      </Measurement>
      <Measurement>
         <ID>789</ID>
         <Type>F</Type>
         <ImageName>Image0001</ImageName>
         <FiberMeasurement>
            <DiameterAverage>2.619099442989237E-06</DiameterAverage>
            <DiameterSD>3.2618440360001041E-07</DiameterSD>
            <Orientation>2.1850050191039152</Orientation>
         </FiberMeasurement>
      </Measurement>
      <Measurement>
         <ID>790</ID>
         <Type>F</Type>
         <ImageName>Image0001</ImageName>
         <FiberMeasurement>
            <DiameterAverage>1.3994325483440208E-06</DiameterAverage>
            <DiameterSD>1.4240638666390443E-07</DiameterSD>
            <Orientation>0.097670799357559832</Orientation>
         </FiberMeasurement>
      </Measurement>
      <Measurement>
         <ID>791</ID>
         <Type>F</Type>
         <ImageName>Image0001</ImageName>
         <FiberMeasurement>
            <DiameterAverage>1.5702522154184572E-06</DiameterAverage>
            <DiameterSD>2.0589195651574039E-07</DiameterSD>
            <Orientation>1.8636300434126516</Orientation>
         </FiberMeasurement>
      </Measurement>
      <Measurement>
         <ID>792</ID>
         <Type>F</Type>
         <ImageName>Image0001</ImageName>
         <FiberMeasurement>
            <DiameterAverage>6.1990375588839616E-07</DiameterAverage>
            <DiameterSD>2.0311882228403872E-08</DiameterSD>
            <Orientation>2.6015287081808665</Orientation>
         </FiberMeasurement>
      </Measurement>
      <Measurement>
         <ID>793</ID>
         <Type>F</Type>
         <ImageName>Image0001</ImageName>
         <FiberMeasurement>
            <DiameterAverage>2.5703120878813853E-06</DiameterAverage>
            <DiameterSD>2.9518041382928431E-07</DiameterSD>
            <Orientation>2.2703770762588338</Orientation>
         </FiberMeasurement>
      </Measurement>
      <Measurement>
         <ID>794</ID>
         <Type>F</Type>
         <ImageName>Image0001</ImageName>
         <FiberMeasurement>
            <DiameterAverage>1.8450042758991787E-06</DiameterAverage>
            <DiameterSD>1.3188743088509903E-07</DiameterSD>
            <Orientation>0.091639683333470279</Orientation>
         </FiberMeasurement>
      </Measurement>
      <Measurement>
         <ID>795</ID>
         <Type>F</Type>
         <ImageName>Image0001</ImageName>
         <FiberMeasurement>
            <DiameterAverage>1.0773698118641948E-06</DiameterAverage>
            <DiameterSD>1.6365788103281981E-07</DiameterSD>
            <Orientation>2.6719632449852591</Orientation>
         </FiberMeasurement>
      </Measurement>
      <Measurement>
         <ID>796</ID>
         <Type>F</Type>
         <ImageName>Image0001</ImageName>
         <FiberMeasurement>
            <DiameterAverage>1.4508204760381831E-06</DiameterAverage>
            <DiameterSD>1.1481944099296977E-07</DiameterSD>
            <Orientation>2.0820922659030221</Orientation>
         </FiberMeasurement>
      </Measurement>
      <Measurement>
         <ID>797</ID>
         <Type>F</Type>
         <ImageName>Image0001</ImageName>
         <FiberMeasurement>
            <DiameterAverage>1.8769793564122686E-06</DiameterAverage>
            <DiameterSD>2.2081246811761435E-07</DiameterSD>
            <Orientation>0.21708524150278671</Orientation>
         </FiberMeasurement>
      </Measurement>
      <Measurement>
         <ID>798</ID>
         <Type>F</Type>
         <ImageName>Image0001</ImageName>
         <FiberMeasurement>
            <DiameterAverage>1.810750020209991E-06</DiameterAverage>
            <DiameterSD>1.2776566651887506E-07</DiameterSD>
            <Orientation>3.0512092843758394</Orientation>
         </FiberMeasurement>
      </Measurement>
      <Measurement>
         <ID>799</ID>
         <Type>F</Type>
         <ImageName>Image0001</ImageName>
         <FiberMeasurement>
            <DiameterAverage>2.1519725328334395E-06</DiameterAverage>
            <DiameterSD>2.7964828841548271E-08</DiameterSD>
            <Orientation>1.8690835636511818</Orientation>
         </FiberMeasurement>
      </Measurement>
      <Measurement>
         <ID>800</ID>
         <Type>F</Type>
         <ImageName>Image0001</ImageName>
         <FiberMeasurement>
            <DiameterAverage>3.8733286695090056E-07</DiameterAverage>
            <DiameterSD>1.6478123181450332E-07</DiameterSD>
            <Orientation>0.30579881094914735</Orientation>
         </FiberMeasurement>
      </Measurement>
      <Measurement>
         <ID>801</ID>
         <Type>F</Type>
         <ImageName>Image0001</ImageName>
         <FiberMeasurement>
            <DiameterAverage>2.376308489713213E-06</DiameterAverage>
            <DiameterSD>2.3621605842223711E-07</DiameterSD>
            <Orientation>2.236116655517038</Orientation>
         </FiberMeasurement>
      </Measurement>
      <Measurement>
         <ID>802</ID>
         <Type>F</Type>
         <ImageName>Image0001</ImageName>
         <FiberMeasurement>
            <DiameterAverage>9.0992887030727928E-07</DiameterAverage>
            <DiameterSD>1.7866949748291056E-07</DiameterSD>
            <Orientation>2.3945134097472964</Orientation>
         </FiberMeasurement>
      </Measurement>
      <Measurement>
         <ID>803</ID>
         <Type>F</Type>
         <ImageName>Image0001</ImageName>
         <FiberMeasurement>
            <DiameterAverage>2.8737604582150488E-06</DiameterAverage>
            <DiameterSD>1.7345440423991109E-06</DiameterSD>
            <Orientation>0.68156530878363064</Orientation>
         </FiberMeasurement>
      </Measurement>
      <Measurement>
         <ID>804</ID>
         <Type>F</Type>
         <ImageName>Image0001</ImageName>
         <FiberMeasurement>
            <DiameterAverage>1.1095812398442322E-06</DiameterAverage>
            <DiameterSD>3.7537543792139711E-08</DiameterSD>
            <Orientation>2.3549359684766777</Orientation>
         </FiberMeasurement>
      </Measurement>
      <Measurement>
         <ID>805</ID>
         <Type>F</Type>
         <ImageName>Image0001</ImageName>
         <FiberMeasurement>
            <DiameterAverage>2.2498377079804475E-06</DiameterAverage>
            <DiameterSD>1.869606522939652E-07</DiameterSD>
            <Orientation>0.22536230582047981</Orientation>
         </FiberMeasurement>
      </Measurement>
      <Measurement>
         <ID>806</ID>
         <Type>F</Type>
         <ImageName>Image0001</ImageName>
         <FiberMeasurement>
            <DiameterAverage>2.8233759862360989E-06</DiameterAverage>
            <DiameterSD>6.6964160239663138E-07</DiameterSD>
            <Orientation>0.2282892550004911</Orientation>
         </FiberMeasurement>
      </Measurement>
      <Measurement>
         <ID>807</ID>
         <Type>F</Type>
         <ImageName>Image0001</ImageName>
         <FiberMeasurement>
            <DiameterAverage>7.6730338360206185E-07</DiameterAverage>
            <DiameterSD>1.5276026248619307E-07</DiameterSD>
            <Orientation>3.01442918628971</Orientation>
         </FiberMeasurement>
      </Measurement>
      <Measurement>
         <ID>808</ID>
         <Type>F</Type>
         <ImageName>Image0001</ImageName>
         <FiberMeasurement>
            <DiameterAverage>6.3508107808997834E-07</DiameterAverage>
            <DiameterSD>3.9629458155022207E-08</DiameterSD>
            <Orientation>2.5230233452261377</Orientation>
         </FiberMeasurement>
      </Measurement>
      <Measurement>
         <ID>809</ID>
         <Type>F</Type>
         <ImageName>Image0001</ImageName>
         <FiberMeasurement>
            <DiameterAverage>3.323773040369258E-06</DiameterAverage>
            <DiameterSD>1.280202905105861E-06</DiameterSD>
            <Orientation>2.4563903435425112</Orientation>
         </FiberMeasurement>
      </Measurement>
      <Measurement>
         <ID>811</ID>
         <Type>F</Type>
         <ImageName>Image0001</ImageName>
         <FiberMeasurement>
            <DiameterAverage>2.1735431948807663E-06</DiameterAverage>
            <DiameterSD>4.6321271111940975E-07</DiameterSD>
            <Orientation>0.12502299705741471</Orientation>
         </FiberMeasurement>
      </Measurement>
      <Measurement>
         <ID>812</ID>
         <Type>F</Type>
         <ImageName>Image0001</ImageName>
         <FiberMeasurement>
            <DiameterAverage>1.4770579511262429E-06</DiameterAverage>
            <DiameterSD>5.3793476644764567E-08</DiameterSD>
            <Orientation>0.762480490141652</Orientation>
         </FiberMeasurement>
      </Measurement>
      <Measurement>
         <ID>813</ID>
         <Type>F</Type>
         <ImageName>Image0001</ImageName>
         <FiberMeasurement>
            <DiameterAverage>2.3024444568933183E-06</DiameterAverage>
            <DiameterSD>2.5222935487147415E-07</DiameterSD>
            <Orientation>2.2359685700524929</Orientation>
         </FiberMeasurement>
      </Measurement>
      <Measurement>
         <ID>814</ID>
         <Type>F</Type>
         <ImageName>Image0001</ImageName>
         <FiberMeasurement>
            <DiameterAverage>2.2666819232955196E-06</DiameterAverage>
            <DiameterSD>1.573015223959784E-07</DiameterSD>
            <Orientation>1.6831713641205324</Orientation>
         </FiberMeasurement>
      </Measurement>
      <Measurement>
         <ID>815</ID>
         <Type>F</Type>
         <ImageName>Image0001</ImageName>
         <FiberMeasurement>
            <DiameterAverage>2.3910643844730343E-06</DiameterAverage>
            <DiameterSD>1.7495713214814421E-07</DiameterSD>
            <Orientation>2.4006217914660546</Orientation>
         </FiberMeasurement>
      </Measurement>
      <Measurement>
         <ID>816</ID>
         <Type>F</Type>
         <ImageName>Image0001</ImageName>
         <FiberMeasurement>
            <DiameterAverage>1.4121351721116592E-06</DiameterAverage>
            <DiameterSD>1.3990070401372208E-07</DiameterSD>
            <Orientation>2.5820001027115191</Orientation>
         </FiberMeasurement>
      </Measurement>
      <Measurement>
         <ID>817</ID>
         <Type>F</Type>
         <ImageName>Image0001</ImageName>
         <FiberMeasurement>
            <DiameterAverage>1.2222848174510633E-06</DiameterAverage>
            <DiameterSD>4.57575596183517E-07</DiameterSD>
            <Orientation>2.250143794801299</Orientation>
         </FiberMeasurement>
      </Measurement>
      <Measurement>
         <ID>818</ID>
         <Type>F</Type>
         <ImageName>Image0001</ImageName>
         <FiberMeasurement>
            <DiameterAverage>2.109753274253308E-06</DiameterAverage>
            <DiameterSD>3.4466859992723524E-07</DiameterSD>
            <Orientation>2.2947049537477566</Orientation>
         </FiberMeasurement>
      </Measurement>
      <Measurement>
         <ID>819</ID>
         <Type>F</Type>
         <ImageName>Image0001</ImageName>
         <FiberMeasurement>
            <DiameterAverage>1.0813539540343135E-06</DiameterAverage>
            <DiameterSD>4.0822785965254377E-07</DiameterSD>
            <Orientation>0.5174030278373275</Orientation>
         </FiberMeasurement>
      </Measurement>
      <Measurement>
         <ID>820</ID>
         <Type>F</Type>
         <ImageName>Image0001</ImageName>
         <FiberMeasurement>
            <DiameterAverage>3.0946402444986871E-06</DiameterAverage>
            <DiameterSD>1.3206077590928551E-06</DiameterSD>
            <Orientation>0.30256630238752757</Orientation>
         </FiberMeasurement>
      </Measurement>
      <Measurement>
         <ID>821</ID>
         <Type>F</Type>
         <ImageName>Image0001</ImageName>
         <FiberMeasurement>
            <DiameterAverage>1.8336969842315989E-06</DiameterAverage>
            <DiameterSD>3.3994249398447882E-07</DiameterSD>
            <Orientation>2.3473788777712903</Orientation>
         </FiberMeasurement>
      </Measurement>
      <Measurement>
         <ID>822</ID>
         <Type>F</Type>
         <ImageName>Image0001</ImageName>
         <FiberMeasurement>
            <DiameterAverage>1.546365891139061E-06</DiameterAverage>
            <DiameterSD>1.390224314007231E-07</DiameterSD>
            <Orientation>2.0275706019368722</Orientation>
         </FiberMeasurement>
      </Measurement>
      <Measurement>
         <ID>823</ID>
         <Type>F</Type>
         <ImageName>Image0001</ImageName>
         <FiberMeasurement>
            <DiameterAverage>2.576742898509192E-06</DiameterAverage>
            <DiameterSD>7.8077706897809079E-07</DiameterSD>
            <Orientation>3.0235057631601165</Orientation>
         </FiberMeasurement>
      </Measurement>
      <Measurement>
         <ID>824</ID>
         <Type>F</Type>
         <ImageName>Image0001</ImageName>
         <FiberMeasurement>
            <DiameterAverage>1.1459520395025659E-06</DiameterAverage>
            <DiameterSD>1.0843529026272662E-07</DiameterSD>
            <Orientation>0.53001455693532806</Orientation>
         </FiberMeasurement>
      </Measurement>
      <Measurement>
         <ID>825</ID>
         <Type>F</Type>
         <ImageName>Image0001</ImageName>
         <FiberMeasurement>
            <DiameterAverage>1.5968993304037283E-06</DiameterAverage>
            <DiameterSD>1.8187838356641815E-07</DiameterSD>
            <Orientation>2.4586658836036741</Orientation>
         </FiberMeasurement>
      </Measurement>
      <Measurement>
         <ID>826</ID>
         <Type>F</Type>
         <ImageName>Image0001</ImageName>
         <FiberMeasurement>
            <DiameterAverage>2.213162778037735E-06</DiameterAverage>
            <DiameterSD>8.6229526332243366E-08</DiameterSD>
            <Orientation>2.4694325283005645</Orientation>
         </FiberMeasurement>
      </Measurement>
      <Measurement>
         <ID>827</ID>
         <Type>F</Type>
         <ImageName>Image0001</ImageName>
         <FiberMeasurement>
            <DiameterAverage>2.0347751561689738E-06</DiameterAverage>
            <DiameterSD>8.1793214392544415E-08</DiameterSD>
            <Orientation>2.4791397922829934</Orientation>
         </FiberMeasurement>
      </Measurement>
      <Measurement>
         <ID>828</ID>
         <Type>F</Type>
         <ImageName>Image0001</ImageName>
         <FiberMeasurement>
            <DiameterAverage>1.679803122803734E-06</DiameterAverage>
            <DiameterSD>4.2921882799754335E-08</DiameterSD>
            <Orientation>0.28218636998717389</Orientation>
         </FiberMeasurement>
      </Measurement>
      <Measurement>
         <ID>829</ID>
         <Type>F</Type>
         <ImageName>Image0001</ImageName>
         <FiberMeasurement>
            <DiameterAverage>1.5775137311944911E-06</DiameterAverage>
            <DiameterSD>7.7157960031427261E-08</DiameterSD>
            <Orientation>2.99252253370006</Orientation>
         </FiberMeasurement>
      </Measurement>
      <Measurement>
         <ID>830</ID>
         <Type>F</Type>
         <ImageName>Image0001</ImageName>
         <FiberMeasurement>
            <DiameterAverage>1.4846786440562216E-06</DiameterAverage>
            <DiameterSD>2.6278038756431649E-07</DiameterSD>
            <Orientation>2.5921939433505563</Orientation>
         </FiberMeasurement>
      </Measurement>
      <Measurement>
         <ID>831</ID>
         <Type>F</Type>
         <ImageName>Image0001</ImageName>
         <FiberMeasurement>
            <DiameterAverage>1.9976271567957214E-06</DiameterAverage>
            <DiameterSD>1.3028050939620688E-07</DiameterSD>
            <Orientation>2.1008261302854896</Orientation>
         </FiberMeasurement>
      </Measurement>
      <Measurement>
         <ID>832</ID>
         <Type>F</Type>
         <ImageName>Image0001</ImageName>
         <FiberMeasurement>
            <DiameterAverage>2.1288222584518251E-06</DiameterAverage>
            <DiameterSD>5.002514765302917E-07</DiameterSD>
            <Orientation>2.693014873632388</Orientation>
         </FiberMeasurement>
      </Measurement>
      <Measurement>
         <ID>833</ID>
         <Type>F</Type>
         <ImageName>Image0001</ImageName>
         <FiberMeasurement>
            <DiameterAverage>1.1700544114994607E-06</DiameterAverage>
            <DiameterSD>1.0167404031035872E-07</DiameterSD>
            <Orientation>2.6977994747466418</Orientation>
         </FiberMeasurement>
      </Measurement>
      <Measurement>
         <ID>834</ID>
         <Type>F</Type>
         <ImageName>Image0001</ImageName>
         <FiberMeasurement>
            <DiameterAverage>2.3249355887004987E-06</DiameterAverage>
            <DiameterSD>9.8496580550553175E-08</DiameterSD>
            <Orientation>2.0618987032900824</Orientation>
         </FiberMeasurement>
      </Measurement>
      <Measurement>
         <ID>835</ID>
         <Type>F</Type>
         <ImageName>Image0001</ImageName>
         <FiberMeasurement>
            <DiameterAverage>3.2720676514464038E-06</DiameterAverage>
            <DiameterSD>6.4937415043950127E-07</DiameterSD>
            <Orientation>1.9170461535482741</Orientation>
         </FiberMeasurement>
      </Measurement>
      <Measurement>
         <ID>836</ID>
         <Type>F</Type>
         <ImageName>Image0001</ImageName>
         <FiberMeasurement>
            <DiameterAverage>1.3817133607662991E-06</DiameterAverage>
            <DiameterSD>8.3429578578045079E-08</DiameterSD>
            <Orientation>0.14577366454348659</Orientation>
         </FiberMeasurement>
      </Measurement>
      <Measurement>
         <ID>837</ID>
         <Type>F</Type>
         <ImageName>Image0001</ImageName>
         <FiberMeasurement>
            <DiameterAverage>1.434984374097616E-06</DiameterAverage>
            <DiameterSD>1.1126096177984004E-07</DiameterSD>
            <Orientation>2.4023978523882565</Orientation>
         </FiberMeasurement>
      </Measurement>
      <Measurement>
         <ID>838</ID>
         <Type>F</Type>
         <ImageName>Image0001</ImageName>
         <FiberMeasurement>
            <DiameterAverage>1.1246717040197118E-06</DiameterAverage>
            <DiameterSD>7.4740631298051788E-07</DiameterSD>
            <Orientation>0.31035652590093149</Orientation>
         </FiberMeasurement>
      </Measurement>
      <Measurement>
         <ID>839</ID>
         <Type>F</Type>
         <ImageName>Image0001</ImageName>
         <FiberMeasurement>
            <DiameterAverage>7.7234931228521044E-07</DiameterAverage>
            <DiameterSD>1.8141078506487735E-07</DiameterSD>
            <Orientation>2.3133874663366174</Orientation>
         </FiberMeasurement>
      </Measurement>
      <Measurement>
         <ID>840</ID>
         <Type>F</Type>
         <ImageName>Image0001</ImageName>
         <FiberMeasurement>
            <DiameterAverage>1.9569103937689659E-06</DiameterAverage>
            <DiameterSD>5.227729947699201E-07</DiameterSD>
            <Orientation>2.0745830361708508</Orientation>
         </FiberMeasurement>
      </Measurement>
      <Measurement>
         <ID>841</ID>
         <Type>F</Type>
         <ImageName>Image0001</ImageName>
         <FiberMeasurement>
            <DiameterAverage>1.7936838919455823E-06</DiameterAverage>
            <DiameterSD>4.5311216524656762E-07</DiameterSD>
            <Orientation>0.45503300242726535</Orientation>
         </FiberMeasurement>
      </Measurement>
      <Measurement>
         <ID>842</ID>
         <Type>F</Type>
         <ImageName>Image0001</ImageName>
         <FiberMeasurement>
            <DiameterAverage>1.4737334381547044E-06</DiameterAverage>
            <DiameterSD>3.0254220872123275E-07</DiameterSD>
            <Orientation>2.2843435800825933</Orientation>
         </FiberMeasurement>
      </Measurement>
      <Measurement>
         <ID>843</ID>
         <Type>F</Type>
         <ImageName>Image0001</ImageName>
         <FiberMeasurement>
            <DiameterAverage>2.0814970651933308E-06</DiameterAverage>
            <DiameterSD>2.24029174872702E-07</DiameterSD>
            <Orientation>0.55147871192463571</Orientation>
         </FiberMeasurement>
      </Measurement>
      <Measurement>
         <ID>844</ID>
         <Type>F</Type>
         <ImageName>Image0001</ImageName>
         <FiberMeasurement>
            <DiameterAverage>1.3688273466434967E-06</DiameterAverage>
            <DiameterSD>2.1366824063372946E-07</DiameterSD>
            <Orientation>0.33242895784516396</Orientation>
         </FiberMeasurement>
      </Measurement>
      <Measurement>
         <ID>845</ID>
         <Type>F</Type>
         <ImageName>Image0001</ImageName>
         <FiberMeasurement>
            <DiameterAverage>1.4476966498190097E-06</DiameterAverage>
            <DiameterSD>6.2649951413622126E-08</DiameterSD>
            <Orientation>2.2799997238787597</Orientation>
         </FiberMeasurement>
      </Measurement>
      <Measurement>
         <ID>846</ID>
         <Type>F</Type>
         <ImageName>Image0001</ImageName>
         <FiberMeasurement>
            <DiameterAverage>1.4187604603272588E-06</DiameterAverage>
            <DiameterSD>3.6636810682085786E-08</DiameterSD>
            <Orientation>1.8974484267995133</Orientation>
         </FiberMeasurement>
      </Measurement>
      <Measurement>
         <ID>847</ID>
         <Type>F</Type>
         <ImageName>Image0001</ImageName>
         <FiberMeasurement>
            <DiameterAverage>1.8591265268461146E-06</DiameterAverage>
            <DiameterSD>2.7611928094731618E-08</DiameterSD>
            <Orientation>2.1504766700993758</Orientation>
         </FiberMeasurement>
      </Measurement>
      <Measurement>
         <ID>848</ID>
         <Type>F</Type>
         <ImageName>Image0001</ImageName>
         <FiberMeasurement>
            <DiameterAverage>2.6055113362498878E-06</DiameterAverage>
            <DiameterSD>9.1468201368158751E-08</DiameterSD>
            <Orientation>2.4892633656311269</Orientation>
         </FiberMeasurement>
      </Measurement>
      <Measurement>
         <ID>849</ID>
         <Type>F</Type>
         <ImageName>Image0001</ImageName>
         <FiberMeasurement>
            <DiameterAverage>2.4282988389085618E-06</DiameterAverage>
            <DiameterSD>3.3176677414776009E-07</DiameterSD>
            <Orientation>2.2988165415695816</Orientation>
         </FiberMeasurement>
      </Measurement>
      <Measurement>
         <ID>850</ID>
         <Type>F</Type>
         <ImageName>Image0001</ImageName>
         <FiberMeasurement>
            <DiameterAverage>1.1577057580396857E-06</DiameterAverage>
            <DiameterSD>4.5640038162151947E-08</DiameterSD>
            <Orientation>2.9883970723644135</Orientation>
         </FiberMeasurement>
      </Measurement>
      <Measurement>
         <ID>851</ID>
         <Type>F</Type>
         <ImageName>Image0001</ImageName>
         <FiberMeasurement>
            <DiameterAverage>1.2975428696188122E-06</DiameterAverage>
            <DiameterSD>1.5337282713894423E-07</DiameterSD>
            <Orientation>2.3409123018341447</Orientation>
         </FiberMeasurement>
      </Measurement>
      <Measurement>
         <ID>852</ID>
         <Type>F</Type>
         <ImageName>Image0001</ImageName>
         <FiberMeasurement>
            <DiameterAverage>1.4766896036466187E-06</DiameterAverage>
            <DiameterSD>3.4560626583687727E-07</DiameterSD>
            <Orientation>0.087587822204696464</Orientation>
         </FiberMeasurement>
      </Measurement>
      <Measurement>
         <ID>853</ID>
         <Type>F</Type>
         <ImageName>Image0001</ImageName>
         <FiberMeasurement>
            <DiameterAverage>2.0423104382817268E-06</DiameterAverage>
            <DiameterSD>1.8407660009925648E-07</DiameterSD>
            <Orientation>2.471371882043778</Orientation>
         </FiberMeasurement>
      </Measurement>
      <Measurement>
         <ID>854</ID>
         <Type>F</Type>
         <ImageName>Image0001</ImageName>
         <FiberMeasurement>
            <DiameterAverage>6.8515090624789448E-07</DiameterAverage>
            <DiameterSD>4.9649046039754464E-08</DiameterSD>
            <Orientation>3.0860194174048083</Orientation>
         </FiberMeasurement>
      </Measurement>
      <Measurement>
         <ID>855</ID>
         <Type>F</Type>
         <ImageName>Image0001</ImageName>
         <FiberMeasurement>
            <DiameterAverage>2.0945302675817581E-06</DiameterAverage>
            <DiameterSD>2.1778980020905656E-07</DiameterSD>
            <Orientation>1.8193015999311157</Orientation>
         </FiberMeasurement>
      </Measurement>
      <Measurement>
         <ID>856</ID>
         <Type>F</Type>
         <ImageName>Image0001</ImageName>
         <FiberMeasurement>
            <DiameterAverage>1.8820447792808E-06</DiameterAverage>
            <DiameterSD>2.1251962306588628E-07</DiameterSD>
            <Orientation>2.4506808048819093</Orientation>
         </FiberMeasurement>
      </Measurement>
      <Measurement>
         <ID>857</ID>
         <Type>F</Type>
         <ImageName>Image0001</ImageName>
         <FiberMeasurement>
            <DiameterAverage>1.3362899931643397E-06</DiameterAverage>
            <DiameterSD>6.8227544692546017E-08</DiameterSD>
            <Orientation>2.341284862739486</Orientation>
         </FiberMeasurement>
      </Measurement>
      <Measurement>
         <ID>858</ID>
         <Type>F</Type>
         <ImageName>Image0001</ImageName>
         <FiberMeasurement>
            <DiameterAverage>2.163325826951016E-06</DiameterAverage>
            <DiameterSD>7.5440440744145788E-08</DiameterSD>
            <Orientation>2.8731682531906846</Orientation>
         </FiberMeasurement>
      </Measurement>
      <Measurement>
         <ID>859</ID>
         <Type>F</Type>
         <ImageName>Image0001</ImageName>
         <FiberMeasurement>
            <DiameterAverage>1.4761347218385552E-06</DiameterAverage>
            <DiameterSD>2.2397077627094998E-07</DiameterSD>
            <Orientation>2.3821773929237526</Orientation>
         </FiberMeasurement>
      </Measurement>
      <Measurement>
         <ID>860</ID>
         <Type>F</Type>
         <ImageName>Image0001</ImageName>
         <FiberMeasurement>
            <DiameterAverage>2.0363626235814925E-06</DiameterAverage>
            <DiameterSD>1.0054715823463875E-07</DiameterSD>
            <Orientation>2.6622469693465733</Orientation>
         </FiberMeasurement>
      </Measurement>
      <Measurement>
         <ID>861</ID>
         <Type>F</Type>
         <ImageName>Image0001</ImageName>
         <FiberMeasurement>
            <DiameterAverage>1.5692682099749404E-06</DiameterAverage>
            <DiameterSD>1.3494308588453333E-07</DiameterSD>
            <Orientation>3.0505627701722586</Orientation>
         </FiberMeasurement>
      </Measurement>
      <Measurement>
         <ID>862</ID>
         <Type>F</Type>
         <ImageName>Image0001</ImageName>
         <FiberMeasurement>
            <DiameterAverage>1.8973906904689519E-06</DiameterAverage>
            <DiameterSD>2.11392488997156E-07</DiameterSD>
            <Orientation>2.3741498752829462</Orientation>
         </FiberMeasurement>
      </Measurement>
      <Measurement>
         <ID>863</ID>
         <Type>F</Type>
         <ImageName>Image0001</ImageName>
         <FiberMeasurement>
            <DiameterAverage>2.2776215256654495E-06</DiameterAverage>
            <DiameterSD>5.5682612955223915E-07</DiameterSD>
            <Orientation>0.32873597176086461</Orientation>
         </FiberMeasurement>
      </Measurement>
      <Measurement>
         <ID>864</ID>
         <Type>F</Type>
         <ImageName>Image0001</ImageName>
         <FiberMeasurement>
            <DiameterAverage>1.5698514644749698E-06</DiameterAverage>
            <DiameterSD>4.4861218109166947E-08</DiameterSD>
            <Orientation>0.71359752005239208</Orientation>
         </FiberMeasurement>
      </Measurement>
      <Measurement>
         <ID>865</ID>
         <Type>F</Type>
         <ImageName>Image0001</ImageName>
         <FiberMeasurement>
            <DiameterAverage>1.9918215231371439E-06</DiameterAverage>
            <DiameterSD>7.5362691445279624E-08</DiameterSD>
            <Orientation>2.4242525694014785</Orientation>
         </FiberMeasurement>
      </Measurement>
      <Measurement>
         <ID>866</ID>
         <Type>F</Type>
         <ImageName>Image0001</ImageName>
         <FiberMeasurement>
            <DiameterAverage>1.86325104345063E-06</DiameterAverage>
            <DiameterSD>4.0240160723200813E-08</DiameterSD>
            <Orientation>0.11214649135505402</Orientation>
         </FiberMeasurement>
      </Measurement>
      <Measurement>
         <ID>867</ID>
         <Type>F</Type>
         <ImageName>Image0001</ImageName>
         <FiberMeasurement>
            <DiameterAverage>1.224221321649049E-06</DiameterAverage>
            <DiameterSD>3.5970360855461745E-08</DiameterSD>
            <Orientation>2.349579379478393</Orientation>
         </FiberMeasurement>
      </Measurement>
      <Measurement>
         <ID>868</ID>
         <Type>F</Type>
         <ImageName>Image0001</ImageName>
         <FiberMeasurement>
            <DiameterAverage>1.865237377921122E-06</DiameterAverage>
            <DiameterSD>1.1488061402115228E-07</DiameterSD>
            <Orientation>0.16094702594530688</Orientation>
         </FiberMeasurement>
      </Measurement>
      <Measurement>
         <ID>869</ID>
         <Type>F</Type>
         <ImageName>Image0001</ImageName>
         <FiberMeasurement>
            <DiameterAverage>3.0882453948545348E-06</DiameterAverage>
            <DiameterSD>4.1311806637684735E-07</DiameterSD>
            <Orientation>0.60815433326838475</Orientation>
         </FiberMeasurement>
      </Measurement>
      <Measurement>
         <ID>870</ID>
         <Type>F</Type>
         <ImageName>Image0001</ImageName>
         <FiberMeasurement>
            <DiameterAverage>1.6252905816638423E-06</DiameterAverage>
            <DiameterSD>5.0271921501573041E-08</DiameterSD>
            <Orientation>2.8102351268632448</Orientation>
         </FiberMeasurement>
      </Measurement>
      <Measurement>
         <ID>871</ID>
         <Type>F</Type>
         <ImageName>Image0001</ImageName>
         <FiberMeasurement>
            <DiameterAverage>1.651875295463329E-06</DiameterAverage>
            <DiameterSD>3.0086111785018933E-08</DiameterSD>
            <Orientation>0.24750102148263786</Orientation>
         </FiberMeasurement>
      </Measurement>
      <Measurement>
         <ID>872</ID>
         <Type>F</Type>
         <ImageName>Image0001</ImageName>
         <FiberMeasurement>
            <DiameterAverage>2.0266941686811932E-06</DiameterAverage>
            <DiameterSD>4.0881306907018476E-07</DiameterSD>
            <Orientation>1.9901149511910037</Orientation>
         </FiberMeasurement>
      </Measurement>
      <Measurement>
         <ID>873</ID>
         <Type>F</Type>
         <ImageName>Image0001</ImageName>
         <FiberMeasurement>
            <DiameterAverage>1.9279715133892619E-06</DiameterAverage>
            <DiameterSD>9.1205010291344723E-08</DiameterSD>
            <Orientation>2.4621522427577074</Orientation>
         </FiberMeasurement>
      </Measurement>
      <Measurement>
         <ID>874</ID>
         <Type>F</Type>
         <ImageName>Image0001</ImageName>
         <FiberMeasurement>
            <DiameterAverage>1.6544804614960017E-06</DiameterAverage>
            <DiameterSD>6.5907890217676491E-08</DiameterSD>
            <Orientation>3.1295626789777122</Orientation>
         </FiberMeasurement>
      </Measurement>
      <Measurement>
         <ID>875</ID>
         <Type>F</Type>
         <ImageName>Image0001</ImageName>
         <FiberMeasurement>
            <DiameterAverage>6.3483650723041924E-07</DiameterAverage>
            <DiameterSD>1.26050741177863E-07</DiameterSD>
            <Orientation>0.014412427436042071</Orientation>
         </FiberMeasurement>
      </Measurement>
      <Measurement>
         <ID>876</ID>
         <Type>F</Type>
         <ImageName>Image0001</ImageName>
         <FiberMeasurement>
            <DiameterAverage>4.2830141506785559E-07</DiameterAverage>
            <DiameterSD>5.4833419491919251E-08</DiameterSD>
            <Orientation>0.13906909102006321</Orientation>
         </FiberMeasurement>
      </Measurement>
      <Measurement>
         <ID>877</ID>
         <Type>F</Type>
         <ImageName>Image0001</ImageName>
         <FiberMeasurement>
            <DiameterAverage>1.3609383672021587E-06</DiameterAverage>
            <DiameterSD>5.7854629534019864E-08</DiameterSD>
            <Orientation>2.3004415622590217</Orientation>
         </FiberMeasurement>
      </Measurement>
      <Measurement>
         <ID>878</ID>
         <Type>F</Type>
         <ImageName>Image0001</ImageName>
         <FiberMeasurement>
            <DiameterAverage>1.7042673402878231E-06</DiameterAverage>
            <DiameterSD>3.4020539279253064E-08</DiameterSD>
            <Orientation>2.8236297643043118</Orientation>
         </FiberMeasurement>
      </Measurement>
      <Measurement>
         <ID>879</ID>
         <Type>F</Type>
         <ImageName>Image0001</ImageName>
         <FiberMeasurement>
            <DiameterAverage>1.5424241779341846E-06</DiameterAverage>
            <DiameterSD>7.3077297912391073E-08</DiameterSD>
            <Orientation>1.6544000992284718</Orientation>
         </FiberMeasurement>
      </Measurement>
      <Measurement>
         <ID>880</ID>
         <Type>F</Type>
         <ImageName>Image0001</ImageName>
         <FiberMeasurement>
            <DiameterAverage>9.2511169833166763E-07</DiameterAverage>
            <DiameterSD>2.2271931720811516E-07</DiameterSD>
            <Orientation>0.57550001165532072</Orientation>
         </FiberMeasurement>
      </Measurement>
      <Measurement>
         <ID>881</ID>
         <Type>F</Type>
         <ImageName>Image0001</ImageName>
         <FiberMeasurement>
            <DiameterAverage>9.3937043717291762E-07</DiameterAverage>
            <DiameterSD>1.5271674353804441E-07</DiameterSD>
            <Orientation>2.6215813390319176</Orientation>
         </FiberMeasurement>
      </Measurement>
      <Measurement>
         <ID>882</ID>
         <Type>F</Type>
         <ImageName>Image0001</ImageName>
         <FiberMeasurement>
            <DiameterAverage>7.1175136761912231E-07</DiameterAverage>
            <DiameterSD>7.3726318746431635E-08</DiameterSD>
            <Orientation>2.0696279284890053</Orientation>
         </FiberMeasurement>
      </Measurement>
      <Measurement>
         <ID>883</ID>
         <Type>F</Type>
         <ImageName>Image0001</ImageName>
         <FiberMeasurement>
            <DiameterAverage>2.0096290381081694E-06</DiameterAverage>
            <DiameterSD>2.4465156024279469E-07</DiameterSD>
            <Orientation>2.4826489632722781</Orientation>
         </FiberMeasurement>
      </Measurement>
      <Measurement>
         <ID>884</ID>
         <Type>F</Type>
         <ImageName>Image0001</ImageName>
         <FiberMeasurement>
            <DiameterAverage>2.2939338985053209E-06</DiameterAverage>
            <DiameterSD>4.9234479503370366E-07</DiameterSD>
            <Orientation>2.8339830905461016</Orientation>
         </FiberMeasurement>
      </Measurement>
      <Measurement>
         <ID>885</ID>
         <Type>F</Type>
         <ImageName>Image0001</ImageName>
         <FiberMeasurement>
            <DiameterAverage>9.1525596183099E-07</DiameterAverage>
            <DiameterSD>4.1356407915752536E-08</DiameterSD>
            <Orientation>0.42581688813786722</Orientation>
         </FiberMeasurement>
      </Measurement>
      <Measurement>
         <ID>887</ID>
         <Type>F</Type>
         <ImageName>Image0001</ImageName>
         <FiberMeasurement>
            <DiameterAverage>2.9223470258826394E-06</DiameterAverage>
            <DiameterSD>6.1775771204615573E-07</DiameterSD>
            <Orientation>2.227044184573856</Orientation>
         </FiberMeasurement>
      </Measurement>
      <Measurement>
         <ID>888</ID>
         <Type>F</Type>
         <ImageName>Image0001</ImageName>
         <FiberMeasurement>
            <DiameterAverage>4.7157137796232652E-07</DiameterAverage>
            <DiameterSD>1.8724112897653577E-08</DiameterSD>
            <Orientation>0.23201620211367385</Orientation>
         </FiberMeasurement>
      </Measurement>
      <Measurement>
         <ID>889</ID>
         <Type>F</Type>
         <ImageName>Image0001</ImageName>
         <FiberMeasurement>
            <DiameterAverage>2.2534307923719184E-06</DiameterAverage>
            <DiameterSD>1.6592153801449637E-07</DiameterSD>
            <Orientation>2.2394450909067816</Orientation>
         </FiberMeasurement>
      </Measurement>
      <Measurement>
         <ID>890</ID>
         <Type>F</Type>
         <ImageName>Image0001</ImageName>
         <FiberMeasurement>
            <DiameterAverage>1.6217890797380011E-06</DiameterAverage>
            <DiameterSD>1.3756335278333348E-07</DiameterSD>
            <Orientation>0.44808348544674548</Orientation>
         </FiberMeasurement>
      </Measurement>
      <Measurement>
         <ID>891</ID>
         <Type>F</Type>
         <ImageName>Image0001</ImageName>
         <FiberMeasurement>
            <DiameterAverage>2.0566332389905614E-06</DiameterAverage>
            <DiameterSD>4.5916290477054936E-07</DiameterSD>
            <Orientation>2.4323231960753895</Orientation>
         </FiberMeasurement>
      </Measurement>
      <Measurement>
         <ID>892</ID>
         <Type>F</Type>
         <ImageName>Image0001</ImageName>
         <FiberMeasurement>
            <DiameterAverage>1.5847457293244475E-06</DiameterAverage>
            <DiameterSD>5.6925678566377467E-08</DiameterSD>
            <Orientation>2.3104030415650558</Orientation>
         </FiberMeasurement>
      </Measurement>
      <Measurement>
         <ID>893</ID>
         <Type>F</Type>
         <ImageName>Image0001</ImageName>
         <FiberMeasurement>
            <DiameterAverage>2.5163922534595492E-06</DiameterAverage>
            <DiameterSD>8.6540743242020984E-07</DiameterSD>
            <Orientation>0.12885686000887589</Orientation>
         </FiberMeasurement>
      </Measurement>
      <Measurement>
         <ID>895</ID>
         <Type>F</Type>
         <ImageName>Image0001</ImageName>
         <FiberMeasurement>
            <DiameterAverage>1.5088867401072471E-06</DiameterAverage>
            <DiameterSD>6.278618221538399E-08</DiameterSD>
            <Orientation>0.67894997092431</Orientation>
         </FiberMeasurement>
      </Measurement>
      <Measurement>
         <ID>896</ID>
         <Type>F</Type>
         <ImageName>Image0001</ImageName>
         <FiberMeasurement>
            <DiameterAverage>1.1761676833553274E-06</DiameterAverage>
            <DiameterSD>7.7880480724901226E-08</DiameterSD>
            <Orientation>0.10529691973716762</Orientation>
         </FiberMeasurement>
      </Measurement>
      <Measurement>
         <ID>897</ID>
         <Type>F</Type>
         <ImageName>Image0001</ImageName>
         <FiberMeasurement>
            <DiameterAverage>2.5861870517536311E-06</DiameterAverage>
            <DiameterSD>5.245501682571934E-07</DiameterSD>
            <Orientation>2.1756959674279019</Orientation>
         </FiberMeasurement>
      </Measurement>
      <Measurement>
         <ID>898</ID>
         <Type>F</Type>
         <ImageName>Image0001</ImageName>
         <FiberMeasurement>
            <DiameterAverage>1.1519165258165671E-06</DiameterAverage>
            <DiameterSD>2.2322191399263973E-07</DiameterSD>
            <Orientation>0.48743276370168764</Orientation>
         </FiberMeasurement>
      </Measurement>
      <Measurement>
         <ID>899</ID>
         <Type>F</Type>
         <ImageName>Image0001</ImageName>
         <FiberMeasurement>
            <DiameterAverage>9.9507174775222721E-07</DiameterAverage>
            <DiameterSD>4.0493091440788637E-08</DiameterSD>
            <Orientation>3.0894617093604815</Orientation>
         </FiberMeasurement>
      </Measurement>
      <Measurement>
         <ID>900</ID>
         <Type>F</Type>
         <ImageName>Image0001</ImageName>
         <FiberMeasurement>
            <DiameterAverage>1.5626703390876183E-06</DiameterAverage>
            <DiameterSD>1.7423352625297893E-07</DiameterSD>
            <Orientation>2.3886735379579567</Orientation>
         </FiberMeasurement>
      </Measurement>
      <Measurement>
         <ID>901</ID>
         <Type>F</Type>
         <ImageName>Image0001</ImageName>
         <FiberMeasurement>
            <DiameterAverage>1.5549778645484258E-06</DiameterAverage>
            <DiameterSD>4.67621430880023E-08</DiameterSD>
            <Orientation>0.19800357882771832</Orientation>
         </FiberMeasurement>
      </Measurement>
      <Measurement>
         <ID>902</ID>
         <Type>F</Type>
         <ImageName>Image0001</ImageName>
         <FiberMeasurement>
            <DiameterAverage>1.1097220676855443E-06</DiameterAverage>
            <DiameterSD>2.7537838352689227E-07</DiameterSD>
            <Orientation>0.634697516851931</Orientation>
         </FiberMeasurement>
      </Measurement>
      <Measurement>
         <ID>903</ID>
         <Type>F</Type>
         <ImageName>Image0001</ImageName>
         <FiberMeasurement>
            <DiameterAverage>2.7464018556433441E-06</DiameterAverage>
            <DiameterSD>8.7362515293109044E-07</DiameterSD>
            <Orientation>0.80959293410205724</Orientation>
         </FiberMeasurement>
      </Measurement>
      <Measurement>
         <ID>904</ID>
         <Type>F</Type>
         <ImageName>Image0001</ImageName>
         <FiberMeasurement>
            <DiameterAverage>1.5492840694478192E-06</DiameterAverage>
            <DiameterSD>3.4180353221243969E-08</DiameterSD>
            <Orientation>2.0236563508608487</Orientation>
         </FiberMeasurement>
      </Measurement>
      <Measurement>
         <ID>905</ID>
         <Type>F</Type>
         <ImageName>Image0001</ImageName>
         <FiberMeasurement>
            <DiameterAverage>2.4655387858900257E-06</DiameterAverage>
            <DiameterSD>9.9605117926109017E-08</DiameterSD>
            <Orientation>2.765372638286749</Orientation>
         </FiberMeasurement>
      </Measurement>
      <Measurement>
         <ID>906</ID>
         <Type>F</Type>
         <ImageName>Image0001</ImageName>
         <FiberMeasurement>
            <DiameterAverage>1.8555663064024394E-06</DiameterAverage>
            <DiameterSD>2.4838388973456103E-07</DiameterSD>
            <Orientation>3.1139120866963972</Orientation>
         </FiberMeasurement>
      </Measurement>
      <Measurement>
         <ID>907</ID>
         <Type>F</Type>
         <ImageName>Image0001</ImageName>
         <FiberMeasurement>
            <DiameterAverage>1.5559734382454111E-06</DiameterAverage>
            <DiameterSD>4.61706399739684E-08</DiameterSD>
            <Orientation>0.21996597918590377</Orientation>
         </FiberMeasurement>
      </Measurement>
      <Measurement>
         <ID>908</ID>
         <Type>F</Type>
         <ImageName>Image0001</ImageName>
         <FiberMeasurement>
            <DiameterAverage>1.537714064981163E-06</DiameterAverage>
            <DiameterSD>3.5595410804942934E-08</DiameterSD>
            <Orientation>2.5074826271636992</Orientation>
         </FiberMeasurement>
      </Measurement>
      <Measurement>
         <ID>909</ID>
         <Type>F</Type>
         <ImageName>Image0001</ImageName>
         <FiberMeasurement>
            <DiameterAverage>1.6858349839020558E-06</DiameterAverage>
            <DiameterSD>2.7187775204348061E-08</DiameterSD>
            <Orientation>2.7044281046737439</Orientation>
         </FiberMeasurement>
      </Measurement>
      <Measurement>
         <ID>910</ID>
         <Type>F</Type>
         <ImageName>Image0001</ImageName>
         <FiberMeasurement>
            <DiameterAverage>2.1594864928317651E-06</DiameterAverage>
            <DiameterSD>5.5272329201391794E-07</DiameterSD>
            <Orientation>1.7631066539423606</Orientation>
         </FiberMeasurement>
      </Measurement>
      <Measurement>
         <ID>911</ID>
         <Type>F</Type>
         <ImageName>Image0001</ImageName>
         <FiberMeasurement>
            <DiameterAverage>1.8638037393933187E-06</DiameterAverage>
            <DiameterSD>4.8731938006754894E-07</DiameterSD>
            <Orientation>2.3602486027012213</Orientation>
         </FiberMeasurement>
      </Measurement>
      <Measurement>
         <ID>912</ID>
         <Type>F</Type>
         <ImageName>Image0001</ImageName>
         <FiberMeasurement>
            <DiameterAverage>1.9614296778106126E-06</DiameterAverage>
            <DiameterSD>3.6315290455412871E-07</DiameterSD>
            <Orientation>0.52249921496439922</Orientation>
         </FiberMeasurement>
      </Measurement>
      <Measurement>
         <ID>913</ID>
         <Type>F</Type>
         <ImageName>Image0001</ImageName>
         <FiberMeasurement>
            <DiameterAverage>2.8732636773573619E-06</DiameterAverage>
            <DiameterSD>3.3257588554956517E-07</DiameterSD>
            <Orientation>2.1955070484609109</Orientation>
         </FiberMeasurement>
      </Measurement>
      <Measurement>
         <ID>914</ID>
         <Type>F</Type>
         <ImageName>Image0001</ImageName>
         <FiberMeasurement>
            <DiameterAverage>2.153912284948407E-06</DiameterAverage>
            <DiameterSD>3.7583128320303384E-07</DiameterSD>
            <Orientation>0.10213374830402978</Orientation>
         </FiberMeasurement>
      </Measurement>
      <Measurement>
         <ID>915</ID>
         <Type>F</Type>
         <ImageName>Image0001</ImageName>
         <FiberMeasurement>
            <DiameterAverage>1.3076055395193287E-06</DiameterAverage>
            <DiameterSD>5.2691486747479896E-08</DiameterSD>
            <Orientation>0.079051063257732659</Orientation>
         </FiberMeasurement>
      </Measurement>
      <Measurement>
         <ID>916</ID>
         <Type>F</Type>
         <ImageName>Image0001</ImageName>
         <FiberMeasurement>
            <DiameterAverage>1.7324857110827217E-06</DiameterAverage>
            <DiameterSD>2.1625255514336261E-08</DiameterSD>
            <Orientation>2.3425006640816077</Orientation>
         </FiberMeasurement>
      </Measurement>
      <Measurement>
         <ID>917</ID>
         <Type>F</Type>
         <ImageName>Image0001</ImageName>
         <FiberMeasurement>
            <DiameterAverage>1.6340558460719246E-06</DiameterAverage>
            <DiameterSD>1.0848403037029415E-07</DiameterSD>
            <Orientation>2.5603240651857844</Orientation>
         </FiberMeasurement>
      </Measurement>
      <Measurement>
         <ID>918</ID>
         <Type>F</Type>
         <ImageName>Image0001</ImageName>
         <FiberMeasurement>
            <DiameterAverage>1.8804883586277676E-06</DiameterAverage>
            <DiameterSD>2.720073389474777E-07</DiameterSD>
            <Orientation>3.0327808304848154</Orientation>
         </FiberMeasurement>
      </Measurement>
      <Measurement>
         <ID>919</ID>
         <Type>F</Type>
         <ImageName>Image0001</ImageName>
         <FiberMeasurement>
            <DiameterAverage>2.4016974546695318E-06</DiameterAverage>
            <DiameterSD>6.0611382373235587E-07</DiameterSD>
            <Orientation>2.0615789598170853</Orientation>
         </FiberMeasurement>
      </Measurement>
      <Measurement>
         <ID>920</ID>
         <Type>F</Type>
         <ImageName>Image0001</ImageName>
         <FiberMeasurement>
            <DiameterAverage>2.6856919460737573E-06</DiameterAverage>
            <DiameterSD>5.6614732852621193E-07</DiameterSD>
            <Orientation>2.6665774206024588</Orientation>
         </FiberMeasurement>
      </Measurement>
      <Measurement>
         <ID>921</ID>
         <Type>F</Type>
         <ImageName>Image0001</ImageName>
         <FiberMeasurement>
            <DiameterAverage>1.4068624935133573E-06</DiameterAverage>
            <DiameterSD>1.1299618512278231E-07</DiameterSD>
            <Orientation>0.60590612203950656</Orientation>
         </FiberMeasurement>
      </Measurement>
      <Measurement>
         <ID>922</ID>
         <Type>F</Type>
         <ImageName>Image0001</ImageName>
         <FiberMeasurement>
            <DiameterAverage>9.7588343764469245E-07</DiameterAverage>
            <DiameterSD>9.6265045702128361E-08</DiameterSD>
            <Orientation>0.5440461132441794</Orientation>
         </FiberMeasurement>
      </Measurement>
      <Measurement>
         <ID>923</ID>
         <Type>F</Type>
         <ImageName>Image0001</ImageName>
         <FiberMeasurement>
            <DiameterAverage>1.3289275353699863E-06</DiameterAverage>
            <DiameterSD>3.8781214517027962E-08</DiameterSD>
            <Orientation>2.3417824226460398</Orientation>
         </FiberMeasurement>
      </Measurement>
      <Measurement>
         <ID>924</ID>
         <Type>F</Type>
         <ImageName>Image0001</ImageName>
         <FiberMeasurement>
            <DiameterAverage>1.4483153697505285E-06</DiameterAverage>
            <DiameterSD>2.4736759125391334E-07</DiameterSD>
            <Orientation>0.11212554336848898</Orientation>
         </FiberMeasurement>
      </Measurement>
      <Measurement>
         <ID>925</ID>
         <Type>F</Type>
         <ImageName>Image0001</ImageName>
         <FiberMeasurement>
            <DiameterAverage>2.6134183768110709E-06</DiameterAverage>
            <DiameterSD>2.3986714229708606E-07</DiameterSD>
            <Orientation>2.5504105937390227</Orientation>
         </FiberMeasurement>
      </Measurement>
      <Measurement>
         <ID>926</ID>
         <Type>F</Type>
         <ImageName>Image0001</ImageName>
         <FiberMeasurement>
            <DiameterAverage>8.3803455564330178E-07</DiameterAverage>
            <DiameterSD>1.8890092277736835E-08</DiameterSD>
            <Orientation>0.24094586271055432</Orientation>
         </FiberMeasurement>
      </Measurement>
      <Measurement>
         <ID>927</ID>
         <Type>F</Type>
         <ImageName>Image0001</ImageName>
         <FiberMeasurement>
            <DiameterAverage>1.0521301753023234E-06</DiameterAverage>
            <DiameterSD>1.6221149776146763E-08</DiameterSD>
            <Orientation>2.3886729520571945</Orientation>
         </FiberMeasurement>
      </Measurement>
      <Measurement>
         <ID>928</ID>
         <Type>F</Type>
         <ImageName>Image0001</ImageName>
         <FiberMeasurement>
            <DiameterAverage>2.5305578242926917E-06</DiameterAverage>
            <DiameterSD>6.96680641719085E-07</DiameterSD>
            <Orientation>2.1598635567147673</Orientation>
         </FiberMeasurement>
      </Measurement>
      <Measurement>
         <ID>929</ID>
         <Type>F</Type>
         <ImageName>Image0001</ImageName>
         <FiberMeasurement>
            <DiameterAverage>1.3323734523579076E-06</DiameterAverage>
            <DiameterSD>4.8258149091793383E-08</DiameterSD>
            <Orientation>0.1135371846675677</Orientation>
         </FiberMeasurement>
      </Measurement>
      <Measurement>
         <ID>930</ID>
         <Type>F</Type>
         <ImageName>Image0001</ImageName>
         <FiberMeasurement>
            <DiameterAverage>9.3161716640490813E-07</DiameterAverage>
            <DiameterSD>2.4724406108875772E-07</DiameterSD>
            <Orientation>2.6166283660991185</Orientation>
         </FiberMeasurement>
      </Measurement>
      <Measurement>
         <ID>931</ID>
         <Type>F</Type>
         <ImageName>Image0001</ImageName>
         <FiberMeasurement>
            <DiameterAverage>1.1668188721238797E-06</DiameterAverage>
            <DiameterSD>3.6798652346042111E-07</DiameterSD>
            <Orientation>0.48294399027964058</Orientation>
         </FiberMeasurement>
      </Measurement>
      <Measurement>
         <ID>932</ID>
         <Type>F</Type>
         <ImageName>Image0001</ImageName>
         <FiberMeasurement>
            <DiameterAverage>6.7738652338922328E-07</DiameterAverage>
            <DiameterSD>7.0350670508754047E-08</DiameterSD>
            <Orientation>0.035340928288255656</Orientation>
         </FiberMeasurement>
      </Measurement>
      <Measurement>
         <ID>933</ID>
         <Type>F</Type>
         <ImageName>Image0001</ImageName>
         <FiberMeasurement>
            <DiameterAverage>1.9959720728324711E-06</DiameterAverage>
            <DiameterSD>2.4606579638381935E-07</DiameterSD>
            <Orientation>2.0149719868740084</Orientation>
         </FiberMeasurement>
      </Measurement>
      <Measurement>
         <ID>934</ID>
         <Type>F</Type>
         <ImageName>Image0001</ImageName>
         <FiberMeasurement>
            <DiameterAverage>2.8818713893925737E-06</DiameterAverage>
            <DiameterSD>7.6918219377771693E-07</DiameterSD>
            <Orientation>2.2059448024702339</Orientation>
         </FiberMeasurement>
      </Measurement>
      <Measurement>
         <ID>935</ID>
         <Type>F</Type>
         <ImageName>Image0001</ImageName>
         <FiberMeasurement>
            <DiameterAverage>2.42965654043693E-06</DiameterAverage>
            <DiameterSD>7.6634200495902262E-08</DiameterSD>
            <Orientation>2.0217959919988964</Orientation>
         </FiberMeasurement>
      </Measurement>
      <Measurement>
         <ID>936</ID>
         <Type>F</Type>
         <ImageName>Image0001</ImageName>
         <FiberMeasurement>
            <DiameterAverage>2.3479450900610659E-06</DiameterAverage>
            <DiameterSD>1.2052432584773245E-07</DiameterSD>
            <Orientation>2.1712117515154978</Orientation>
         </FiberMeasurement>
      </Measurement>
      <Measurement>
         <ID>937</ID>
         <Type>F</Type>
         <ImageName>Image0001</ImageName>
         <FiberMeasurement>
            <DiameterAverage>2.71424155121751E-06</DiameterAverage>
            <DiameterSD>1.8732829478685041E-07</DiameterSD>
            <Orientation>2.2120897163851021</Orientation>
         </FiberMeasurement>
      </Measurement>
      <Measurement>
         <ID>938</ID>
         <Type>F</Type>
         <ImageName>Image0001</ImageName>
         <FiberMeasurement>
            <DiameterAverage>1.3013589087992579E-06</DiameterAverage>
            <DiameterSD>1.7228987371578157E-07</DiameterSD>
            <Orientation>2.44766564328769</Orientation>
         </FiberMeasurement>
      </Measurement>
      <Measurement>
         <ID>939</ID>
         <Type>F</Type>
         <ImageName>Image0001</ImageName>
         <FiberMeasurement>
            <DiameterAverage>2.6458760316873096E-06</DiameterAverage>
            <DiameterSD>7.3807277693415018E-07</DiameterSD>
            <Orientation>2.2608033859518164</Orientation>
         </FiberMeasurement>
      </Measurement>
      <Measurement>
         <ID>940</ID>
         <Type>F</Type>
         <ImageName>Image0001</ImageName>
         <FiberMeasurement>
            <DiameterAverage>2.6634527281876187E-06</DiameterAverage>
            <DiameterSD>3.59731347051314E-07</DiameterSD>
            <Orientation>2.9793911110364482</Orientation>
         </FiberMeasurement>
      </Measurement>
      <Measurement>
         <ID>941</ID>
         <Type>F</Type>
         <ImageName>Image0001</ImageName>
         <FiberMeasurement>
            <DiameterAverage>9.91155539626236E-07</DiameterAverage>
            <DiameterSD>3.1704895606722521E-07</DiameterSD>
            <Orientation>2.4285920699553492</Orientation>
         </FiberMeasurement>
      </Measurement>
      <Measurement>
         <ID>942</ID>
         <Type>F</Type>
         <ImageName>Image0001</ImageName>
         <FiberMeasurement>
            <DiameterAverage>1.6663887376756239E-06</DiameterAverage>
            <DiameterSD>8.3459648892711291E-08</DiameterSD>
            <Orientation>2.8787224988489184</Orientation>
         </FiberMeasurement>
      </Measurement>
      <Measurement>
         <ID>943</ID>
         <Type>F</Type>
         <ImageName>Image0001</ImageName>
         <FiberMeasurement>
            <DiameterAverage>1.0629826772771496E-06</DiameterAverage>
            <DiameterSD>3.5530409261842207E-07</DiameterSD>
            <Orientation>2.632268943860927</Orientation>
         </FiberMeasurement>
      </Measurement>
      <Measurement>
         <ID>944</ID>
         <Type>F</Type>
         <ImageName>Image0001</ImageName>
         <FiberMeasurement>
            <DiameterAverage>1.4178268653192172E-06</DiameterAverage>
            <DiameterSD>5.0815718455137053E-08</DiameterSD>
            <Orientation>0.090610044148895369</Orientation>
         </FiberMeasurement>
      </Measurement>
      <Measurement>
         <ID>945</ID>
         <Type>F</Type>
         <ImageName>Image0001</ImageName>
         <FiberMeasurement>
            <DiameterAverage>1.2327530211913681E-06</DiameterAverage>
            <DiameterSD>8.9429968434363714E-08</DiameterSD>
            <Orientation>2.8218206448067251</Orientation>
         </FiberMeasurement>
      </Measurement>
      <Measurement>
         <ID>946</ID>
         <Type>F</Type>
         <ImageName>Image0001</ImageName>
         <FiberMeasurement>
            <DiameterAverage>1.8909229189765831E-06</DiameterAverage>
            <DiameterSD>2.2790889793464025E-07</DiameterSD>
            <Orientation>0.93493547535517862</Orientation>
         </FiberMeasurement>
      </Measurement>
      <Measurement>
         <ID>947</ID>
         <Type>F</Type>
         <ImageName>Image0001</ImageName>
         <FiberMeasurement>
            <DiameterAverage>2.8086311404344508E-06</DiameterAverage>
            <DiameterSD>6.751015146034738E-07</DiameterSD>
            <Orientation>0.27706895327835324</Orientation>
         </FiberMeasurement>
      </Measurement>
      <Measurement>
         <ID>948</ID>
         <Type>F</Type>
         <ImageName>Image0001</ImageName>
         <FiberMeasurement>
            <DiameterAverage>3.981585334803196E-07</DiameterAverage>
            <DiameterSD>1.0803459560063338E-07</DiameterSD>
            <Orientation>0.11619928948795308</Orientation>
         </FiberMeasurement>
      </Measurement>
      <Measurement>
         <ID>949</ID>
         <Type>F</Type>
         <ImageName>Image0001</ImageName>
         <FiberMeasurement>
            <DiameterAverage>1.0702832963887823E-06</DiameterAverage>
            <DiameterSD>6.04374085984948E-08</DiameterSD>
            <Orientation>2.3892151171993659</Orientation>
         </FiberMeasurement>
      </Measurement>
      <Measurement>
         <ID>950</ID>
         <Type>F</Type>
         <ImageName>Image0001</ImageName>
         <FiberMeasurement>
            <DiameterAverage>5.8640238495119267E-07</DiameterAverage>
            <DiameterSD>1.6088118152865428E-08</DiameterSD>
            <Orientation>0.11510975900829497</Orientation>
         </FiberMeasurement>
      </Measurement>
      <Measurement>
         <ID>951</ID>
         <Type>F</Type>
         <ImageName>Image0001</ImageName>
         <FiberMeasurement>
            <DiameterAverage>2.4520115471354135E-06</DiameterAverage>
            <DiameterSD>7.0582334804711591E-08</DiameterSD>
            <Orientation>2.4755300390845223</Orientation>
         </FiberMeasurement>
      </Measurement>
      <Measurement>
         <ID>952</ID>
         <Type>F</Type>
         <ImageName>Image0001</ImageName>
         <FiberMeasurement>
            <DiameterAverage>1.569170172619757E-06</DiameterAverage>
            <DiameterSD>5.2270238365293435E-07</DiameterSD>
            <Orientation>2.4762185699532839</Orientation>
         </FiberMeasurement>
      </Measurement>
      <Measurement>
         <ID>953</ID>
         <Type>F</Type>
         <ImageName>Image0001</ImageName>
         <FiberMeasurement>
            <DiameterAverage>1.6027949157440822E-06</DiameterAverage>
            <DiameterSD>1.4233361811346605E-07</DiameterSD>
            <Orientation>2.5881241161864819</Orientation>
         </FiberMeasurement>
      </Measurement>
      <Measurement>
         <ID>954</ID>
         <Type>F</Type>
         <ImageName>Image0001</ImageName>
         <FiberMeasurement>
            <DiameterAverage>1.8686795845882911E-06</DiameterAverage>
            <DiameterSD>7.7871091012027718E-08</DiameterSD>
            <Orientation>2.1277985797959245</Orientation>
         </FiberMeasurement>
      </Measurement>
      <Measurement>
         <ID>955</ID>
         <Type>F</Type>
         <ImageName>Image0001</ImageName>
         <FiberMeasurement>
            <DiameterAverage>9.8485461351972638E-07</DiameterAverage>
            <DiameterSD>3.5965864544476956E-08</DiameterSD>
            <Orientation>2.9342741955437215</Orientation>
         </FiberMeasurement>
      </Measurement>
      <Measurement>
         <ID>956</ID>
         <Type>F</Type>
         <ImageName>Image0001</ImageName>
         <FiberMeasurement>
            <DiameterAverage>6.29511321516464E-07</DiameterAverage>
            <DiameterSD>2.451379500387521E-08</DiameterSD>
            <Orientation>0.22815143446006003</Orientation>
         </FiberMeasurement>
      </Measurement>
      <Measurement>
         <ID>957</ID>
         <Type>F</Type>
         <ImageName>Image0001</ImageName>
         <FiberMeasurement>
            <DiameterAverage>1.3472175789413948E-06</DiameterAverage>
            <DiameterSD>6.3398085940091966E-07</DiameterSD>
            <Orientation>2.6861474189080838</Orientation>
         </FiberMeasurement>
      </Measurement>
      <Measurement>
         <ID>958</ID>
         <Type>F</Type>
         <ImageName>Image0001</ImageName>
         <FiberMeasurement>
            <DiameterAverage>1.3786856998702545E-06</DiameterAverage>
            <DiameterSD>5.2897540998816957E-08</DiameterSD>
            <Orientation>1.9281808328648138</Orientation>
         </FiberMeasurement>
      </Measurement>
      <Measurement>
         <ID>959</ID>
         <Type>F</Type>
         <ImageName>Image0001</ImageName>
         <FiberMeasurement>
            <DiameterAverage>1.538797551751439E-06</DiameterAverage>
            <DiameterSD>1.4991614173266927E-07</DiameterSD>
            <Orientation>3.1164184306958798</Orientation>
         </FiberMeasurement>
      </Measurement>
      <Measurement>
         <ID>960</ID>
         <Type>F</Type>
         <ImageName>Image0001</ImageName>
         <FiberMeasurement>
            <DiameterAverage>1.9145176507343457E-06</DiameterAverage>
            <DiameterSD>1.7537915778648757E-07</DiameterSD>
            <Orientation>3.1262044714149888</Orientation>
         </FiberMeasurement>
      </Measurement>
      <Measurement>
         <ID>961</ID>
         <Type>F</Type>
         <ImageName>Image0001</ImageName>
         <FiberMeasurement>
            <DiameterAverage>1.788075742132999E-06</DiameterAverage>
            <DiameterSD>3.3466272945260722E-08</DiameterSD>
            <Orientation>0.30149420136985394</Orientation>
         </FiberMeasurement>
      </Measurement>
      <Measurement>
         <ID>962</ID>
         <Type>F</Type>
         <ImageName>Image0001</ImageName>
         <FiberMeasurement>
            <DiameterAverage>2.1820336164260148E-06</DiameterAverage>
            <DiameterSD>6.2737602317170125E-08</DiameterSD>
            <Orientation>2.5018954047491277</Orientation>
         </FiberMeasurement>
      </Measurement>
      <Measurement>
         <ID>963</ID>
         <Type>F</Type>
         <ImageName>Image0001</ImageName>
         <FiberMeasurement>
            <DiameterAverage>2.6201101619537121E-06</DiameterAverage>
            <DiameterSD>2.0949872091416855E-07</DiameterSD>
            <Orientation>2.2110146183869013</Orientation>
         </FiberMeasurement>
      </Measurement>
      <Measurement>
         <ID>964</ID>
         <Type>F</Type>
         <ImageName>Image0001</ImageName>
         <FiberMeasurement>
            <DiameterAverage>1.1954886683852704E-06</DiameterAverage>
            <DiameterSD>5.3352551108928263E-07</DiameterSD>
            <Orientation>2.8695889450604462</Orientation>
         </FiberMeasurement>
      </Measurement>
      <Measurement>
         <ID>965</ID>
         <Type>F</Type>
         <ImageName>Image0001</ImageName>
         <FiberMeasurement>
            <DiameterAverage>1.8795912749176917E-06</DiameterAverage>
            <DiameterSD>8.29556058929531E-08</DiameterSD>
            <Orientation>2.0695328800615105</Orientation>
         </FiberMeasurement>
      </Measurement>
      <Measurement>
         <ID>966</ID>
         <Type>F</Type>
         <ImageName>Image0001</ImageName>
         <FiberMeasurement>
            <DiameterAverage>2.0244663887536818E-06</DiameterAverage>
            <DiameterSD>6.6912013772024447E-07</DiameterSD>
            <Orientation>2.10655633227246</Orientation>
         </FiberMeasurement>
      </Measurement>
      <Measurement>
         <ID>967</ID>
         <Type>F</Type>
         <ImageName>Image0001</ImageName>
         <FiberMeasurement>
            <DiameterAverage>2.4060853026303433E-06</DiameterAverage>
            <DiameterSD>3.4505648501887518E-07</DiameterSD>
            <Orientation>2.1021192387859378</Orientation>
         </FiberMeasurement>
      </Measurement>
      <Measurement>
         <ID>968</ID>
         <Type>F</Type>
         <ImageName>Image0001</ImageName>
         <FiberMeasurement>
            <DiameterAverage>2.1944821494042645E-06</DiameterAverage>
            <DiameterSD>5.05984598224287E-08</DiameterSD>
            <Orientation>2.0700910608073437</Orientation>
         </FiberMeasurement>
      </Measurement>
      <Measurement>
         <ID>969</ID>
         <Type>F</Type>
         <ImageName>Image0001</ImageName>
         <FiberMeasurement>
            <DiameterAverage>1.5793449434333384E-06</DiameterAverage>
            <DiameterSD>1.1553519805130247E-07</DiameterSD>
            <Orientation>0.44754169400101318</Orientation>
         </FiberMeasurement>
      </Measurement>
      <Measurement>
         <ID>970</ID>
         <Type>F</Type>
         <ImageName>Image0001</ImageName>
         <FiberMeasurement>
            <DiameterAverage>1.4606206714940696E-06</DiameterAverage>
            <DiameterSD>2.5560172844394516E-08</DiameterSD>
            <Orientation>0.22996427463591784</Orientation>
         </FiberMeasurement>
      </Measurement>
      <Measurement>
         <ID>971</ID>
         <Type>F</Type>
         <ImageName>Image0001</ImageName>
         <FiberMeasurement>
            <DiameterAverage>1.8874166400442424E-06</DiameterAverage>
            <DiameterSD>1.9972139045464671E-07</DiameterSD>
            <Orientation>0.039413740092288187</Orientation>
         </FiberMeasurement>
      </Measurement>
      <Measurement>
         <ID>972</ID>
         <Type>F</Type>
         <ImageName>Image0001</ImageName>
         <FiberMeasurement>
            <DiameterAverage>3.3656930839384103E-06</DiameterAverage>
            <DiameterSD>8.11100786475606E-07</DiameterSD>
            <Orientation>2.2830930387944175</Orientation>
         </FiberMeasurement>
      </Measurement>
      <Measurement>
         <ID>973</ID>
         <Type>F</Type>
         <ImageName>Image0001</ImageName>
         <FiberMeasurement>
            <DiameterAverage>1.8253288991655198E-06</DiameterAverage>
            <DiameterSD>6.8857180490592017E-08</DiameterSD>
            <Orientation>0.28886442202995111</Orientation>
         </FiberMeasurement>
      </Measurement>
      <Measurement>
         <ID>974</ID>
         <Type>F</Type>
         <ImageName>Image0001</ImageName>
         <FiberMeasurement>
            <DiameterAverage>2.7249290553185433E-06</DiameterAverage>
            <DiameterSD>5.9534419372814705E-07</DiameterSD>
            <Orientation>2.7055813614409634</Orientation>
         </FiberMeasurement>
      </Measurement>
      <Measurement>
         <ID>975</ID>
         <Type>F</Type>
         <ImageName>Image0001</ImageName>
         <FiberMeasurement>
            <DiameterAverage>9.4682446368416841E-07</DiameterAverage>
            <DiameterSD>1.8032625953931272E-07</DiameterSD>
            <Orientation>2.6593802893078222</Orientation>
         </FiberMeasurement>
      </Measurement>
      <Measurement>
         <ID>976</ID>
         <Type>F</Type>
         <ImageName>Image0001</ImageName>
         <FiberMeasurement>
            <DiameterAverage>1.485760263533134E-06</DiameterAverage>
            <DiameterSD>7.801284254784939E-08</DiameterSD>
            <Orientation>0.70496591200867609</Orientation>
         </FiberMeasurement>
      </Measurement>
      <Measurement>
         <ID>977</ID>
         <Type>F</Type>
         <ImageName>Image0001</ImageName>
         <FiberMeasurement>
            <DiameterAverage>1.5820275852638292E-06</DiameterAverage>
            <DiameterSD>6.8935752768256615E-09</DiameterSD>
            <Orientation>0.17705994513585641</Orientation>
         </FiberMeasurement>
      </Measurement>
      <Measurement>
         <ID>978</ID>
         <Type>F</Type>
         <ImageName>Image0001</ImageName>
         <FiberMeasurement>
            <DiameterAverage>6.43055966238723E-07</DiameterAverage>
            <DiameterSD>3.3972111812148557E-08</DiameterSD>
            <Orientation>3.1200901080825831</Orientation>
         </FiberMeasurement>
      </Measurement>
      <Measurement>
         <ID>979</ID>
         <Type>F</Type>
         <ImageName>Image0001</ImageName>
         <FiberMeasurement>
            <DiameterAverage>1.6671572425723237E-06</DiameterAverage>
            <DiameterSD>4.3198537810647094E-07</DiameterSD>
            <Orientation>0.37921469395698948</Orientation>
         </FiberMeasurement>
      </Measurement>
      <Measurement>
         <ID>980</ID>
         <Type>F</Type>
         <ImageName>Image0001</ImageName>
         <FiberMeasurement>
            <DiameterAverage>1.6425130818474783E-06</DiameterAverage>
            <DiameterSD>1.4656527276429942E-07</DiameterSD>
            <Orientation>3.0658425250497254</Orientation>
         </FiberMeasurement>
      </Measurement>
      <Measurement>
         <ID>981</ID>
         <Type>F</Type>
         <ImageName>Image0001</ImageName>
         <FiberMeasurement>
            <DiameterAverage>1.0636218762299258E-06</DiameterAverage>
            <DiameterSD>4.4275617762188727E-08</DiameterSD>
            <Orientation>2.3652107413014871</Orientation>
         </FiberMeasurement>
      </Measurement>
      <Measurement>
         <ID>982</ID>
         <Type>F</Type>
         <ImageName>Image0001</ImageName>
         <FiberMeasurement>
            <DiameterAverage>1.7317554763826441E-06</DiameterAverage>
            <DiameterSD>3.8255238009707516E-07</DiameterSD>
            <Orientation>0.240263972977964</Orientation>
         </FiberMeasurement>
      </Measurement>
      <Measurement>
         <ID>983</ID>
         <Type>F</Type>
         <ImageName>Image0001</ImageName>
         <FiberMeasurement>
            <DiameterAverage>2.8229902383608308E-06</DiameterAverage>
            <DiameterSD>4.623162450906058E-07</DiameterSD>
            <Orientation>2.1548831298569815</Orientation>
         </FiberMeasurement>
      </Measurement>
      <Measurement>
         <ID>984</ID>
         <Type>F</Type>
         <ImageName>Image0001</ImageName>
         <FiberMeasurement>
            <DiameterAverage>9.7226439340023673E-07</DiameterAverage>
            <DiameterSD>2.8756657907959379E-08</DiameterSD>
            <Orientation>3.0142059747878864</Orientation>
         </FiberMeasurement>
      </Measurement>
      <Measurement>
         <ID>985</ID>
         <Type>F</Type>
         <ImageName>Image0001</ImageName>
         <FiberMeasurement>
            <DiameterAverage>1.0546282467815251E-06</DiameterAverage>
            <DiameterSD>1.1776995837278561E-07</DiameterSD>
            <Orientation>2.8736804032649026</Orientation>
         </FiberMeasurement>
      </Measurement>
      <Measurement>
         <ID>986</ID>
         <Type>F</Type>
         <ImageName>Image0001</ImageName>
         <FiberMeasurement>
            <DiameterAverage>9.88751401804797E-07</DiameterAverage>
            <DiameterSD>1.8223259076117511E-08</DiameterSD>
            <Orientation>2.7061701175903048</Orientation>
         </FiberMeasurement>
      </Measurement>
      <Measurement>
         <ID>987</ID>
         <Type>F</Type>
         <ImageName>Image0001</ImageName>
         <FiberMeasurement>
            <DiameterAverage>2.4966349964181978E-06</DiameterAverage>
            <DiameterSD>7.1525946323850147E-07</DiameterSD>
            <Orientation>3.0588683670451338</Orientation>
         </FiberMeasurement>
      </Measurement>
      <Measurement>
         <ID>988</ID>
         <Type>F</Type>
         <ImageName>Image0001</ImageName>
         <FiberMeasurement>
            <DiameterAverage>1.3384169163617584E-06</DiameterAverage>
            <DiameterSD>6.180436433709468E-08</DiameterSD>
            <Orientation>2.5877116832833669</Orientation>
         </FiberMeasurement>
      </Measurement>
      <Measurement>
         <ID>989</ID>
         <Type>F</Type>
         <ImageName>Image0001</ImageName>
         <FiberMeasurement>
            <DiameterAverage>1.8677286824949233E-06</DiameterAverage>
            <DiameterSD>3.4409269001885588E-07</DiameterSD>
            <Orientation>2.6808160435344566</Orientation>
         </FiberMeasurement>
      </Measurement>
      <Measurement>
         <ID>990</ID>
         <Type>F</Type>
         <ImageName>Image0001</ImageName>
         <FiberMeasurement>
            <DiameterAverage>1.43682073568383E-06</DiameterAverage>
            <DiameterSD>1.5847369932661687E-07</DiameterSD>
            <Orientation>0.25831488995718282</Orientation>
         </FiberMeasurement>
      </Measurement>
      <Measurement>
         <ID>991</ID>
         <Type>F</Type>
         <ImageName>Image0001</ImageName>
         <FiberMeasurement>
            <DiameterAverage>1.054092110252E-06</DiameterAverage>
            <DiameterSD>2.6513268977785919E-08</DiameterSD>
            <Orientation>2.3498217154623542</Orientation>
         </FiberMeasurement>
      </Measurement>
      <Measurement>
         <ID>992</ID>
         <Type>F</Type>
         <ImageName>Image0001</ImageName>
         <FiberMeasurement>
            <DiameterAverage>2.6466681570129253E-06</DiameterAverage>
            <DiameterSD>5.0202561684410336E-07</DiameterSD>
            <Orientation>0.15877057033650471</Orientation>
         </FiberMeasurement>
      </Measurement>
      <Measurement>
         <ID>993</ID>
         <Type>F</Type>
         <ImageName>Image0001</ImageName>
         <FiberMeasurement>
            <DiameterAverage>1.079334629702722E-06</DiameterAverage>
            <DiameterSD>4.6390671548408119E-08</DiameterSD>
            <Orientation>2.6257302102969722</Orientation>
         </FiberMeasurement>
      </Measurement>
      <Measurement>
         <ID>994</ID>
         <Type>F</Type>
         <ImageName>Image0001</ImageName>
         <FiberMeasurement>
            <DiameterAverage>1.5969120359949163E-06</DiameterAverage>
            <DiameterSD>1.9831363290473633E-07</DiameterSD>
            <Orientation>2.4706170711109889</Orientation>
         </FiberMeasurement>
      </Measurement>
      <Measurement>
         <ID>995</ID>
         <Type>F</Type>
         <ImageName>Image0001</ImageName>
         <FiberMeasurement>
            <DiameterAverage>6.3713852138026071E-07</DiameterAverage>
            <DiameterSD>8.85170978191728E-08</DiameterSD>
            <Orientation>0.090503415400041073</Orientation>
         </FiberMeasurement>
      </Measurement>
      <Measurement>
         <ID>996</ID>
         <Type>F</Type>
         <ImageName>Image0001</ImageName>
         <FiberMeasurement>
            <DiameterAverage>1.7451515263102952E-06</DiameterAverage>
            <DiameterSD>6.6319105727414528E-08</DiameterSD>
            <Orientation>3.0386144709708507</Orientation>
         </FiberMeasurement>
      </Measurement>
      <Measurement>
         <ID>997</ID>
         <Type>F</Type>
         <ImageName>Image0001</ImageName>
         <FiberMeasurement>
            <DiameterAverage>2.9079409811216264E-06</DiameterAverage>
            <DiameterSD>8.6290600896726357E-07</DiameterSD>
            <Orientation>0.61499180483013</Orientation>
         </FiberMeasurement>
      </Measurement>
      <Measurement>
         <ID>998</ID>
         <Type>F</Type>
         <ImageName>Image0001</ImageName>
         <FiberMeasurement>
            <DiameterAverage>1.5827913893208784E-06</DiameterAverage>
            <DiameterSD>1.1341473111990751E-07</DiameterSD>
            <Orientation>0.096415570016794877</Orientation>
         </FiberMeasurement>
      </Measurement>
      <Measurement>
         <ID>999</ID>
         <Type>F</Type>
         <ImageName>Image0001</ImageName>
         <FiberMeasurement>
            <DiameterAverage>3.2470502703628274E-06</DiameterAverage>
            <DiameterSD>5.6975663492048675E-07</DiameterSD>
            <Orientation>2.1687029319776538</Orientation>
         </FiberMeasurement>
      </Measurement>
      <Measurement>
         <ID>1000</ID>
         <Type>F</Type>
         <ImageName>Image0001</ImageName>
         <FiberMeasurement>
            <DiameterAverage>1.0727357458282971E-06</DiameterAverage>
            <DiameterSD>8.9369016113866192E-08</DiameterSD>
            <Orientation>2.8007520072308072</Orientation>
         </FiberMeasurement>
      </Measurement>
      <Measurement>
         <ID>1001</ID>
         <Type>F</Type>
         <ImageName>Image0001</ImageName>
         <FiberMeasurement>
            <DiameterAverage>1.34409270106931E-06</DiameterAverage>
            <DiameterSD>2.0893121213522017E-08</DiameterSD>
            <Orientation>2.762803617751814</Orientation>
         </FiberMeasurement>
      </Measurement>
      <Measurement>
         <ID>1002</ID>
         <Type>F</Type>
         <ImageName>Image0001</ImageName>
         <FiberMeasurement>
            <DiameterAverage>1.1391093169565428E-06</DiameterAverage>
            <DiameterSD>1.2908779448967437E-07</DiameterSD>
            <Orientation>2.6047455879969408</Orientation>
         </FiberMeasurement>
      </Measurement>
      <Measurement>
         <ID>1003</ID>
         <Type>F</Type>
         <ImageName>Image0001</ImageName>
         <FiberMeasurement>
            <DiameterAverage>1.911527051812038E-06</DiameterAverage>
            <DiameterSD>2.024720908035066E-07</DiameterSD>
            <Orientation>0.3985634222993899</Orientation>
         </FiberMeasurement>
      </Measurement>
      <Measurement>
         <ID>1004</ID>
         <Type>F</Type>
         <ImageName>Image0001</ImageName>
         <FiberMeasurement>
            <DiameterAverage>2.4712052487327281E-06</DiameterAverage>
            <DiameterSD>5.4057693598792993E-07</DiameterSD>
            <Orientation>2.5674762031597456</Orientation>
         </FiberMeasurement>
      </Measurement>
      <Measurement>
         <ID>1005</ID>
         <Type>F</Type>
         <ImageName>Image0001</ImageName>
         <FiberMeasurement>
            <DiameterAverage>1.4062360151443572E-06</DiameterAverage>
            <DiameterSD>1.3832772749652011E-07</DiameterSD>
            <Orientation>0.15548023058766269</Orientation>
         </FiberMeasurement>
      </Measurement>
      <Measurement>
         <ID>1006</ID>
         <Type>F</Type>
         <ImageName>Image0001</ImageName>
         <FiberMeasurement>
            <DiameterAverage>1.4760217690431286E-06</DiameterAverage>
            <DiameterSD>4.35648081584367E-08</DiameterSD>
            <Orientation>2.5210016207797512</Orientation>
         </FiberMeasurement>
      </Measurement>
      <Measurement>
         <ID>1007</ID>
         <Type>F</Type>
         <ImageName>Image0001</ImageName>
         <FiberMeasurement>
            <DiameterAverage>1.5497095208606225E-06</DiameterAverage>
            <DiameterSD>1.6008348828447264E-07</DiameterSD>
            <Orientation>2.7864535808617323</Orientation>
         </FiberMeasurement>
      </Measurement>
      <Measurement>
         <ID>1008</ID>
         <Type>F</Type>
         <ImageName>Image0001</ImageName>
         <FiberMeasurement>
            <DiameterAverage>1.2975839099054241E-06</DiameterAverage>
            <DiameterSD>4.063568237098349E-07</DiameterSD>
            <Orientation>2.5095130204886518</Orientation>
         </FiberMeasurement>
      </Measurement>
      <Measurement>
         <ID>1009</ID>
         <Type>F</Type>
         <ImageName>Image0001</ImageName>
         <FiberMeasurement>
            <DiameterAverage>7.5199160774397234E-07</DiameterAverage>
            <DiameterSD>1.0505199718398108E-07</DiameterSD>
            <Orientation>2.63547922403763</Orientation>
         </FiberMeasurement>
      </Measurement>
      <Measurement>
         <ID>1010</ID>
         <Type>F</Type>
         <ImageName>Image0001</ImageName>
         <FiberMeasurement>
            <DiameterAverage>6.42238987891865E-07</DiameterAverage>
            <DiameterSD>7.2471046752569711E-08</DiameterSD>
            <Orientation>2.5013289831844574</Orientation>
         </FiberMeasurement>
      </Measurement>
      <Measurement>
         <ID>1011</ID>
         <Type>F</Type>
         <ImageName>Image0001</ImageName>
         <FiberMeasurement>
            <DiameterAverage>9.8107821077677322E-07</DiameterAverage>
            <DiameterSD>1.3502120387387788E-07</DiameterSD>
            <Orientation>2.9035697707356913</Orientation>
         </FiberMeasurement>
      </Measurement>
      <Measurement>
         <ID>1012</ID>
         <Type>F</Type>
         <ImageName>Image0001</ImageName>
         <FiberMeasurement>
            <DiameterAverage>2.8389336794727142E-06</DiameterAverage>
            <DiameterSD>1.0607318145109074E-07</DiameterSD>
            <Orientation>2.8582048507360951</Orientation>
         </FiberMeasurement>
      </Measurement>
      <Measurement>
         <ID>1013</ID>
         <Type>F</Type>
         <ImageName>Image0001</ImageName>
         <FiberMeasurement>
            <DiameterAverage>1.6515325045622456E-06</DiameterAverage>
            <DiameterSD>1.6958132896545926E-07</DiameterSD>
            <Orientation>2.1982563461036331</Orientation>
         </FiberMeasurement>
      </Measurement>
      <Measurement>
         <ID>1014</ID>
         <Type>F</Type>
         <ImageName>Image0001</ImageName>
         <FiberMeasurement>
            <DiameterAverage>2.5856716637474408E-06</DiameterAverage>
            <DiameterSD>3.6148472086977176E-07</DiameterSD>
            <Orientation>2.2116320033191341</Orientation>
         </FiberMeasurement>
      </Measurement>
      <Measurement>
         <ID>1015</ID>
         <Type>F</Type>
         <ImageName>Image0001</ImageName>
         <FiberMeasurement>
            <DiameterAverage>1.6310991275862862E-06</DiameterAverage>
            <DiameterSD>8.0266605609744485E-07</DiameterSD>
            <Orientation>2.9080873715004079</Orientation>
         </FiberMeasurement>
      </Measurement>
      <Measurement>
         <ID>1016</ID>
         <Type>F</Type>
         <ImageName>Image0001</ImageName>
         <FiberMeasurement>
            <DiameterAverage>7.7550084579268321E-07</DiameterAverage>
            <DiameterSD>1.3012165376970224E-08</DiameterSD>
            <Orientation>0.25262647280406419</Orientation>
         </FiberMeasurement>
      </Measurement>
      <Measurement>
         <ID>1017</ID>
         <Type>F</Type>
         <ImageName>Image0001</ImageName>
         <FiberMeasurement>
            <DiameterAverage>1.1458971463685061E-06</DiameterAverage>
            <DiameterSD>3.3628217016915772E-08</DiameterSD>
            <Orientation>2.350577478121493</Orientation>
         </FiberMeasurement>
      </Measurement>
      <Measurement>
         <ID>1018</ID>
         <Type>F</Type>
         <ImageName>Image0001</ImageName>
         <FiberMeasurement>
            <DiameterAverage>2.3916846061183692E-06</DiameterAverage>
            <DiameterSD>3.4301262717742518E-07</DiameterSD>
            <Orientation>2.2358877981313823</Orientation>
         </FiberMeasurement>
      </Measurement>
      <Measurement>
         <ID>1019</ID>
         <Type>F</Type>
         <ImageName>Image0001</ImageName>
         <FiberMeasurement>
            <DiameterAverage>1.5322466342024209E-06</DiameterAverage>
            <DiameterSD>1.1931076955045176E-07</DiameterSD>
            <Orientation>2.4600287576046047</Orientation>
         </FiberMeasurement>
      </Measurement>
      <Measurement>
         <ID>1020</ID>
         <Type>F</Type>
         <ImageName>Image0001</ImageName>
         <FiberMeasurement>
            <DiameterAverage>6.8547592275852187E-07</DiameterAverage>
            <DiameterSD>6.6166357504742655E-08</DiameterSD>
            <Orientation>0.578018425583529</Orientation>
         </FiberMeasurement>
      </Measurement>
      <Measurement>
         <ID>1021</ID>
         <Type>F</Type>
         <ImageName>Image0001</ImageName>
         <FiberMeasurement>
            <DiameterAverage>1.3065121095350992E-06</DiameterAverage>
            <DiameterSD>3.4113663758847413E-08</DiameterSD>
            <Orientation>2.3103292587574313</Orientation>
         </FiberMeasurement>
      </Measurement>
      <Measurement>
         <ID>1022</ID>
         <Type>F</Type>
         <ImageName>Image0001</ImageName>
         <FiberMeasurement>
            <DiameterAverage>1.3566521171595646E-06</DiameterAverage>
            <DiameterSD>3.4061084985034583E-08</DiameterSD>
            <Orientation>2.3240462382087048</Orientation>
         </FiberMeasurement>
      </Measurement>
      <Measurement>
         <ID>1023</ID>
         <Type>F</Type>
         <ImageName>Image0001</ImageName>
         <FiberMeasurement>
            <DiameterAverage>2.8464348218404638E-06</DiameterAverage>
            <DiameterSD>6.732349499152533E-07</DiameterSD>
            <Orientation>2.2401035314847526</Orientation>
         </FiberMeasurement>
      </Measurement>
      <Measurement>
         <ID>1024</ID>
         <Type>F</Type>
         <ImageName>Image0001</ImageName>
         <FiberMeasurement>
            <DiameterAverage>2.6701686996928449E-06</DiameterAverage>
            <DiameterSD>2.909708963880063E-07</DiameterSD>
            <Orientation>2.3800634859603687</Orientation>
         </FiberMeasurement>
      </Measurement>
      <Measurement>
         <ID>1025</ID>
         <Type>F</Type>
         <ImageName>Image0001</ImageName>
         <FiberMeasurement>
            <DiameterAverage>2.2564266178454867E-06</DiameterAverage>
            <DiameterSD>3.2438948511898763E-07</DiameterSD>
            <Orientation>2.89185810081132</Orientation>
         </FiberMeasurement>
      </Measurement>
      <Measurement>
         <ID>1026</ID>
         <Type>F</Type>
         <ImageName>Image0001</ImageName>
         <FiberMeasurement>
            <DiameterAverage>1.3943588239724262E-06</DiameterAverage>
            <DiameterSD>1.4243931382495643E-07</DiameterSD>
            <Orientation>0.21737338852496188</Orientation>
         </FiberMeasurement>
      </Measurement>
      <Measurement>
         <ID>1027</ID>
         <Type>F</Type>
         <ImageName>Image0001</ImageName>
         <FiberMeasurement>
            <DiameterAverage>1.7101679694281831E-06</DiameterAverage>
            <DiameterSD>4.935105629115487E-07</DiameterSD>
            <Orientation>2.0983472520843121</Orientation>
         </FiberMeasurement>
      </Measurement>
      <Measurement>
         <ID>1028</ID>
         <Type>F</Type>
         <ImageName>Image0001</ImageName>
         <FiberMeasurement>
            <DiameterAverage>7.9835624086308414E-07</DiameterAverage>
            <DiameterSD>5.6171536215874174E-08</DiameterSD>
            <Orientation>2.8184353244093612</Orientation>
         </FiberMeasurement>
      </Measurement>
      <Measurement>
         <ID>1029</ID>
         <Type>F</Type>
         <ImageName>Image0001</ImageName>
         <FiberMeasurement>
            <DiameterAverage>1.3267385360337208E-06</DiameterAverage>
            <DiameterSD>1.9172430728504277E-07</DiameterSD>
            <Orientation>1.8775147774518155</Orientation>
         </FiberMeasurement>
      </Measurement>
      <Measurement>
         <ID>1030</ID>
         <Type>F</Type>
         <ImageName>Image0001</ImageName>
         <FiberMeasurement>
            <DiameterAverage>1.7060046539396472E-06</DiameterAverage>
            <DiameterSD>2.8099802912287356E-08</DiameterSD>
            <Orientation>0.21065894393383905</Orientation>
         </FiberMeasurement>
      </Measurement>
      <Measurement>
         <ID>1031</ID>
         <Type>F</Type>
         <ImageName>Image0001</ImageName>
         <FiberMeasurement>
            <DiameterAverage>1.8206711603313394E-06</DiameterAverage>
            <DiameterSD>3.603847394724225E-07</DiameterSD>
            <Orientation>1.2345593016612548</Orientation>
         </FiberMeasurement>
      </Measurement>
      <Measurement>
         <ID>1032</ID>
         <Type>F</Type>
         <ImageName>Image0001</ImageName>
         <FiberMeasurement>
            <DiameterAverage>6.9808561954669716E-07</DiameterAverage>
            <DiameterSD>2.343287287146921E-07</DiameterSD>
            <Orientation>0.26114999485016305</Orientation>
         </FiberMeasurement>
      </Measurement>
      <Measurement>
         <ID>1033</ID>
         <Type>F</Type>
         <ImageName>Image0001</ImageName>
         <FiberMeasurement>
            <DiameterAverage>1.64051916930218E-06</DiameterAverage>
            <DiameterSD>1.8632004752256587E-08</DiameterSD>
            <Orientation>0.24071780824526462</Orientation>
         </FiberMeasurement>
      </Measurement>
      <Measurement>
         <ID>1034</ID>
         <Type>F</Type>
         <ImageName>Image0001</ImageName>
         <FiberMeasurement>
            <DiameterAverage>1.1979231311317616E-06</DiameterAverage>
            <DiameterSD>7.0316342088557493E-07</DiameterSD>
            <Orientation>2.3682633465944241</Orientation>
         </FiberMeasurement>
      </Measurement>
      <Measurement>
         <ID>1035</ID>
         <Type>F</Type>
         <ImageName>Image0001</ImageName>
         <FiberMeasurement>
            <DiameterAverage>1.9345634120782073E-06</DiameterAverage>
            <DiameterSD>3.8620567496926747E-07</DiameterSD>
            <Orientation>2.7461223554325973</Orientation>
         </FiberMeasurement>
      </Measurement>
      <Measurement>
         <ID>1036</ID>
         <Type>F</Type>
         <ImageName>Image0001</ImageName>
         <FiberMeasurement>
            <DiameterAverage>1.4527092867141126E-06</DiameterAverage>
            <DiameterSD>2.0720784157618603E-07</DiameterSD>
            <Orientation>0.085621075076936337</Orientation>
         </FiberMeasurement>
      </Measurement>
      <Measurement>
         <ID>1038</ID>
         <Type>F</Type>
         <ImageName>Image0001</ImageName>
         <FiberMeasurement>
            <DiameterAverage>1.0085251094957039E-06</DiameterAverage>
            <DiameterSD>3.2177159661645551E-08</DiameterSD>
            <Orientation>0.27004780419448787</Orientation>
         </FiberMeasurement>
      </Measurement>
      <Measurement>
         <ID>1039</ID>
         <Type>F</Type>
         <ImageName>Image0001</ImageName>
         <FiberMeasurement>
            <DiameterAverage>2.0285085021734116E-06</DiameterAverage>
            <DiameterSD>1.1160261342119762E-07</DiameterSD>
            <Orientation>0.48836234869933581</Orientation>
         </FiberMeasurement>
      </Measurement>
      <Measurement>
         <ID>1040</ID>
         <Type>F</Type>
         <ImageName>Image0001</ImageName>
         <FiberMeasurement>
            <DiameterAverage>1.695351836604558E-06</DiameterAverage>
            <DiameterSD>3.12791850830777E-07</DiameterSD>
            <Orientation>2.3505471832593496</Orientation>
         </FiberMeasurement>
      </Measurement>
      <Measurement>
         <ID>1041</ID>
         <Type>F</Type>
         <ImageName>Image0001</ImageName>
         <FiberMeasurement>
            <DiameterAverage>7.2249142668831707E-07</DiameterAverage>
            <DiameterSD>2.2117108967019687E-07</DiameterSD>
            <Orientation>2.6306971648815103</Orientation>
         </FiberMeasurement>
      </Measurement>
      <Measurement>
         <ID>1042</ID>
         <Type>F</Type>
         <ImageName>Image0001</ImageName>
         <FiberMeasurement>
            <DiameterAverage>8.015519790388938E-07</DiameterAverage>
            <DiameterSD>1.0573163554086819E-07</DiameterSD>
            <Orientation>2.621894090203631</Orientation>
         </FiberMeasurement>
      </Measurement>
      <Measurement>
         <ID>1043</ID>
         <Type>F</Type>
         <ImageName>Image0001</ImageName>
         <FiberMeasurement>
            <DiameterAverage>9.72891658166289E-07</DiameterAverage>
            <DiameterSD>2.4098848103109351E-07</DiameterSD>
            <Orientation>0.70299500740082888</Orientation>
         </FiberMeasurement>
      </Measurement>
      <Measurement>
         <ID>1044</ID>
         <Type>F</Type>
         <ImageName>Image0001</ImageName>
         <FiberMeasurement>
            <DiameterAverage>1.2234305384652924E-06</DiameterAverage>
            <DiameterSD>6.3980409990573343E-08</DiameterSD>
            <Orientation>1.2819531125819756</Orientation>
         </FiberMeasurement>
      </Measurement>
      <Measurement>
         <ID>1045</ID>
         <Type>F</Type>
         <ImageName>Image0001</ImageName>
         <FiberMeasurement>
            <DiameterAverage>2.4754575018769385E-06</DiameterAverage>
            <DiameterSD>4.3362583845159111E-08</DiameterSD>
            <Orientation>2.4598577377685471</Orientation>
         </FiberMeasurement>
      </Measurement>
      <Measurement>
         <ID>1046</ID>
         <Type>F</Type>
         <ImageName>Image0001</ImageName>
         <FiberMeasurement>
            <DiameterAverage>1.0349026727180798E-06</DiameterAverage>
            <DiameterSD>2.6994047486832708E-08</DiameterSD>
            <Orientation>2.8092779180297787</Orientation>
         </FiberMeasurement>
      </Measurement>
      <Measurement>
         <ID>1047</ID>
         <Type>F</Type>
         <ImageName>Image0001</ImageName>
         <FiberMeasurement>
            <DiameterAverage>1.4754311718179293E-06</DiameterAverage>
            <DiameterSD>1.9819743722172041E-07</DiameterSD>
            <Orientation>2.3660083882838681</Orientation>
         </FiberMeasurement>
      </Measurement>
      <Measurement>
         <ID>1048</ID>
         <Type>F</Type>
         <ImageName>Image0001</ImageName>
         <FiberMeasurement>
            <DiameterAverage>2.6121535045592891E-06</DiameterAverage>
            <DiameterSD>2.5452096329024768E-07</DiameterSD>
            <Orientation>2.1199696618440407</Orientation>
         </FiberMeasurement>
      </Measurement>
      <Measurement>
         <ID>1049</ID>
         <Type>F</Type>
         <ImageName>Image0001</ImageName>
         <FiberMeasurement>
            <DiameterAverage>1.4451038914771432E-06</DiameterAverage>
            <DiameterSD>1.4756678556187121E-07</DiameterSD>
            <Orientation>2.2995062589783419</Orientation>
         </FiberMeasurement>
      </Measurement>
      <Measurement>
         <ID>1050</ID>
         <Type>F</Type>
         <ImageName>Image0001</ImageName>
         <FiberMeasurement>
            <DiameterAverage>1.3911337644744865E-06</DiameterAverage>
            <DiameterSD>8.3536321484018251E-08</DiameterSD>
            <Orientation>2.0775053501349658</Orientation>
         </FiberMeasurement>
      </Measurement>
      <Measurement>
         <ID>1051</ID>
         <Type>F</Type>
         <ImageName>Image0001</ImageName>
         <FiberMeasurement>
            <DiameterAverage>1.7430816630678293E-06</DiameterAverage>
            <DiameterSD>5.2995809278468923E-07</DiameterSD>
            <Orientation>2.3566058607863445</Orientation>
         </FiberMeasurement>
      </Measurement>
      <Measurement>
         <ID>1052</ID>
         <Type>F</Type>
         <ImageName>Image0001</ImageName>
         <FiberMeasurement>
            <DiameterAverage>1.2013430078674351E-06</DiameterAverage>
            <DiameterSD>1.2412666085327004E-07</DiameterSD>
            <Orientation>2.2411788754785302</Orientation>
         </FiberMeasurement>
      </Measurement>
      <Measurement>
         <ID>1053</ID>
         <Type>F</Type>
         <ImageName>Image0001</ImageName>
         <FiberMeasurement>
            <DiameterAverage>1.5881087741309186E-06</DiameterAverage>
            <DiameterSD>6.4357156360898513E-08</DiameterSD>
            <Orientation>2.6674965968299453</Orientation>
         </FiberMeasurement>
      </Measurement>
      <Measurement>
         <ID>1054</ID>
         <Type>F</Type>
         <ImageName>Image0001</ImageName>
         <FiberMeasurement>
            <DiameterAverage>2.5713843778672123E-06</DiameterAverage>
            <DiameterSD>1.5679149704504728E-06</DiameterSD>
            <Orientation>1.3583098742382864</Orientation>
         </FiberMeasurement>
      </Measurement>
      <Measurement>
         <ID>1055</ID>
         <Type>F</Type>
         <ImageName>Image0001</ImageName>
         <FiberMeasurement>
            <DiameterAverage>2.4769351852366178E-06</DiameterAverage>
            <DiameterSD>4.0539255402322433E-07</DiameterSD>
            <Orientation>2.4104067934458873</Orientation>
         </FiberMeasurement>
      </Measurement>
      <Measurement>
         <ID>1056</ID>
         <Type>F</Type>
         <ImageName>Image0001</ImageName>
         <FiberMeasurement>
            <DiameterAverage>2.19073857878671E-06</DiameterAverage>
            <DiameterSD>4.155614780094061E-07</DiameterSD>
            <Orientation>1.5526435925557651</Orientation>
         </FiberMeasurement>
      </Measurement>
      <Measurement>
         <ID>1057</ID>
         <Type>F</Type>
         <ImageName>Image0001</ImageName>
         <FiberMeasurement>
            <DiameterAverage>2.1524697128780144E-06</DiameterAverage>
            <DiameterSD>2.8278833754526058E-07</DiameterSD>
            <Orientation>1.6471482633255257</Orientation>
         </FiberMeasurement>
      </Measurement>
      <Measurement>
         <ID>1058</ID>
         <Type>F</Type>
         <ImageName>Image0001</ImageName>
         <FiberMeasurement>
            <DiameterAverage>2.16577281533897E-06</DiameterAverage>
            <DiameterSD>7.0306052301696391E-08</DiameterSD>
            <Orientation>2.4098549119465416</Orientation>
         </FiberMeasurement>
      </Measurement>
      <Measurement>
         <ID>1059</ID>
         <Type>F</Type>
         <ImageName>Image0001</ImageName>
         <FiberMeasurement>
            <DiameterAverage>8.5015657948583191E-07</DiameterAverage>
            <DiameterSD>1.9084364314599451E-07</DiameterSD>
            <Orientation>2.8045558516056577</Orientation>
         </FiberMeasurement>
      </Measurement>
      <Measurement>
         <ID>1060</ID>
         <Type>F</Type>
         <ImageName>Image0001</ImageName>
         <FiberMeasurement>
            <DiameterAverage>2.23729294405321E-06</DiameterAverage>
            <DiameterSD>9.6949678720889109E-08</DiameterSD>
            <Orientation>2.3581995786652383</Orientation>
         </FiberMeasurement>
      </Measurement>
      <Measurement>
         <ID>1061</ID>
         <Type>F</Type>
         <ImageName>Image0001</ImageName>
         <FiberMeasurement>
            <DiameterAverage>2.2839528208863277E-06</DiameterAverage>
            <DiameterSD>1.0880699617940313E-06</DiameterSD>
            <Orientation>0.2425776140364084</Orientation>
         </FiberMeasurement>
      </Measurement>
      <Measurement>
         <ID>1062</ID>
         <Type>F</Type>
         <ImageName>Image0001</ImageName>
         <FiberMeasurement>
            <DiameterAverage>1.7176790633867233E-06</DiameterAverage>
            <DiameterSD>7.2317891354267256E-08</DiameterSD>
            <Orientation>0.45073407521810205</Orientation>
         </FiberMeasurement>
      </Measurement>
      <Measurement>
         <ID>1063</ID>
         <Type>F</Type>
         <ImageName>Image0001</ImageName>
         <FiberMeasurement>
            <DiameterAverage>1.3151372312473258E-06</DiameterAverage>
            <DiameterSD>4.2108554435402955E-07</DiameterSD>
            <Orientation>2.3470111759767525</Orientation>
         </FiberMeasurement>
      </Measurement>
      <Measurement>
         <ID>1064</ID>
         <Type>F</Type>
         <ImageName>Image0001</ImageName>
         <FiberMeasurement>
            <DiameterAverage>3.0081705623730625E-06</DiameterAverage>
            <DiameterSD>1.3174613260734687E-06</DiameterSD>
            <Orientation>0.80679388752540715</Orientation>
         </FiberMeasurement>
      </Measurement>
      <Measurement>
         <ID>1065</ID>
         <Type>F</Type>
         <ImageName>Image0001</ImageName>
         <FiberMeasurement>
            <DiameterAverage>2.5359467517385619E-06</DiameterAverage>
            <DiameterSD>2.6926562845531684E-07</DiameterSD>
            <Orientation>2.8957946197769693</Orientation>
         </FiberMeasurement>
      </Measurement>
      <Measurement>
         <ID>1066</ID>
         <Type>F</Type>
         <ImageName>Image0001</ImageName>
         <FiberMeasurement>
            <DiameterAverage>2.6447317276513923E-06</DiameterAverage>
            <DiameterSD>5.8269343298107151E-07</DiameterSD>
            <Orientation>3.0357436678743159</Orientation>
         </FiberMeasurement>
      </Measurement>
      <Measurement>
         <ID>1067</ID>
         <Type>F</Type>
         <ImageName>Image0001</ImageName>
         <FiberMeasurement>
            <DiameterAverage>2.0186906462230259E-06</DiameterAverage>
            <DiameterSD>4.1759820860390849E-07</DiameterSD>
            <Orientation>2.3968787348241563</Orientation>
         </FiberMeasurement>
      </Measurement>
      <Measurement>
         <ID>1068</ID>
         <Type>F</Type>
         <ImageName>Image0001</ImageName>
         <FiberMeasurement>
            <DiameterAverage>2.3623511801302605E-06</DiameterAverage>
            <DiameterSD>8.163997901017221E-07</DiameterSD>
            <Orientation>2.4584345192538022</Orientation>
         </FiberMeasurement>
      </Measurement>
      <Measurement>
         <ID>1069</ID>
         <Type>F</Type>
         <ImageName>Image0001</ImageName>
         <FiberMeasurement>
            <DiameterAverage>1.3752890598884179E-06</DiameterAverage>
            <DiameterSD>1.3957593349457611E-07</DiameterSD>
            <Orientation>2.3944054885157482</Orientation>
         </FiberMeasurement>
      </Measurement>
      <Measurement>
         <ID>1070</ID>
         <Type>F</Type>
         <ImageName>Image0001</ImageName>
         <FiberMeasurement>
            <DiameterAverage>2.5359467517385619E-06</DiameterAverage>
            <DiameterSD>2.6926562845531684E-07</DiameterSD>
            <Orientation>2.8957946197769693</Orientation>
         </FiberMeasurement>
      </Measurement>
      <Measurement>
         <ID>1071</ID>
         <Type>F</Type>
         <ImageName>Image0001</ImageName>
         <FiberMeasurement>
            <DiameterAverage>2.9806479837438381E-06</DiameterAverage>
            <DiameterSD>1.6181573101740474E-06</DiameterSD>
            <Orientation>0.98101301892658743</Orientation>
         </FiberMeasurement>
      </Measurement>
      <Measurement>
         <ID>1072</ID>
         <Type>F</Type>
         <ImageName>Image0001</ImageName>
         <FiberMeasurement>
            <DiameterAverage>1.3371988913489183E-06</DiameterAverage>
            <DiameterSD>6.00245370863331E-08</DiameterSD>
            <Orientation>2.9727721389181281</Orientation>
         </FiberMeasurement>
      </Measurement>
      <Measurement>
         <ID>1073</ID>
         <Type>F</Type>
         <ImageName>Image0001</ImageName>
         <FiberMeasurement>
            <DiameterAverage>9.5660666855499666E-07</DiameterAverage>
            <DiameterSD>1.1846730499194455E-07</DiameterSD>
            <Orientation>2.9647163337396432</Orientation>
         </FiberMeasurement>
      </Measurement>
      <Measurement>
         <ID>1074</ID>
         <Type>F</Type>
         <ImageName>Image0001</ImageName>
         <FiberMeasurement>
            <DiameterAverage>1.5042201626016033E-06</DiameterAverage>
            <DiameterSD>1.685549684059901E-07</DiameterSD>
            <Orientation>2.0205560536204019</Orientation>
         </FiberMeasurement>
      </Measurement>
      <Measurement>
         <ID>1075</ID>
         <Type>F</Type>
         <ImageName>Image0001</ImageName>
         <FiberMeasurement>
            <DiameterAverage>1.2635794386111436E-06</DiameterAverage>
            <DiameterSD>3.8426129868111949E-07</DiameterSD>
            <Orientation>0.25792517061504056</Orientation>
         </FiberMeasurement>
      </Measurement>
      <Measurement>
         <ID>1076</ID>
         <Type>F</Type>
         <ImageName>Image0001</ImageName>
         <FiberMeasurement>
            <DiameterAverage>2.8734674282296443E-06</DiameterAverage>
            <DiameterSD>8.7948702207409086E-08</DiameterSD>
            <Orientation>2.2612297438559645</Orientation>
         </FiberMeasurement>
      </Measurement>
      <Measurement>
         <ID>1077</ID>
         <Type>F</Type>
         <ImageName>Image0001</ImageName>
         <FiberMeasurement>
            <DiameterAverage>1.8132126262526341E-06</DiameterAverage>
            <DiameterSD>7.817598725860938E-08</DiameterSD>
            <Orientation>2.1471775468703473</Orientation>
         </FiberMeasurement>
      </Measurement>
      <Measurement>
         <ID>1078</ID>
         <Type>F</Type>
         <ImageName>Image0001</ImageName>
         <FiberMeasurement>
            <DiameterAverage>1.3146015776784251E-06</DiameterAverage>
            <DiameterSD>4.7361773160574274E-08</DiameterSD>
            <Orientation>0.0776973145033458</Orientation>
         </FiberMeasurement>
      </Measurement>
      <Measurement>
         <ID>1079</ID>
         <Type>F</Type>
         <ImageName>Image0001</ImageName>
         <FiberMeasurement>
            <DiameterAverage>1.1577057580396857E-06</DiameterAverage>
            <DiameterSD>4.5640038162151947E-08</DiameterSD>
            <Orientation>2.9883970723644135</Orientation>
         </FiberMeasurement>
      </Measurement>
      <Measurement>
         <ID>1080</ID>
         <Type>F</Type>
         <ImageName>Image0001</ImageName>
         <FiberMeasurement>
            <DiameterAverage>2.5542061898973822E-06</DiameterAverage>
            <DiameterSD>3.0344839095772085E-07</DiameterSD>
            <Orientation>2.2274848278045605</Orientation>
         </FiberMeasurement>
      </Measurement>
      <Measurement>
         <ID>1081</ID>
         <Type>F</Type>
         <ImageName>Image0001</ImageName>
         <FiberMeasurement>
            <DiameterAverage>2.3003522198222962E-06</DiameterAverage>
            <DiameterSD>9.4531714580956576E-08</DiameterSD>
            <Orientation>2.2279656832736441</Orientation>
         </FiberMeasurement>
      </Measurement>
      <Measurement>
         <ID>1082</ID>
         <Type>F</Type>
         <ImageName>Image0001</ImageName>
         <FiberMeasurement>
            <DiameterAverage>1.2356466748285905E-06</DiameterAverage>
            <DiameterSD>1.4442681516111648E-07</DiameterSD>
            <Orientation>2.341087705331617</Orientation>
         </FiberMeasurement>
      </Measurement>
      <Measurement>
         <ID>1083</ID>
         <Type>F</Type>
         <ImageName>Image0001</ImageName>
         <FiberMeasurement>
            <DiameterAverage>2.5830966163609659E-06</DiameterAverage>
            <DiameterSD>8.3085251552521037E-07</DiameterSD>
            <Orientation>2.4648184063680265</Orientation>
         </FiberMeasurement>
      </Measurement>
      <Measurement>
         <ID>1085</ID>
         <Type>F</Type>
         <ImageName>Image0001</ImageName>
         <FiberMeasurement>
            <DiameterAverage>2.1111352686005413E-06</DiameterAverage>
            <DiameterSD>6.6094989624538208E-08</DiameterSD>
            <Orientation>2.4752345963155733</Orientation>
         </FiberMeasurement>
      </Measurement>
      <Measurement>
         <ID>1086</ID>
         <Type>F</Type>
         <ImageName>Image0001</ImageName>
         <FiberMeasurement>
            <DiameterAverage>2.4627814577440883E-06</DiameterAverage>
            <DiameterSD>1.7383330908724291E-07</DiameterSD>
            <Orientation>2.53157892330516</Orientation>
         </FiberMeasurement>
      </Measurement>
      <Measurement>
         <ID>1087</ID>
         <Type>F</Type>
         <ImageName>Image0001</ImageName>
         <FiberMeasurement>
            <DiameterAverage>1.2228057289639652E-06</DiameterAverage>
            <DiameterSD>2.3944161306266022E-07</DiameterSD>
            <Orientation>0.13081993994256008</Orientation>
         </FiberMeasurement>
      </Measurement>
      <Measurement>
         <ID>1088</ID>
         <Type>F</Type>
         <ImageName>Image0001</ImageName>
         <FiberMeasurement>
            <DiameterAverage>2.7053947712988304E-06</DiameterAverage>
            <DiameterSD>3.3839332444010714E-07</DiameterSD>
            <Orientation>0.038721034459281621</Orientation>
         </FiberMeasurement>
      </Measurement>
      <Measurement>
         <ID>1089</ID>
         <Type>F</Type>
         <ImageName>Image0001</ImageName>
         <FiberMeasurement>
            <DiameterAverage>1.1048431547152944E-06</DiameterAverage>
            <DiameterSD>3.1926906008759844E-08</DiameterSD>
            <Orientation>2.82831923304712</Orientation>
         </FiberMeasurement>
      </Measurement>
      <Measurement>
         <ID>1090</ID>
         <Type>F</Type>
         <ImageName>Image0001</ImageName>
         <FiberMeasurement>
            <DiameterAverage>2.5619365574912951E-06</DiameterAverage>
            <DiameterSD>9.0822906344474091E-07</DiameterSD>
            <Orientation>1.0004647423241062</Orientation>
         </FiberMeasurement>
      </Measurement>
      <Measurement>
         <ID>1091</ID>
         <Type>F</Type>
         <ImageName>Image0001</ImageName>
         <FiberMeasurement>
            <DiameterAverage>1.7706268482928477E-06</DiameterAverage>
            <DiameterSD>3.9197331724004151E-07</DiameterSD>
            <Orientation>2.3027172661836173</Orientation>
         </FiberMeasurement>
      </Measurement>
      <Measurement>
         <ID>1092</ID>
         <Type>F</Type>
         <ImageName>Image0001</ImageName>
         <FiberMeasurement>
            <DiameterAverage>1.2533064114864468E-06</DiameterAverage>
            <DiameterSD>3.8844279053530726E-07</DiameterSD>
            <Orientation>2.7958193987729381</Orientation>
         </FiberMeasurement>
      </Measurement>
      <Measurement>
         <ID>1093</ID>
         <Type>F</Type>
         <ImageName>Image0001</ImageName>
         <FiberMeasurement>
            <DiameterAverage>4.7966187390740947E-07</DiameterAverage>
            <DiameterSD>3.409481814391868E-09</DiameterSD>
            <Orientation>0.053223866921096694</Orientation>
         </FiberMeasurement>
      </Measurement>
      <Measurement>
         <ID>1094</ID>
         <Type>F</Type>
         <ImageName>Image0001</ImageName>
         <FiberMeasurement>
            <DiameterAverage>9.9318617589851117E-07</DiameterAverage>
            <DiameterSD>2.8879083169227654E-08</DiameterSD>
            <Orientation>2.3900115323674891</Orientation>
         </FiberMeasurement>
      </Measurement>
      <Measurement>
         <ID>1095</ID>
         <Type>F</Type>
         <ImageName>Image0001</ImageName>
         <FiberMeasurement>
            <DiameterAverage>1.4770859434671505E-06</DiameterAverage>
            <DiameterSD>9.23068077470995E-08</DiameterSD>
            <Orientation>0.58406470282812173</Orientation>
         </FiberMeasurement>
      </Measurement>
      <Measurement>
         <ID>1096</ID>
         <Type>F</Type>
         <ImageName>Image0001</ImageName>
         <FiberMeasurement>
            <DiameterAverage>5.9263279843722371E-07</DiameterAverage>
            <DiameterSD>1.1588569248609996E-07</DiameterSD>
            <Orientation>0.52203724227101367</Orientation>
         </FiberMeasurement>
      </Measurement>
      <Measurement>
         <ID>1097</ID>
         <Type>F</Type>
         <ImageName>Image0001</ImageName>
         <FiberMeasurement>
            <DiameterAverage>1.2985591955861142E-06</DiameterAverage>
            <DiameterSD>7.47371211711713E-08</DiameterSD>
[truncated: 647,748 more chars]
