# Supplementary material for: Visualization of porosity and pore size gradients in electrospun scaffolds using laser metrology
Source: PLoS One. 2023 Mar 9;18(3):e0282903. doi: 10.1371/journal.pone.0282903 (PMC9997878; doi:10.1371/journal.pone.0282903)
Supplement: S1 Data — (GZ) [file pone.0282903.s002.gz › data/FiberDiameter/Fibermetric for Central area/2,000rpm at 5,000X_20220113171250/Export/project.xml]

<?xml version="1.0" encoding="utf-8"?>
<Project xmlns:xsi="http://www.w3.org/2001/XMLSchema-instance" xmlns:xsd="http://www.w3.org/2001/XMLSchema">
   <ProjectName>2,000rpm at 5,000X</ProjectName>
   <Measurements>
      <Measurement>
         <ID>1</ID>
         <Type>F</Type>
         <ImageName>Image0001</ImageName>
         <FiberMeasurement>
            <DiameterAverage>1.6433952243715606E-06</DiameterAverage>
            <DiameterSD>2.9174257097602253E-08</DiameterSD>
            <Orientation>1.3621654096714</Orientation>
         </FiberMeasurement>
      </Measurement>
      <Measurement>
         <ID>2</ID>
         <Type>F</Type>
         <ImageName>Image0001</ImageName>
         <FiberMeasurement>
            <DiameterAverage>7.11347894472907E-07</DiameterAverage>
            <DiameterSD>7.9365030774299114E-08</DiameterSD>
            <Orientation>2.7424661643404828</Orientation>
         </FiberMeasurement>
      </Measurement>
      <Measurement>
         <ID>3</ID>
         <Type>F</Type>
         <ImageName>Image0001</ImageName>
         <FiberMeasurement>
            <DiameterAverage>2.6199468521270907E-06</DiameterAverage>
            <DiameterSD>3.614591324170203E-07</DiameterSD>
            <Orientation>2.6527977176218287</Orientation>
         </FiberMeasurement>
      </Measurement>
      <Measurement>
         <ID>4</ID>
         <Type>F</Type>
         <ImageName>Image0001</ImageName>
         <FiberMeasurement>
            <DiameterAverage>8.7052318470786067E-07</DiameterAverage>
            <DiameterSD>3.9104205932942781E-08</DiameterSD>
            <Orientation>2.9765706493730733</Orientation>
         </FiberMeasurement>
      </Measurement>
      <Measurement>
         <ID>5</ID>
         <Type>F</Type>
         <ImageName>Image0001</ImageName>
         <FiberMeasurement>
            <DiameterAverage>7.4956595764189454E-07</DiameterAverage>
            <DiameterSD>2.2459516085159129E-08</DiameterSD>
            <Orientation>1.1314784954545616</Orientation>
         </FiberMeasurement>
      </Measurement>
      <Measurement>
         <ID>6</ID>
         <Type>F</Type>
         <ImageName>Image0001</ImageName>
         <FiberMeasurement>
            <DiameterAverage>2.7930397904718421E-06</DiameterAverage>
            <DiameterSD>1.6173014178134516E-07</DiameterSD>
            <Orientation>2.6915842814594244</Orientation>
         </FiberMeasurement>
      </Measurement>
      <Measurement>
         <ID>7</ID>
         <Type>F</Type>
         <ImageName>Image0001</ImageName>
         <FiberMeasurement>
            <DiameterAverage>1.6632645981795862E-06</DiameterAverage>
            <DiameterSD>2.7659169503241184E-08</DiameterSD>
            <Orientation>2.7823368249329019</Orientation>
         </FiberMeasurement>
      </Measurement>
      <Measurement>
         <ID>8</ID>
         <Type>F</Type>
         <ImageName>Image0001</ImageName>
         <FiberMeasurement>
            <DiameterAverage>1.696552339600165E-06</DiameterAverage>
            <DiameterSD>3.0292816410623136E-07</DiameterSD>
            <Orientation>2.4141555968565429</Orientation>
         </FiberMeasurement>
      </Measurement>
      <Measurement>
         <ID>9</ID>
         <Type>F</Type>
         <ImageName>Image0001</ImageName>
         <FiberMeasurement>
            <DiameterAverage>1.0270003894594789E-06</DiameterAverage>
            <DiameterSD>4.1718652536854325E-08</DiameterSD>
            <Orientation>0.84487918865660994</Orientation>
         </FiberMeasurement>
      </Measurement>
      <Measurement>
         <ID>11</ID>
         <Type>F</Type>
         <ImageName>Image0001</ImageName>
         <FiberMeasurement>
            <DiameterAverage>1.3628382339057296E-06</DiameterAverage>
            <DiameterSD>3.8609543783413305E-08</DiameterSD>
            <Orientation>1.0436044119678132</Orientation>
         </FiberMeasurement>
      </Measurement>
      <Measurement>
         <ID>12</ID>
         <Type>F</Type>
         <ImageName>Image0001</ImageName>
         <FiberMeasurement>
            <DiameterAverage>1.3549956287373172E-06</DiameterAverage>
            <DiameterSD>4.5572431697368962E-07</DiameterSD>
            <Orientation>1.0522644271371435</Orientation>
         </FiberMeasurement>
      </Measurement>
      <Measurement>
         <ID>13</ID>
         <Type>F</Type>
         <ImageName>Image0001</ImageName>
         <FiberMeasurement>
            <DiameterAverage>1.4711995425340177E-06</DiameterAverage>
            <DiameterSD>1.0449892731032323E-07</DiameterSD>
            <Orientation>1.3097642744577847</Orientation>
         </FiberMeasurement>
      </Measurement>
      <Measurement>
         <ID>14</ID>
         <Type>F</Type>
         <ImageName>Image0001</ImageName>
         <FiberMeasurement>
            <DiameterAverage>1.1468900268229649E-06</DiameterAverage>
            <DiameterSD>2.9322214576185962E-08</DiameterSD>
            <Orientation>1.4960297216796681</Orientation>
         </FiberMeasurement>
      </Measurement>
      <Measurement>
         <ID>15</ID>
         <Type>F</Type>
         <ImageName>Image0001</ImageName>
         <FiberMeasurement>
            <DiameterAverage>1.023508973827626E-06</DiameterAverage>
            <DiameterSD>7.3072404470970876E-08</DiameterSD>
            <Orientation>1.8452540446520385</Orientation>
         </FiberMeasurement>
      </Measurement>
      <Measurement>
         <ID>16</ID>
         <Type>F</Type>
         <ImageName>Image0001</ImageName>
         <FiberMeasurement>
            <DiameterAverage>1.2498288074717559E-06</DiameterAverage>
            <DiameterSD>1.2001983385119674E-07</DiameterSD>
            <Orientation>1.2716801287296444</Orientation>
         </FiberMeasurement>
      </Measurement>
      <Measurement>
         <ID>17</ID>
         <Type>F</Type>
         <ImageName>Image0001</ImageName>
         <FiberMeasurement>
            <DiameterAverage>1.7378190234000763E-06</DiameterAverage>
            <DiameterSD>3.6414246244597297E-07</DiameterSD>
            <Orientation>0.75773260495703165</Orientation>
         </FiberMeasurement>
      </Measurement>
      <Measurement>
         <ID>18</ID>
         <Type>F</Type>
         <ImageName>Image0001</ImageName>
         <FiberMeasurement>
            <DiameterAverage>2.1863108791590685E-06</DiameterAverage>
            <DiameterSD>4.5762577077303563E-07</DiameterSD>
            <Orientation>1.709572196091963</Orientation>
         </FiberMeasurement>
      </Measurement>
      <Measurement>
         <ID>19</ID>
         <Type>F</Type>
         <ImageName>Image0001</ImageName>
         <FiberMeasurement>
            <DiameterAverage>3.3481890475274294E-06</DiameterAverage>
            <DiameterSD>1.3554052020769815E-06</DiameterSD>
            <Orientation>2.019310243262201</Orientation>
         </FiberMeasurement>
      </Measurement>
      <Measurement>
         <ID>20</ID>
         <Type>F</Type>
         <ImageName>Image0001</ImageName>
         <FiberMeasurement>
            <DiameterAverage>2.5426312890364477E-06</DiameterAverage>
            <DiameterSD>3.6339964679542103E-07</DiameterSD>
            <Orientation>2.2375542504791941</Orientation>
         </FiberMeasurement>
      </Measurement>
      <Measurement>
         <ID>21</ID>
         <Type>F</Type>
         <ImageName>Image0001</ImageName>
         <FiberMeasurement>
            <DiameterAverage>1.8380796867002581E-06</DiameterAverage>
            <DiameterSD>2.3987947501234461E-07</DiameterSD>
            <Orientation>0.51089058169588</Orientation>
         </FiberMeasurement>
      </Measurement>
      <Measurement>
         <ID>22</ID>
         <Type>F</Type>
         <ImageName>Image0001</ImageName>
         <FiberMeasurement>
            <DiameterAverage>1.2179184251864498E-06</DiameterAverage>
            <DiameterSD>4.7030613302780945E-08</DiameterSD>
            <Orientation>0.79988589346678418</Orientation>
         </FiberMeasurement>
      </Measurement>
      <Measurement>
         <ID>23</ID>
         <Type>F</Type>
         <ImageName>Image0001</ImageName>
         <FiberMeasurement>
            <DiameterAverage>1.9392792411351036E-06</DiameterAverage>
            <DiameterSD>3.0161069611555509E-07</DiameterSD>
            <Orientation>2.4155437903915367</Orientation>
         </FiberMeasurement>
      </Measurement>
      <Measurement>
         <ID>24</ID>
         <Type>F</Type>
         <ImageName>Image0001</ImageName>
         <FiberMeasurement>
            <DiameterAverage>2.194584293143826E-06</DiameterAverage>
            <DiameterSD>3.6970536559736569E-08</DiameterSD>
            <Orientation>2.3225296741398687</Orientation>
         </FiberMeasurement>
      </Measurement>
      <Measurement>
         <ID>25</ID>
         <Type>F</Type>
         <ImageName>Image0001</ImageName>
         <FiberMeasurement>
            <DiameterAverage>1.5805572718968654E-06</DiameterAverage>
            <DiameterSD>3.7297207957829849E-08</DiameterSD>
            <Orientation>2.223359032736171</Orientation>
         </FiberMeasurement>
      </Measurement>
      <Measurement>
         <ID>26</ID>
         <Type>F</Type>
         <ImageName>Image0001</ImageName>
         <FiberMeasurement>
            <DiameterAverage>2.1640456468164942E-06</DiameterAverage>
            <DiameterSD>2.782901282559376E-07</DiameterSD>
            <Orientation>2.3438327335573552</Orientation>
         </FiberMeasurement>
      </Measurement>
      <Measurement>
         <ID>27</ID>
         <Type>F</Type>
         <ImageName>Image0001</ImageName>
         <FiberMeasurement>
            <DiameterAverage>1.7123500717333014E-06</DiameterAverage>
            <DiameterSD>7.4981052725276836E-08</DiameterSD>
            <Orientation>0.50616477392001413</Orientation>
         </FiberMeasurement>
      </Measurement>
      <Measurement>
         <ID>28</ID>
         <Type>F</Type>
         <ImageName>Image0001</ImageName>
         <FiberMeasurement>
            <DiameterAverage>1.8421204119724188E-06</DiameterAverage>
            <DiameterSD>3.8494946934812822E-08</DiameterSD>
            <Orientation>2.8422555895045809</Orientation>
         </FiberMeasurement>
      </Measurement>
      <Measurement>
         <ID>29</ID>
         <Type>F</Type>
         <ImageName>Image0001</ImageName>
         <FiberMeasurement>
            <DiameterAverage>1.1776416118770518E-06</DiameterAverage>
            <DiameterSD>1.5647319103138917E-07</DiameterSD>
            <Orientation>2.1347524675967433</Orientation>
         </FiberMeasurement>
      </Measurement>
      <Measurement>
         <ID>30</ID>
         <Type>F</Type>
         <ImageName>Image0001</ImageName>
         <FiberMeasurement>
            <DiameterAverage>1.8474177375211452E-06</DiameterAverage>
            <DiameterSD>6.1258470855574086E-08</DiameterSD>
            <Orientation>2.8354861453286904</Orientation>
         </FiberMeasurement>
      </Measurement>
      <Measurement>
         <ID>31</ID>
         <Type>F</Type>
         <ImageName>Image0001</ImageName>
         <FiberMeasurement>
            <DiameterAverage>2.5282135100057826E-06</DiameterAverage>
            <DiameterSD>3.1124385601400541E-07</DiameterSD>
            <Orientation>2.2942304343210691</Orientation>
         </FiberMeasurement>
      </Measurement>
      <Measurement>
         <ID>32</ID>
         <Type>F</Type>
         <ImageName>Image0001</ImageName>
         <FiberMeasurement>
            <DiameterAverage>1.79550280311212E-06</DiameterAverage>
            <DiameterSD>3.856924071295385E-07</DiameterSD>
            <Orientation>1.4303968876891413</Orientation>
         </FiberMeasurement>
      </Measurement>
      <Measurement>
         <ID>33</ID>
         <Type>F</Type>
         <ImageName>Image0001</ImageName>
         <FiberMeasurement>
            <DiameterAverage>1.5856002602815902E-06</DiameterAverage>
            <DiameterSD>1.5103926879917802E-07</DiameterSD>
            <Orientation>0.89745389171592771</Orientation>
         </FiberMeasurement>
      </Measurement>
      <Measurement>
         <ID>35</ID>
         <Type>F</Type>
         <ImageName>Image0001</ImageName>
         <FiberMeasurement>
            <DiameterAverage>2.3805502152285681E-06</DiameterAverage>
            <DiameterSD>9.4768545887222649E-07</DiameterSD>
            <Orientation>0.50204333244480281</Orientation>
         </FiberMeasurement>
      </Measurement>
      <Measurement>
         <ID>36</ID>
         <Type>F</Type>
         <ImageName>Image0001</ImageName>
         <FiberMeasurement>
            <DiameterAverage>2.6810225509620876E-06</DiameterAverage>
            <DiameterSD>4.6817378690274597E-07</DiameterSD>
            <Orientation>2.327026372787953</Orientation>
         </FiberMeasurement>
      </Measurement>
      <Measurement>
         <ID>37</ID>
         <Type>F</Type>
         <ImageName>Image0001</ImageName>
         <FiberMeasurement>
            <DiameterAverage>1.529383487091699E-06</DiameterAverage>
            <DiameterSD>6.329903023831005E-07</DiameterSD>
            <Orientation>1.7072043592562318</Orientation>
         </FiberMeasurement>
      </Measurement>
      <Measurement>
         <ID>38</ID>
         <Type>F</Type>
         <ImageName>Image0001</ImageName>
         <FiberMeasurement>
            <DiameterAverage>1.5465501543568662E-06</DiameterAverage>
            <DiameterSD>7.6104305581216829E-08</DiameterSD>
            <Orientation>0.79727340630919141</Orientation>
         </FiberMeasurement>
      </Measurement>
      <Measurement>
         <ID>39</ID>
         <Type>F</Type>
         <ImageName>Image0001</ImageName>
         <FiberMeasurement>
            <DiameterAverage>1.916282609614442E-06</DiameterAverage>
            <DiameterSD>3.0719418323894066E-07</DiameterSD>
            <Orientation>2.590147129473086</Orientation>
         </FiberMeasurement>
      </Measurement>
      <Measurement>
         <ID>40</ID>
         <Type>F</Type>
         <ImageName>Image0001</ImageName>
         <FiberMeasurement>
            <DiameterAverage>1.5086475238247636E-06</DiameterAverage>
            <DiameterSD>1.9930760243022826E-08</DiameterSD>
            <Orientation>1.8181098063293788</Orientation>
         </FiberMeasurement>
      </Measurement>
      <Measurement>
         <ID>42</ID>
         <Type>F</Type>
         <ImageName>Image0001</ImageName>
         <FiberMeasurement>
            <DiameterAverage>1.6754306165857002E-06</DiameterAverage>
            <DiameterSD>5.3636121868903067E-08</DiameterSD>
            <Orientation>0.88585035333453521</Orientation>
         </FiberMeasurement>
      </Measurement>
      <Measurement>
         <ID>43</ID>
         <Type>F</Type>
         <ImageName>Image0001</ImageName>
         <FiberMeasurement>
            <DiameterAverage>1.7406596699491223E-06</DiameterAverage>
            <DiameterSD>3.0214870707784244E-07</DiameterSD>
            <Orientation>2.2586923713945524</Orientation>
         </FiberMeasurement>
      </Measurement>
      <Measurement>
         <ID>44</ID>
         <Type>F</Type>
         <ImageName>Image0001</ImageName>
         <FiberMeasurement>
            <DiameterAverage>1.3718262565344307E-06</DiameterAverage>
            <DiameterSD>8.42319508125912E-08</DiameterSD>
            <Orientation>0.86820962226715825</Orientation>
         </FiberMeasurement>
      </Measurement>
      <Measurement>
         <ID>45</ID>
         <Type>F</Type>
         <ImageName>Image0001</ImageName>
         <FiberMeasurement>
            <DiameterAverage>1.1534785740615453E-06</DiameterAverage>
            <DiameterSD>9.1359226825758435E-08</DiameterSD>
            <Orientation>0.39933796021445395</Orientation>
         </FiberMeasurement>
      </Measurement>
      <Measurement>
         <ID>46</ID>
         <Type>F</Type>
         <ImageName>Image0001</ImageName>
         <FiberMeasurement>
            <DiameterAverage>2.038184645399824E-06</DiameterAverage>
            <DiameterSD>3.7078474766554966E-08</DiameterSD>
            <Orientation>2.223005138262248</Orientation>
         </FiberMeasurement>
      </Measurement>
      <Measurement>
         <ID>47</ID>
         <Type>F</Type>
         <ImageName>Image0001</ImageName>
         <FiberMeasurement>
            <DiameterAverage>1.6243894161608742E-06</DiameterAverage>
            <DiameterSD>4.3128040394559938E-08</DiameterSD>
            <Orientation>1.7624512528532017</Orientation>
         </FiberMeasurement>
      </Measurement>
      <Measurement>
         <ID>48</ID>
         <Type>F</Type>
         <ImageName>Image0001</ImageName>
         <FiberMeasurement>
            <DiameterAverage>5.9966665073856254E-07</DiameterAverage>
            <DiameterSD>7.2036542364954209E-08</DiameterSD>
            <Orientation>2.5824301817479549</Orientation>
         </FiberMeasurement>
      </Measurement>
      <Measurement>
         <ID>49</ID>
         <Type>F</Type>
         <ImageName>Image0001</ImageName>
         <FiberMeasurement>
            <DiameterAverage>1.5289887238998948E-06</DiameterAverage>
            <DiameterSD>4.2182426980668525E-08</DiameterSD>
            <Orientation>1.8495138017709445</Orientation>
         </FiberMeasurement>
      </Measurement>
      <Measurement>
         <ID>50</ID>
         <Type>F</Type>
         <ImageName>Image0001</ImageName>
         <FiberMeasurement>
            <DiameterAverage>1.6299481219540537E-06</DiameterAverage>
            <DiameterSD>2.3536576390692364E-07</DiameterSD>
            <Orientation>2.8184912329357572</Orientation>
         </FiberMeasurement>
      </Measurement>
      <Measurement>
         <ID>51</ID>
         <Type>F</Type>
         <ImageName>Image0001</ImageName>
         <FiberMeasurement>
            <DiameterAverage>2.1535088171533548E-06</DiameterAverage>
            <DiameterSD>1.5206129576949109E-07</DiameterSD>
            <Orientation>1.0132645116091075</Orientation>
         </FiberMeasurement>
      </Measurement>
      <Measurement>
         <ID>52</ID>
         <Type>F</Type>
         <ImageName>Image0001</ImageName>
         <FiberMeasurement>
            <DiameterAverage>2.1840131032351562E-06</DiameterAverage>
            <DiameterSD>8.0957547617454369E-08</DiameterSD>
            <Orientation>2.2828217337207093</Orientation>
         </FiberMeasurement>
      </Measurement>
      <Measurement>
         <ID>53</ID>
         <Type>F</Type>
         <ImageName>Image0001</ImageName>
         <FiberMeasurement>
            <DiameterAverage>1.6619599514393956E-06</DiameterAverage>
            <DiameterSD>1.4672844359315219E-07</DiameterSD>
            <Orientation>1.1019640831315567</Orientation>
         </FiberMeasurement>
      </Measurement>
      <Measurement>
         <ID>54</ID>
         <Type>F</Type>
         <ImageName>Image0001</ImageName>
         <FiberMeasurement>
            <DiameterAverage>1.484277958399646E-06</DiameterAverage>
            <DiameterSD>4.0102935190857925E-08</DiameterSD>
            <Orientation>1.3805310871285081</Orientation>
         </FiberMeasurement>
      </Measurement>
      <Measurement>
         <ID>55</ID>
         <Type>F</Type>
         <ImageName>Image0001</ImageName>
         <FiberMeasurement>
            <DiameterAverage>2.0052706397523338E-06</DiameterAverage>
            <DiameterSD>4.9144350871700834E-07</DiameterSD>
            <Orientation>0.37037579250080449</Orientation>
         </FiberMeasurement>
      </Measurement>
      <Measurement>
         <ID>56</ID>
         <Type>F</Type>
         <ImageName>Image0001</ImageName>
         <FiberMeasurement>
            <DiameterAverage>3.3894148620198795E-06</DiameterAverage>
            <DiameterSD>1.0789652807758735E-06</DiameterSD>
            <Orientation>1.2508478684658195</Orientation>
         </FiberMeasurement>
      </Measurement>
      <Measurement>
         <ID>57</ID>
         <Type>F</Type>
         <ImageName>Image0001</ImageName>
         <FiberMeasurement>
            <DiameterAverage>2.5752827643064581E-06</DiameterAverage>
            <DiameterSD>1.9936710268741376E-07</DiameterSD>
            <Orientation>2.56182317985339</Orientation>
         </FiberMeasurement>
      </Measurement>
      <Measurement>
         <ID>58</ID>
         <Type>F</Type>
         <ImageName>Image0001</ImageName>
         <FiberMeasurement>
            <DiameterAverage>1.490239444609056E-06</DiameterAverage>
            <DiameterSD>7.9568463585992732E-08</DiameterSD>
            <Orientation>0.32969386598157113</Orientation>
         </FiberMeasurement>
      </Measurement>
      <Measurement>
         <ID>59</ID>
         <Type>F</Type>
         <ImageName>Image0001</ImageName>
         <FiberMeasurement>
            <DiameterAverage>2.9379093959723995E-06</DiameterAverage>
            <DiameterSD>8.5623487567144316E-07</DiameterSD>
            <Orientation>2.2723962474790316</Orientation>
         </FiberMeasurement>
      </Measurement>
      <Measurement>
         <ID>60</ID>
         <Type>F</Type>
         <ImageName>Image0001</ImageName>
         <FiberMeasurement>
            <DiameterAverage>1.9495856020260645E-06</DiameterAverage>
            <DiameterSD>7.8138837037773884E-08</DiameterSD>
            <Orientation>1.8810640015850977</Orientation>
         </FiberMeasurement>
      </Measurement>
      <Measurement>
         <ID>61</ID>
         <Type>F</Type>
         <ImageName>Image0001</ImageName>
         <FiberMeasurement>
            <DiameterAverage>7.1609259757351653E-07</DiameterAverage>
            <DiameterSD>1.7218532245242769E-08</DiameterSD>
            <Orientation>1.1890700776076602</Orientation>
         </FiberMeasurement>
      </Measurement>
      <Measurement>
         <ID>62</ID>
         <Type>F</Type>
         <ImageName>Image0001</ImageName>
         <FiberMeasurement>
            <DiameterAverage>1.5969449067957883E-06</DiameterAverage>
            <DiameterSD>2.7039645214081434E-07</DiameterSD>
            <Orientation>2.4863567679544949</Orientation>
         </FiberMeasurement>
      </Measurement>
      <Measurement>
         <ID>63</ID>
         <Type>F</Type>
         <ImageName>Image0001</ImageName>
         <FiberMeasurement>
            <DiameterAverage>3.3953566400100958E-06</DiameterAverage>
            <DiameterSD>4.6437244753153372E-07</DiameterSD>
            <Orientation>2.6905046368432735</Orientation>
         </FiberMeasurement>
      </Measurement>
      <Measurement>
         <ID>64</ID>
         <Type>F</Type>
         <ImageName>Image0001</ImageName>
         <FiberMeasurement>
            <DiameterAverage>1.8462497681503815E-06</DiameterAverage>
            <DiameterSD>6.8470782124264824E-08</DiameterSD>
            <Orientation>1.951564122367381</Orientation>
         </FiberMeasurement>
      </Measurement>
      <Measurement>
         <ID>65</ID>
         <Type>F</Type>
         <ImageName>Image0001</ImageName>
         <FiberMeasurement>
            <DiameterAverage>1.9404397404547007E-06</DiameterAverage>
            <DiameterSD>2.8226124277181197E-07</DiameterSD>
            <Orientation>2.2070329887470859</Orientation>
         </FiberMeasurement>
      </Measurement>
      <Measurement>
         <ID>66</ID>
         <Type>F</Type>
         <ImageName>Image0001</ImageName>
         <FiberMeasurement>
            <DiameterAverage>1.5351338677810415E-06</DiameterAverage>
            <DiameterSD>2.5001517828644117E-07</DiameterSD>
            <Orientation>0.97660363901113456</Orientation>
         </FiberMeasurement>
      </Measurement>
      <Measurement>
         <ID>67</ID>
         <Type>F</Type>
         <ImageName>Image0001</ImageName>
         <FiberMeasurement>
            <DiameterAverage>1.9176038128108091E-06</DiameterAverage>
            <DiameterSD>8.6937432538759765E-08</DiameterSD>
            <Orientation>1.9183530487403613</Orientation>
         </FiberMeasurement>
      </Measurement>
      <Measurement>
         <ID>68</ID>
         <Type>F</Type>
         <ImageName>Image0001</ImageName>
         <FiberMeasurement>
            <DiameterAverage>1.2454933880968575E-06</DiameterAverage>
            <DiameterSD>8.0930407917102E-08</DiameterSD>
            <Orientation>2.7920756443085137</Orientation>
         </FiberMeasurement>
      </Measurement>
      <Measurement>
         <ID>69</ID>
         <Type>F</Type>
         <ImageName>Image0001</ImageName>
         <FiberMeasurement>
            <DiameterAverage>2.2084072348092545E-06</DiameterAverage>
            <DiameterSD>7.1192841356607859E-08</DiameterSD>
            <Orientation>2.5730459824990812</Orientation>
         </FiberMeasurement>
      </Measurement>
      <Measurement>
         <ID>70</ID>
         <Type>F</Type>
         <ImageName>Image0001</ImageName>
         <FiberMeasurement>
            <DiameterAverage>1.5974219468396082E-06</DiameterAverage>
            <DiameterSD>2.7525164880511824E-07</DiameterSD>
            <Orientation>0.70533334500018807</Orientation>
         </FiberMeasurement>
      </Measurement>
      <Measurement>
         <ID>71</ID>
         <Type>F</Type>
         <ImageName>Image0001</ImageName>
         <FiberMeasurement>
            <DiameterAverage>1.855497563861369E-06</DiameterAverage>
            <DiameterSD>8.9285283297750268E-08</DiameterSD>
            <Orientation>3.0472972435329453</Orientation>
         </FiberMeasurement>
      </Measurement>
      <Measurement>
         <ID>72</ID>
         <Type>F</Type>
         <ImageName>Image0001</ImageName>
         <FiberMeasurement>
            <DiameterAverage>1.0058759344481502E-06</DiameterAverage>
            <DiameterSD>2.9901072737515737E-08</DiameterSD>
            <Orientation>2.3399668762155468</Orientation>
         </FiberMeasurement>
      </Measurement>
      <Measurement>
         <ID>73</ID>
         <Type>F</Type>
         <ImageName>Image0001</ImageName>
         <FiberMeasurement>
            <DiameterAverage>1.3299385582508106E-06</DiameterAverage>
            <DiameterSD>1.1779459959827936E-07</DiameterSD>
            <Orientation>2.6245608087484986</Orientation>
         </FiberMeasurement>
      </Measurement>
      <Measurement>
         <ID>74</ID>
         <Type>F</Type>
         <ImageName>Image0001</ImageName>
         <FiberMeasurement>
            <DiameterAverage>1.7474721341410438E-06</DiameterAverage>
            <DiameterSD>5.2810572391826163E-08</DiameterSD>
            <Orientation>0.52187341269940735</Orientation>
         </FiberMeasurement>
      </Measurement>
      <Measurement>
         <ID>75</ID>
         <Type>F</Type>
         <ImageName>Image0001</ImageName>
         <FiberMeasurement>
            <DiameterAverage>1.2732332138114479E-06</DiameterAverage>
            <DiameterSD>4.3990378701024816E-08</DiameterSD>
            <Orientation>0.83011441456683144</Orientation>
         </FiberMeasurement>
      </Measurement>
      <Measurement>
         <ID>76</ID>
         <Type>F</Type>
         <ImageName>Image0001</ImageName>
         <FiberMeasurement>
            <DiameterAverage>1.6166356143500094E-06</DiameterAverage>
            <DiameterSD>8.17679727859118E-08</DiameterSD>
            <Orientation>2.6492461261698712</Orientation>
         </FiberMeasurement>
      </Measurement>
      <Measurement>
         <ID>77</ID>
         <Type>F</Type>
         <ImageName>Image0001</ImageName>
         <FiberMeasurement>
            <DiameterAverage>2.6234924811184742E-06</DiameterAverage>
            <DiameterSD>4.3989023689099116E-07</DiameterSD>
            <Orientation>2.3012884091792007</Orientation>
         </FiberMeasurement>
      </Measurement>
      <Measurement>
         <ID>78</ID>
         <Type>F</Type>
         <ImageName>Image0001</ImageName>
         <FiberMeasurement>
            <DiameterAverage>2.5316963890662267E-06</DiameterAverage>
            <DiameterSD>2.9807362160360788E-07</DiameterSD>
            <Orientation>0.45530200941989935</Orientation>
         </FiberMeasurement>
      </Measurement>
      <Measurement>
         <ID>79</ID>
         <Type>F</Type>
         <ImageName>Image0001</ImageName>
         <FiberMeasurement>
            <DiameterAverage>2.8172551331695335E-06</DiameterAverage>
            <DiameterSD>1.1572142492242266E-06</DiameterSD>
            <Orientation>2.5494557098041795</Orientation>
         </FiberMeasurement>
      </Measurement>
      <Measurement>
         <ID>80</ID>
         <Type>F</Type>
         <ImageName>Image0001</ImageName>
         <FiberMeasurement>
            <DiameterAverage>1.0090218041295981E-06</DiameterAverage>
            <DiameterSD>7.4251537981240669E-08</DiameterSD>
            <Orientation>0.85703495610467084</Orientation>
         </FiberMeasurement>
      </Measurement>
      <Measurement>
         <ID>81</ID>
         <Type>F</Type>
         <ImageName>Image0001</ImageName>
         <FiberMeasurement>
            <DiameterAverage>1.276042408944219E-06</DiameterAverage>
            <DiameterSD>1.7050151570350892E-07</DiameterSD>
            <Orientation>1.6697817196893661</Orientation>
         </FiberMeasurement>
      </Measurement>
      <Measurement>
         <ID>82</ID>
         <Type>F</Type>
         <ImageName>Image0001</ImageName>
         <FiberMeasurement>
            <DiameterAverage>2.4496122217158254E-06</DiameterAverage>
            <DiameterSD>3.5408320903093322E-07</DiameterSD>
            <Orientation>3.1276005469535129</Orientation>
         </FiberMeasurement>
      </Measurement>
      <Measurement>
         <ID>83</ID>
         <Type>F</Type>
         <ImageName>Image0001</ImageName>
         <FiberMeasurement>
            <DiameterAverage>1.6138570005465359E-06</DiameterAverage>
            <DiameterSD>2.1187178020566312E-07</DiameterSD>
            <Orientation>0.39242541802888636</Orientation>
         </FiberMeasurement>
      </Measurement>
      <Measurement>
         <ID>84</ID>
         <Type>F</Type>
         <ImageName>Image0001</ImageName>
         <FiberMeasurement>
            <DiameterAverage>1.6894173688583919E-06</DiameterAverage>
            <DiameterSD>2.8414658402237724E-07</DiameterSD>
            <Orientation>2.5593250584347222</Orientation>
         </FiberMeasurement>
      </Measurement>
      <Measurement>
         <ID>85</ID>
         <Type>F</Type>
         <ImageName>Image0001</ImageName>
         <FiberMeasurement>
            <DiameterAverage>9.6631239762391636E-07</DiameterAverage>
            <DiameterSD>8.2293487447559518E-08</DiameterSD>
            <Orientation>1.9916565633911896</Orientation>
         </FiberMeasurement>
      </Measurement>
      <Measurement>
         <ID>86</ID>
         <Type>F</Type>
         <ImageName>Image0001</ImageName>
         <FiberMeasurement>
            <DiameterAverage>7.5926883363762215E-07</DiameterAverage>
            <DiameterSD>3.0132335036639731E-07</DiameterSD>
            <Orientation>0.71202591345463384</Orientation>
         </FiberMeasurement>
      </Measurement>
      <Measurement>
         <ID>87</ID>
         <Type>F</Type>
         <ImageName>Image0001</ImageName>
         <FiberMeasurement>
            <DiameterAverage>3.609247612306313E-06</DiameterAverage>
            <DiameterSD>3.6232983860977673E-07</DiameterSD>
            <Orientation>2.4686753449231151</Orientation>
         </FiberMeasurement>
      </Measurement>
      <Measurement>
         <ID>88</ID>
         <Type>F</Type>
         <ImageName>Image0001</ImageName>
         <FiberMeasurement>
            <DiameterAverage>2.4977224084518139E-06</DiameterAverage>
            <DiameterSD>2.958052020651289E-07</DiameterSD>
            <Orientation>2.9371989454940524</Orientation>
         </FiberMeasurement>
      </Measurement>
      <Measurement>
         <ID>89</ID>
         <Type>F</Type>
         <ImageName>Image0001</ImageName>
         <FiberMeasurement>
            <DiameterAverage>1.7287118120401264E-06</DiameterAverage>
            <DiameterSD>2.8912894931074859E-07</DiameterSD>
            <Orientation>2.8696200289076916</Orientation>
         </FiberMeasurement>
      </Measurement>
      <Measurement>
         <ID>90</ID>
         <Type>F</Type>
         <ImageName>Image0001</ImageName>
         <FiberMeasurement>
            <DiameterAverage>1.0941697490004249E-06</DiameterAverage>
            <DiameterSD>5.8989830849518155E-08</DiameterSD>
            <Orientation>2.6402887789753691</Orientation>
         </FiberMeasurement>
      </Measurement>
      <Measurement>
         <ID>91</ID>
         <Type>F</Type>
         <ImageName>Image0001</ImageName>
         <FiberMeasurement>
            <DiameterAverage>1.9573196305512666E-06</DiameterAverage>
            <DiameterSD>2.3942306112541831E-07</DiameterSD>
            <Orientation>0.975911277812926</Orientation>
         </FiberMeasurement>
      </Measurement>
      <Measurement>
         <ID>92</ID>
         <Type>F</Type>
         <ImageName>Image0001</ImageName>
         <FiberMeasurement>
            <DiameterAverage>1.6138570005465359E-06</DiameterAverage>
            <DiameterSD>2.1187178020566312E-07</DiameterSD>
            <Orientation>0.39242541802888636</Orientation>
         </FiberMeasurement>
      </Measurement>
      <Measurement>
         <ID>93</ID>
         <Type>F</Type>
         <ImageName>Image0001</ImageName>
         <FiberMeasurement>
            <DiameterAverage>1.5459366408595532E-06</DiameterAverage>
            <DiameterSD>9.2208375221953137E-08</DiameterSD>
            <Orientation>0.69804048524547824</Orientation>
         </FiberMeasurement>
      </Measurement>
      <Measurement>
         <ID>94</ID>
         <Type>F</Type>
         <ImageName>Image0001</ImageName>
         <FiberMeasurement>
            <DiameterAverage>1.4708004598366511E-06</DiameterAverage>
            <DiameterSD>5.43151173091635E-08</DiameterSD>
            <Orientation>1.4805700597622717</Orientation>
         </FiberMeasurement>
      </Measurement>
      <Measurement>
         <ID>95</ID>
         <Type>F</Type>
         <ImageName>Image0001</ImageName>
         <FiberMeasurement>
            <DiameterAverage>1.8960971144029444E-06</DiameterAverage>
            <DiameterSD>3.2516126087900881E-07</DiameterSD>
            <Orientation>2.7972517152686565</Orientation>
         </FiberMeasurement>
      </Measurement>
      <Measurement>
         <ID>96</ID>
         <Type>F</Type>
         <ImageName>Image0001</ImageName>
         <FiberMeasurement>
            <DiameterAverage>1.4632651333543476E-06</DiameterAverage>
            <DiameterSD>1.5234275700297107E-07</DiameterSD>
            <Orientation>1.0075048859465574</Orientation>
         </FiberMeasurement>
      </Measurement>
      <Measurement>
         <ID>97</ID>
         <Type>F</Type>
         <ImageName>Image0001</ImageName>
         <FiberMeasurement>
            <DiameterAverage>1.4622445679607536E-06</DiameterAverage>
            <DiameterSD>2.942795502996242E-08</DiameterSD>
            <Orientation>0.916778948275588</Orientation>
         </FiberMeasurement>
      </Measurement>
      <Measurement>
         <ID>98</ID>
         <Type>F</Type>
         <ImageName>Image0001</ImageName>
         <FiberMeasurement>
            <DiameterAverage>1.7039692913015251E-06</DiameterAverage>
            <DiameterSD>6.7149788000709113E-08</DiameterSD>
            <Orientation>1.8677309726627469</Orientation>
         </FiberMeasurement>
      </Measurement>
      <Measurement>
         <ID>99</ID>
         <Type>F</Type>
         <ImageName>Image0001</ImageName>
         <FiberMeasurement>
            <DiameterAverage>1.6998004868861509E-06</DiameterAverage>
            <DiameterSD>5.4885913325030062E-08</DiameterSD>
            <Orientation>1.4063738090698246</Orientation>
         </FiberMeasurement>
      </Measurement>
      <Measurement>
         <ID>100</ID>
         <Type>F</Type>
         <ImageName>Image0001</ImageName>
         <FiberMeasurement>
            <DiameterAverage>1.2201590904647884E-06</DiameterAverage>
            <DiameterSD>1.0378942507967156E-07</DiameterSD>
            <Orientation>0.67968259359561967</Orientation>
         </FiberMeasurement>
      </Measurement>
      <Measurement>
         <ID>101</ID>
         <Type>F</Type>
         <ImageName>Image0001</ImageName>
         <FiberMeasurement>
            <DiameterAverage>1.031792201697603E-06</DiameterAverage>
            <DiameterSD>1.4508086147679879E-08</DiameterSD>
            <Orientation>0.12897673146410324</Orientation>
         </FiberMeasurement>
      </Measurement>
      <Measurement>
         <ID>102</ID>
         <Type>F</Type>
         <ImageName>Image0001</ImageName>
         <FiberMeasurement>
            <DiameterAverage>2.0223006770050796E-06</DiameterAverage>
            <DiameterSD>8.0496717020228687E-07</DiameterSD>
            <Orientation>1.9476647311424353</Orientation>
         </FiberMeasurement>
      </Measurement>
      <Measurement>
         <ID>103</ID>
         <Type>F</Type>
         <ImageName>Image0001</ImageName>
         <FiberMeasurement>
            <DiameterAverage>2.6356738178378573E-06</DiameterAverage>
            <DiameterSD>7.95359111540809E-08</DiameterSD>
            <Orientation>2.9158274174760055</Orientation>
         </FiberMeasurement>
      </Measurement>
      <Measurement>
         <ID>104</ID>
         <Type>F</Type>
         <ImageName>Image0001</ImageName>
         <FiberMeasurement>
            <DiameterAverage>1.0861654080237546E-06</DiameterAverage>
            <DiameterSD>1.2531573316697859E-07</DiameterSD>
            <Orientation>0.17259530262207692</Orientation>
         </FiberMeasurement>
      </Measurement>
      <Measurement>
         <ID>105</ID>
         <Type>F</Type>
         <ImageName>Image0001</ImageName>
         <FiberMeasurement>
            <DiameterAverage>4.9273410841230347E-07</DiameterAverage>
            <DiameterSD>1.110501566093447E-07</DiameterSD>
            <Orientation>0.11633771241303847</Orientation>
         </FiberMeasurement>
      </Measurement>
      <Measurement>
         <ID>106</ID>
         <Type>F</Type>
         <ImageName>Image0001</ImageName>
         <FiberMeasurement>
            <DiameterAverage>3.015574909971141E-06</DiameterAverage>
            <DiameterSD>6.2995835850467677E-07</DiameterSD>
            <Orientation>1.5982403864092512</Orientation>
         </FiberMeasurement>
      </Measurement>
      <Measurement>
         <ID>107</ID>
         <Type>F</Type>
         <ImageName>Image0001</ImageName>
         <FiberMeasurement>
            <DiameterAverage>1.4420516830254746E-06</DiameterAverage>
            <DiameterSD>1.2977966493305694E-07</DiameterSD>
            <Orientation>0.77651504328744336</Orientation>
         </FiberMeasurement>
      </Measurement>
      <Measurement>
         <ID>108</ID>
         <Type>F</Type>
         <ImageName>Image0001</ImageName>
         <FiberMeasurement>
            <DiameterAverage>2.2675595475723457E-06</DiameterAverage>
            <DiameterSD>8.4000937273986911E-07</DiameterSD>
            <Orientation>2.1281602493390683</Orientation>
         </FiberMeasurement>
      </Measurement>
      <Measurement>
         <ID>109</ID>
         <Type>F</Type>
         <ImageName>Image0001</ImageName>
         <FiberMeasurement>
            <DiameterAverage>1.8040736072934254E-06</DiameterAverage>
            <DiameterSD>2.7269170386993955E-07</DiameterSD>
            <Orientation>2.4661962129774908</Orientation>
         </FiberMeasurement>
      </Measurement>
      <Measurement>
         <ID>110</ID>
         <Type>F</Type>
         <ImageName>Image0001</ImageName>
         <FiberMeasurement>
            <DiameterAverage>1.6926428959275097E-06</DiameterAverage>
            <DiameterSD>1.1173597416766226E-07</DiameterSD>
            <Orientation>2.9359606547527881</Orientation>
         </FiberMeasurement>
      </Measurement>
      <Measurement>
         <ID>111</ID>
         <Type>F</Type>
         <ImageName>Image0001</ImageName>
         <FiberMeasurement>
            <DiameterAverage>1.578773074061766E-06</DiameterAverage>
            <DiameterSD>3.39676235245926E-07</DiameterSD>
            <Orientation>0.30260727032370283</Orientation>
         </FiberMeasurement>
      </Measurement>
      <Measurement>
         <ID>113</ID>
         <Type>F</Type>
         <ImageName>Image0001</ImageName>
         <FiberMeasurement>
            <DiameterAverage>3.0165503435819671E-06</DiameterAverage>
            <DiameterSD>5.921148252841065E-07</DiameterSD>
            <Orientation>0.456864034408499</Orientation>
         </FiberMeasurement>
      </Measurement>
      <Measurement>
         <ID>114</ID>
         <Type>F</Type>
         <ImageName>Image0001</ImageName>
         <FiberMeasurement>
            <DiameterAverage>2.1492645831696724E-06</DiameterAverage>
            <DiameterSD>7.5880683578396336E-07</DiameterSD>
            <Orientation>3.1282849645287873</Orientation>
         </FiberMeasurement>
      </Measurement>
      <Measurement>
         <ID>115</ID>
         <Type>F</Type>
         <ImageName>Image0001</ImageName>
         <FiberMeasurement>
            <DiameterAverage>1.5053544962829716E-06</DiameterAverage>
            <DiameterSD>2.1274299005135953E-08</DiameterSD>
            <Orientation>0.16448364521532252</Orientation>
         </FiberMeasurement>
      </Measurement>
      <Measurement>
         <ID>116</ID>
         <Type>F</Type>
         <ImageName>Image0001</ImageName>
         <FiberMeasurement>
            <DiameterAverage>1.7768143144083566E-06</DiameterAverage>
            <DiameterSD>1.0201699252427275E-07</DiameterSD>
            <Orientation>1.672261421884697</Orientation>
         </FiberMeasurement>
      </Measurement>
      <Measurement>
         <ID>117</ID>
         <Type>F</Type>
         <ImageName>Image0001</ImageName>
         <FiberMeasurement>
            <DiameterAverage>2.0254052026806267E-06</DiameterAverage>
            <DiameterSD>1.9096734848488082E-07</DiameterSD>
            <Orientation>2.2016656819312015</Orientation>
         </FiberMeasurement>
      </Measurement>
      <Measurement>
         <ID>118</ID>
         <Type>F</Type>
         <ImageName>Image0001</ImageName>
         <FiberMeasurement>
            <DiameterAverage>1.4341744991809784E-06</DiameterAverage>
            <DiameterSD>8.67008740232405E-08</DiameterSD>
            <Orientation>2.8041249865287341</Orientation>
         </FiberMeasurement>
      </Measurement>
      <Measurement>
         <ID>119</ID>
         <Type>F</Type>
         <ImageName>Image0001</ImageName>
         <FiberMeasurement>
            <DiameterAverage>2.2227399401585311E-06</DiameterAverage>
            <DiameterSD>7.4990395094011792E-08</DiameterSD>
            <Orientation>2.2827659073330895</Orientation>
         </FiberMeasurement>
      </Measurement>
      <Measurement>
         <ID>120</ID>
         <Type>F</Type>
         <ImageName>Image0001</ImageName>
         <FiberMeasurement>
            <DiameterAverage>1.8594103837259062E-06</DiameterAverage>
            <DiameterSD>1.5415559527904178E-07</DiameterSD>
            <Orientation>0.5018070988380503</Orientation>
         </FiberMeasurement>
      </Measurement>
      <Measurement>
         <ID>121</ID>
         <Type>F</Type>
         <ImageName>Image0001</ImageName>
         <FiberMeasurement>
            <DiameterAverage>5.92518625862175E-07</DiameterAverage>
            <DiameterSD>5.862801375414404E-08</DiameterSD>
            <Orientation>2.5320274800444427</Orientation>
         </FiberMeasurement>
      </Measurement>
      <Measurement>
         <ID>123</ID>
         <Type>F</Type>
         <ImageName>Image0001</ImageName>
         <FiberMeasurement>
            <DiameterAverage>7.5926883363762215E-07</DiameterAverage>
            <DiameterSD>3.0132335036639731E-07</DiameterSD>
            <Orientation>0.71202591345463384</Orientation>
         </FiberMeasurement>
      </Measurement>
      <Measurement>
         <ID>124</ID>
         <Type>F</Type>
         <ImageName>Image0001</ImageName>
         <FiberMeasurement>
            <DiameterAverage>3.3586941001586272E-06</DiameterAverage>
            <DiameterSD>6.8730896043350126E-07</DiameterSD>
            <Orientation>2.5170028658067478</Orientation>
         </FiberMeasurement>
      </Measurement>
      <Measurement>
         <ID>125</ID>
         <Type>F</Type>
         <ImageName>Image0001</ImageName>
         <FiberMeasurement>
            <DiameterAverage>2.447391070613919E-06</DiameterAverage>
            <DiameterSD>2.3800849110289537E-07</DiameterSD>
            <Orientation>0.85356848772700522</Orientation>
         </FiberMeasurement>
      </Measurement>
      <Measurement>
         <ID>126</ID>
         <Type>F</Type>
         <ImageName>Image0001</ImageName>
         <FiberMeasurement>
            <DiameterAverage>1.1756691815510578E-06</DiameterAverage>
            <DiameterSD>1.6947195610362275E-07</DiameterSD>
            <Orientation>1.7123404035875516</Orientation>
         </FiberMeasurement>
      </Measurement>
      <Measurement>
         <ID>127</ID>
         <Type>F</Type>
         <ImageName>Image0001</ImageName>
         <FiberMeasurement>
            <DiameterAverage>1.7119662005631277E-06</DiameterAverage>
            <DiameterSD>3.1674511939397276E-07</DiameterSD>
            <Orientation>1.3989486699687135</Orientation>
         </FiberMeasurement>
      </Measurement>
      <Measurement>
         <ID>128</ID>
         <Type>F</Type>
         <ImageName>Image0001</ImageName>
         <FiberMeasurement>
            <DiameterAverage>7.1329286782126967E-07</DiameterAverage>
            <DiameterSD>1.765017170113598E-08</DiameterSD>
            <Orientation>1.2521748197593754</Orientation>
         </FiberMeasurement>
      </Measurement>
      <Measurement>
         <ID>129</ID>
         <Type>F</Type>
         <ImageName>Image0001</ImageName>
         <FiberMeasurement>
            <DiameterAverage>1.4245531147035651E-06</DiameterAverage>
            <DiameterSD>5.2157715249029587E-08</DiameterSD>
            <Orientation>1.1410035298928862</Orientation>
         </FiberMeasurement>
      </Measurement>
      <Measurement>
         <ID>130</ID>
         <Type>F</Type>
         <ImageName>Image0001</ImageName>
         <FiberMeasurement>
            <DiameterAverage>2.390874396844168E-06</DiameterAverage>
            <DiameterSD>3.3595369402538017E-07</DiameterSD>
            <Orientation>2.1809533620273074</Orientation>
         </FiberMeasurement>
      </Measurement>
      <Measurement>
         <ID>131</ID>
         <Type>F</Type>
         <ImageName>Image0001</ImageName>
         <FiberMeasurement>
            <DiameterAverage>2.0631239043001687E-06</DiameterAverage>
            <DiameterSD>6.1557643780091156E-08</DiameterSD>
            <Orientation>2.2962914887046804</Orientation>
         </FiberMeasurement>
      </Measurement>
      <Measurement>
         <ID>132</ID>
         <Type>F</Type>
         <ImageName>Image0001</ImageName>
         <FiberMeasurement>
            <DiameterAverage>2.6204534374760157E-06</DiameterAverage>
            <DiameterSD>4.4224099287376039E-08</DiameterSD>
            <Orientation>0.53292326858695671</Orientation>
         </FiberMeasurement>
      </Measurement>
      <Measurement>
         <ID>133</ID>
         <Type>F</Type>
         <ImageName>Image0001</ImageName>
         <FiberMeasurement>
            <DiameterAverage>3.1160731663003371E-06</DiameterAverage>
            <DiameterSD>2.5376640956301113E-07</DiameterSD>
            <Orientation>2.5328919885654244</Orientation>
         </FiberMeasurement>
      </Measurement>
      <Measurement>
         <ID>134</ID>
         <Type>F</Type>
         <ImageName>Image0001</ImageName>
         <FiberMeasurement>
            <DiameterAverage>1.7469441577516106E-06</DiameterAverage>
            <DiameterSD>1.2813390320780283E-07</DiameterSD>
            <Orientation>1.7750114824972691</Orientation>
         </FiberMeasurement>
      </Measurement>
      <Measurement>
         <ID>135</ID>
         <Type>F</Type>
         <ImageName>Image0001</ImageName>
         <FiberMeasurement>
            <DiameterAverage>9.86350876865672E-07</DiameterAverage>
            <DiameterSD>7.7892618154112588E-08</DiameterSD>
            <Orientation>1.669101744022873</Orientation>
         </FiberMeasurement>
      </Measurement>
      <Measurement>
         <ID>136</ID>
         <Type>F</Type>
         <ImageName>Image0001</ImageName>
         <FiberMeasurement>
            <DiameterAverage>1.0923933997064977E-06</DiameterAverage>
            <DiameterSD>3.1013118967361911E-08</DiameterSD>
            <Orientation>1.0024823470910735</Orientation>
         </FiberMeasurement>
      </Measurement>
      <Measurement>
         <ID>137</ID>
         <Type>F</Type>
         <ImageName>Image0001</ImageName>
         <FiberMeasurement>
            <DiameterAverage>1.5040607047283688E-06</DiameterAverage>
            <DiameterSD>9.5352730822297673E-08</DiameterSD>
            <Orientation>0.30379723964873534</Orientation>
         </FiberMeasurement>
      </Measurement>
      <Measurement>
         <ID>138</ID>
         <Type>F</Type>
         <ImageName>Image0001</ImageName>
         <FiberMeasurement>
            <DiameterAverage>2.0245290253344785E-06</DiameterAverage>
            <DiameterSD>1.7644300990555394E-07</DiameterSD>
            <Orientation>0.53023885322944064</Orientation>
         </FiberMeasurement>
      </Measurement>
      <Measurement>
         <ID>139</ID>
         <Type>F</Type>
         <ImageName>Image0001</ImageName>
         <FiberMeasurement>
            <DiameterAverage>3.5648238496040617E-06</DiameterAverage>
            <DiameterSD>4.7310417328723683E-07</DiameterSD>
            <Orientation>2.5319410369825346</Orientation>
         </FiberMeasurement>
      </Measurement>
      <Measurement>
         <ID>140</ID>
         <Type>F</Type>
         <ImageName>Image0001</ImageName>
         <FiberMeasurement>
            <DiameterAverage>1.9649390131386173E-06</DiameterAverage>
            <DiameterSD>2.8113186488757815E-07</DiameterSD>
            <Orientation>2.2613794829570009</Orientation>
         </FiberMeasurement>
      </Measurement>
      <Measurement>
         <ID>141</ID>
         <Type>F</Type>
         <ImageName>Image0001</ImageName>
         <FiberMeasurement>
            <DiameterAverage>6.7201429371680328E-07</DiameterAverage>
            <DiameterSD>1.865236104319138E-07</DiameterSD>
            <Orientation>0.91406409845587322</Orientation>
         </FiberMeasurement>
      </Measurement>
      <Measurement>
         <ID>142</ID>
         <Type>F</Type>
         <ImageName>Image0001</ImageName>
         <FiberMeasurement>
            <DiameterAverage>1.7035653937856324E-06</DiameterAverage>
            <DiameterSD>3.2355364204681862E-07</DiameterSD>
            <Orientation>0.82934179838301425</Orientation>
         </FiberMeasurement>
      </Measurement>
      <Measurement>
         <ID>143</ID>
         <Type>F</Type>
         <ImageName>Image0001</ImageName>
         <FiberMeasurement>
            <DiameterAverage>1.6161644478822045E-06</DiameterAverage>
            <DiameterSD>5.474142429473186E-08</DiameterSD>
            <Orientation>0.58952249172352567</Orientation>
         </FiberMeasurement>
      </Measurement>
      <Measurement>
         <ID>144</ID>
         <Type>F</Type>
         <ImageName>Image0001</ImageName>
         <FiberMeasurement>
            <DiameterAverage>1.1737753791483644E-06</DiameterAverage>
            <DiameterSD>2.6212429176054259E-07</DiameterSD>
            <Orientation>2.2599730827677487</Orientation>
         </FiberMeasurement>
      </Measurement>
      <Measurement>
         <ID>145</ID>
         <Type>F</Type>
         <ImageName>Image0001</ImageName>
         <FiberMeasurement>
            <DiameterAverage>1.1269806869072225E-06</DiameterAverage>
            <DiameterSD>5.8285277959149531E-08</DiameterSD>
            <Orientation>3.1162057858908461</Orientation>
         </FiberMeasurement>
      </Measurement>
      <Measurement>
         <ID>146</ID>
         <Type>F</Type>
         <ImageName>Image0001</ImageName>
         <FiberMeasurement>
            <DiameterAverage>1.1874382591240823E-06</DiameterAverage>
            <DiameterSD>3.081120305504953E-08</DiameterSD>
            <Orientation>1.6097288321969767</Orientation>
         </FiberMeasurement>
      </Measurement>
      <Measurement>
         <ID>147</ID>
         <Type>F</Type>
         <ImageName>Image0001</ImageName>
         <FiberMeasurement>
            <DiameterAverage>2.6656354693499709E-06</DiameterAverage>
            <DiameterSD>9.3355699007467992E-07</DiameterSD>
            <Orientation>1.9744782913622423</Orientation>
         </FiberMeasurement>
      </Measurement>
      <Measurement>
         <ID>148</ID>
         <Type>F</Type>
         <ImageName>Image0001</ImageName>
         <FiberMeasurement>
            <DiameterAverage>1.0235984836390778E-06</DiameterAverage>
            <DiameterSD>2.276919451239024E-08</DiameterSD>
            <Orientation>2.3185939216290881</Orientation>
         </FiberMeasurement>
      </Measurement>
      <Measurement>
         <ID>149</ID>
         <Type>F</Type>
         <ImageName>Image0001</ImageName>
         <FiberMeasurement>
            <DiameterAverage>1.8784479503184712E-06</DiameterAverage>
            <DiameterSD>1.1222320286518323E-07</DiameterSD>
            <Orientation>0.69603567250893938</Orientation>
         </FiberMeasurement>
      </Measurement>
      <Measurement>
         <ID>150</ID>
         <Type>F</Type>
         <ImageName>Image0001</ImageName>
         <FiberMeasurement>
            <DiameterAverage>3.0083193716652912E-06</DiameterAverage>
            <DiameterSD>9.41189522799786E-07</DiameterSD>
            <Orientation>2.1125987121271042</Orientation>
         </FiberMeasurement>
      </Measurement>
      <Measurement>
         <ID>151</ID>
         <Type>F</Type>
         <ImageName>Image0001</ImageName>
         <FiberMeasurement>
            <DiameterAverage>1.3502854071610914E-06</DiameterAverage>
            <DiameterSD>6.4370119316857537E-08</DiameterSD>
            <Orientation>1.2324156886445297</Orientation>
         </FiberMeasurement>
      </Measurement>
      <Measurement>
         <ID>152</ID>
         <Type>F</Type>
         <ImageName>Image0001</ImageName>
         <FiberMeasurement>
            <DiameterAverage>1.5114793464390905E-06</DiameterAverage>
            <DiameterSD>6.193325269451105E-08</DiameterSD>
            <Orientation>0.27481209815992</Orientation>
         </FiberMeasurement>
      </Measurement>
      <Measurement>
         <ID>153</ID>
         <Type>F</Type>
         <ImageName>Image0001</ImageName>
         <FiberMeasurement>
            <DiameterAverage>1.4776881754945862E-06</DiameterAverage>
            <DiameterSD>2.7959414038082079E-07</DiameterSD>
            <Orientation>0.90858221426366825</Orientation>
         </FiberMeasurement>
      </Measurement>
      <Measurement>
         <ID>154</ID>
         <Type>F</Type>
         <ImageName>Image0001</ImageName>
         <FiberMeasurement>
            <DiameterAverage>1.221638669422924E-06</DiameterAverage>
            <DiameterSD>1.4705315532160554E-07</DiameterSD>
            <Orientation>1.2347448090249082</Orientation>
         </FiberMeasurement>
      </Measurement>
      <Measurement>
         <ID>155</ID>
         <Type>F</Type>
         <ImageName>Image0001</ImageName>
         <FiberMeasurement>
            <DiameterAverage>2.7252268397599518E-06</DiameterAverage>
            <DiameterSD>5.2670824987933543E-07</DiameterSD>
            <Orientation>1.0280706133822481</Orientation>
         </FiberMeasurement>
      </Measurement>
      <Measurement>
         <ID>156</ID>
         <Type>F</Type>
         <ImageName>Image0001</ImageName>
         <FiberMeasurement>
            <DiameterAverage>8.1445971648045581E-07</DiameterAverage>
            <DiameterSD>3.5408326085173113E-08</DiameterSD>
            <Orientation>2.884433678715614</Orientation>
         </FiberMeasurement>
      </Measurement>
      <Measurement>
         <ID>157</ID>
         <Type>F</Type>
         <ImageName>Image0001</ImageName>
         <FiberMeasurement>
            <DiameterAverage>1.6097705245355603E-06</DiameterAverage>
            <DiameterSD>5.8072607821404308E-08</DiameterSD>
            <Orientation>2.8573620767841637</Orientation>
         </FiberMeasurement>
      </Measurement>
      <Measurement>
         <ID>158</ID>
         <Type>F</Type>
         <ImageName>Image0001</ImageName>
         <FiberMeasurement>
            <DiameterAverage>1.8067596767369E-06</DiameterAverage>
            <DiameterSD>4.8356307046849254E-07</DiameterSD>
            <Orientation>0.91734676894489575</Orientation>
         </FiberMeasurement>
      </Measurement>
      <Measurement>
         <ID>159</ID>
         <Type>F</Type>
         <ImageName>Image0001</ImageName>
         <FiberMeasurement>
            <DiameterAverage>2.2285012128804523E-06</DiameterAverage>
            <DiameterSD>4.4141450928468082E-07</DiameterSD>
            <Orientation>0.48131422308995564</Orientation>
         </FiberMeasurement>
      </Measurement>
      <Measurement>
         <ID>160</ID>
         <Type>F</Type>
         <ImageName>Image0001</ImageName>
         <FiberMeasurement>
            <DiameterAverage>9.54004325855437E-07</DiameterAverage>
            <DiameterSD>2.7715499135456621E-07</DiameterSD>
            <Orientation>0.87352326681893921</Orientation>
         </FiberMeasurement>
      </Measurement>
      <Measurement>
         <ID>161</ID>
         <Type>F</Type>
         <ImageName>Image0001</ImageName>
         <FiberMeasurement>
            <DiameterAverage>1.7107816492874131E-06</DiameterAverage>
            <DiameterSD>3.7191814371846465E-08</DiameterSD>
            <Orientation>1.6045999354867526</Orientation>
         </FiberMeasurement>
      </Measurement>
      <Measurement>
         <ID>162</ID>
         <Type>F</Type>
         <ImageName>Image0001</ImageName>
         <FiberMeasurement>
            <DiameterAverage>1.8956432339966841E-06</DiameterAverage>
            <DiameterSD>3.8359613600951507E-07</DiameterSD>
            <Orientation>1.5154446657027216</Orientation>
         </FiberMeasurement>
      </Measurement>
      <Measurement>
         <ID>163</ID>
         <Type>F</Type>
         <ImageName>Image0001</ImageName>
         <FiberMeasurement>
            <DiameterAverage>1.7155739515743658E-06</DiameterAverage>
            <DiameterSD>2.1741972793257649E-08</DiameterSD>
            <Orientation>2.7927235402694364</Orientation>
         </FiberMeasurement>
      </Measurement>
      <Measurement>
         <ID>164</ID>
         <Type>F</Type>
         <ImageName>Image0001</ImageName>
         <FiberMeasurement>
            <DiameterAverage>2.6704307922825789E-06</DiameterAverage>
            <DiameterSD>8.7070822727481208E-07</DiameterSD>
            <Orientation>2.3217519538358338</Orientation>
         </FiberMeasurement>
      </Measurement>
      <Measurement>
         <ID>165</ID>
         <Type>F</Type>
         <ImageName>Image0001</ImageName>
         <FiberMeasurement>
            <DiameterAverage>2.2207514064346872E-06</DiameterAverage>
            <DiameterSD>4.1385580581657673E-08</DiameterSD>
            <Orientation>0.050123538980552954</Orientation>
         </FiberMeasurement>
      </Measurement>
      <Measurement>
         <ID>166</ID>
         <Type>F</Type>
         <ImageName>Image0001</ImageName>
         <FiberMeasurement>
            <DiameterAverage>1.961431285372868E-06</DiameterAverage>
            <DiameterSD>2.6753635404131232E-07</DiameterSD>
            <Orientation>0.94779814531050766</Orientation>
         </FiberMeasurement>
      </Measurement>
      <Measurement>
         <ID>167</ID>
         <Type>F</Type>
         <ImageName>Image0001</ImageName>
         <FiberMeasurement>
            <DiameterAverage>1.9556899492343817E-06</DiameterAverage>
            <DiameterSD>4.2434789332594568E-07</DiameterSD>
            <Orientation>2.5297629164773849</Orientation>
         </FiberMeasurement>
      </Measurement>
      <Measurement>
         <ID>168</ID>
         <Type>F</Type>
         <ImageName>Image0001</ImageName>
         <FiberMeasurement>
            <DiameterAverage>2.1393116985477079E-06</DiameterAverage>
            <DiameterSD>2.43095820366097E-07</DiameterSD>
            <Orientation>0.26327675084663676</Orientation>
         </FiberMeasurement>
      </Measurement>
      <Measurement>
         <ID>169</ID>
         <Type>F</Type>
         <ImageName>Image0001</ImageName>
         <FiberMeasurement>
            <DiameterAverage>1.2713747474925041E-06</DiameterAverage>
            <DiameterSD>1.5189615747974558E-07</DiameterSD>
            <Orientation>0.899928802512442</Orientation>
         </FiberMeasurement>
      </Measurement>
      <Measurement>
         <ID>170</ID>
         <Type>F</Type>
         <ImageName>Image0001</ImageName>
         <FiberMeasurement>
            <DiameterAverage>1.1556807773765604E-06</DiameterAverage>
            <DiameterSD>5.2444035964640894E-07</DiameterSD>
            <Orientation>0.91240059548593577</Orientation>
         </FiberMeasurement>
      </Measurement>
      <Measurement>
         <ID>171</ID>
         <Type>F</Type>
         <ImageName>Image0001</ImageName>
         <FiberMeasurement>
            <DiameterAverage>1.8344490664325021E-06</DiameterAverage>
            <DiameterSD>4.7343747796543953E-08</DiameterSD>
            <Orientation>1.9828704307576375</Orientation>
         </FiberMeasurement>
      </Measurement>
      <Measurement>
         <ID>172</ID>
         <Type>F</Type>
         <ImageName>Image0001</ImageName>
         <FiberMeasurement>
            <DiameterAverage>1.3946761121655866E-06</DiameterAverage>
            <DiameterSD>4.3771293719125962E-08</DiameterSD>
            <Orientation>0.18357106270100071</Orientation>
         </FiberMeasurement>
      </Measurement>
      <Measurement>
         <ID>173</ID>
         <Type>F</Type>
         <ImageName>Image0001</ImageName>
         <FiberMeasurement>
            <DiameterAverage>2.5808789944938333E-06</DiameterAverage>
            <DiameterSD>6.0405286224773444E-07</DiameterSD>
            <Orientation>1.8923543226617541</Orientation>
         </FiberMeasurement>
      </Measurement>
      <Measurement>
         <ID>174</ID>
         <Type>F</Type>
         <ImageName>Image0001</ImageName>
         <FiberMeasurement>
            <DiameterAverage>1.2855302169553277E-06</DiameterAverage>
            <DiameterSD>3.2866794493449042E-08</DiameterSD>
            <Orientation>0.1846785880953101</Orientation>
         </FiberMeasurement>
      </Measurement>
      <Measurement>
         <ID>176</ID>
         <Type>F</Type>
         <ImageName>Image0001</ImageName>
         <FiberMeasurement>
            <DiameterAverage>1.0475100897654802E-06</DiameterAverage>
            <DiameterSD>9.3812228112564273E-09</DiameterSD>
            <Orientation>2.6792069975393606</Orientation>
         </FiberMeasurement>
      </Measurement>
      <Measurement>
         <ID>177</ID>
         <Type>F</Type>
         <ImageName>Image0001</ImageName>
         <FiberMeasurement>
            <DiameterAverage>1.4320382893678576E-06</DiameterAverage>
            <DiameterSD>1.3066299369962032E-07</DiameterSD>
            <Orientation>1.496275389188817</Orientation>
         </FiberMeasurement>
      </Measurement>
      <Measurement>
         <ID>178</ID>
         <Type>F</Type>
         <ImageName>Image0001</ImageName>
         <FiberMeasurement>
            <DiameterAverage>1.3172590489012909E-06</DiameterAverage>
            <DiameterSD>2.2869936715450824E-08</DiameterSD>
            <Orientation>1.6186979618371327</Orientation>
         </FiberMeasurement>
      </Measurement>
      <Measurement>
         <ID>179</ID>
         <Type>F</Type>
         <ImageName>Image0001</ImageName>
         <FiberMeasurement>
            <DiameterAverage>1.4365961840974813E-06</DiameterAverage>
            <DiameterSD>6.5197320826757448E-08</DiameterSD>
            <Orientation>0.2644922024707117</Orientation>
         </FiberMeasurement>
      </Measurement>
      <Measurement>
         <ID>180</ID>
         <Type>F</Type>
         <ImageName>Image0001</ImageName>
         <FiberMeasurement>
            <DiameterAverage>1.1502224035181797E-06</DiameterAverage>
            <DiameterSD>2.4233769176673546E-08</DiameterSD>
            <Orientation>2.9264246555584768</Orientation>
         </FiberMeasurement>
      </Measurement>
      <Measurement>
         <ID>181</ID>
         <Type>F</Type>
         <ImageName>Image0001</ImageName>
         <FiberMeasurement>
            <DiameterAverage>1.882634222344389E-06</DiameterAverage>
            <DiameterSD>3.8089750521407633E-07</DiameterSD>
            <Orientation>2.9215100569773389</Orientation>
         </FiberMeasurement>
      </Measurement>
      <Measurement>
         <ID>182</ID>
         <Type>F</Type>
         <ImageName>Image0001</ImageName>
         <FiberMeasurement>
            <DiameterAverage>1.2148182463243536E-06</DiameterAverage>
            <DiameterSD>2.8068523675871846E-08</DiameterSD>
            <Orientation>0.76251900844954745</Orientation>
         </FiberMeasurement>
      </Measurement>
      <Measurement>
         <ID>183</ID>
         <Type>F</Type>
         <ImageName>Image0001</ImageName>
         <FiberMeasurement>
            <DiameterAverage>1.0174245890752177E-06</DiameterAverage>
            <DiameterSD>3.0263034187247E-08</DiameterSD>
            <Orientation>0.87777160877714655</Orientation>
         </FiberMeasurement>
      </Measurement>
      <Measurement>
         <ID>184</ID>
         <Type>F</Type>
         <ImageName>Image0001</ImageName>
         <FiberMeasurement>
            <DiameterAverage>1.8381272511757927E-06</DiameterAverage>
            <DiameterSD>1.8643686365767918E-07</DiameterSD>
            <Orientation>2.9626198443796881</Orientation>
         </FiberMeasurement>
      </Measurement>
      <Measurement>
         <ID>185</ID>
         <Type>F</Type>
         <ImageName>Image0001</ImageName>
         <FiberMeasurement>
            <DiameterAverage>2.2164610084544093E-06</DiameterAverage>
            <DiameterSD>6.1564939902669956E-07</DiameterSD>
            <Orientation>0.33293601121670235</Orientation>
         </FiberMeasurement>
      </Measurement>
      <Measurement>
         <ID>186</ID>
         <Type>F</Type>
         <ImageName>Image0001</ImageName>
         <FiberMeasurement>
            <DiameterAverage>1.6571253031670544E-06</DiameterAverage>
            <DiameterSD>2.5034101228224765E-07</DiameterSD>
            <Orientation>0.74222275443081975</Orientation>
         </FiberMeasurement>
      </Measurement>
      <Measurement>
         <ID>187</ID>
         <Type>F</Type>
         <ImageName>Image0001</ImageName>
         <FiberMeasurement>
            <DiameterAverage>2.3825409032439788E-06</DiameterAverage>
            <DiameterSD>1.0802681907417432E-07</DiameterSD>
            <Orientation>2.2296763142458493</Orientation>
         </FiberMeasurement>
      </Measurement>
      <Measurement>
         <ID>188</ID>
         <Type>F</Type>
         <ImageName>Image0001</ImageName>
         <FiberMeasurement>
            <DiameterAverage>2.0401093078340112E-06</DiameterAverage>
            <DiameterSD>4.3340814229069768E-07</DiameterSD>
            <Orientation>1.9126976739219963</Orientation>
         </FiberMeasurement>
      </Measurement>
      <Measurement>
         <ID>189</ID>
         <Type>F</Type>
         <ImageName>Image0001</ImageName>
         <FiberMeasurement>
            <DiameterAverage>1.5271968575207342E-06</DiameterAverage>
            <DiameterSD>2.8910984203361207E-08</DiameterSD>
            <Orientation>1.7660432929093939</Orientation>
         </FiberMeasurement>
      </Measurement>
      <Measurement>
         <ID>190</ID>
         <Type>F</Type>
         <ImageName>Image0001</ImageName>
         <FiberMeasurement>
            <DiameterAverage>2.482225986438277E-06</DiameterAverage>
            <DiameterSD>2.5966738785125778E-07</DiameterSD>
            <Orientation>0.82487602281307848</Orientation>
         </FiberMeasurement>
      </Measurement>
      <Measurement>
         <ID>191</ID>
         <Type>F</Type>
         <ImageName>Image0001</ImageName>
         <FiberMeasurement>
            <DiameterAverage>1.2967993868133646E-06</DiameterAverage>
            <DiameterSD>9.6550996634391719E-08</DiameterSD>
            <Orientation>2.2238226361050581</Orientation>
         </FiberMeasurement>
      </Measurement>
      <Measurement>
         <ID>192</ID>
         <Type>F</Type>
         <ImageName>Image0001</ImageName>
         <FiberMeasurement>
            <DiameterAverage>1.9364546729316633E-06</DiameterAverage>
            <DiameterSD>5.5083608120168341E-07</DiameterSD>
            <Orientation>1.8356790436099961</Orientation>
         </FiberMeasurement>
      </Measurement>
      <Measurement>
         <ID>193</ID>
         <Type>F</Type>
         <ImageName>Image0001</ImageName>
         <FiberMeasurement>
            <DiameterAverage>2.3698634995770973E-06</DiameterAverage>
            <DiameterSD>1.3483742973313886E-06</DiameterSD>
            <Orientation>0.996581030912937</Orientation>
         </FiberMeasurement>
      </Measurement>
      <Measurement>
         <ID>194</ID>
         <Type>F</Type>
         <ImageName>Image0001</ImageName>
         <FiberMeasurement>
            <DiameterAverage>1.8913269493107783E-06</DiameterAverage>
            <DiameterSD>2.0037426299755996E-07</DiameterSD>
            <Orientation>0.671688849256413</Orientation>
         </FiberMeasurement>
      </Measurement>
      <Measurement>
         <ID>195</ID>
         <Type>F</Type>
         <ImageName>Image0001</ImageName>
         <FiberMeasurement>
            <DiameterAverage>1.8307686598913675E-06</DiameterAverage>
            <DiameterSD>6.1562537101496856E-08</DiameterSD>
            <Orientation>2.8213971592626965</Orientation>
         </FiberMeasurement>
      </Measurement>
      <Measurement>
         <ID>196</ID>
         <Type>F</Type>
         <ImageName>Image0001</ImageName>
         <FiberMeasurement>
            <DiameterAverage>2.0210099169428986E-06</DiameterAverage>
            <DiameterSD>3.4610638771404532E-07</DiameterSD>
            <Orientation>1.0615606432093818</Orientation>
         </FiberMeasurement>
      </Measurement>
      <Measurement>
         <ID>197</ID>
         <Type>F</Type>
         <ImageName>Image0001</ImageName>
         <FiberMeasurement>
            <DiameterAverage>1.7491572419831663E-06</DiameterAverage>
            <DiameterSD>6.61154490427238E-08</DiameterSD>
            <Orientation>0.8258411724475706</Orientation>
         </FiberMeasurement>
      </Measurement>
      <Measurement>
         <ID>198</ID>
         <Type>F</Type>
         <ImageName>Image0001</ImageName>
         <FiberMeasurement>
            <DiameterAverage>1.5617536862660799E-06</DiameterAverage>
            <DiameterSD>8.218786137525957E-07</DiameterSD>
            <Orientation>2.5524413427021755</Orientation>
         </FiberMeasurement>
      </Measurement>
      <Measurement>
         <ID>199</ID>
         <Type>F</Type>
         <ImageName>Image0001</ImageName>
         <FiberMeasurement>
            <DiameterAverage>2.5062911675223388E-06</DiameterAverage>
            <DiameterSD>4.52938822209011E-07</DiameterSD>
            <Orientation>1.7015337176055674</Orientation>
         </FiberMeasurement>
      </Measurement>
      <Measurement>
         <ID>200</ID>
         <Type>F</Type>
         <ImageName>Image0001</ImageName>
         <FiberMeasurement>
            <DiameterAverage>1.5795946457716384E-06</DiameterAverage>
            <DiameterSD>5.1074201612166096E-08</DiameterSD>
            <Orientation>0.48342617710431918</Orientation>
         </FiberMeasurement>
      </Measurement>
      <Measurement>
         <ID>201</ID>
         <Type>F</Type>
         <ImageName>Image0001</ImageName>
         <FiberMeasurement>
            <DiameterAverage>1.3966232779712562E-06</DiameterAverage>
            <DiameterSD>3.4879161525504924E-08</DiameterSD>
            <Orientation>0.3780606289948712</Orientation>
         </FiberMeasurement>
      </Measurement>
      <Measurement>
         <ID>202</ID>
         <Type>F</Type>
         <ImageName>Image0001</ImageName>
         <FiberMeasurement>
            <DiameterAverage>1.3380982897235861E-06</DiameterAverage>
            <DiameterSD>2.4588617248027354E-08</DiameterSD>
            <Orientation>0.70587185094790739</Orientation>
         </FiberMeasurement>
      </Measurement>
      <Measurement>
         <ID>203</ID>
         <Type>F</Type>
         <ImageName>Image0001</ImageName>
         <FiberMeasurement>
            <DiameterAverage>1.6046472458177849E-06</DiameterAverage>
            <DiameterSD>8.6680424177264827E-08</DiameterSD>
            <Orientation>0.82425165403121792</Orientation>
         </FiberMeasurement>
      </Measurement>
      <Measurement>
         <ID>204</ID>
         <Type>F</Type>
         <ImageName>Image0001</ImageName>
         <FiberMeasurement>
            <DiameterAverage>1.675195546042092E-06</DiameterAverage>
            <DiameterSD>1.1889747723609539E-07</DiameterSD>
            <Orientation>0.58737223198995026</Orientation>
         </FiberMeasurement>
      </Measurement>
      <Measurement>
         <ID>205</ID>
         <Type>F</Type>
         <ImageName>Image0001</ImageName>
         <FiberMeasurement>
            <DiameterAverage>1.4810843729683608E-06</DiameterAverage>
            <DiameterSD>3.7394782261724791E-08</DiameterSD>
            <Orientation>1.4122970793855398</Orientation>
         </FiberMeasurement>
      </Measurement>
      <Measurement>
         <ID>206</ID>
         <Type>F</Type>
         <ImageName>Image0001</ImageName>
         <FiberMeasurement>
            <DiameterAverage>2.4589742104817558E-06</DiameterAverage>
            <DiameterSD>4.6072759753533281E-07</DiameterSD>
            <Orientation>0.70560524905455568</Orientation>
         </FiberMeasurement>
      </Measurement>
      <Measurement>
         <ID>207</ID>
         <Type>F</Type>
         <ImageName>Image0001</ImageName>
         <FiberMeasurement>
            <DiameterAverage>1.5742415366981669E-06</DiameterAverage>
            <DiameterSD>3.3001716604342876E-08</DiameterSD>
            <Orientation>3.03632229192809</Orientation>
         </FiberMeasurement>
      </Measurement>
      <Measurement>
         <ID>208</ID>
         <Type>F</Type>
         <ImageName>Image0001</ImageName>
         <FiberMeasurement>
            <DiameterAverage>1.1148402781157323E-06</DiameterAverage>
            <DiameterSD>1.2326849429300385E-07</DiameterSD>
            <Orientation>1.4712067861868323</Orientation>
         </FiberMeasurement>
      </Measurement>
      <Measurement>
         <ID>209</ID>
         <Type>F</Type>
         <ImageName>Image0001</ImageName>
         <FiberMeasurement>
            <DiameterAverage>1.5187946110120596E-06</DiameterAverage>
            <DiameterSD>5.3631128403365825E-08</DiameterSD>
            <Orientation>0.84293897269771079</Orientation>
         </FiberMeasurement>
      </Measurement>
      <Measurement>
         <ID>210</ID>
         <Type>F</Type>
         <ImageName>Image0001</ImageName>
         <FiberMeasurement>
            <DiameterAverage>1.6938962643913053E-06</DiameterAverage>
            <DiameterSD>1.0106850712695396E-07</DiameterSD>
            <Orientation>0.60654156105328771</Orientation>
         </FiberMeasurement>
      </Measurement>
      <Measurement>
         <ID>211</ID>
         <Type>F</Type>
         <ImageName>Image0001</ImageName>
         <FiberMeasurement>
            <DiameterAverage>1.5427568484974299E-06</DiameterAverage>
            <DiameterSD>8.3331099329711938E-08</DiameterSD>
            <Orientation>0.35528208536537909</Orientation>
         </FiberMeasurement>
      </Measurement>
      <Measurement>
         <ID>212</ID>
         <Type>F</Type>
         <ImageName>Image0001</ImageName>
         <FiberMeasurement>
            <DiameterAverage>2.3922230565105351E-06</DiameterAverage>
            <DiameterSD>2.7459584462612193E-07</DiameterSD>
            <Orientation>2.3977462135869061</Orientation>
         </FiberMeasurement>
      </Measurement>
      <Measurement>
         <ID>213</ID>
         <Type>F</Type>
         <ImageName>Image0001</ImageName>
         <FiberMeasurement>
            <DiameterAverage>1.2922606205521933E-06</DiameterAverage>
            <DiameterSD>5.5852474672242637E-07</DiameterSD>
            <Orientation>1.6707457290203736</Orientation>
         </FiberMeasurement>
      </Measurement>
      <Measurement>
         <ID>214</ID>
         <Type>F</Type>
         <ImageName>Image0001</ImageName>
         <FiberMeasurement>
            <DiameterAverage>1.9726397374119935E-06</DiameterAverage>
            <DiameterSD>2.2824308929299118E-07</DiameterSD>
            <Orientation>2.6712934308731078</Orientation>
         </FiberMeasurement>
      </Measurement>
      <Measurement>
         <ID>215</ID>
         <Type>F</Type>
         <ImageName>Image0001</ImageName>
         <FiberMeasurement>
            <DiameterAverage>1.22801219050089E-06</DiameterAverage>
            <DiameterSD>4.4036929566525433E-07</DiameterSD>
            <Orientation>0.19155961100907148</Orientation>
         </FiberMeasurement>
      </Measurement>
      <Measurement>
         <ID>216</ID>
         <Type>F</Type>
         <ImageName>Image0001</ImageName>
         <FiberMeasurement>
            <DiameterAverage>2.2285012128804523E-06</DiameterAverage>
            <DiameterSD>4.4141450928468082E-07</DiameterSD>
            <Orientation>0.48131422308995564</Orientation>
         </FiberMeasurement>
      </Measurement>
      <Measurement>
         <ID>217</ID>
         <Type>F</Type>
         <ImageName>Image0001</ImageName>
         <FiberMeasurement>
            <DiameterAverage>1.4179458239383462E-06</DiameterAverage>
            <DiameterSD>8.5554853971584375E-08</DiameterSD>
            <Orientation>1.5594815375792923</Orientation>
         </FiberMeasurement>
      </Measurement>
      <Measurement>
         <ID>218</ID>
         <Type>F</Type>
         <ImageName>Image0001</ImageName>
         <FiberMeasurement>
            <DiameterAverage>2.6246821199991432E-06</DiameterAverage>
            <DiameterSD>7.0939591075321939E-08</DiameterSD>
            <Orientation>1.7444297049676281</Orientation>
         </FiberMeasurement>
      </Measurement>
      <Measurement>
         <ID>219</ID>
         <Type>F</Type>
         <ImageName>Image0001</ImageName>
         <FiberMeasurement>
            <DiameterAverage>1.4391088721703001E-06</DiameterAverage>
            <DiameterSD>2.8174569035805E-08</DiameterSD>
            <Orientation>0.32759890760872584</Orientation>
         </FiberMeasurement>
      </Measurement>
      <Measurement>
         <ID>220</ID>
         <Type>F</Type>
         <ImageName>Image0001</ImageName>
         <FiberMeasurement>
            <DiameterAverage>1.4871964844241667E-06</DiameterAverage>
            <DiameterSD>1.0657402650957841E-07</DiameterSD>
            <Orientation>0.0848598507486102</Orientation>
         </FiberMeasurement>
      </Measurement>
      <Measurement>
         <ID>221</ID>
         <Type>F</Type>
         <ImageName>Image0001</ImageName>
         <FiberMeasurement>
            <DiameterAverage>1.0444936640515041E-06</DiameterAverage>
            <DiameterSD>8.6729151785468475E-08</DiameterSD>
            <Orientation>0.637965747450095</Orientation>
         </FiberMeasurement>
      </Measurement>
      <Measurement>
         <ID>222</ID>
         <Type>F</Type>
         <ImageName>Image0001</ImageName>
         <FiberMeasurement>
            <DiameterAverage>1.656970196516899E-06</DiameterAverage>
            <DiameterSD>9.2738279901606181E-08</DiameterSD>
            <Orientation>2.9458949797646032</Orientation>
         </FiberMeasurement>
      </Measurement>
      <Measurement>
         <ID>223</ID>
         <Type>F</Type>
         <ImageName>Image0001</ImageName>
         <FiberMeasurement>
            <DiameterAverage>8.1867415236561164E-07</DiameterAverage>
            <DiameterSD>1.6769705244141296E-07</DiameterSD>
            <Orientation>1.0462104213946775</Orientation>
         </FiberMeasurement>
      </Measurement>
      <Measurement>
         <ID>224</ID>
         <Type>F</Type>
         <ImageName>Image0001</ImageName>
         <FiberMeasurement>
            <DiameterAverage>2.188646583194454E-06</DiameterAverage>
            <DiameterSD>3.8299263627729196E-07</DiameterSD>
            <Orientation>0.55955394227491906</Orientation>
         </FiberMeasurement>
      </Measurement>
      <Measurement>
         <ID>225</ID>
         <Type>F</Type>
         <ImageName>Image0001</ImageName>
         <FiberMeasurement>
            <DiameterAverage>3.055737559702913E-06</DiameterAverage>
            <DiameterSD>9.95198331124589E-07</DiameterSD>
            <Orientation>0.50885234844995464</Orientation>
         </FiberMeasurement>
      </Measurement>
      <Measurement>
         <ID>226</ID>
         <Type>F</Type>
         <ImageName>Image0001</ImageName>
         <FiberMeasurement>
            <DiameterAverage>1.6726536290093668E-06</DiameterAverage>
            <DiameterSD>3.8848566999471051E-08</DiameterSD>
            <Orientation>2.7141986723841658</Orientation>
         </FiberMeasurement>
      </Measurement>
      <Measurement>
         <ID>227</ID>
         <Type>F</Type>
         <ImageName>Image0001</ImageName>
         <FiberMeasurement>
            <DiameterAverage>1.67440545601299E-06</DiameterAverage>
            <DiameterSD>1.1249294013214509E-07</DiameterSD>
            <Orientation>2.50082245315007</Orientation>
         </FiberMeasurement>
      </Measurement>
      <Measurement>
         <ID>228</ID>
         <Type>F</Type>
         <ImageName>Image0001</ImageName>
         <FiberMeasurement>
            <DiameterAverage>1.6901660697070813E-06</DiameterAverage>
            <DiameterSD>1.7127573058791133E-07</DiameterSD>
            <Orientation>1.0139514584572948</Orientation>
         </FiberMeasurement>
      </Measurement>
      <Measurement>
         <ID>229</ID>
         <Type>F</Type>
         <ImageName>Image0001</ImageName>
         <FiberMeasurement>
            <DiameterAverage>2.0009999224409538E-06</DiameterAverage>
            <DiameterSD>4.0538135919477073E-07</DiameterSD>
            <Orientation>0.90257900769586352</Orientation>
         </FiberMeasurement>
      </Measurement>
      <Measurement>
         <ID>230</ID>
         <Type>F</Type>
         <ImageName>Image0001</ImageName>
         <FiberMeasurement>
            <DiameterAverage>1.7505128377318611E-06</DiameterAverage>
            <DiameterSD>2.1603017251802208E-07</DiameterSD>
            <Orientation>0.90939506724045172</Orientation>
         </FiberMeasurement>
      </Measurement>
      <Measurement>
         <ID>232</ID>
         <Type>F</Type>
         <ImageName>Image0001</ImageName>
         <FiberMeasurement>
            <DiameterAverage>1.2946134313051044E-06</DiameterAverage>
            <DiameterSD>1.9497335691259592E-07</DiameterSD>
            <Orientation>1.4774854422405586</Orientation>
         </FiberMeasurement>
      </Measurement>
      <Measurement>
         <ID>233</ID>
         <Type>F</Type>
         <ImageName>Image0001</ImageName>
         <FiberMeasurement>
            <DiameterAverage>9.53148834945082E-07</DiameterAverage>
            <DiameterSD>7.2516053692291958E-08</DiameterSD>
            <Orientation>2.6418842889562648</Orientation>
         </FiberMeasurement>
      </Measurement>
      <Measurement>
         <ID>234</ID>
         <Type>F</Type>
         <ImageName>Image0001</ImageName>
         <FiberMeasurement>
            <DiameterAverage>1.6682420812299663E-06</DiameterAverage>
            <DiameterSD>1.1715098368803468E-07</DiameterSD>
            <Orientation>0.47636947173508554</Orientation>
         </FiberMeasurement>
      </Measurement>
      <Measurement>
         <ID>235</ID>
         <Type>F</Type>
         <ImageName>Image0001</ImageName>
         <FiberMeasurement>
            <DiameterAverage>1.2640261854185949E-06</DiameterAverage>
            <DiameterSD>2.6232133592269685E-08</DiameterSD>
            <Orientation>1.439551558050495</Orientation>
         </FiberMeasurement>
      </Measurement>
      <Measurement>
         <ID>236</ID>
         <Type>F</Type>
         <ImageName>Image0001</ImageName>
         <FiberMeasurement>
            <DiameterAverage>2.9365466433482145E-06</DiameterAverage>
            <DiameterSD>9.2558162626304865E-07</DiameterSD>
            <Orientation>2.5945657746406132</Orientation>
         </FiberMeasurement>
      </Measurement>
      <Measurement>
         <ID>237</ID>
         <Type>F</Type>
         <ImageName>Image0001</ImageName>
         <FiberMeasurement>
            <DiameterAverage>1.7810779769192645E-06</DiameterAverage>
            <DiameterSD>4.2795229727623024E-08</DiameterSD>
            <Orientation>2.549754378195094</Orientation>
         </FiberMeasurement>
      </Measurement>
      <Measurement>
         <ID>238</ID>
         <Type>F</Type>
         <ImageName>Image0001</ImageName>
         <FiberMeasurement>
            <DiameterAverage>2.1409761410580282E-06</DiameterAverage>
            <DiameterSD>1.8878250503656504E-07</DiameterSD>
            <Orientation>0.83864149642816821</Orientation>
         </FiberMeasurement>
      </Measurement>
      <Measurement>
         <ID>239</ID>
         <Type>F</Type>
         <ImageName>Image0001</ImageName>
         <FiberMeasurement>
            <DiameterAverage>6.0626180105271324E-07</DiameterAverage>
            <DiameterSD>5.20791155522608E-09</DiameterSD>
            <Orientation>1.73284678135888</Orientation>
         </FiberMeasurement>
      </Measurement>
      <Measurement>
         <ID>240</ID>
         <Type>F</Type>
         <ImageName>Image0001</ImageName>
         <FiberMeasurement>
            <DiameterAverage>1.556847578737367E-06</DiameterAverage>
            <DiameterSD>4.6162268065436663E-08</DiameterSD>
            <Orientation>1.7821855685265551</Orientation>
         </FiberMeasurement>
      </Measurement>
      <Measurement>
         <ID>241</ID>
         <Type>F</Type>
         <ImageName>Image0001</ImageName>
         <FiberMeasurement>
            <DiameterAverage>1.5726634159671845E-06</DiameterAverage>
            <DiameterSD>1.2800040589057539E-07</DiameterSD>
            <Orientation>2.5244140050649833</Orientation>
         </FiberMeasurement>
      </Measurement>
      <Measurement>
         <ID>242</ID>
         <Type>F</Type>
         <ImageName>Image0001</ImageName>
         <FiberMeasurement>
            <DiameterAverage>1.2094644389614002E-06</DiameterAverage>
            <DiameterSD>4.30603444028777E-08</DiameterSD>
            <Orientation>0.7995688240688783</Orientation>
         </FiberMeasurement>
      </Measurement>
      <Measurement>
         <ID>243</ID>
         <Type>F</Type>
         <ImageName>Image0001</ImageName>
         <FiberMeasurement>
            <DiameterAverage>1.5512881260285321E-06</DiameterAverage>
            <DiameterSD>1.6138274199012235E-07</DiameterSD>
            <Orientation>1.3346097149720289</Orientation>
         </FiberMeasurement>
      </Measurement>
      <Measurement>
         <ID>244</ID>
         <Type>F</Type>
         <ImageName>Image0001</ImageName>
         <FiberMeasurement>
            <DiameterAverage>1.7236197962186532E-06</DiameterAverage>
            <DiameterSD>2.5527041375478068E-07</DiameterSD>
            <Orientation>0.87002779585623391</Orientation>
         </FiberMeasurement>
      </Measurement>
      <Measurement>
         <ID>245</ID>
         <Type>F</Type>
         <ImageName>Image0001</ImageName>
         <FiberMeasurement>
            <DiameterAverage>1.8081423076877663E-06</DiameterAverage>
            <DiameterSD>1.5238385710050176E-07</DiameterSD>
            <Orientation>2.6211346462688945</Orientation>
         </FiberMeasurement>
      </Measurement>
      <Measurement>
         <ID>246</ID>
         <Type>F</Type>
         <ImageName>Image0001</ImageName>
         <FiberMeasurement>
            <DiameterAverage>1.9038616941858755E-06</DiameterAverage>
            <DiameterSD>1.0970354919997948E-07</DiameterSD>
            <Orientation>2.283695756316793</Orientation>
         </FiberMeasurement>
      </Measurement>
      <Measurement>
         <ID>247</ID>
         <Type>F</Type>
         <ImageName>Image0001</ImageName>
         <FiberMeasurement>
            <DiameterAverage>1.1540069989372107E-06</DiameterAverage>
            <DiameterSD>1.6168822170658715E-07</DiameterSD>
            <Orientation>0.73561095070651539</Orientation>
         </FiberMeasurement>
      </Measurement>
      <Measurement>
         <ID>248</ID>
         <Type>F</Type>
         <ImageName>Image0001</ImageName>
         <FiberMeasurement>
            <DiameterAverage>1.5289352172814075E-06</DiameterAverage>
            <DiameterSD>2.2766497050293533E-07</DiameterSD>
            <Orientation>2.6480397025954137</Orientation>
         </FiberMeasurement>
      </Measurement>
      <Measurement>
         <ID>249</ID>
         <Type>F</Type>
         <ImageName>Image0001</ImageName>
         <FiberMeasurement>
            <DiameterAverage>2.3943537682753093E-06</DiameterAverage>
            <DiameterSD>5.5808535763369757E-07</DiameterSD>
            <Orientation>0.20169378736323659</Orientation>
         </FiberMeasurement>
      </Measurement>
      <Measurement>
         <ID>250</ID>
         <Type>F</Type>
         <ImageName>Image0001</ImageName>
         <FiberMeasurement>
            <DiameterAverage>2.3806285787770793E-06</DiameterAverage>
            <DiameterSD>2.68926346640829E-07</DiameterSD>
            <Orientation>3.0585298047484395</Orientation>
         </FiberMeasurement>
      </Measurement>
      <Measurement>
         <ID>251</ID>
         <Type>F</Type>
         <ImageName>Image0001</ImageName>
         <FiberMeasurement>
            <DiameterAverage>1.3868701067236833E-06</DiameterAverage>
            <DiameterSD>2.7425858823784694E-07</DiameterSD>
            <Orientation>0.40400871933424087</Orientation>
         </FiberMeasurement>
      </Measurement>
      <Measurement>
         <ID>252</ID>
         <Type>F</Type>
         <ImageName>Image0001</ImageName>
         <FiberMeasurement>
            <DiameterAverage>1.518807183315901E-06</DiameterAverage>
            <DiameterSD>7.2791881114111325E-08</DiameterSD>
            <Orientation>0.83528669291005764</Orientation>
         </FiberMeasurement>
      </Measurement>
      <Measurement>
         <ID>253</ID>
         <Type>F</Type>
         <ImageName>Image0001</ImageName>
         <FiberMeasurement>
            <DiameterAverage>1.6671930927724763E-06</DiameterAverage>
            <DiameterSD>6.5518319224891639E-08</DiameterSD>
            <Orientation>0.47434618606309914</Orientation>
         </FiberMeasurement>
      </Measurement>
      <Measurement>
         <ID>254</ID>
         <Type>F</Type>
         <ImageName>Image0001</ImageName>
         <FiberMeasurement>
            <DiameterAverage>3.3958908429747388E-06</DiameterAverage>
            <DiameterSD>5.6375268709312715E-07</DiameterSD>
            <Orientation>3.023413365268794</Orientation>
         </FiberMeasurement>
      </Measurement>
      <Measurement>
         <ID>255</ID>
         <Type>F</Type>
         <ImageName>Image0001</ImageName>
         <FiberMeasurement>
            <DiameterAverage>3.3221354568222142E-06</DiameterAverage>
            <DiameterSD>3.8888143677933844E-07</DiameterSD>
            <Orientation>2.6526819905458341</Orientation>
         </FiberMeasurement>
      </Measurement>
      <Measurement>
         <ID>256</ID>
         <Type>F</Type>
         <ImageName>Image0001</ImageName>
         <FiberMeasurement>
            <DiameterAverage>1.860638681892143E-06</DiameterAverage>
            <DiameterSD>4.0683114835706497E-07</DiameterSD>
            <Orientation>1.62199288291938</Orientation>
         </FiberMeasurement>
      </Measurement>
      <Measurement>
         <ID>257</ID>
         <Type>F</Type>
         <ImageName>Image0001</ImageName>
         <FiberMeasurement>
            <DiameterAverage>1.5075649901410132E-06</DiameterAverage>
            <DiameterSD>4.6078725791080148E-08</DiameterSD>
            <Orientation>2.7939755382980032</Orientation>
         </FiberMeasurement>
      </Measurement>
      <Measurement>
         <ID>258</ID>
         <Type>F</Type>
         <ImageName>Image0001</ImageName>
         <FiberMeasurement>
            <DiameterAverage>2.4084347320717448E-06</DiameterAverage>
            <DiameterSD>2.4655618524767496E-07</DiameterSD>
            <Orientation>2.9517362145588204</Orientation>
         </FiberMeasurement>
      </Measurement>
      <Measurement>
         <ID>259</ID>
         <Type>F</Type>
         <ImageName>Image0001</ImageName>
         <FiberMeasurement>
            <DiameterAverage>5.8295215229407686E-07</DiameterAverage>
            <DiameterSD>1.3917080019552749E-08</DiameterSD>
            <Orientation>0.219530597349738</Orientation>
         </FiberMeasurement>
      </Measurement>
      <Measurement>
         <ID>260</ID>
         <Type>F</Type>
         <ImageName>Image0001</ImageName>
         <FiberMeasurement>
            <DiameterAverage>6.9020716409997373E-07</DiameterAverage>
            <DiameterSD>7.826068406127895E-08</DiameterSD>
            <Orientation>0.065558088629007513</Orientation>
         </FiberMeasurement>
      </Measurement>
      <Measurement>
         <ID>261</ID>
         <Type>F</Type>
         <ImageName>Image0001</ImageName>
         <FiberMeasurement>
            <DiameterAverage>2.1265429885736369E-06</DiameterAverage>
            <DiameterSD>9.4725677524712125E-07</DiameterSD>
            <Orientation>0.19843751674926297</Orientation>
         </FiberMeasurement>
      </Measurement>
      <Measurement>
         <ID>262</ID>
         <Type>F</Type>
         <ImageName>Image0001</ImageName>
         <FiberMeasurement>
            <DiameterAverage>1.3307156457506702E-06</DiameterAverage>
            <DiameterSD>2.8277416195242004E-07</DiameterSD>
            <Orientation>1.2207258670609729</Orientation>
         </FiberMeasurement>
      </Measurement>
      <Measurement>
         <ID>263</ID>
         <Type>F</Type>
         <ImageName>Image0001</ImageName>
         <FiberMeasurement>
            <DiameterAverage>1.8785886305980787E-06</DiameterAverage>
            <DiameterSD>1.692277270024186E-07</DiameterSD>
            <Orientation>1.5842702060450535</Orientation>
         </FiberMeasurement>
      </Measurement>
      <Measurement>
         <ID>264</ID>
         <Type>F</Type>
         <ImageName>Image0001</ImageName>
         <FiberMeasurement>
            <DiameterAverage>1.6816526933505206E-06</DiameterAverage>
            <DiameterSD>8.8892820036208352E-08</DiameterSD>
            <Orientation>0.91458955049847612</Orientation>
         </FiberMeasurement>
      </Measurement>
      <Measurement>
         <ID>265</ID>
         <Type>F</Type>
         <ImageName>Image0001</ImageName>
         <FiberMeasurement>
            <DiameterAverage>1.446565149412436E-06</DiameterAverage>
            <DiameterSD>9.752314047009971E-08</DiameterSD>
            <Orientation>0.80175441613354681</Orientation>
         </FiberMeasurement>
      </Measurement>
      <Measurement>
         <ID>266</ID>
         <Type>F</Type>
         <ImageName>Image0001</ImageName>
         <FiberMeasurement>
            <DiameterAverage>1.5734565710775124E-06</DiameterAverage>
            <DiameterSD>5.397336212996442E-08</DiameterSD>
            <Orientation>2.5097148752402489</Orientation>
         </FiberMeasurement>
      </Measurement>
      <Measurement>
         <ID>267</ID>
         <Type>F</Type>
         <ImageName>Image0001</ImageName>
         <FiberMeasurement>
            <DiameterAverage>1.934511226010959E-06</DiameterAverage>
            <DiameterSD>8.98206144910419E-07</DiameterSD>
            <Orientation>3.1161454030295133</Orientation>
         </FiberMeasurement>
      </Measurement>
      <Measurement>
         <ID>268</ID>
         <Type>F</Type>
         <ImageName>Image0001</ImageName>
         <FiberMeasurement>
            <DiameterAverage>2.3799554225478897E-06</DiameterAverage>
            <DiameterSD>2.4732912529550103E-07</DiameterSD>
            <Orientation>3.0497003131235196</Orientation>
         </FiberMeasurement>
      </Measurement>
      <Measurement>
         <ID>269</ID>
         <Type>F</Type>
         <ImageName>Image0001</ImageName>
         <FiberMeasurement>
            <DiameterAverage>1.6278958644979014E-06</DiameterAverage>
            <DiameterSD>6.5750191974311E-08</DiameterSD>
            <Orientation>1.6255719223882117</Orientation>
         </FiberMeasurement>
      </Measurement>
      <Measurement>
         <ID>270</ID>
         <Type>F</Type>
         <ImageName>Image0001</ImageName>
         <FiberMeasurement>
            <DiameterAverage>1.5146871760386058E-06</DiameterAverage>
            <DiameterSD>6.3164576806543708E-08</DiameterSD>
            <Orientation>1.4591860405993462</Orientation>
         </FiberMeasurement>
      </Measurement>
      <Measurement>
         <ID>271</ID>
         <Type>F</Type>
         <ImageName>Image0001</ImageName>
         <FiberMeasurement>
            <DiameterAverage>1.0980649112353932E-06</DiameterAverage>
            <DiameterSD>5.8534523163290162E-08</DiameterSD>
            <Orientation>1.7419341666421391</Orientation>
         </FiberMeasurement>
      </Measurement>
      <Measurement>
         <ID>272</ID>
         <Type>F</Type>
         <ImageName>Image0001</ImageName>
         <FiberMeasurement>
            <DiameterAverage>1.6981581145351491E-06</DiameterAverage>
            <DiameterSD>2.5708757960309157E-07</DiameterSD>
            <Orientation>0.53700111966033282</Orientation>
         </FiberMeasurement>
      </Measurement>
      <Measurement>
         <ID>274</ID>
         <Type>F</Type>
         <ImageName>Image0001</ImageName>
         <FiberMeasurement>
            <DiameterAverage>1.5248951551260884E-06</DiameterAverage>
            <DiameterSD>1.2683193073547489E-08</DiameterSD>
            <Orientation>0.90174314279261525</Orientation>
         </FiberMeasurement>
      </Measurement>
      <Measurement>
         <ID>275</ID>
         <Type>F</Type>
         <ImageName>Image0001</ImageName>
         <FiberMeasurement>
            <DiameterAverage>1.6129243090695916E-06</DiameterAverage>
            <DiameterSD>3.60893768138582E-07</DiameterSD>
            <Orientation>0.6949231923707746</Orientation>
         </FiberMeasurement>
      </Measurement>
      <Measurement>
         <ID>276</ID>
         <Type>F</Type>
         <ImageName>Image0001</ImageName>
         <FiberMeasurement>
            <DiameterAverage>1.6584895178716702E-06</DiameterAverage>
            <DiameterSD>6.4068012081264161E-08</DiameterSD>
            <Orientation>2.7958927226157133</Orientation>
         </FiberMeasurement>
      </Measurement>
      <Measurement>
         <ID>277</ID>
         <Type>F</Type>
         <ImageName>Image0001</ImageName>
         <FiberMeasurement>
            <DiameterAverage>1.5499050333392269E-06</DiameterAverage>
            <DiameterSD>3.0547579590657095E-07</DiameterSD>
            <Orientation>1.9186269462695738</Orientation>
         </FiberMeasurement>
      </Measurement>
      <Measurement>
         <ID>278</ID>
         <Type>F</Type>
         <ImageName>Image0001</ImageName>
         <FiberMeasurement>
            <DiameterAverage>1.992403162980998E-06</DiameterAverage>
            <DiameterSD>2.7313789839798052E-07</DiameterSD>
            <Orientation>0.65556691488683017</Orientation>
         </FiberMeasurement>
      </Measurement>
      <Measurement>
         <ID>279</ID>
         <Type>F</Type>
         <ImageName>Image0001</ImageName>
         <FiberMeasurement>
            <DiameterAverage>1.6200117846259532E-06</DiameterAverage>
            <DiameterSD>2.0510858172397598E-07</DiameterSD>
            <Orientation>0.93309958430363515</Orientation>
         </FiberMeasurement>
      </Measurement>
      <Measurement>
         <ID>280</ID>
         <Type>F</Type>
         <ImageName>Image0001</ImageName>
         <FiberMeasurement>
            <DiameterAverage>2.2773219930182466E-06</DiameterAverage>
            <DiameterSD>2.1158835246379332E-07</DiameterSD>
            <Orientation>2.6427488120901206</Orientation>
         </FiberMeasurement>
      </Measurement>
      <Measurement>
         <ID>281</ID>
         <Type>F</Type>
         <ImageName>Image0001</ImageName>
         <FiberMeasurement>
            <DiameterAverage>1.2160668825013078E-06</DiameterAverage>
            <DiameterSD>6.8206518665171342E-08</DiameterSD>
            <Orientation>2.0747517281908636</Orientation>
         </FiberMeasurement>
      </Measurement>
      <Measurement>
         <ID>282</ID>
         <Type>F</Type>
         <ImageName>Image0001</ImageName>
         <FiberMeasurement>
            <DiameterAverage>1.0873504862600217E-06</DiameterAverage>
            <DiameterSD>7.3223140713398834E-08</DiameterSD>
            <Orientation>1.487278951191306</Orientation>
         </FiberMeasurement>
      </Measurement>
      <Measurement>
         <ID>283</ID>
         <Type>F</Type>
         <ImageName>Image0001</ImageName>
         <FiberMeasurement>
            <DiameterAverage>1.8331178176578287E-06</DiameterAverage>
            <DiameterSD>9.35485102787702E-08</DiameterSD>
            <Orientation>2.9361862433672266</Orientation>
         </FiberMeasurement>
      </Measurement>
      <Measurement>
         <ID>284</ID>
         <Type>F</Type>
         <ImageName>Image0001</ImageName>
         <FiberMeasurement>
            <DiameterAverage>7.5725755873516671E-07</DiameterAverage>
            <DiameterSD>4.0560993947104572E-08</DiameterSD>
            <Orientation>1.3617149100438017</Orientation>
         </FiberMeasurement>
      </Measurement>
      <Measurement>
         <ID>285</ID>
         <Type>F</Type>
         <ImageName>Image0001</ImageName>
         <FiberMeasurement>
            <DiameterAverage>2.3025688544836822E-06</DiameterAverage>
            <DiameterSD>1.2683750791091694E-07</DiameterSD>
            <Orientation>0.18405930038077262</Orientation>
         </FiberMeasurement>
      </Measurement>
      <Measurement>
         <ID>286</ID>
         <Type>F</Type>
         <ImageName>Image0001</ImageName>
         <FiberMeasurement>
            <DiameterAverage>1.4488658643091E-06</DiameterAverage>
            <DiameterSD>1.3987455480971773E-07</DiameterSD>
            <Orientation>1.6050482317052719</Orientation>
         </FiberMeasurement>
      </Measurement>
      <Measurement>
         <ID>287</ID>
         <Type>F</Type>
         <ImageName>Image0001</ImageName>
         <FiberMeasurement>
            <DiameterAverage>1.1207220201974397E-06</DiameterAverage>
            <DiameterSD>4.7949677063990714E-08</DiameterSD>
            <Orientation>0.75981382298108879</Orientation>
         </FiberMeasurement>
      </Measurement>
      <Measurement>
         <ID>288</ID>
         <Type>F</Type>
         <ImageName>Image0001</ImageName>
         <FiberMeasurement>
            <DiameterAverage>9.4503322708466972E-07</DiameterAverage>
            <DiameterSD>3.3698354707130651E-07</DiameterSD>
            <Orientation>2.3915373662777011</Orientation>
         </FiberMeasurement>
      </Measurement>
      <Measurement>
         <ID>289</ID>
         <Type>F</Type>
         <ImageName>Image0001</ImageName>
         <FiberMeasurement>
            <DiameterAverage>1.566219590422157E-06</DiameterAverage>
            <DiameterSD>2.9036936197525731E-08</DiameterSD>
            <Orientation>2.1840211661367288</Orientation>
         </FiberMeasurement>
      </Measurement>
      <Measurement>
         <ID>290</ID>
         <Type>F</Type>
         <ImageName>Image0001</ImageName>
         <FiberMeasurement>
            <DiameterAverage>2.136048492667421E-06</DiameterAverage>
            <DiameterSD>2.3662436800091331E-07</DiameterSD>
            <Orientation>2.1956254238812232</Orientation>
         </FiberMeasurement>
      </Measurement>
      <Measurement>
         <ID>291</ID>
         <Type>F</Type>
         <ImageName>Image0001</ImageName>
         <FiberMeasurement>
            <DiameterAverage>2.7672848955858441E-06</DiameterAverage>
            <DiameterSD>8.9149568372019058E-07</DiameterSD>
            <Orientation>1.9424015408108497</Orientation>
         </FiberMeasurement>
      </Measurement>
      <Measurement>
         <ID>292</ID>
         <Type>F</Type>
         <ImageName>Image0001</ImageName>
         <FiberMeasurement>
            <DiameterAverage>1.4485008038770156E-06</DiameterAverage>
            <DiameterSD>5.4677270407937388E-08</DiameterSD>
            <Orientation>1.4378681719241844</Orientation>
         </FiberMeasurement>
      </Measurement>
      <Measurement>
         <ID>293</ID>
         <Type>F</Type>
         <ImageName>Image0001</ImageName>
         <FiberMeasurement>
            <DiameterAverage>1.2286694018232409E-06</DiameterAverage>
            <DiameterSD>4.7267788692519317E-08</DiameterSD>
            <Orientation>1.0366734608550312</Orientation>
         </FiberMeasurement>
      </Measurement>
      <Measurement>
         <ID>294</ID>
         <Type>F</Type>
         <ImageName>Image0001</ImageName>
         <FiberMeasurement>
            <DiameterAverage>1.1865288508262697E-06</DiameterAverage>
            <DiameterSD>4.7068123532661875E-08</DiameterSD>
            <Orientation>0.77494190221781789</Orientation>
         </FiberMeasurement>
      </Measurement>
      <Measurement>
         <ID>295</ID>
         <Type>F</Type>
         <ImageName>Image0001</ImageName>
         <FiberMeasurement>
            <DiameterAverage>2.26454187811714E-06</DiameterAverage>
            <DiameterSD>5.4097747587934261E-07</DiameterSD>
            <Orientation>0.39016895649829419</Orientation>
         </FiberMeasurement>
      </Measurement>
      <Measurement>
         <ID>296</ID>
         <Type>F</Type>
         <ImageName>Image0001</ImageName>
         <FiberMeasurement>
            <DiameterAverage>1.9382671314636006E-06</DiameterAverage>
            <DiameterSD>4.0415795268359558E-07</DiameterSD>
            <Orientation>0.13759069052581457</Orientation>
         </FiberMeasurement>
      </Measurement>
      <Measurement>
         <ID>297</ID>
         <Type>F</Type>
         <ImageName>Image0001</ImageName>
         <FiberMeasurement>
            <DiameterAverage>1.9397596800883124E-06</DiameterAverage>
            <DiameterSD>3.3140672791689879E-08</DiameterSD>
            <Orientation>2.2152145127318308</Orientation>
         </FiberMeasurement>
      </Measurement>
      <Measurement>
         <ID>298</ID>
         <Type>F</Type>
         <ImageName>Image0001</ImageName>
         <FiberMeasurement>
            <DiameterAverage>2.1635868939095077E-06</DiameterAverage>
            <DiameterSD>4.2103917214316951E-07</DiameterSD>
            <Orientation>3.0137878685902826</Orientation>
         </FiberMeasurement>
      </Measurement>
      <Measurement>
         <ID>299</ID>
         <Type>F</Type>
         <ImageName>Image0001</ImageName>
         <FiberMeasurement>
            <DiameterAverage>3.3114442661158246E-06</DiameterAverage>
            <DiameterSD>9.9435603488188783E-08</DiameterSD>
            <Orientation>2.6588027225896242</Orientation>
         </FiberMeasurement>
      </Measurement>
      <Measurement>
         <ID>300</ID>
         <Type>F</Type>
         <ImageName>Image0001</ImageName>
         <FiberMeasurement>
            <DiameterAverage>1.5704311135338215E-06</DiameterAverage>
            <DiameterSD>1.0020692507395275E-07</DiameterSD>
            <Orientation>0.94835991284765386</Orientation>
         </FiberMeasurement>
      </Measurement>
      <Measurement>
         <ID>301</ID>
         <Type>F</Type>
         <ImageName>Image0001</ImageName>
         <FiberMeasurement>
            <DiameterAverage>1.7417862884477681E-06</DiameterAverage>
            <DiameterSD>3.6743494083981371E-07</DiameterSD>
            <Orientation>1.9843322012463611</Orientation>
         </FiberMeasurement>
      </Measurement>
      <Measurement>
         <ID>302</ID>
         <Type>F</Type>
         <ImageName>Image0001</ImageName>
         <FiberMeasurement>
            <DiameterAverage>2.1040563760866172E-06</DiameterAverage>
            <DiameterSD>5.207799569443118E-07</DiameterSD>
            <Orientation>1.8478743805444293</Orientation>
         </FiberMeasurement>
      </Measurement>
      <Measurement>
         <ID>303</ID>
         <Type>F</Type>
         <ImageName>Image0001</ImageName>
         <FiberMeasurement>
            <DiameterAverage>1.193429871177058E-06</DiameterAverage>
            <DiameterSD>1.3604725838468333E-07</DiameterSD>
            <Orientation>0.73787243687731974</Orientation>
         </FiberMeasurement>
      </Measurement>
      <Measurement>
         <ID>304</ID>
         <Type>F</Type>
         <ImageName>Image0001</ImageName>
         <FiberMeasurement>
            <DiameterAverage>1.1779218556081247E-06</DiameterAverage>
            <DiameterSD>2.3049844656819269E-08</DiameterSD>
            <Orientation>0.93285695942363833</Orientation>
         </FiberMeasurement>
      </Measurement>
      <Measurement>
         <ID>305</ID>
         <Type>F</Type>
         <ImageName>Image0001</ImageName>
         <FiberMeasurement>
            <DiameterAverage>1.4326000293892441E-06</DiameterAverage>
            <DiameterSD>5.4420181601572409E-08</DiameterSD>
            <Orientation>0.23542425189776528</Orientation>
         </FiberMeasurement>
      </Measurement>
      <Measurement>
         <ID>306</ID>
         <Type>F</Type>
         <ImageName>Image0001</ImageName>
         <FiberMeasurement>
            <DiameterAverage>1.6180956778880259E-06</DiameterAverage>
            <DiameterSD>5.3607845971243638E-08</DiameterSD>
            <Orientation>2.83290888539584</Orientation>
         </FiberMeasurement>
      </Measurement>
      <Measurement>
         <ID>307</ID>
         <Type>F</Type>
         <ImageName>Image0001</ImageName>
         <FiberMeasurement>
            <DiameterAverage>1.6294688954686402E-06</DiameterAverage>
            <DiameterSD>3.3156853822566645E-08</DiameterSD>
            <Orientation>2.0808594176446404</Orientation>
         </FiberMeasurement>
      </Measurement>
      <Measurement>
         <ID>308</ID>
         <Type>F</Type>
         <ImageName>Image0001</ImageName>
         <FiberMeasurement>
            <DiameterAverage>1.9251663696638245E-06</DiameterAverage>
            <DiameterSD>5.3587359904755113E-07</DiameterSD>
            <Orientation>0.64303060493979725</Orientation>
         </FiberMeasurement>
      </Measurement>
      <Measurement>
         <ID>309</ID>
         <Type>F</Type>
         <ImageName>Image0001</ImageName>
         <FiberMeasurement>
            <DiameterAverage>2.6564456055771981E-06</DiameterAverage>
            <DiameterSD>4.61063555746907E-07</DiameterSD>
            <Orientation>2.3272914171169319</Orientation>
         </FiberMeasurement>
      </Measurement>
      <Measurement>
         <ID>310</ID>
         <Type>F</Type>
         <ImageName>Image0001</ImageName>
         <FiberMeasurement>
            <DiameterAverage>1.4279771807007573E-06</DiameterAverage>
            <DiameterSD>9.5729124235026758E-08</DiameterSD>
            <Orientation>0.69927972793434379</Orientation>
         </FiberMeasurement>
      </Measurement>
      <Measurement>
         <ID>311</ID>
         <Type>F</Type>
         <ImageName>Image0001</ImageName>
         <FiberMeasurement>
            <DiameterAverage>1.0722573617087638E-06</DiameterAverage>
            <DiameterSD>4.018001391450474E-08</DiameterSD>
            <Orientation>1.5750888561510388</Orientation>
         </FiberMeasurement>
      </Measurement>
      <Measurement>
         <ID>312</ID>
         <Type>F</Type>
         <ImageName>Image0001</ImageName>
         <FiberMeasurement>
            <DiameterAverage>1.8515628032239723E-06</DiameterAverage>
            <DiameterSD>3.4323449047826166E-07</DiameterSD>
            <Orientation>0.86358253191429057</Orientation>
         </FiberMeasurement>
      </Measurement>
      <Measurement>
         <ID>313</ID>
         <Type>F</Type>
         <ImageName>Image0001</ImageName>
         <FiberMeasurement>
            <DiameterAverage>1.89929402270749E-06</DiameterAverage>
            <DiameterSD>3.5160766948973281E-08</DiameterSD>
            <Orientation>1.7129655847130549</Orientation>
         </FiberMeasurement>
      </Measurement>
      <Measurement>
         <ID>314</ID>
         <Type>F</Type>
         <ImageName>Image0001</ImageName>
         <FiberMeasurement>
            <DiameterAverage>1.4480745390544291E-06</DiameterAverage>
            <DiameterSD>2.4409785166452796E-08</DiameterSD>
            <Orientation>0.41452844212740991</Orientation>
         </FiberMeasurement>
      </Measurement>
      <Measurement>
         <ID>315</ID>
         <Type>F</Type>
         <ImageName>Image0001</ImageName>
         <FiberMeasurement>
            <DiameterAverage>1.6281281217696632E-06</DiameterAverage>
            <DiameterSD>3.6176994946282517E-07</DiameterSD>
            <Orientation>0.61752908539214446</Orientation>
         </FiberMeasurement>
      </Measurement>
      <Measurement>
         <ID>316</ID>
         <Type>F</Type>
         <ImageName>Image0001</ImageName>
         <FiberMeasurement>
            <DiameterAverage>1.6915319105947204E-06</DiameterAverage>
            <DiameterSD>5.9029678614157487E-08</DiameterSD>
            <Orientation>0.42529163189174768</Orientation>
         </FiberMeasurement>
      </Measurement>
      <Measurement>
         <ID>317</ID>
         <Type>F</Type>
         <ImageName>Image0001</ImageName>
         <FiberMeasurement>
            <DiameterAverage>2.2416919574273061E-06</DiameterAverage>
            <DiameterSD>4.1648417465163667E-07</DiameterSD>
            <Orientation>0.35128843685214</Orientation>
         </FiberMeasurement>
      </Measurement>
      <Measurement>
         <ID>318</ID>
         <Type>F</Type>
         <ImageName>Image0001</ImageName>
         <FiberMeasurement>
            <DiameterAverage>1.5088333545635E-06</DiameterAverage>
            <DiameterSD>2.4852187480326535E-07</DiameterSD>
            <Orientation>0.17829051541953986</Orientation>
         </FiberMeasurement>
      </Measurement>
      <Measurement>
         <ID>319</ID>
         <Type>F</Type>
         <ImageName>Image0001</ImageName>
         <FiberMeasurement>
            <DiameterAverage>1.496438141796298E-06</DiameterAverage>
            <DiameterSD>2.4820018181153076E-07</DiameterSD>
            <Orientation>2.5100889323193494</Orientation>
         </FiberMeasurement>
      </Measurement>
      <Measurement>
         <ID>320</ID>
         <Type>F</Type>
         <ImageName>Image0001</ImageName>
         <FiberMeasurement>
            <DiameterAverage>1.6750803313414237E-06</DiameterAverage>
            <DiameterSD>5.5363966446316292E-08</DiameterSD>
            <Orientation>2.409892786511405</Orientation>
         </FiberMeasurement>
      </Measurement>
      <Measurement>
         <ID>321</ID>
         <Type>F</Type>
         <ImageName>Image0001</ImageName>
         <FiberMeasurement>
            <DiameterAverage>1.279520894637185E-06</DiameterAverage>
            <DiameterSD>2.191044496253012E-07</DiameterSD>
            <Orientation>2.1028340213800476</Orientation>
         </FiberMeasurement>
      </Measurement>
      <Measurement>
         <ID>322</ID>
         <Type>F</Type>
         <ImageName>Image0001</ImageName>
         <FiberMeasurement>
            <DiameterAverage>2.038502273963999E-06</DiameterAverage>
            <DiameterSD>4.543470502527112E-08</DiameterSD>
            <Orientation>1.5028577500047944</Orientation>
         </FiberMeasurement>
      </Measurement>
      <Measurement>
         <ID>323</ID>
         <Type>F</Type>
         <ImageName>Image0001</ImageName>
         <FiberMeasurement>
            <DiameterAverage>1.7783094508039274E-06</DiameterAverage>
            <DiameterSD>2.5145620318808954E-07</DiameterSD>
            <Orientation>2.9617736724036794</Orientation>
         </FiberMeasurement>
      </Measurement>
      <Measurement>
         <ID>324</ID>
         <Type>F</Type>
         <ImageName>Image0001</ImageName>
         <FiberMeasurement>
            <DiameterAverage>2.507913576028447E-06</DiameterAverage>
            <DiameterSD>3.2092929645158459E-07</DiameterSD>
            <Orientation>2.2721673400209479</Orientation>
         </FiberMeasurement>
      </Measurement>
      <Measurement>
         <ID>325</ID>
         <Type>F</Type>
         <ImageName>Image0001</ImageName>
         <FiberMeasurement>
            <DiameterAverage>1.0860541910932905E-06</DiameterAverage>
            <DiameterSD>5.30444509486856E-08</DiameterSD>
            <Orientation>2.3029868803151756</Orientation>
         </FiberMeasurement>
      </Measurement>
      <Measurement>
         <ID>326</ID>
         <Type>F</Type>
         <ImageName>Image0001</ImageName>
         <FiberMeasurement>
            <DiameterAverage>3.5097677588075493E-06</DiameterAverage>
            <DiameterSD>8.768807986043843E-07</DiameterSD>
            <Orientation>2.470156004218933</Orientation>
         </FiberMeasurement>
      </Measurement>
      <Measurement>
         <ID>327</ID>
         <Type>F</Type>
         <ImageName>Image0001</ImageName>
         <FiberMeasurement>
            <DiameterAverage>1.7357579562179053E-06</DiameterAverage>
            <DiameterSD>4.0363997478561389E-07</DiameterSD>
            <Orientation>1.3766955303055002</Orientation>
         </FiberMeasurement>
      </Measurement>
      <Measurement>
         <ID>328</ID>
         <Type>F</Type>
         <ImageName>Image0001</ImageName>
         <FiberMeasurement>
            <DiameterAverage>2.3667294205333459E-06</DiameterAverage>
            <DiameterSD>2.5175164036195511E-07</DiameterSD>
            <Orientation>2.2685237954834152</Orientation>
         </FiberMeasurement>
      </Measurement>
      <Measurement>
         <ID>329</ID>
         <Type>F</Type>
         <ImageName>Image0001</ImageName>
         <FiberMeasurement>
            <DiameterAverage>2.3503786506330938E-06</DiameterAverage>
            <DiameterSD>4.9333400056820335E-07</DiameterSD>
            <Orientation>2.3470473050617979</Orientation>
         </FiberMeasurement>
      </Measurement>
      <Measurement>
         <ID>330</ID>
         <Type>F</Type>
         <ImageName>Image0001</ImageName>
         <FiberMeasurement>
            <DiameterAverage>1.4830825166762353E-06</DiameterAverage>
            <DiameterSD>1.2005845073424137E-07</DiameterSD>
            <Orientation>1.0375109214641438</Orientation>
         </FiberMeasurement>
      </Measurement>
      <Measurement>
         <ID>331</ID>
         <Type>F</Type>
         <ImageName>Image0001</ImageName>
         <FiberMeasurement>
            <DiameterAverage>1.7663850972947052E-06</DiameterAverage>
            <DiameterSD>8.8465488155665E-08</DiameterSD>
            <Orientation>0.32320474730210536</Orientation>
         </FiberMeasurement>
      </Measurement>
      <Measurement>
         <ID>333</ID>
         <Type>F</Type>
         <ImageName>Image0001</ImageName>
         <FiberMeasurement>
            <DiameterAverage>1.5505181186842687E-06</DiameterAverage>
            <DiameterSD>9.7912787049195574E-08</DiameterSD>
            <Orientation>2.4495641944534641</Orientation>
         </FiberMeasurement>
      </Measurement>
      <Measurement>
         <ID>334</ID>
         <Type>F</Type>
         <ImageName>Image0001</ImageName>
         <FiberMeasurement>
            <DiameterAverage>2.570555263364688E-06</DiameterAverage>
            <DiameterSD>6.26137981957197E-07</DiameterSD>
            <Orientation>2.32611988737383</Orientation>
         </FiberMeasurement>
      </Measurement>
      <Measurement>
         <ID>335</ID>
         <Type>F</Type>
         <ImageName>Image0001</ImageName>
         <FiberMeasurement>
            <DiameterAverage>1.9515875999764936E-06</DiameterAverage>
            <DiameterSD>1.3020192484160416E-07</DiameterSD>
            <Orientation>2.270150817762763</Orientation>
         </FiberMeasurement>
      </Measurement>
      <Measurement>
         <ID>336</ID>
         <Type>F</Type>
         <ImageName>Image0001</ImageName>
         <FiberMeasurement>
            <DiameterAverage>1.8013029484166171E-06</DiameterAverage>
            <DiameterSD>2.6137988788824559E-07</DiameterSD>
            <Orientation>0.91598129229172576</Orientation>
         </FiberMeasurement>
      </Measurement>
      <Measurement>
         <ID>337</ID>
         <Type>F</Type>
         <ImageName>Image0001</ImageName>
         <FiberMeasurement>
            <DiameterAverage>1.9560725255670394E-06</DiameterAverage>
            <DiameterSD>3.2265042033645719E-07</DiameterSD>
            <Orientation>2.2555621020199088</Orientation>
         </FiberMeasurement>
      </Measurement>
      <Measurement>
         <ID>338</ID>
         <Type>F</Type>
         <ImageName>Image0001</ImageName>
         <FiberMeasurement>
            <DiameterAverage>3.5809957874550513E-06</DiameterAverage>
            <DiameterSD>1.3735470006290106E-07</DiameterSD>
            <Orientation>2.651680517527816</Orientation>
         </FiberMeasurement>
      </Measurement>
      <Measurement>
         <ID>339</ID>
         <Type>F</Type>
         <ImageName>Image0001</ImageName>
         <FiberMeasurement>
            <DiameterAverage>1.6528185158424137E-06</DiameterAverage>
            <DiameterSD>2.1814294270078008E-07</DiameterSD>
            <Orientation>1.5480374631557996</Orientation>
         </FiberMeasurement>
      </Measurement>
      <Measurement>
         <ID>340</ID>
         <Type>F</Type>
         <ImageName>Image0001</ImageName>
         <FiberMeasurement>
            <DiameterAverage>1.4429345182228485E-06</DiameterAverage>
            <DiameterSD>6.9193326004334024E-08</DiameterSD>
            <Orientation>1.6655183116882355</Orientation>
         </FiberMeasurement>
      </Measurement>
      <Measurement>
         <ID>341</ID>
         <Type>F</Type>
         <ImageName>Image0001</ImageName>
         <FiberMeasurement>
            <DiameterAverage>1.7256329095293887E-06</DiameterAverage>
            <DiameterSD>6.4231183338342933E-08</DiameterSD>
            <Orientation>2.7881519964369419</Orientation>
         </FiberMeasurement>
      </Measurement>
      <Measurement>
         <ID>342</ID>
         <Type>F</Type>
         <ImageName>Image0001</ImageName>
         <FiberMeasurement>
            <DiameterAverage>1.1437965612440587E-06</DiameterAverage>
            <DiameterSD>2.5228048462448546E-07</DiameterSD>
            <Orientation>1.6933739120947862</Orientation>
         </FiberMeasurement>
      </Measurement>
      <Measurement>
         <ID>343</ID>
         <Type>F</Type>
         <ImageName>Image0001</ImageName>
         <FiberMeasurement>
            <DiameterAverage>2.6482180149723792E-06</DiameterAverage>
            <DiameterSD>1.2165741476289619E-07</DiameterSD>
            <Orientation>1.6683008652729567</Orientation>
         </FiberMeasurement>
      </Measurement>
      <Measurement>
         <ID>344</ID>
         <Type>F</Type>
         <ImageName>Image0001</ImageName>
         <FiberMeasurement>
            <DiameterAverage>5.6931921204275231E-07</DiameterAverage>
            <DiameterSD>5.4390402656604034E-08</DiameterSD>
            <Orientation>0.11759592081155022</Orientation>
         </FiberMeasurement>
      </Measurement>
      <Measurement>
         <ID>345</ID>
         <Type>F</Type>
         <ImageName>Image0001</ImageName>
         <FiberMeasurement>
            <DiameterAverage>1.2549730026778235E-06</DiameterAverage>
            <DiameterSD>2.90102995338419E-08</DiameterSD>
            <Orientation>0.8236514935521666</Orientation>
         </FiberMeasurement>
      </Measurement>
      <Measurement>
         <ID>346</ID>
         <Type>F</Type>
         <ImageName>Image0001</ImageName>
         <FiberMeasurement>
            <DiameterAverage>1.053932671510342E-06</DiameterAverage>
            <DiameterSD>3.3530721591662782E-08</DiameterSD>
            <Orientation>2.3836956160814884</Orientation>
         </FiberMeasurement>
      </Measurement>
      <Measurement>
         <ID>347</ID>
         <Type>F</Type>
         <ImageName>Image0001</ImageName>
         <FiberMeasurement>
            <DiameterAverage>1.4826383977894305E-06</DiameterAverage>
            <DiameterSD>2.83359285979373E-07</DiameterSD>
            <Orientation>1.6244957623341194</Orientation>
         </FiberMeasurement>
      </Measurement>
      <Measurement>
         <ID>348</ID>
         <Type>F</Type>
         <ImageName>Image0001</ImageName>
         <FiberMeasurement>
            <DiameterAverage>1.9547104602106494E-06</DiameterAverage>
            <DiameterSD>3.4286617624515791E-07</DiameterSD>
            <Orientation>2.3478029579404232</Orientation>
         </FiberMeasurement>
      </Measurement>
      <Measurement>
         <ID>349</ID>
         <Type>F</Type>
         <ImageName>Image0001</ImageName>
         <FiberMeasurement>
            <DiameterAverage>1.2066158964529922E-06</DiameterAverage>
            <DiameterSD>3.3217002992401979E-08</DiameterSD>
            <Orientation>0.85372817504961362</Orientation>
         </FiberMeasurement>
      </Measurement>
      <Measurement>
         <ID>350</ID>
         <Type>F</Type>
         <ImageName>Image0001</ImageName>
         <FiberMeasurement>
            <DiameterAverage>2.693972076517122E-06</DiameterAverage>
            <DiameterSD>8.854706391154771E-08</DiameterSD>
            <Orientation>1.8722284689853328</Orientation>
         </FiberMeasurement>
      </Measurement>
      <Measurement>
         <ID>351</ID>
         <Type>F</Type>
         <ImageName>Image0001</ImageName>
         <FiberMeasurement>
            <DiameterAverage>1.1908455675251453E-06</DiameterAverage>
            <DiameterSD>6.7619188919381722E-08</DiameterSD>
            <Orientation>1.501671242641099</Orientation>
         </FiberMeasurement>
      </Measurement>
      <Measurement>
         <ID>352</ID>
         <Type>F</Type>
         <ImageName>Image0001</ImageName>
         <FiberMeasurement>
            <DiameterAverage>1.6140678737367418E-06</DiameterAverage>
            <DiameterSD>6.7533293608751876E-08</DiameterSD>
            <Orientation>2.7770092516876481</Orientation>
         </FiberMeasurement>
      </Measurement>
      <Measurement>
         <ID>353</ID>
         <Type>F</Type>
         <ImageName>Image0001</ImageName>
         <FiberMeasurement>
            <DiameterAverage>1.0295743909902852E-06</DiameterAverage>
            <DiameterSD>3.3019181196519691E-08</DiameterSD>
            <Orientation>2.3877083610965246</Orientation>
         </FiberMeasurement>
      </Measurement>
      <Measurement>
         <ID>354</ID>
         <Type>F</Type>
         <ImageName>Image0001</ImageName>
         <FiberMeasurement>
            <DiameterAverage>1.5398556888976962E-06</DiameterAverage>
            <DiameterSD>3.5740307256731706E-08</DiameterSD>
            <Orientation>1.5808325271516821</Orientation>
         </FiberMeasurement>
      </Measurement>
      <Measurement>
         <ID>355</ID>
         <Type>F</Type>
         <ImageName>Image0001</ImageName>
         <FiberMeasurement>
            <DiameterAverage>1.0953785341695794E-06</DiameterAverage>
            <DiameterSD>1.961050359211858E-07</DiameterSD>
            <Orientation>1.7614963611920531</Orientation>
         </FiberMeasurement>
      </Measurement>
      <Measurement>
         <ID>356</ID>
         <Type>F</Type>
         <ImageName>Image0001</ImageName>
         <FiberMeasurement>
            <DiameterAverage>2.5314037413366735E-06</DiameterAverage>
            <DiameterSD>2.0021713515041491E-07</DiameterSD>
            <Orientation>0.5671646512636096</Orientation>
         </FiberMeasurement>
      </Measurement>
      <Measurement>
         <ID>357</ID>
         <Type>F</Type>
         <ImageName>Image0001</ImageName>
         <FiberMeasurement>
            <DiameterAverage>1.7565138318761255E-06</DiameterAverage>
            <DiameterSD>1.0008499080879856E-07</DiameterSD>
            <Orientation>0.73947560225615749</Orientation>
         </FiberMeasurement>
      </Measurement>
      <Measurement>
         <ID>358</ID>
         <Type>F</Type>
         <ImageName>Image0001</ImageName>
         <FiberMeasurement>
            <DiameterAverage>2.0000138457974485E-06</DiameterAverage>
            <DiameterSD>9.0500695454600045E-08</DiameterSD>
            <Orientation>2.2623324625966537</Orientation>
         </FiberMeasurement>
      </Measurement>
      <Measurement>
         <ID>359</ID>
         <Type>F</Type>
         <ImageName>Image0001</ImageName>
         <FiberMeasurement>
            <DiameterAverage>2.4902112159277522E-06</DiameterAverage>
            <DiameterSD>5.4113490403585107E-07</DiameterSD>
            <Orientation>2.0097794802640374</Orientation>
         </FiberMeasurement>
      </Measurement>
      <Measurement>
         <ID>360</ID>
         <Type>F</Type>
         <ImageName>Image0001</ImageName>
         <FiberMeasurement>
            <DiameterAverage>1.5999004058704511E-06</DiameterAverage>
            <DiameterSD>6.2965811305026238E-08</DiameterSD>
            <Orientation>2.4686229938116329</Orientation>
         </FiberMeasurement>
      </Measurement>
      <Measurement>
         <ID>361</ID>
         <Type>F</Type>
         <ImageName>Image0001</ImageName>
         <FiberMeasurement>
            <DiameterAverage>1.2854637273572906E-06</DiameterAverage>
            <DiameterSD>5.4727640780025385E-08</DiameterSD>
            <Orientation>0.96086306816209122</Orientation>
         </FiberMeasurement>
      </Measurement>
      <Measurement>
         <ID>362</ID>
         <Type>F</Type>
         <ImageName>Image0001</ImageName>
         <FiberMeasurement>
            <DiameterAverage>1.2138287962673662E-06</DiameterAverage>
            <DiameterSD>4.5191798551254535E-08</DiameterSD>
            <Orientation>1.307962067202296</Orientation>
         </FiberMeasurement>
      </Measurement>
      <Measurement>
         <ID>363</ID>
         <Type>F</Type>
         <ImageName>Image0001</ImageName>
         <FiberMeasurement>
            <DiameterAverage>2.3244015653015621E-06</DiameterAverage>
            <DiameterSD>1.3230520327812347E-07</DiameterSD>
            <Orientation>2.3014626516600578</Orientation>
         </FiberMeasurement>
      </Measurement>
      <Measurement>
         <ID>364</ID>
         <Type>F</Type>
         <ImageName>Image0001</ImageName>
         <FiberMeasurement>
            <DiameterAverage>1.8550979351965733E-06</DiameterAverage>
            <DiameterSD>2.3119291759545279E-07</DiameterSD>
            <Orientation>2.2179386830797805</Orientation>
         </FiberMeasurement>
      </Measurement>
      <Measurement>
         <ID>365</ID>
         <Type>F</Type>
         <ImageName>Image0001</ImageName>
         <FiberMeasurement>
            <DiameterAverage>1.4549105360125441E-06</DiameterAverage>
            <DiameterSD>8.9700539041617983E-08</DiameterSD>
            <Orientation>1.6580045756076853</Orientation>
         </FiberMeasurement>
      </Measurement>
      <Measurement>
         <ID>366</ID>
         <Type>F</Type>
         <ImageName>Image0001</ImageName>
         <FiberMeasurement>
            <DiameterAverage>7.2127379024263956E-07</DiameterAverage>
            <DiameterSD>3.6719137649995409E-08</DiameterSD>
            <Orientation>1.4346172024819774</Orientation>
         </FiberMeasurement>
      </Measurement>
      <Measurement>
         <ID>367</ID>
         <Type>F</Type>
         <ImageName>Image0001</ImageName>
         <FiberMeasurement>
            <DiameterAverage>8.856009289111955E-07</DiameterAverage>
            <DiameterSD>7.2752236631368258E-08</DiameterSD>
            <Orientation>1.339228165344597</Orientation>
         </FiberMeasurement>
      </Measurement>
      <Measurement>
         <ID>368</ID>
         <Type>F</Type>
         <ImageName>Image0001</ImageName>
         <FiberMeasurement>
            <DiameterAverage>1.6021268449433788E-06</DiameterAverage>
            <DiameterSD>3.2956384904375355E-08</DiameterSD>
            <Orientation>2.5515357690280851</Orientation>
         </FiberMeasurement>
      </Measurement>
      <Measurement>
         <ID>369</ID>
         <Type>F</Type>
         <ImageName>Image0001</ImageName>
         <FiberMeasurement>
            <DiameterAverage>4.8280305847625109E-07</DiameterAverage>
            <DiameterSD>1.9800583827942047E-07</DiameterSD>
            <Orientation>2.5690738387204815</Orientation>
         </FiberMeasurement>
      </Measurement>
      <Measurement>
         <ID>370</ID>
         <Type>F</Type>
         <ImageName>Image0001</ImageName>
         <FiberMeasurement>
            <DiameterAverage>1.7689936724347035E-06</DiameterAverage>
            <DiameterSD>9.7724016094752574E-08</DiameterSD>
            <Orientation>1.5738579133969697</Orientation>
         </FiberMeasurement>
      </Measurement>
      <Measurement>
         <ID>371</ID>
         <Type>F</Type>
         <ImageName>Image0001</ImageName>
         <FiberMeasurement>
            <DiameterAverage>1.3079764916299752E-06</DiameterAverage>
            <DiameterSD>3.6495335819433147E-08</DiameterSD>
            <Orientation>0.87070046802509649</Orientation>
         </FiberMeasurement>
      </Measurement>
      <Measurement>
         <ID>372</ID>
         <Type>F</Type>
         <ImageName>Image0001</ImageName>
         <FiberMeasurement>
            <DiameterAverage>1.7521107639202468E-06</DiameterAverage>
            <DiameterSD>8.2484912554594067E-08</DiameterSD>
            <Orientation>2.7437904211350426</Orientation>
         </FiberMeasurement>
      </Measurement>
      <Measurement>
         <ID>373</ID>
         <Type>F</Type>
         <ImageName>Image0001</ImageName>
         <FiberMeasurement>
            <DiameterAverage>1.6962188727413188E-06</DiameterAverage>
            <DiameterSD>2.5600091820220414E-07</DiameterSD>
            <Orientation>2.8863546711039589</Orientation>
         </FiberMeasurement>
      </Measurement>
      <Measurement>
         <ID>374</ID>
         <Type>F</Type>
         <ImageName>Image0001</ImageName>
         <FiberMeasurement>
            <DiameterAverage>2.6132911814265951E-06</DiameterAverage>
            <DiameterSD>2.0642182043138893E-07</DiameterSD>
            <Orientation>1.8862356368425695</Orientation>
         </FiberMeasurement>
      </Measurement>
      <Measurement>
         <ID>375</ID>
         <Type>F</Type>
         <ImageName>Image0001</ImageName>
         <FiberMeasurement>
            <DiameterAverage>1.54143475435935E-06</DiameterAverage>
            <DiameterSD>7.5435420054930366E-08</DiameterSD>
            <Orientation>2.6867315536788983</Orientation>
         </FiberMeasurement>
      </Measurement>
      <Measurement>
         <ID>376</ID>
         <Type>F</Type>
         <ImageName>Image0001</ImageName>
         <FiberMeasurement>
            <DiameterAverage>2.2994132676128524E-06</DiameterAverage>
            <DiameterSD>7.4174471527755589E-07</DiameterSD>
            <Orientation>0.24969107044235508</Orientation>
         </FiberMeasurement>
      </Measurement>
      <Measurement>
         <ID>377</ID>
         <Type>F</Type>
         <ImageName>Image0001</ImageName>
         <FiberMeasurement>
            <DiameterAverage>1.450904510061787E-06</DiameterAverage>
            <DiameterSD>1.3012018510534455E-07</DiameterSD>
            <Orientation>1.6587417420065194</Orientation>
         </FiberMeasurement>
      </Measurement>
      <Measurement>
         <ID>378</ID>
         <Type>F</Type>
         <ImageName>Image0001</ImageName>
         <FiberMeasurement>
            <DiameterAverage>1.5952721162477481E-06</DiameterAverage>
            <DiameterSD>3.1967262820983712E-07</DiameterSD>
            <Orientation>1.0142791476126252</Orientation>
         </FiberMeasurement>
      </Measurement>
      <Measurement>
         <ID>379</ID>
         <Type>F</Type>
         <ImageName>Image0001</ImageName>
         <FiberMeasurement>
            <DiameterAverage>1.5569614647310448E-06</DiameterAverage>
            <DiameterSD>2.8008945091041645E-07</DiameterSD>
            <Orientation>1.6183208851843922</Orientation>
         </FiberMeasurement>
      </Measurement>
      <Measurement>
         <ID>380</ID>
         <Type>F</Type>
         <ImageName>Image0001</ImageName>
         <FiberMeasurement>
            <DiameterAverage>3.4674798205898885E-06</DiameterAverage>
            <DiameterSD>1.2066547802533377E-07</DiameterSD>
            <Orientation>2.7304705069215</Orientation>
         </FiberMeasurement>
      </Measurement>
      <Measurement>
         <ID>381</ID>
         <Type>F</Type>
         <ImageName>Image0001</ImageName>
         <FiberMeasurement>
            <DiameterAverage>1.7944828518584856E-06</DiameterAverage>
            <DiameterSD>1.3187611077223595E-07</DiameterSD>
            <Orientation>2.8411772561845057</Orientation>
         </FiberMeasurement>
      </Measurement>
      <Measurement>
         <ID>382</ID>
         <Type>F</Type>
         <ImageName>Image0001</ImageName>
         <FiberMeasurement>
            <DiameterAverage>2.0365487569414493E-06</DiameterAverage>
            <DiameterSD>8.56277173386485E-07</DiameterSD>
            <Orientation>1.646810843821199</Orientation>
         </FiberMeasurement>
      </Measurement>
      <Measurement>
         <ID>383</ID>
         <Type>F</Type>
         <ImageName>Image0001</ImageName>
         <FiberMeasurement>
            <DiameterAverage>1.4676543554490777E-06</DiameterAverage>
            <DiameterSD>1.0721775578704721E-07</DiameterSD>
            <Orientation>1.6218118592296618</Orientation>
         </FiberMeasurement>
      </Measurement>
      <Measurement>
         <ID>384</ID>
         <Type>F</Type>
         <ImageName>Image0001</ImageName>
         <FiberMeasurement>
            <DiameterAverage>1.6202096643640222E-06</DiameterAverage>
            <DiameterSD>7.5927841121218325E-08</DiameterSD>
            <Orientation>2.0235040395840684</Orientation>
         </FiberMeasurement>
      </Measurement>
      <Measurement>
         <ID>385</ID>
         <Type>F</Type>
         <ImageName>Image0001</ImageName>
         <FiberMeasurement>
            <DiameterAverage>1.1746308871615115E-06</DiameterAverage>
            <DiameterSD>5.3753796765384894E-08</DiameterSD>
            <Orientation>1.050494393424704</Orientation>
         </FiberMeasurement>
      </Measurement>
      <Measurement>
         <ID>386</ID>
         <Type>F</Type>
         <ImageName>Image0001</ImageName>
         <FiberMeasurement>
            <DiameterAverage>3.28733485508639E-06</DiameterAverage>
            <DiameterSD>1.4808997378309765E-06</DiameterSD>
            <Orientation>2.0930716333807</Orientation>
         </FiberMeasurement>
      </Measurement>
      <Measurement>
         <ID>387</ID>
         <Type>F</Type>
         <ImageName>Image0001</ImageName>
         <FiberMeasurement>
            <DiameterAverage>1.2316234845990671E-06</DiameterAverage>
            <DiameterSD>1.04887979180709E-07</DiameterSD>
            <Orientation>0.79564403099299308</Orientation>
         </FiberMeasurement>
      </Measurement>
      <Measurement>
         <ID>388</ID>
         <Type>F</Type>
         <ImageName>Image0001</ImageName>
         <FiberMeasurement>
            <DiameterAverage>6.628254235421548E-07</DiameterAverage>
            <DiameterSD>1.7459380693868323E-08</DiameterSD>
            <Orientation>1.3993120575524594</Orientation>
         </FiberMeasurement>
      </Measurement>
      <Measurement>
         <ID>389</ID>
         <Type>F</Type>
         <ImageName>Image0001</ImageName>
         <FiberMeasurement>
            <DiameterAverage>1.2414501696069214E-06</DiameterAverage>
            <DiameterSD>2.9808931278212889E-08</DiameterSD>
            <Orientation>1.4107269691652224</Orientation>
         </FiberMeasurement>
      </Measurement>
      <Measurement>
         <ID>390</ID>
         <Type>F</Type>
         <ImageName>Image0001</ImageName>
         <FiberMeasurement>
            <DiameterAverage>1.2342641394161613E-06</DiameterAverage>
            <DiameterSD>7.8485267658666075E-08</DiameterSD>
            <Orientation>2.8349260787006534</Orientation>
         </FiberMeasurement>
      </Measurement>
      <Measurement>
         <ID>391</ID>
         <Type>F</Type>
         <ImageName>Image0001</ImageName>
         <FiberMeasurement>
            <DiameterAverage>1.5945430101127825E-06</DiameterAverage>
            <DiameterSD>6.7517646925672541E-08</DiameterSD>
            <Orientation>1.6204767785329119</Orientation>
         </FiberMeasurement>
      </Measurement>
      <Measurement>
         <ID>392</ID>
         <Type>F</Type>
         <ImageName>Image0001</ImageName>
         <FiberMeasurement>
            <DiameterAverage>1.6535598434239617E-06</DiameterAverage>
            <DiameterSD>2.4981099649712824E-07</DiameterSD>
            <Orientation>1.40599115632238</Orientation>
         </FiberMeasurement>
      </Measurement>
      <Measurement>
         <ID>393</ID>
         <Type>F</Type>
         <ImageName>Image0001</ImageName>
         <FiberMeasurement>
            <DiameterAverage>1.5236266476468635E-06</DiameterAverage>
            <DiameterSD>1.3717694962040257E-07</DiameterSD>
            <Orientation>2.7061333117677968</Orientation>
         </FiberMeasurement>
      </Measurement>
      <Measurement>
         <ID>394</ID>
         <Type>F</Type>
         <ImageName>Image0001</ImageName>
         <FiberMeasurement>
            <DiameterAverage>1.6950633930760459E-06</DiameterAverage>
            <DiameterSD>5.132801536072249E-08</DiameterSD>
            <Orientation>2.7840919852081178</Orientation>
         </FiberMeasurement>
      </Measurement>
      <Measurement>
         <ID>395</ID>
         <Type>F</Type>
         <ImageName>Image0001</ImageName>
         <FiberMeasurement>
            <DiameterAverage>1.8176600116863898E-06</DiameterAverage>
            <DiameterSD>1.9065070499792984E-07</DiameterSD>
            <Orientation>2.2452850945499465</Orientation>
         </FiberMeasurement>
      </Measurement>
      <Measurement>
         <ID>396</ID>
         <Type>F</Type>
         <ImageName>Image0001</ImageName>
         <FiberMeasurement>
            <DiameterAverage>2.6071177917106643E-06</DiameterAverage>
            <DiameterSD>6.2008314020973948E-08</DiameterSD>
            <Orientation>2.7977549454733666</Orientation>
         </FiberMeasurement>
      </Measurement>
      <Measurement>
         <ID>397</ID>
         <Type>F</Type>
         <ImageName>Image0001</ImageName>
         <FiberMeasurement>
            <DiameterAverage>1.4016091414954061E-06</DiameterAverage>
            <DiameterSD>4.63483808261694E-08</DiameterSD>
            <Orientation>0.29992866113593658</Orientation>
         </FiberMeasurement>
      </Measurement>
      <Measurement>
         <ID>398</ID>
         <Type>F</Type>
         <ImageName>Image0001</ImageName>
         <FiberMeasurement>
            <DiameterAverage>1.2979454594116173E-06</DiameterAverage>
            <DiameterSD>5.8921222383159165E-08</DiameterSD>
            <Orientation>1.4629370805870858</Orientation>
         </FiberMeasurement>
      </Measurement>
      <Measurement>
         <ID>399</ID>
         <Type>F</Type>
         <ImageName>Image0001</ImageName>
         <FiberMeasurement>
            <DiameterAverage>1.5226771686840543E-06</DiameterAverage>
            <DiameterSD>2.5420200487151093E-07</DiameterSD>
            <Orientation>1.5650658341431658</Orientation>
         </FiberMeasurement>
      </Measurement>
      <Measurement>
         <ID>400</ID>
         <Type>F</Type>
         <ImageName>Image0001</ImageName>
         <FiberMeasurement>
            <DiameterAverage>1.4698615173891961E-06</DiameterAverage>
            <DiameterSD>2.9826417577751839E-08</DiameterSD>
            <Orientation>2.6773948045320624</Orientation>
         </FiberMeasurement>
      </Measurement>
      <Measurement>
         <ID>401</ID>
         <Type>F</Type>
         <ImageName>Image0001</ImageName>
         <FiberMeasurement>
            <DiameterAverage>1.2057904402297073E-06</DiameterAverage>
            <DiameterSD>3.2319211820475544E-08</DiameterSD>
            <Orientation>1.9371009972098827</Orientation>
         </FiberMeasurement>
      </Measurement>
      <Measurement>
         <ID>402</ID>
         <Type>F</Type>
         <ImageName>Image0001</ImageName>
         <FiberMeasurement>
            <DiameterAverage>1.2585229656371677E-06</DiameterAverage>
            <DiameterSD>9.8503513043512744E-08</DiameterSD>
            <Orientation>0.97807233604199928</Orientation>
         </FiberMeasurement>
      </Measurement>
      <Measurement>
         <ID>403</ID>
         <Type>F</Type>
         <ImageName>Image0001</ImageName>
         <FiberMeasurement>
            <DiameterAverage>9.2357650665864471E-07</DiameterAverage>
            <DiameterSD>4.9259201578358118E-07</DiameterSD>
            <Orientation>0.38379017529589154</Orientation>
         </FiberMeasurement>
      </Measurement>
      <Measurement>
         <ID>404</ID>
         <Type>F</Type>
         <ImageName>Image0001</ImageName>
         <FiberMeasurement>
            <DiameterAverage>7.8824131792138389E-07</DiameterAverage>
            <DiameterSD>6.6055385840586377E-08</DiameterSD>
            <Orientation>0.55805429148725783</Orientation>
         </FiberMeasurement>
      </Measurement>
      <Measurement>
         <ID>405</ID>
         <Type>F</Type>
         <ImageName>Image0001</ImageName>
         <FiberMeasurement>
            <DiameterAverage>1.3122814947501577E-06</DiameterAverage>
            <DiameterSD>5.66659845907322E-07</DiameterSD>
            <Orientation>0.89591722535587037</Orientation>
         </FiberMeasurement>
      </Measurement>
      <Measurement>
         <ID>406</ID>
         <Type>F</Type>
         <ImageName>Image0001</ImageName>
         <FiberMeasurement>
            <DiameterAverage>1.221638669422924E-06</DiameterAverage>
            <DiameterSD>1.4705315532160554E-07</DiameterSD>
            <Orientation>1.2347448090249082</Orientation>
         </FiberMeasurement>
      </Measurement>
      <Measurement>
         <ID>407</ID>
         <Type>F</Type>
         <ImageName>Image0001</ImageName>
         <FiberMeasurement>
            <DiameterAverage>1.4608912016711754E-06</DiameterAverage>
            <DiameterSD>2.429687965398414E-07</DiameterSD>
            <Orientation>0.52244651035052558</Orientation>
         </FiberMeasurement>
      </Measurement>
      <Measurement>
         <ID>408</ID>
         <Type>F</Type>
         <ImageName>Image0001</ImageName>
         <FiberMeasurement>
            <DiameterAverage>1.2455395833902396E-06</DiameterAverage>
            <DiameterSD>7.6449699155403368E-08</DiameterSD>
            <Orientation>0.38786723123282341</Orientation>
         </FiberMeasurement>
      </Measurement>
      <Measurement>
         <ID>409</ID>
         <Type>F</Type>
         <ImageName>Image0001</ImageName>
         <FiberMeasurement>
            <DiameterAverage>2.8708748727104165E-06</DiameterAverage>
            <DiameterSD>4.6262287519331383E-07</DiameterSD>
            <Orientation>0.36797360480876534</Orientation>
         </FiberMeasurement>
      </Measurement>
      <Measurement>
         <ID>410</ID>
         <Type>F</Type>
         <ImageName>Image0001</ImageName>
         <FiberMeasurement>
            <DiameterAverage>1.3643967183023655E-06</DiameterAverage>
            <DiameterSD>3.5380645579769105E-08</DiameterSD>
            <Orientation>1.0241442506959795</Orientation>
         </FiberMeasurement>
      </Measurement>
      <Measurement>
         <ID>411</ID>
         <Type>F</Type>
         <ImageName>Image0001</ImageName>
         <FiberMeasurement>
            <DiameterAverage>7.3678917026853864E-07</DiameterAverage>
            <DiameterSD>5.274245952570112E-08</DiameterSD>
            <Orientation>2.2129915087855028</Orientation>
         </FiberMeasurement>
      </Measurement>
      <Measurement>
         <ID>412</ID>
         <Type>F</Type>
         <ImageName>Image0001</ImageName>
         <FiberMeasurement>
            <DiameterAverage>2.2544664347483915E-06</DiameterAverage>
            <DiameterSD>6.4238211599981906E-07</DiameterSD>
            <Orientation>0.98849145516709125</Orientation>
         </FiberMeasurement>
      </Measurement>
      <Measurement>
         <ID>413</ID>
         <Type>F</Type>
         <ImageName>Image0001</ImageName>
         <FiberMeasurement>
            <DiameterAverage>1.2316234845990671E-06</DiameterAverage>
            <DiameterSD>1.04887979180709E-07</DiameterSD>
            <Orientation>0.79564403099299308</Orientation>
         </FiberMeasurement>
      </Measurement>
      <Measurement>
         <ID>414</ID>
         <Type>F</Type>
         <ImageName>Image0001</ImageName>
         <FiberMeasurement>
            <DiameterAverage>2.0035434056077506E-06</DiameterAverage>
            <DiameterSD>1.4381144425788584E-07</DiameterSD>
            <Orientation>2.2141970856129629</Orientation>
         </FiberMeasurement>
      </Measurement>
      <Measurement>
         <ID>415</ID>
         <Type>F</Type>
         <ImageName>Image0001</ImageName>
         <FiberMeasurement>
            <DiameterAverage>2.9665181007692625E-06</DiameterAverage>
            <DiameterSD>4.5398293904652023E-07</DiameterSD>
            <Orientation>2.2443093354532735</Orientation>
         </FiberMeasurement>
      </Measurement>
      <Measurement>
         <ID>416</ID>
         <Type>F</Type>
         <ImageName>Image0001</ImageName>
         <FiberMeasurement>
            <DiameterAverage>1.1691657677166686E-06</DiameterAverage>
            <DiameterSD>1.2204277351798984E-07</DiameterSD>
            <Orientation>0.60456360465765857</Orientation>
         </FiberMeasurement>
      </Measurement>
      <Measurement>
         <ID>417</ID>
         <Type>F</Type>
         <ImageName>Image0001</ImageName>
         <FiberMeasurement>
            <DiameterAverage>1.7058964587487506E-06</DiameterAverage>
            <DiameterSD>2.6317366708491188E-07</DiameterSD>
            <Orientation>2.5252622814003245</Orientation>
         </FiberMeasurement>
      </Measurement>
      <Measurement>
         <ID>418</ID>
         <Type>F</Type>
         <ImageName>Image0001</ImageName>
         <FiberMeasurement>
            <DiameterAverage>7.2753417857119415E-07</DiameterAverage>
            <DiameterSD>7.2630214746969429E-08</DiameterSD>
            <Orientation>2.0039479613445508</Orientation>
         </FiberMeasurement>
      </Measurement>
      <Measurement>
         <ID>419</ID>
         <Type>F</Type>
         <ImageName>Image0001</ImageName>
         <FiberMeasurement>
            <DiameterAverage>4.7992862089305681E-07</DiameterAverage>
            <DiameterSD>2.4374441980671235E-07</DiameterSD>
            <Orientation>2.4416112106187198</Orientation>
         </FiberMeasurement>
      </Measurement>
      <Measurement>
         <ID>420</ID>
         <Type>F</Type>
         <ImageName>Image0001</ImageName>
         <FiberMeasurement>
            <DiameterAverage>1.1556807773765604E-06</DiameterAverage>
            <DiameterSD>5.2444035964640894E-07</DiameterSD>
            <Orientation>0.91240059548593577</Orientation>
         </FiberMeasurement>
      </Measurement>
      <Measurement>
         <ID>421</ID>
         <Type>F</Type>
         <ImageName>Image0001</ImageName>
         <FiberMeasurement>
            <DiameterAverage>2.58005292994717E-06</DiameterAverage>
            <DiameterSD>5.076275180764497E-07</DiameterSD>
            <Orientation>1.031641205333963</Orientation>
         </FiberMeasurement>
      </Measurement>
      <Measurement>
         <ID>422</ID>
         <Type>F</Type>
         <ImageName>Image0001</ImageName>
         <FiberMeasurement>
            <DiameterAverage>9.75395639303376E-07</DiameterAverage>
            <DiameterSD>2.4458183100261618E-08</DiameterSD>
            <Orientation>1.6567459215553286</Orientation>
         </FiberMeasurement>
      </Measurement>
      <Measurement>
         <ID>423</ID>
         <Type>F</Type>
         <ImageName>Image0001</ImageName>
         <FiberMeasurement>
            <DiameterAverage>1.4735682271451514E-06</DiameterAverage>
            <DiameterSD>6.8094758982390173E-08</DiameterSD>
            <Orientation>0.2338175301818361</Orientation>
         </FiberMeasurement>
      </Measurement>
      <Measurement>
         <ID>424</ID>
         <Type>F</Type>
         <ImageName>Image0001</ImageName>
         <FiberMeasurement>
            <DiameterAverage>2.1513288995183303E-06</DiameterAverage>
            <DiameterSD>2.6381467650177311E-07</DiameterSD>
            <Orientation>2.5665268101215455</Orientation>
         </FiberMeasurement>
      </Measurement>
      <Measurement>
         <ID>425</ID>
         <Type>F</Type>
         <ImageName>Image0001</ImageName>
         <FiberMeasurement>
            <DiameterAverage>1.3326168081278441E-06</DiameterAverage>
            <DiameterSD>4.0686241553998187E-07</DiameterSD>
            <Orientation>0.657832605847576</Orientation>
         </FiberMeasurement>
      </Measurement>
      <Measurement>
         <ID>426</ID>
         <Type>F</Type>
         <ImageName>Image0001</ImageName>
         <FiberMeasurement>
            <DiameterAverage>4.7760877025202792E-07</DiameterAverage>
            <DiameterSD>1.2573108498748569E-08</DiameterSD>
            <Orientation>1.1230430658855086</Orientation>
         </FiberMeasurement>
      </Measurement>
      <Measurement>
         <ID>427</ID>
         <Type>F</Type>
         <ImageName>Image0001</ImageName>
         <FiberMeasurement>
            <DiameterAverage>1.3912471829075725E-06</DiameterAverage>
            <DiameterSD>2.1496591892620452E-08</DiameterSD>
            <Orientation>1.2609108171560752</Orientation>
         </FiberMeasurement>
      </Measurement>
      <Measurement>
         <ID>428</ID>
         <Type>F</Type>
         <ImageName>Image0001</ImageName>
         <FiberMeasurement>
            <DiameterAverage>2.4777459243294981E-06</DiameterAverage>
            <DiameterSD>1.3133099445517569E-07</DiameterSD>
            <Orientation>2.8558339243190094</Orientation>
         </FiberMeasurement>
      </Measurement>
      <Measurement>
         <ID>429</ID>
         <Type>F</Type>
         <ImageName>Image0001</ImageName>
         <FiberMeasurement>
            <DiameterAverage>1.39983325054995E-06</DiameterAverage>
            <DiameterSD>1.1495480808970654E-07</DiameterSD>
            <Orientation>0.31433918628921664</Orientation>
         </FiberMeasurement>
      </Measurement>
      <Measurement>
         <ID>430</ID>
         <Type>F</Type>
         <ImageName>Image0001</ImageName>
         <FiberMeasurement>
            <DiameterAverage>1.0957101249806164E-06</DiameterAverage>
            <DiameterSD>1.7002469419208456E-07</DiameterSD>
            <Orientation>2.5452856089867106</Orientation>
         </FiberMeasurement>
      </Measurement>
      <Measurement>
         <ID>431</ID>
         <Type>F</Type>
         <ImageName>Image0001</ImageName>
         <FiberMeasurement>
            <DiameterAverage>1.6829291017105743E-06</DiameterAverage>
            <DiameterSD>1.0701926455517636E-07</DiameterSD>
            <Orientation>2.9220221981513061</Orientation>
         </FiberMeasurement>
      </Measurement>
      <Measurement>
         <ID>432</ID>
         <Type>F</Type>
         <ImageName>Image0001</ImageName>
         <FiberMeasurement>
            <DiameterAverage>1.2381526904201173E-06</DiameterAverage>
            <DiameterSD>2.7294520601989012E-08</DiameterSD>
            <Orientation>1.642173266067271</Orientation>
         </FiberMeasurement>
      </Measurement>
      <Measurement>
         <ID>433</ID>
         <Type>F</Type>
         <ImageName>Image0001</ImageName>
         <FiberMeasurement>
            <DiameterAverage>1.8764425987696369E-06</DiameterAverage>
            <DiameterSD>4.7873715498754712E-08</DiameterSD>
            <Orientation>2.2568781096895449</Orientation>
         </FiberMeasurement>
      </Measurement>
      <Measurement>
         <ID>434</ID>
         <Type>F</Type>
         <ImageName>Image0001</ImageName>
         <FiberMeasurement>
            <DiameterAverage>1.293146196856669E-06</DiameterAverage>
            <DiameterSD>3.2641649934682393E-07</DiameterSD>
            <Orientation>0.74184597870127522</Orientation>
         </FiberMeasurement>
      </Measurement>
      <Measurement>
         <ID>435</ID>
         <Type>F</Type>
         <ImageName>Image0001</ImageName>
         <FiberMeasurement>
            <DiameterAverage>1.8247487111808825E-06</DiameterAverage>
            <DiameterSD>1.106229182024861E-07</DiameterSD>
            <Orientation>0.91483602856776258</Orientation>
         </FiberMeasurement>
      </Measurement>
      <Measurement>
         <ID>436</ID>
         <Type>F</Type>
         <ImageName>Image0001</ImageName>
         <FiberMeasurement>
            <DiameterAverage>2.0843640018176389E-06</DiameterAverage>
            <DiameterSD>8.679959482623398E-08</DiameterSD>
            <Orientation>0.0713655493871915</Orientation>
         </FiberMeasurement>
      </Measurement>
      <Measurement>
         <ID>437</ID>
         <Type>F</Type>
         <ImageName>Image0001</ImageName>
         <FiberMeasurement>
            <DiameterAverage>1.430300551862301E-06</DiameterAverage>
            <DiameterSD>1.2325566543691503E-07</DiameterSD>
            <Orientation>0.91726475613752279</Orientation>
         </FiberMeasurement>
      </Measurement>
      <Measurement>
         <ID>438</ID>
         <Type>F</Type>
         <ImageName>Image0001</ImageName>
         <FiberMeasurement>
            <DiameterAverage>1.2201590904647884E-06</DiameterAverage>
            <DiameterSD>1.0378942507967156E-07</DiameterSD>
            <Orientation>0.67968259359561967</Orientation>
         </FiberMeasurement>
      </Measurement>
      <Measurement>
         <ID>439</ID>
         <Type>F</Type>
         <ImageName>Image0001</ImageName>
         <FiberMeasurement>
            <DiameterAverage>1.6974404140561271E-06</DiameterAverage>
            <DiameterSD>8.8671096508969873E-08</DiameterSD>
            <Orientation>0.48170967405048681</Orientation>
         </FiberMeasurement>
      </Measurement>
      <Measurement>
         <ID>440</ID>
         <Type>F</Type>
         <ImageName>Image0001</ImageName>
         <FiberMeasurement>
            <DiameterAverage>2.0017579989171837E-06</DiameterAverage>
            <DiameterSD>1.3222447867654612E-07</DiameterSD>
            <Orientation>2.1784985170906976</Orientation>
         </FiberMeasurement>
      </Measurement>
      <Measurement>
         <ID>441</ID>
         <Type>F</Type>
         <ImageName>Image0001</ImageName>
         <FiberMeasurement>
            <DiameterAverage>4.7684175667725852E-07</DiameterAverage>
            <DiameterSD>1.49896652229106E-07</DiameterSD>
            <Orientation>2.6183357907120262</Orientation>
         </FiberMeasurement>
      </Measurement>
      <Measurement>
         <ID>442</ID>
         <Type>F</Type>
         <ImageName>Image0001</ImageName>
         <FiberMeasurement>
            <DiameterAverage>2.2319325405112505E-06</DiameterAverage>
            <DiameterSD>2.5459652963199704E-07</DiameterSD>
            <Orientation>2.3342468943593024</Orientation>
         </FiberMeasurement>
      </Measurement>
      <Measurement>
         <ID>443</ID>
         <Type>F</Type>
         <ImageName>Image0001</ImageName>
         <FiberMeasurement>
            <DiameterAverage>1.7843715152070955E-06</DiameterAverage>
            <DiameterSD>3.5983700968713409E-08</DiameterSD>
            <Orientation>0.5162815010001689</Orientation>
         </FiberMeasurement>
      </Measurement>
      <Measurement>
         <ID>444</ID>
         <Type>F</Type>
         <ImageName>Image0001</ImageName>
         <FiberMeasurement>
            <DiameterAverage>2.147223866227485E-06</DiameterAverage>
            <DiameterSD>3.1690084626919785E-07</DiameterSD>
            <Orientation>2.2736471088165398</Orientation>
         </FiberMeasurement>
      </Measurement>
      <Measurement>
         <ID>445</ID>
         <Type>F</Type>
         <ImageName>Image0001</ImageName>
         <FiberMeasurement>
            <DiameterAverage>1.6124455368751464E-06</DiameterAverage>
            <DiameterSD>2.3149548100430168E-07</DiameterSD>
            <Orientation>2.4737231375320219</Orientation>
         </FiberMeasurement>
      </Measurement>
      <Measurement>
         <ID>446</ID>
         <Type>F</Type>
         <ImageName>Image0001</ImageName>
         <FiberMeasurement>
            <DiameterAverage>9.8403191185873624E-07</DiameterAverage>
            <DiameterSD>4.0189965197100964E-07</DiameterSD>
            <Orientation>1.8360393469033118</Orientation>
         </FiberMeasurement>
      </Measurement>
      <Measurement>
         <ID>447</ID>
         <Type>F</Type>
         <ImageName>Image0001</ImageName>
         <FiberMeasurement>
            <DiameterAverage>2.4546054015083644E-06</DiameterAverage>
            <DiameterSD>1.5957015399943928E-06</DiameterSD>
            <Orientation>1.7511581879662914</Orientation>
         </FiberMeasurement>
      </Measurement>
      <Measurement>
         <ID>448</ID>
         <Type>F</Type>
         <ImageName>Image0001</ImageName>
         <FiberMeasurement>
            <DiameterAverage>2.2790369530918275E-06</DiameterAverage>
            <DiameterSD>6.86593853832845E-07</DiameterSD>
            <Orientation>2.7046351974847891</Orientation>
         </FiberMeasurement>
      </Measurement>
      <Measurement>
         <ID>449</ID>
         <Type>F</Type>
         <ImageName>Image0001</ImageName>
         <FiberMeasurement>
            <DiameterAverage>1.0860541910932905E-06</DiameterAverage>
            <DiameterSD>5.30444509486856E-08</DiameterSD>
            <Orientation>2.3029868803151756</Orientation>
         </FiberMeasurement>
      </Measurement>
      <Measurement>
         <ID>450</ID>
         <Type>F</Type>
         <ImageName>Image0001</ImageName>
         <FiberMeasurement>
            <DiameterAverage>6.9890638178809179E-07</DiameterAverage>
            <DiameterSD>2.8607372027896695E-08</DiameterSD>
            <Orientation>1.328025069699321</Orientation>
         </FiberMeasurement>
      </Measurement>
      <Measurement>
         <ID>451</ID>
         <Type>F</Type>
         <ImageName>Image0001</ImageName>
         <FiberMeasurement>
            <DiameterAverage>3.4662030224683776E-06</DiameterAverage>
            <DiameterSD>6.57119790710216E-08</DiameterSD>
            <Orientation>2.5568334315477586</Orientation>
         </FiberMeasurement>
      </Measurement>
      <Measurement>
         <ID>452</ID>
         <Type>F</Type>
         <ImageName>Image0001</ImageName>
         <FiberMeasurement>
            <DiameterAverage>1.22963786052701E-06</DiameterAverage>
            <DiameterSD>4.0914251923735244E-08</DiameterSD>
            <Orientation>1.3782359280080188</Orientation>
         </FiberMeasurement>
      </Measurement>
      <Measurement>
         <ID>453</ID>
         <Type>F</Type>
         <ImageName>Image0001</ImageName>
         <FiberMeasurement>
            <DiameterAverage>1.5046858359156521E-06</DiameterAverage>
            <DiameterSD>4.6942217722181166E-07</DiameterSD>
            <Orientation>0.7611219361080257</Orientation>
         </FiberMeasurement>
      </Measurement>
      <Measurement>
         <ID>454</ID>
         <Type>F</Type>
         <ImageName>Image0001</ImageName>
         <FiberMeasurement>
            <DiameterAverage>1.7949036502177547E-06</DiameterAverage>
            <DiameterSD>3.3715602178419375E-07</DiameterSD>
            <Orientation>0.67550116071581323</Orientation>
         </FiberMeasurement>
      </Measurement>
      <Measurement>
         <ID>455</ID>
         <Type>F</Type>
         <ImageName>Image0001</ImageName>
         <FiberMeasurement>
            <DiameterAverage>6.7201429371680328E-07</DiameterAverage>
            <DiameterSD>1.865236104319138E-07</DiameterSD>
            <Orientation>0.91406409845587322</Orientation>
         </FiberMeasurement>
      </Measurement>
      <Measurement>
         <ID>456</ID>
         <Type>F</Type>
         <ImageName>Image0001</ImageName>
         <FiberMeasurement>
            <DiameterAverage>8.9925894392221278E-07</DiameterAverage>
            <DiameterSD>3.3459263604582561E-08</DiameterSD>
            <Orientation>2.8052804464348657</Orientation>
         </FiberMeasurement>
      </Measurement>
      <Measurement>
         <ID>457</ID>
         <Type>F</Type>
         <ImageName>Image0001</ImageName>
         <FiberMeasurement>
            <DiameterAverage>1.6408204741733893E-06</DiameterAverage>
            <DiameterSD>3.3098909525921794E-07</DiameterSD>
            <Orientation>0.77698763744228294</Orientation>
         </FiberMeasurement>
      </Measurement>
      <Measurement>
         <ID>458</ID>
         <Type>F</Type>
         <ImageName>Image0001</ImageName>
         <FiberMeasurement>
            <DiameterAverage>2.2485890611868508E-06</DiameterAverage>
            <DiameterSD>5.9293804638830756E-07</DiameterSD>
            <Orientation>2.1356946587381778</Orientation>
         </FiberMeasurement>
      </Measurement>
      <Measurement>
         <ID>459</ID>
         <Type>F</Type>
         <ImageName>Image0001</ImageName>
         <FiberMeasurement>
            <DiameterAverage>2.0648977872232762E-06</DiameterAverage>
            <DiameterSD>1.6393245150514124E-07</DiameterSD>
            <Orientation>2.4272024620046557</Orientation>
         </FiberMeasurement>
      </Measurement>
      <Measurement>
         <ID>460</ID>
         <Type>F</Type>
         <ImageName>Image0001</ImageName>
         <FiberMeasurement>
            <DiameterAverage>2.2629274594762478E-06</DiameterAverage>
            <DiameterSD>8.38866688298189E-08</DiameterSD>
            <Orientation>2.2607668218437094</Orientation>
         </FiberMeasurement>
      </Measurement>
      <Measurement>
         <ID>461</ID>
         <Type>F</Type>
         <ImageName>Image0001</ImageName>
         <FiberMeasurement>
            <DiameterAverage>1.1025140777086769E-06</DiameterAverage>
            <DiameterSD>5.169287501806959E-08</DiameterSD>
            <Orientation>0.41429553707011668</Orientation>
         </FiberMeasurement>
      </Measurement>
      <Measurement>
         <ID>462</ID>
         <Type>F</Type>
         <ImageName>Image0001</ImageName>
         <FiberMeasurement>
            <DiameterAverage>2.0609925789617744E-06</DiameterAverage>
            <DiameterSD>2.0087141283287827E-07</DiameterSD>
            <Orientation>2.25103397691797</Orientation>
         </FiberMeasurement>
      </Measurement>
      <Measurement>
         <ID>463</ID>
         <Type>F</Type>
         <ImageName>Image0001</ImageName>
         <FiberMeasurement>
            <DiameterAverage>1.8188263951912641E-06</DiameterAverage>
            <DiameterSD>3.9221742442480431E-07</DiameterSD>
            <Orientation>2.4710798401831298</Orientation>
         </FiberMeasurement>
      </Measurement>
      <Measurement>
         <ID>464</ID>
         <Type>F</Type>
         <ImageName>Image0001</ImageName>
         <FiberMeasurement>
            <DiameterAverage>1.242294269455082E-06</DiameterAverage>
            <DiameterSD>8.93062681109289E-08</DiameterSD>
            <Orientation>1.1812946296685096</Orientation>
         </FiberMeasurement>
      </Measurement>
      <Measurement>
         <ID>465</ID>
         <Type>F</Type>
         <ImageName>Image0001</ImageName>
         <FiberMeasurement>
            <DiameterAverage>1.6981171362795177E-06</DiameterAverage>
            <DiameterSD>1.5154663502939961E-07</DiameterSD>
            <Orientation>1.5537781913057132</Orientation>
         </FiberMeasurement>
      </Measurement>
      <Measurement>
         <ID>466</ID>
         <Type>F</Type>
         <ImageName>Image0001</ImageName>
         <FiberMeasurement>
            <DiameterAverage>1.7355264659008237E-06</DiameterAverage>
            <DiameterSD>2.3899369798696381E-07</DiameterSD>
            <Orientation>0.22374034899498752</Orientation>
         </FiberMeasurement>
      </Measurement>
      <Measurement>
         <ID>467</ID>
         <Type>F</Type>
         <ImageName>Image0001</ImageName>
         <FiberMeasurement>
            <DiameterAverage>1.7940121519945622E-06</DiameterAverage>
            <DiameterSD>3.0310510977561712E-07</DiameterSD>
            <Orientation>2.7528817719943963</Orientation>
         </FiberMeasurement>
      </Measurement>
      <Measurement>
         <ID>468</ID>
         <Type>F</Type>
         <ImageName>Image0001</ImageName>
         <FiberMeasurement>
            <DiameterAverage>1.3299385582508106E-06</DiameterAverage>
            <DiameterSD>1.1779459959827936E-07</DiameterSD>
            <Orientation>2.6245608087484986</Orientation>
         </FiberMeasurement>
      </Measurement>
      <Measurement>
         <ID>469</ID>
         <Type>F</Type>
         <ImageName>Image0001</ImageName>
         <FiberMeasurement>
            <DiameterAverage>1.0284641201355764E-06</DiameterAverage>
            <DiameterSD>2.0972383329922583E-07</DiameterSD>
            <Orientation>1.9485376781952317</Orientation>
         </FiberMeasurement>
      </Measurement>
      <Measurement>
         <ID>470</ID>
         <Type>F</Type>
         <ImageName>Image0001</ImageName>
         <FiberMeasurement>
            <DiameterAverage>1.882371880444053E-06</DiameterAverage>
            <DiameterSD>2.6137336311019469E-07</DiameterSD>
            <Orientation>1.0261563313257613</Orientation>
         </FiberMeasurement>
      </Measurement>
      <Measurement>
         <ID>471</ID>
         <Type>F</Type>
         <ImageName>Image0001</ImageName>
         <FiberMeasurement>
            <DiameterAverage>2.2770495058350274E-06</DiameterAverage>
            <DiameterSD>3.5418118088706516E-07</DiameterSD>
            <Orientation>1.5698191148282576</Orientation>
         </FiberMeasurement>
      </Measurement>
      <Measurement>
         <ID>472</ID>
         <Type>F</Type>
         <ImageName>Image0001</ImageName>
         <FiberMeasurement>
            <DiameterAverage>1.6839045615065477E-06</DiameterAverage>
            <DiameterSD>7.4546644988506062E-08</DiameterSD>
            <Orientation>2.8574122290570148</Orientation>
         </FiberMeasurement>
      </Measurement>
      <Measurement>
         <ID>473</ID>
         <Type>F</Type>
         <ImageName>Image0001</ImageName>
         <FiberMeasurement>
            <DiameterAverage>1.5076314348543973E-06</DiameterAverage>
            <DiameterSD>2.9522669928913888E-08</DiameterSD>
            <Orientation>0.38645453827626147</Orientation>
         </FiberMeasurement>
      </Measurement>
      <Measurement>
         <ID>474</ID>
         <Type>F</Type>
         <ImageName>Image0001</ImageName>
         <FiberMeasurement>
            <DiameterAverage>1.8755071149566954E-06</DiameterAverage>
            <DiameterSD>2.7772369445977116E-07</DiameterSD>
            <Orientation>0.057650393941408584</Orientation>
         </FiberMeasurement>
      </Measurement>
      <Measurement>
         <ID>475</ID>
         <Type>F</Type>
         <ImageName>Image0001</ImageName>
         <FiberMeasurement>
            <DiameterAverage>1.5634747684303782E-06</DiameterAverage>
            <DiameterSD>8.5350390366812361E-08</DiameterSD>
            <Orientation>2.8687959481545655</Orientation>
         </FiberMeasurement>
      </Measurement>
      <Measurement>
         <ID>476</ID>
         <Type>F</Type>
         <ImageName>Image0001</ImageName>
         <FiberMeasurement>
            <DiameterAverage>2.0866910019325245E-06</DiameterAverage>
            <DiameterSD>1.1807325422518237E-07</DiameterSD>
            <Orientation>2.251471053779365</Orientation>
         </FiberMeasurement>
      </Measurement>
      <Measurement>
         <ID>477</ID>
         <Type>F</Type>
         <ImageName>Image0001</ImageName>
         <FiberMeasurement>
            <DiameterAverage>6.935158051899724E-07</DiameterAverage>
            <DiameterSD>1.3551360854105991E-08</DiameterSD>
            <Orientation>0.77693091770884815</Orientation>
         </FiberMeasurement>
      </Measurement>
      <Measurement>
         <ID>478</ID>
         <Type>F</Type>
         <ImageName>Image0001</ImageName>
         <FiberMeasurement>
            <DiameterAverage>1.7978842043421984E-06</DiameterAverage>
            <DiameterSD>4.2343760900396469E-07</DiameterSD>
            <Orientation>2.4421941213029665</Orientation>
         </FiberMeasurement>
      </Measurement>
      <Measurement>
         <ID>479</ID>
         <Type>F</Type>
         <ImageName>Image0001</ImageName>
         <FiberMeasurement>
            <DiameterAverage>1.3906006857851412E-06</DiameterAverage>
            <DiameterSD>2.4583389603845966E-07</DiameterSD>
            <Orientation>1.5213200746375784</Orientation>
         </FiberMeasurement>
      </Measurement>
      <Measurement>
         <ID>480</ID>
         <Type>F</Type>
         <ImageName>Image0001</ImageName>
         <FiberMeasurement>
            <DiameterAverage>1.8337070210402049E-06</DiameterAverage>
            <DiameterSD>2.2698588558136374E-07</DiameterSD>
            <Orientation>0.2498363057257541</Orientation>
         </FiberMeasurement>
      </Measurement>
      <Measurement>
         <ID>481</ID>
         <Type>F</Type>
         <ImageName>Image0001</ImageName>
         <FiberMeasurement>
            <DiameterAverage>1.2703614583959656E-06</DiameterAverage>
            <DiameterSD>3.3355248347019647E-08</DiameterSD>
            <Orientation>0.60293525664472947</Orientation>
         </FiberMeasurement>
      </Measurement>
      <Measurement>
         <ID>482</ID>
         <Type>F</Type>
         <ImageName>Image0001</ImageName>
         <FiberMeasurement>
            <DiameterAverage>1.5602054941758342E-06</DiameterAverage>
            <DiameterSD>8.2407637713413526E-08</DiameterSD>
            <Orientation>0.90201273693142181</Orientation>
         </FiberMeasurement>
      </Measurement>
      <Measurement>
         <ID>483</ID>
         <Type>F</Type>
         <ImageName>Image0001</ImageName>
         <FiberMeasurement>
            <DiameterAverage>1.7062192343524101E-06</DiameterAverage>
            <DiameterSD>4.2594069611492395E-07</DiameterSD>
            <Orientation>2.8335060269820174</Orientation>
         </FiberMeasurement>
      </Measurement>
      <Measurement>
         <ID>484</ID>
         <Type>F</Type>
         <ImageName>Image0001</ImageName>
         <FiberMeasurement>
            <DiameterAverage>1.6979848507403739E-06</DiameterAverage>
            <DiameterSD>4.605311155558562E-08</DiameterSD>
            <Orientation>1.5814078082729444</Orientation>
         </FiberMeasurement>
      </Measurement>
      <Measurement>
         <ID>485</ID>
         <Type>F</Type>
         <ImageName>Image0001</ImageName>
         <FiberMeasurement>
            <DiameterAverage>7.7774213619955476E-07</DiameterAverage>
            <DiameterSD>5.4633724507215135E-09</DiameterSD>
            <Orientation>0.23166803749252676</Orientation>
         </FiberMeasurement>
      </Measurement>
      <Measurement>
         <ID>486</ID>
         <Type>F</Type>
         <ImageName>Image0001</ImageName>
         <FiberMeasurement>
            <DiameterAverage>2.172347856497608E-06</DiameterAverage>
            <DiameterSD>4.1446408027789176E-07</DiameterSD>
            <Orientation>0.67977006671077478</Orientation>
         </FiberMeasurement>
      </Measurement>
      <Measurement>
         <ID>487</ID>
         <Type>F</Type>
         <ImageName>Image0001</ImageName>
         <FiberMeasurement>
            <DiameterAverage>1.580543212172469E-06</DiameterAverage>
            <DiameterSD>1.2314865703441769E-07</DiameterSD>
            <Orientation>2.6338814954118597</Orientation>
         </FiberMeasurement>
      </Measurement>
      <Measurement>
         <ID>488</ID>
         <Type>F</Type>
         <ImageName>Image0001</ImageName>
         <FiberMeasurement>
            <DiameterAverage>2.0741648714289668E-06</DiameterAverage>
            <DiameterSD>8.5542595796937129E-08</DiameterSD>
            <Orientation>0.45062965770765151</Orientation>
         </FiberMeasurement>
      </Measurement>
      <Measurement>
         <ID>489</ID>
         <Type>F</Type>
         <ImageName>Image0001</ImageName>
         <FiberMeasurement>
            <DiameterAverage>1.1601154026178E-06</DiameterAverage>
            <DiameterSD>1.222664137270163E-07</DiameterSD>
            <Orientation>2.3184233430780044</Orientation>
         </FiberMeasurement>
      </Measurement>
      <Measurement>
         <ID>490</ID>
         <Type>F</Type>
         <ImageName>Image0001</ImageName>
         <FiberMeasurement>
            <DiameterAverage>1.9298599057405381E-06</DiameterAverage>
            <DiameterSD>4.22974446708769E-07</DiameterSD>
            <Orientation>1.0048857794365813</Orientation>
         </FiberMeasurement>
      </Measurement>
      <Measurement>
         <ID>491</ID>
         <Type>F</Type>
         <ImageName>Image0001</ImageName>
         <FiberMeasurement>
            <DiameterAverage>1.2440040324664215E-06</DiameterAverage>
            <DiameterSD>3.424641569749434E-08</DiameterSD>
            <Orientation>1.4954822209320255</Orientation>
         </FiberMeasurement>
      </Measurement>
      <Measurement>
         <ID>492</ID>
         <Type>F</Type>
         <ImageName>Image0001</ImageName>
         <FiberMeasurement>
            <DiameterAverage>1.1908871170904062E-06</DiameterAverage>
            <DiameterSD>3.6948642709499222E-08</DiameterSD>
            <Orientation>0.81483938528586286</Orientation>
         </FiberMeasurement>
      </Measurement>
      <Measurement>
         <ID>493</ID>
         <Type>F</Type>
         <ImageName>Image0001</ImageName>
         <FiberMeasurement>
            <DiameterAverage>1.7378190234000763E-06</DiameterAverage>
            <DiameterSD>3.6414246244597297E-07</DiameterSD>
            <Orientation>0.75773260495703165</Orientation>
         </FiberMeasurement>
      </Measurement>
      <Measurement>
         <ID>494</ID>
         <Type>F</Type>
         <ImageName>Image0001</ImageName>
         <FiberMeasurement>
            <DiameterAverage>1.261132100103171E-06</DiameterAverage>
            <DiameterSD>1.1518285972653275E-07</DiameterSD>
            <Orientation>1.305292169308073</Orientation>
         </FiberMeasurement>
      </Measurement>
      <Measurement>
         <ID>495</ID>
         <Type>F</Type>
         <ImageName>Image0001</ImageName>
         <FiberMeasurement>
            <DiameterAverage>2.3758164213987437E-06</DiameterAverage>
            <DiameterSD>4.1771362376875626E-07</DiameterSD>
            <Orientation>2.1223136367088586</Orientation>
         </FiberMeasurement>
      </Measurement>
      <Measurement>
         <ID>496</ID>
         <Type>F</Type>
         <ImageName>Image0001</ImageName>
         <FiberMeasurement>
            <DiameterAverage>7.0950659144370765E-07</DiameterAverage>
            <DiameterSD>1.3945520544966052E-08</DiameterSD>
            <Orientation>1.4021505140677095</Orientation>
         </FiberMeasurement>
      </Measurement>
      <Measurement>
         <ID>497</ID>
         <Type>F</Type>
         <ImageName>Image0001</ImageName>
         <FiberMeasurement>
            <DiameterAverage>2.2285012128804523E-06</DiameterAverage>
            <DiameterSD>4.4141450928468082E-07</DiameterSD>
            <Orientation>0.48131422308995564</Orientation>
         </FiberMeasurement>
      </Measurement>
      <Measurement>
         <ID>498</ID>
         <Type>F</Type>
         <ImageName>Image0001</ImageName>
         <FiberMeasurement>
            <DiameterAverage>1.6073264152305762E-06</DiameterAverage>
            <DiameterSD>2.4560593715037987E-07</DiameterSD>
            <Orientation>2.5509426869733249</Orientation>
         </FiberMeasurement>
      </Measurement>
      <Measurement>
         <ID>499</ID>
         <Type>F</Type>
         <ImageName>Image0001</ImageName>
         <FiberMeasurement>
            <DiameterAverage>1.4380793094400453E-06</DiameterAverage>
            <DiameterSD>5.1218813029095767E-08</DiameterSD>
            <Orientation>1.3946108440304987</Orientation>
         </FiberMeasurement>
      </Measurement>
      <Measurement>
         <ID>500</ID>
         <Type>F</Type>
         <ImageName>Image0001</ImageName>
         <FiberMeasurement>
            <DiameterAverage>3.294450058451335E-06</DiameterAverage>
            <DiameterSD>4.0829871321676003E-07</DiameterSD>
            <Orientation>0.98276262908123624</Orientation>
         </FiberMeasurement>
      </Measurement>
      <Measurement>
         <ID>501</ID>
         <Type>F</Type>
         <ImageName>Image0001</ImageName>
         <FiberMeasurement>
            <DiameterAverage>2.1707351515435423E-06</DiameterAverage>
            <DiameterSD>2.84638387948964E-07</DiameterSD>
            <Orientation>0.62733043407481082</Orientation>
         </FiberMeasurement>
      </Measurement>
      <Measurement>
         <ID>502</ID>
         <Type>F</Type>
         <ImageName>Image0001</ImageName>
         <FiberMeasurement>
            <DiameterAverage>2.4032432910048092E-06</DiameterAverage>
            <DiameterSD>3.9044758857011611E-07</DiameterSD>
            <Orientation>2.6638496170458597</Orientation>
         </FiberMeasurement>
      </Measurement>
      <Measurement>
         <ID>503</ID>
         <Type>F</Type>
         <ImageName>Image0001</ImageName>
         <FiberMeasurement>
            <DiameterAverage>1.944661920952221E-06</DiameterAverage>
            <DiameterSD>2.3217266862225016E-07</DiameterSD>
            <Orientation>0.19120223476950321</Orientation>
         </FiberMeasurement>
      </Measurement>
      <Measurement>
         <ID>504</ID>
         <Type>F</Type>
         <ImageName>Image0001</ImageName>
         <FiberMeasurement>
            <DiameterAverage>7.9229952908340162E-07</DiameterAverage>
            <DiameterSD>6.2394309717398041E-08</DiameterSD>
            <Orientation>1.612046247193667</Orientation>
         </FiberMeasurement>
      </Measurement>
      <Measurement>
         <ID>505</ID>
         <Type>F</Type>
         <ImageName>Image0001</ImageName>
         <FiberMeasurement>
            <DiameterAverage>6.9020716409997373E-07</DiameterAverage>
            <DiameterSD>7.826068406127895E-08</DiameterSD>
            <Orientation>0.065558088629007513</Orientation>
         </FiberMeasurement>
      </Measurement>
      <Measurement>
         <ID>506</ID>
         <Type>F</Type>
         <ImageName>Image0001</ImageName>
         <FiberMeasurement>
            <DiameterAverage>2.075853197876767E-06</DiameterAverage>
            <DiameterSD>2.8664373258170847E-07</DiameterSD>
            <Orientation>2.8323740542059519</Orientation>
         </FiberMeasurement>
      </Measurement>
      <Measurement>
         <ID>507</ID>
         <Type>F</Type>
         <ImageName>Image0001</ImageName>
         <FiberMeasurement>
            <DiameterAverage>1.8154929593269518E-06</DiameterAverage>
            <DiameterSD>1.9965946834377918E-07</DiameterSD>
            <Orientation>0.53997957178228861</Orientation>
         </FiberMeasurement>
      </Measurement>
      <Measurement>
         <ID>508</ID>
         <Type>F</Type>
         <ImageName>Image0001</ImageName>
         <FiberMeasurement>
            <DiameterAverage>1.0699424571163502E-06</DiameterAverage>
            <DiameterSD>4.9356984312718793E-07</DiameterSD>
            <Orientation>2.081345700243824</Orientation>
         </FiberMeasurement>
      </Measurement>
      <Measurement>
         <ID>509</ID>
         <Type>F</Type>
         <ImageName>Image0001</ImageName>
         <FiberMeasurement>
            <DiameterAverage>1.4374577410637402E-06</DiameterAverage>
            <DiameterSD>2.0176157463728945E-07</DiameterSD>
            <Orientation>2.8700407459669535</Orientation>
         </FiberMeasurement>
      </Measurement>
      <Measurement>
         <ID>510</ID>
         <Type>F</Type>
         <ImageName>Image0001</ImageName>
         <FiberMeasurement>
            <DiameterAverage>1.2394988150507313E-06</DiameterAverage>
            <DiameterSD>1.42336948783502E-07</DiameterSD>
            <Orientation>0.99458595150050111</Orientation>
         </FiberMeasurement>
      </Measurement>
      <Measurement>
         <ID>511</ID>
         <Type>F</Type>
         <ImageName>Image0001</ImageName>
         <FiberMeasurement>
            <DiameterAverage>1.230484325247619E-06</DiameterAverage>
            <DiameterSD>2.619943596020922E-08</DiameterSD>
            <Orientation>0.662970020831057</Orientation>
         </FiberMeasurement>
      </Measurement>
      <Measurement>
         <ID>512</ID>
         <Type>F</Type>
         <ImageName>Image0001</ImageName>
         <FiberMeasurement>
            <DiameterAverage>1.2468400244450049E-06</DiameterAverage>
            <DiameterSD>1.122558722111133E-07</DiameterSD>
            <Orientation>1.4190926307735117</Orientation>
         </FiberMeasurement>
      </Measurement>
      <Measurement>
         <ID>513</ID>
         <Type>F</Type>
         <ImageName>Image0001</ImageName>
         <FiberMeasurement>
            <DiameterAverage>5.8295215229407686E-07</DiameterAverage>
            <DiameterSD>1.3917080019552749E-08</DiameterSD>
            <Orientation>0.219530597349738</Orientation>
         </FiberMeasurement>
      </Measurement>
      <Measurement>
         <ID>514</ID>
         <Type>F</Type>
         <ImageName>Image0001</ImageName>
         <FiberMeasurement>
            <DiameterAverage>1.1498645967044022E-06</DiameterAverage>
            <DiameterSD>2.720128674842079E-07</DiameterSD>
            <Orientation>1.756737452443603</Orientation>
         </FiberMeasurement>
      </Measurement>
      <Measurement>
         <ID>515</ID>
         <Type>F</Type>
         <ImageName>Image0001</ImageName>
         <FiberMeasurement>
            <DiameterAverage>1.8536173078754748E-06</DiameterAverage>
            <DiameterSD>1.2952909667661778E-07</DiameterSD>
            <Orientation>2.2340487834139067</Orientation>
         </FiberMeasurement>
      </Measurement>
      <Measurement>
         <ID>516</ID>
         <Type>F</Type>
         <ImageName>Image0001</ImageName>
         <FiberMeasurement>
            <DiameterAverage>1.4380793094400453E-06</DiameterAverage>
            <DiameterSD>5.1218813029095767E-08</DiameterSD>
            <Orientation>1.3946108440304987</Orientation>
         </FiberMeasurement>
      </Measurement>
      <Measurement>
         <ID>517</ID>
         <Type>F</Type>
         <ImageName>Image0001</ImageName>
         <FiberMeasurement>
            <DiameterAverage>3.6128898843368386E-06</DiameterAverage>
            <DiameterSD>1.8859272776763361E-06</DiameterSD>
            <Orientation>2.6929875003154713</Orientation>
         </FiberMeasurement>
      </Measurement>
      <Measurement>
         <ID>518</ID>
         <Type>F</Type>
         <ImageName>Image0001</ImageName>
         <FiberMeasurement>
            <DiameterAverage>1.7460080550909874E-06</DiameterAverage>
            <DiameterSD>1.1029421359388472E-07</DiameterSD>
            <Orientation>1.7043263517741802</Orientation>
         </FiberMeasurement>
      </Measurement>
      <Measurement>
         <ID>519</ID>
         <Type>F</Type>
         <ImageName>Image0001</ImageName>
         <FiberMeasurement>
            <DiameterAverage>2.0214774580488867E-06</DiameterAverage>
            <DiameterSD>3.1028267039079267E-07</DiameterSD>
            <Orientation>1.2291919768347315</Orientation>
         </FiberMeasurement>
      </Measurement>
      <Measurement>
         <ID>520</ID>
         <Type>F</Type>
         <ImageName>Image0001</ImageName>
         <FiberMeasurement>
            <DiameterAverage>8.5776880601286653E-07</DiameterAverage>
            <DiameterSD>3.1557835758845211E-08</DiameterSD>
            <Orientation>1.7531478584669116</Orientation>
         </FiberMeasurement>
      </Measurement>
      <Measurement>
         <ID>521</ID>
         <Type>F</Type>
         <ImageName>Image0001</ImageName>
         <FiberMeasurement>
            <DiameterAverage>1.2479048962384158E-06</DiameterAverage>
            <DiameterSD>2.1797304855423623E-08</DiameterSD>
            <Orientation>1.6383405322496187</Orientation>
         </FiberMeasurement>
      </Measurement>
      <Measurement>
         <ID>522</ID>
         <Type>F</Type>
         <ImageName>Image0001</ImageName>
         <FiberMeasurement>
            <DiameterAverage>3.5319098477292253E-06</DiameterAverage>
            <DiameterSD>1.4991233473220124E-07</DiameterSD>
            <Orientation>0.32129942685617324</Orientation>
         </FiberMeasurement>
      </Measurement>
      <Measurement>
         <ID>523</ID>
         <Type>F</Type>
         <ImageName>Image0001</ImageName>
         <FiberMeasurement>
            <DiameterAverage>1.3082407733073224E-06</DiameterAverage>
            <DiameterSD>1.5016113515044624E-07</DiameterSD>
            <Orientation>1.7777631891717949</Orientation>
         </FiberMeasurement>
      </Measurement>
      <Measurement>
         <ID>524</ID>
         <Type>F</Type>
         <ImageName>Image0001</ImageName>
         <FiberMeasurement>
            <DiameterAverage>6.8759343015096666E-07</DiameterAverage>
            <DiameterSD>1.1090884638874325E-07</DiameterSD>
            <Orientation>1.4093703488228682</Orientation>
         </FiberMeasurement>
      </Measurement>
      <Measurement>
         <ID>525</ID>
         <Type>F</Type>
         <ImageName>Image0001</ImageName>
         <FiberMeasurement>
            <DiameterAverage>9.4857000194564053E-07</DiameterAverage>
            <DiameterSD>2.12350211041667E-08</DiameterSD>
            <Orientation>0.85715080936689958</Orientation>
         </FiberMeasurement>
      </Measurement>
      <Measurement>
         <ID>526</ID>
         <Type>F</Type>
         <ImageName>Image0001</ImageName>
         <FiberMeasurement>
            <DiameterAverage>2.1412328435620175E-06</DiameterAverage>
            <DiameterSD>3.7345163966627161E-08</DiameterSD>
            <Orientation>2.1884965813149222</Orientation>
         </FiberMeasurement>
      </Measurement>
      <Measurement>
         <ID>527</ID>
         <Type>F</Type>
         <ImageName>Image0001</ImageName>
         <FiberMeasurement>
            <DiameterAverage>1.2201590904647884E-06</DiameterAverage>
            <DiameterSD>1.0378942507967156E-07</DiameterSD>
            <Orientation>0.67968259359561967</Orientation>
         </FiberMeasurement>
      </Measurement>
      <Measurement>
         <ID>528</ID>
         <Type>F</Type>
         <ImageName>Image0001</ImageName>
         <FiberMeasurement>
            <DiameterAverage>1.1556807773765604E-06</DiameterAverage>
            <DiameterSD>5.2444035964640894E-07</DiameterSD>
            <Orientation>0.91240059548593577</Orientation>
         </FiberMeasurement>
      </Measurement>
      <Measurement>
         <ID>529</ID>
         <Type>F</Type>
         <ImageName>Image0001</ImageName>
         <FiberMeasurement>
            <DiameterAverage>2.173458597648264E-06</DiameterAverage>
            <DiameterSD>2.8659596471009092E-07</DiameterSD>
            <Orientation>2.1734176225556205</Orientation>
         </FiberMeasurement>
      </Measurement>
      <Measurement>
         <ID>530</ID>
         <Type>F</Type>
         <ImageName>Image0001</ImageName>
         <FiberMeasurement>
            <DiameterAverage>1.4949798281597394E-06</DiameterAverage>
            <DiameterSD>1.3895757015861319E-07</DiameterSD>
            <Orientation>2.1053558150296885</Orientation>
         </FiberMeasurement>
      </Measurement>
      <Measurement>
         <ID>531</ID>
         <Type>F</Type>
         <ImageName>Image0001</ImageName>
         <FiberMeasurement>
            <DiameterAverage>2.0396153445549337E-06</DiameterAverage>
            <DiameterSD>3.3196812688318326E-07</DiameterSD>
            <Orientation>0.08106027656609216</Orientation>
         </FiberMeasurement>
      </Measurement>
      <Measurement>
         <ID>532</ID>
         <Type>F</Type>
         <ImageName>Image0001</ImageName>
         <FiberMeasurement>
            <DiameterAverage>1.6084967094433942E-06</DiameterAverage>
            <DiameterSD>1.90085437239974E-07</DiameterSD>
            <Orientation>0.34285065499527645</Orientation>
         </FiberMeasurement>
      </Measurement>
      <Measurement>
         <ID>533</ID>
         <Type>F</Type>
         <ImageName>Image0001</ImageName>
         <FiberMeasurement>
            <DiameterAverage>1.9051013390651259E-06</DiameterAverage>
            <DiameterSD>5.1435445167664107E-08</DiameterSD>
            <Orientation>1.4623282463707461</Orientation>
         </FiberMeasurement>
      </Measurement>
      <Measurement>
         <ID>534</ID>
         <Type>F</Type>
         <ImageName>Image0001</ImageName>
         <FiberMeasurement>
            <DiameterAverage>1.6948785756781799E-06</DiameterAverage>
            <DiameterSD>3.8536469607423332E-07</DiameterSD>
            <Orientation>0.82407107361701637</Orientation>
         </FiberMeasurement>
      </Measurement>
      <Measurement>
         <ID>535</ID>
         <Type>F</Type>
         <ImageName>Image0001</ImageName>
         <FiberMeasurement>
            <DiameterAverage>1.8940208435755622E-06</DiameterAverage>
            <DiameterSD>2.695284487550253E-07</DiameterSD>
            <Orientation>2.3654266482554469</Orientation>
         </FiberMeasurement>
      </Measurement>
      <Measurement>
         <ID>536</ID>
         <Type>F</Type>
         <ImageName>Image0001</ImageName>
         <FiberMeasurement>
            <DiameterAverage>1.7066864258800678E-06</DiameterAverage>
            <DiameterSD>2.3570954601275667E-07</DiameterSD>
            <Orientation>2.8071459170710509</Orientation>
         </FiberMeasurement>
      </Measurement>
      <Measurement>
         <ID>537</ID>
         <Type>F</Type>
         <ImageName>Image0001</ImageName>
         <FiberMeasurement>
            <DiameterAverage>7.5338869303514755E-07</DiameterAverage>
            <DiameterSD>4.4534322239374969E-08</DiameterSD>
            <Orientation>1.4164371517526808</Orientation>
         </FiberMeasurement>
      </Measurement>
      <Measurement>
         <ID>538</ID>
         <Type>F</Type>
         <ImageName>Image0001</ImageName>
         <FiberMeasurement>
            <DiameterAverage>1.9744068009705212E-06</DiameterAverage>
            <DiameterSD>2.3652162734658781E-07</DiameterSD>
            <Orientation>2.1342898932773804</Orientation>
         </FiberMeasurement>
      </Measurement>
      <Measurement>
         <ID>539</ID>
         <Type>F</Type>
         <ImageName>Image0001</ImageName>
         <FiberMeasurement>
            <DiameterAverage>1.6016081979854727E-06</DiameterAverage>
            <DiameterSD>4.2736677487591909E-08</DiameterSD>
            <Orientation>0.8226059889490297</Orientation>
         </FiberMeasurement>
      </Measurement>
      <Measurement>
         <ID>540</ID>
         <Type>F</Type>
         <ImageName>Image0001</ImageName>
         <FiberMeasurement>
            <DiameterAverage>1.1698334126405645E-06</DiameterAverage>
            <DiameterSD>1.646853132239339E-07</DiameterSD>
            <Orientation>1.7123404035875516</Orientation>
         </FiberMeasurement>
      </Measurement>
      <Measurement>
         <ID>541</ID>
         <Type>F</Type>
         <ImageName>Image0001</ImageName>
         <FiberMeasurement>
            <DiameterAverage>1.0464952653456108E-06</DiameterAverage>
            <DiameterSD>1.4316548860153794E-07</DiameterSD>
            <Orientation>1.526079316680091</Orientation>
         </FiberMeasurement>
      </Measurement>
      <Measurement>
         <ID>542</ID>
         <Type>F</Type>
         <ImageName>Image0001</ImageName>
         <FiberMeasurement>
            <DiameterAverage>1.98638993770623E-06</DiameterAverage>
            <DiameterSD>2.0986718533308212E-07</DiameterSD>
            <Orientation>1.859576320942494</Orientation>
         </FiberMeasurement>
      </Measurement>
      <Measurement>
         <ID>543</ID>
         <Type>F</Type>
         <ImageName>Image0001</ImageName>
         <FiberMeasurement>
            <DiameterAverage>2.7360242424390496E-06</DiameterAverage>
            <DiameterSD>6.4518532220854141E-07</DiameterSD>
            <Orientation>1.0114765873909186</Orientation>
         </FiberMeasurement>
      </Measurement>
      <Measurement>
         <ID>544</ID>
         <Type>F</Type>
         <ImageName>Image0001</ImageName>
         <FiberMeasurement>
            <DiameterAverage>1.4016091414954061E-06</DiameterAverage>
            <DiameterSD>4.63483808261694E-08</DiameterSD>
            <Orientation>0.29992866113593658</Orientation>
         </FiberMeasurement>
      </Measurement>
      <Measurement>
         <ID>545</ID>
         <Type>F</Type>
         <ImageName>Image0001</ImageName>
         <FiberMeasurement>
            <DiameterAverage>9.1576687215799863E-07</DiameterAverage>
            <DiameterSD>2.6190345073479029E-08</DiameterSD>
            <Orientation>1.6845420399528666</Orientation>
         </FiberMeasurement>
      </Measurement>
      <Measurement>
         <ID>546</ID>
         <Type>F</Type>
         <ImageName>Image0001</ImageName>
         <FiberMeasurement>
            <DiameterAverage>1.2730723877504623E-06</DiameterAverage>
            <DiameterSD>4.5562401729694393E-08</DiameterSD>
            <Orientation>1.3168078420284162</Orientation>
         </FiberMeasurement>
      </Measurement>
      <Measurement>
         <ID>547</ID>
         <Type>F</Type>
         <ImageName>Image0001</ImageName>
         <FiberMeasurement>
            <DiameterAverage>1.7381193507671823E-06</DiameterAverage>
            <DiameterSD>1.2520723869668008E-07</DiameterSD>
            <Orientation>1.3670876774236678</Orientation>
         </FiberMeasurement>
      </Measurement>
      <Measurement>
         <ID>548</ID>
         <Type>F</Type>
         <ImageName>Image0001</ImageName>
         <FiberMeasurement>
            <DiameterAverage>1.5722736623691515E-06</DiameterAverage>
            <DiameterSD>2.0901169198315269E-07</DiameterSD>
            <Orientation>1.2073392355230841</Orientation>
         </FiberMeasurement>
      </Measurement>
      <Measurement>
         <ID>549</ID>
         <Type>F</Type>
         <ImageName>Image0001</ImageName>
         <FiberMeasurement>
            <DiameterAverage>3.4902665216544832E-06</DiameterAverage>
            <DiameterSD>1.4641160720727079E-07</DiameterSD>
            <Orientation>2.559834820101095</Orientation>
         </FiberMeasurement>
      </Measurement>
      <Measurement>
         <ID>550</ID>
         <Type>F</Type>
         <ImageName>Image0001</ImageName>
         <FiberMeasurement>
            <DiameterAverage>1.5133355785621634E-06</DiameterAverage>
            <DiameterSD>1.356178887930313E-07</DiameterSD>
            <Orientation>1.4565311941387076</Orientation>
         </FiberMeasurement>
      </Measurement>
      <Measurement>
         <ID>551</ID>
         <Type>F</Type>
         <ImageName>Image0001</ImageName>
         <FiberMeasurement>
            <DiameterAverage>1.5036598916972976E-06</DiameterAverage>
            <DiameterSD>8.6177870743879208E-08</DiameterSD>
            <Orientation>2.4445471987437757</Orientation>
         </FiberMeasurement>
      </Measurement>
      <Measurement>
         <ID>552</ID>
         <Type>F</Type>
         <ImageName>Image0001</ImageName>
         <FiberMeasurement>
            <DiameterAverage>2.0409744360973779E-06</DiameterAverage>
            <DiameterSD>2.0129816390291231E-07</DiameterSD>
            <Orientation>2.3145978812920309</Orientation>
         </FiberMeasurement>
      </Measurement>
      <Measurement>
         <ID>553</ID>
         <Type>F</Type>
         <ImageName>Image0001</ImageName>
         <FiberMeasurement>
            <DiameterAverage>1.4972189661548891E-06</DiameterAverage>
            <DiameterSD>6.65060488511118E-08</DiameterSD>
            <Orientation>0.088696900475216167</Orientation>
         </FiberMeasurement>
      </Measurement>
      <Measurement>
         <ID>554</ID>
         <Type>F</Type>
         <ImageName>Image0001</ImageName>
         <FiberMeasurement>
            <DiameterAverage>2.1925177827896762E-06</DiameterAverage>
            <DiameterSD>1.8057149303846818E-07</DiameterSD>
            <Orientation>0.75811275862433314</Orientation>
         </FiberMeasurement>
      </Measurement>
      <Measurement>
         <ID>555</ID>
         <Type>F</Type>
         <ImageName>Image0001</ImageName>
         <FiberMeasurement>
            <DiameterAverage>1.5771399418024685E-06</DiameterAverage>
            <DiameterSD>8.5048931526525908E-08</DiameterSD>
            <Orientation>2.1278509106149484</Orientation>
         </FiberMeasurement>
      </Measurement>
      <Measurement>
         <ID>556</ID>
         <Type>F</Type>
         <ImageName>Image0001</ImageName>
         <FiberMeasurement>
            <DiameterAverage>2.6912149840305367E-06</DiameterAverage>
            <DiameterSD>5.2630632861503128E-07</DiameterSD>
            <Orientation>3.0229922201994168</Orientation>
         </FiberMeasurement>
      </Measurement>
      <Measurement>
         <ID>557</ID>
         <Type>F</Type>
         <ImageName>Image0001</ImageName>
         <FiberMeasurement>
            <DiameterAverage>2.3226892744498855E-06</DiameterAverage>
            <DiameterSD>7.773438896096382E-08</DiameterSD>
            <Orientation>0.41624425294438788</Orientation>
         </FiberMeasurement>
      </Measurement>
      <Measurement>
         <ID>558</ID>
         <Type>F</Type>
         <ImageName>Image0001</ImageName>
         <FiberMeasurement>
            <DiameterAverage>2.6186889440031752E-06</DiameterAverage>
            <DiameterSD>1.9352238650819145E-07</DiameterSD>
            <Orientation>1.6535836828388908</Orientation>
         </FiberMeasurement>
      </Measurement>
      <Measurement>
         <ID>559</ID>
         <Type>F</Type>
         <ImageName>Image0001</ImageName>
         <FiberMeasurement>
            <DiameterAverage>1.7735470215601546E-06</DiameterAverage>
            <DiameterSD>8.652182155018113E-08</DiameterSD>
            <Orientation>0.82079774352022428</Orientation>
         </FiberMeasurement>
      </Measurement>
      <Measurement>
         <ID>560</ID>
         <Type>F</Type>
         <ImageName>Image0001</ImageName>
         <FiberMeasurement>
            <DiameterAverage>1.6365857648217028E-06</DiameterAverage>
            <DiameterSD>2.4717123085703055E-07</DiameterSD>
            <Orientation>1.633892277152</Orientation>
         </FiberMeasurement>
      </Measurement>
      <Measurement>
         <ID>561</ID>
         <Type>F</Type>
         <ImageName>Image0001</ImageName>
         <FiberMeasurement>
            <DiameterAverage>1.0764846308886501E-06</DiameterAverage>
            <DiameterSD>2.46291865417362E-07</DiameterSD>
            <Orientation>2.0076057188058449</Orientation>
         </FiberMeasurement>
      </Measurement>
      <Measurement>
         <ID>562</ID>
         <Type>F</Type>
         <ImageName>Image0001</ImageName>
         <FiberMeasurement>
            <DiameterAverage>1.7073130857528684E-06</DiameterAverage>
            <DiameterSD>4.0609603997609811E-07</DiameterSD>
            <Orientation>0.030302134282455956</Orientation>
         </FiberMeasurement>
      </Measurement>
      <Measurement>
         <ID>563</ID>
         <Type>F</Type>
         <ImageName>Image0001</ImageName>
         <FiberMeasurement>
            <DiameterAverage>1.2854637273572906E-06</DiameterAverage>
            <DiameterSD>5.4727640780025385E-08</DiameterSD>
            <Orientation>0.96086306816209122</Orientation>
         </FiberMeasurement>
      </Measurement>
      <Measurement>
         <ID>564</ID>
         <Type>F</Type>
         <ImageName>Image0001</ImageName>
         <FiberMeasurement>
            <DiameterAverage>1.5685869216796042E-06</DiameterAverage>
            <DiameterSD>5.820505997141859E-08</DiameterSD>
            <Orientation>2.239500778006617</Orientation>
         </FiberMeasurement>
      </Measurement>
      <Measurement>
         <ID>565</ID>
         <Type>F</Type>
         <ImageName>Image0001</ImageName>
         <FiberMeasurement>
            <DiameterAverage>1.5332676332213763E-06</DiameterAverage>
            <DiameterSD>6.99809608259879E-08</DiameterSD>
            <Orientation>2.65084884555671</Orientation>
         </FiberMeasurement>
      </Measurement>
      <Measurement>
         <ID>566</ID>
         <Type>F</Type>
         <ImageName>Image0001</ImageName>
         <FiberMeasurement>
            <DiameterAverage>1.2206242131113116E-06</DiameterAverage>
            <DiameterSD>6.16030541506463E-08</DiameterSD>
            <Orientation>0.78090616320957906</Orientation>
         </FiberMeasurement>
      </Measurement>
      <Measurement>
         <ID>567</ID>
         <Type>F</Type>
         <ImageName>Image0001</ImageName>
         <FiberMeasurement>
            <DiameterAverage>1.8741708623266521E-06</DiameterAverage>
            <DiameterSD>4.5256431501416944E-07</DiameterSD>
            <Orientation>0.86716236370090527</Orientation>
         </FiberMeasurement>
      </Measurement>
      <Measurement>
         <ID>568</ID>
         <Type>F</Type>
         <ImageName>Image0001</ImageName>
         <FiberMeasurement>
            <DiameterAverage>7.5158552190679475E-07</DiameterAverage>
            <DiameterSD>5.2570272906392766E-08</DiameterSD>
            <Orientation>1.0277463875436779</Orientation>
         </FiberMeasurement>
      </Measurement>
      <Measurement>
         <ID>569</ID>
         <Type>F</Type>
         <ImageName>Image0001</ImageName>
         <FiberMeasurement>
            <DiameterAverage>1.5866461199135931E-06</DiameterAverage>
            <DiameterSD>1.1449682934811945E-07</DiameterSD>
            <Orientation>0.88692657042369094</Orientation>
         </FiberMeasurement>
      </Measurement>
      <Measurement>
         <ID>570</ID>
         <Type>F</Type>
         <ImageName>Image0001</ImageName>
         <FiberMeasurement>
            <DiameterAverage>3.1987200077731967E-07</DiameterAverage>
            <DiameterSD>1.4640037636670248E-07</DiameterSD>
            <Orientation>1.5865795037104422</Orientation>
         </FiberMeasurement>
      </Measurement>
      <Measurement>
         <ID>572</ID>
         <Type>F</Type>
         <ImageName>Image0001</ImageName>
         <FiberMeasurement>
            <DiameterAverage>1.9987695871448525E-06</DiameterAverage>
            <DiameterSD>6.8733653824503562E-08</DiameterSD>
            <Orientation>2.142992885781593</Orientation>
         </FiberMeasurement>
      </Measurement>
      <Measurement>
         <ID>573</ID>
         <Type>F</Type>
         <ImageName>Image0001</ImageName>
         <FiberMeasurement>
            <DiameterAverage>1.1556807773765604E-06</DiameterAverage>
            <DiameterSD>5.2444035964640894E-07</DiameterSD>
            <Orientation>0.91240059548593577</Orientation>
         </FiberMeasurement>
      </Measurement>
      <Measurement>
         <ID>574</ID>
         <Type>F</Type>
         <ImageName>Image0001</ImageName>
         <FiberMeasurement>
            <DiameterAverage>2.2522933902751684E-06</DiameterAverage>
            <DiameterSD>1.3261282003398816E-07</DiameterSD>
            <Orientation>2.5458000642666425</Orientation>
         </FiberMeasurement>
      </Measurement>
      <Measurement>
         <ID>575</ID>
         <Type>F</Type>
         <ImageName>Image0001</ImageName>
         <FiberMeasurement>
            <DiameterAverage>2.003245615670065E-06</DiameterAverage>
            <DiameterSD>2.6651315490965409E-08</DiameterSD>
            <Orientation>1.4951304036101141</Orientation>
         </FiberMeasurement>
      </Measurement>
      <Measurement>
         <ID>576</ID>
         <Type>F</Type>
         <ImageName>Image0001</ImageName>
         <FiberMeasurement>
            <DiameterAverage>1.518293785712289E-06</DiameterAverage>
            <DiameterSD>1.0645433004744646E-07</DiameterSD>
            <Orientation>0.76763601505357215</Orientation>
         </FiberMeasurement>
      </Measurement>
      <Measurement>
         <ID>577</ID>
         <Type>F</Type>
         <ImageName>Image0001</ImageName>
         <FiberMeasurement>
            <DiameterAverage>2.0075596093482482E-06</DiameterAverage>
            <DiameterSD>1.613484362807412E-07</DiameterSD>
            <Orientation>2.3678586051071076</Orientation>
         </FiberMeasurement>
      </Measurement>
      <Measurement>
         <ID>578</ID>
         <Type>F</Type>
         <ImageName>Image0001</ImageName>
         <FiberMeasurement>
            <DiameterAverage>1.8734247954547948E-06</DiameterAverage>
            <DiameterSD>4.0875537266769247E-07</DiameterSD>
            <Orientation>1.0462359703748971</Orientation>
         </FiberMeasurement>
      </Measurement>
      <Measurement>
         <ID>579</ID>
         <Type>F</Type>
         <ImageName>Image0001</ImageName>
         <FiberMeasurement>
            <DiameterAverage>1.4623320456667018E-06</DiameterAverage>
            <DiameterSD>5.6763111556431338E-08</DiameterSD>
            <Orientation>1.6037663670680524</Orientation>
         </FiberMeasurement>
      </Measurement>
      <Measurement>
         <ID>580</ID>
         <Type>F</Type>
         <ImageName>Image0001</ImageName>
         <FiberMeasurement>
            <DiameterAverage>1.3628382339057296E-06</DiameterAverage>
            <DiameterSD>3.8609543783413305E-08</DiameterSD>
            <Orientation>1.0436044119678132</Orientation>
         </FiberMeasurement>
      </Measurement>
      <Measurement>
         <ID>581</ID>
         <Type>F</Type>
         <ImageName>Image0001</ImageName>
         <FiberMeasurement>
            <DiameterAverage>1.8586812557702894E-06</DiameterAverage>
            <DiameterSD>3.0995181510561009E-07</DiameterSD>
            <Orientation>2.7695240385648687</Orientation>
         </FiberMeasurement>
      </Measurement>
      <Measurement>
         <ID>582</ID>
         <Type>F</Type>
         <ImageName>Image0001</ImageName>
         <FiberMeasurement>
            <DiameterAverage>1.6073474186690812E-06</DiameterAverage>
            <DiameterSD>1.0302669991404226E-07</DiameterSD>
            <Orientation>1.4514947428598388</Orientation>
         </FiberMeasurement>
      </Measurement>
      <Measurement>
         <ID>583</ID>
         <Type>F</Type>
         <ImageName>Image0001</ImageName>
         <FiberMeasurement>
            <DiameterAverage>2.0268975152829183E-06</DiameterAverage>
            <DiameterSD>2.2057894032601975E-07</DiameterSD>
            <Orientation>1.7423696020693096</Orientation>
         </FiberMeasurement>
      </Measurement>
      <Measurement>
         <ID>584</ID>
         <Type>F</Type>
         <ImageName>Image0001</ImageName>
         <FiberMeasurement>
            <DiameterAverage>2.5180593537782961E-06</DiameterAverage>
            <DiameterSD>3.3244289130334519E-07</DiameterSD>
            <Orientation>2.1614091395053978</Orientation>
         </FiberMeasurement>
      </Measurement>
      <Measurement>
         <ID>585</ID>
         <Type>F</Type>
         <ImageName>Image0001</ImageName>
         <FiberMeasurement>
            <DiameterAverage>2.0979334891481263E-06</DiameterAverage>
            <DiameterSD>2.0027659534269214E-07</DiameterSD>
            <Orientation>2.2716600397797424</Orientation>
         </FiberMeasurement>
      </Measurement>
      <Measurement>
         <ID>586</ID>
         <Type>F</Type>
         <ImageName>Image0001</ImageName>
         <FiberMeasurement>
            <DiameterAverage>1.2212253241053527E-06</DiameterAverage>
            <DiameterSD>1.0270861566308324E-07</DiameterSD>
            <Orientation>2.1450089939208383</Orientation>
         </FiberMeasurement>
      </Measurement>
      <Measurement>
         <ID>587</ID>
         <Type>F</Type>
         <ImageName>Image0001</ImageName>
         <FiberMeasurement>
            <DiameterAverage>1.8483215746061375E-06</DiameterAverage>
            <DiameterSD>4.0206239647805136E-07</DiameterSD>
            <Orientation>2.4721187776023417</Orientation>
         </FiberMeasurement>
      </Measurement>
      <Measurement>
         <ID>588</ID>
         <Type>F</Type>
         <ImageName>Image0001</ImageName>
         <FiberMeasurement>
            <DiameterAverage>1.1762520245059295E-06</DiameterAverage>
            <DiameterSD>4.2592369379351769E-08</DiameterSD>
            <Orientation>1.849096404514464</Orientation>
         </FiberMeasurement>
      </Measurement>
      <Measurement>
         <ID>589</ID>
         <Type>F</Type>
         <ImageName>Image0001</ImageName>
         <FiberMeasurement>
            <DiameterAverage>7.8824131792138389E-07</DiameterAverage>
            <DiameterSD>6.6055385840586377E-08</DiameterSD>
            <Orientation>0.55805429148725783</Orientation>
         </FiberMeasurement>
      </Measurement>
      <Measurement>
         <ID>590</ID>
         <Type>F</Type>
         <ImageName>Image0001</ImageName>
         <FiberMeasurement>
            <DiameterAverage>1.071444490665448E-06</DiameterAverage>
            <DiameterSD>3.18419340028063E-08</DiameterSD>
            <Orientation>1.9855533135466181</Orientation>
         </FiberMeasurement>
      </Measurement>
      <Measurement>
         <ID>591</ID>
         <Type>F</Type>
         <ImageName>Image0001</ImageName>
         <FiberMeasurement>
            <DiameterAverage>1.6470732563359217E-06</DiameterAverage>
            <DiameterSD>7.5207038300984488E-08</DiameterSD>
            <Orientation>0.89189055781164661</Orientation>
         </FiberMeasurement>
      </Measurement>
      <Measurement>
         <ID>592</ID>
         <Type>F</Type>
         <ImageName>Image0001</ImageName>
         <FiberMeasurement>
            <DiameterAverage>1.3104711664732608E-06</DiameterAverage>
            <DiameterSD>4.2358230575603973E-07</DiameterSD>
            <Orientation>1.6244084296602204</Orientation>
         </FiberMeasurement>
      </Measurement>
      <Measurement>
         <ID>593</ID>
         <Type>F</Type>
         <ImageName>Image0001</ImageName>
         <FiberMeasurement>
            <DiameterAverage>1.1900000444336224E-06</DiameterAverage>
            <DiameterSD>1.3245982451487089E-07</DiameterSD>
            <Orientation>1.0238426933397133</Orientation>
         </FiberMeasurement>
      </Measurement>
      <Measurement>
         <ID>594</ID>
         <Type>F</Type>
         <ImageName>Image0001</ImageName>
         <FiberMeasurement>
            <DiameterAverage>8.1856776732091172E-07</DiameterAverage>
            <DiameterSD>1.8989283998002105E-07</DiameterSD>
            <Orientation>1.8265294283965958</Orientation>
         </FiberMeasurement>
      </Measurement>
      <Measurement>
         <ID>595</ID>
         <Type>F</Type>
         <ImageName>Image0001</ImageName>
         <FiberMeasurement>
            <DiameterAverage>6.5698668507726571E-07</DiameterAverage>
            <DiameterSD>2.7213333823883524E-08</DiameterSD>
            <Orientation>2.50579899268285</Orientation>
         </FiberMeasurement>
      </Measurement>
      <Measurement>
         <ID>596</ID>
         <Type>F</Type>
         <ImageName>Image0001</ImageName>
         <FiberMeasurement>
            <DiameterAverage>1.1376974423777803E-06</DiameterAverage>
            <DiameterSD>4.17970886410416E-08</DiameterSD>
            <Orientation>0.89807500464627976</Orientation>
         </FiberMeasurement>
      </Measurement>
      <Measurement>
         <ID>597</ID>
         <Type>F</Type>
         <ImageName>Image0001</ImageName>
         <FiberMeasurement>
            <DiameterAverage>1.279520894637185E-06</DiameterAverage>
            <DiameterSD>2.191044496253012E-07</DiameterSD>
            <Orientation>2.1028340213800476</Orientation>
         </FiberMeasurement>
      </Measurement>
      <Measurement>
         <ID>598</ID>
         <Type>F</Type>
         <ImageName>Image0001</ImageName>
         <FiberMeasurement>
            <DiameterAverage>2.2285012128804523E-06</DiameterAverage>
            <DiameterSD>4.4141450928468082E-07</DiameterSD>
            <Orientation>0.48131422308995564</Orientation>
         </FiberMeasurement>
      </Measurement>
      <Measurement>
         <ID>600</ID>
         <Type>F</Type>
         <ImageName>Image0001</ImageName>
         <FiberMeasurement>
            <DiameterAverage>1.1937535639365897E-06</DiameterAverage>
            <DiameterSD>1.149667329643999E-07</DiameterSD>
            <Orientation>0.82556713329993858</Orientation>
         </FiberMeasurement>
      </Measurement>
      <Measurement>
         <ID>601</ID>
         <Type>F</Type>
         <ImageName>Image0001</ImageName>
         <FiberMeasurement>
            <DiameterAverage>2.6369572869250106E-06</DiameterAverage>
            <DiameterSD>2.1954540155315793E-07</DiameterSD>
            <Orientation>1.6504086518230883</Orientation>
         </FiberMeasurement>
      </Measurement>
      <Measurement>
         <ID>602</ID>
         <Type>F</Type>
         <ImageName>Image0001</ImageName>
         <FiberMeasurement>
            <DiameterAverage>2.2548099852232204E-06</DiameterAverage>
            <DiameterSD>2.6968702868612189E-08</DiameterSD>
            <Orientation>0.16881139994261282</Orientation>
         </FiberMeasurement>
      </Measurement>
      <Measurement>
         <ID>603</ID>
         <Type>F</Type>
         <ImageName>Image0001</ImageName>
         <FiberMeasurement>
            <DiameterAverage>1.261132100103171E-06</DiameterAverage>
            <DiameterSD>1.1518285972653275E-07</DiameterSD>
            <Orientation>1.305292169308073</Orientation>
         </FiberMeasurement>
      </Measurement>
      <Measurement>
         <ID>604</ID>
         <Type>F</Type>
         <ImageName>Image0001</ImageName>
         <FiberMeasurement>
            <DiameterAverage>1.5673307410234859E-06</DiameterAverage>
            <DiameterSD>3.5745952664708794E-08</DiameterSD>
            <Orientation>1.919837250507074</Orientation>
         </FiberMeasurement>
      </Measurement>
      <Measurement>
         <ID>605</ID>
         <Type>F</Type>
         <ImageName>Image0001</ImageName>
         <FiberMeasurement>
            <DiameterAverage>1.1737753791483644E-06</DiameterAverage>
            <DiameterSD>2.6212429176054259E-07</DiameterSD>
            <Orientation>2.2599730827677487</Orientation>
         </FiberMeasurement>
      </Measurement>
      <Measurement>
         <ID>606</ID>
         <Type>F</Type>
         <ImageName>Image0001</ImageName>
         <FiberMeasurement>
            <DiameterAverage>1.7777907917550739E-06</DiameterAverage>
            <DiameterSD>2.947706691772259E-07</DiameterSD>
            <Orientation>0.14894629269536697</Orientation>
         </FiberMeasurement>
      </Measurement>
      <Measurement>
         <ID>607</ID>
         <Type>F</Type>
         <ImageName>Image0001</ImageName>
         <FiberMeasurement>
            <DiameterAverage>2.6841020787216407E-06</DiameterAverage>
            <DiameterSD>8.2552871029368013E-07</DiameterSD>
            <Orientation>1.8974727862861105</Orientation>
         </FiberMeasurement>
      </Measurement>
      <Measurement>
         <ID>608</ID>
         <Type>F</Type>
         <ImageName>Image0001</ImageName>
         <FiberMeasurement>
            <DiameterAverage>2.04499201258784E-06</DiameterAverage>
            <DiameterSD>3.2536720292040979E-07</DiameterSD>
            <Orientation>0.51327769537025747</Orientation>
         </FiberMeasurement>
      </Measurement>
      <Measurement>
         <ID>609</ID>
         <Type>F</Type>
         <ImageName>Image0001</ImageName>
         <FiberMeasurement>
            <DiameterAverage>1.285500098543058E-06</DiameterAverage>
            <DiameterSD>4.1845189902371634E-08</DiameterSD>
            <Orientation>1.4437580267060288</Orientation>
         </FiberMeasurement>
      </Measurement>
      <Measurement>
         <ID>610</ID>
         <Type>F</Type>
         <ImageName>Image0001</ImageName>
         <FiberMeasurement>
            <DiameterAverage>2.1716510260907078E-06</DiameterAverage>
            <DiameterSD>6.0166044662181809E-07</DiameterSD>
            <Orientation>0.93829645515032767</Orientation>
         </FiberMeasurement>
      </Measurement>
      <Measurement>
         <ID>611</ID>
         <Type>F</Type>
         <ImageName>Image0001</ImageName>
         <FiberMeasurement>
            <DiameterAverage>1.61017762166277E-06</DiameterAverage>
            <DiameterSD>5.9646554627111908E-08</DiameterSD>
            <Orientation>2.9384733121537621</Orientation>
         </FiberMeasurement>
      </Measurement>
      <Measurement>
         <ID>612</ID>
         <Type>F</Type>
         <ImageName>Image0001</ImageName>
         <FiberMeasurement>
            <DiameterAverage>1.6873857326956945E-06</DiameterAverage>
            <DiameterSD>3.8972668517770855E-07</DiameterSD>
            <Orientation>2.163546247238298</Orientation>
         </FiberMeasurement>
      </Measurement>
      <Measurement>
         <ID>613</ID>
         <Type>F</Type>
         <ImageName>Image0001</ImageName>
         <FiberMeasurement>
            <DiameterAverage>2.3787530714462798E-06</DiameterAverage>
            <DiameterSD>3.1605455768155425E-07</DiameterSD>
            <Orientation>0.53149388080456406</Orientation>
         </FiberMeasurement>
      </Measurement>
      <Measurement>
         <ID>614</ID>
         <Type>F</Type>
         <ImageName>Image0001</ImageName>
         <FiberMeasurement>
            <DiameterAverage>7.8824131792138389E-07</DiameterAverage>
            <DiameterSD>6.6055385840586377E-08</DiameterSD>
            <Orientation>0.55805429148725783</Orientation>
         </FiberMeasurement>
      </Measurement>
      <Measurement>
         <ID>615</ID>
         <Type>F</Type>
         <ImageName>Image0001</ImageName>
         <FiberMeasurement>
            <DiameterAverage>1.97941766564534E-06</DiameterAverage>
            <DiameterSD>4.4463623660732934E-07</DiameterSD>
            <Orientation>1.7093284342909012</Orientation>
         </FiberMeasurement>
      </Measurement>
      <Measurement>
         <ID>616</ID>
         <Type>F</Type>
         <ImageName>Image0001</ImageName>
         <FiberMeasurement>
            <DiameterAverage>1.7288559223280456E-06</DiameterAverage>
            <DiameterSD>3.8961205074915472E-07</DiameterSD>
            <Orientation>2.357559580315618</Orientation>
         </FiberMeasurement>
      </Measurement>
      <Measurement>
         <ID>617</ID>
         <Type>F</Type>
         <ImageName>Image0001</ImageName>
         <FiberMeasurement>
            <DiameterAverage>1.5930101631548931E-06</DiameterAverage>
            <DiameterSD>2.9831196845480711E-07</DiameterSD>
            <Orientation>2.1015608709366633</Orientation>
         </FiberMeasurement>
      </Measurement>
      <Measurement>
         <ID>618</ID>
         <Type>F</Type>
         <ImageName>Image0001</ImageName>
         <FiberMeasurement>
            <DiameterAverage>1.8187348135398766E-06</DiameterAverage>
            <DiameterSD>1.0489824673099396E-07</DiameterSD>
            <Orientation>0.91714243936771678</Orientation>
         </FiberMeasurement>
      </Measurement>
      <Measurement>
         <ID>619</ID>
         <Type>F</Type>
         <ImageName>Image0001</ImageName>
         <FiberMeasurement>
            <DiameterAverage>1.82500395767227E-06</DiameterAverage>
            <DiameterSD>1.0744351420880454E-07</DiameterSD>
            <Orientation>2.27760905362648</Orientation>
         </FiberMeasurement>
      </Measurement>
      <Measurement>
         <ID>620</ID>
         <Type>F</Type>
         <ImageName>Image0001</ImageName>
         <FiberMeasurement>
            <DiameterAverage>1.4942850373167235E-06</DiameterAverage>
            <DiameterSD>6.91543067451135E-08</DiameterSD>
            <Orientation>2.2349942464784567</Orientation>
         </FiberMeasurement>
      </Measurement>
      <Measurement>
         <ID>621</ID>
         <Type>F</Type>
         <ImageName>Image0001</ImageName>
         <FiberMeasurement>
            <DiameterAverage>1.4824190376435438E-06</DiameterAverage>
            <DiameterSD>6.1534733105291118E-08</DiameterSD>
            <Orientation>2.6826912743158964</Orientation>
         </FiberMeasurement>
      </Measurement>
      <Measurement>
         <ID>622</ID>
         <Type>F</Type>
         <ImageName>Image0001</ImageName>
         <FiberMeasurement>
            <DiameterAverage>2.5524088323269197E-06</DiameterAverage>
            <DiameterSD>6.6902300224383493E-07</DiameterSD>
            <Orientation>0.86421198970558977</Orientation>
         </FiberMeasurement>
      </Measurement>
      <Measurement>
         <ID>623</ID>
         <Type>F</Type>
         <ImageName>Image0001</ImageName>
         <FiberMeasurement>
            <DiameterAverage>1.9508559605951378E-06</DiameterAverage>
            <DiameterSD>5.13072294224612E-07</DiameterSD>
            <Orientation>0.61144041963638118</Orientation>
         </FiberMeasurement>
      </Measurement>
      <Measurement>
         <ID>624</ID>
         <Type>F</Type>
         <ImageName>Image0001</ImageName>
         <FiberMeasurement>
            <DiameterAverage>2.050717999390095E-06</DiameterAverage>
            <DiameterSD>9.653037826426299E-08</DiameterSD>
            <Orientation>0.46503890189853353</Orientation>
         </FiberMeasurement>
      </Measurement>
      <Measurement>
         <ID>625</ID>
         <Type>F</Type>
         <ImageName>Image0001</ImageName>
         <FiberMeasurement>
            <DiameterAverage>1.1913842902771076E-06</DiameterAverage>
            <DiameterSD>3.4466091580301781E-08</DiameterSD>
            <Orientation>2.8841240890145405</Orientation>
         </FiberMeasurement>
      </Measurement>
      <Measurement>
         <ID>626</ID>
         <Type>F</Type>
         <ImageName>Image0001</ImageName>
         <FiberMeasurement>
            <DiameterAverage>1.5764855605476117E-06</DiameterAverage>
            <DiameterSD>4.9612838973061792E-08</DiameterSD>
            <Orientation>0.60480459105127349</Orientation>
         </FiberMeasurement>
      </Measurement>
      <Measurement>
         <ID>627</ID>
         <Type>F</Type>
         <ImageName>Image0001</ImageName>
         <FiberMeasurement>
            <DiameterAverage>1.589540076119131E-06</DiameterAverage>
            <DiameterSD>2.0271280505503764E-07</DiameterSD>
            <Orientation>0.81815528156973094</Orientation>
         </FiberMeasurement>
      </Measurement>
      <Measurement>
         <ID>628</ID>
         <Type>F</Type>
         <ImageName>Image0001</ImageName>
         <FiberMeasurement>
            <DiameterAverage>8.3754334781227086E-07</DiameterAverage>
            <DiameterSD>2.3186418995399845E-08</DiameterSD>
            <Orientation>2.9267809029938423</Orientation>
         </FiberMeasurement>
      </Measurement>
      <Measurement>
         <ID>629</ID>
         <Type>F</Type>
         <ImageName>Image0001</ImageName>
         <FiberMeasurement>
            <DiameterAverage>9.0058341491467888E-07</DiameterAverage>
            <DiameterSD>4.7338117007387111E-08</DiameterSD>
            <Orientation>2.9808669175187732</Orientation>
         </FiberMeasurement>
      </Measurement>
      <Measurement>
         <ID>630</ID>
         <Type>F</Type>
         <ImageName>Image0001</ImageName>
         <FiberMeasurement>
            <DiameterAverage>2.3297323958623234E-06</DiameterAverage>
            <DiameterSD>9.42372117668865E-08</DiameterSD>
            <Orientation>0.35776130374217707</Orientation>
         </FiberMeasurement>
      </Measurement>
      <Measurement>
         <ID>631</ID>
         <Type>F</Type>
         <ImageName>Image0001</ImageName>
         <FiberMeasurement>
            <DiameterAverage>2.1701353619950867E-06</DiameterAverage>
            <DiameterSD>4.618580581851321E-07</DiameterSD>
            <Orientation>0.36794205060313062</Orientation>
         </FiberMeasurement>
      </Measurement>
      <Measurement>
         <ID>632</ID>
         <Type>F</Type>
         <ImageName>Image0001</ImageName>
         <FiberMeasurement>
            <DiameterAverage>1.3380982897235861E-06</DiameterAverage>
            <DiameterSD>2.4588617248027354E-08</DiameterSD>
            <Orientation>0.70587185094790739</Orientation>
         </FiberMeasurement>
      </Measurement>
      <Measurement>
         <ID>633</ID>
         <Type>F</Type>
         <ImageName>Image0001</ImageName>
         <FiberMeasurement>
            <DiameterAverage>1.608649019355483E-06</DiameterAverage>
            <DiameterSD>6.43203063815455E-08</DiameterSD>
            <Orientation>2.233899308384808</Orientation>
         </FiberMeasurement>
      </Measurement>
      <Measurement>
         <ID>634</ID>
         <Type>F</Type>
         <ImageName>Image0001</ImageName>
         <FiberMeasurement>
            <DiameterAverage>1.5639928963952436E-06</DiameterAverage>
            <DiameterSD>6.5256534281456571E-08</DiameterSD>
            <Orientation>0.26773711561023494</Orientation>
         </FiberMeasurement>
      </Measurement>
      <Measurement>
         <ID>635</ID>
         <Type>F</Type>
         <ImageName>Image0001</ImageName>
         <FiberMeasurement>
            <DiameterAverage>1.5303595425854215E-06</DiameterAverage>
            <DiameterSD>1.2026653711978961E-07</DiameterSD>
            <Orientation>0.80860201864175618</Orientation>
         </FiberMeasurement>
      </Measurement>
      <Measurement>
         <ID>636</ID>
         <Type>F</Type>
         <ImageName>Image0001</ImageName>
         <FiberMeasurement>
            <DiameterAverage>8.7580678868854334E-07</DiameterAverage>
            <DiameterSD>1.5428123145761132E-07</DiameterSD>
            <Orientation>2.5322617779748127</Orientation>
         </FiberMeasurement>
      </Measurement>
      <Measurement>
         <ID>637</ID>
         <Type>F</Type>
         <ImageName>Image0001</ImageName>
         <FiberMeasurement>
            <DiameterAverage>1.5172507988549E-06</DiameterAverage>
            <DiameterSD>5.2393421919721784E-08</DiameterSD>
            <Orientation>0.16450192506484979</Orientation>
         </FiberMeasurement>
      </Measurement>
      <Measurement>
         <ID>638</ID>
         <Type>F</Type>
         <ImageName>Image0001</ImageName>
         <FiberMeasurement>
            <DiameterAverage>1.4895803085774567E-06</DiameterAverage>
            <DiameterSD>1.1005289422507179E-07</DiameterSD>
            <Orientation>0.81597906853310664</Orientation>
         </FiberMeasurement>
      </Measurement>
      <Measurement>
         <ID>639</ID>
         <Type>F</Type>
         <ImageName>Image0001</ImageName>
         <FiberMeasurement>
            <DiameterAverage>1.7235878362345214E-06</DiameterAverage>
            <DiameterSD>3.1578498764135082E-07</DiameterSD>
            <Orientation>2.4950847509788221</Orientation>
         </FiberMeasurement>
      </Measurement>
      <Measurement>
         <ID>640</ID>
         <Type>F</Type>
         <ImageName>Image0001</ImageName>
         <FiberMeasurement>
            <DiameterAverage>1.2825496914305673E-06</DiameterAverage>
            <DiameterSD>2.8200015633693547E-08</DiameterSD>
            <Orientation>1.5962106321259995</Orientation>
         </FiberMeasurement>
      </Measurement>
      <Measurement>
         <ID>641</ID>
         <Type>F</Type>
         <ImageName>Image0001</ImageName>
         <FiberMeasurement>
            <DiameterAverage>1.3524139084038393E-06</DiameterAverage>
            <DiameterSD>3.3924477494022888E-07</DiameterSD>
            <Orientation>0.978021632700953</Orientation>
         </FiberMeasurement>
      </Measurement>
      <Measurement>
         <ID>642</ID>
         <Type>F</Type>
         <ImageName>Image0001</ImageName>
         <FiberMeasurement>
            <DiameterAverage>1.9001571334225848E-06</DiameterAverage>
            <DiameterSD>4.1108712225970597E-07</DiameterSD>
            <Orientation>1.5513139385369825</Orientation>
         </FiberMeasurement>
      </Measurement>
      <Measurement>
         <ID>643</ID>
         <Type>F</Type>
         <ImageName>Image0001</ImageName>
         <FiberMeasurement>
            <DiameterAverage>2.9208728752249565E-06</DiameterAverage>
            <DiameterSD>2.7675522887330171E-07</DiameterSD>
            <Orientation>1.8303816947139093</Orientation>
         </FiberMeasurement>
      </Measurement>
      <Measurement>
         <ID>644</ID>
         <Type>F</Type>
         <ImageName>Image0001</ImageName>
         <FiberMeasurement>
            <DiameterAverage>1.2262303964896242E-06</DiameterAverage>
            <DiameterSD>5.428903913852E-07</DiameterSD>
            <Orientation>0.91414627932463355</Orientation>
         </FiberMeasurement>
      </Measurement>
      <Measurement>
         <ID>645</ID>
         <Type>F</Type>
         <ImageName>Image0001</ImageName>
         <FiberMeasurement>
            <DiameterAverage>1.2350004181019534E-06</DiameterAverage>
            <DiameterSD>6.4159339959688253E-07</DiameterSD>
            <Orientation>3.0577549638530628</Orientation>
         </FiberMeasurement>
      </Measurement>
      <Measurement>
         <ID>646</ID>
         <Type>F</Type>
         <ImageName>Image0001</ImageName>
         <FiberMeasurement>
            <DiameterAverage>2.6132911814265951E-06</DiameterAverage>
            <DiameterSD>2.0642182043138893E-07</DiameterSD>
            <Orientation>1.8862356368425695</Orientation>
         </FiberMeasurement>
      </Measurement>
      <Measurement>
         <ID>647</ID>
         <Type>F</Type>
         <ImageName>Image0001</ImageName>
         <FiberMeasurement>
            <DiameterAverage>1.0146110164566752E-06</DiameterAverage>
            <DiameterSD>2.2417366111788866E-08</DiameterSD>
            <Orientation>2.3326129503422655</Orientation>
         </FiberMeasurement>
      </Measurement>
      <Measurement>
         <ID>648</ID>
         <Type>F</Type>
         <ImageName>Image0001</ImageName>
         <FiberMeasurement>
            <DiameterAverage>9.7668534406426322E-07</DiameterAverage>
            <DiameterSD>1.1871580711215578E-07</DiameterSD>
            <Orientation>1.696954181639238</Orientation>
         </FiberMeasurement>
      </Measurement>
      <Measurement>
         <ID>649</ID>
         <Type>F</Type>
         <ImageName>Image0001</ImageName>
         <FiberMeasurement>
            <DiameterAverage>2.3629936631532059E-06</DiameterAverage>
            <DiameterSD>2.2564673035633788E-07</DiameterSD>
            <Orientation>1.7613939210998268</Orientation>
         </FiberMeasurement>
      </Measurement>
      <Measurement>
         <ID>650</ID>
         <Type>F</Type>
         <ImageName>Image0001</ImageName>
         <FiberMeasurement>
            <DiameterAverage>7.5317357345123066E-07</DiameterAverage>
            <DiameterSD>7.1331652690273683E-09</DiameterSD>
            <Orientation>1.6036728782976841</Orientation>
         </FiberMeasurement>
      </Measurement>
      <Measurement>
         <ID>651</ID>
         <Type>F</Type>
         <ImageName>Image0001</ImageName>
         <FiberMeasurement>
            <DiameterAverage>2.0377460035352106E-06</DiameterAverage>
            <DiameterSD>2.0974911095698628E-07</DiameterSD>
            <Orientation>2.1206464360787081</Orientation>
         </FiberMeasurement>
      </Measurement>
      <Measurement>
         <ID>652</ID>
         <Type>F</Type>
         <ImageName>Image0001</ImageName>
         <FiberMeasurement>
            <DiameterAverage>1.6666620265634257E-06</DiameterAverage>
            <DiameterSD>6.5033557996924367E-08</DiameterSD>
            <Orientation>2.8472885128452528</Orientation>
         </FiberMeasurement>
      </Measurement>
      <Measurement>
         <ID>653</ID>
         <Type>F</Type>
         <ImageName>Image0001</ImageName>
         <FiberMeasurement>
            <DiameterAverage>1.2028026160526316E-06</DiameterAverage>
            <DiameterSD>1.9337049148396273E-07</DiameterSD>
            <Orientation>1.133232513458849</Orientation>
         </FiberMeasurement>
      </Measurement>
      <Measurement>
         <ID>654</ID>
         <Type>F</Type>
         <ImageName>Image0001</ImageName>
         <FiberMeasurement>
            <DiameterAverage>1.703705539210613E-06</DiameterAverage>
            <DiameterSD>2.2918042955019566E-07</DiameterSD>
            <Orientation>2.1496359863962953</Orientation>
         </FiberMeasurement>
      </Measurement>
      <Measurement>
         <ID>655</ID>
         <Type>F</Type>
         <ImageName>Image0001</ImageName>
         <FiberMeasurement>
            <DiameterAverage>1.2316234845990671E-06</DiameterAverage>
            <DiameterSD>1.04887979180709E-07</DiameterSD>
            <Orientation>0.79564403099299308</Orientation>
         </FiberMeasurement>
      </Measurement>
      <Measurement>
         <ID>656</ID>
         <Type>F</Type>
         <ImageName>Image0001</ImageName>
         <FiberMeasurement>
            <DiameterAverage>1.4467487071390985E-06</DiameterAverage>
            <DiameterSD>5.85402287682069E-08</DiameterSD>
            <Orientation>0.253028605715654</Orientation>
         </FiberMeasurement>
      </Measurement>
      <Measurement>
         <ID>657</ID>
         <Type>F</Type>
         <ImageName>Image0001</ImageName>
         <FiberMeasurement>
            <DiameterAverage>6.9020716409997373E-07</DiameterAverage>
            <DiameterSD>7.826068406127895E-08</DiameterSD>
            <Orientation>0.065558088629007513</Orientation>
         </FiberMeasurement>
      </Measurement>
      <Measurement>
         <ID>658</ID>
         <Type>F</Type>
         <ImageName>Image0001</ImageName>
         <FiberMeasurement>
            <DiameterAverage>2.172347856497608E-06</DiameterAverage>
            <DiameterSD>4.1446408027789176E-07</DiameterSD>
            <Orientation>0.67977006671077478</Orientation>
         </FiberMeasurement>
      </Measurement>
      <Measurement>
         <ID>659</ID>
         <Type>F</Type>
         <ImageName>Image0001</ImageName>
         <FiberMeasurement>
            <DiameterAverage>9.8403191185873624E-07</DiameterAverage>
            <DiameterSD>4.0189965197100964E-07</DiameterSD>
            <Orientation>1.8360393469033118</Orientation>
         </FiberMeasurement>
      </Measurement>
      <Measurement>
         <ID>660</ID>
         <Type>F</Type>
         <ImageName>Image0001</ImageName>
         <FiberMeasurement>
            <DiameterAverage>1.7316321344121048E-06</DiameterAverage>
            <DiameterSD>1.8716447899023965E-07</DiameterSD>
            <Orientation>2.1439456788137896</Orientation>
         </FiberMeasurement>
      </Measurement>
      <Measurement>
         <ID>661</ID>
         <Type>F</Type>
         <ImageName>Image0001</ImageName>
         <FiberMeasurement>
            <DiameterAverage>1.5518835809770208E-06</DiameterAverage>
            <DiameterSD>4.0679342114926462E-08</DiameterSD>
            <Orientation>0.22940936332103967</Orientation>
         </FiberMeasurement>
      </Measurement>
      <Measurement>
         <ID>662</ID>
         <Type>F</Type>
         <ImageName>Image0001</ImageName>
         <FiberMeasurement>
            <DiameterAverage>2.6426467979838581E-06</DiameterAverage>
            <DiameterSD>6.4734097485486346E-07</DiameterSD>
            <Orientation>2.6905602049384525</Orientation>
         </FiberMeasurement>
      </Measurement>
      <Measurement>
         <ID>663</ID>
         <Type>F</Type>
         <ImageName>Image0001</ImageName>
         <FiberMeasurement>
            <DiameterAverage>1.2514481653668332E-06</DiameterAverage>
            <DiameterSD>3.4810451516860971E-07</DiameterSD>
            <Orientation>1.1355327480673194</Orientation>
         </FiberMeasurement>
      </Measurement>
      <Measurement>
         <ID>664</ID>
         <Type>F</Type>
         <ImageName>Image0001</ImageName>
         <FiberMeasurement>
            <DiameterAverage>2.3476969520507088E-06</DiameterAverage>
            <DiameterSD>4.8189538727434846E-07</DiameterSD>
            <Orientation>1.7450440024847251</Orientation>
         </FiberMeasurement>
      </Measurement>
      <Measurement>
         <ID>665</ID>
         <Type>F</Type>
         <ImageName>Image0001</ImageName>
         <FiberMeasurement>
            <DiameterAverage>1.8925375032694665E-06</DiameterAverage>
            <DiameterSD>5.9870730676648172E-07</DiameterSD>
            <Orientation>2.3437927671263674</Orientation>
         </FiberMeasurement>
      </Measurement>
      <Measurement>
         <ID>666</ID>
         <Type>F</Type>
         <ImageName>Image0001</ImageName>
         <FiberMeasurement>
            <DiameterAverage>2.9282751689900584E-06</DiameterAverage>
            <DiameterSD>1.5689096851582965E-06</DiameterSD>
            <Orientation>1.7031572076099335</Orientation>
         </FiberMeasurement>
      </Measurement>
      <Measurement>
         <ID>667</ID>
         <Type>F</Type>
         <ImageName>Image0001</ImageName>
         <FiberMeasurement>
            <DiameterAverage>9.9918803297497251E-07</DiameterAverage>
            <DiameterSD>6.5601752255534959E-08</DiameterSD>
            <Orientation>0.804601746785992</Orientation>
         </FiberMeasurement>
      </Measurement>
      <Measurement>
         <ID>668</ID>
         <Type>F</Type>
         <ImageName>Image0001</ImageName>
         <FiberMeasurement>
            <DiameterAverage>1.4016091414954061E-06</DiameterAverage>
            <DiameterSD>4.63483808261694E-08</DiameterSD>
            <Orientation>0.29992866113593658</Orientation>
         </FiberMeasurement>
      </Measurement>
      <Measurement>
         <ID>669</ID>
         <Type>F</Type>
         <ImageName>Image0001</ImageName>
         <FiberMeasurement>
            <DiameterAverage>2.9734232579624621E-06</DiameterAverage>
            <DiameterSD>1.1685724346678669E-06</DiameterSD>
            <Orientation>0.27143378021205727</Orientation>
         </FiberMeasurement>
      </Measurement>
      <Measurement>
         <ID>670</ID>
         <Type>F</Type>
         <ImageName>Image0001</ImageName>
         <FiberMeasurement>
            <DiameterAverage>1.2996336003514299E-06</DiameterAverage>
            <DiameterSD>3.5972436110477478E-07</DiameterSD>
            <Orientation>2.7173668962698629</Orientation>
         </FiberMeasurement>
      </Measurement>
      <Measurement>
         <ID>671</ID>
         <Type>F</Type>
         <ImageName>Image0001</ImageName>
         <FiberMeasurement>
            <DiameterAverage>1.1498645967044022E-06</DiameterAverage>
            <DiameterSD>2.720128674842079E-07</DiameterSD>
            <Orientation>1.756737452443603</Orientation>
         </FiberMeasurement>
      </Measurement>
      <Measurement>
         <ID>672</ID>
         <Type>F</Type>
         <ImageName>Image0001</ImageName>
         <FiberMeasurement>
            <DiameterAverage>3.4663560047741763E-06</DiameterAverage>
            <DiameterSD>3.9403824324984341E-07</DiameterSD>
            <Orientation>0.0552514977662142</Orientation>
         </FiberMeasurement>
      </Measurement>
      <Measurement>
         <ID>673</ID>
         <Type>F</Type>
         <ImageName>Image0001</ImageName>
         <FiberMeasurement>
            <DiameterAverage>2.1330277867151113E-06</DiameterAverage>
            <DiameterSD>3.7948379649846747E-07</DiameterSD>
            <Orientation>1.0434792834566169</Orientation>
         </FiberMeasurement>
      </Measurement>
      <Measurement>
         <ID>674</ID>
         <Type>F</Type>
         <ImageName>Image0001</ImageName>
         <FiberMeasurement>
            <DiameterAverage>1.6462071882171475E-06</DiameterAverage>
            <DiameterSD>1.0605729230860758E-07</DiameterSD>
            <Orientation>2.0833649726603687</Orientation>
         </FiberMeasurement>
      </Measurement>
      <Measurement>
         <ID>675</ID>
         <Type>F</Type>
         <ImageName>Image0001</ImageName>
         <FiberMeasurement>
            <DiameterAverage>1.6150853382735823E-06</DiameterAverage>
            <DiameterSD>4.7233621688146169E-08</DiameterSD>
            <Orientation>2.4264208285295163</Orientation>
         </FiberMeasurement>
      </Measurement>
      <Measurement>
         <ID>676</ID>
         <Type>F</Type>
         <ImageName>Image0001</ImageName>
         <FiberMeasurement>
            <DiameterAverage>1.49574007955736E-06</DiameterAverage>
            <DiameterSD>1.0504806694567188E-07</DiameterSD>
            <Orientation>0.044773989870284039</Orientation>
         </FiberMeasurement>
      </Measurement>
      <Measurement>
         <ID>677</ID>
         <Type>F</Type>
         <ImageName>Image0001</ImageName>
         <FiberMeasurement>
            <DiameterAverage>1.6256476630842937E-06</DiameterAverage>
            <DiameterSD>1.0073552109773608E-07</DiameterSD>
            <Orientation>1.0911171666088004</Orientation>
         </FiberMeasurement>
      </Measurement>
      <Measurement>
         <ID>678</ID>
         <Type>F</Type>
         <ImageName>Image0001</ImageName>
         <FiberMeasurement>
            <DiameterAverage>1.3078997631378827E-06</DiameterAverage>
            <DiameterSD>9.4060051818134615E-08</DiameterSD>
            <Orientation>2.432407243130088</Orientation>
         </FiberMeasurement>
      </Measurement>
      <Measurement>
         <ID>679</ID>
         <Type>F</Type>
         <ImageName>Image0001</ImageName>
         <FiberMeasurement>
            <DiameterAverage>3.009411023160359E-07</DiameterAverage>
            <DiameterSD>2.2822957708464771E-07</DiameterSD>
            <Orientation>2.0104646572677227</Orientation>
         </FiberMeasurement>
      </Measurement>
      <Measurement>
         <ID>680</ID>
         <Type>F</Type>
         <ImageName>Image0001</ImageName>
         <FiberMeasurement>
            <DiameterAverage>3.4779023822080992E-06</DiameterAverage>
            <DiameterSD>5.5691885477421974E-08</DiameterSD>
            <Orientation>2.531324914258942</Orientation>
         </FiberMeasurement>
      </Measurement>
      <Measurement>
         <ID>681</ID>
         <Type>F</Type>
         <ImageName>Image0001</ImageName>
         <FiberMeasurement>
            <DiameterAverage>1.6198577722227604E-06</DiameterAverage>
            <DiameterSD>6.3103940570753711E-08</DiameterSD>
            <Orientation>2.2144050251182015</Orientation>
         </FiberMeasurement>
      </Measurement>
      <Measurement>
         <ID>682</ID>
         <Type>F</Type>
         <ImageName>Image0001</ImageName>
         <FiberMeasurement>
            <DiameterAverage>1.9515875999764936E-06</DiameterAverage>
            <DiameterSD>1.3020192484160416E-07</DiameterSD>
            <Orientation>2.270150817762763</Orientation>
         </FiberMeasurement>
      </Measurement>
      <Measurement>
         <ID>683</ID>
         <Type>F</Type>
         <ImageName>Image0001</ImageName>
         <FiberMeasurement>
            <DiameterAverage>7.1324578772609928E-07</DiameterAverage>
            <DiameterSD>2.1571812122054363E-08</DiameterSD>
            <Orientation>1.2860368198562049</Orientation>
         </FiberMeasurement>
      </Measurement>
      <Measurement>
         <ID>684</ID>
         <Type>F</Type>
         <ImageName>Image0001</ImageName>
         <FiberMeasurement>
            <DiameterAverage>1.1498645967044022E-06</DiameterAverage>
            <DiameterSD>2.720128674842079E-07</DiameterSD>
            <Orientation>1.756737452443603</Orientation>
         </FiberMeasurement>
      </Measurement>
      <Measurement>
         <ID>685</ID>
         <Type>F</Type>
         <ImageName>Image0001</ImageName>
         <FiberMeasurement>
            <DiameterAverage>9.84907881112316E-07</DiameterAverage>
            <DiameterSD>2.9711207900344454E-09</DiameterSD>
            <Orientation>1.6740701445750779</Orientation>
         </FiberMeasurement>
      </Measurement>
      <Measurement>
         <ID>686</ID>
         <Type>F</Type>
         <ImageName>Image0001</ImageName>
         <FiberMeasurement>
            <DiameterAverage>2.9597588227617286E-06</DiameterAverage>
            <DiameterSD>6.9815647527148118E-07</DiameterSD>
            <Orientation>2.3809459847736805</Orientation>
         </FiberMeasurement>
      </Measurement>
      <Measurement>
         <ID>687</ID>
         <Type>F</Type>
         <ImageName>Image0001</ImageName>
         <FiberMeasurement>
            <DiameterAverage>1.4466181538058495E-06</DiameterAverage>
            <DiameterSD>7.1778164181812481E-08</DiameterSD>
            <Orientation>0.1231274693596469</Orientation>
         </FiberMeasurement>
      </Measurement>
      <Measurement>
         <ID>688</ID>
         <Type>F</Type>
         <ImageName>Image0001</ImageName>
         <FiberMeasurement>
            <DiameterAverage>1.184718208531012E-06</DiameterAverage>
            <DiameterSD>4.0593552162333562E-08</DiameterSD>
            <Orientation>2.2423198576708216</Orientation>
         </FiberMeasurement>
      </Measurement>
      <Measurement>
         <ID>689</ID>
         <Type>F</Type>
         <ImageName>Image0001</ImageName>
         <FiberMeasurement>
            <DiameterAverage>1.2840089394840199E-06</DiameterAverage>
            <DiameterSD>2.4543534827162555E-08</DiameterSD>
            <Orientation>1.3958842187343552</Orientation>
         </FiberMeasurement>
      </Measurement>
      <Measurement>
         <ID>690</ID>
         <Type>F</Type>
         <ImageName>Image0001</ImageName>
         <FiberMeasurement>
            <DiameterAverage>1.8563643909558986E-06</DiameterAverage>
            <DiameterSD>1.3567987705594537E-07</DiameterSD>
            <Orientation>0.57431545327344657</Orientation>
         </FiberMeasurement>
      </Measurement>
      <Measurement>
         <ID>691</ID>
         <Type>F</Type>
         <ImageName>Image0001</ImageName>
         <FiberMeasurement>
            <DiameterAverage>1.8925375032694665E-06</DiameterAverage>
            <DiameterSD>5.9870730676648172E-07</DiameterSD>
            <Orientation>2.3437927671263674</Orientation>
         </FiberMeasurement>
      </Measurement>
      <Measurement>
         <ID>692</ID>
         <Type>F</Type>
         <ImageName>Image0001</ImageName>
         <FiberMeasurement>
            <DiameterAverage>2.0663196542201785E-06</DiameterAverage>
            <DiameterSD>5.5334873623291281E-07</DiameterSD>
            <Orientation>0.51679050949411176</Orientation>
         </FiberMeasurement>
      </Measurement>
      <Measurement>
         <ID>693</ID>
         <Type>F</Type>
         <ImageName>Image0001</ImageName>
         <FiberMeasurement>
            <DiameterAverage>1.3352723856113967E-06</DiameterAverage>
            <DiameterSD>6.7378773951499434E-08</DiameterSD>
            <Orientation>2.4992296773800513</Orientation>
         </FiberMeasurement>
      </Measurement>
      <Measurement>
         <ID>694</ID>
         <Type>F</Type>
         <ImageName>Image0001</ImageName>
         <FiberMeasurement>
            <DiameterAverage>9.10260651306959E-07</DiameterAverage>
            <DiameterSD>3.9200439848033E-09</DiameterSD>
            <Orientation>1.5592029654878818</Orientation>
         </FiberMeasurement>
      </Measurement>
      <Measurement>
         <ID>695</ID>
         <Type>F</Type>
         <ImageName>Image0001</ImageName>
         <FiberMeasurement>
            <DiameterAverage>1.6278958644979014E-06</DiameterAverage>
            <DiameterSD>6.5750191974311E-08</DiameterSD>
            <Orientation>1.6255719223882117</Orientation>
         </FiberMeasurement>
      </Measurement>
      <Measurement>
         <ID>696</ID>
         <Type>F</Type>
         <ImageName>Image0001</ImageName>
         <FiberMeasurement>
            <DiameterAverage>1.9037745149752576E-06</DiameterAverage>
            <DiameterSD>1.552107837252901E-07</DiameterSD>
            <Orientation>0.54770101218333089</Orientation>
         </FiberMeasurement>
      </Measurement>
      <Measurement>
         <ID>697</ID>
         <Type>F</Type>
         <ImageName>Image0001</ImageName>
         <FiberMeasurement>
            <DiameterAverage>1.053932671510342E-06</DiameterAverage>
            <DiameterSD>3.3530721591662782E-08</DiameterSD>
            <Orientation>2.3836956160814884</Orientation>
         </FiberMeasurement>
      </Measurement>
      <Measurement>
         <ID>698</ID>
         <Type>F</Type>
         <ImageName>Image0001</ImageName>
         <FiberMeasurement>
            <DiameterAverage>1.6171520607842199E-06</DiameterAverage>
            <DiameterSD>9.9026679846187E-08</DiameterSD>
            <Orientation>0.97474283270017448</Orientation>
         </FiberMeasurement>
      </Measurement>
      <Measurement>
         <ID>699</ID>
         <Type>F</Type>
         <ImageName>Image0001</ImageName>
         <FiberMeasurement>
            <DiameterAverage>1.4877078483184512E-06</DiameterAverage>
            <DiameterSD>3.5272962444174431E-08</DiameterSD>
            <Orientation>0.24834804932358204</Orientation>
         </FiberMeasurement>
      </Measurement>
      <Measurement>
         <ID>700</ID>
         <Type>F</Type>
         <ImageName>Image0001</ImageName>
         <FiberMeasurement>
            <DiameterAverage>2.0656697668496547E-06</DiameterAverage>
            <DiameterSD>1.1592357023437138E-07</DiameterSD>
            <Orientation>1.657490677795959</Orientation>
         </FiberMeasurement>
      </Measurement>
      <Measurement>
         <ID>702</ID>
         <Type>F</Type>
         <ImageName>Image0001</ImageName>
         <FiberMeasurement>
            <DiameterAverage>1.0992345868157926E-06</DiameterAverage>
            <DiameterSD>2.318229568969352E-07</DiameterSD>
            <Orientation>1.9958321292992396</Orientation>
         </FiberMeasurement>
      </Measurement>
      <Measurement>
         <ID>703</ID>
         <Type>F</Type>
         <ImageName>Image0001</ImageName>
         <FiberMeasurement>
            <DiameterAverage>2.0052706397523338E-06</DiameterAverage>
            <DiameterSD>4.9144350871700834E-07</DiameterSD>
            <Orientation>0.37037579250080449</Orientation>
         </FiberMeasurement>
      </Measurement>
      <Measurement>
         <ID>704</ID>
         <Type>F</Type>
         <ImageName>Image0001</ImageName>
         <FiberMeasurement>
            <DiameterAverage>1.8685545958679423E-06</DiameterAverage>
            <DiameterSD>5.0138247066288949E-07</DiameterSD>
            <Orientation>0.97345906238939</Orientation>
         </FiberMeasurement>
      </Measurement>
      <Measurement>
         <ID>705</ID>
         <Type>F</Type>
         <ImageName>Image0001</ImageName>
         <FiberMeasurement>
            <DiameterAverage>1.0409138705063088E-06</DiameterAverage>
            <DiameterSD>3.2485912062845281E-08</DiameterSD>
            <Orientation>2.3422165407424833</Orientation>
         </FiberMeasurement>
      </Measurement>
      <Measurement>
         <ID>706</ID>
         <Type>F</Type>
         <ImageName>Image0001</ImageName>
         <FiberMeasurement>
            <DiameterAverage>1.6010895668328444E-06</DiameterAverage>
            <DiameterSD>8.192771285626847E-08</DiameterSD>
            <Orientation>2.1810232982484994</Orientation>
         </FiberMeasurement>
      </Measurement>
      <Measurement>
         <ID>707</ID>
         <Type>F</Type>
         <ImageName>Image0001</ImageName>
         <FiberMeasurement>
            <DiameterAverage>1.0942481406002179E-06</DiameterAverage>
            <DiameterSD>3.124703252258705E-07</DiameterSD>
            <Orientation>0.8653161211734558</Orientation>
         </FiberMeasurement>
      </Measurement>
      <Measurement>
         <ID>708</ID>
         <Type>F</Type>
         <ImageName>Image0001</ImageName>
         <FiberMeasurement>
            <DiameterAverage>1.5636010646070755E-06</DiameterAverage>
            <DiameterSD>4.7380139924062794E-07</DiameterSD>
            <Orientation>1.089222874757811</Orientation>
         </FiberMeasurement>
      </Measurement>
      <Measurement>
         <ID>709</ID>
         <Type>F</Type>
         <ImageName>Image0001</ImageName>
         <FiberMeasurement>
            <DiameterAverage>1.1852343213699853E-06</DiameterAverage>
            <DiameterSD>4.6879969771643065E-08</DiameterSD>
            <Orientation>0.8612841571058989</Orientation>
         </FiberMeasurement>
      </Measurement>
      <Measurement>
         <ID>710</ID>
         <Type>F</Type>
         <ImageName>Image0001</ImageName>
         <FiberMeasurement>
            <DiameterAverage>1.6433185635008086E-06</DiameterAverage>
            <DiameterSD>2.9713887053185448E-07</DiameterSD>
            <Orientation>1.1677406522829454</Orientation>
         </FiberMeasurement>
      </Measurement>
      <Measurement>
         <ID>711</ID>
         <Type>F</Type>
         <ImageName>Image0001</ImageName>
         <FiberMeasurement>
            <DiameterAverage>1.0537032162903171E-06</DiameterAverage>
            <DiameterSD>7.8478334614056645E-08</DiameterSD>
            <Orientation>1.1489896280187177</Orientation>
         </FiberMeasurement>
      </Measurement>
      <Measurement>
         <ID>712</ID>
         <Type>F</Type>
         <ImageName>Image0001</ImageName>
         <FiberMeasurement>
            <DiameterAverage>1.5864562420438402E-06</DiameterAverage>
            <DiameterSD>1.4556672753381637E-07</DiameterSD>
            <Orientation>0.92692539803997676</Orientation>
         </FiberMeasurement>
      </Measurement>
      <Measurement>
         <ID>713</ID>
         <Type>F</Type>
         <ImageName>Image0001</ImageName>
         <FiberMeasurement>
            <DiameterAverage>1.6282078154640669E-06</DiameterAverage>
            <DiameterSD>1.2356083730374254E-07</DiameterSD>
            <Orientation>1.6199313200263532</Orientation>
         </FiberMeasurement>
      </Measurement>
      <Measurement>
         <ID>714</ID>
         <Type>F</Type>
         <ImageName>Image0001</ImageName>
         <FiberMeasurement>
            <DiameterAverage>2.0232233710644437E-06</DiameterAverage>
            <DiameterSD>3.4601337728533936E-08</DiameterSD>
            <Orientation>2.1832508710725778</Orientation>
         </FiberMeasurement>
      </Measurement>
      <Measurement>
         <ID>715</ID>
         <Type>F</Type>
         <ImageName>Image0001</ImageName>
         <FiberMeasurement>
            <DiameterAverage>1.6350751813026342E-06</DiameterAverage>
            <DiameterSD>4.6127039423711274E-08</DiameterSD>
            <Orientation>1.580794352116262</Orientation>
         </FiberMeasurement>
      </Measurement>
      <Measurement>
         <ID>716</ID>
         <Type>F</Type>
         <ImageName>Image0001</ImageName>
         <FiberMeasurement>
            <DiameterAverage>1.7690383947282508E-06</DiameterAverage>
            <DiameterSD>3.138597770492436E-07</DiameterSD>
            <Orientation>1.4676971665927541</Orientation>
         </FiberMeasurement>
      </Measurement>
      <Measurement>
         <ID>717</ID>
         <Type>F</Type>
         <ImageName>Image0001</ImageName>
         <FiberMeasurement>
            <DiameterAverage>1.7267006411810686E-06</DiameterAverage>
            <DiameterSD>5.6538410780765058E-08</DiameterSD>
            <Orientation>3.011274317801055</Orientation>
         </FiberMeasurement>
      </Measurement>
      <Measurement>
         <ID>718</ID>
         <Type>F</Type>
         <ImageName>Image0001</ImageName>
         <FiberMeasurement>
            <DiameterAverage>1.1610745682322188E-06</DiameterAverage>
            <DiameterSD>3.776642963708842E-07</DiameterSD>
            <Orientation>0.78290661938865647</Orientation>
         </FiberMeasurement>
      </Measurement>
      <Measurement>
         <ID>719</ID>
         <Type>F</Type>
         <ImageName>Image0001</ImageName>
         <FiberMeasurement>
            <DiameterAverage>9.8257367024558652E-07</DiameterAverage>
            <DiameterSD>5.242599781861767E-08</DiameterSD>
            <Orientation>1.672296505871113</Orientation>
         </FiberMeasurement>
      </Measurement>
      <Measurement>
         <ID>720</ID>
         <Type>F</Type>
         <ImageName>Image0001</ImageName>
         <FiberMeasurement>
            <DiameterAverage>1.4859248762202795E-06</DiameterAverage>
            <DiameterSD>6.3430486996394312E-08</DiameterSD>
            <Orientation>0.92553949175628036</Orientation>
         </FiberMeasurement>
      </Measurement>
      <Measurement>
         <ID>721</ID>
         <Type>F</Type>
         <ImageName>Image0001</ImageName>
         <FiberMeasurement>
            <DiameterAverage>1.6075529530610596E-06</DiameterAverage>
            <DiameterSD>5.5904674828759659E-08</DiameterSD>
            <Orientation>2.4904913345927189</Orientation>
         </FiberMeasurement>
      </Measurement>
      <Measurement>
         <ID>722</ID>
         <Type>F</Type>
         <ImageName>Image0001</ImageName>
         <FiberMeasurement>
            <DiameterAverage>1.9397596800883124E-06</DiameterAverage>
            <DiameterSD>3.3140672791689879E-08</DiameterSD>
            <Orientation>2.2152145127318308</Orientation>
         </FiberMeasurement>
      </Measurement>
      <Measurement>
         <ID>723</ID>
         <Type>F</Type>
         <ImageName>Image0001</ImageName>
         <FiberMeasurement>
            <DiameterAverage>5.9737814363669466E-07</DiameterAverage>
            <DiameterSD>1.6549124383477351E-07</DiameterSD>
            <Orientation>1.556119926143138</Orientation>
         </FiberMeasurement>
      </Measurement>
      <Measurement>
         <ID>724</ID>
         <Type>F</Type>
         <ImageName>Image0001</ImageName>
         <FiberMeasurement>
            <DiameterAverage>1.468476780032488E-06</DiameterAverage>
            <DiameterSD>2.5213131228810949E-07</DiameterSD>
            <Orientation>0.74297096668331675</Orientation>
         </FiberMeasurement>
      </Measurement>
      <Measurement>
         <ID>725</ID>
         <Type>F</Type>
         <ImageName>Image0001</ImageName>
         <FiberMeasurement>
            <DiameterAverage>1.430300551862301E-06</DiameterAverage>
            <DiameterSD>1.2325566543691503E-07</DiameterSD>
            <Orientation>0.91726475613752279</Orientation>
         </FiberMeasurement>
      </Measurement>
      <Measurement>
         <ID>726</ID>
         <Type>F</Type>
         <ImageName>Image0001</ImageName>
         <FiberMeasurement>
            <DiameterAverage>3.0962691896629175E-06</DiameterAverage>
            <DiameterSD>6.6205635879865854E-07</DiameterSD>
            <Orientation>2.0703774348077748</Orientation>
         </FiberMeasurement>
      </Measurement>
      <Measurement>
         <ID>727</ID>
         <Type>F</Type>
         <ImageName>Image0001</ImageName>
         <FiberMeasurement>
            <DiameterAverage>2.4798783309145065E-06</DiameterAverage>
            <DiameterSD>3.008207204777263E-07</DiameterSD>
            <Orientation>1.98434356138969</Orientation>
         </FiberMeasurement>
      </Measurement>
      <Measurement>
         <ID>728</ID>
         <Type>F</Type>
         <ImageName>Image0001</ImageName>
         <FiberMeasurement>
            <DiameterAverage>1.0077130017285978E-06</DiameterAverage>
            <DiameterSD>6.0723206769222476E-09</DiameterSD>
            <Orientation>2.3476728886197575</Orientation>
         </FiberMeasurement>
      </Measurement>
      <Measurement>
         <ID>729</ID>
         <Type>F</Type>
         <ImageName>Image0001</ImageName>
         <FiberMeasurement>
            <DiameterAverage>1.685653071939402E-06</DiameterAverage>
            <DiameterSD>1.1776175436383623E-07</DiameterSD>
            <Orientation>2.45450781706693</Orientation>
         </FiberMeasurement>
      </Measurement>
      <Measurement>
         <ID>730</ID>
         <Type>F</Type>
         <ImageName>Image0001</ImageName>
         <FiberMeasurement>
            <DiameterAverage>9.1843147916682676E-07</DiameterAverage>
            <DiameterSD>2.3631363404616483E-08</DiameterSD>
            <Orientation>1.742203495413627</Orientation>
         </FiberMeasurement>
      </Measurement>
      <Measurement>
         <ID>731</ID>
         <Type>F</Type>
         <ImageName>Image0001</ImageName>
         <FiberMeasurement>
            <DiameterAverage>1.4765156212332068E-06</DiameterAverage>
            <DiameterSD>4.1882329934894008E-07</DiameterSD>
            <Orientation>2.424390579634605</Orientation>
         </FiberMeasurement>
      </Measurement>
      <Measurement>
         <ID>732</ID>
         <Type>F</Type>
         <ImageName>Image0001</ImageName>
         <FiberMeasurement>
            <DiameterAverage>1.1019171289292757E-06</DiameterAverage>
            <DiameterSD>7.7447462272438744E-09</DiameterSD>
            <Orientation>1.5875153694972988</Orientation>
         </FiberMeasurement>
      </Measurement>
      <Measurement>
         <ID>733</ID>
         <Type>F</Type>
         <ImageName>Image0001</ImageName>
         <FiberMeasurement>
            <DiameterAverage>2.0409744360973779E-06</DiameterAverage>
            <DiameterSD>2.0129816390291231E-07</DiameterSD>
            <Orientation>2.3145978812920309</Orientation>
         </FiberMeasurement>
      </Measurement>
      <Measurement>
         <ID>734</ID>
         <Type>F</Type>
         <ImageName>Image0001</ImageName>
         <FiberMeasurement>
            <DiameterAverage>8.5757091475755715E-07</DiameterAverage>
            <DiameterSD>5.0669471961509731E-08</DiameterSD>
            <Orientation>0.12272517658499098</Orientation>
         </FiberMeasurement>
      </Measurement>
      <Measurement>
         <ID>735</ID>
         <Type>F</Type>
         <ImageName>Image0001</ImageName>
         <FiberMeasurement>
            <DiameterAverage>1.4088843076209667E-06</DiameterAverage>
            <DiameterSD>8.9151611816478068E-08</DiameterSD>
            <Orientation>2.8038857369351562</Orientation>
         </FiberMeasurement>
      </Measurement>
      <Measurement>
         <ID>736</ID>
         <Type>F</Type>
         <ImageName>Image0001</ImageName>
         <FiberMeasurement>
            <DiameterAverage>1.9332771594292369E-06</DiameterAverage>
            <DiameterSD>6.4350616112773545E-08</DiameterSD>
            <Orientation>2.8765566954566943</Orientation>
         </FiberMeasurement>
      </Measurement>
      <Measurement>
         <ID>737</ID>
         <Type>F</Type>
         <ImageName>Image0001</ImageName>
         <FiberMeasurement>
            <DiameterAverage>1.7596537414341892E-06</DiameterAverage>
            <DiameterSD>7.7942995451620965E-07</DiameterSD>
            <Orientation>1.7236089619795225</Orientation>
         </FiberMeasurement>
      </Measurement>
      <Measurement>
         <ID>738</ID>
         <Type>F</Type>
         <ImageName>Image0001</ImageName>
         <FiberMeasurement>
            <DiameterAverage>1.1028102423423552E-06</DiameterAverage>
            <DiameterSD>2.7396392597018947E-07</DiameterSD>
            <Orientation>1.9528252040699745</Orientation>
         </FiberMeasurement>
      </Measurement>
      <Measurement>
         <ID>739</ID>
         <Type>F</Type>
         <ImageName>Image0001</ImageName>
         <FiberMeasurement>
            <DiameterAverage>1.7949036502177547E-06</DiameterAverage>
            <DiameterSD>3.3715602178419375E-07</DiameterSD>
            <Orientation>0.67550116071581323</Orientation>
         </FiberMeasurement>
      </Measurement>
      <Measurement>
         <ID>740</ID>
         <Type>F</Type>
         <ImageName>Image0001</ImageName>
         <FiberMeasurement>
            <DiameterAverage>2.891801329432529E-06</DiameterAverage>
            <DiameterSD>4.6605051716509831E-07</DiameterSD>
            <Orientation>0.38532344990202055</Orientation>
         </FiberMeasurement>
      </Measurement>
      <Measurement>
         <ID>741</ID>
         <Type>F</Type>
         <ImageName>Image0001</ImageName>
         <FiberMeasurement>
            <DiameterAverage>2.0409744360973779E-06</DiameterAverage>
            <DiameterSD>2.0129816390291231E-07</DiameterSD>
            <Orientation>2.3145978812920309</Orientation>
         </FiberMeasurement>
      </Measurement>
      <Measurement>
         <ID>742</ID>
         <Type>F</Type>
         <ImageName>Image0001</ImageName>
         <FiberMeasurement>
            <DiameterAverage>9.8257367024558652E-07</DiameterAverage>
            <DiameterSD>5.242599781861767E-08</DiameterSD>
            <Orientation>1.672296505871113</Orientation>
         </FiberMeasurement>
      </Measurement>
      <Measurement>
         <ID>743</ID>
         <Type>F</Type>
         <ImageName>Image0001</ImageName>
         <FiberMeasurement>
            <DiameterAverage>1.7949036502177547E-06</DiameterAverage>
            <DiameterSD>3.3715602178419375E-07</DiameterSD>
            <Orientation>0.67550116071581323</Orientation>
         </FiberMeasurement>
      </Measurement>
      <Measurement>
         <ID>744</ID>
         <Type>F</Type>
         <ImageName>Image0001</ImageName>
         <FiberMeasurement>
            <DiameterAverage>1.5458176493646255E-06</DiameterAverage>
            <DiameterSD>1.5616932815232527E-07</DiameterSD>
            <Orientation>1.3290407471350463</Orientation>
         </FiberMeasurement>
      </Measurement>
      <Measurement>
         <ID>745</ID>
         <Type>F</Type>
         <ImageName>Image0001</ImageName>
         <FiberMeasurement>
            <DiameterAverage>1.417249914002101E-06</DiameterAverage>
            <DiameterSD>2.1143868952994145E-07</DiameterSD>
            <Orientation>0.85522927000269733</Orientation>
         </FiberMeasurement>
      </Measurement>
      <Measurement>
         <ID>746</ID>
         <Type>F</Type>
         <ImageName>Image0001</ImageName>
         <FiberMeasurement>
            <DiameterAverage>1.4953553650328394E-06</DiameterAverage>
            <DiameterSD>7.5476226365263716E-07</DiameterSD>
            <Orientation>2.2936615200716086</Orientation>
         </FiberMeasurement>
      </Measurement>
      <Measurement>
         <ID>747</ID>
         <Type>F</Type>
         <ImageName>Image0001</ImageName>
         <FiberMeasurement>
            <DiameterAverage>1.5597475364273164E-06</DiameterAverage>
            <DiameterSD>3.1516547165675192E-08</DiameterSD>
            <Orientation>2.712073548174387</Orientation>
         </FiberMeasurement>
      </Measurement>
      <Measurement>
         <ID>748</ID>
         <Type>F</Type>
         <ImageName>Image0001</ImageName>
         <FiberMeasurement>
            <DiameterAverage>1.7836290884674646E-06</DiameterAverage>
            <DiameterSD>1.8764942759512278E-07</DiameterSD>
            <Orientation>0.44862101830971879</Orientation>
         </FiberMeasurement>
      </Measurement>
      <Measurement>
         <ID>749</ID>
         <Type>F</Type>
         <ImageName>Image0001</ImageName>
         <FiberMeasurement>
            <DiameterAverage>2.284509031260459E-06</DiameterAverage>
            <DiameterSD>1.3060657863930844E-07</DiameterSD>
            <Orientation>2.2976908878251892</Orientation>
         </FiberMeasurement>
      </Measurement>
      <Measurement>
         <ID>750</ID>
         <Type>F</Type>
         <ImageName>Image0001</ImageName>
         <FiberMeasurement>
            <DiameterAverage>9.0244265741128318E-07</DiameterAverage>
            <DiameterSD>2.3295108019140035E-08</DiameterSD>
            <Orientation>1.6169333137020205</Orientation>
         </FiberMeasurement>
      </Measurement>
      <Measurement>
         <ID>751</ID>
         <Type>F</Type>
         <ImageName>Image0001</ImageName>
         <FiberMeasurement>
            <DiameterAverage>1.5027900305793247E-06</DiameterAverage>
            <DiameterSD>6.39269277425213E-08</DiameterSD>
            <Orientation>1.4673211709845846</Orientation>
         </FiberMeasurement>
      </Measurement>
      <Measurement>
         <ID>752</ID>
         <Type>F</Type>
         <ImageName>Image0001</ImageName>
         <FiberMeasurement>
            <DiameterAverage>9.3110171568902747E-07</DiameterAverage>
            <DiameterSD>2.0576413332516727E-08</DiameterSD>
            <Orientation>3.0374630523817197</Orientation>
         </FiberMeasurement>
      </Measurement>
      <Measurement>
         <ID>753</ID>
         <Type>F</Type>
         <ImageName>Image0001</ImageName>
         <FiberMeasurement>
            <DiameterAverage>1.8905473637035241E-06</DiameterAverage>
            <DiameterSD>6.8505336286624321E-08</DiameterSD>
            <Orientation>2.2682579528016005</Orientation>
         </FiberMeasurement>
      </Measurement>
      <Measurement>
         <ID>754</ID>
         <Type>F</Type>
         <ImageName>Image0002</ImageName>
         <FiberMeasurement>
            <DiameterAverage>1.0534701196984266E-06</DiameterAverage>
            <DiameterSD>5.4119768042879676E-08</DiameterSD>
            <Orientation>1.415665849370362</Orientation>
         </FiberMeasurement>
      </Measurement>
      <Measurement>
         <ID>755</ID>
         <Type>F</Type>
         <ImageName>Image0002</ImageName>
         <FiberMeasurement>
            <DiameterAverage>1.7604519520915288E-06</DiameterAverage>
            <DiameterSD>9.0215060186113067E-08</DiameterSD>
            <Orientation>0.85790468402198539</Orientation>
         </FiberMeasurement>
      </Measurement>
      <Measurement>
         <ID>756</ID>
         <Type>F</Type>
         <ImageName>Image0002</ImageName>
         <FiberMeasurement>
            <DiameterAverage>1.6206502159558633E-06</DiameterAverage>
            <DiameterSD>1.5484037530186527E-07</DiameterSD>
            <Orientation>1.3013710317157978</Orientation>
         </FiberMeasurement>
      </Measurement>
      <Measurement>
         <ID>757</ID>
         <Type>F</Type>
         <ImageName>Image0002</ImageName>
         <FiberMeasurement>
            <DiameterAverage>2.7615640650746993E-06</DiameterAverage>
            <DiameterSD>2.848982116237588E-08</DiameterSD>
            <Orientation>0.46517796363898906</Orientation>
         </FiberMeasurement>
      </Measurement>
      <Measurement>
         <ID>758</ID>
         <Type>F</Type>
         <ImageName>Image0002</ImageName>
         <FiberMeasurement>
            <DiameterAverage>2.297067546764403E-06</DiameterAverage>
            <DiameterSD>3.4144564811330772E-07</DiameterSD>
            <Orientation>1.0488274223496659</Orientation>
         </FiberMeasurement>
      </Measurement>
      <Measurement>
         <ID>759</ID>
         <Type>F</Type>
         <ImageName>Image0002</ImageName>
         <FiberMeasurement>
            <DiameterAverage>9.6110610756536148E-07</DiameterAverage>
            <DiameterSD>8.073507011867554E-08</DiameterSD>
            <Orientation>2.2393861711129852</Orientation>
         </FiberMeasurement>
      </Measurement>
      <Measurement>
         <ID>760</ID>
         <Type>F</Type>
         <ImageName>Image0002</ImageName>
         <FiberMeasurement>
            <DiameterAverage>3.2931748044440792E-06</DiameterAverage>
            <DiameterSD>1.006450331381767E-06</DiameterSD>
            <Orientation>2.3456697582806862</Orientation>
         </FiberMeasurement>
      </Measurement>
      <Measurement>
         <ID>761</ID>
         <Type>F</Type>
         <ImageName>Image0002</ImageName>
         <FiberMeasurement>
            <DiameterAverage>1.5640307336271794E-06</DiameterAverage>
            <DiameterSD>4.6015708981297681E-08</DiameterSD>
            <Orientation>1.8551313155155129</Orientation>
         </FiberMeasurement>
      </Measurement>
      <Measurement>
         <ID>762</ID>
         <Type>F</Type>
         <ImageName>Image0002</ImageName>
         <FiberMeasurement>
            <DiameterAverage>1.033586460913204E-06</DiameterAverage>
            <DiameterSD>2.4539925307116782E-07</DiameterSD>
            <Orientation>2.6440569320377518</Orientation>
         </FiberMeasurement>
      </Measurement>
      <Measurement>
         <ID>763</ID>
         <Type>F</Type>
         <ImageName>Image0002</ImageName>
         <FiberMeasurement>
            <DiameterAverage>2.6157128216290181E-06</DiameterAverage>
            <DiameterSD>3.7497404364370682E-08</DiameterSD>
            <Orientation>0.52206496064600849</Orientation>
         </FiberMeasurement>
      </Measurement>
      <Measurement>
         <ID>764</ID>
         <Type>F</Type>
         <ImageName>Image0002</ImageName>
         <FiberMeasurement>
            <DiameterAverage>1.0405172627116824E-06</DiameterAverage>
            <DiameterSD>2.641759601466386E-08</DiameterSD>
            <Orientation>1.2078094192426696</Orientation>
         </FiberMeasurement>
      </Measurement>
      <Measurement>
         <ID>765</ID>
         <Type>F</Type>
         <ImageName>Image0002</ImageName>
         <FiberMeasurement>
            <DiameterAverage>1.0130607601283099E-06</DiameterAverage>
            <DiameterSD>3.9690431070538351E-08</DiameterSD>
            <Orientation>2.3518173946425502</Orientation>
         </FiberMeasurement>
      </Measurement>
      <Measurement>
         <ID>766</ID>
         <Type>F</Type>
         <ImageName>Image0002</ImageName>
         <FiberMeasurement>
            <DiameterAverage>1.231900784990059E-06</DiameterAverage>
            <DiameterSD>2.6260576717896362E-08</DiameterSD>
            <Orientation>1.425332511841918</Orientation>
         </FiberMeasurement>
      </Measurement>
      <Measurement>
         <ID>767</ID>
         <Type>F</Type>
         <ImageName>Image0002</ImageName>
         <FiberMeasurement>
            <DiameterAverage>1.5362995668049438E-06</DiameterAverage>
            <DiameterSD>5.3931051029729792E-08</DiameterSD>
            <Orientation>1.8561534987468193</Orientation>
         </FiberMeasurement>
      </Measurement>
      <Measurement>
         <ID>768</ID>
         <Type>F</Type>
         <ImageName>Image0002</ImageName>
         <FiberMeasurement>
            <DiameterAverage>1.0141723470273684E-06</DiameterAverage>
            <DiameterSD>3.9671373208652354E-08</DiameterSD>
            <Orientation>1.7836845583701919</Orientation>
         </FiberMeasurement>
      </Measurement>
      <Measurement>
         <ID>769</ID>
         <Type>F</Type>
         <ImageName>Image0002</ImageName>
         <FiberMeasurement>
            <DiameterAverage>6.0566942745487822E-07</DiameterAverage>
            <DiameterSD>3.4695429370870503E-07</DiameterSD>
            <Orientation>1.6047026877617261</Orientation>
         </FiberMeasurement>
      </Measurement>
      <Measurement>
         <ID>770</ID>
         <Type>F</Type>
         <ImageName>Image0002</ImageName>
         <FiberMeasurement>
            <DiameterAverage>2.5711011268712241E-06</DiameterAverage>
            <DiameterSD>7.0703863735232263E-08</DiameterSD>
            <Orientation>0.57322901200184373</Orientation>
         </FiberMeasurement>
      </Measurement>
      <Measurement>
         <ID>771</ID>
         <Type>F</Type>
         <ImageName>Image0002</ImageName>
         <FiberMeasurement>
            <DiameterAverage>2.2719406856089963E-06</DiameterAverage>
            <DiameterSD>1.7948398514157419E-07</DiameterSD>
            <Orientation>0.73096483412409718</Orientation>
         </FiberMeasurement>
      </Measurement>
      <Measurement>
         <ID>772</ID>
         <Type>F</Type>
         <ImageName>Image0002</ImageName>
         <FiberMeasurement>
            <DiameterAverage>1.2769197311746452E-06</DiameterAverage>
            <DiameterSD>2.5114241268405187E-07</DiameterSD>
            <Orientation>2.0345834504973936</Orientation>
         </FiberMeasurement>
      </Measurement>
      <Measurement>
         <ID>773</ID>
         <Type>F</Type>
         <ImageName>Image0002</ImageName>
         <FiberMeasurement>
            <DiameterAverage>8.1552075478181731E-07</DiameterAverage>
            <DiameterSD>3.3313957416966407E-08</DiameterSD>
            <Orientation>2.9965501867540532</Orientation>
         </FiberMeasurement>
      </Measurement>
      <Measurement>
         <ID>774</ID>
         <Type>F</Type>
         <ImageName>Image0002</ImageName>
         <FiberMeasurement>
            <DiameterAverage>2.5953821251311665E-06</DiameterAverage>
            <DiameterSD>4.6241550451065862E-07</DiameterSD>
            <Orientation>0.6986194554446673</Orientation>
         </FiberMeasurement>
      </Measurement>
      <Measurement>
         <ID>775</ID>
         <Type>F</Type>
         <ImageName>Image0002</ImageName>
         <FiberMeasurement>
            <DiameterAverage>1.5871943009580395E-06</DiameterAverage>
            <DiameterSD>3.0540751948607794E-07</DiameterSD>
            <Orientation>2.6885319246381085</Orientation>
         </FiberMeasurement>
      </Measurement>
      <Measurement>
         <ID>776</ID>
         <Type>F</Type>
         <ImageName>Image0002</ImageName>
         <FiberMeasurement>
            <DiameterAverage>2.6070871500023549E-06</DiameterAverage>
            <DiameterSD>1.0802440541997975E-06</DiameterSD>
            <Orientation>0.56637893790737126</Orientation>
         </FiberMeasurement>
      </Measurement>
      <Measurement>
         <ID>777</ID>
         <Type>F</Type>
         <ImageName>Image0002</ImageName>
         <FiberMeasurement>
            <DiameterAverage>2.2649052422028969E-06</DiameterAverage>
            <DiameterSD>1.821975248975755E-07</DiameterSD>
            <Orientation>2.3714562339520056</Orientation>
         </FiberMeasurement>
      </Measurement>
      <Measurement>
         <ID>778</ID>
         <Type>F</Type>
         <ImageName>Image0002</ImageName>
         <FiberMeasurement>
            <DiameterAverage>1.175237245914542E-06</DiameterAverage>
            <DiameterSD>7.1311364606528178E-08</DiameterSD>
            <Orientation>0.87701936099284838</Orientation>
         </FiberMeasurement>
      </Measurement>
      <Measurement>
         <ID>779</ID>
         <Type>F</Type>
         <ImageName>Image0002</ImageName>
         <FiberMeasurement>
            <DiameterAverage>9.0982004128943594E-07</DiameterAverage>
            <DiameterSD>1.7076586149214367E-07</DiameterSD>
            <Orientation>2.5173465978311431</Orientation>
         </FiberMeasurement>
      </Measurement>
      <Measurement>
         <ID>780</ID>
         <Type>F</Type>
         <ImageName>Image0002</ImageName>
         <FiberMeasurement>
            <DiameterAverage>1.7848326522341711E-06</DiameterAverage>
            <DiameterSD>5.2929870346693421E-08</DiameterSD>
            <Orientation>0.19388609093878312</Orientation>
         </FiberMeasurement>
      </Measurement>
      <Measurement>
         <ID>782</ID>
         <Type>F</Type>
         <ImageName>Image0002</ImageName>
         <FiberMeasurement>
            <DiameterAverage>2.3638416918959587E-06</DiameterAverage>
            <DiameterSD>4.613359382904713E-08</DiameterSD>
            <Orientation>0.70401852114903307</Orientation>
         </FiberMeasurement>
      </Measurement>
      <Measurement>
         <ID>783</ID>
         <Type>F</Type>
         <ImageName>Image0002</ImageName>
         <FiberMeasurement>
            <DiameterAverage>1.6327351229210983E-06</DiameterAverage>
            <DiameterSD>4.4392423900440557E-07</DiameterSD>
            <Orientation>2.3050382530471967</Orientation>
         </FiberMeasurement>
      </Measurement>
      <Measurement>
         <ID>784</ID>
         <Type>F</Type>
         <ImageName>Image0002</ImageName>
         <FiberMeasurement>
            <DiameterAverage>8.8852581989134866E-07</DiameterAverage>
            <DiameterSD>2.5498431362662703E-07</DiameterSD>
            <Orientation>1.0060883874680358</Orientation>
         </FiberMeasurement>
      </Measurement>
      <Measurement>
         <ID>785</ID>
         <Type>F</Type>
         <ImageName>Image0002</ImageName>
         <FiberMeasurement>
            <DiameterAverage>2.171062073756645E-06</DiameterAverage>
            <DiameterSD>1.5873646493442744E-07</DiameterSD>
            <Orientation>2.2245160549427565</Orientation>
         </FiberMeasurement>
      </Measurement>
      <Measurement>
         <ID>786</ID>
         <Type>F</Type>
         <ImageName>Image0002</ImageName>
         <FiberMeasurement>
            <DiameterAverage>2.3833071049088207E-06</DiameterAverage>
            <DiameterSD>6.8177454061358384E-07</DiameterSD>
            <Orientation>0.55754906065317433</Orientation>
         </FiberMeasurement>
      </Measurement>
      <Measurement>
         <ID>787</ID>
         <Type>F</Type>
         <ImageName>Image0002</ImageName>
         <FiberMeasurement>
            <DiameterAverage>1.4944689551437231E-06</DiameterAverage>
            <DiameterSD>1.7584020978626705E-07</DiameterSD>
            <Orientation>0.85567888387333957</Orientation>
         </FiberMeasurement>
      </Measurement>
      <Measurement>
         <ID>788</ID>
         <Type>F</Type>
         <ImageName>Image0002</ImageName>
         <FiberMeasurement>
            <DiameterAverage>9.3167005900063742E-07</DiameterAverage>
            <DiameterSD>6.07226468694111E-08</DiameterSD>
            <Orientation>1.6060723799667152</Orientation>
         </FiberMeasurement>
      </Measurement>
      <Measurement>
         <ID>789</ID>
         <Type>F</Type>
         <ImageName>Image0002</ImageName>
         <FiberMeasurement>
            <DiameterAverage>1.7668758337093057E-06</DiameterAverage>
            <DiameterSD>2.9611549203680849E-07</DiameterSD>
            <Orientation>2.8726312735646538</Orientation>
         </FiberMeasurement>
      </Measurement>
      <Measurement>
         <ID>790</ID>
         <Type>F</Type>
         <ImageName>Image0002</ImageName>
         <FiberMeasurement>
            <DiameterAverage>3.0451633916676555E-06</DiameterAverage>
            <DiameterSD>2.5113998744534887E-07</DiameterSD>
            <Orientation>3.140370914681093</Orientation>
         </FiberMeasurement>
      </Measurement>
      <Measurement>
         <ID>791</ID>
         <Type>F</Type>
         <ImageName>Image0002</ImageName>
         <FiberMeasurement>
            <DiameterAverage>1.4334039556126551E-06</DiameterAverage>
            <DiameterSD>2.6918922303512346E-08</DiameterSD>
            <Orientation>0.26974136859405135</Orientation>
         </FiberMeasurement>
      </Measurement>
      <Measurement>
         <ID>792</ID>
         <Type>F</Type>
         <ImageName>Image0002</ImageName>
         <FiberMeasurement>
            <DiameterAverage>1.9449933034203485E-06</DiameterAverage>
            <DiameterSD>8.125128032183631E-07</DiameterSD>
            <Orientation>3.0175760453856304</Orientation>
         </FiberMeasurement>
      </Measurement>
      <Measurement>
         <ID>793</ID>
         <Type>F</Type>
         <ImageName>Image0002</ImageName>
         <FiberMeasurement>
            <DiameterAverage>2.097289326462673E-06</DiameterAverage>
            <DiameterSD>1.9422566178153305E-07</DiameterSD>
            <Orientation>0.90022193282534169</Orientation>
         </FiberMeasurement>
      </Measurement>
      <Measurement>
         <ID>794</ID>
         <Type>F</Type>
         <ImageName>Image0002</ImageName>
         <FiberMeasurement>
            <DiameterAverage>8.3375628132363306E-07</DiameterAverage>
            <DiameterSD>2.5471603571985763E-07</DiameterSD>
            <Orientation>0.94469804194127172</Orientation>
         </FiberMeasurement>
      </Measurement>
      <Measurement>
         <ID>795</ID>
         <Type>F</Type>
         <ImageName>Image0002</ImageName>
         <FiberMeasurement>
            <DiameterAverage>1.6206044776995345E-06</DiameterAverage>
            <DiameterSD>8.8952272469735934E-08</DiameterSD>
            <Orientation>2.1271701917502948</Orientation>
         </FiberMeasurement>
      </Measurement>
      <Measurement>
         <ID>796</ID>
         <Type>F</Type>
         <ImageName>Image0002</ImageName>
         <FiberMeasurement>
            <DiameterAverage>2.7859894863050351E-06</DiameterAverage>
            <DiameterSD>4.6558405392715226E-07</DiameterSD>
            <Orientation>0.37753233009474024</Orientation>
         </FiberMeasurement>
      </Measurement>
      <Measurement>
         <ID>797</ID>
         <Type>F</Type>
         <ImageName>Image0002</ImageName>
         <FiberMeasurement>
            <DiameterAverage>1.4709248468616223E-06</DiameterAverage>
            <DiameterSD>8.63282320606222E-08</DiameterSD>
            <Orientation>0.7324588172480031</Orientation>
         </FiberMeasurement>
      </Measurement>
      <Measurement>
         <ID>798</ID>
         <Type>F</Type>
         <ImageName>Image0002</ImageName>
         <FiberMeasurement>
            <DiameterAverage>2.2211123885662846E-06</DiameterAverage>
            <DiameterSD>2.1416133575947915E-07</DiameterSD>
            <Orientation>0.42882776072519097</Orientation>
         </FiberMeasurement>
      </Measurement>
      <Measurement>
         <ID>799</ID>
         <Type>F</Type>
         <ImageName>Image0002</ImageName>
         <FiberMeasurement>
            <DiameterAverage>2.0163487309209269E-06</DiameterAverage>
            <DiameterSD>4.35351623142045E-08</DiameterSD>
            <Orientation>0.81526726709064845</Orientation>
         </FiberMeasurement>
      </Measurement>
      <Measurement>
         <ID>800</ID>
         <Type>F</Type>
         <ImageName>Image0002</ImageName>
         <FiberMeasurement>
            <DiameterAverage>1.3697264488643207E-06</DiameterAverage>
            <DiameterSD>1.7125950386449743E-07</DiameterSD>
            <Orientation>2.8743229138995994</Orientation>
         </FiberMeasurement>
      </Measurement>
      <Measurement>
         <ID>801</ID>
         <Type>F</Type>
         <ImageName>Image0002</ImageName>
         <FiberMeasurement>
            <DiameterAverage>9.5215334182821421E-07</DiameterAverage>
            <DiameterSD>1.9873633099983791E-08</DiameterSD>
            <Orientation>1.7975872775997639</Orientation>
         </FiberMeasurement>
      </Measurement>
      <Measurement>
         <ID>802</ID>
         <Type>F</Type>
         <ImageName>Image0002</ImageName>
         <FiberMeasurement>
            <DiameterAverage>1.5696671755856962E-06</DiameterAverage>
            <DiameterSD>1.0088217356301145E-07</DiameterSD>
            <Orientation>0.7461173406833197</Orientation>
         </FiberMeasurement>
      </Measurement>
      <Measurement>
         <ID>803</ID>
         <Type>F</Type>
         <ImageName>Image0002</ImageName>
         <FiberMeasurement>
            <DiameterAverage>1.7505228147284506E-06</DiameterAverage>
            <DiameterSD>3.796495400616062E-07</DiameterSD>
            <Orientation>2.1464599197146894</Orientation>
         </FiberMeasurement>
      </Measurement>
      <Measurement>
         <ID>804</ID>
         <Type>F</Type>
         <ImageName>Image0002</ImageName>
         <FiberMeasurement>
            <DiameterAverage>1.8140303042013954E-06</DiameterAverage>
            <DiameterSD>5.0206736826946146E-08</DiameterSD>
            <Orientation>1.6931994459932078</Orientation>
         </FiberMeasurement>
      </Measurement>
      <Measurement>
         <ID>805</ID>
         <Type>F</Type>
         <ImageName>Image0002</ImageName>
         <FiberMeasurement>
            <DiameterAverage>1.6866101045895566E-06</DiameterAverage>
            <DiameterSD>4.7588141547825592E-07</DiameterSD>
            <Orientation>0.37782928971864538</Orientation>
         </FiberMeasurement>
      </Measurement>
      <Measurement>
         <ID>806</ID>
         <Type>F</Type>
         <ImageName>Image0002</ImageName>
         <FiberMeasurement>
            <DiameterAverage>1.1452295151390907E-06</DiameterAverage>
            <DiameterSD>4.9915492504290705E-08</DiameterSD>
            <Orientation>1.3711326774606756</Orientation>
         </FiberMeasurement>
      </Measurement>
      <Measurement>
         <ID>807</ID>
         <Type>F</Type>
         <ImageName>Image0002</ImageName>
         <FiberMeasurement>
            <DiameterAverage>1.0120435386033202E-06</DiameterAverage>
            <DiameterSD>4.9000718786465684E-08</DiameterSD>
            <Orientation>1.5810838018993376</Orientation>
         </FiberMeasurement>
      </Measurement>
      <Measurement>
         <ID>808</ID>
         <Type>F</Type>
         <ImageName>Image0002</ImageName>
         <FiberMeasurement>
            <DiameterAverage>2.9882106223978203E-06</DiameterAverage>
            <DiameterSD>2.3771878654473847E-08</DiameterSD>
            <Orientation>0.027543117128547793</Orientation>
         </FiberMeasurement>
      </Measurement>
      <Measurement>
         <ID>809</ID>
         <Type>F</Type>
         <ImageName>Image0002</ImageName>
         <FiberMeasurement>
            <DiameterAverage>2.9785770078483512E-06</DiameterAverage>
            <DiameterSD>1.1446694780616195E-07</DiameterSD>
            <Orientation>0.39356602494706339</Orientation>
         </FiberMeasurement>
      </Measurement>
      <Measurement>
         <ID>810</ID>
         <Type>F</Type>
         <ImageName>Image0002</ImageName>
         <FiberMeasurement>
            <DiameterAverage>1.119231424310256E-06</DiameterAverage>
            <DiameterSD>2.5667149363825475E-08</DiameterSD>
            <Orientation>0.83428451052778552</Orientation>
         </FiberMeasurement>
      </Measurement>
      <Measurement>
         <ID>811</ID>
         <Type>F</Type>
         <ImageName>Image0002</ImageName>
         <FiberMeasurement>
            <DiameterAverage>1.743574959464878E-06</DiameterAverage>
            <DiameterSD>2.3780292334016363E-07</DiameterSD>
            <Orientation>0.15394043552818143</Orientation>
         </FiberMeasurement>
      </Measurement>
      <Measurement>
         <ID>812</ID>
         <Type>F</Type>
         <ImageName>Image0002</ImageName>
         <FiberMeasurement>
            <DiameterAverage>1.171664168085858E-06</DiameterAverage>
            <DiameterSD>8.3359962771671653E-08</DiameterSD>
            <Orientation>2.3427411549399881</Orientation>
         </FiberMeasurement>
      </Measurement>
      <Measurement>
         <ID>813</ID>
         <Type>F</Type>
         <ImageName>Image0002</ImageName>
         <FiberMeasurement>
            <DiameterAverage>1.8501696716228279E-06</DiameterAverage>
            <DiameterSD>4.7731636415663061E-07</DiameterSD>
            <Orientation>2.8999993729556039</Orientation>
         </FiberMeasurement>
      </Measurement>
      <Measurement>
         <ID>814</ID>
         <Type>F</Type>
         <ImageName>Image0002</ImageName>
         <FiberMeasurement>
            <DiameterAverage>1.0594617016337753E-06</DiameterAverage>
            <DiameterSD>5.9341626606546367E-08</DiameterSD>
            <Orientation>2.8720480873507608</Orientation>
         </FiberMeasurement>
      </Measurement>
      <Measurement>
         <ID>815</ID>
         <Type>F</Type>
         <ImageName>Image0002</ImageName>
         <FiberMeasurement>
            <DiameterAverage>1.5045682581189577E-06</DiameterAverage>
            <DiameterSD>4.4464463544798065E-08</DiameterSD>
            <Orientation>0.96344767655662544</Orientation>
         </FiberMeasurement>
      </Measurement>
      <Measurement>
         <ID>816</ID>
         <Type>F</Type>
         <ImageName>Image0002</ImageName>
         <FiberMeasurement>
            <DiameterAverage>2.1924869599364576E-06</DiameterAverage>
            <DiameterSD>3.647433976227947E-07</DiameterSD>
            <Orientation>1.0111100140544385</Orientation>
         </FiberMeasurement>
      </Measurement>
      <Measurement>
         <ID>817</ID>
         <Type>F</Type>
         <ImageName>Image0002</ImageName>
         <FiberMeasurement>
            <DiameterAverage>9.40805440515512E-07</DiameterAverage>
            <DiameterSD>6.1823172853247984E-08</DiameterSD>
            <Orientation>0.93380445753221619</Orientation>
         </FiberMeasurement>
      </Measurement>
      <Measurement>
         <ID>818</ID>
         <Type>F</Type>
         <ImageName>Image0002</ImageName>
         <FiberMeasurement>
            <DiameterAverage>1.9343360329416941E-06</DiameterAverage>
            <DiameterSD>3.9099100935967739E-07</DiameterSD>
            <Orientation>0.9758148606725533</Orientation>
         </FiberMeasurement>
      </Measurement>
      <Measurement>
         <ID>819</ID>
         <Type>F</Type>
         <ImageName>Image0002</ImageName>
         <FiberMeasurement>
            <DiameterAverage>1.9299691766390552E-06</DiameterAverage>
            <DiameterSD>4.2618492494004991E-07</DiameterSD>
            <Orientation>1.0549922666793712</Orientation>
         </FiberMeasurement>
      </Measurement>
      <Measurement>
         <ID>820</ID>
         <Type>F</Type>
         <ImageName>Image0002</ImageName>
         <FiberMeasurement>
            <DiameterAverage>2.0373070690164012E-06</DiameterAverage>
            <DiameterSD>5.8270946716606238E-07</DiameterSD>
            <Orientation>0.19850154681636423</Orientation>
         </FiberMeasurement>
      </Measurement>
      <Measurement>
         <ID>821</ID>
         <Type>F</Type>
         <ImageName>Image0002</ImageName>
         <FiberMeasurement>
            <DiameterAverage>1.3849448395689135E-06</DiameterAverage>
            <DiameterSD>2.9821351368725152E-07</DiameterSD>
            <Orientation>0.24026826652295907</Orientation>
         </FiberMeasurement>
      </Measurement>
      <Measurement>
         <ID>822</ID>
         <Type>F</Type>
         <ImageName>Image0002</ImageName>
         <FiberMeasurement>
            <DiameterAverage>1.9694786998750535E-06</DiameterAverage>
            <DiameterSD>1.0026341941945674E-07</DiameterSD>
            <Orientation>2.236267015280724</Orientation>
         </FiberMeasurement>
      </Measurement>
      <Measurement>
         <ID>823</ID>
         <Type>F</Type>
         <ImageName>Image0002</ImageName>
         <FiberMeasurement>
            <DiameterAverage>1.6268777988904859E-06</DiameterAverage>
            <DiameterSD>4.8740215387387951E-07</DiameterSD>
            <Orientation>1.22840042892934</Orientation>
         </FiberMeasurement>
      </Measurement>
      <Measurement>
         <ID>824</ID>
         <Type>F</Type>
         <ImageName>Image0002</ImageName>
         <FiberMeasurement>
            <DiameterAverage>2.4893233725380727E-06</DiameterAverage>
            <DiameterSD>1.6484353077587549E-07</DiameterSD>
            <Orientation>0.43672583143729304</Orientation>
         </FiberMeasurement>
      </Measurement>
      <Measurement>
         <ID>825</ID>
         <Type>F</Type>
         <ImageName>Image0002</ImageName>
         <FiberMeasurement>
            <DiameterAverage>1.5807485647283354E-06</DiameterAverage>
            <DiameterSD>1.3403544828484379E-07</DiameterSD>
            <Orientation>1.09269292193906</Orientation>
         </FiberMeasurement>
      </Measurement>
      <Measurement>
         <ID>826</ID>
         <Type>F</Type>
         <ImageName>Image0002</ImageName>
         <FiberMeasurement>
            <DiameterAverage>1.5023142199252668E-06</DiameterAverage>
            <DiameterSD>2.250313422134272E-07</DiameterSD>
            <Orientation>1.5608236975317471</Orientation>
         </FiberMeasurement>
      </Measurement>
      <Measurement>
         <ID>827</ID>
         <Type>F</Type>
         <ImageName>Image0002</ImageName>
         <FiberMeasurement>
            <DiameterAverage>1.5430033009127335E-06</DiameterAverage>
            <DiameterSD>3.3249879810784226E-08</DiameterSD>
            <Orientation>2.2025448657018121</Orientation>
         </FiberMeasurement>
      </Measurement>
      <Measurement>
         <ID>828</ID>
         <Type>F</Type>
         <ImageName>Image0002</ImageName>
         <FiberMeasurement>
            <DiameterAverage>1.5667382250446694E-06</DiameterAverage>
            <DiameterSD>1.0752757099603644E-07</DiameterSD>
            <Orientation>0.84316028099817819</Orientation>
         </FiberMeasurement>
      </Measurement>
      <Measurement>
         <ID>829</ID>
         <Type>F</Type>
         <ImageName>Image0002</ImageName>
         <FiberMeasurement>
            <DiameterAverage>1.022083622383437E-06</DiameterAverage>
            <DiameterSD>5.9377906645741907E-08</DiameterSD>
            <Orientation>2.7308181978416473</Orientation>
         </FiberMeasurement>
      </Measurement>
      <Measurement>
         <ID>830</ID>
         <Type>F</Type>
         <ImageName>Image0002</ImageName>
         <FiberMeasurement>
            <DiameterAverage>1.1031092690510468E-06</DiameterAverage>
            <DiameterSD>4.3755724432039779E-08</DiameterSD>
            <Orientation>1.8321903144451182</Orientation>
         </FiberMeasurement>
      </Measurement>
      <Measurement>
         <ID>831</ID>
         <Type>F</Type>
         <ImageName>Image0002</ImageName>
         <FiberMeasurement>
            <DiameterAverage>2.6044471048750568E-06</DiameterAverage>
            <DiameterSD>6.4265801213098025E-08</DiameterSD>
            <Orientation>0.620899557429735</Orientation>
         </FiberMeasurement>
      </Measurement>
      <Measurement>
         <ID>832</ID>
         <Type>F</Type>
         <ImageName>Image0002</ImageName>
         <FiberMeasurement>
            <DiameterAverage>1.8457781951402746E-06</DiameterAverage>
            <DiameterSD>2.60519265911754E-08</DiameterSD>
            <Orientation>1.6061213104470966</Orientation>
         </FiberMeasurement>
      </Measurement>
      <Measurement>
         <ID>833</ID>
         <Type>F</Type>
         <ImageName>Image0002</ImageName>
         <FiberMeasurement>
            <DiameterAverage>9.0891362165253466E-07</DiameterAverage>
            <DiameterSD>1.8522808515999804E-08</DiameterSD>
            <Orientation>1.7003069213993949</Orientation>
         </FiberMeasurement>
      </Measurement>
      <Measurement>
         <ID>834</ID>
         <Type>F</Type>
         <ImageName>Image0002</ImageName>
         <FiberMeasurement>
            <DiameterAverage>1.6087510102464045E-06</DiameterAverage>
            <DiameterSD>4.4767334259646893E-08</DiameterSD>
            <Orientation>2.2000039975147412</Orientation>
         </FiberMeasurement>
      </Measurement>
      <Measurement>
         <ID>835</ID>
         <Type>F</Type>
         <ImageName>Image0002</ImageName>
         <FiberMeasurement>
            <DiameterAverage>2.1547280772964818E-06</DiameterAverage>
            <DiameterSD>2.065323348395005E-07</DiameterSD>
            <Orientation>1.1357839309071771</Orientation>
         </FiberMeasurement>
      </Measurement>
      <Measurement>
         <ID>836</ID>
         <Type>F</Type>
         <ImageName>Image0002</ImageName>
         <FiberMeasurement>
            <DiameterAverage>2.2268177757147037E-06</DiameterAverage>
            <DiameterSD>5.88540072177987E-07</DiameterSD>
            <Orientation>0.32205141827480011</Orientation>
         </FiberMeasurement>
      </Measurement>
      <Measurement>
         <ID>837</ID>
         <Type>F</Type>
         <ImageName>Image0002</ImageName>
         <FiberMeasurement>
            <DiameterAverage>1.5955282192213202E-06</DiameterAverage>
            <DiameterSD>1.400429229002103E-07</DiameterSD>
            <Orientation>2.047087459813798</Orientation>
         </FiberMeasurement>
      </Measurement>
      <Measurement>
         <ID>838</ID>
         <Type>F</Type>
         <ImageName>Image0002</ImageName>
         <FiberMeasurement>
            <DiameterAverage>2.7062136917338425E-06</DiameterAverage>
            <DiameterSD>8.1976779081125694E-07</DiameterSD>
            <Orientation>0.64761216828358548</Orientation>
         </FiberMeasurement>
      </Measurement>
      <Measurement>
         <ID>839</ID>
         <Type>F</Type>
         <ImageName>Image0002</ImageName>
         <FiberMeasurement>
            <DiameterAverage>1.6156404856355814E-06</DiameterAverage>
            <DiameterSD>6.8993350538505154E-08</DiameterSD>
            <Orientation>1.0807921218266854</Orientation>
         </FiberMeasurement>
      </Measurement>
      <Measurement>
         <ID>840</ID>
         <Type>F</Type>
         <ImageName>Image0002</ImageName>
         <FiberMeasurement>
            <DiameterAverage>1.8134169594094912E-06</DiameterAverage>
            <DiameterSD>7.08343936348572E-08</DiameterSD>
            <Orientation>0.914901861426741</Orientation>
         </FiberMeasurement>
      </Measurement>
      <Measurement>
         <ID>841</ID>
         <Type>F</Type>
         <ImageName>Image0002</ImageName>
         <FiberMeasurement>
            <DiameterAverage>2.4888552071283982E-06</DiameterAverage>
            <DiameterSD>3.8306544717494259E-07</DiameterSD>
            <Orientation>0.32243287266578746</Orientation>
         </FiberMeasurement>
      </Measurement>
      <Measurement>
         <ID>842</ID>
         <Type>F</Type>
         <ImageName>Image0002</ImageName>
         <FiberMeasurement>
            <DiameterAverage>1.2470878489483689E-06</DiameterAverage>
            <DiameterSD>5.6064872120499976E-07</DiameterSD>
            <Orientation>1.6437240082289883</Orientation>
         </FiberMeasurement>
      </Measurement>
      <Measurement>
         <ID>843</ID>
         <Type>F</Type>
         <ImageName>Image0002</ImageName>
         <FiberMeasurement>
            <DiameterAverage>1.3246692369818291E-06</DiameterAverage>
            <DiameterSD>2.4723969309944313E-07</DiameterSD>
            <Orientation>1.1794453112355028</Orientation>
         </FiberMeasurement>
      </Measurement>
      <Measurement>
         <ID>845</ID>
         <Type>F</Type>
         <ImageName>Image0002</ImageName>
         <FiberMeasurement>
            <DiameterAverage>3.0855341448524418E-06</DiameterAverage>
            <DiameterSD>4.5882689186615137E-07</DiameterSD>
            <Orientation>0.7448817902613033</Orientation>
         </FiberMeasurement>
      </Measurement>
      <Measurement>
         <ID>846</ID>
         <Type>F</Type>
         <ImageName>Image0002</ImageName>
         <FiberMeasurement>
            <DiameterAverage>3.2030500447861113E-06</DiameterAverage>
            <DiameterSD>1.2096197563577644E-06</DiameterSD>
            <Orientation>0.48785017317270929</Orientation>
         </FiberMeasurement>
      </Measurement>
      <Measurement>
         <ID>847</ID>
         <Type>F</Type>
         <ImageName>Image0002</ImageName>
         <FiberMeasurement>
            <DiameterAverage>1.8623817057869848E-06</DiameterAverage>
            <DiameterSD>3.3846228936744884E-07</DiameterSD>
            <Orientation>2.295230334511694</Orientation>
         </FiberMeasurement>
      </Measurement>
      <Measurement>
         <ID>848</ID>
         <Type>F</Type>
         <ImageName>Image0002</ImageName>
         <FiberMeasurement>
            <DiameterAverage>1.018705703945398E-06</DiameterAverage>
            <DiameterSD>1.8241078321490852E-07</DiameterSD>
            <Orientation>1.4921531688259524</Orientation>
         </FiberMeasurement>
      </Measurement>
      <Measurement>
         <ID>849</ID>
         <Type>F</Type>
         <ImageName>Image0002</ImageName>
         <FiberMeasurement>
            <DiameterAverage>1.5119151850761618E-06</DiameterAverage>
            <DiameterSD>4.6797220273786092E-08</DiameterSD>
            <Orientation>0.77507257972456889</Orientation>
         </FiberMeasurement>
      </Measurement>
      <Measurement>
         <ID>850</ID>
         <Type>F</Type>
         <ImageName>Image0002</ImageName>
         <FiberMeasurement>
            <DiameterAverage>2.0112431693813E-06</DiameterAverage>
            <DiameterSD>4.2989517011444968E-08</DiameterSD>
            <Orientation>0.95008652433636365</Orientation>
         </FiberMeasurement>
      </Measurement>
      <Measurement>
         <ID>851</ID>
         <Type>F</Type>
         <ImageName>Image0002</ImageName>
         <FiberMeasurement>
            <DiameterAverage>2.6518054357934353E-06</DiameterAverage>
            <DiameterSD>1.5311959503473489E-07</DiameterSD>
            <Orientation>0.42184034859703567</Orientation>
         </FiberMeasurement>
      </Measurement>
      <Measurement>
         <ID>852</ID>
         <Type>F</Type>
         <ImageName>Image0002</ImageName>
         <FiberMeasurement>
            <DiameterAverage>9.0991502222512837E-07</DiameterAverage>
            <DiameterSD>5.5084641057143921E-08</DiameterSD>
            <Orientation>1.3023403186061291</Orientation>
         </FiberMeasurement>
      </Measurement>
      <Measurement>
         <ID>853</ID>
         <Type>F</Type>
         <ImageName>Image0002</ImageName>
         <FiberMeasurement>
            <DiameterAverage>1.4029931421848527E-06</DiameterAverage>
            <DiameterSD>4.3716793131781833E-08</DiameterSD>
            <Orientation>0.14271124676388375</Orientation>
         </FiberMeasurement>
      </Measurement>
      <Measurement>
         <ID>854</ID>
         <Type>F</Type>
         <ImageName>Image0002</ImageName>
         <FiberMeasurement>
            <DiameterAverage>1.9465300374438312E-06</DiameterAverage>
            <DiameterSD>2.9086125202511314E-07</DiameterSD>
            <Orientation>1.7033297953884192</Orientation>
         </FiberMeasurement>
      </Measurement>
      <Measurement>
         <ID>855</ID>
         <Type>F</Type>
         <ImageName>Image0002</ImageName>
         <FiberMeasurement>
            <DiameterAverage>9.38589053354277E-07</DiameterAverage>
            <DiameterSD>2.7697803719101185E-08</DiameterSD>
            <Orientation>1.71263541332999</Orientation>
         </FiberMeasurement>
      </Measurement>
      <Measurement>
         <ID>856</ID>
         <Type>F</Type>
         <ImageName>Image0002</ImageName>
         <FiberMeasurement>
            <DiameterAverage>1.5143281380560734E-06</DiameterAverage>
            <DiameterSD>2.6789822632359394E-07</DiameterSD>
            <Orientation>0.83621849818727167</Orientation>
         </FiberMeasurement>
      </Measurement>
      <Measurement>
         <ID>857</ID>
         <Type>F</Type>
         <ImageName>Image0002</ImageName>
         <FiberMeasurement>
            <DiameterAverage>7.9764590819435719E-07</DiameterAverage>
            <DiameterSD>2.8762652436690993E-07</DiameterSD>
            <Orientation>2.3865475755176746</Orientation>
         </FiberMeasurement>
      </Measurement>
      <Measurement>
         <ID>858</ID>
         <Type>F</Type>
         <ImageName>Image0002</ImageName>
         <FiberMeasurement>
            <DiameterAverage>3.6042878429005215E-06</DiameterAverage>
            <DiameterSD>2.4707040517118651E-07</DiameterSD>
            <Orientation>0.35627955303426195</Orientation>
         </FiberMeasurement>
      </Measurement>
      <Measurement>
         <ID>859</ID>
         <Type>F</Type>
         <ImageName>Image0002</ImageName>
         <FiberMeasurement>
            <DiameterAverage>1.4012196237385269E-06</DiameterAverage>
            <DiameterSD>5.1946614372789084E-07</DiameterSD>
            <Orientation>1.858702024165082</Orientation>
         </FiberMeasurement>
      </Measurement>
      <Measurement>
         <ID>860</ID>
         <Type>F</Type>
         <ImageName>Image0002</ImageName>
         <FiberMeasurement>
            <DiameterAverage>2.2426362936617235E-06</DiameterAverage>
            <DiameterSD>6.96007038266963E-07</DiameterSD>
            <Orientation>0.78988877216781861</Orientation>
         </FiberMeasurement>
      </Measurement>
      <Measurement>
         <ID>861</ID>
         <Type>F</Type>
         <ImageName>Image0002</ImageName>
         <FiberMeasurement>
            <DiameterAverage>3.1829715436265296E-06</DiameterAverage>
            <DiameterSD>6.4219468125159213E-07</DiameterSD>
            <Orientation>1.6377938504580161</Orientation>
         </FiberMeasurement>
      </Measurement>
      <Measurement>
         <ID>862</ID>
         <Type>F</Type>
         <ImageName>Image0002</ImageName>
         <FiberMeasurement>
            <DiameterAverage>1.199713460039266E-06</DiameterAverage>
            <DiameterSD>8.568405667312396E-08</DiameterSD>
            <Orientation>1.1950968026833793</Orientation>
         </FiberMeasurement>
      </Measurement>
      <Measurement>
         <ID>863</ID>
         <Type>F</Type>
         <ImageName>Image0002</ImageName>
         <FiberMeasurement>
            <DiameterAverage>1.081505407660577E-06</DiameterAverage>
            <DiameterSD>9.4263232702755413E-08</DiameterSD>
            <Orientation>1.5723685553010276</Orientation>
         </FiberMeasurement>
      </Measurement>
      <Measurement>
         <ID>864</ID>
         <Type>F</Type>
         <ImageName>Image0002</ImageName>
         <FiberMeasurement>
            <DiameterAverage>2.9582610957645532E-06</DiameterAverage>
            <DiameterSD>8.4242201385704111E-08</DiameterSD>
            <Orientation>0.30947067717350024</Orientation>
         </FiberMeasurement>
      </Measurement>
      <Measurement>
         <ID>865</ID>
         <Type>F</Type>
         <ImageName>Image0002</ImageName>
         <FiberMeasurement>
            <DiameterAverage>7.0933628917545161E-07</DiameterAverage>
            <DiameterSD>7.6277128712661655E-08</DiameterSD>
            <Orientation>0.15292575626303886</Orientation>
         </FiberMeasurement>
      </Measurement>
      <Measurement>
         <ID>866</ID>
         <Type>F</Type>
         <ImageName>Image0002</ImageName>
         <FiberMeasurement>
            <DiameterAverage>1.8937883331435032E-06</DiameterAverage>
            <DiameterSD>3.2324800306023028E-07</DiameterSD>
            <Orientation>1.0570809668389254</Orientation>
         </FiberMeasurement>
      </Measurement>
      <Measurement>
         <ID>867</ID>
         <Type>F</Type>
         <ImageName>Image0002</ImageName>
         <FiberMeasurement>
            <DiameterAverage>2.1982889858649629E-06</DiameterAverage>
            <DiameterSD>4.5138432667170367E-07</DiameterSD>
            <Orientation>0.69029897848123012</Orientation>
         </FiberMeasurement>
      </Measurement>
      <Measurement>
         <ID>868</ID>
         <Type>F</Type>
         <ImageName>Image0002</ImageName>
         <FiberMeasurement>
            <DiameterAverage>1.6450964963325292E-06</DiameterAverage>
            <DiameterSD>4.6804261382919158E-07</DiameterSD>
            <Orientation>0.855841518355799</Orientation>
         </FiberMeasurement>
      </Measurement>
      <Measurement>
         <ID>869</ID>
         <Type>F</Type>
         <ImageName>Image0002</ImageName>
         <FiberMeasurement>
            <DiameterAverage>1.3702239824565241E-06</DiameterAverage>
            <DiameterSD>9.3113754738649288E-08</DiameterSD>
            <Orientation>2.9665373587352213</Orientation>
         </FiberMeasurement>
      </Measurement>
      <Measurement>
         <ID>870</ID>
         <Type>F</Type>
         <ImageName>Image0002</ImageName>
         <FiberMeasurement>
            <DiameterAverage>1.9741084873856E-06</DiameterAverage>
            <DiameterSD>3.8151121713845516E-07</DiameterSD>
            <Orientation>2.8232830885057694</Orientation>
         </FiberMeasurement>
      </Measurement>
      <Measurement>
         <ID>871</ID>
         <Type>F</Type>
         <ImageName>Image0002</ImageName>
         <FiberMeasurement>
            <DiameterAverage>1.2114541037554181E-06</DiameterAverage>
            <DiameterSD>5.6920466748571832E-08</DiameterSD>
            <Orientation>1.3553188327782801</Orientation>
         </FiberMeasurement>
      </Measurement>
      <Measurement>
         <ID>872</ID>
         <Type>F</Type>
         <ImageName>Image0002</ImageName>
         <FiberMeasurement>
            <DiameterAverage>2.2097853307489638E-06</DiameterAverage>
            <DiameterSD>4.33983163159352E-07</DiameterSD>
            <Orientation>0.90511139453237632</Orientation>
         </FiberMeasurement>
      </Measurement>
      <Measurement>
         <ID>873</ID>
         <Type>F</Type>
         <ImageName>Image0002</ImageName>
         <FiberMeasurement>
            <DiameterAverage>3.2015936028054875E-06</DiameterAverage>
            <DiameterSD>6.1034265156509319E-07</DiameterSD>
            <Orientation>2.9381516852411553</Orientation>
         </FiberMeasurement>
      </Measurement>
      <Measurement>
         <ID>874</ID>
         <Type>F</Type>
         <ImageName>Image0002</ImageName>
         <FiberMeasurement>
            <DiameterAverage>1.6870119607277814E-06</DiameterAverage>
            <DiameterSD>2.5588120020638986E-08</DiameterSD>
            <Orientation>2.7904481428070627</Orientation>
         </FiberMeasurement>
      </Measurement>
      <Measurement>
         <ID>875</ID>
         <Type>F</Type>
         <ImageName>Image0002</ImageName>
         <FiberMeasurement>
            <DiameterAverage>1.192503884476539E-06</DiameterAverage>
            <DiameterSD>5.0580336127212617E-08</DiameterSD>
            <Orientation>3.0893516575892348</Orientation>
         </FiberMeasurement>
      </Measurement>
      <Measurement>
         <ID>876</ID>
         <Type>F</Type>
         <ImageName>Image0002</ImageName>
         <FiberMeasurement>
            <DiameterAverage>1.8671190541056226E-06</DiameterAverage>
            <DiameterSD>5.4144859719489185E-08</DiameterSD>
            <Orientation>2.0626687301601567</Orientation>
         </FiberMeasurement>
      </Measurement>
      <Measurement>
         <ID>877</ID>
         <Type>F</Type>
         <ImageName>Image0002</ImageName>
         <FiberMeasurement>
            <DiameterAverage>1.369902882994093E-06</DiameterAverage>
            <DiameterSD>1.1009688970404217E-07</DiameterSD>
            <Orientation>1.2696720609927845</Orientation>
         </FiberMeasurement>
      </Measurement>
      <Measurement>
         <ID>878</ID>
         <Type>F</Type>
         <ImageName>Image0002</ImageName>
         <FiberMeasurement>
            <DiameterAverage>1.0772262496272237E-06</DiameterAverage>
            <DiameterSD>4.08453329057059E-08</DiameterSD>
            <Orientation>2.223333109328725</Orientation>
         </FiberMeasurement>
      </Measurement>
      <Measurement>
         <ID>879</ID>
         <Type>F</Type>
         <ImageName>Image0002</ImageName>
         <FiberMeasurement>
            <DiameterAverage>2.5717286673442886E-06</DiameterAverage>
            <DiameterSD>6.20492763567487E-07</DiameterSD>
            <Orientation>2.9645344310850743</Orientation>
         </FiberMeasurement>
      </Measurement>
      <Measurement>
         <ID>880</ID>
         <Type>F</Type>
         <ImageName>Image0002</ImageName>
         <FiberMeasurement>
            <DiameterAverage>1.2127238693651317E-06</DiameterAverage>
            <DiameterSD>8.3354201493749714E-08</DiameterSD>
            <Orientation>1.4245286843375247</Orientation>
         </FiberMeasurement>
      </Measurement>
      <Measurement>
         <ID>881</ID>
         <Type>F</Type>
         <ImageName>Image0002</ImageName>
         <FiberMeasurement>
            <DiameterAverage>1.4623845873405747E-06</DiameterAverage>
            <DiameterSD>6.3773984939027443E-07</DiameterSD>
            <Orientation>0.48530685470680029</Orientation>
         </FiberMeasurement>
      </Measurement>
      <Measurement>
         <ID>882</ID>
         <Type>F</Type>
         <ImageName>Image0002</ImageName>
         <FiberMeasurement>
            <DiameterAverage>1.9634510386881287E-06</DiameterAverage>
            <DiameterSD>2.1342773028788643E-07</DiameterSD>
            <Orientation>0.97736455876850625</Orientation>
         </FiberMeasurement>
      </Measurement>
      <Measurement>
         <ID>883</ID>
         <Type>F</Type>
         <ImageName>Image0002</ImageName>
         <FiberMeasurement>
            <DiameterAverage>1.5418634169777563E-06</DiameterAverage>
            <DiameterSD>8.0301111914544985E-08</DiameterSD>
            <Orientation>0.6490655765943194</Orientation>
         </FiberMeasurement>
      </Measurement>
      <Measurement>
         <ID>884</ID>
         <Type>F</Type>
         <ImageName>Image0002</ImageName>
         <FiberMeasurement>
            <DiameterAverage>9.7439692251731732E-07</DiameterAverage>
            <DiameterSD>3.8478833643989713E-08</DiameterSD>
            <Orientation>1.7806620183882136</Orientation>
         </FiberMeasurement>
      </Measurement>
      <Measurement>
         <ID>885</ID>
         <Type>F</Type>
         <ImageName>Image0002</ImageName>
         <FiberMeasurement>
            <DiameterAverage>2.01891015123682E-06</DiameterAverage>
            <DiameterSD>1.8043495299657235E-07</DiameterSD>
            <Orientation>2.236329452672376</Orientation>
         </FiberMeasurement>
      </Measurement>
      <Measurement>
         <ID>886</ID>
         <Type>F</Type>
         <ImageName>Image0002</ImageName>
         <FiberMeasurement>
            <DiameterAverage>6.80891208958988E-07</DiameterAverage>
            <DiameterSD>1.1141612790548663E-07</DiameterSD>
            <Orientation>1.0452812214916771</Orientation>
         </FiberMeasurement>
      </Measurement>
      <Measurement>
         <ID>887</ID>
         <Type>F</Type>
         <ImageName>Image0002</ImageName>
         <FiberMeasurement>
            <DiameterAverage>1.373891955212899E-06</DiameterAverage>
            <DiameterSD>1.0409751740508793E-07</DiameterSD>
            <Orientation>2.7875421485512293</Orientation>
         </FiberMeasurement>
      </Measurement>
      <Measurement>
         <ID>888</ID>
         <Type>F</Type>
         <ImageName>Image0002</ImageName>
         <FiberMeasurement>
            <DiameterAverage>1.3882783215214864E-06</DiameterAverage>
            <DiameterSD>1.4217595694437023E-07</DiameterSD>
            <Orientation>0.76762647646716842</Orientation>
         </FiberMeasurement>
      </Measurement>
      <Measurement>
         <ID>889</ID>
         <Type>F</Type>
         <ImageName>Image0002</ImageName>
         <FiberMeasurement>
            <DiameterAverage>1.1119596561737223E-06</DiameterAverage>
            <DiameterSD>2.54153340250846E-08</DiameterSD>
            <Orientation>2.1508240130439642</Orientation>
         </FiberMeasurement>
      </Measurement>
      <Measurement>
         <ID>890</ID>
         <Type>F</Type>
         <ImageName>Image0002</ImageName>
         <FiberMeasurement>
            <DiameterAverage>1.1685369584629716E-06</DiameterAverage>
            <DiameterSD>3.3553602150479641E-08</DiameterSD>
            <Orientation>0.25575944304861364</Orientation>
         </FiberMeasurement>
      </Measurement>
      <Measurement>
         <ID>891</ID>
         <Type>F</Type>
         <ImageName>Image0002</ImageName>
         <FiberMeasurement>
            <DiameterAverage>2.7591652007428955E-06</DiameterAverage>
            <DiameterSD>4.5384591280233671E-07</DiameterSD>
            <Orientation>2.3538396676493081</Orientation>
         </FiberMeasurement>
      </Measurement>
      <Measurement>
         <ID>892</ID>
         <Type>F</Type>
         <ImageName>Image0002</ImageName>
         <FiberMeasurement>
            <DiameterAverage>1.6569457167531972E-06</DiameterAverage>
            <DiameterSD>4.7383435910047505E-08</DiameterSD>
            <Orientation>0.64475054010575183</Orientation>
         </FiberMeasurement>
      </Measurement>
      <Measurement>
         <ID>893</ID>
         <Type>F</Type>
         <ImageName>Image0002</ImageName>
         <FiberMeasurement>
            <DiameterAverage>2.7358592570197378E-06</DiameterAverage>
            <DiameterSD>6.3869733763042814E-08</DiameterSD>
            <Orientation>1.704105670692627</Orientation>
         </FiberMeasurement>
      </Measurement>
      <Measurement>
         <ID>894</ID>
         <Type>F</Type>
         <ImageName>Image0002</ImageName>
         <FiberMeasurement>
            <DiameterAverage>2.4271246717539824E-06</DiameterAverage>
            <DiameterSD>3.2671930359960342E-07</DiameterSD>
            <Orientation>1.6714172812186663</Orientation>
         </FiberMeasurement>
      </Measurement>
      <Measurement>
         <ID>895</ID>
         <Type>F</Type>
         <ImageName>Image0002</ImageName>
         <FiberMeasurement>
            <DiameterAverage>2.7581458225000017E-06</DiameterAverage>
            <DiameterSD>1.4735173573816071E-07</DiameterSD>
            <Orientation>1.4095237291836629</Orientation>
         </FiberMeasurement>
      </Measurement>
      <Measurement>
         <ID>896</ID>
         <Type>F</Type>
         <ImageName>Image0002</ImageName>
         <FiberMeasurement>
            <DiameterAverage>2.2783918903464582E-06</DiameterAverage>
            <DiameterSD>7.2035219403094935E-07</DiameterSD>
            <Orientation>1.4648211206262363</Orientation>
         </FiberMeasurement>
      </Measurement>
      <Measurement>
         <ID>897</ID>
         <Type>F</Type>
         <ImageName>Image0002</ImageName>
         <FiberMeasurement>
            <DiameterAverage>1.0170156942358279E-06</DiameterAverage>
            <DiameterSD>1.0684727024345552E-07</DiameterSD>
            <Orientation>1.804772776424568</Orientation>
         </FiberMeasurement>
      </Measurement>
      <Measurement>
         <ID>898</ID>
         <Type>F</Type>
         <ImageName>Image0002</ImageName>
         <FiberMeasurement>
            <DiameterAverage>1.490824060749376E-06</DiameterAverage>
            <DiameterSD>5.0203352401542509E-08</DiameterSD>
            <Orientation>3.1325790525899255</Orientation>
         </FiberMeasurement>
      </Measurement>
      <Measurement>
         <ID>899</ID>
         <Type>F</Type>
         <ImageName>Image0002</ImageName>
         <FiberMeasurement>
            <DiameterAverage>2.0784798177233708E-06</DiameterAverage>
            <DiameterSD>5.9207596805289827E-08</DiameterSD>
            <Orientation>0.94240434809284757</Orientation>
         </FiberMeasurement>
      </Measurement>
      <Measurement>
         <ID>900</ID>
         <Type>F</Type>
         <ImageName>Image0002</ImageName>
         <FiberMeasurement>
            <DiameterAverage>1.4778459947000781E-06</DiameterAverage>
            <DiameterSD>9.1822239711403246E-08</DiameterSD>
            <Orientation>2.9363437108849006</Orientation>
         </FiberMeasurement>
      </Measurement>
      <Measurement>
         <ID>901</ID>
         <Type>F</Type>
         <ImageName>Image0002</ImageName>
         <FiberMeasurement>
            <DiameterAverage>1.5658189877352808E-06</DiameterAverage>
            <DiameterSD>3.7799396758516456E-08</DiameterSD>
            <Orientation>2.1587604496527621</Orientation>
         </FiberMeasurement>
      </Measurement>
      <Measurement>
         <ID>902</ID>
         <Type>F</Type>
         <ImageName>Image0002</ImageName>
         <FiberMeasurement>
            <DiameterAverage>1.8460400402222919E-06</DiameterAverage>
            <DiameterSD>6.20457027768606E-08</DiameterSD>
            <Orientation>0.92429627318706342</Orientation>
         </FiberMeasurement>
      </Measurement>
      <Measurement>
         <ID>903</ID>
         <Type>F</Type>
         <ImageName>Image0002</ImageName>
         <FiberMeasurement>
            <DiameterAverage>1.67654634122732E-06</DiameterAverage>
            <DiameterSD>4.1627054499912715E-08</DiameterSD>
            <Orientation>0.873007654613882</Orientation>
         </FiberMeasurement>
      </Measurement>
      <Measurement>
         <ID>904</ID>
         <Type>F</Type>
         <ImageName>Image0002</ImageName>
         <FiberMeasurement>
            <DiameterAverage>2.5680102923262418E-06</DiameterAverage>
            <DiameterSD>6.5398899944843376E-07</DiameterSD>
            <Orientation>2.6585616118520217</Orientation>
         </FiberMeasurement>
      </Measurement>
      <Measurement>
         <ID>905</ID>
         <Type>F</Type>
         <ImageName>Image0002</ImageName>
         <FiberMeasurement>
            <DiameterAverage>1.1332522133110432E-06</DiameterAverage>
            <DiameterSD>2.3348801956109339E-08</DiameterSD>
            <Orientation>1.7778154185227548</Orientation>
         </FiberMeasurement>
      </Measurement>
      <Measurement>
         <ID>906</ID>
         <Type>F</Type>
         <ImageName>Image0002</ImageName>
         <FiberMeasurement>
            <DiameterAverage>2.2308784354045111E-06</DiameterAverage>
            <DiameterSD>3.5721595273274761E-07</DiameterSD>
            <Orientation>1.9480140517416358</Orientation>
         </FiberMeasurement>
      </Measurement>
      <Measurement>
         <ID>907</ID>
         <Type>F</Type>
         <ImageName>Image0002</ImageName>
         <FiberMeasurement>
            <DiameterAverage>1.8621547361911972E-06</DiameterAverage>
            <DiameterSD>4.4145001201112773E-08</DiameterSD>
            <Orientation>0.11538305380369823</Orientation>
         </FiberMeasurement>
      </Measurement>
      <Measurement>
         <ID>908</ID>
         <Type>F</Type>
         <ImageName>Image0002</ImageName>
         <FiberMeasurement>
            <DiameterAverage>1.4930887967725707E-06</DiameterAverage>
            <DiameterSD>7.6623131961514753E-08</DiameterSD>
            <Orientation>0.749447980068422</Orientation>
         </FiberMeasurement>
      </Measurement>
      <Measurement>
         <ID>909</ID>
         <Type>F</Type>
         <ImageName>Image0002</ImageName>
         <FiberMeasurement>
            <DiameterAverage>2.9595854461191309E-06</DiameterAverage>
            <DiameterSD>5.6054313872135577E-07</DiameterSD>
            <Orientation>0.38307548829262095</Orientation>
         </FiberMeasurement>
      </Measurement>
      <Measurement>
         <ID>910</ID>
         <Type>F</Type>
         <ImageName>Image0002</ImageName>
         <FiberMeasurement>
            <DiameterAverage>1.1080080214279674E-06</DiameterAverage>
            <DiameterSD>2.6300519300377852E-08</DiameterSD>
            <Orientation>1.5118855560569862</Orientation>
         </FiberMeasurement>
      </Measurement>
      <Measurement>
         <ID>911</ID>
         <Type>F</Type>
         <ImageName>Image0002</ImageName>
         <FiberMeasurement>
            <DiameterAverage>2.5013525866830843E-06</DiameterAverage>
            <DiameterSD>6.6427954187171257E-07</DiameterSD>
            <Orientation>0.42284356678494894</Orientation>
         </FiberMeasurement>
      </Measurement>
      <Measurement>
         <ID>912</ID>
         <Type>F</Type>
         <ImageName>Image0002</ImageName>
         <FiberMeasurement>
            <DiameterAverage>1.8346118788208021E-06</DiameterAverage>
            <DiameterSD>2.0536584702363965E-07</DiameterSD>
            <Orientation>0.91932208907725932</Orientation>
         </FiberMeasurement>
      </Measurement>
      <Measurement>
         <ID>913</ID>
         <Type>F</Type>
         <ImageName>Image0002</ImageName>
         <FiberMeasurement>
            <DiameterAverage>1.1141911950745971E-06</DiameterAverage>
            <DiameterSD>1.5337676870160747E-07</DiameterSD>
            <Orientation>1.8228511972562216</Orientation>
         </FiberMeasurement>
      </Measurement>
      <Measurement>
         <ID>914</ID>
         <Type>F</Type>
         <ImageName>Image0002</ImageName>
         <FiberMeasurement>
            <DiameterAverage>1.3267305705650977E-06</DiameterAverage>
            <DiameterSD>3.8671933970958432E-07</DiameterSD>
            <Orientation>1.2859361615409033</Orientation>
         </FiberMeasurement>
      </Measurement>
      <Measurement>
         <ID>915</ID>
         <Type>F</Type>
         <ImageName>Image0002</ImageName>
         <FiberMeasurement>
            <DiameterAverage>1.4935686584573059E-06</DiameterAverage>
            <DiameterSD>2.1745075452443014E-08</DiameterSD>
            <Orientation>3.0029105918965198</Orientation>
         </FiberMeasurement>
      </Measurement>
      <Measurement>
         <ID>916</ID>
         <Type>F</Type>
         <ImageName>Image0002</ImageName>
         <FiberMeasurement>
            <DiameterAverage>1.5226164117580278E-06</DiameterAverage>
            <DiameterSD>2.4933173625708325E-08</DiameterSD>
            <Orientation>0.50677921307101281</Orientation>
         </FiberMeasurement>
      </Measurement>
      <Measurement>
         <ID>917</ID>
         <Type>F</Type>
         <ImageName>Image0002</ImageName>
         <FiberMeasurement>
            <DiameterAverage>1.3103077046184579E-06</DiameterAverage>
            <DiameterSD>3.6559598353244732E-07</DiameterSD>
            <Orientation>2.5118101215735438</Orientation>
         </FiberMeasurement>
      </Measurement>
      <Measurement>
         <ID>918</ID>
         <Type>F</Type>
         <ImageName>Image0002</ImageName>
         <FiberMeasurement>
            <DiameterAverage>1.5210458228603927E-06</DiameterAverage>
            <DiameterSD>1.5001377256392555E-07</DiameterSD>
            <Orientation>1.6532398230950731</Orientation>
         </FiberMeasurement>
      </Measurement>
      <Measurement>
         <ID>919</ID>
         <Type>F</Type>
         <ImageName>Image0002</ImageName>
         <FiberMeasurement>
            <DiameterAverage>3.0598188482449663E-06</DiameterAverage>
            <DiameterSD>4.4328454266004428E-07</DiameterSD>
            <Orientation>0.55896643603339335</Orientation>
         </FiberMeasurement>
      </Measurement>
      <Measurement>
         <ID>920</ID>
         <Type>F</Type>
         <ImageName>Image0002</ImageName>
         <FiberMeasurement>
            <DiameterAverage>1.8141474340093809E-06</DiameterAverage>
            <DiameterSD>3.7279215101442149E-07</DiameterSD>
            <Orientation>3.1164669014554778</Orientation>
         </FiberMeasurement>
      </Measurement>
      <Measurement>
         <ID>922</ID>
         <Type>F</Type>
         <ImageName>Image0002</ImageName>
         <FiberMeasurement>
            <DiameterAverage>1.8509637765439299E-06</DiameterAverage>
            <DiameterSD>1.4574570618953819E-07</DiameterSD>
            <Orientation>2.0022571378077734</Orientation>
         </FiberMeasurement>
      </Measurement>
      <Measurement>
         <ID>923</ID>
         <Type>F</Type>
         <ImageName>Image0002</ImageName>
         <FiberMeasurement>
            <DiameterAverage>1.1076635537636881E-06</DiameterAverage>
            <DiameterSD>3.0816257629740206E-08</DiameterSD>
            <Orientation>1.41193959649661</Orientation>
         </FiberMeasurement>
      </Measurement>
      <Measurement>
         <ID>924</ID>
         <Type>F</Type>
         <ImageName>Image0002</ImageName>
         <FiberMeasurement>
            <DiameterAverage>1.6310803858968872E-06</DiameterAverage>
            <DiameterSD>9.6753990651696308E-08</DiameterSD>
            <Orientation>2.1349305907294767</Orientation>
         </FiberMeasurement>
      </Measurement>
      <Measurement>
         <ID>925</ID>
         <Type>F</Type>
         <ImageName>Image0002</ImageName>
         <FiberMeasurement>
            <DiameterAverage>1.53022762980376E-06</DiameterAverage>
            <DiameterSD>3.2625445187979986E-08</DiameterSD>
            <Orientation>0.17008644734541367</Orientation>
         </FiberMeasurement>
      </Measurement>
      <Measurement>
         <ID>926</ID>
         <Type>F</Type>
         <ImageName>Image0002</ImageName>
         <FiberMeasurement>
            <DiameterAverage>2.2107159303238387E-06</DiameterAverage>
            <DiameterSD>7.1193457184196288E-07</DiameterSD>
            <Orientation>2.4639481450641654</Orientation>
         </FiberMeasurement>
      </Measurement>
      <Measurement>
         <ID>927</ID>
         <Type>F</Type>
         <ImageName>Image0002</ImageName>
         <FiberMeasurement>
            <DiameterAverage>8.3375628132363306E-07</DiameterAverage>
            <DiameterSD>2.5471603571985763E-07</DiameterSD>
            <Orientation>0.94469804194127172</Orientation>
         </FiberMeasurement>
      </Measurement>
      <Measurement>
         <ID>928</ID>
         <Type>F</Type>
         <ImageName>Image0002</ImageName>
         <FiberMeasurement>
            <DiameterAverage>1.6912197074610769E-06</DiameterAverage>
            <DiameterSD>1.2874567391161295E-07</DiameterSD>
            <Orientation>2.4944581553434531</Orientation>
         </FiberMeasurement>
      </Measurement>
      <Measurement>
         <ID>929</ID>
         <Type>F</Type>
         <ImageName>Image0002</ImageName>
         <FiberMeasurement>
            <DiameterAverage>1.4057474705920299E-06</DiameterAverage>
            <DiameterSD>7.5556647278119588E-07</DiameterSD>
            <Orientation>0.74162601947060314</Orientation>
         </FiberMeasurement>
      </Measurement>
      <Measurement>
         <ID>930</ID>
         <Type>F</Type>
         <ImageName>Image0002</ImageName>
         <FiberMeasurement>
            <DiameterAverage>1.6637172589047959E-06</DiameterAverage>
            <DiameterSD>3.4884697536297319E-08</DiameterSD>
            <Orientation>2.1287163746286821</Orientation>
         </FiberMeasurement>
      </Measurement>
      <Measurement>
         <ID>931</ID>
         <Type>F</Type>
         <ImageName>Image0002</ImageName>
         <FiberMeasurement>
            <DiameterAverage>9.59861086384656E-07</DiameterAverage>
            <DiameterSD>5.49646639024195E-08</DiameterSD>
            <Orientation>1.7546067327765851</Orientation>
         </FiberMeasurement>
      </Measurement>
      <Measurement>
         <ID>932</ID>
         <Type>F</Type>
         <ImageName>Image0002</ImageName>
         <FiberMeasurement>
            <DiameterAverage>1.4808676670106087E-06</DiameterAverage>
            <DiameterSD>5.4898112281762488E-08</DiameterSD>
            <Orientation>2.1573054957188069</Orientation>
         </FiberMeasurement>
      </Measurement>
      <Measurement>
         <ID>933</ID>
         <Type>F</Type>
         <ImageName>Image0002</ImageName>
         <FiberMeasurement>
            <DiameterAverage>7.0720464456953775E-07</DiameterAverage>
            <DiameterSD>3.2096930108742848E-08</DiameterSD>
            <Orientation>3.0191564203179384</Orientation>
         </FiberMeasurement>
      </Measurement>
      <Measurement>
         <ID>934</ID>
         <Type>F</Type>
         <ImageName>Image0002</ImageName>
         <FiberMeasurement>
            <DiameterAverage>2.59365951143019E-06</DiameterAverage>
            <DiameterSD>1.7662892753685124E-07</DiameterSD>
            <Orientation>0.71496406825754188</Orientation>
         </FiberMeasurement>
      </Measurement>
      <Measurement>
         <ID>935</ID>
         <Type>F</Type>
         <ImageName>Image0002</ImageName>
         <FiberMeasurement>
            <DiameterAverage>1.265294096457187E-06</DiameterAverage>
            <DiameterSD>1.5105000898930552E-08</DiameterSD>
            <Orientation>1.3977971052563742</Orientation>
         </FiberMeasurement>
      </Measurement>
      <Measurement>
         <ID>936</ID>
         <Type>F</Type>
         <ImageName>Image0002</ImageName>
         <FiberMeasurement>
            <DiameterAverage>2.0697364076101762E-06</DiameterAverage>
            <DiameterSD>6.1862978884902072E-08</DiameterSD>
            <Orientation>0.99348243702516248</Orientation>
         </FiberMeasurement>
      </Measurement>
      <Measurement>
         <ID>937</ID>
         <Type>F</Type>
         <ImageName>Image0002</ImageName>
         <FiberMeasurement>
            <DiameterAverage>1.8998442880273716E-06</DiameterAverage>
            <DiameterSD>1.0571130779388063E-07</DiameterSD>
            <Orientation>0.58822630506648632</Orientation>
         </FiberMeasurement>
      </Measurement>
      <Measurement>
         <ID>938</ID>
         <Type>F</Type>
         <ImageName>Image0002</ImageName>
         <FiberMeasurement>
            <DiameterAverage>3.0676105855069219E-06</DiameterAverage>
            <DiameterSD>5.9431319075345967E-08</DiameterSD>
            <Orientation>3.0624972809996489</Orientation>
         </FiberMeasurement>
      </Measurement>
      <Measurement>
         <ID>939</ID>
         <Type>F</Type>
         <ImageName>Image0002</ImageName>
         <FiberMeasurement>
            <DiameterAverage>9.2918015169612548E-07</DiameterAverage>
            <DiameterSD>3.926302227933377E-08</DiameterSD>
            <Orientation>2.8371267090229884</Orientation>
         </FiberMeasurement>
      </Measurement>
      <Measurement>
         <ID>940</ID>
         <Type>F</Type>
         <ImageName>Image0002</ImageName>
         <FiberMeasurement>
            <DiameterAverage>1.1130310215679607E-06</DiameterAverage>
            <DiameterSD>4.678534964056828E-07</DiameterSD>
            <Orientation>1.107066968760684</Orientation>
         </FiberMeasurement>
      </Measurement>
      <Measurement>
         <ID>941</ID>
         <Type>F</Type>
         <ImageName>Image0002</ImageName>
         <FiberMeasurement>
            <DiameterAverage>2.1262149163362085E-06</DiameterAverage>
            <DiameterSD>4.5136363938178671E-07</DiameterSD>
            <Orientation>0.73627600918758385</Orientation>
         </FiberMeasurement>
      </Measurement>
      <Measurement>
         <ID>942</ID>
         <Type>F</Type>
         <ImageName>Image0002</ImageName>
         <FiberMeasurement>
            <DiameterAverage>1.5519541153976142E-06</DiameterAverage>
            <DiameterSD>5.5944730133263116E-07</DiameterSD>
            <Orientation>0.26566749176013221</Orientation>
         </FiberMeasurement>
      </Measurement>
      <Measurement>
         <ID>943</ID>
         <Type>F</Type>
         <ImageName>Image0002</ImageName>
         <FiberMeasurement>
            <DiameterAverage>1.6818213771421612E-06</DiameterAverage>
            <DiameterSD>4.0361734360835323E-08</DiameterSD>
            <Orientation>2.7511689316939734</Orientation>
         </FiberMeasurement>
      </Measurement>
      <Measurement>
         <ID>944</ID>
         <Type>F</Type>
         <ImageName>Image0002</ImageName>
         <FiberMeasurement>
            <DiameterAverage>1.6141239429490938E-06</DiameterAverage>
            <DiameterSD>6.5350186498399612E-07</DiameterSD>
            <Orientation>0.14329707568015659</Orientation>
         </FiberMeasurement>
      </Measurement>
      <Measurement>
         <ID>945</ID>
         <Type>F</Type>
         <ImageName>Image0002</ImageName>
         <FiberMeasurement>
            <DiameterAverage>2.3686525258627559E-06</DiameterAverage>
            <DiameterSD>4.4097790337632354E-07</DiameterSD>
            <Orientation>0.41409027077929461</Orientation>
         </FiberMeasurement>
      </Measurement>
      <Measurement>
         <ID>946</ID>
         <Type>F</Type>
         <ImageName>Image0002</ImageName>
         <FiberMeasurement>
            <DiameterAverage>1.7789994450693415E-06</DiameterAverage>
            <DiameterSD>1.838767096640835E-07</DiameterSD>
            <Orientation>2.8877470481462892</Orientation>
         </FiberMeasurement>
      </Measurement>
      <Measurement>
         <ID>947</ID>
         <Type>F</Type>
         <ImageName>Image0002</ImageName>
         <FiberMeasurement>
            <DiameterAverage>1.5027304941494258E-06</DiameterAverage>
            <DiameterSD>1.007964512820651E-07</DiameterSD>
            <Orientation>0.057897137784377051</Orientation>
         </FiberMeasurement>
      </Measurement>
      <Measurement>
         <ID>948</ID>
         <Type>F</Type>
         <ImageName>Image0002</ImageName>
         <FiberMeasurement>
            <DiameterAverage>3.4952997072430054E-06</DiameterAverage>
            <DiameterSD>4.3919999663191845E-07</DiameterSD>
            <Orientation>0.083293411080056612</Orientation>
         </FiberMeasurement>
      </Measurement>
      <Measurement>
         <ID>949</ID>
         <Type>F</Type>
         <ImageName>Image0002</ImageName>
         <FiberMeasurement>
            <DiameterAverage>1.4799914986356839E-06</DiameterAverage>
            <DiameterSD>4.1966568735760272E-07</DiameterSD>
            <Orientation>3.0641324032569868</Orientation>
         </FiberMeasurement>
      </Measurement>
      <Measurement>
         <ID>950</ID>
         <Type>F</Type>
         <ImageName>Image0002</ImageName>
         <FiberMeasurement>
            <DiameterAverage>1.8095842183189576E-06</DiameterAverage>
            <DiameterSD>4.0134149517487921E-07</DiameterSD>
            <Orientation>0.87130342890663071</Orientation>
         </FiberMeasurement>
      </Measurement>
      <Measurement>
         <ID>951</ID>
         <Type>F</Type>
         <ImageName>Image0002</ImageName>
         <FiberMeasurement>
            <DiameterAverage>9.6688026346457247E-07</DiameterAverage>
            <DiameterSD>3.8999580090787146E-08</DiameterSD>
            <Orientation>2.7537615672434774</Orientation>
         </FiberMeasurement>
      </Measurement>
      <Measurement>
         <ID>952</ID>
         <Type>F</Type>
         <ImageName>Image0002</ImageName>
         <FiberMeasurement>
            <DiameterAverage>2.41504130556657E-06</DiameterAverage>
            <DiameterSD>1.8166482685766182E-07</DiameterSD>
            <Orientation>0.65864018794453749</Orientation>
         </FiberMeasurement>
      </Measurement>
      <Measurement>
         <ID>953</ID>
         <Type>F</Type>
         <ImageName>Image0002</ImageName>
         <FiberMeasurement>
            <DiameterAverage>1.3852199245438821E-06</DiameterAverage>
            <DiameterSD>3.9896943669674325E-07</DiameterSD>
            <Orientation>0.29287842547968629</Orientation>
         </FiberMeasurement>
      </Measurement>
      <Measurement>
         <ID>954</ID>
         <Type>F</Type>
         <ImageName>Image0002</ImageName>
         <FiberMeasurement>
            <DiameterAverage>1.1952725109385172E-06</DiameterAverage>
            <DiameterSD>2.4264663798721197E-07</DiameterSD>
            <Orientation>2.1067364215549444</Orientation>
         </FiberMeasurement>
      </Measurement>
      <Measurement>
         <ID>955</ID>
         <Type>F</Type>
         <ImageName>Image0002</ImageName>
         <FiberMeasurement>
            <DiameterAverage>2.3343221390011454E-06</DiameterAverage>
            <DiameterSD>5.7422704385310823E-08</DiameterSD>
            <Orientation>0.71539986877643968</Orientation>
         </FiberMeasurement>
      </Measurement>
      <Measurement>
         <ID>956</ID>
         <Type>F</Type>
         <ImageName>Image0002</ImageName>
         <FiberMeasurement>
            <DiameterAverage>1.484448567754242E-06</DiameterAverage>
            <DiameterSD>3.3427153982211767E-08</DiameterSD>
            <Orientation>0.88571731244378482</Orientation>
         </FiberMeasurement>
      </Measurement>
      <Measurement>
         <ID>957</ID>
         <Type>F</Type>
         <ImageName>Image0002</ImageName>
         <FiberMeasurement>
            <DiameterAverage>1.5332941177434376E-06</DiameterAverage>
            <DiameterSD>6.6137566702340669E-08</DiameterSD>
            <Orientation>0.92859187501546014</Orientation>
         </FiberMeasurement>
      </Measurement>
      <Measurement>
         <ID>958</ID>
         <Type>F</Type>
         <ImageName>Image0002</ImageName>
         <FiberMeasurement>
            <DiameterAverage>2.7005177218523642E-06</DiameterAverage>
            <DiameterSD>2.0836692092507436E-07</DiameterSD>
            <Orientation>0.41192201102409443</Orientation>
         </FiberMeasurement>
      </Measurement>
      <Measurement>
         <ID>959</ID>
         <Type>F</Type>
         <ImageName>Image0002</ImageName>
         <FiberMeasurement>
            <DiameterAverage>1.7473472497932882E-06</DiameterAverage>
            <DiameterSD>2.2666142517231506E-08</DiameterSD>
            <Orientation>2.3406770890436142</Orientation>
         </FiberMeasurement>
      </Measurement>
      <Measurement>
         <ID>960</ID>
         <Type>F</Type>
         <ImageName>Image0002</ImageName>
         <FiberMeasurement>
            <DiameterAverage>1.3322416968678951E-06</DiameterAverage>
            <DiameterSD>4.8267170449598086E-08</DiameterSD>
            <Orientation>1.4548415436210782</Orientation>
         </FiberMeasurement>
      </Measurement>
      <Measurement>
         <ID>961</ID>
         <Type>F</Type>
         <ImageName>Image0002</ImageName>
         <FiberMeasurement>
            <DiameterAverage>9.9225878295818166E-07</DiameterAverage>
            <DiameterSD>4.1154196705143906E-08</DiameterSD>
            <Orientation>1.73159482851074</Orientation>
         </FiberMeasurement>
      </Measurement>
      <Measurement>
         <ID>962</ID>
         <Type>F</Type>
         <ImageName>Image0002</ImageName>
         <FiberMeasurement>
            <DiameterAverage>1.7100104899938671E-06</DiameterAverage>
            <DiameterSD>1.7999667417063762E-08</DiameterSD>
            <Orientation>2.7740618900716116</Orientation>
         </FiberMeasurement>
      </Measurement>
      <Measurement>
         <ID>963</ID>
         <Type>F</Type>
         <ImageName>Image0002</ImageName>
         <FiberMeasurement>
            <DiameterAverage>1.022083622383437E-06</DiameterAverage>
            <DiameterSD>5.9377906645741907E-08</DiameterSD>
            <Orientation>2.7308181978416473</Orientation>
         </FiberMeasurement>
      </Measurement>
      <Measurement>
         <ID>964</ID>
         <Type>F</Type>
         <ImageName>Image0002</ImageName>
         <FiberMeasurement>
            <DiameterAverage>1.647721676346454E-06</DiameterAverage>
            <DiameterSD>2.3799497774553808E-07</DiameterSD>
            <Orientation>0.597786442610132</Orientation>
         </FiberMeasurement>
      </Measurement>
      <Measurement>
         <ID>967</ID>
         <Type>F</Type>
         <ImageName>Image0002</ImageName>
         <FiberMeasurement>
            <DiameterAverage>1.4338938691005333E-06</DiameterAverage>
            <DiameterSD>5.1599582491605883E-07</DiameterSD>
            <Orientation>0.063720955262484461</Orientation>
         </FiberMeasurement>
      </Measurement>
      <Measurement>
         <ID>968</ID>
         <Type>F</Type>
         <ImageName>Image0002</ImageName>
         <FiberMeasurement>
            <DiameterAverage>1.9860633826268983E-06</DiameterAverage>
            <DiameterSD>8.3576037537379548E-08</DiameterSD>
            <Orientation>2.3597166090979669</Orientation>
         </FiberMeasurement>
      </Measurement>
      <Measurement>
         <ID>969</ID>
         <Type>F</Type>
         <ImageName>Image0002</ImageName>
         <FiberMeasurement>
            <DiameterAverage>1.6209295322921969E-06</DiameterAverage>
            <DiameterSD>4.6330822261403112E-08</DiameterSD>
            <Orientation>0.76494373848257857</Orientation>
         </FiberMeasurement>
      </Measurement>
      <Measurement>
         <ID>971</ID>
         <Type>F</Type>
         <ImageName>Image0002</ImageName>
         <FiberMeasurement>
            <DiameterAverage>8.4021122975838734E-07</DiameterAverage>
            <DiameterSD>2.5450661554221234E-07</DiameterSD>
            <Orientation>1.2531148327021227</Orientation>
         </FiberMeasurement>
      </Measurement>
      <Measurement>
         <ID>972</ID>
         <Type>F</Type>
         <ImageName>Image0002</ImageName>
         <FiberMeasurement>
            <DiameterAverage>1.0522164095085486E-06</DiameterAverage>
            <DiameterSD>4.1075218981531184E-08</DiameterSD>
            <Orientation>2.2964525581203921</Orientation>
         </FiberMeasurement>
      </Measurement>
      <Measurement>
         <ID>973</ID>
         <Type>F</Type>
         <ImageName>Image0002</ImageName>
         <FiberMeasurement>
            <DiameterAverage>1.5245777517647482E-06</DiameterAverage>
            <DiameterSD>4.8406006324005434E-08</DiameterSD>
            <Orientation>2.0776092823936558</Orientation>
         </FiberMeasurement>
      </Measurement>
      <Measurement>
         <ID>974</ID>
         <Type>F</Type>
         <ImageName>Image0002</ImageName>
         <FiberMeasurement>
            <DiameterAverage>2.6595263772484767E-06</DiameterAverage>
            <DiameterSD>4.2138145094925272E-07</DiameterSD>
            <Orientation>0.29558722530913994</Orientation>
         </FiberMeasurement>
      </Measurement>
      <Measurement>
         <ID>975</ID>
         <Type>F</Type>
         <ImageName>Image0002</ImageName>
         <FiberMeasurement>
            <DiameterAverage>1.7133328014772432E-06</DiameterAverage>
            <DiameterSD>1.4537445103552476E-07</DiameterSD>
            <Orientation>0.73741798865160213</Orientation>
         </FiberMeasurement>
      </Measurement>
      <Measurement>
         <ID>976</ID>
         <Type>F</Type>
         <ImageName>Image0002</ImageName>
         <FiberMeasurement>
            <DiameterAverage>1.0562870289133557E-06</DiameterAverage>
            <DiameterSD>3.8773075510712904E-08</DiameterSD>
            <Orientation>2.3406609390971944</Orientation>
         </FiberMeasurement>
      </Measurement>
      <Measurement>
         <ID>977</ID>
         <Type>F</Type>
         <ImageName>Image0002</ImageName>
         <FiberMeasurement>
            <DiameterAverage>8.2632346658390971E-07</DiameterAverage>
            <DiameterSD>1.7417640529756893E-08</DiameterSD>
            <Orientation>1.7752484858832083</Orientation>
         </FiberMeasurement>
      </Measurement>
      <Measurement>
         <ID>978</ID>
         <Type>F</Type>
         <ImageName>Image0002</ImageName>
         <FiberMeasurement>
            <DiameterAverage>1.6261404436440956E-06</DiameterAverage>
            <DiameterSD>3.0723515148493278E-08</DiameterSD>
            <Orientation>2.5201351363900821</Orientation>
         </FiberMeasurement>
      </Measurement>
      <Measurement>
         <ID>979</ID>
         <Type>F</Type>
         <ImageName>Image0002</ImageName>
         <FiberMeasurement>
            <DiameterAverage>1.7982608417311327E-06</DiameterAverage>
            <DiameterSD>5.7207404899149937E-07</DiameterSD>
            <Orientation>0.41368829797128559</Orientation>
         </FiberMeasurement>
      </Measurement>
      <Measurement>
         <ID>980</ID>
         <Type>F</Type>
         <ImageName>Image0002</ImageName>
         <FiberMeasurement>
            <DiameterAverage>2.168092399356972E-06</DiameterAverage>
            <DiameterSD>1.3228537639295175E-07</DiameterSD>
            <Orientation>1.3610639786828938</Orientation>
         </FiberMeasurement>
      </Measurement>
      <Measurement>
         <ID>981</ID>
         <Type>F</Type>
         <ImageName>Image0002</ImageName>
         <FiberMeasurement>
            <DiameterAverage>9.6684061816081721E-07</DiameterAverage>
            <DiameterSD>5.6272837814693985E-08</DiameterSD>
            <Orientation>0.1454822195640775</Orientation>
         </FiberMeasurement>
      </Measurement>
      <Measurement>
         <ID>982</ID>
         <Type>F</Type>
         <ImageName>Image0002</ImageName>
         <FiberMeasurement>
            <DiameterAverage>1.0724279874330887E-06</DiameterAverage>
            <DiameterSD>1.2128840359168203E-07</DiameterSD>
            <Orientation>2.3289233887698524</Orientation>
         </FiberMeasurement>
      </Measurement>
      <Measurement>
         <ID>983</ID>
         <Type>F</Type>
         <ImageName>Image0002</ImageName>
         <FiberMeasurement>
            <DiameterAverage>1.7027042354271067E-06</DiameterAverage>
            <DiameterSD>9.203852782505894E-08</DiameterSD>
            <Orientation>2.2546608156204133</Orientation>
         </FiberMeasurement>
      </Measurement>
      <Measurement>
         <ID>984</ID>
         <Type>F</Type>
         <ImageName>Image0002</ImageName>
         <FiberMeasurement>
            <DiameterAverage>1.5063639492251184E-06</DiameterAverage>
            <DiameterSD>6.1151319934599354E-08</DiameterSD>
            <Orientation>0.40307330400618224</Orientation>
         </FiberMeasurement>
      </Measurement>
      <Measurement>
         <ID>985</ID>
         <Type>F</Type>
         <ImageName>Image0002</ImageName>
         <FiberMeasurement>
            <DiameterAverage>1.6405440433691628E-06</DiameterAverage>
            <DiameterSD>4.3216655010421194E-08</DiameterSD>
            <Orientation>2.2298649060233071</Orientation>
         </FiberMeasurement>
      </Measurement>
      <Measurement>
         <ID>986</ID>
         <Type>F</Type>
         <ImageName>Image0002</ImageName>
         <FiberMeasurement>
            <DiameterAverage>1.5016780393196889E-06</DiameterAverage>
            <DiameterSD>6.8990923777871063E-08</DiameterSD>
            <Orientation>0.61184127084292039</Orientation>
         </FiberMeasurement>
      </Measurement>
      <Measurement>
         <ID>987</ID>
         <Type>F</Type>
         <ImageName>Image0002</ImageName>
         <FiberMeasurement>
            <DiameterAverage>1.0824785390335281E-06</DiameterAverage>
            <DiameterSD>2.0491592724778225E-08</DiameterSD>
            <Orientation>2.3425685330937109</Orientation>
         </FiberMeasurement>
      </Measurement>
      <Measurement>
         <ID>988</ID>
         <Type>F</Type>
         <ImageName>Image0002</ImageName>
         <FiberMeasurement>
            <DiameterAverage>9.8249106986086268E-07</DiameterAverage>
            <DiameterSD>3.93228481304875E-07</DiameterSD>
            <Orientation>0.9477256904797644</Orientation>
         </FiberMeasurement>
      </Measurement>
      <Measurement>
         <ID>989</ID>
         <Type>F</Type>
         <ImageName>Image0002</ImageName>
         <FiberMeasurement>
            <DiameterAverage>1.4815101606851088E-06</DiameterAverage>
            <DiameterSD>6.6267607928966364E-08</DiameterSD>
            <Orientation>0.17484905470815287</Orientation>
         </FiberMeasurement>
      </Measurement>
      <Measurement>
         <ID>990</ID>
         <Type>F</Type>
         <ImageName>Image0002</ImageName>
         <FiberMeasurement>
            <DiameterAverage>2.8204325393751345E-06</DiameterAverage>
            <DiameterSD>4.4229152090860015E-07</DiameterSD>
            <Orientation>0.5790395122438825</Orientation>
         </FiberMeasurement>
      </Measurement>
      <Measurement>
         <ID>991</ID>
         <Type>F</Type>
         <ImageName>Image0002</ImageName>
         <FiberMeasurement>
            <DiameterAverage>9.87342805523869E-07</DiameterAverage>
            <DiameterSD>3.4362005016474128E-08</DiameterSD>
            <Orientation>1.7019661786977323</Orientation>
         </FiberMeasurement>
      </Measurement>
      <Measurement>
         <ID>993</ID>
         <Type>F</Type>
         <ImageName>Image0002</ImageName>
         <FiberMeasurement>
            <DiameterAverage>7.4994524455233168E-07</DiameterAverage>
            <DiameterSD>2.8766388359445607E-08</DiameterSD>
            <Orientation>1.1793005940912567</Orientation>
         </FiberMeasurement>
      </Measurement>
      <Measurement>
         <ID>994</ID>
         <Type>F</Type>
         <ImageName>Image0002</ImageName>
         <FiberMeasurement>
            <DiameterAverage>1.0780334085616908E-06</DiameterAverage>
            <DiameterSD>1.5083456288742236E-08</DiameterSD>
            <Orientation>1.6138232003371282</Orientation>
         </FiberMeasurement>
      </Measurement>
      <Measurement>
         <ID>995</ID>
         <Type>F</Type>
         <ImageName>Image0002</ImageName>
         <FiberMeasurement>
            <DiameterAverage>3.0988555924859508E-06</DiameterAverage>
            <DiameterSD>1.7555535283808565E-07</DiameterSD>
            <Orientation>0.072938728890960008</Orientation>
         </FiberMeasurement>
      </Measurement>
      <Measurement>
         <ID>996</ID>
         <Type>F</Type>
         <ImageName>Image0002</ImageName>
         <FiberMeasurement>
            <DiameterAverage>1.4951045777358233E-06</DiameterAverage>
            <DiameterSD>1.1610866298507784E-07</DiameterSD>
            <Orientation>0.86749121739202739</Orientation>
         </FiberMeasurement>
      </Measurement>
      <Measurement>
         <ID>997</ID>
         <Type>F</Type>
         <ImageName>Image0002</ImageName>
         <FiberMeasurement>
            <DiameterAverage>9.0320159476404749E-07</DiameterAverage>
            <DiameterSD>1.8120545403682909E-07</DiameterSD>
            <Orientation>0.752597534454943</Orientation>
         </FiberMeasurement>
      </Measurement>
      <Measurement>
         <ID>998</ID>
         <Type>F</Type>
         <ImageName>Image0002</ImageName>
         <FiberMeasurement>
            <DiameterAverage>1.0336097814706724E-06</DiameterAverage>
            <DiameterSD>9.4331838553244038E-08</DiameterSD>
            <Orientation>0.045443128517496524</Orientation>
         </FiberMeasurement>
      </Measurement>
      <Measurement>
         <ID>999</ID>
         <Type>F</Type>
         <ImageName>Image0002</ImageName>
         <FiberMeasurement>
            <DiameterAverage>1.0260375883773136E-06</DiameterAverage>
            <DiameterSD>4.6245613438883996E-08</DiameterSD>
            <Orientation>2.8366930669559349</Orientation>
         </FiberMeasurement>
      </Measurement>
      <Measurement>
         <ID>1000</ID>
         <Type>F</Type>
         <ImageName>Image0002</ImageName>
         <FiberMeasurement>
            <DiameterAverage>1.4697723781345595E-06</DiameterAverage>
            <DiameterSD>4.1603428385171249E-08</DiameterSD>
            <Orientation>0.095744508806896417</Orientation>
         </FiberMeasurement>
      </Measurement>
      <Measurement>
         <ID>1001</ID>
         <Type>F</Type>
         <ImageName>Image0002</ImageName>
         <FiberMeasurement>
            <DiameterAverage>4.3877555068823552E-07</DiameterAverage>
            <DiameterSD>5.1185469244984678E-08</DiameterSD>
            <Orientation>0.18947107353169249</Orientation>
         </FiberMeasurement>
      </Measurement>
      <Measurement>
         <ID>1002</ID>
         <Type>F</Type>
         <ImageName>Image0002</ImageName>
         <FiberMeasurement>
            <DiameterAverage>2.162186341664514E-06</DiameterAverage>
            <DiameterSD>3.7825306751275166E-08</DiameterSD>
            <Orientation>2.3458643387140912</Orientation>
         </FiberMeasurement>
      </Measurement>
      <Measurement>
         <ID>1003</ID>
         <Type>F</Type>
         <ImageName>Image0002</ImageName>
         <FiberMeasurement>
            <DiameterAverage>1.5899894281876242E-06</DiameterAverage>
            <DiameterSD>6.452017437395383E-08</DiameterSD>
            <Orientation>1.6785139072707731</Orientation>
         </FiberMeasurement>
      </Measurement>
      <Measurement>
         <ID>1004</ID>
         <Type>F</Type>
         <ImageName>Image0002</ImageName>
         <FiberMeasurement>
            <DiameterAverage>1.621925086675616E-06</DiameterAverage>
            <DiameterSD>3.91789244572665E-08</DiameterSD>
            <Orientation>2.7989478905994933</Orientation>
         </FiberMeasurement>
      </Measurement>
      <Measurement>
         <ID>1005</ID>
         <Type>F</Type>
         <ImageName>Image0002</ImageName>
         <FiberMeasurement>
            <DiameterAverage>1.5997695027342084E-06</DiameterAverage>
            <DiameterSD>1.3712961852938895E-07</DiameterSD>
            <Orientation>0.98018741346215177</Orientation>
         </FiberMeasurement>
      </Measurement>
      <Measurement>
         <ID>1006</ID>
         <Type>F</Type>
         <ImageName>Image0002</ImageName>
         <FiberMeasurement>
            <DiameterAverage>2.6972228767096884E-06</DiameterAverage>
            <DiameterSD>2.298089692525689E-07</DiameterSD>
            <Orientation>1.2939627363418647</Orientation>
         </FiberMeasurement>
      </Measurement>
      <Measurement>
         <ID>1007</ID>
         <Type>F</Type>
         <ImageName>Image0002</ImageName>
         <FiberMeasurement>
            <DiameterAverage>1.8896178960539869E-06</DiameterAverage>
            <DiameterSD>2.9778724601292253E-07</DiameterSD>
            <Orientation>0.71377294747179287</Orientation>
         </FiberMeasurement>
      </Measurement>
      <Measurement>
         <ID>1008</ID>
         <Type>F</Type>
         <ImageName>Image0002</ImageName>
         <FiberMeasurement>
            <DiameterAverage>1.5622694621867344E-06</DiameterAverage>
            <DiameterSD>5.7028894696161575E-07</DiameterSD>
            <Orientation>0.84055252838647532</Orientation>
         </FiberMeasurement>
      </Measurement>
      <Measurement>
         <ID>1009</ID>
         <Type>F</Type>
         <ImageName>Image0002</ImageName>
         <FiberMeasurement>
            <DiameterAverage>1.4106679106632261E-06</DiameterAverage>
            <DiameterSD>1.5013536249993366E-08</DiameterSD>
            <Orientation>0.26797599013562456</Orientation>
         </FiberMeasurement>
      </Measurement>
      <Measurement>
         <ID>1010</ID>
         <Type>F</Type>
         <ImageName>Image0002</ImageName>
         <FiberMeasurement>
            <DiameterAverage>1.9137163485160561E-06</DiameterAverage>
            <DiameterSD>9.484678708228046E-08</DiameterSD>
            <Orientation>2.276218319818101</Orientation>
         </FiberMeasurement>
      </Measurement>
      <Measurement>
         <ID>1011</ID>
         <Type>F</Type>
         <ImageName>Image0002</ImageName>
         <FiberMeasurement>
            <DiameterAverage>1.1855621867971704E-06</DiameterAverage>
            <DiameterSD>1.7848257538267076E-07</DiameterSD>
            <Orientation>1.3716197803244239</Orientation>
         </FiberMeasurement>
      </Measurement>
      <Measurement>
         <ID>1012</ID>
         <Type>F</Type>
         <ImageName>Image0002</ImageName>
         <FiberMeasurement>
            <DiameterAverage>9.5415308034273786E-07</DiameterAverage>
            <DiameterSD>4.166011669157296E-07</DiameterSD>
            <Orientation>2.1421324976750262</Orientation>
         </FiberMeasurement>
      </Measurement>
      <Measurement>
         <ID>1013</ID>
         <Type>F</Type>
         <ImageName>Image0002</ImageName>
         <FiberMeasurement>
            <DiameterAverage>1.5518836650096035E-06</DiameterAverage>
            <DiameterSD>1.7272685191339303E-07</DiameterSD>
            <Orientation>0.00344625450634136</Orientation>
         </FiberMeasurement>
      </Measurement>
      <Measurement>
         <ID>1014</ID>
         <Type>F</Type>
         <ImageName>Image0002</ImageName>
         <FiberMeasurement>
            <DiameterAverage>9.3460447599908918E-07</DiameterAverage>
            <DiameterSD>1.6753037655917606E-07</DiameterSD>
            <Orientation>2.4505879944541404</Orientation>
         </FiberMeasurement>
      </Measurement>
      <Measurement>
         <ID>1015</ID>
         <Type>F</Type>
         <ImageName>Image0002</ImageName>
         <FiberMeasurement>
            <DiameterAverage>1.0218242273568372E-06</DiameterAverage>
            <DiameterSD>1.6630992785801305E-07</DiameterSD>
            <Orientation>1.6777251486569895</Orientation>
         </FiberMeasurement>
      </Measurement>
      <Measurement>
         <ID>1016</ID>
         <Type>F</Type>
         <ImageName>Image0002</ImageName>
         <FiberMeasurement>
            <DiameterAverage>1.4731578452596902E-06</DiameterAverage>
            <DiameterSD>8.8664336438833563E-08</DiameterSD>
            <Orientation>0.30727892769611165</Orientation>
         </FiberMeasurement>
      </Measurement>
      <Measurement>
         <ID>1017</ID>
         <Type>F</Type>
         <ImageName>Image0002</ImageName>
         <FiberMeasurement>
            <DiameterAverage>4.846473045741427E-07</DiameterAverage>
            <DiameterSD>1.1137480427551083E-07</DiameterSD>
            <Orientation>2.5642235598494159</Orientation>
         </FiberMeasurement>
      </Measurement>
      <Measurement>
         <ID>1018</ID>
         <Type>F</Type>
         <ImageName>Image0002</ImageName>
         <FiberMeasurement>
            <DiameterAverage>9.2077448890059352E-07</DiameterAverage>
            <DiameterSD>3.7858428450027806E-07</DiameterSD>
            <Orientation>0.32057104599654868</Orientation>
         </FiberMeasurement>
      </Measurement>
      <Measurement>
         <ID>1019</ID>
         <Type>F</Type>
         <ImageName>Image0002</ImageName>
         <FiberMeasurement>
            <DiameterAverage>1.557319492668891E-06</DiameterAverage>
            <DiameterSD>8.3119384488928416E-08</DiameterSD>
            <Orientation>0.31005696686082379</Orientation>
         </FiberMeasurement>
      </Measurement>
      <Measurement>
         <ID>1020</ID>
         <Type>F</Type>
         <ImageName>Image0002</ImageName>
         <FiberMeasurement>
            <DiameterAverage>1.1748408484972557E-06</DiameterAverage>
            <DiameterSD>4.6341319527678309E-08</DiameterSD>
            <Orientation>2.8185839977480351</Orientation>
         </FiberMeasurement>
      </Measurement>
      <Measurement>
         <ID>1021</ID>
         <Type>F</Type>
         <ImageName>Image0002</ImageName>
         <FiberMeasurement>
            <DiameterAverage>2.0888673243594995E-06</DiameterAverage>
            <DiameterSD>4.3404733179013881E-07</DiameterSD>
            <Orientation>1.1002762728145363</Orientation>
         </FiberMeasurement>
      </Measurement>
      <Measurement>
         <ID>1022</ID>
         <Type>F</Type>
         <ImageName>Image0002</ImageName>
         <FiberMeasurement>
            <DiameterAverage>1.1087725770711768E-06</DiameterAverage>
            <DiameterSD>2.993393887669989E-07</DiameterSD>
            <Orientation>1.8981836724496146</Orientation>
         </FiberMeasurement>
      </Measurement>
      <Measurement>
         <ID>1023</ID>
         <Type>F</Type>
         <ImageName>Image0002</ImageName>
         <FiberMeasurement>
            <DiameterAverage>2.0152683690842069E-06</DiameterAverage>
            <DiameterSD>2.3064958190810353E-07</DiameterSD>
            <Orientation>2.1570448831639109</Orientation>
         </FiberMeasurement>
      </Measurement>
      <Measurement>
         <ID>1024</ID>
         <Type>F</Type>
         <ImageName>Image0002</ImageName>
         <FiberMeasurement>
            <DiameterAverage>2.0268941307991062E-06</DiameterAverage>
            <DiameterSD>9.2608167600836867E-08</DiameterSD>
            <Orientation>0.93892660296876651</Orientation>
         </FiberMeasurement>
      </Measurement>
      <Measurement>
         <ID>1025</ID>
         <Type>F</Type>
         <ImageName>Image0002</ImageName>
         <FiberMeasurement>
            <DiameterAverage>1.5661293168406361E-06</DiameterAverage>
            <DiameterSD>7.2091353290287565E-08</DiameterSD>
            <Orientation>2.6060242417659572</Orientation>
         </FiberMeasurement>
      </Measurement>
      <Measurement>
         <ID>1027</ID>
         <Type>F</Type>
         <ImageName>Image0002</ImageName>
         <FiberMeasurement>
            <DiameterAverage>1.0700763471333096E-06</DiameterAverage>
            <DiameterSD>3.6157559741415542E-08</DiameterSD>
            <Orientation>1.6240899374490587</Orientation>
         </FiberMeasurement>
      </Measurement>
      <Measurement>
         <ID>1028</ID>
         <Type>F</Type>
         <ImageName>Image0002</ImageName>
         <FiberMeasurement>
            <DiameterAverage>1.4543825076467524E-06</DiameterAverage>
            <DiameterSD>2.531696923766398E-07</DiameterSD>
            <Orientation>1.6072659440628638</Orientation>
         </FiberMeasurement>
      </Measurement>
      <Measurement>
         <ID>1029</ID>
         <Type>F</Type>
         <ImageName>Image0002</ImageName>
         <FiberMeasurement>
            <DiameterAverage>1.5805681444158223E-06</DiameterAverage>
            <DiameterSD>1.4283619310458716E-07</DiameterSD>
            <Orientation>1.6470190341369533</Orientation>
         </FiberMeasurement>
      </Measurement>
      <Measurement>
         <ID>1030</ID>
         <Type>F</Type>
         <ImageName>Image0002</ImageName>
         <FiberMeasurement>
            <DiameterAverage>2.0578805511766691E-06</DiameterAverage>
            <DiameterSD>2.8795308643208845E-07</DiameterSD>
            <Orientation>2.3162352101888981</Orientation>
         </FiberMeasurement>
      </Measurement>
      <Measurement>
         <ID>1031</ID>
         <Type>F</Type>
         <ImageName>Image0002</ImageName>
         <FiberMeasurement>
            <DiameterAverage>3.8195071299957833E-07</DiameterAverage>
            <DiameterSD>2.2897151153685546E-07</DiameterSD>
            <Orientation>2.242659490919606</Orientation>
         </FiberMeasurement>
      </Measurement>
      <Measurement>
         <ID>1032</ID>
         <Type>F</Type>
         <ImageName>Image0002</ImageName>
         <FiberMeasurement>
            <DiameterAverage>7.735340316115097E-07</DiameterAverage>
            <DiameterSD>2.8839219574262697E-08</DiameterSD>
            <Orientation>2.294268487204528</Orientation>
         </FiberMeasurement>
      </Measurement>
      <Measurement>
         <ID>1033</ID>
         <Type>F</Type>
         <ImageName>Image0002</ImageName>
         <FiberMeasurement>
            <DiameterAverage>1.762222450807159E-06</DiameterAverage>
            <DiameterSD>7.5490098786322186E-08</DiameterSD>
            <Orientation>1.3699526532190951</Orientation>
         </FiberMeasurement>
      </Measurement>
      <Measurement>
         <ID>1034</ID>
         <Type>F</Type>
         <ImageName>Image0002</ImageName>
         <FiberMeasurement>
            <DiameterAverage>1.8342384278862712E-06</DiameterAverage>
            <DiameterSD>1.633504214502751E-07</DiameterSD>
            <Orientation>0.086920878863076589</Orientation>
         </FiberMeasurement>
      </Measurement>
      <Measurement>
         <ID>1035</ID>
         <Type>F</Type>
         <ImageName>Image0002</ImageName>
         <FiberMeasurement>
            <DiameterAverage>2.7457608131437763E-06</DiameterAverage>
            <DiameterSD>1.7332199119546367E-07</DiameterSD>
            <Orientation>0.60060412239958449</Orientation>
         </FiberMeasurement>
      </Measurement>
      <Measurement>
         <ID>1036</ID>
         <Type>F</Type>
         <ImageName>Image0002</ImageName>
         <FiberMeasurement>
            <DiameterAverage>1.3732142123278648E-06</DiameterAverage>
            <DiameterSD>5.2389336622813004E-08</DiameterSD>
            <Orientation>0.91172000268930065</Orientation>
         </FiberMeasurement>
      </Measurement>
      <Measurement>
         <ID>1037</ID>
         <Type>F</Type>
         <ImageName>Image0002</ImageName>
         <FiberMeasurement>
            <DiameterAverage>2.3178758751081222E-06</DiameterAverage>
            <DiameterSD>2.3748671100264012E-07</DiameterSD>
            <Orientation>0.42595622182244425</Orientation>
         </FiberMeasurement>
      </Measurement>
      <Measurement>
         <ID>1038</ID>
         <Type>F</Type>
         <ImageName>Image0002</ImageName>
         <FiberMeasurement>
            <DiameterAverage>1.2492267974267347E-06</DiameterAverage>
            <DiameterSD>2.4119580034464524E-07</DiameterSD>
            <Orientation>1.5327270857742925</Orientation>
         </FiberMeasurement>
      </Measurement>
      <Measurement>
         <ID>1039</ID>
         <Type>F</Type>
         <ImageName>Image0002</ImageName>
         <FiberMeasurement>
            <DiameterAverage>1.8591639151659812E-06</DiameterAverage>
            <DiameterSD>3.4552350671354E-08</DiameterSD>
            <Orientation>2.281450068927918</Orientation>
         </FiberMeasurement>
      </Measurement>
      <Measurement>
         <ID>1040</ID>
         <Type>F</Type>
         <ImageName>Image0002</ImageName>
         <FiberMeasurement>
            <DiameterAverage>1.0479238504003779E-06</DiameterAverage>
            <DiameterSD>7.5968754875801566E-08</DiameterSD>
            <Orientation>2.253628067644454</Orientation>
         </FiberMeasurement>
      </Measurement>
      <Measurement>
         <ID>1041</ID>
         <Type>F</Type>
         <ImageName>Image0002</ImageName>
         <FiberMeasurement>
            <DiameterAverage>6.6445765635324056E-07</DiameterAverage>
            <DiameterSD>2.6821828034307523E-08</DiameterSD>
            <Orientation>1.3140741697966822</Orientation>
         </FiberMeasurement>
      </Measurement>
      <Measurement>
         <ID>1042</ID>
         <Type>F</Type>
         <ImageName>Image0002</ImageName>
         <FiberMeasurement>
            <DiameterAverage>1.5398741644659265E-06</DiameterAverage>
            <DiameterSD>5.0127178079507317E-08</DiameterSD>
            <Orientation>0.73545861357199449</Orientation>
         </FiberMeasurement>
      </Measurement>
      <Measurement>
         <ID>1043</ID>
         <Type>F</Type>
         <ImageName>Image0002</ImageName>
         <FiberMeasurement>
            <DiameterAverage>1.1486204432834626E-06</DiameterAverage>
            <DiameterSD>1.7328567341274633E-07</DiameterSD>
            <Orientation>2.6529567303525097</Orientation>
         </FiberMeasurement>
      </Measurement>
      <Measurement>
         <ID>1044</ID>
         <Type>F</Type>
         <ImageName>Image0002</ImageName>
         <FiberMeasurement>
            <DiameterAverage>1.8455278386384707E-06</DiameterAverage>
            <DiameterSD>3.930043331634172E-07</DiameterSD>
            <Orientation>2.4574097222067839</Orientation>
         </FiberMeasurement>
      </Measurement>
      <Measurement>
         <ID>1045</ID>
         <Type>F</Type>
         <ImageName>Image0002</ImageName>
         <FiberMeasurement>
            <DiameterAverage>1.6165659423234785E-06</DiameterAverage>
            <DiameterSD>5.2634467258176178E-08</DiameterSD>
            <Orientation>2.2589398514470433</Orientation>
         </FiberMeasurement>
      </Measurement>
      <Measurement>
         <ID>1046</ID>
         <Type>F</Type>
         <ImageName>Image0002</ImageName>
         <FiberMeasurement>
            <DiameterAverage>1.7343296780645858E-06</DiameterAverage>
            <DiameterSD>7.58825448070694E-08</DiameterSD>
            <Orientation>2.8582452025401639</Orientation>
         </FiberMeasurement>
      </Measurement>
      <Measurement>
         <ID>1047</ID>
         <Type>F</Type>
         <ImageName>Image0002</ImageName>
         <FiberMeasurement>
            <DiameterAverage>1.5340313960718473E-06</DiameterAverage>
            <DiameterSD>2.0730956622070064E-07</DiameterSD>
            <Orientation>2.8958949250141259</Orientation>
         </FiberMeasurement>
      </Measurement>
      <Measurement>
         <ID>1048</ID>
         <Type>F</Type>
         <ImageName>Image0002</ImageName>
         <FiberMeasurement>
            <DiameterAverage>1.3173192612354569E-06</DiameterAverage>
            <DiameterSD>7.8939286169893178E-08</DiameterSD>
            <Orientation>1.3899285445570406</Orientation>
         </FiberMeasurement>
      </Measurement>
      <Measurement>
         <ID>1049</ID>
         <Type>F</Type>
         <ImageName>Image0002</ImageName>
         <FiberMeasurement>
            <DiameterAverage>1.9039164068912971E-06</DiameterAverage>
            <DiameterSD>2.702980485076847E-07</DiameterSD>
            <Orientation>1.281455532137977</Orientation>
         </FiberMeasurement>
      </Measurement>
      <Measurement>
         <ID>1050</ID>
         <Type>F</Type>
         <ImageName>Image0002</ImageName>
         <FiberMeasurement>
            <DiameterAverage>1.6099322919115529E-06</DiameterAverage>
            <DiameterSD>1.0709413330014448E-07</DiameterSD>
            <Orientation>1.0587806803947897</Orientation>
         </FiberMeasurement>
      </Measurement>
      <Measurement>
         <ID>1051</ID>
         <Type>F</Type>
         <ImageName>Image0002</ImageName>
         <FiberMeasurement>
            <DiameterAverage>6.6517765269377624E-07</DiameterAverage>
            <DiameterSD>2.0531852459183103E-08</DiameterSD>
            <Orientation>2.9114638897860146</Orientation>
         </FiberMeasurement>
      </Measurement>
      <Measurement>
         <ID>1052</ID>
         <Type>F</Type>
         <ImageName>Image0002</ImageName>
         <FiberMeasurement>
            <DiameterAverage>8.2923625399047654E-07</DiameterAverage>
            <DiameterSD>2.0014573364539671E-07</DiameterSD>
            <Orientation>2.8412439955676603</Orientation>
         </FiberMeasurement>
      </Measurement>
      <Measurement>
         <ID>1053</ID>
         <Type>F</Type>
         <ImageName>Image0002</ImageName>
         <FiberMeasurement>
            <DiameterAverage>1.9879144492326303E-06</DiameterAverage>
            <DiameterSD>4.2794816631467426E-07</DiameterSD>
            <Orientation>0.938877939014671</Orientation>
         </FiberMeasurement>
      </Measurement>
      <Measurement>
         <ID>1054</ID>
         <Type>F</Type>
         <ImageName>Image0002</ImageName>
         <FiberMeasurement>
            <DiameterAverage>2.822018900457052E-06</DiameterAverage>
            <DiameterSD>6.6267098167981086E-07</DiameterSD>
            <Orientation>2.3397062682247038</Orientation>
         </FiberMeasurement>
      </Measurement>
      <Measurement>
         <ID>1055</ID>
         <Type>F</Type>
         <ImageName>Image0002</ImageName>
         <FiberMeasurement>
            <DiameterAverage>2.1217232456118465E-06</DiameterAverage>
            <DiameterSD>4.2106087363517648E-07</DiameterSD>
            <Orientation>2.0804518271110295</Orientation>
         </FiberMeasurement>
      </Measurement>
      <Measurement>
         <ID>1056</ID>
         <Type>F</Type>
         <ImageName>Image0002</ImageName>
         <FiberMeasurement>
            <DiameterAverage>3.2357513482403745E-06</DiameterAverage>
            <DiameterSD>1.1138402000988161E-06</DiameterSD>
            <Orientation>2.5724831452205272</Orientation>
         </FiberMeasurement>
      </Measurement>
      <Measurement>
         <ID>1057</ID>
         <Type>F</Type>
         <ImageName>Image0002</ImageName>
         <FiberMeasurement>
            <DiameterAverage>8.0714288133693645E-07</DiameterAverage>
            <DiameterSD>2.7452938948693525E-08</DiameterSD>
            <Orientation>1.0820656723381177</Orientation>
         </FiberMeasurement>
      </Measurement>
      <Measurement>
         <ID>1058</ID>
         <Type>F</Type>
         <ImageName>Image0002</ImageName>
         <FiberMeasurement>
            <DiameterAverage>1.9022423491035485E-06</DiameterAverage>
            <DiameterSD>5.0827087954402573E-08</DiameterSD>
            <Orientation>2.2440719541517655</Orientation>
         </FiberMeasurement>
      </Measurement>
      <Measurement>
         <ID>1059</ID>
         <Type>F</Type>
         <ImageName>Image0002</ImageName>
         <FiberMeasurement>
            <DiameterAverage>1.4946358311627465E-06</DiameterAverage>
            <DiameterSD>7.6047821181226874E-08</DiameterSD>
            <Orientation>0.30588597363330122</Orientation>
         </FiberMeasurement>
      </Measurement>
      <Measurement>
         <ID>1060</ID>
         <Type>F</Type>
         <ImageName>Image0002</ImageName>
         <FiberMeasurement>
            <DiameterAverage>1.7877705453753809E-06</DiameterAverage>
            <DiameterSD>5.9984242697190012E-07</DiameterSD>
            <Orientation>2.4127425044046276</Orientation>
         </FiberMeasurement>
      </Measurement>
      <Measurement>
         <ID>1061</ID>
         <Type>F</Type>
         <ImageName>Image0002</ImageName>
         <FiberMeasurement>
            <DiameterAverage>2.4872716205166772E-06</DiameterAverage>
            <DiameterSD>6.146245754839904E-07</DiameterSD>
            <Orientation>2.3318863710356457</Orientation>
         </FiberMeasurement>
      </Measurement>
      <Measurement>
         <ID>1062</ID>
         <Type>F</Type>
         <ImageName>Image0002</ImageName>
         <FiberMeasurement>
            <DiameterAverage>1.7199740211468793E-06</DiameterAverage>
            <DiameterSD>7.32839496113759E-08</DiameterSD>
            <Orientation>2.9268878284780029</Orientation>
         </FiberMeasurement>
      </Measurement>
      <Measurement>
         <ID>1063</ID>
         <Type>F</Type>
         <ImageName>Image0002</ImageName>
         <FiberMeasurement>
            <DiameterAverage>1.9617090544405662E-06</DiameterAverage>
            <DiameterSD>4.8863077568109962E-07</DiameterSD>
            <Orientation>1.8813507743362512</Orientation>
         </FiberMeasurement>
      </Measurement>
      <Measurement>
         <ID>1064</ID>
         <Type>F</Type>
         <ImageName>Image0002</ImageName>
         <FiberMeasurement>
            <DiameterAverage>1.5740056156948207E-06</DiameterAverage>
            <DiameterSD>1.1589330214703496E-07</DiameterSD>
            <Orientation>0.69177784323152269</Orientation>
         </FiberMeasurement>
      </Measurement>
      <Measurement>
         <ID>1065</ID>
         <Type>F</Type>
         <ImageName>Image0002</ImageName>
         <FiberMeasurement>
            <DiameterAverage>1.8099352495349844E-06</DiameterAverage>
            <DiameterSD>1.2386700055101413E-07</DiameterSD>
            <Orientation>2.4395297122629342</Orientation>
         </FiberMeasurement>
      </Measurement>
      <Measurement>
         <ID>1066</ID>
         <Type>F</Type>
         <ImageName>Image0002</ImageName>
         <FiberMeasurement>
            <DiameterAverage>1.6087510102464045E-06</DiameterAverage>
            <DiameterSD>4.4767334259646893E-08</DiameterSD>
            <Orientation>2.2000039975147412</Orientation>
         </FiberMeasurement>
      </Measurement>
      <Measurement>
         <ID>1067</ID>
         <Type>F</Type>
         <ImageName>Image0002</ImageName>
         <FiberMeasurement>
            <DiameterAverage>1.1264274492752218E-06</DiameterAverage>
            <DiameterSD>2.1955288132214071E-07</DiameterSD>
            <Orientation>2.6351182608415074</Orientation>
         </FiberMeasurement>
      </Measurement>
      <Measurement>
         <ID>1068</ID>
         <Type>F</Type>
         <ImageName>Image0002</ImageName>
         <FiberMeasurement>
            <DiameterAverage>2.9683108639949234E-06</DiameterAverage>
            <DiameterSD>1.6337300562381008E-07</DiameterSD>
            <Orientation>0.20982067564824136</Orientation>
         </FiberMeasurement>
      </Measurement>
      <Measurement>
         <ID>1069</ID>
         <Type>F</Type>
         <ImageName>Image0002</ImageName>
         <FiberMeasurement>
            <DiameterAverage>1.2220945936043335E-06</DiameterAverage>
            <DiameterSD>1.543319924012195E-07</DiameterSD>
            <Orientation>2.0909167585548554</Orientation>
         </FiberMeasurement>
      </Measurement>
      <Measurement>
         <ID>1070</ID>
         <Type>F</Type>
         <ImageName>Image0002</ImageName>
         <FiberMeasurement>
            <DiameterAverage>2.1482779565818823E-06</DiameterAverage>
            <DiameterSD>4.4324628228738336E-07</DiameterSD>
            <Orientation>2.2129823674336362</Orientation>
         </FiberMeasurement>
      </Measurement>
      <Measurement>
         <ID>1071</ID>
         <Type>F</Type>
         <ImageName>Image0002</ImageName>
         <FiberMeasurement>
            <DiameterAverage>9.96995998778013E-07</DiameterAverage>
            <DiameterSD>1.3213029300986776E-07</DiameterSD>
            <Orientation>1.5988920047679829</Orientation>
         </FiberMeasurement>
      </Measurement>
      <Measurement>
         <ID>1072</ID>
         <Type>F</Type>
         <ImageName>Image0002</ImageName>
         <FiberMeasurement>
            <DiameterAverage>1.0589075124413608E-06</DiameterAverage>
            <DiameterSD>3.665183839985937E-08</DiameterSD>
            <Orientation>1.7828233811270573</Orientation>
         </FiberMeasurement>
      </Measurement>
      <Measurement>
         <ID>1073</ID>
         <Type>F</Type>
         <ImageName>Image0002</ImageName>
         <FiberMeasurement>
            <DiameterAverage>1.5245104686770697E-06</DiameterAverage>
            <DiameterSD>3.5686655426254527E-08</DiameterSD>
            <Orientation>0.26495843239485</Orientation>
         </FiberMeasurement>
      </Measurement>
      <Measurement>
         <ID>1075</ID>
         <Type>F</Type>
         <ImageName>Image0002</ImageName>
         <FiberMeasurement>
            <DiameterAverage>1.7463549416891717E-06</DiameterAverage>
            <DiameterSD>3.4830279069950551E-07</DiameterSD>
            <Orientation>0.44251973410939155</Orientation>
         </FiberMeasurement>
      </Measurement>
      <Measurement>
         <ID>1076</ID>
         <Type>F</Type>
         <ImageName>Image0002</ImageName>
         <FiberMeasurement>
            <DiameterAverage>2.0188759290793726E-06</DiameterAverage>
            <DiameterSD>2.0152201400171037E-08</DiameterSD>
            <Orientation>1.2614758960345631</Orientation>
         </FiberMeasurement>
      </Measurement>
      <Measurement>
         <ID>1077</ID>
         <Type>F</Type>
         <ImageName>Image0002</ImageName>
         <FiberMeasurement>
            <DiameterAverage>1.0469470444132899E-06</DiameterAverage>
            <DiameterSD>3.4638741877520373E-08</DiameterSD>
            <Orientation>2.3901589463816517</Orientation>
         </FiberMeasurement>
      </Measurement>
      <Measurement>
         <ID>1078</ID>
         <Type>F</Type>
         <ImageName>Image0002</ImageName>
         <FiberMeasurement>
            <DiameterAverage>6.3618923080738857E-07</DiameterAverage>
            <DiameterSD>3.629746543566911E-08</DiameterSD>
            <Orientation>0.85467625939447656</Orientation>
         </FiberMeasurement>
      </Measurement>
      <Measurement>
         <ID>1079</ID>
         <Type>F</Type>
         <ImageName>Image0002</ImageName>
         <FiberMeasurement>
            <DiameterAverage>2.8295912005525626E-06</DiameterAverage>
            <DiameterSD>6.5704534426927143E-07</DiameterSD>
            <Orientation>2.0391526406738114</Orientation>
         </FiberMeasurement>
      </Measurement>
      <Measurement>
         <ID>1080</ID>
         <Type>F</Type>
         <ImageName>Image0002</ImageName>
         <FiberMeasurement>
            <DiameterAverage>1.5894162898269931E-06</DiameterAverage>
            <DiameterSD>7.9882140809996953E-08</DiameterSD>
            <Orientation>0.66485571017493938</Orientation>
         </FiberMeasurement>
      </Measurement>
      <Measurement>
         <ID>1081</ID>
         <Type>F</Type>
         <ImageName>Image0002</ImageName>
         <FiberMeasurement>
            <DiameterAverage>1.7782968326710264E-06</DiameterAverage>
            <DiameterSD>5.5087773733249662E-08</DiameterSD>
            <Orientation>1.6493407783649032</Orientation>
         </FiberMeasurement>
      </Measurement>
      <Measurement>
         <ID>1082</ID>
         <Type>F</Type>
         <ImageName>Image0002</ImageName>
         <FiberMeasurement>
            <DiameterAverage>2.2257635839516306E-06</DiameterAverage>
            <DiameterSD>2.8388723929637548E-07</DiameterSD>
            <Orientation>2.2871989430120423</Orientation>
         </FiberMeasurement>
      </Measurement>
      <Measurement>
         <ID>1083</ID>
         <Type>F</Type>
         <ImageName>Image0002</ImageName>
         <FiberMeasurement>
            <DiameterAverage>1.144299279000972E-06</DiameterAverage>
            <DiameterSD>2.3068500964202745E-07</DiameterSD>
            <Orientation>0.86423682116269462</Orientation>
         </FiberMeasurement>
      </Measurement>
      <Measurement>
         <ID>1084</ID>
         <Type>F</Type>
         <ImageName>Image0002</ImageName>
         <FiberMeasurement>
            <DiameterAverage>1.6256555515263261E-06</DiameterAverage>
            <DiameterSD>1.7556639274671827E-07</DiameterSD>
            <Orientation>0.88042352616927166</Orientation>
         </FiberMeasurement>
      </Measurement>
      <Measurement>
         <ID>1085</ID>
         <Type>F</Type>
         <ImageName>Image0002</ImageName>
         <FiberMeasurement>
            <DiameterAverage>1.2205273603380254E-06</DiameterAverage>
            <DiameterSD>5.5756298691849314E-08</DiameterSD>
            <Orientation>1.413157757724008</Orientation>
         </FiberMeasurement>
      </Measurement>
      <Measurement>
         <ID>1086</ID>
         <Type>F</Type>
         <ImageName>Image0002</ImageName>
         <FiberMeasurement>
            <DiameterAverage>9.3167005900063742E-07</DiameterAverage>
            <DiameterSD>6.07226468694111E-08</DiameterSD>
            <Orientation>1.6060723799667152</Orientation>
         </FiberMeasurement>
      </Measurement>
      <Measurement>
         <ID>1087</ID>
         <Type>F</Type>
         <ImageName>Image0002</ImageName>
         <FiberMeasurement>
            <DiameterAverage>9.935894940052333E-07</DiameterAverage>
            <DiameterSD>3.157573884937989E-08</DiameterSD>
            <Orientation>2.745931500075244</Orientation>
         </FiberMeasurement>
      </Measurement>
      <Measurement>
         <ID>1088</ID>
         <Type>F</Type>
         <ImageName>Image0002</ImageName>
         <FiberMeasurement>
            <DiameterAverage>9.4000540384320522E-07</DiameterAverage>
            <DiameterSD>3.0905562475755078E-08</DiameterSD>
            <Orientation>1.6338749382470488</Orientation>
         </FiberMeasurement>
      </Measurement>
      <Measurement>
         <ID>1089</ID>
         <Type>F</Type>
         <ImageName>Image0002</ImageName>
         <FiberMeasurement>
            <DiameterAverage>1.7566557946145252E-06</DiameterAverage>
            <DiameterSD>6.6923511438244055E-07</DiameterSD>
            <Orientation>1.1947893779595034</Orientation>
         </FiberMeasurement>
      </Measurement>
      <Measurement>
         <ID>1090</ID>
         <Type>F</Type>
         <ImageName>Image0002</ImageName>
         <FiberMeasurement>
            <DiameterAverage>2.0661765306479726E-06</DiameterAverage>
            <DiameterSD>7.3508913903002835E-08</DiameterSD>
            <Orientation>0.84234618131236583</Orientation>
         </FiberMeasurement>
      </Measurement>
      <Measurement>
         <ID>1091</ID>
         <Type>F</Type>
         <ImageName>Image0002</ImageName>
         <FiberMeasurement>
            <DiameterAverage>1.1356017532198507E-06</DiameterAverage>
            <DiameterSD>2.5336295227435163E-08</DiameterSD>
[truncated: 709,474 more chars]
