# Supplementary material for: Visualization of porosity and pore size gradients in electrospun scaffolds using laser metrology
Source: PLoS One. 2023 Mar 9;18(3):e0282903. doi: 10.1371/journal.pone.0282903 (PMC9997878; doi:10.1371/journal.pone.0282903)
Supplement: S1 Data — (GZ) [file pone.0282903.s002.gz › data/FiberDiameter/Fibermetric for Central area/1,100rpm at 5,000X_20220113164859/Export/project.xml]

<?xml version="1.0" encoding="utf-8"?>
<Project xmlns:xsi="http://www.w3.org/2001/XMLSchema-instance" xmlns:xsd="http://www.w3.org/2001/XMLSchema">
   <ProjectName>1,100rpm at 5,000X</ProjectName>
   <Measurements>
      <Measurement>
         <ID>1</ID>
         <Type>F</Type>
         <ImageName>Image0001</ImageName>
         <FiberMeasurement>
            <DiameterAverage>2.7263448430799817E-06</DiameterAverage>
            <DiameterSD>1.4626448288319447E-07</DiameterSD>
            <Orientation>1.9564109194207706</Orientation>
         </FiberMeasurement>
      </Measurement>
      <Measurement>
         <ID>2</ID>
         <Type>F</Type>
         <ImageName>Image0001</ImageName>
         <FiberMeasurement>
            <DiameterAverage>1.7757922259959677E-06</DiameterAverage>
            <DiameterSD>4.6759467687445933E-07</DiameterSD>
            <Orientation>1.4677350114454486</Orientation>
         </FiberMeasurement>
      </Measurement>
      <Measurement>
         <ID>3</ID>
         <Type>F</Type>
         <ImageName>Image0001</ImageName>
         <FiberMeasurement>
            <DiameterAverage>1.934523715701489E-06</DiameterAverage>
            <DiameterSD>4.580433524517704E-07</DiameterSD>
            <Orientation>0.52746447671374208</Orientation>
         </FiberMeasurement>
      </Measurement>
      <Measurement>
         <ID>4</ID>
         <Type>F</Type>
         <ImageName>Image0001</ImageName>
         <FiberMeasurement>
            <DiameterAverage>2.4507296166155164E-06</DiameterAverage>
            <DiameterSD>6.2461027575304884E-07</DiameterSD>
            <Orientation>0.6964742745763014</Orientation>
         </FiberMeasurement>
      </Measurement>
      <Measurement>
         <ID>5</ID>
         <Type>F</Type>
         <ImageName>Image0001</ImageName>
         <FiberMeasurement>
            <DiameterAverage>2.0304886438524077E-06</DiameterAverage>
            <DiameterSD>5.7619591766938737E-08</DiameterSD>
            <Orientation>1.0267669010424947</Orientation>
         </FiberMeasurement>
      </Measurement>
      <Measurement>
         <ID>6</ID>
         <Type>F</Type>
         <ImageName>Image0001</ImageName>
         <FiberMeasurement>
            <DiameterAverage>2.3047979562311152E-06</DiameterAverage>
            <DiameterSD>1.8350385960105431E-07</DiameterSD>
            <Orientation>0.58150045719781</Orientation>
         </FiberMeasurement>
      </Measurement>
      <Measurement>
         <ID>8</ID>
         <Type>F</Type>
         <ImageName>Image0001</ImageName>
         <FiberMeasurement>
            <DiameterAverage>9.4082441826980013E-07</DiameterAverage>
            <DiameterSD>4.0446425211809971E-07</DiameterSD>
            <Orientation>2.6863858020908022</Orientation>
         </FiberMeasurement>
      </Measurement>
      <Measurement>
         <ID>9</ID>
         <Type>F</Type>
         <ImageName>Image0001</ImageName>
         <FiberMeasurement>
            <DiameterAverage>2.2664122931756831E-06</DiameterAverage>
            <DiameterSD>1.8917282428314339E-07</DiameterSD>
            <Orientation>0.81148253414514293</Orientation>
         </FiberMeasurement>
      </Measurement>
      <Measurement>
         <ID>10</ID>
         <Type>F</Type>
         <ImageName>Image0001</ImageName>
         <FiberMeasurement>
            <DiameterAverage>1.4342965185152434E-06</DiameterAverage>
            <DiameterSD>1.1070215655258604E-07</DiameterSD>
            <Orientation>2.1320850036595336</Orientation>
         </FiberMeasurement>
      </Measurement>
      <Measurement>
         <ID>11</ID>
         <Type>F</Type>
         <ImageName>Image0001</ImageName>
         <FiberMeasurement>
            <DiameterAverage>1.4561139063309218E-06</DiameterAverage>
            <DiameterSD>8.3632546459118168E-08</DiameterSD>
            <Orientation>0.43976711924835332</Orientation>
         </FiberMeasurement>
      </Measurement>
      <Measurement>
         <ID>12</ID>
         <Type>F</Type>
         <ImageName>Image0001</ImageName>
         <FiberMeasurement>
            <DiameterAverage>1.2030409063544252E-06</DiameterAverage>
            <DiameterSD>7.0594112223230331E-08</DiameterSD>
            <Orientation>2.5236241286043026</Orientation>
         </FiberMeasurement>
      </Measurement>
      <Measurement>
         <ID>13</ID>
         <Type>F</Type>
         <ImageName>Image0001</ImageName>
         <FiberMeasurement>
            <DiameterAverage>1.597882745166969E-06</DiameterAverage>
            <DiameterSD>2.112294114556835E-08</DiameterSD>
            <Orientation>2.2159970435695757</Orientation>
         </FiberMeasurement>
      </Measurement>
      <Measurement>
         <ID>14</ID>
         <Type>F</Type>
         <ImageName>Image0001</ImageName>
         <FiberMeasurement>
            <DiameterAverage>1.1626512504467278E-06</DiameterAverage>
            <DiameterSD>4.5775728411563183E-08</DiameterSD>
            <Orientation>0.45369694998943655</Orientation>
         </FiberMeasurement>
      </Measurement>
      <Measurement>
         <ID>15</ID>
         <Type>F</Type>
         <ImageName>Image0001</ImageName>
         <FiberMeasurement>
            <DiameterAverage>1.203408048783083E-06</DiameterAverage>
            <DiameterSD>1.3251223024227665E-07</DiameterSD>
            <Orientation>1.8594388501531836</Orientation>
         </FiberMeasurement>
      </Measurement>
      <Measurement>
         <ID>16</ID>
         <Type>F</Type>
         <ImageName>Image0001</ImageName>
         <FiberMeasurement>
            <DiameterAverage>1.0504788569272009E-06</DiameterAverage>
            <DiameterSD>4.4510386483652925E-08</DiameterSD>
            <Orientation>1.5937990694009783</Orientation>
         </FiberMeasurement>
      </Measurement>
      <Measurement>
         <ID>17</ID>
         <Type>F</Type>
         <ImageName>Image0001</ImageName>
         <FiberMeasurement>
            <DiameterAverage>2.0848403057677277E-06</DiameterAverage>
            <DiameterSD>2.4066752518841371E-07</DiameterSD>
            <Orientation>2.7423198853126829</Orientation>
         </FiberMeasurement>
      </Measurement>
      <Measurement>
         <ID>18</ID>
         <Type>F</Type>
         <ImageName>Image0001</ImageName>
         <FiberMeasurement>
            <DiameterAverage>1.7141738197059239E-06</DiameterAverage>
            <DiameterSD>2.5625738314017604E-07</DiameterSD>
            <Orientation>2.1390454377456916</Orientation>
         </FiberMeasurement>
      </Measurement>
      <Measurement>
         <ID>19</ID>
         <Type>F</Type>
         <ImageName>Image0001</ImageName>
         <FiberMeasurement>
            <DiameterAverage>1.1712721306937861E-06</DiameterAverage>
            <DiameterSD>4.5696954985883168E-08</DiameterSD>
            <Orientation>2.4933842380216711</Orientation>
         </FiberMeasurement>
      </Measurement>
      <Measurement>
         <ID>20</ID>
         <Type>F</Type>
         <ImageName>Image0001</ImageName>
         <FiberMeasurement>
            <DiameterAverage>2.5323897253057306E-06</DiameterAverage>
            <DiameterSD>3.6144978867061173E-07</DiameterSD>
            <Orientation>2.1036560069470669</Orientation>
         </FiberMeasurement>
      </Measurement>
      <Measurement>
         <ID>21</ID>
         <Type>F</Type>
         <ImageName>Image0001</ImageName>
         <FiberMeasurement>
            <DiameterAverage>1.7915515651926565E-06</DiameterAverage>
            <DiameterSD>1.107125802868493E-07</DiameterSD>
            <Orientation>2.5877090308802981</Orientation>
         </FiberMeasurement>
      </Measurement>
      <Measurement>
         <ID>22</ID>
         <Type>F</Type>
         <ImageName>Image0001</ImageName>
         <FiberMeasurement>
            <DiameterAverage>3.2430032857494747E-06</DiameterAverage>
            <DiameterSD>3.9335372658386233E-07</DiameterSD>
            <Orientation>0.25582497413417749</Orientation>
         </FiberMeasurement>
      </Measurement>
      <Measurement>
         <ID>23</ID>
         <Type>F</Type>
         <ImageName>Image0001</ImageName>
         <FiberMeasurement>
            <DiameterAverage>1.5565675263079414E-06</DiameterAverage>
            <DiameterSD>6.9103292519649426E-08</DiameterSD>
            <Orientation>2.2222900536908292</Orientation>
         </FiberMeasurement>
      </Measurement>
      <Measurement>
         <ID>24</ID>
         <Type>F</Type>
         <ImageName>Image0001</ImageName>
         <FiberMeasurement>
            <DiameterAverage>2.4041500045912113E-06</DiameterAverage>
            <DiameterSD>6.3403054048706736E-07</DiameterSD>
            <Orientation>0.090290928543854967</Orientation>
         </FiberMeasurement>
      </Measurement>
      <Measurement>
         <ID>25</ID>
         <Type>F</Type>
         <ImageName>Image0001</ImageName>
         <FiberMeasurement>
            <DiameterAverage>1.7410433669511076E-06</DiameterAverage>
            <DiameterSD>2.2339882233311846E-07</DiameterSD>
            <Orientation>0.44753212921792945</Orientation>
         </FiberMeasurement>
      </Measurement>
      <Measurement>
         <ID>26</ID>
         <Type>F</Type>
         <ImageName>Image0001</ImageName>
         <FiberMeasurement>
            <DiameterAverage>1.184083795095918E-06</DiameterAverage>
            <DiameterSD>7.2499348720923411E-08</DiameterSD>
            <Orientation>2.2213401303066229</Orientation>
         </FiberMeasurement>
      </Measurement>
      <Measurement>
         <ID>27</ID>
         <Type>F</Type>
         <ImageName>Image0001</ImageName>
         <FiberMeasurement>
            <DiameterAverage>2.4631253628988295E-06</DiameterAverage>
            <DiameterSD>1.8000001977945868E-07</DiameterSD>
            <Orientation>0.770641381873755</Orientation>
         </FiberMeasurement>
      </Measurement>
      <Measurement>
         <ID>28</ID>
         <Type>F</Type>
         <ImageName>Image0001</ImageName>
         <FiberMeasurement>
            <DiameterAverage>2.5885441164162077E-06</DiameterAverage>
            <DiameterSD>3.4074743064439945E-07</DiameterSD>
            <Orientation>2.572692131232635</Orientation>
         </FiberMeasurement>
      </Measurement>
      <Measurement>
         <ID>29</ID>
         <Type>F</Type>
         <ImageName>Image0001</ImageName>
         <FiberMeasurement>
            <DiameterAverage>1.8115859899019982E-06</DiameterAverage>
            <DiameterSD>2.2876292176493367E-07</DiameterSD>
            <Orientation>0.75839358036708793</Orientation>
         </FiberMeasurement>
      </Measurement>
      <Measurement>
         <ID>30</ID>
         <Type>F</Type>
         <ImageName>Image0001</ImageName>
         <FiberMeasurement>
            <DiameterAverage>1.6340006076036975E-06</DiameterAverage>
            <DiameterSD>8.9807551968059852E-08</DiameterSD>
            <Orientation>2.5242160538348504</Orientation>
         </FiberMeasurement>
      </Measurement>
      <Measurement>
         <ID>31</ID>
         <Type>F</Type>
         <ImageName>Image0001</ImageName>
         <FiberMeasurement>
            <DiameterAverage>1.0687844069063998E-06</DiameterAverage>
            <DiameterSD>3.6565872187914817E-07</DiameterSD>
            <Orientation>2.8553007314501073</Orientation>
         </FiberMeasurement>
      </Measurement>
      <Measurement>
         <ID>32</ID>
         <Type>F</Type>
         <ImageName>Image0001</ImageName>
         <FiberMeasurement>
            <DiameterAverage>1.1187596634650803E-06</DiameterAverage>
            <DiameterSD>4.5988963369054278E-07</DiameterSD>
            <Orientation>0.73548136164785483</Orientation>
         </FiberMeasurement>
      </Measurement>
      <Measurement>
         <ID>33</ID>
         <Type>F</Type>
         <ImageName>Image0001</ImageName>
         <FiberMeasurement>
            <DiameterAverage>2.6276211248885545E-06</DiameterAverage>
            <DiameterSD>3.9351852411074451E-07</DiameterSD>
            <Orientation>1.7674392340626126</Orientation>
         </FiberMeasurement>
      </Measurement>
      <Measurement>
         <ID>34</ID>
         <Type>F</Type>
         <ImageName>Image0001</ImageName>
         <FiberMeasurement>
            <DiameterAverage>3.4016157569426517E-06</DiameterAverage>
            <DiameterSD>3.1641284638310184E-07</DiameterSD>
            <Orientation>0.16488714970740279</Orientation>
         </FiberMeasurement>
      </Measurement>
      <Measurement>
         <ID>35</ID>
         <Type>F</Type>
         <ImageName>Image0001</ImageName>
         <FiberMeasurement>
            <DiameterAverage>2.483286950946289E-06</DiameterAverage>
            <DiameterSD>5.0578968596571871E-08</DiameterSD>
            <Orientation>1.6412348997471213</Orientation>
         </FiberMeasurement>
      </Measurement>
      <Measurement>
         <ID>36</ID>
         <Type>F</Type>
         <ImageName>Image0001</ImageName>
         <FiberMeasurement>
            <DiameterAverage>2.328061345144719E-06</DiameterAverage>
            <DiameterSD>2.4505056391092635E-07</DiameterSD>
            <Orientation>2.2713621572184595</Orientation>
         </FiberMeasurement>
      </Measurement>
      <Measurement>
         <ID>37</ID>
         <Type>F</Type>
         <ImageName>Image0001</ImageName>
         <FiberMeasurement>
            <DiameterAverage>1.4720707494397354E-06</DiameterAverage>
            <DiameterSD>2.7218904753071859E-07</DiameterSD>
            <Orientation>0.91690966513363925</Orientation>
         </FiberMeasurement>
      </Measurement>
      <Measurement>
         <ID>38</ID>
         <Type>F</Type>
         <ImageName>Image0001</ImageName>
         <FiberMeasurement>
            <DiameterAverage>1.714663565271853E-06</DiameterAverage>
            <DiameterSD>2.5230919568814731E-07</DiameterSD>
            <Orientation>0.963901178018964</Orientation>
         </FiberMeasurement>
      </Measurement>
      <Measurement>
         <ID>39</ID>
         <Type>F</Type>
         <ImageName>Image0001</ImageName>
         <FiberMeasurement>
            <DiameterAverage>1.3957189801682871E-06</DiameterAverage>
            <DiameterSD>5.3764848589086014E-08</DiameterSD>
            <Orientation>0.46622051338793846</Orientation>
         </FiberMeasurement>
      </Measurement>
      <Measurement>
         <ID>40</ID>
         <Type>F</Type>
         <ImageName>Image0001</ImageName>
         <FiberMeasurement>
            <DiameterAverage>1.382537209138605E-06</DiameterAverage>
            <DiameterSD>8.4492111270424088E-08</DiameterSD>
            <Orientation>2.4518228263184314</Orientation>
         </FiberMeasurement>
      </Measurement>
      <Measurement>
         <ID>41</ID>
         <Type>F</Type>
         <ImageName>Image0001</ImageName>
         <FiberMeasurement>
            <DiameterAverage>6.4390304916078637E-07</DiameterAverage>
            <DiameterSD>1.8722548615147869E-07</DiameterSD>
            <Orientation>1.1583293760509039</Orientation>
         </FiberMeasurement>
      </Measurement>
      <Measurement>
         <ID>42</ID>
         <Type>F</Type>
         <ImageName>Image0001</ImageName>
         <FiberMeasurement>
            <DiameterAverage>1.7451656103589758E-06</DiameterAverage>
            <DiameterSD>2.9268854105872793E-07</DiameterSD>
            <Orientation>0.7720069043898915</Orientation>
         </FiberMeasurement>
      </Measurement>
      <Measurement>
         <ID>43</ID>
         <Type>F</Type>
         <ImageName>Image0001</ImageName>
         <FiberMeasurement>
            <DiameterAverage>1.1102415858503139E-06</DiameterAverage>
            <DiameterSD>5.74560726404372E-08</DiameterSD>
            <Orientation>1.0798951141830018</Orientation>
         </FiberMeasurement>
      </Measurement>
      <Measurement>
         <ID>44</ID>
         <Type>F</Type>
         <ImageName>Image0001</ImageName>
         <FiberMeasurement>
            <DiameterAverage>1.248186239637067E-06</DiameterAverage>
            <DiameterSD>1.7064365359159517E-07</DiameterSD>
            <Orientation>2.4977086728276761</Orientation>
         </FiberMeasurement>
      </Measurement>
      <Measurement>
         <ID>45</ID>
         <Type>F</Type>
         <ImageName>Image0001</ImageName>
         <FiberMeasurement>
            <DiameterAverage>6.9019560027110729E-07</DiameterAverage>
            <DiameterSD>7.9453405157770226E-08</DiameterSD>
            <Orientation>2.8957880604461006</Orientation>
         </FiberMeasurement>
      </Measurement>
      <Measurement>
         <ID>46</ID>
         <Type>F</Type>
         <ImageName>Image0001</ImageName>
         <FiberMeasurement>
            <DiameterAverage>1.5596174415597364E-06</DiameterAverage>
            <DiameterSD>2.1737448343770997E-07</DiameterSD>
            <Orientation>2.4248258997930225</Orientation>
         </FiberMeasurement>
      </Measurement>
      <Measurement>
         <ID>47</ID>
         <Type>F</Type>
         <ImageName>Image0001</ImageName>
         <FiberMeasurement>
            <DiameterAverage>2.1372856219472942E-06</DiameterAverage>
            <DiameterSD>2.2889459909883515E-07</DiameterSD>
            <Orientation>0.64602725640366776</Orientation>
         </FiberMeasurement>
      </Measurement>
      <Measurement>
         <ID>48</ID>
         <Type>F</Type>
         <ImageName>Image0001</ImageName>
         <FiberMeasurement>
            <DiameterAverage>1.8640754391632625E-06</DiameterAverage>
            <DiameterSD>1.1231691594739986E-07</DiameterSD>
            <Orientation>0.15383762710059346</Orientation>
         </FiberMeasurement>
      </Measurement>
      <Measurement>
         <ID>49</ID>
         <Type>F</Type>
         <ImageName>Image0001</ImageName>
         <FiberMeasurement>
            <DiameterAverage>1.2094231883508026E-06</DiameterAverage>
            <DiameterSD>9.5723314201076282E-08</DiameterSD>
            <Orientation>1.4640070400810152</Orientation>
         </FiberMeasurement>
      </Measurement>
      <Measurement>
         <ID>50</ID>
         <Type>F</Type>
         <ImageName>Image0001</ImageName>
         <FiberMeasurement>
            <DiameterAverage>1.7527102407482516E-06</DiameterAverage>
            <DiameterSD>3.9277361150969611E-07</DiameterSD>
            <Orientation>1.7718315250994541</Orientation>
         </FiberMeasurement>
      </Measurement>
      <Measurement>
         <ID>51</ID>
         <Type>F</Type>
         <ImageName>Image0001</ImageName>
         <FiberMeasurement>
            <DiameterAverage>1.0034462277063853E-06</DiameterAverage>
            <DiameterSD>8.0421741894695813E-08</DiameterSD>
            <Orientation>2.1958083311544021</Orientation>
         </FiberMeasurement>
      </Measurement>
      <Measurement>
         <ID>52</ID>
         <Type>F</Type>
         <ImageName>Image0001</ImageName>
         <FiberMeasurement>
            <DiameterAverage>1.6196280033728848E-06</DiameterAverage>
            <DiameterSD>7.6998409073614032E-08</DiameterSD>
            <Orientation>2.1490601359861219</Orientation>
         </FiberMeasurement>
      </Measurement>
      <Measurement>
         <ID>53</ID>
         <Type>F</Type>
         <ImageName>Image0001</ImageName>
         <FiberMeasurement>
            <DiameterAverage>1.5486034642431981E-06</DiameterAverage>
            <DiameterSD>3.04364510816182E-07</DiameterSD>
            <Orientation>2.9898899072428478</Orientation>
         </FiberMeasurement>
      </Measurement>
      <Measurement>
         <ID>54</ID>
         <Type>F</Type>
         <ImageName>Image0001</ImageName>
         <FiberMeasurement>
            <DiameterAverage>1.9016936605961793E-06</DiameterAverage>
            <DiameterSD>3.1185905093878333E-07</DiameterSD>
            <Orientation>3.1378576919002188</Orientation>
         </FiberMeasurement>
      </Measurement>
      <Measurement>
         <ID>55</ID>
         <Type>F</Type>
         <ImageName>Image0001</ImageName>
         <FiberMeasurement>
            <DiameterAverage>1.1742153315750356E-06</DiameterAverage>
            <DiameterSD>3.4481017128494195E-08</DiameterSD>
            <Orientation>1.1398439674737921</Orientation>
         </FiberMeasurement>
      </Measurement>
      <Measurement>
         <ID>56</ID>
         <Type>F</Type>
         <ImageName>Image0001</ImageName>
         <FiberMeasurement>
            <DiameterAverage>2.0952882057633168E-06</DiameterAverage>
            <DiameterSD>2.4751753414888625E-07</DiameterSD>
            <Orientation>0.9729272292156208</Orientation>
         </FiberMeasurement>
      </Measurement>
      <Measurement>
         <ID>57</ID>
         <Type>F</Type>
         <ImageName>Image0001</ImageName>
         <FiberMeasurement>
            <DiameterAverage>1.9758661451730551E-06</DiameterAverage>
            <DiameterSD>8.2707431840507953E-07</DiameterSD>
            <Orientation>2.3014408994196112</Orientation>
         </FiberMeasurement>
      </Measurement>
      <Measurement>
         <ID>58</ID>
         <Type>F</Type>
         <ImageName>Image0001</ImageName>
         <FiberMeasurement>
            <DiameterAverage>2.7908303209561354E-06</DiameterAverage>
            <DiameterSD>2.1886656235763989E-07</DiameterSD>
            <Orientation>0.7511098300882264</Orientation>
         </FiberMeasurement>
      </Measurement>
      <Measurement>
         <ID>59</ID>
         <Type>F</Type>
         <ImageName>Image0001</ImageName>
         <FiberMeasurement>
            <DiameterAverage>1.6727150087116E-06</DiameterAverage>
            <DiameterSD>1.5811481529167836E-07</DiameterSD>
            <Orientation>1.9564099514557058</Orientation>
         </FiberMeasurement>
      </Measurement>
      <Measurement>
         <ID>60</ID>
         <Type>F</Type>
         <ImageName>Image0001</ImageName>
         <FiberMeasurement>
            <DiameterAverage>1.3555693030078896E-06</DiameterAverage>
            <DiameterSD>2.1873339703534014E-07</DiameterSD>
            <Orientation>2.7310553953238692</Orientation>
         </FiberMeasurement>
      </Measurement>
      <Measurement>
         <ID>61</ID>
         <Type>F</Type>
         <ImageName>Image0001</ImageName>
         <FiberMeasurement>
            <DiameterAverage>8.3952750369844272E-07</DiameterAverage>
            <DiameterSD>1.192287610407949E-07</DiameterSD>
            <Orientation>3.1185040980980454</Orientation>
         </FiberMeasurement>
      </Measurement>
      <Measurement>
         <ID>62</ID>
         <Type>F</Type>
         <ImageName>Image0001</ImageName>
         <FiberMeasurement>
            <DiameterAverage>7.0169452173863329E-07</DiameterAverage>
            <DiameterSD>9.7642668271320266E-08</DiameterSD>
            <Orientation>2.2116064503440183</Orientation>
         </FiberMeasurement>
      </Measurement>
      <Measurement>
         <ID>63</ID>
         <Type>F</Type>
         <ImageName>Image0001</ImageName>
         <FiberMeasurement>
            <DiameterAverage>6.0728695423388189E-07</DiameterAverage>
            <DiameterSD>9.5795309178316265E-08</DiameterSD>
            <Orientation>2.1654217672528224</Orientation>
         </FiberMeasurement>
      </Measurement>
      <Measurement>
         <ID>64</ID>
         <Type>F</Type>
         <ImageName>Image0001</ImageName>
         <FiberMeasurement>
            <DiameterAverage>2.1118984310910658E-06</DiameterAverage>
            <DiameterSD>3.7806010605092574E-07</DiameterSD>
            <Orientation>2.7854532359568651</Orientation>
         </FiberMeasurement>
      </Measurement>
      <Measurement>
         <ID>65</ID>
         <Type>F</Type>
         <ImageName>Image0001</ImageName>
         <FiberMeasurement>
            <DiameterAverage>2.0118679987278291E-06</DiameterAverage>
            <DiameterSD>4.2918003625592418E-07</DiameterSD>
            <Orientation>0.18743939197532855</Orientation>
         </FiberMeasurement>
      </Measurement>
      <Measurement>
         <ID>66</ID>
         <Type>F</Type>
         <ImageName>Image0001</ImageName>
         <FiberMeasurement>
            <DiameterAverage>3.0101910204602189E-06</DiameterAverage>
            <DiameterSD>6.9378948030367453E-07</DiameterSD>
            <Orientation>0.56795969944696056</Orientation>
         </FiberMeasurement>
      </Measurement>
      <Measurement>
         <ID>67</ID>
         <Type>F</Type>
         <ImageName>Image0001</ImageName>
         <FiberMeasurement>
            <DiameterAverage>1.8475778509869933E-06</DiameterAverage>
            <DiameterSD>4.6049654868166633E-07</DiameterSD>
            <Orientation>1.1087580922669114</Orientation>
         </FiberMeasurement>
      </Measurement>
      <Measurement>
         <ID>68</ID>
         <Type>F</Type>
         <ImageName>Image0001</ImageName>
         <FiberMeasurement>
            <DiameterAverage>1.5923978429419457E-06</DiameterAverage>
            <DiameterSD>3.1491464489658619E-08</DiameterSD>
            <Orientation>1.9577426891865326</Orientation>
         </FiberMeasurement>
      </Measurement>
      <Measurement>
         <ID>69</ID>
         <Type>F</Type>
         <ImageName>Image0001</ImageName>
         <FiberMeasurement>
            <DiameterAverage>3.3047954254516891E-06</DiameterAverage>
            <DiameterSD>1.0747709743125929E-06</DiameterSD>
            <Orientation>1.6966834877694503</Orientation>
         </FiberMeasurement>
      </Measurement>
      <Measurement>
         <ID>70</ID>
         <Type>F</Type>
         <ImageName>Image0001</ImageName>
         <FiberMeasurement>
            <DiameterAverage>2.10635624465359E-06</DiameterAverage>
            <DiameterSD>6.1047921442952268E-07</DiameterSD>
            <Orientation>2.3353443307109361</Orientation>
         </FiberMeasurement>
      </Measurement>
      <Measurement>
         <ID>71</ID>
         <Type>F</Type>
         <ImageName>Image0001</ImageName>
         <FiberMeasurement>
            <DiameterAverage>2.8731130295258539E-06</DiameterAverage>
            <DiameterSD>3.8949331893166016E-07</DiameterSD>
            <Orientation>1.1968741307687818</Orientation>
         </FiberMeasurement>
      </Measurement>
      <Measurement>
         <ID>72</ID>
         <Type>F</Type>
         <ImageName>Image0001</ImageName>
         <FiberMeasurement>
            <DiameterAverage>7.0021497558567425E-07</DiameterAverage>
            <DiameterSD>2.1798478662020114E-08</DiameterSD>
            <Orientation>1.2163133660247996</Orientation>
         </FiberMeasurement>
      </Measurement>
      <Measurement>
         <ID>73</ID>
         <Type>F</Type>
         <ImageName>Image0001</ImageName>
         <FiberMeasurement>
            <DiameterAverage>1.3984512056498849E-06</DiameterAverage>
            <DiameterSD>4.5971380038454375E-07</DiameterSD>
            <Orientation>2.0316515215131044</Orientation>
         </FiberMeasurement>
      </Measurement>
      <Measurement>
         <ID>74</ID>
         <Type>F</Type>
         <ImageName>Image0001</ImageName>
         <FiberMeasurement>
            <DiameterAverage>1.1612776624663912E-06</DiameterAverage>
            <DiameterSD>1.1255530410949043E-07</DiameterSD>
            <Orientation>2.5583047307162881</Orientation>
         </FiberMeasurement>
      </Measurement>
      <Measurement>
         <ID>75</ID>
         <Type>F</Type>
         <ImageName>Image0001</ImageName>
         <FiberMeasurement>
            <DiameterAverage>1.3905908706747721E-06</DiameterAverage>
            <DiameterSD>2.3788536839401744E-07</DiameterSD>
            <Orientation>1.1852053297810936</Orientation>
         </FiberMeasurement>
      </Measurement>
      <Measurement>
         <ID>76</ID>
         <Type>F</Type>
         <ImageName>Image0001</ImageName>
         <FiberMeasurement>
            <DiameterAverage>2.091467505176849E-06</DiameterAverage>
            <DiameterSD>3.8314452905435763E-08</DiameterSD>
            <Orientation>1.2910054908550877</Orientation>
         </FiberMeasurement>
      </Measurement>
      <Measurement>
         <ID>77</ID>
         <Type>F</Type>
         <ImageName>Image0001</ImageName>
         <FiberMeasurement>
            <DiameterAverage>2.0309897557257022E-06</DiameterAverage>
            <DiameterSD>4.304367176694926E-07</DiameterSD>
            <Orientation>2.3451142598075938</Orientation>
         </FiberMeasurement>
      </Measurement>
      <Measurement>
         <ID>78</ID>
         <Type>F</Type>
         <ImageName>Image0001</ImageName>
         <FiberMeasurement>
            <DiameterAverage>1.4030839106236079E-06</DiameterAverage>
            <DiameterSD>1.6599780555959145E-07</DiameterSD>
            <Orientation>0.7678498772224045</Orientation>
         </FiberMeasurement>
      </Measurement>
      <Measurement>
         <ID>79</ID>
         <Type>F</Type>
         <ImageName>Image0001</ImageName>
         <FiberMeasurement>
            <DiameterAverage>1.6177837488506048E-06</DiameterAverage>
            <DiameterSD>5.2733651325456514E-08</DiameterSD>
            <Orientation>2.4150356316720525</Orientation>
         </FiberMeasurement>
      </Measurement>
      <Measurement>
         <ID>80</ID>
         <Type>F</Type>
         <ImageName>Image0001</ImageName>
         <FiberMeasurement>
            <DiameterAverage>1.96991604761851E-06</DiameterAverage>
            <DiameterSD>2.8554235213862325E-07</DiameterSD>
            <Orientation>1.3612559491574598</Orientation>
         </FiberMeasurement>
      </Measurement>
      <Measurement>
         <ID>81</ID>
         <Type>F</Type>
         <ImageName>Image0001</ImageName>
         <FiberMeasurement>
            <DiameterAverage>1.87900340537836E-06</DiameterAverage>
            <DiameterSD>5.8583691777029361E-07</DiameterSD>
            <Orientation>3.1138890813675433</Orientation>
         </FiberMeasurement>
      </Measurement>
      <Measurement>
         <ID>82</ID>
         <Type>F</Type>
         <ImageName>Image0001</ImageName>
         <FiberMeasurement>
            <DiameterAverage>1.6203710256573063E-06</DiameterAverage>
            <DiameterSD>6.1838487708247345E-07</DiameterSD>
            <Orientation>1.9147135646573381</Orientation>
         </FiberMeasurement>
      </Measurement>
      <Measurement>
         <ID>83</ID>
         <Type>F</Type>
         <ImageName>Image0001</ImageName>
         <FiberMeasurement>
            <DiameterAverage>2.2103831136949212E-06</DiameterAverage>
            <DiameterSD>7.1645108852987614E-07</DiameterSD>
            <Orientation>0.74744586578128647</Orientation>
         </FiberMeasurement>
      </Measurement>
      <Measurement>
         <ID>84</ID>
         <Type>F</Type>
         <ImageName>Image0001</ImageName>
         <FiberMeasurement>
            <DiameterAverage>9.2385532779654651E-07</DiameterAverage>
            <DiameterSD>1.742376691966997E-07</DiameterSD>
            <Orientation>2.0012551666802461</Orientation>
         </FiberMeasurement>
      </Measurement>
      <Measurement>
         <ID>85</ID>
         <Type>F</Type>
         <ImageName>Image0001</ImageName>
         <FiberMeasurement>
            <DiameterAverage>1.6789078567111289E-06</DiameterAverage>
            <DiameterSD>3.8390744743353275E-07</DiameterSD>
            <Orientation>2.1734664513518136</Orientation>
         </FiberMeasurement>
      </Measurement>
      <Measurement>
         <ID>86</ID>
         <Type>F</Type>
         <ImageName>Image0001</ImageName>
         <FiberMeasurement>
            <DiameterAverage>1.2858046732125281E-06</DiameterAverage>
            <DiameterSD>1.1104505029474242E-07</DiameterSD>
            <Orientation>2.5201713712383853</Orientation>
         </FiberMeasurement>
      </Measurement>
      <Measurement>
         <ID>87</ID>
         <Type>F</Type>
         <ImageName>Image0001</ImageName>
         <FiberMeasurement>
            <DiameterAverage>2.092571117639588E-06</DiameterAverage>
            <DiameterSD>2.486374760669843E-07</DiameterSD>
            <Orientation>0.49453109573647336</Orientation>
         </FiberMeasurement>
      </Measurement>
      <Measurement>
         <ID>88</ID>
         <Type>F</Type>
         <ImageName>Image0001</ImageName>
         <FiberMeasurement>
            <DiameterAverage>2.0640382567143316E-06</DiameterAverage>
            <DiameterSD>8.4857609340831965E-08</DiameterSD>
            <Orientation>1.0170743042845971</Orientation>
         </FiberMeasurement>
      </Measurement>
      <Measurement>
         <ID>89</ID>
         <Type>F</Type>
         <ImageName>Image0001</ImageName>
         <FiberMeasurement>
            <DiameterAverage>1.1331887468754232E-06</DiameterAverage>
            <DiameterSD>3.6524289849983365E-07</DiameterSD>
            <Orientation>0.8482373798972439</Orientation>
         </FiberMeasurement>
      </Measurement>
      <Measurement>
         <ID>90</ID>
         <Type>F</Type>
         <ImageName>Image0001</ImageName>
         <FiberMeasurement>
            <DiameterAverage>1.9664756794421992E-06</DiameterAverage>
            <DiameterSD>4.4469239837894838E-08</DiameterSD>
            <Orientation>2.7039905479286772</Orientation>
         </FiberMeasurement>
      </Measurement>
      <Measurement>
         <ID>91</ID>
         <Type>F</Type>
         <ImageName>Image0001</ImageName>
         <FiberMeasurement>
            <DiameterAverage>2.1065566734504535E-06</DiameterAverage>
            <DiameterSD>3.6627360705189071E-08</DiameterSD>
            <Orientation>0.857892529478579</Orientation>
         </FiberMeasurement>
      </Measurement>
      <Measurement>
         <ID>92</ID>
         <Type>F</Type>
         <ImageName>Image0001</ImageName>
         <FiberMeasurement>
            <DiameterAverage>1.2008204211004031E-06</DiameterAverage>
            <DiameterSD>6.6774921268549525E-08</DiameterSD>
            <Orientation>0.47549826772750381</Orientation>
         </FiberMeasurement>
      </Measurement>
      <Measurement>
         <ID>93</ID>
         <Type>F</Type>
         <ImageName>Image0001</ImageName>
         <FiberMeasurement>
            <DiameterAverage>1.1322229485375722E-06</DiameterAverage>
            <DiameterSD>4.2012000248654688E-07</DiameterSD>
            <Orientation>2.3876436638500058</Orientation>
         </FiberMeasurement>
      </Measurement>
      <Measurement>
         <ID>94</ID>
         <Type>F</Type>
         <ImageName>Image0001</ImageName>
         <FiberMeasurement>
            <DiameterAverage>1.7111607446744546E-06</DiameterAverage>
            <DiameterSD>2.304683758040928E-07</DiameterSD>
            <Orientation>1.1849834254038341</Orientation>
         </FiberMeasurement>
      </Measurement>
      <Measurement>
         <ID>95</ID>
         <Type>F</Type>
         <ImageName>Image0001</ImageName>
         <FiberMeasurement>
            <DiameterAverage>1.5690286857020962E-06</DiameterAverage>
            <DiameterSD>1.1395791115331168E-07</DiameterSD>
            <Orientation>2.1265495859441224</Orientation>
         </FiberMeasurement>
      </Measurement>
      <Measurement>
         <ID>96</ID>
         <Type>F</Type>
         <ImageName>Image0001</ImageName>
         <FiberMeasurement>
            <DiameterAverage>1.1684255219289256E-06</DiameterAverage>
            <DiameterSD>8.450814728265751E-08</DiameterSD>
            <Orientation>1.345561063541054</Orientation>
         </FiberMeasurement>
      </Measurement>
      <Measurement>
         <ID>97</ID>
         <Type>F</Type>
         <ImageName>Image0001</ImageName>
         <FiberMeasurement>
            <DiameterAverage>1.5165935293285215E-06</DiameterAverage>
            <DiameterSD>4.037646627550411E-08</DiameterSD>
            <Orientation>0.87159531051999806</Orientation>
         </FiberMeasurement>
      </Measurement>
      <Measurement>
         <ID>98</ID>
         <Type>F</Type>
         <ImageName>Image0001</ImageName>
         <FiberMeasurement>
            <DiameterAverage>7.0231481601168407E-07</DiameterAverage>
            <DiameterSD>2.900273752948518E-08</DiameterSD>
            <Orientation>0.32275216531501827</Orientation>
         </FiberMeasurement>
      </Measurement>
      <Measurement>
         <ID>99</ID>
         <Type>F</Type>
         <ImageName>Image0001</ImageName>
         <FiberMeasurement>
            <DiameterAverage>3.1369593194059144E-06</DiameterAverage>
            <DiameterSD>1.6982708415912392E-07</DiameterSD>
            <Orientation>0.71053872517650107</Orientation>
         </FiberMeasurement>
      </Measurement>
      <Measurement>
         <ID>101</ID>
         <Type>F</Type>
         <ImageName>Image0001</ImageName>
         <FiberMeasurement>
            <DiameterAverage>2.8514761967046308E-06</DiameterAverage>
            <DiameterSD>1.0473370329797998E-06</DiameterSD>
            <Orientation>2.6142338362403192</Orientation>
         </FiberMeasurement>
      </Measurement>
      <Measurement>
         <ID>102</ID>
         <Type>F</Type>
         <ImageName>Image0001</ImageName>
         <FiberMeasurement>
            <DiameterAverage>1.4256404909216655E-06</DiameterAverage>
            <DiameterSD>1.0792680175613538E-07</DiameterSD>
            <Orientation>1.3414304480929784</Orientation>
         </FiberMeasurement>
      </Measurement>
      <Measurement>
         <ID>103</ID>
         <Type>F</Type>
         <ImageName>Image0001</ImageName>
         <FiberMeasurement>
            <DiameterAverage>2.4286602260489565E-06</DiameterAverage>
            <DiameterSD>3.66094847389138E-07</DiameterSD>
            <Orientation>2.6557729076960208</Orientation>
         </FiberMeasurement>
      </Measurement>
      <Measurement>
         <ID>104</ID>
         <Type>F</Type>
         <ImageName>Image0001</ImageName>
         <FiberMeasurement>
            <DiameterAverage>7.7837252757850816E-07</DiameterAverage>
            <DiameterSD>3.3441223259410672E-07</DiameterSD>
            <Orientation>0.85110420798213482</Orientation>
         </FiberMeasurement>
      </Measurement>
      <Measurement>
         <ID>105</ID>
         <Type>F</Type>
         <ImageName>Image0001</ImageName>
         <FiberMeasurement>
            <DiameterAverage>1.5226851042865275E-06</DiameterAverage>
            <DiameterSD>1.836072307669261E-07</DiameterSD>
            <Orientation>2.0508891368226454</Orientation>
         </FiberMeasurement>
      </Measurement>
      <Measurement>
         <ID>106</ID>
         <Type>F</Type>
         <ImageName>Image0001</ImageName>
         <FiberMeasurement>
            <DiameterAverage>1.1824457025620668E-06</DiameterAverage>
            <DiameterSD>3.320749126796341E-07</DiameterSD>
            <Orientation>3.0834206234452206</Orientation>
         </FiberMeasurement>
      </Measurement>
      <Measurement>
         <ID>107</ID>
         <Type>F</Type>
         <ImageName>Image0001</ImageName>
         <FiberMeasurement>
            <DiameterAverage>7.7631248852975534E-07</DiameterAverage>
            <DiameterSD>1.0788355102221847E-07</DiameterSD>
            <Orientation>2.6664876722009807</Orientation>
         </FiberMeasurement>
      </Measurement>
      <Measurement>
         <ID>108</ID>
         <Type>F</Type>
         <ImageName>Image0001</ImageName>
         <FiberMeasurement>
            <DiameterAverage>2.3399691428896397E-06</DiameterAverage>
            <DiameterSD>1.489731647293287E-07</DiameterSD>
            <Orientation>0.54668444208977318</Orientation>
         </FiberMeasurement>
      </Measurement>
      <Measurement>
         <ID>109</ID>
         <Type>F</Type>
         <ImageName>Image0001</ImageName>
         <FiberMeasurement>
            <DiameterAverage>1.1128034056867836E-06</DiameterAverage>
            <DiameterSD>5.9788105106446779E-08</DiameterSD>
            <Orientation>2.591020273481929</Orientation>
         </FiberMeasurement>
      </Measurement>
      <Measurement>
         <ID>110</ID>
         <Type>F</Type>
         <ImageName>Image0001</ImageName>
         <FiberMeasurement>
            <DiameterAverage>1.4533969246124935E-06</DiameterAverage>
            <DiameterSD>3.3823659604658695E-07</DiameterSD>
            <Orientation>1.4730999494380759</Orientation>
         </FiberMeasurement>
      </Measurement>
      <Measurement>
         <ID>111</ID>
         <Type>F</Type>
         <ImageName>Image0001</ImageName>
         <FiberMeasurement>
            <DiameterAverage>1.6196469438783622E-06</DiameterAverage>
            <DiameterSD>6.5899514484062467E-08</DiameterSD>
            <Orientation>3.1382047537208475</Orientation>
         </FiberMeasurement>
      </Measurement>
      <Measurement>
         <ID>112</ID>
         <Type>F</Type>
         <ImageName>Image0001</ImageName>
         <FiberMeasurement>
            <DiameterAverage>1.3963771075101779E-06</DiameterAverage>
            <DiameterSD>4.2397812641284343E-07</DiameterSD>
            <Orientation>1.9628885899687532</Orientation>
         </FiberMeasurement>
      </Measurement>
      <Measurement>
         <ID>113</ID>
         <Type>F</Type>
         <ImageName>Image0001</ImageName>
         <FiberMeasurement>
            <DiameterAverage>1.4933938480702124E-06</DiameterAverage>
            <DiameterSD>2.27831038997024E-07</DiameterSD>
            <Orientation>0.32165716212090478</Orientation>
         </FiberMeasurement>
      </Measurement>
      <Measurement>
         <ID>114</ID>
         <Type>F</Type>
         <ImageName>Image0001</ImageName>
         <FiberMeasurement>
            <DiameterAverage>1.4524096865899757E-06</DiameterAverage>
            <DiameterSD>2.3035177898411124E-07</DiameterSD>
            <Orientation>2.4350502733543711</Orientation>
         </FiberMeasurement>
      </Measurement>
      <Measurement>
         <ID>115</ID>
         <Type>F</Type>
         <ImageName>Image0001</ImageName>
         <FiberMeasurement>
            <DiameterAverage>1.6749990301291835E-06</DiameterAverage>
            <DiameterSD>2.7769911693580685E-07</DiameterSD>
            <Orientation>0.89452284143391292</Orientation>
         </FiberMeasurement>
      </Measurement>
      <Measurement>
         <ID>116</ID>
         <Type>F</Type>
         <ImageName>Image0001</ImageName>
         <FiberMeasurement>
            <DiameterAverage>1.6386298624694286E-06</DiameterAverage>
            <DiameterSD>8.33047528793893E-08</DiameterSD>
            <Orientation>0.81700517661297645</Orientation>
         </FiberMeasurement>
      </Measurement>
      <Measurement>
         <ID>117</ID>
         <Type>F</Type>
         <ImageName>Image0001</ImageName>
         <FiberMeasurement>
            <DiameterAverage>2.3832583838618082E-06</DiameterAverage>
            <DiameterSD>4.6156690789266587E-07</DiameterSD>
            <Orientation>0.68745811063257012</Orientation>
         </FiberMeasurement>
      </Measurement>
      <Measurement>
         <ID>118</ID>
         <Type>F</Type>
         <ImageName>Image0001</ImageName>
         <FiberMeasurement>
            <DiameterAverage>4.5870559903504486E-07</DiameterAverage>
            <DiameterSD>3.9920535912402984E-08</DiameterSD>
            <Orientation>1.283195822681144</Orientation>
         </FiberMeasurement>
      </Measurement>
      <Measurement>
         <ID>119</ID>
         <Type>F</Type>
         <ImageName>Image0001</ImageName>
         <FiberMeasurement>
            <DiameterAverage>1.5532912754987049E-06</DiameterAverage>
            <DiameterSD>1.1589509409756874E-07</DiameterSD>
            <Orientation>2.6740389107308298</Orientation>
         </FiberMeasurement>
      </Measurement>
      <Measurement>
         <ID>120</ID>
         <Type>F</Type>
         <ImageName>Image0001</ImageName>
         <FiberMeasurement>
            <DiameterAverage>2.4714419309161729E-06</DiameterAverage>
            <DiameterSD>3.2057106276988419E-07</DiameterSD>
            <Orientation>2.2315545679445625</Orientation>
         </FiberMeasurement>
      </Measurement>
      <Measurement>
         <ID>121</ID>
         <Type>F</Type>
         <ImageName>Image0001</ImageName>
         <FiberMeasurement>
            <DiameterAverage>1.933584694410449E-06</DiameterAverage>
            <DiameterSD>4.3912538640975085E-07</DiameterSD>
            <Orientation>0.87152996135664229</Orientation>
         </FiberMeasurement>
      </Measurement>
      <Measurement>
         <ID>122</ID>
         <Type>F</Type>
         <ImageName>Image0001</ImageName>
         <FiberMeasurement>
            <DiameterAverage>1.203408048783083E-06</DiameterAverage>
            <DiameterSD>1.3251223024227665E-07</DiameterSD>
            <Orientation>1.8594388501531836</Orientation>
         </FiberMeasurement>
      </Measurement>
      <Measurement>
         <ID>123</ID>
         <Type>F</Type>
         <ImageName>Image0001</ImageName>
         <FiberMeasurement>
            <DiameterAverage>2.406697537186632E-07</DiameterAverage>
            <DiameterSD>1.2734705086953632E-07</DiameterSD>
            <Orientation>1.5959790870265376</Orientation>
         </FiberMeasurement>
      </Measurement>
      <Measurement>
         <ID>124</ID>
         <Type>F</Type>
         <ImageName>Image0001</ImageName>
         <FiberMeasurement>
            <DiameterAverage>1.7624665901744204E-06</DiameterAverage>
            <DiameterSD>3.4264353282194786E-07</DiameterSD>
            <Orientation>2.4390164655225828</Orientation>
         </FiberMeasurement>
      </Measurement>
      <Measurement>
         <ID>125</ID>
         <Type>F</Type>
         <ImageName>Image0001</ImageName>
         <FiberMeasurement>
            <DiameterAverage>1.3191800916027079E-06</DiameterAverage>
            <DiameterSD>3.1978206123844727E-07</DiameterSD>
            <Orientation>1.9946506842107268</Orientation>
         </FiberMeasurement>
      </Measurement>
      <Measurement>
         <ID>126</ID>
         <Type>F</Type>
         <ImageName>Image0001</ImageName>
         <FiberMeasurement>
            <DiameterAverage>1.7792681255321158E-06</DiameterAverage>
            <DiameterSD>3.83317337572656E-07</DiameterSD>
            <Orientation>2.2934205172531681</Orientation>
         </FiberMeasurement>
      </Measurement>
      <Measurement>
         <ID>127</ID>
         <Type>F</Type>
         <ImageName>Image0001</ImageName>
         <FiberMeasurement>
            <DiameterAverage>7.2515298014998229E-07</DiameterAverage>
            <DiameterSD>2.140614261852096E-08</DiameterSD>
            <Orientation>1.8483062174106315</Orientation>
         </FiberMeasurement>
      </Measurement>
      <Measurement>
         <ID>128</ID>
         <Type>F</Type>
         <ImageName>Image0001</ImageName>
         <FiberMeasurement>
            <DiameterAverage>2.1150325609147956E-06</DiameterAverage>
            <DiameterSD>3.4002280720767026E-07</DiameterSD>
            <Orientation>0.18420813274180664</Orientation>
         </FiberMeasurement>
      </Measurement>
      <Measurement>
         <ID>129</ID>
         <Type>F</Type>
         <ImageName>Image0001</ImageName>
         <FiberMeasurement>
            <DiameterAverage>7.7970948599348433E-07</DiameterAverage>
            <DiameterSD>1.4805919851627743E-07</DiameterSD>
            <Orientation>2.4648215372091373</Orientation>
         </FiberMeasurement>
      </Measurement>
      <Measurement>
         <ID>130</ID>
         <Type>F</Type>
         <ImageName>Image0001</ImageName>
         <FiberMeasurement>
            <DiameterAverage>1.9341002204089638E-06</DiameterAverage>
            <DiameterSD>3.6230869471845694E-07</DiameterSD>
            <Orientation>0.470709939159808</Orientation>
         </FiberMeasurement>
      </Measurement>
      <Measurement>
         <ID>131</ID>
         <Type>F</Type>
         <ImageName>Image0001</ImageName>
         <FiberMeasurement>
            <DiameterAverage>1.7771085292419552E-06</DiameterAverage>
            <DiameterSD>2.3870563453035283E-07</DiameterSD>
            <Orientation>1.0534708275547713</Orientation>
         </FiberMeasurement>
      </Measurement>
      <Measurement>
         <ID>132</ID>
         <Type>F</Type>
         <ImageName>Image0001</ImageName>
         <FiberMeasurement>
            <DiameterAverage>1.1153660452369013E-06</DiameterAverage>
            <DiameterSD>1.6292061306162912E-07</DiameterSD>
            <Orientation>1.4031851722606994</Orientation>
         </FiberMeasurement>
      </Measurement>
      <Measurement>
         <ID>133</ID>
         <Type>F</Type>
         <ImageName>Image0001</ImageName>
         <FiberMeasurement>
            <DiameterAverage>1.1606362116385329E-06</DiameterAverage>
            <DiameterSD>3.9413725710522665E-07</DiameterSD>
            <Orientation>0.082698858150781582</Orientation>
         </FiberMeasurement>
      </Measurement>
      <Measurement>
         <ID>134</ID>
         <Type>F</Type>
         <ImageName>Image0001</ImageName>
         <FiberMeasurement>
            <DiameterAverage>1.7432851486922625E-06</DiameterAverage>
            <DiameterSD>6.6030055772395492E-08</DiameterSD>
            <Orientation>2.6288228005915761</Orientation>
         </FiberMeasurement>
      </Measurement>
      <Measurement>
         <ID>135</ID>
         <Type>F</Type>
         <ImageName>Image0001</ImageName>
         <FiberMeasurement>
            <DiameterAverage>1.4170079511367908E-06</DiameterAverage>
            <DiameterSD>2.2902952389689653E-07</DiameterSD>
            <Orientation>2.7150067528351496</Orientation>
         </FiberMeasurement>
      </Measurement>
      <Measurement>
         <ID>136</ID>
         <Type>F</Type>
         <ImageName>Image0001</ImageName>
         <FiberMeasurement>
            <DiameterAverage>1.1110105175701859E-06</DiameterAverage>
            <DiameterSD>3.078718210437582E-07</DiameterSD>
            <Orientation>1.8066658795091855</Orientation>
         </FiberMeasurement>
      </Measurement>
      <Measurement>
         <ID>137</ID>
         <Type>F</Type>
         <ImageName>Image0001</ImageName>
         <FiberMeasurement>
            <DiameterAverage>1.3929909474786388E-06</DiameterAverage>
            <DiameterSD>2.4041600619827087E-07</DiameterSD>
            <Orientation>0.93720358810103088</Orientation>
         </FiberMeasurement>
      </Measurement>
      <Measurement>
         <ID>138</ID>
         <Type>F</Type>
         <ImageName>Image0001</ImageName>
         <FiberMeasurement>
            <DiameterAverage>2.0294236151656977E-06</DiameterAverage>
            <DiameterSD>1.0871482179142586E-07</DiameterSD>
            <Orientation>0.82338701446870854</Orientation>
         </FiberMeasurement>
      </Measurement>
      <Measurement>
         <ID>139</ID>
         <Type>F</Type>
         <ImageName>Image0001</ImageName>
         <FiberMeasurement>
            <DiameterAverage>2.9695582316536711E-06</DiameterAverage>
            <DiameterSD>7.4324660159262956E-08</DiameterSD>
            <Orientation>1.4411249530697252</Orientation>
         </FiberMeasurement>
      </Measurement>
      <Measurement>
         <ID>140</ID>
         <Type>F</Type>
         <ImageName>Image0001</ImageName>
         <FiberMeasurement>
            <DiameterAverage>1.5950630724932022E-06</DiameterAverage>
            <DiameterSD>1.0713885752853755E-07</DiameterSD>
            <Orientation>1.9855109055766753</Orientation>
         </FiberMeasurement>
      </Measurement>
      <Measurement>
         <ID>141</ID>
         <Type>F</Type>
         <ImageName>Image0001</ImageName>
         <FiberMeasurement>
            <DiameterAverage>2.3787157963504505E-06</DiameterAverage>
            <DiameterSD>2.8600086127517786E-07</DiameterSD>
            <Orientation>2.6948181593650369</Orientation>
         </FiberMeasurement>
      </Measurement>
      <Measurement>
         <ID>142</ID>
         <Type>F</Type>
         <ImageName>Image0001</ImageName>
         <FiberMeasurement>
            <DiameterAverage>1.4427448658231322E-06</DiameterAverage>
            <DiameterSD>2.1190443686958974E-07</DiameterSD>
            <Orientation>2.322433658657955</Orientation>
         </FiberMeasurement>
      </Measurement>
      <Measurement>
         <ID>143</ID>
         <Type>F</Type>
         <ImageName>Image0001</ImageName>
         <FiberMeasurement>
            <DiameterAverage>1.5096143951294977E-06</DiameterAverage>
            <DiameterSD>1.4466390365751215E-07</DiameterSD>
            <Orientation>2.4133402436347571</Orientation>
         </FiberMeasurement>
      </Measurement>
      <Measurement>
         <ID>144</ID>
         <Type>F</Type>
         <ImageName>Image0001</ImageName>
         <FiberMeasurement>
            <DiameterAverage>2.1452621919362405E-06</DiameterAverage>
            <DiameterSD>2.2803076564402592E-07</DiameterSD>
            <Orientation>2.8647541840375972</Orientation>
         </FiberMeasurement>
      </Measurement>
      <Measurement>
         <ID>145</ID>
         <Type>F</Type>
         <ImageName>Image0001</ImageName>
         <FiberMeasurement>
            <DiameterAverage>6.7037039118953678E-07</DiameterAverage>
            <DiameterSD>2.5080632494497316E-07</DiameterSD>
            <Orientation>0.91402272611570057</Orientation>
         </FiberMeasurement>
      </Measurement>
      <Measurement>
         <ID>146</ID>
         <Type>F</Type>
         <ImageName>Image0001</ImageName>
         <FiberMeasurement>
            <DiameterAverage>1.6797419494897716E-06</DiameterAverage>
            <DiameterSD>3.0910624754574887E-07</DiameterSD>
            <Orientation>0.66553079141013871</Orientation>
         </FiberMeasurement>
      </Measurement>
      <Measurement>
         <ID>147</ID>
         <Type>F</Type>
         <ImageName>Image0001</ImageName>
         <FiberMeasurement>
            <DiameterAverage>1.3698518111590906E-06</DiameterAverage>
            <DiameterSD>3.5331741804989579E-07</DiameterSD>
            <Orientation>2.5027862107925678</Orientation>
         </FiberMeasurement>
      </Measurement>
      <Measurement>
         <ID>148</ID>
         <Type>F</Type>
         <ImageName>Image0001</ImageName>
         <FiberMeasurement>
            <DiameterAverage>1.4454848515285672E-06</DiameterAverage>
            <DiameterSD>1.8198115258044681E-07</DiameterSD>
            <Orientation>1.1426115010428255</Orientation>
         </FiberMeasurement>
      </Measurement>
      <Measurement>
         <ID>149</ID>
         <Type>F</Type>
         <ImageName>Image0001</ImageName>
         <FiberMeasurement>
            <DiameterAverage>7.9837378489498087E-07</DiameterAverage>
            <DiameterSD>3.7724885057129151E-08</DiameterSD>
            <Orientation>1.0575714745026965</Orientation>
         </FiberMeasurement>
      </Measurement>
      <Measurement>
         <ID>150</ID>
         <Type>F</Type>
         <ImageName>Image0001</ImageName>
         <FiberMeasurement>
            <DiameterAverage>2.046348775363853E-06</DiameterAverage>
            <DiameterSD>4.40780845017699E-08</DiameterSD>
            <Orientation>0.49176067717657923</Orientation>
         </FiberMeasurement>
      </Measurement>
      <Measurement>
         <ID>151</ID>
         <Type>F</Type>
         <ImageName>Image0001</ImageName>
         <FiberMeasurement>
            <DiameterAverage>1.8099590598500042E-06</DiameterAverage>
            <DiameterSD>1.3064203931056574E-07</DiameterSD>
            <Orientation>3.1288259934029519</Orientation>
         </FiberMeasurement>
      </Measurement>
      <Measurement>
         <ID>152</ID>
         <Type>F</Type>
         <ImageName>Image0001</ImageName>
         <FiberMeasurement>
            <DiameterAverage>8.8548023757088636E-07</DiameterAverage>
            <DiameterSD>3.5842097080594304E-08</DiameterSD>
            <Orientation>1.0191454710452239</Orientation>
         </FiberMeasurement>
      </Measurement>
      <Measurement>
         <ID>153</ID>
         <Type>F</Type>
         <ImageName>Image0001</ImageName>
         <FiberMeasurement>
            <DiameterAverage>1.5195984564078393E-06</DiameterAverage>
            <DiameterSD>1.4281049246360271E-07</DiameterSD>
            <Orientation>0.73896104011083186</Orientation>
         </FiberMeasurement>
      </Measurement>
      <Measurement>
         <ID>154</ID>
         <Type>F</Type>
         <ImageName>Image0001</ImageName>
         <FiberMeasurement>
            <DiameterAverage>1.2925769163386428E-06</DiameterAverage>
            <DiameterSD>4.8871074064486622E-08</DiameterSD>
            <Orientation>2.910684291190782</Orientation>
         </FiberMeasurement>
      </Measurement>
      <Measurement>
         <ID>155</ID>
         <Type>F</Type>
         <ImageName>Image0001</ImageName>
         <FiberMeasurement>
            <DiameterAverage>4.2822455085857069E-07</DiameterAverage>
            <DiameterSD>4.444109063409432E-08</DiameterSD>
            <Orientation>0.33813007307456738</Orientation>
         </FiberMeasurement>
      </Measurement>
      <Measurement>
         <ID>156</ID>
         <Type>F</Type>
         <ImageName>Image0001</ImageName>
         <FiberMeasurement>
            <DiameterAverage>9.3658973710691355E-07</DiameterAverage>
            <DiameterSD>7.0296008926158966E-08</DiameterSD>
            <Orientation>1.1339467294233034</Orientation>
         </FiberMeasurement>
      </Measurement>
      <Measurement>
         <ID>157</ID>
         <Type>F</Type>
         <ImageName>Image0001</ImageName>
         <FiberMeasurement>
            <DiameterAverage>1.3891898943922855E-06</DiameterAverage>
            <DiameterSD>1.5221558976325184E-07</DiameterSD>
            <Orientation>2.3521011451570319</Orientation>
         </FiberMeasurement>
      </Measurement>
      <Measurement>
         <ID>158</ID>
         <Type>F</Type>
         <ImageName>Image0001</ImageName>
         <FiberMeasurement>
            <DiameterAverage>2.15705916393895E-06</DiameterAverage>
            <DiameterSD>1.0938850987068962E-07</DiameterSD>
            <Orientation>0.979321040200137</Orientation>
         </FiberMeasurement>
      </Measurement>
      <Measurement>
         <ID>159</ID>
         <Type>F</Type>
         <ImageName>Image0001</ImageName>
         <FiberMeasurement>
            <DiameterAverage>7.283693411644498E-07</DiameterAverage>
            <DiameterSD>1.374356871761875E-07</DiameterSD>
            <Orientation>2.8894785996677368</Orientation>
         </FiberMeasurement>
      </Measurement>
      <Measurement>
         <ID>160</ID>
         <Type>F</Type>
         <ImageName>Image0001</ImageName>
         <FiberMeasurement>
            <DiameterAverage>1.268698754237562E-06</DiameterAverage>
            <DiameterSD>7.1789090120125634E-08</DiameterSD>
            <Orientation>1.1287142402269621</Orientation>
         </FiberMeasurement>
      </Measurement>
      <Measurement>
         <ID>161</ID>
         <Type>F</Type>
         <ImageName>Image0001</ImageName>
         <FiberMeasurement>
            <DiameterAverage>1.6818937638329651E-06</DiameterAverage>
            <DiameterSD>5.76345433386336E-08</DiameterSD>
            <Orientation>0.8022981439218323</Orientation>
         </FiberMeasurement>
      </Measurement>
      <Measurement>
         <ID>162</ID>
         <Type>F</Type>
         <ImageName>Image0001</ImageName>
         <FiberMeasurement>
            <DiameterAverage>1.7259928895048251E-06</DiameterAverage>
            <DiameterSD>1.1496042380877143E-07</DiameterSD>
            <Orientation>0.80552972257688582</Orientation>
         </FiberMeasurement>
      </Measurement>
      <Measurement>
         <ID>163</ID>
         <Type>F</Type>
         <ImageName>Image0001</ImageName>
         <FiberMeasurement>
            <DiameterAverage>1.3113146088399383E-06</DiameterAverage>
            <DiameterSD>2.705244248277256E-07</DiameterSD>
            <Orientation>0.43152572448606907</Orientation>
         </FiberMeasurement>
      </Measurement>
      <Measurement>
         <ID>164</ID>
         <Type>F</Type>
         <ImageName>Image0001</ImageName>
         <FiberMeasurement>
            <DiameterAverage>1.4652885722336018E-06</DiameterAverage>
            <DiameterSD>2.0920325285104766E-07</DiameterSD>
            <Orientation>0.81313111881020739</Orientation>
         </FiberMeasurement>
      </Measurement>
      <Measurement>
         <ID>165</ID>
         <Type>F</Type>
         <ImageName>Image0001</ImageName>
         <FiberMeasurement>
            <DiameterAverage>1.3607667269863753E-06</DiameterAverage>
            <DiameterSD>2.2626404926091387E-07</DiameterSD>
            <Orientation>0.77174814874863573</Orientation>
         </FiberMeasurement>
      </Measurement>
      <Measurement>
         <ID>166</ID>
         <Type>F</Type>
         <ImageName>Image0001</ImageName>
         <FiberMeasurement>
            <DiameterAverage>1.6994668894275152E-06</DiameterAverage>
            <DiameterSD>1.8134040857087806E-07</DiameterSD>
            <Orientation>0.27747339417182948</Orientation>
         </FiberMeasurement>
      </Measurement>
      <Measurement>
         <ID>167</ID>
         <Type>F</Type>
         <ImageName>Image0001</ImageName>
         <FiberMeasurement>
            <DiameterAverage>1.8669986895682557E-06</DiameterAverage>
            <DiameterSD>1.2828349811679392E-07</DiameterSD>
            <Orientation>2.8990968091456546</Orientation>
         </FiberMeasurement>
      </Measurement>
      <Measurement>
         <ID>168</ID>
         <Type>F</Type>
         <ImageName>Image0001</ImageName>
         <FiberMeasurement>
            <DiameterAverage>2.7013105827489706E-06</DiameterAverage>
            <DiameterSD>8.5604685682296172E-07</DiameterSD>
            <Orientation>0.36295913820884312</Orientation>
         </FiberMeasurement>
      </Measurement>
      <Measurement>
         <ID>169</ID>
         <Type>F</Type>
         <ImageName>Image0001</ImageName>
         <FiberMeasurement>
            <DiameterAverage>1.0693956564081629E-06</DiameterAverage>
            <DiameterSD>3.1483908431966271E-07</DiameterSD>
            <Orientation>2.2451239495083968</Orientation>
         </FiberMeasurement>
      </Measurement>
      <Measurement>
         <ID>170</ID>
         <Type>F</Type>
         <ImageName>Image0001</ImageName>
         <FiberMeasurement>
            <DiameterAverage>1.2993861629775082E-06</DiameterAverage>
            <DiameterSD>6.1910386932994708E-08</DiameterSD>
            <Orientation>2.8433624113328877</Orientation>
         </FiberMeasurement>
      </Measurement>
      <Measurement>
         <ID>171</ID>
         <Type>F</Type>
         <ImageName>Image0001</ImageName>
         <FiberMeasurement>
            <DiameterAverage>1.5593849696484614E-06</DiameterAverage>
            <DiameterSD>4.4630958911382243E-08</DiameterSD>
            <Orientation>0.72958927159061959</Orientation>
         </FiberMeasurement>
      </Measurement>
      <Measurement>
         <ID>172</ID>
         <Type>F</Type>
         <ImageName>Image0001</ImageName>
         <FiberMeasurement>
            <DiameterAverage>1.4318037851459697E-06</DiameterAverage>
            <DiameterSD>1.5173813143401953E-07</DiameterSD>
            <Orientation>1.0326344718665186</Orientation>
         </FiberMeasurement>
      </Measurement>
      <Measurement>
         <ID>173</ID>
         <Type>F</Type>
         <ImageName>Image0001</ImageName>
         <FiberMeasurement>
            <DiameterAverage>1.4807022445304893E-06</DiameterAverage>
            <DiameterSD>2.6467870002802598E-08</DiameterSD>
            <Orientation>0.77130032177071572</Orientation>
         </FiberMeasurement>
      </Measurement>
      <Measurement>
         <ID>174</ID>
         <Type>F</Type>
         <ImageName>Image0001</ImageName>
         <FiberMeasurement>
            <DiameterAverage>1.1135233276391838E-06</DiameterAverage>
            <DiameterSD>1.6556385988117156E-07</DiameterSD>
            <Orientation>0.24993034410815904</Orientation>
         </FiberMeasurement>
      </Measurement>
      <Measurement>
         <ID>175</ID>
         <Type>F</Type>
         <ImageName>Image0001</ImageName>
         <FiberMeasurement>
            <DiameterAverage>1.566331994599049E-06</DiameterAverage>
            <DiameterSD>7.30805941524412E-08</DiameterSD>
            <Orientation>0.32852124711108854</Orientation>
         </FiberMeasurement>
      </Measurement>
      <Measurement>
         <ID>176</ID>
         <Type>F</Type>
         <ImageName>Image0001</ImageName>
         <FiberMeasurement>
            <DiameterAverage>2.2268864919674942E-06</DiameterAverage>
            <DiameterSD>1.4145822673021778E-07</DiameterSD>
            <Orientation>1.0072783910833876</Orientation>
         </FiberMeasurement>
      </Measurement>
      <Measurement>
         <ID>177</ID>
         <Type>F</Type>
         <ImageName>Image0001</ImageName>
         <FiberMeasurement>
            <DiameterAverage>1.7905467512927381E-06</DiameterAverage>
            <DiameterSD>7.4820634532450259E-07</DiameterSD>
            <Orientation>1.445115461780325</Orientation>
         </FiberMeasurement>
      </Measurement>
      <Measurement>
         <ID>178</ID>
         <Type>F</Type>
         <ImageName>Image0001</ImageName>
         <FiberMeasurement>
            <DiameterAverage>1.5410219489696794E-06</DiameterAverage>
            <DiameterSD>6.8156109367245934E-08</DiameterSD>
            <Orientation>1.486158226067859</Orientation>
         </FiberMeasurement>
      </Measurement>
      <Measurement>
         <ID>179</ID>
         <Type>F</Type>
         <ImageName>Image0001</ImageName>
         <FiberMeasurement>
            <DiameterAverage>1.5927830695360225E-06</DiameterAverage>
            <DiameterSD>3.608603549860746E-07</DiameterSD>
            <Orientation>1.4096482347314328</Orientation>
         </FiberMeasurement>
      </Measurement>
      <Measurement>
         <ID>180</ID>
         <Type>F</Type>
         <ImageName>Image0001</ImageName>
         <FiberMeasurement>
            <DiameterAverage>1.5722116066163225E-06</DiameterAverage>
            <DiameterSD>7.6434891084303387E-08</DiameterSD>
            <Orientation>1.7102121536459551</Orientation>
         </FiberMeasurement>
      </Measurement>
      <Measurement>
         <ID>181</ID>
         <Type>F</Type>
         <ImageName>Image0001</ImageName>
         <FiberMeasurement>
            <DiameterAverage>1.7544768415384072E-06</DiameterAverage>
            <DiameterSD>1.0197550768459885E-07</DiameterSD>
            <Orientation>0.7476145756627276</Orientation>
         </FiberMeasurement>
      </Measurement>
      <Measurement>
         <ID>182</ID>
         <Type>F</Type>
         <ImageName>Image0001</ImageName>
         <FiberMeasurement>
            <DiameterAverage>2.0935014125860591E-06</DiameterAverage>
            <DiameterSD>4.07992898639107E-08</DiameterSD>
            <Orientation>0.55571313145277546</Orientation>
         </FiberMeasurement>
      </Measurement>
      <Measurement>
         <ID>183</ID>
         <Type>F</Type>
         <ImageName>Image0001</ImageName>
         <FiberMeasurement>
            <DiameterAverage>1.7713404320243071E-06</DiameterAverage>
            <DiameterSD>2.0047980696392648E-07</DiameterSD>
            <Orientation>2.0578820381934095</Orientation>
         </FiberMeasurement>
      </Measurement>
      <Measurement>
         <ID>184</ID>
         <Type>F</Type>
         <ImageName>Image0001</ImageName>
         <FiberMeasurement>
            <DiameterAverage>1.9502072791770432E-06</DiameterAverage>
            <DiameterSD>4.9618519324834845E-07</DiameterSD>
            <Orientation>1.758180603399703</Orientation>
         </FiberMeasurement>
      </Measurement>
      <Measurement>
         <ID>185</ID>
         <Type>F</Type>
         <ImageName>Image0001</ImageName>
         <FiberMeasurement>
            <DiameterAverage>1.4256404909216655E-06</DiameterAverage>
            <DiameterSD>1.0792680175613538E-07</DiameterSD>
            <Orientation>1.3414304480929784</Orientation>
         </FiberMeasurement>
      </Measurement>
      <Measurement>
         <ID>186</ID>
         <Type>F</Type>
         <ImageName>Image0001</ImageName>
         <FiberMeasurement>
            <DiameterAverage>1.5771401404304037E-06</DiameterAverage>
            <DiameterSD>2.8227335828954297E-07</DiameterSD>
            <Orientation>0.725964124927402</Orientation>
         </FiberMeasurement>
      </Measurement>
      <Measurement>
         <ID>187</ID>
         <Type>F</Type>
         <ImageName>Image0001</ImageName>
         <FiberMeasurement>
            <DiameterAverage>1.9688022600870456E-06</DiameterAverage>
            <DiameterSD>5.4316301890101684E-07</DiameterSD>
            <Orientation>2.2223053461829969</Orientation>
         </FiberMeasurement>
      </Measurement>
      <Measurement>
         <ID>189</ID>
         <Type>F</Type>
         <ImageName>Image0001</ImageName>
         <FiberMeasurement>
            <DiameterAverage>1.1496341262532234E-06</DiameterAverage>
            <DiameterSD>9.6326864771877536E-08</DiameterSD>
            <Orientation>2.8694523982688542</Orientation>
         </FiberMeasurement>
      </Measurement>
      <Measurement>
         <ID>190</ID>
         <Type>F</Type>
         <ImageName>Image0001</ImageName>
         <FiberMeasurement>
            <DiameterAverage>2.3393776354672431E-06</DiameterAverage>
            <DiameterSD>4.787594880959489E-07</DiameterSD>
            <Orientation>2.6480815121220367</Orientation>
         </FiberMeasurement>
      </Measurement>
      <Measurement>
         <ID>191</ID>
         <Type>F</Type>
         <ImageName>Image0001</ImageName>
         <FiberMeasurement>
            <DiameterAverage>2.4692437828378348E-06</DiameterAverage>
            <DiameterSD>2.3124831730918682E-07</DiameterSD>
            <Orientation>2.2448656218459551</Orientation>
         </FiberMeasurement>
      </Measurement>
      <Measurement>
         <ID>192</ID>
         <Type>F</Type>
         <ImageName>Image0001</ImageName>
         <FiberMeasurement>
            <DiameterAverage>1.6716296353233758E-06</DiameterAverage>
            <DiameterSD>2.3791128718140021E-07</DiameterSD>
            <Orientation>2.3491165692313292</Orientation>
         </FiberMeasurement>
      </Measurement>
      <Measurement>
         <ID>193</ID>
         <Type>F</Type>
         <ImageName>Image0001</ImageName>
         <FiberMeasurement>
            <DiameterAverage>1.9058646418946891E-06</DiameterAverage>
            <DiameterSD>2.5135080209203969E-07</DiameterSD>
            <Orientation>2.1428332072456633</Orientation>
         </FiberMeasurement>
      </Measurement>
      <Measurement>
         <ID>194</ID>
         <Type>F</Type>
         <ImageName>Image0001</ImageName>
         <FiberMeasurement>
            <DiameterAverage>1.9475515670049945E-06</DiameterAverage>
            <DiameterSD>2.3722117045953079E-07</DiameterSD>
            <Orientation>2.8203773508084327</Orientation>
         </FiberMeasurement>
      </Measurement>
      <Measurement>
         <ID>195</ID>
         <Type>F</Type>
         <ImageName>Image0001</ImageName>
         <FiberMeasurement>
            <DiameterAverage>1.7205209139930314E-06</DiameterAverage>
            <DiameterSD>3.0371693503986732E-07</DiameterSD>
            <Orientation>0.36011576525576516</Orientation>
         </FiberMeasurement>
      </Measurement>
      <Measurement>
         <ID>196</ID>
         <Type>F</Type>
         <ImageName>Image0001</ImageName>
         <FiberMeasurement>
            <DiameterAverage>8.604752488179892E-07</DiameterAverage>
            <DiameterSD>4.0342008339992038E-08</DiameterSD>
            <Orientation>2.5299138248456035</Orientation>
         </FiberMeasurement>
      </Measurement>
      <Measurement>
         <ID>197</ID>
         <Type>F</Type>
         <ImageName>Image0001</ImageName>
         <FiberMeasurement>
            <DiameterAverage>2.1487487740990914E-06</DiameterAverage>
            <DiameterSD>4.675149703812303E-08</DiameterSD>
            <Orientation>1.3487209069322244</Orientation>
         </FiberMeasurement>
      </Measurement>
      <Measurement>
         <ID>198</ID>
         <Type>F</Type>
         <ImageName>Image0001</ImageName>
         <FiberMeasurement>
            <DiameterAverage>1.3251485896451066E-06</DiameterAverage>
            <DiameterSD>2.261182504699721E-07</DiameterSD>
            <Orientation>0.66627623198794172</Orientation>
         </FiberMeasurement>
      </Measurement>
      <Measurement>
         <ID>199</ID>
         <Type>F</Type>
         <ImageName>Image0001</ImageName>
         <FiberMeasurement>
            <DiameterAverage>2.0551308660480424E-06</DiameterAverage>
            <DiameterSD>1.3460462532762302E-07</DiameterSD>
            <Orientation>2.6277986393603063</Orientation>
         </FiberMeasurement>
      </Measurement>
      <Measurement>
         <ID>200</ID>
         <Type>F</Type>
         <ImageName>Image0001</ImageName>
         <FiberMeasurement>
            <DiameterAverage>1.9825654320870714E-06</DiameterAverage>
            <DiameterSD>7.5725769302641678E-08</DiameterSD>
            <Orientation>2.686557936545793</Orientation>
         </FiberMeasurement>
      </Measurement>
      <Measurement>
         <ID>202</ID>
         <Type>F</Type>
         <ImageName>Image0001</ImageName>
         <FiberMeasurement>
            <DiameterAverage>1.8792591304001019E-06</DiameterAverage>
            <DiameterSD>2.8966177417404403E-08</DiameterSD>
            <Orientation>2.6899882267083361</Orientation>
         </FiberMeasurement>
      </Measurement>
      <Measurement>
         <ID>203</ID>
         <Type>F</Type>
         <ImageName>Image0001</ImageName>
         <FiberMeasurement>
            <DiameterAverage>9.6780573749323176E-07</DiameterAverage>
            <DiameterSD>1.9794757459458143E-07</DiameterSD>
            <Orientation>0.36225163309040426</Orientation>
         </FiberMeasurement>
      </Measurement>
      <Measurement>
         <ID>205</ID>
         <Type>F</Type>
         <ImageName>Image0001</ImageName>
         <FiberMeasurement>
            <DiameterAverage>2.3385336537601398E-06</DiameterAverage>
            <DiameterSD>3.3204474286877E-07</DiameterSD>
            <Orientation>2.6761822315999773</Orientation>
         </FiberMeasurement>
      </Measurement>
      <Measurement>
         <ID>206</ID>
         <Type>F</Type>
         <ImageName>Image0001</ImageName>
         <FiberMeasurement>
            <DiameterAverage>1.0958353447869875E-06</DiameterAverage>
            <DiameterSD>2.5290699023673151E-07</DiameterSD>
            <Orientation>0.74060930713638551</Orientation>
         </FiberMeasurement>
      </Measurement>
      <Measurement>
         <ID>207</ID>
         <Type>F</Type>
         <ImageName>Image0001</ImageName>
         <FiberMeasurement>
            <DiameterAverage>9.3394720821372262E-07</DiameterAverage>
            <DiameterSD>1.6208689624503457E-07</DiameterSD>
            <Orientation>0.80581139756289655</Orientation>
         </FiberMeasurement>
      </Measurement>
      <Measurement>
         <ID>208</ID>
         <Type>F</Type>
         <ImageName>Image0001</ImageName>
         <FiberMeasurement>
            <DiameterAverage>1.5882396650589962E-06</DiameterAverage>
            <DiameterSD>9.4373286461266336E-08</DiameterSD>
            <Orientation>2.692433847921722</Orientation>
         </FiberMeasurement>
      </Measurement>
      <Measurement>
         <ID>209</ID>
         <Type>F</Type>
         <ImageName>Image0001</ImageName>
         <FiberMeasurement>
            <DiameterAverage>5.7641923775826824E-07</DiameterAverage>
            <DiameterSD>1.8995277835076121E-07</DiameterSD>
            <Orientation>3.047728335641299</Orientation>
         </FiberMeasurement>
      </Measurement>
      <Measurement>
         <ID>210</ID>
         <Type>F</Type>
         <ImageName>Image0001</ImageName>
         <FiberMeasurement>
            <DiameterAverage>5.8209626579881412E-07</DiameterAverage>
            <DiameterSD>2.0025943874882807E-07</DiameterSD>
            <Orientation>2.0907696185473359</Orientation>
         </FiberMeasurement>
      </Measurement>
      <Measurement>
         <ID>211</ID>
         <Type>F</Type>
         <ImageName>Image0001</ImageName>
         <FiberMeasurement>
            <DiameterAverage>8.05881499763887E-07</DiameterAverage>
            <DiameterSD>1.1294178816536249E-07</DiameterSD>
            <Orientation>1.1306523868489993</Orientation>
         </FiberMeasurement>
      </Measurement>
      <Measurement>
         <ID>212</ID>
         <Type>F</Type>
         <ImageName>Image0001</ImageName>
         <FiberMeasurement>
            <DiameterAverage>7.2658703763335453E-07</DiameterAverage>
            <DiameterSD>2.2097177075021658E-08</DiameterSD>
            <Orientation>1.5098095241409217</Orientation>
         </FiberMeasurement>
      </Measurement>
      <Measurement>
         <ID>213</ID>
         <Type>F</Type>
         <ImageName>Image0001</ImageName>
         <FiberMeasurement>
            <DiameterAverage>2.829475989437032E-06</DiameterAverage>
            <DiameterSD>1.3910333195238395E-07</DiameterSD>
            <Orientation>0.14715483425250189</Orientation>
         </FiberMeasurement>
      </Measurement>
      <Measurement>
         <ID>214</ID>
         <Type>F</Type>
         <ImageName>Image0001</ImageName>
         <FiberMeasurement>
            <DiameterAverage>2.5800806727283478E-06</DiameterAverage>
            <DiameterSD>4.1650747412590346E-08</DiameterSD>
            <Orientation>1.6358619510232153</Orientation>
         </FiberMeasurement>
      </Measurement>
      <Measurement>
         <ID>215</ID>
         <Type>F</Type>
         <ImageName>Image0001</ImageName>
         <FiberMeasurement>
            <DiameterAverage>1.1739808395320567E-06</DiameterAverage>
            <DiameterSD>3.8094805620806832E-07</DiameterSD>
            <Orientation>0.91979775816614362</Orientation>
         </FiberMeasurement>
      </Measurement>
      <Measurement>
         <ID>216</ID>
         <Type>F</Type>
         <ImageName>Image0001</ImageName>
         <FiberMeasurement>
            <DiameterAverage>1.7716684493897975E-06</DiameterAverage>
            <DiameterSD>1.3790108108946512E-07</DiameterSD>
            <Orientation>2.1883745617358583</Orientation>
         </FiberMeasurement>
      </Measurement>
      <Measurement>
         <ID>217</ID>
         <Type>F</Type>
         <ImageName>Image0001</ImageName>
         <FiberMeasurement>
            <DiameterAverage>1.9201963025613463E-06</DiameterAverage>
            <DiameterSD>1.6851732447331792E-07</DiameterSD>
            <Orientation>2.6759816867042518</Orientation>
         </FiberMeasurement>
      </Measurement>
      <Measurement>
         <ID>218</ID>
         <Type>F</Type>
         <ImageName>Image0001</ImageName>
         <FiberMeasurement>
            <DiameterAverage>1.3192014462640354E-06</DiameterAverage>
            <DiameterSD>7.2176423285152421E-08</DiameterSD>
            <Orientation>1.2458562689024266</Orientation>
         </FiberMeasurement>
      </Measurement>
      <Measurement>
         <ID>219</ID>
         <Type>F</Type>
         <ImageName>Image0001</ImageName>
         <FiberMeasurement>
            <DiameterAverage>1.470890439482061E-06</DiameterAverage>
            <DiameterSD>4.5616143778940616E-08</DiameterSD>
            <Orientation>2.8754204314062868</Orientation>
         </FiberMeasurement>
      </Measurement>
      <Measurement>
         <ID>220</ID>
         <Type>F</Type>
         <ImageName>Image0001</ImageName>
         <FiberMeasurement>
            <DiameterAverage>1.7713169571038986E-06</DiameterAverage>
            <DiameterSD>1.7860164824141293E-07</DiameterSD>
            <Orientation>2.0692744445420352</Orientation>
         </FiberMeasurement>
      </Measurement>
      <Measurement>
         <ID>221</ID>
         <Type>F</Type>
         <ImageName>Image0001</ImageName>
         <FiberMeasurement>
            <DiameterAverage>1.7022905205395711E-06</DiameterAverage>
            <DiameterSD>1.1446592313654383E-07</DiameterSD>
            <Orientation>2.5520262854534836</Orientation>
         </FiberMeasurement>
      </Measurement>
      <Measurement>
         <ID>222</ID>
         <Type>F</Type>
         <ImageName>Image0001</ImageName>
         <FiberMeasurement>
            <DiameterAverage>2.0460699615057773E-06</DiameterAverage>
            <DiameterSD>2.74925365616338E-07</DiameterSD>
            <Orientation>2.0741396001550725</Orientation>
         </FiberMeasurement>
      </Measurement>
      <Measurement>
         <ID>223</ID>
         <Type>F</Type>
         <ImageName>Image0001</ImageName>
         <FiberMeasurement>
            <DiameterAverage>1.5217861123453394E-06</DiameterAverage>
            <DiameterSD>4.9722854474247872E-08</DiameterSD>
            <Orientation>3.130107708847734</Orientation>
         </FiberMeasurement>
      </Measurement>
      <Measurement>
         <ID>224</ID>
         <Type>F</Type>
         <ImageName>Image0001</ImageName>
         <FiberMeasurement>
            <DiameterAverage>1.8544785691271103E-06</DiameterAverage>
            <DiameterSD>1.4486665285971327E-07</DiameterSD>
            <Orientation>0.56504097910150985</Orientation>
         </FiberMeasurement>
      </Measurement>
      <Measurement>
         <ID>225</ID>
         <Type>F</Type>
         <ImageName>Image0001</ImageName>
         <FiberMeasurement>
            <DiameterAverage>2.263728432234099E-06</DiameterAverage>
            <DiameterSD>1.5748772320397606E-07</DiameterSD>
            <Orientation>1.1894055838216404</Orientation>
         </FiberMeasurement>
      </Measurement>
      <Measurement>
         <ID>226</ID>
         <Type>F</Type>
         <ImageName>Image0001</ImageName>
         <FiberMeasurement>
            <DiameterAverage>2.048571184979884E-06</DiameterAverage>
            <DiameterSD>9.1942701836366471E-07</DiameterSD>
            <Orientation>2.5986534758762496</Orientation>
         </FiberMeasurement>
      </Measurement>
      <Measurement>
         <ID>227</ID>
         <Type>F</Type>
         <ImageName>Image0001</ImageName>
         <FiberMeasurement>
            <DiameterAverage>2.0620895826073123E-06</DiameterAverage>
            <DiameterSD>3.4578528187289457E-07</DiameterSD>
            <Orientation>2.7126432900778856</Orientation>
         </FiberMeasurement>
      </Measurement>
      <Measurement>
         <ID>228</ID>
         <Type>F</Type>
         <ImageName>Image0001</ImageName>
         <FiberMeasurement>
            <DiameterAverage>8.5681731417437689E-07</DiameterAverage>
            <DiameterSD>8.36704140679657E-08</DiameterSD>
            <Orientation>1.7531996172065392</Orientation>
         </FiberMeasurement>
      </Measurement>
      <Measurement>
         <ID>230</ID>
         <Type>F</Type>
         <ImageName>Image0001</ImageName>
         <FiberMeasurement>
            <DiameterAverage>1.1698725437313751E-06</DiameterAverage>
            <DiameterSD>8.9408892235240553E-08</DiameterSD>
            <Orientation>1.938571279623015</Orientation>
         </FiberMeasurement>
      </Measurement>
      <Measurement>
         <ID>231</ID>
         <Type>F</Type>
         <ImageName>Image0001</ImageName>
         <FiberMeasurement>
            <DiameterAverage>2.2174340644405618E-06</DiameterAverage>
            <DiameterSD>2.1597093562239134E-07</DiameterSD>
            <Orientation>2.9327553343882107</Orientation>
         </FiberMeasurement>
      </Measurement>
      <Measurement>
         <ID>232</ID>
         <Type>F</Type>
         <ImageName>Image0001</ImageName>
         <FiberMeasurement>
            <DiameterAverage>1.2115051226594568E-06</DiameterAverage>
            <DiameterSD>4.4753312040598551E-08</DiameterSD>
            <Orientation>2.527521359036303</Orientation>
         </FiberMeasurement>
      </Measurement>
      <Measurement>
         <ID>233</ID>
         <Type>F</Type>
         <ImageName>Image0001</ImageName>
         <FiberMeasurement>
            <DiameterAverage>1.7296090638245572E-06</DiameterAverage>
            <DiameterSD>1.7740560413272322E-07</DiameterSD>
            <Orientation>0.52566399429327026</Orientation>
         </FiberMeasurement>
      </Measurement>
      <Measurement>
         <ID>234</ID>
         <Type>F</Type>
         <ImageName>Image0001</ImageName>
         <FiberMeasurement>
            <DiameterAverage>1.7388656329925274E-06</DiameterAverage>
            <DiameterSD>2.106586764795815E-07</DiameterSD>
            <Orientation>0.67753215490884022</Orientation>
         </FiberMeasurement>
      </Measurement>
      <Measurement>
         <ID>235</ID>
         <Type>F</Type>
         <ImageName>Image0001</ImageName>
         <FiberMeasurement>
            <DiameterAverage>1.0139524720523726E-06</DiameterAverage>
            <DiameterSD>5.9668051504022457E-08</DiameterSD>
            <Orientation>2.6554470801987291</Orientation>
         </FiberMeasurement>
      </Measurement>
      <Measurement>
         <ID>236</ID>
         <Type>F</Type>
         <ImageName>Image0001</ImageName>
         <FiberMeasurement>
            <DiameterAverage>1.6306851607922579E-06</DiameterAverage>
            <DiameterSD>1.3079413486509572E-07</DiameterSD>
            <Orientation>0.81899409543633983</Orientation>
         </FiberMeasurement>
      </Measurement>
      <Measurement>
         <ID>237</ID>
         <Type>F</Type>
         <ImageName>Image0001</ImageName>
         <FiberMeasurement>
            <DiameterAverage>1.4249706191061239E-06</DiameterAverage>
            <DiameterSD>2.2810144824355529E-07</DiameterSD>
            <Orientation>2.8313032962216615</Orientation>
         </FiberMeasurement>
      </Measurement>
      <Measurement>
         <ID>238</ID>
         <Type>F</Type>
         <ImageName>Image0001</ImageName>
         <FiberMeasurement>
            <DiameterAverage>1.3460025446154095E-06</DiameterAverage>
            <DiameterSD>4.673841118520071E-08</DiameterSD>
            <Orientation>2.4906857501297024</Orientation>
         </FiberMeasurement>
      </Measurement>
      <Measurement>
         <ID>239</ID>
         <Type>F</Type>
         <ImageName>Image0001</ImageName>
         <FiberMeasurement>
            <DiameterAverage>1.9987940489108021E-06</DiameterAverage>
            <DiameterSD>7.80164150350273E-08</DiameterSD>
            <Orientation>2.8406287157672296</Orientation>
         </FiberMeasurement>
      </Measurement>
      <Measurement>
         <ID>240</ID>
         <Type>F</Type>
         <ImageName>Image0001</ImageName>
         <FiberMeasurement>
            <DiameterAverage>2.0358316288035984E-06</DiameterAverage>
            <DiameterSD>2.6853315603187268E-07</DiameterSD>
            <Orientation>2.6981887960428939</Orientation>
         </FiberMeasurement>
      </Measurement>
      <Measurement>
         <ID>241</ID>
         <Type>F</Type>
         <ImageName>Image0001</ImageName>
         <FiberMeasurement>
            <DiameterAverage>7.2493043619348246E-07</DiameterAverage>
            <DiameterSD>5.0208532137429163E-08</DiameterSD>
            <Orientation>0.14832878169041888</Orientation>
         </FiberMeasurement>
      </Measurement>
      <Measurement>
         <ID>242</ID>
         <Type>F</Type>
         <ImageName>Image0001</ImageName>
         <FiberMeasurement>
            <DiameterAverage>1.9830906986620939E-06</DiameterAverage>
            <DiameterSD>6.9502293419190279E-08</DiameterSD>
            <Orientation>2.6963774915775716</Orientation>
         </FiberMeasurement>
      </Measurement>
      <Measurement>
         <ID>243</ID>
         <Type>F</Type>
         <ImageName>Image0001</ImageName>
         <FiberMeasurement>
            <DiameterAverage>1.3484906595477146E-06</DiameterAverage>
            <DiameterSD>2.1632922645267617E-07</DiameterSD>
            <Orientation>1.2646329177583235</Orientation>
         </FiberMeasurement>
      </Measurement>
      <Measurement>
         <ID>244</ID>
         <Type>F</Type>
         <ImageName>Image0001</ImageName>
         <FiberMeasurement>
            <DiameterAverage>1.0859234448545146E-06</DiameterAverage>
            <DiameterSD>1.6897157154097937E-08</DiameterSD>
            <Orientation>2.4233702935613808</Orientation>
         </FiberMeasurement>
      </Measurement>
      <Measurement>
         <ID>245</ID>
         <Type>F</Type>
         <ImageName>Image0001</ImageName>
         <FiberMeasurement>
            <DiameterAverage>2.1607253762889387E-06</DiameterAverage>
            <DiameterSD>7.15781431534587E-08</DiameterSD>
            <Orientation>1.0484500780112358</Orientation>
         </FiberMeasurement>
      </Measurement>
      <Measurement>
         <ID>246</ID>
         <Type>F</Type>
         <ImageName>Image0001</ImageName>
         <FiberMeasurement>
            <DiameterAverage>8.5681731417437689E-07</DiameterAverage>
            <DiameterSD>8.36704140679657E-08</DiameterSD>
            <Orientation>1.7531996172065392</Orientation>
         </FiberMeasurement>
      </Measurement>
      <Measurement>
         <ID>247</ID>
         <Type>F</Type>
         <ImageName>Image0001</ImageName>
         <FiberMeasurement>
            <DiameterAverage>1.9930250143915792E-06</DiameterAverage>
            <DiameterSD>7.3710191224890021E-08</DiameterSD>
            <Orientation>1.180024606327166</Orientation>
         </FiberMeasurement>
      </Measurement>
      <Measurement>
         <ID>248</ID>
         <Type>F</Type>
         <ImageName>Image0001</ImageName>
         <FiberMeasurement>
            <DiameterAverage>1.5125161532787047E-06</DiameterAverage>
            <DiameterSD>2.1461017086947683E-07</DiameterSD>
            <Orientation>2.5054654957088847</Orientation>
         </FiberMeasurement>
      </Measurement>
      <Measurement>
         <ID>249</ID>
         <Type>F</Type>
         <ImageName>Image0001</ImageName>
         <FiberMeasurement>
            <DiameterAverage>7.7837252757850816E-07</DiameterAverage>
            <DiameterSD>3.3441223259410672E-07</DiameterSD>
            <Orientation>0.85110420798213482</Orientation>
         </FiberMeasurement>
      </Measurement>
      <Measurement>
         <ID>250</ID>
         <Type>F</Type>
         <ImageName>Image0001</ImageName>
         <FiberMeasurement>
            <DiameterAverage>2.4983975056926352E-06</DiameterAverage>
            <DiameterSD>5.0063662497413977E-07</DiameterSD>
            <Orientation>0.96589264353003146</Orientation>
         </FiberMeasurement>
      </Measurement>
      <Measurement>
         <ID>251</ID>
         <Type>F</Type>
         <ImageName>Image0001</ImageName>
         <FiberMeasurement>
            <DiameterAverage>2.2235647785952919E-06</DiameterAverage>
            <DiameterSD>3.1264344178538818E-07</DiameterSD>
            <Orientation>0.59721575235200863</Orientation>
         </FiberMeasurement>
      </Measurement>
      <Measurement>
         <ID>252</ID>
         <Type>F</Type>
         <ImageName>Image0001</ImageName>
         <FiberMeasurement>
            <DiameterAverage>2.2742665074093767E-06</DiameterAverage>
            <DiameterSD>9.43884922415175E-08</DiameterSD>
            <Orientation>1.455780253644736</Orientation>
         </FiberMeasurement>
      </Measurement>
      <Measurement>
         <ID>253</ID>
         <Type>F</Type>
         <ImageName>Image0001</ImageName>
         <FiberMeasurement>
            <DiameterAverage>1.2064242136845405E-06</DiameterAverage>
            <DiameterSD>6.3465168675845015E-07</DiameterSD>
            <Orientation>2.5626666214429772</Orientation>
         </FiberMeasurement>
      </Measurement>
      <Measurement>
         <ID>254</ID>
         <Type>F</Type>
         <ImageName>Image0001</ImageName>
         <FiberMeasurement>
            <DiameterAverage>1.5192659074656247E-06</DiameterAverage>
            <DiameterSD>7.7814805539165673E-08</DiameterSD>
            <Orientation>1.1052509509219071</Orientation>
         </FiberMeasurement>
      </Measurement>
      <Measurement>
         <ID>255</ID>
         <Type>F</Type>
         <ImageName>Image0001</ImageName>
         <FiberMeasurement>
            <DiameterAverage>7.0132096113084539E-07</DiameterAverage>
            <DiameterSD>5.7420290609741664E-08</DiameterSD>
            <Orientation>1.1619660958891995</Orientation>
         </FiberMeasurement>
      </Measurement>
      <Measurement>
         <ID>256</ID>
         <Type>F</Type>
         <ImageName>Image0001</ImageName>
         <FiberMeasurement>
            <DiameterAverage>1.0259465692253324E-06</DiameterAverage>
            <DiameterSD>2.2468598445604926E-07</DiameterSD>
            <Orientation>0.11923100289346797</Orientation>
         </FiberMeasurement>
      </Measurement>
      <Measurement>
         <ID>257</ID>
         <Type>F</Type>
         <ImageName>Image0001</ImageName>
         <FiberMeasurement>
            <DiameterAverage>1.5934629973144445E-06</DiameterAverage>
            <DiameterSD>2.0093158450882139E-07</DiameterSD>
            <Orientation>1.3641854245732077</Orientation>
         </FiberMeasurement>
      </Measurement>
      <Measurement>
         <ID>258</ID>
         <Type>F</Type>
         <ImageName>Image0001</ImageName>
         <FiberMeasurement>
            <DiameterAverage>5.58489057344269E-07</DiameterAverage>
            <DiameterSD>1.83316880758673E-07</DiameterSD>
            <Orientation>3.0749288366454093</Orientation>
         </FiberMeasurement>
      </Measurement>
      <Measurement>
         <ID>259</ID>
         <Type>F</Type>
         <ImageName>Image0001</ImageName>
         <FiberMeasurement>
            <DiameterAverage>3.7307820468921631E-07</DiameterAverage>
            <DiameterSD>1.8084131561863978E-07</DiameterSD>
            <Orientation>1.7629265780993608</Orientation>
         </FiberMeasurement>
      </Measurement>
      <Measurement>
         <ID>260</ID>
         <Type>F</Type>
         <ImageName>Image0001</ImageName>
         <FiberMeasurement>
            <DiameterAverage>2.1371062205377837E-06</DiameterAverage>
            <DiameterSD>3.53927975561928E-07</DiameterSD>
            <Orientation>2.7753917091013189</Orientation>
         </FiberMeasurement>
      </Measurement>
      <Measurement>
         <ID>261</ID>
         <Type>F</Type>
         <ImageName>Image0001</ImageName>
         <FiberMeasurement>
            <DiameterAverage>1.0693956564081629E-06</DiameterAverage>
            <DiameterSD>3.1483908431966271E-07</DiameterSD>
            <Orientation>2.2451239495083968</Orientation>
         </FiberMeasurement>
      </Measurement>
      <Measurement>
         <ID>262</ID>
         <Type>F</Type>
         <ImageName>Image0001</ImageName>
         <FiberMeasurement>
            <DiameterAverage>1.9927882859640272E-06</DiameterAverage>
            <DiameterSD>5.5037168702650582E-08</DiameterSD>
            <Orientation>0.50388141554993249</Orientation>
         </FiberMeasurement>
      </Measurement>
      <Measurement>
         <ID>263</ID>
         <Type>F</Type>
         <ImageName>Image0001</ImageName>
         <FiberMeasurement>
            <DiameterAverage>2.0971937068515326E-06</DiameterAverage>
            <DiameterSD>6.4549195109781476E-08</DiameterSD>
            <Orientation>1.3389466125337355</Orientation>
         </FiberMeasurement>
      </Measurement>
      <Measurement>
         <ID>264</ID>
         <Type>F</Type>
         <ImageName>Image0001</ImageName>
         <FiberMeasurement>
            <DiameterAverage>1.7695170049960572E-06</DiameterAverage>
            <DiameterSD>6.6013898602746566E-08</DiameterSD>
            <Orientation>1.2962551558185955</Orientation>
         </FiberMeasurement>
      </Measurement>
      <Measurement>
         <ID>265</ID>
         <Type>F</Type>
         <ImageName>Image0001</ImageName>
         <FiberMeasurement>
            <DiameterAverage>1.5600733109171296E-06</DiameterAverage>
            <DiameterSD>1.3079862898567467E-07</DiameterSD>
            <Orientation>0.71685893134012124</Orientation>
         </FiberMeasurement>
      </Measurement>
      <Measurement>
         <ID>266</ID>
         <Type>F</Type>
         <ImageName>Image0001</ImageName>
         <FiberMeasurement>
            <DiameterAverage>3.1356534641991481E-06</DiameterAverage>
            <DiameterSD>2.4448642361819994E-07</DiameterSD>
            <Orientation>2.2648872830335103</Orientation>
         </FiberMeasurement>
      </Measurement>
      <Measurement>
         <ID>267</ID>
         <Type>F</Type>
         <ImageName>Image0001</ImageName>
         <FiberMeasurement>
            <DiameterAverage>3.1419408550235471E-06</DiameterAverage>
            <DiameterSD>1.0301711190609612E-06</DiameterSD>
            <Orientation>2.1448427971629487</Orientation>
         </FiberMeasurement>
      </Measurement>
      <Measurement>
         <ID>268</ID>
         <Type>F</Type>
         <ImageName>Image0001</ImageName>
         <FiberMeasurement>
            <DiameterAverage>1.7064136114474276E-06</DiameterAverage>
            <DiameterSD>6.452006857425557E-07</DiameterSD>
            <Orientation>0.90638649558234863</Orientation>
         </FiberMeasurement>
      </Measurement>
      <Measurement>
         <ID>269</ID>
         <Type>F</Type>
         <ImageName>Image0001</ImageName>
         <FiberMeasurement>
            <DiameterAverage>1.795966005371852E-06</DiameterAverage>
            <DiameterSD>1.5822267927450803E-07</DiameterSD>
            <Orientation>0.81226620315717124</Orientation>
         </FiberMeasurement>
      </Measurement>
      <Measurement>
         <ID>270</ID>
         <Type>F</Type>
         <ImageName>Image0001</ImageName>
         <FiberMeasurement>
            <DiameterAverage>1.6196280033728848E-06</DiameterAverage>
            <DiameterSD>7.6998409073614032E-08</DiameterSD>
            <Orientation>2.1490601359861219</Orientation>
         </FiberMeasurement>
      </Measurement>
      <Measurement>
         <ID>271</ID>
         <Type>F</Type>
         <ImageName>Image0001</ImageName>
         <FiberMeasurement>
            <DiameterAverage>8.05881499763887E-07</DiameterAverage>
            <DiameterSD>1.1294178816536249E-07</DiameterSD>
            <Orientation>1.1306523868489993</Orientation>
         </FiberMeasurement>
      </Measurement>
      <Measurement>
         <ID>272</ID>
         <Type>F</Type>
         <ImageName>Image0001</ImageName>
         <FiberMeasurement>
            <DiameterAverage>1.1164729045288706E-06</DiameterAverage>
            <DiameterSD>4.1672696121896539E-08</DiameterSD>
            <Orientation>2.7631897103028282</Orientation>
         </FiberMeasurement>
      </Measurement>
      <Measurement>
         <ID>273</ID>
         <Type>F</Type>
         <ImageName>Image0001</ImageName>
         <FiberMeasurement>
            <DiameterAverage>1.6496059050050049E-06</DiameterAverage>
            <DiameterSD>1.8061285963725743E-07</DiameterSD>
            <Orientation>0.64495192111797572</Orientation>
         </FiberMeasurement>
      </Measurement>
      <Measurement>
         <ID>274</ID>
         <Type>F</Type>
         <ImageName>Image0001</ImageName>
         <FiberMeasurement>
            <DiameterAverage>2.202603380497899E-06</DiameterAverage>
            <DiameterSD>2.6916446400658309E-07</DiameterSD>
            <Orientation>2.4502992997398505</Orientation>
         </FiberMeasurement>
      </Measurement>
      <Measurement>
         <ID>275</ID>
         <Type>F</Type>
         <ImageName>Image0001</ImageName>
         <FiberMeasurement>
            <DiameterAverage>1.6540595254559227E-06</DiameterAverage>
            <DiameterSD>2.3286154658402941E-07</DiameterSD>
            <Orientation>2.5526280303973579</Orientation>
         </FiberMeasurement>
      </Measurement>
      <Measurement>
         <ID>276</ID>
         <Type>F</Type>
         <ImageName>Image0001</ImageName>
         <FiberMeasurement>
            <DiameterAverage>2.219962334533634E-06</DiameterAverage>
            <DiameterSD>1.195054975681619E-07</DiameterSD>
            <Orientation>1.9348554408850474</Orientation>
         </FiberMeasurement>
      </Measurement>
      <Measurement>
         <ID>277</ID>
         <Type>F</Type>
         <ImageName>Image0001</ImageName>
         <FiberMeasurement>
            <DiameterAverage>2.0404335394032324E-06</DiameterAverage>
            <DiameterSD>1.2633075813807025E-07</DiameterSD>
            <Orientation>2.4343268523069641</Orientation>
         </FiberMeasurement>
      </Measurement>
      <Measurement>
         <ID>278</ID>
         <Type>F</Type>
         <ImageName>Image0001</ImageName>
         <FiberMeasurement>
            <DiameterAverage>1.6559648155780516E-06</DiameterAverage>
            <DiameterSD>2.1024657794607367E-07</DiameterSD>
            <Orientation>2.2376840012343897</Orientation>
         </FiberMeasurement>
      </Measurement>
      <Measurement>
         <ID>279</ID>
         <Type>F</Type>
         <ImageName>Image0001</ImageName>
         <FiberMeasurement>
            <DiameterAverage>1.4690976183439829E-06</DiameterAverage>
            <DiameterSD>4.483518179094251E-08</DiameterSD>
            <Orientation>0.63597132395372413</Orientation>
         </FiberMeasurement>
      </Measurement>
      <Measurement>
         <ID>280</ID>
         <Type>F</Type>
         <ImageName>Image0001</ImageName>
         <FiberMeasurement>
            <DiameterAverage>3.0625010640638425E-06</DiameterAverage>
            <DiameterSD>2.1204088852043118E-07</DiameterSD>
            <Orientation>3.078679204143703</Orientation>
         </FiberMeasurement>
      </Measurement>
      <Measurement>
         <ID>281</ID>
         <Type>F</Type>
         <ImageName>Image0001</ImageName>
         <FiberMeasurement>
            <DiameterAverage>1.9123392518557507E-06</DiameterAverage>
            <DiameterSD>1.4866053663334424E-07</DiameterSD>
            <Orientation>1.1370841763740072</Orientation>
         </FiberMeasurement>
      </Measurement>
      <Measurement>
         <ID>282</ID>
         <Type>F</Type>
         <ImageName>Image0001</ImageName>
         <FiberMeasurement>
            <DiameterAverage>2.3335746961759822E-06</DiameterAverage>
            <DiameterSD>4.6296488898022486E-07</DiameterSD>
            <Orientation>0.80534019006614521</Orientation>
         </FiberMeasurement>
      </Measurement>
      <Measurement>
         <ID>283</ID>
         <Type>F</Type>
         <ImageName>Image0001</ImageName>
         <FiberMeasurement>
            <DiameterAverage>1.9567503220304814E-06</DiameterAverage>
            <DiameterSD>2.5275117416679E-07</DiameterSD>
            <Orientation>0.72777414580571353</Orientation>
         </FiberMeasurement>
      </Measurement>
      <Measurement>
         <ID>284</ID>
         <Type>F</Type>
         <ImageName>Image0001</ImageName>
         <FiberMeasurement>
            <DiameterAverage>1.4667048123157887E-06</DiameterAverage>
            <DiameterSD>1.4088132802799926E-07</DiameterSD>
            <Orientation>2.3665715350818548</Orientation>
         </FiberMeasurement>
      </Measurement>
      <Measurement>
         <ID>285</ID>
         <Type>F</Type>
         <ImageName>Image0001</ImageName>
         <FiberMeasurement>
            <DiameterAverage>2.0812569892874927E-06</DiameterAverage>
            <DiameterSD>8.4433485168276672E-08</DiameterSD>
            <Orientation>1.1010861733746395</Orientation>
         </FiberMeasurement>
      </Measurement>
      <Measurement>
         <ID>286</ID>
         <Type>F</Type>
         <ImageName>Image0001</ImageName>
         <FiberMeasurement>
            <DiameterAverage>2.0966202969517371E-06</DiameterAverage>
            <DiameterSD>2.6384519955992194E-07</DiameterSD>
            <Orientation>0.250804108858652</Orientation>
         </FiberMeasurement>
      </Measurement>
      <Measurement>
         <ID>287</ID>
         <Type>F</Type>
         <ImageName>Image0001</ImageName>
         <FiberMeasurement>
            <DiameterAverage>1.4798858004065076E-06</DiameterAverage>
            <DiameterSD>9.6980831578061508E-08</DiameterSD>
            <Orientation>2.3326380530989872</Orientation>
         </FiberMeasurement>
      </Measurement>
      <Measurement>
         <ID>288</ID>
         <Type>F</Type>
         <ImageName>Image0001</ImageName>
         <FiberMeasurement>
            <DiameterAverage>2.0505499465663184E-06</DiameterAverage>
            <DiameterSD>6.7543355859382737E-07</DiameterSD>
            <Orientation>2.3077130928411584</Orientation>
         </FiberMeasurement>
      </Measurement>
      <Measurement>
         <ID>289</ID>
         <Type>F</Type>
         <ImageName>Image0001</ImageName>
         <FiberMeasurement>
            <DiameterAverage>8.2166414752306515E-07</DiameterAverage>
            <DiameterSD>1.9884431822753517E-07</DiameterSD>
            <Orientation>2.20467903696394</Orientation>
         </FiberMeasurement>
      </Measurement>
      <Measurement>
         <ID>290</ID>
         <Type>F</Type>
         <ImageName>Image0001</ImageName>
         <FiberMeasurement>
            <DiameterAverage>1.7051110200442091E-06</DiameterAverage>
            <DiameterSD>1.9703349183646478E-07</DiameterSD>
            <Orientation>0.45068055365752208</Orientation>
         </FiberMeasurement>
      </Measurement>
      <Measurement>
         <ID>291</ID>
         <Type>F</Type>
         <ImageName>Image0001</ImageName>
         <FiberMeasurement>
            <DiameterAverage>1.2611594941848312E-06</DiameterAverage>
            <DiameterSD>1.2945940899897268E-07</DiameterSD>
            <Orientation>2.5192539790409381</Orientation>
         </FiberMeasurement>
      </Measurement>
      <Measurement>
         <ID>292</ID>
         <Type>F</Type>
         <ImageName>Image0001</ImageName>
         <FiberMeasurement>
            <DiameterAverage>2.0945457993241725E-06</DiameterAverage>
            <DiameterSD>5.9121367327865296E-08</DiameterSD>
            <Orientation>0.49694683167947273</Orientation>
         </FiberMeasurement>
      </Measurement>
      <Measurement>
         <ID>293</ID>
         <Type>F</Type>
         <ImageName>Image0001</ImageName>
         <FiberMeasurement>
            <DiameterAverage>1.5051172427316447E-06</DiameterAverage>
            <DiameterSD>5.3108666341387658E-08</DiameterSD>
            <Orientation>1.9874756522484429</Orientation>
         </FiberMeasurement>
      </Measurement>
      <Measurement>
         <ID>294</ID>
         <Type>F</Type>
         <ImageName>Image0001</ImageName>
         <FiberMeasurement>
            <DiameterAverage>1.1269548975841753E-06</DiameterAverage>
            <DiameterSD>4.0565121117946719E-08</DiameterSD>
            <Orientation>2.3647797318161121</Orientation>
         </FiberMeasurement>
      </Measurement>
      <Measurement>
         <ID>295</ID>
         <Type>F</Type>
         <ImageName>Image0001</ImageName>
         <FiberMeasurement>
            <DiameterAverage>1.3484906595477146E-06</DiameterAverage>
            <DiameterSD>2.1632922645267617E-07</DiameterSD>
            <Orientation>1.2646329177583235</Orientation>
         </FiberMeasurement>
      </Measurement>
      <Measurement>
         <ID>296</ID>
         <Type>F</Type>
         <ImageName>Image0001</ImageName>
         <FiberMeasurement>
            <DiameterAverage>1.4846049894536752E-06</DiameterAverage>
            <DiameterSD>2.6729049039413905E-08</DiameterSD>
            <Orientation>2.9374484220208341</Orientation>
         </FiberMeasurement>
      </Measurement>
      <Measurement>
         <ID>297</ID>
         <Type>F</Type>
         <ImageName>Image0001</ImageName>
         <FiberMeasurement>
            <DiameterAverage>1.7748864585213839E-06</DiameterAverage>
            <DiameterSD>1.6217017480336903E-07</DiameterSD>
            <Orientation>2.1125434613288014</Orientation>
         </FiberMeasurement>
      </Measurement>
      <Measurement>
         <ID>298</ID>
         <Type>F</Type>
         <ImageName>Image0001</ImageName>
         <FiberMeasurement>
            <DiameterAverage>1.7986739772629008E-06</DiameterAverage>
            <DiameterSD>3.6796826885485667E-07</DiameterSD>
            <Orientation>2.0993751128562312</Orientation>
         </FiberMeasurement>
      </Measurement>
      <Measurement>
         <ID>299</ID>
         <Type>F</Type>
         <ImageName>Image0001</ImageName>
         <FiberMeasurement>
            <DiameterAverage>1.1255666158766486E-06</DiameterAverage>
            <DiameterSD>4.1408059336473053E-07</DiameterSD>
            <Orientation>1.3853773100536024</Orientation>
         </FiberMeasurement>
      </Measurement>
      <Measurement>
         <ID>300</ID>
         <Type>F</Type>
         <ImageName>Image0001</ImageName>
         <FiberMeasurement>
            <DiameterAverage>1.4528997003731221E-06</DiameterAverage>
            <DiameterSD>7.39650456722629E-08</DiameterSD>
            <Orientation>2.1398734270937116</Orientation>
         </FiberMeasurement>
      </Measurement>
      <Measurement>
         <ID>301</ID>
         <Type>F</Type>
         <ImageName>Image0001</ImageName>
         <FiberMeasurement>
            <DiameterAverage>2.1115599500336378E-06</DiameterAverage>
            <DiameterSD>3.0847128995641849E-07</DiameterSD>
            <Orientation>0.96280533209850794</Orientation>
         </FiberMeasurement>
      </Measurement>
      <Measurement>
         <ID>302</ID>
         <Type>F</Type>
         <ImageName>Image0001</ImageName>
         <FiberMeasurement>
            <DiameterAverage>1.5036149944522276E-06</DiameterAverage>
            <DiameterSD>2.8598691816014362E-07</DiameterSD>
            <Orientation>0.12565174375899202</Orientation>
         </FiberMeasurement>
      </Measurement>
      <Measurement>
         <ID>303</ID>
         <Type>F</Type>
         <ImageName>Image0001</ImageName>
         <FiberMeasurement>
            <DiameterAverage>2.1198327354794218E-06</DiameterAverage>
            <DiameterSD>1.4054643753573586E-07</DiameterSD>
            <Orientation>0.72419696692234381</Orientation>
         </FiberMeasurement>
      </Measurement>
      <Measurement>
         <ID>304</ID>
         <Type>F</Type>
         <ImageName>Image0001</ImageName>
         <FiberMeasurement>
            <DiameterAverage>1.3406638606456772E-06</DiameterAverage>
            <DiameterSD>3.2762842744650928E-07</DiameterSD>
            <Orientation>0.95224891762232922</Orientation>
         </FiberMeasurement>
      </Measurement>
      <Measurement>
         <ID>306</ID>
         <Type>F</Type>
         <ImageName>Image0001</ImageName>
         <FiberMeasurement>
            <DiameterAverage>1.3940616248434323E-06</DiameterAverage>
            <DiameterSD>1.9668860164122626E-07</DiameterSD>
            <Orientation>0.58737723570497069</Orientation>
         </FiberMeasurement>
      </Measurement>
      <Measurement>
         <ID>307</ID>
         <Type>F</Type>
         <ImageName>Image0001</ImageName>
         <FiberMeasurement>
            <DiameterAverage>1.531334340102139E-06</DiameterAverage>
            <DiameterSD>2.7729838641118092E-07</DiameterSD>
            <Orientation>2.8731122928343233</Orientation>
         </FiberMeasurement>
      </Measurement>
      <Measurement>
         <ID>308</ID>
         <Type>F</Type>
         <ImageName>Image0001</ImageName>
         <FiberMeasurement>
            <DiameterAverage>9.3956295894453032E-07</DiameterAverage>
            <DiameterSD>2.5930073344861815E-07</DiameterSD>
            <Orientation>2.5181869832277379</Orientation>
         </FiberMeasurement>
      </Measurement>
      <Measurement>
         <ID>309</ID>
         <Type>F</Type>
         <ImageName>Image0001</ImageName>
         <FiberMeasurement>
            <DiameterAverage>2.6175903197586123E-06</DiameterAverage>
            <DiameterSD>2.0170363909503493E-07</DiameterSD>
            <Orientation>1.629576151270657</Orientation>
         </FiberMeasurement>
      </Measurement>
      <Measurement>
         <ID>310</ID>
         <Type>F</Type>
         <ImageName>Image0001</ImageName>
         <FiberMeasurement>
            <DiameterAverage>1.3073887937153092E-06</DiameterAverage>
            <DiameterSD>2.9479437768165961E-07</DiameterSD>
            <Orientation>1.0270107426231274</Orientation>
         </FiberMeasurement>
      </Measurement>
      <Measurement>
         <ID>311</ID>
         <Type>F</Type>
         <ImageName>Image0001</ImageName>
         <FiberMeasurement>
            <DiameterAverage>4.9519829709893832E-07</DiameterAverage>
            <DiameterSD>6.8101143398529137E-09</DiameterSD>
            <Orientation>0.36743272160872703</Orientation>
         </FiberMeasurement>
      </Measurement>
      <Measurement>
         <ID>313</ID>
         <Type>F</Type>
         <ImageName>Image0001</ImageName>
         <FiberMeasurement>
            <DiameterAverage>1.3485157273539222E-06</DiameterAverage>
            <DiameterSD>4.4237743058921084E-08</DiameterSD>
            <Orientation>3.0136978952953726</Orientation>
         </FiberMeasurement>
      </Measurement>
      <Measurement>
         <ID>314</ID>
         <Type>F</Type>
         <ImageName>Image0001</ImageName>
         <FiberMeasurement>
            <DiameterAverage>1.1675202512377081E-06</DiameterAverage>
            <DiameterSD>1.3320640442302863E-07</DiameterSD>
            <Orientation>2.4620625899152495</Orientation>
         </FiberMeasurement>
      </Measurement>
      <Measurement>
         <ID>315</ID>
         <Type>F</Type>
         <ImageName>Image0001</ImageName>
         <FiberMeasurement>
            <DiameterAverage>1.9722207810688712E-06</DiameterAverage>
            <DiameterSD>7.08068589213234E-08</DiameterSD>
            <Orientation>2.2434816842339651</Orientation>
         </FiberMeasurement>
      </Measurement>
      <Measurement>
         <ID>316</ID>
         <Type>F</Type>
         <ImageName>Image0001</ImageName>
         <FiberMeasurement>
            <DiameterAverage>1.5963574307976294E-06</DiameterAverage>
            <DiameterSD>5.3519344680349431E-08</DiameterSD>
            <Orientation>2.6291938768214531</Orientation>
         </FiberMeasurement>
      </Measurement>
      <Measurement>
         <ID>317</ID>
         <Type>F</Type>
         <ImageName>Image0001</ImageName>
         <FiberMeasurement>
            <DiameterAverage>2.2372484810250895E-06</DiameterAverage>
            <DiameterSD>3.6369776383816424E-07</DiameterSD>
            <Orientation>1.1404708157342132</Orientation>
         </FiberMeasurement>
      </Measurement>
      <Measurement>
         <ID>318</ID>
         <Type>F</Type>
         <ImageName>Image0001</ImageName>
         <FiberMeasurement>
            <DiameterAverage>9.7224938834872578E-07</DiameterAverage>
            <DiameterSD>6.9697947404377226E-07</DiameterSD>
            <Orientation>0.1616500087148367</Orientation>
         </FiberMeasurement>
      </Measurement>
      <Measurement>
         <ID>320</ID>
         <Type>F</Type>
         <ImageName>Image0001</ImageName>
         <FiberMeasurement>
            <DiameterAverage>3.331453624134298E-06</DiameterAverage>
            <DiameterSD>1.2904085918005621E-06</DiameterSD>
            <Orientation>2.1827350656203226</Orientation>
         </FiberMeasurement>
      </Measurement>
      <Measurement>
         <ID>321</ID>
         <Type>F</Type>
         <ImageName>Image0001</ImageName>
         <FiberMeasurement>
            <DiameterAverage>1.1944333382862584E-06</DiameterAverage>
            <DiameterSD>1.8294951240178175E-07</DiameterSD>
            <Orientation>2.7077346886913602</Orientation>
         </FiberMeasurement>
      </Measurement>
      <Measurement>
         <ID>322</ID>
         <Type>F</Type>
         <ImageName>Image0001</ImageName>
         <FiberMeasurement>
            <DiameterAverage>1.8809600658068835E-06</DiameterAverage>
            <DiameterSD>4.6435990510251506E-07</DiameterSD>
            <Orientation>0.72526023772813009</Orientation>
         </FiberMeasurement>
      </Measurement>
      <Measurement>
         <ID>323</ID>
         <Type>F</Type>
         <ImageName>Image0001</ImageName>
         <FiberMeasurement>
            <DiameterAverage>1.805597270289915E-06</DiameterAverage>
            <DiameterSD>2.4665672879462914E-07</DiameterSD>
            <Orientation>1.1220700745959149</Orientation>
         </FiberMeasurement>
      </Measurement>
      <Measurement>
         <ID>324</ID>
         <Type>F</Type>
         <ImageName>Image0001</ImageName>
         <FiberMeasurement>
            <DiameterAverage>1.6332221532178373E-06</DiameterAverage>
            <DiameterSD>8.2135624344781626E-08</DiameterSD>
            <Orientation>0.74229016547306559</Orientation>
         </FiberMeasurement>
      </Measurement>
      <Measurement>
         <ID>325</ID>
         <Type>F</Type>
         <ImageName>Image0001</ImageName>
         <FiberMeasurement>
            <DiameterAverage>9.25256534453393E-07</DiameterAverage>
            <DiameterSD>1.8813364477873993E-07</DiameterSD>
            <Orientation>2.4658705805977723</Orientation>
         </FiberMeasurement>
      </Measurement>
      <Measurement>
         <ID>326</ID>
         <Type>F</Type>
         <ImageName>Image0001</ImageName>
         <FiberMeasurement>
            <DiameterAverage>7.3461202253089454E-07</DiameterAverage>
            <DiameterSD>7.0188183547954661E-08</DiameterSD>
            <Orientation>1.9592874357872703</Orientation>
         </FiberMeasurement>
      </Measurement>
      <Measurement>
         <ID>327</ID>
         <Type>F</Type>
         <ImageName>Image0001</ImageName>
         <FiberMeasurement>
            <DiameterAverage>2.126093008040826E-06</DiameterAverage>
            <DiameterSD>2.4201124312271394E-07</DiameterSD>
            <Orientation>2.846609095625154</Orientation>
         </FiberMeasurement>
      </Measurement>
      <Measurement>
         <ID>328</ID>
         <Type>F</Type>
         <ImageName>Image0001</ImageName>
         <FiberMeasurement>
            <DiameterAverage>1.5893982954168065E-06</DiameterAverage>
            <DiameterSD>1.881181341393473E-07</DiameterSD>
            <Orientation>2.7507036150657265</Orientation>
         </FiberMeasurement>
      </Measurement>
      <Measurement>
         <ID>329</ID>
         <Type>F</Type>
         <ImageName>Image0001</ImageName>
         <FiberMeasurement>
            <DiameterAverage>1.6120078348730939E-06</DiameterAverage>
            <DiameterSD>2.0591139906218917E-07</DiameterSD>
            <Orientation>0.58521697070332734</Orientation>
         </FiberMeasurement>
      </Measurement>
      <Measurement>
         <ID>330</ID>
         <Type>F</Type>
         <ImageName>Image0001</ImageName>
         <FiberMeasurement>
            <DiameterAverage>2.047975487319302E-06</DiameterAverage>
            <DiameterSD>8.7857575654513157E-08</DiameterSD>
            <Orientation>2.7026481313704691</Orientation>
         </FiberMeasurement>
      </Measurement>
      <Measurement>
         <ID>331</ID>
         <Type>F</Type>
         <ImageName>Image0001</ImageName>
         <FiberMeasurement>
            <DiameterAverage>2.216817118343176E-06</DiameterAverage>
            <DiameterSD>3.4908502840426021E-07</DiameterSD>
            <Orientation>3.07193720512676</Orientation>
         </FiberMeasurement>
      </Measurement>
      <Measurement>
         <ID>332</ID>
         <Type>F</Type>
         <ImageName>Image0001</ImageName>
         <FiberMeasurement>
            <DiameterAverage>1.4676180825706032E-06</DiameterAverage>
            <DiameterSD>1.7604863566568205E-07</DiameterSD>
            <Orientation>0.43071216355025688</Orientation>
         </FiberMeasurement>
      </Measurement>
      <Measurement>
         <ID>333</ID>
         <Type>F</Type>
         <ImageName>Image0001</ImageName>
         <FiberMeasurement>
            <DiameterAverage>1.034724109073927E-06</DiameterAverage>
            <DiameterSD>3.9188503635726742E-07</DiameterSD>
            <Orientation>3.1283824763078054</Orientation>
         </FiberMeasurement>
      </Measurement>
      <Measurement>
         <ID>334</ID>
         <Type>F</Type>
         <ImageName>Image0001</ImageName>
         <FiberMeasurement>
            <DiameterAverage>1.1933537484301829E-06</DiameterAverage>
            <DiameterSD>2.4561727936751524E-07</DiameterSD>
            <Orientation>3.0544206408978058</Orientation>
         </FiberMeasurement>
      </Measurement>
      <Measurement>
         <ID>335</ID>
         <Type>F</Type>
         <ImageName>Image0001</ImageName>
         <FiberMeasurement>
            <DiameterAverage>1.4047095444062798E-06</DiameterAverage>
            <DiameterSD>1.4546345276018508E-07</DiameterSD>
            <Orientation>0.0021387814754137676</Orientation>
         </FiberMeasurement>
      </Measurement>
      <Measurement>
         <ID>336</ID>
         <Type>F</Type>
         <ImageName>Image0001</ImageName>
         <FiberMeasurement>
            <DiameterAverage>7.2536174286798187E-07</DiameterAverage>
            <DiameterSD>2.1184946179419645E-07</DiameterSD>
            <Orientation>2.5879032277404681</Orientation>
         </FiberMeasurement>
      </Measurement>
      <Measurement>
         <ID>337</ID>
         <Type>F</Type>
         <ImageName>Image0001</ImageName>
         <FiberMeasurement>
            <DiameterAverage>1.4685041211742284E-06</DiameterAverage>
            <DiameterSD>3.0814554214827613E-07</DiameterSD>
            <Orientation>1.2059658568267893</Orientation>
         </FiberMeasurement>
      </Measurement>
      <Measurement>
         <ID>338</ID>
         <Type>F</Type>
         <ImageName>Image0001</ImageName>
         <FiberMeasurement>
            <DiameterAverage>2.3239218323971914E-06</DiameterAverage>
            <DiameterSD>7.6851063094734277E-07</DiameterSD>
            <Orientation>2.0223323172836905</Orientation>
         </FiberMeasurement>
      </Measurement>
      <Measurement>
         <ID>339</ID>
         <Type>F</Type>
         <ImageName>Image0001</ImageName>
         <FiberMeasurement>
            <DiameterAverage>6.4280727283955526E-07</DiameterAverage>
            <DiameterSD>8.941449536037724E-08</DiameterSD>
            <Orientation>0.30521377806542244</Orientation>
         </FiberMeasurement>
      </Measurement>
      <Measurement>
         <ID>340</ID>
         <Type>F</Type>
         <ImageName>Image0001</ImageName>
         <FiberMeasurement>
            <DiameterAverage>6.6183262724882783E-07</DiameterAverage>
            <DiameterSD>1.1402442063845367E-07</DiameterSD>
            <Orientation>2.6779552120955818</Orientation>
         </FiberMeasurement>
      </Measurement>
      <Measurement>
         <ID>341</ID>
         <Type>F</Type>
         <ImageName>Image0001</ImageName>
         <FiberMeasurement>
            <DiameterAverage>1.9718683831691735E-06</DiameterAverage>
            <DiameterSD>3.4205894531192091E-08</DiameterSD>
            <Orientation>2.8112815831089351</Orientation>
         </FiberMeasurement>
      </Measurement>
      <Measurement>
         <ID>342</ID>
         <Type>F</Type>
         <ImageName>Image0001</ImageName>
         <FiberMeasurement>
            <DiameterAverage>8.76610633793511E-07</DiameterAverage>
            <DiameterSD>3.2788721515880093E-08</DiameterSD>
            <Orientation>1.5160603137292936</Orientation>
         </FiberMeasurement>
      </Measurement>
      <Measurement>
         <ID>343</ID>
         <Type>F</Type>
         <ImageName>Image0001</ImageName>
         <FiberMeasurement>
            <DiameterAverage>1.255351519638361E-06</DiameterAverage>
            <DiameterSD>2.1054080910254567E-07</DiameterSD>
            <Orientation>2.0520942150867088</Orientation>
         </FiberMeasurement>
      </Measurement>
      <Measurement>
         <ID>344</ID>
         <Type>F</Type>
         <ImageName>Image0001</ImageName>
         <FiberMeasurement>
            <DiameterAverage>1.8474620686896285E-06</DiameterAverage>
            <DiameterSD>3.2819421538416271E-07</DiameterSD>
            <Orientation>2.9497023567337566</Orientation>
         </FiberMeasurement>
      </Measurement>
      <Measurement>
         <ID>345</ID>
         <Type>F</Type>
         <ImageName>Image0001</ImageName>
         <FiberMeasurement>
            <DiameterAverage>1.019871962284849E-06</DiameterAverage>
            <DiameterSD>1.2784888224584244E-07</DiameterSD>
            <Orientation>0.67537648532268457</Orientation>
         </FiberMeasurement>
      </Measurement>
      <Measurement>
         <ID>346</ID>
         <Type>F</Type>
         <ImageName>Image0001</ImageName>
         <FiberMeasurement>
            <DiameterAverage>2.0086061412073345E-06</DiameterAverage>
            <DiameterSD>6.8724421326806935E-07</DiameterSD>
            <Orientation>2.0937797958631643</Orientation>
         </FiberMeasurement>
      </Measurement>
      <Measurement>
         <ID>347</ID>
         <Type>F</Type>
         <ImageName>Image0001</ImageName>
         <FiberMeasurement>
            <DiameterAverage>1.6635944520396734E-06</DiameterAverage>
            <DiameterSD>2.4009626858244288E-07</DiameterSD>
            <Orientation>2.2657679925722096</Orientation>
         </FiberMeasurement>
      </Measurement>
      <Measurement>
         <ID>348</ID>
         <Type>F</Type>
         <ImageName>Image0001</ImageName>
         <FiberMeasurement>
            <DiameterAverage>2.0018019472526166E-06</DiameterAverage>
            <DiameterSD>1.1655529063412223E-06</DiameterSD>
            <Orientation>0.71428043892723581</Orientation>
         </FiberMeasurement>
      </Measurement>
      <Measurement>
         <ID>349</ID>
         <Type>F</Type>
         <ImageName>Image0001</ImageName>
         <FiberMeasurement>
            <DiameterAverage>1.1893728487270189E-06</DiameterAverage>
            <DiameterSD>1.406542141098562E-07</DiameterSD>
            <Orientation>2.4761108545072119</Orientation>
         </FiberMeasurement>
      </Measurement>
      <Measurement>
         <ID>350</ID>
         <Type>F</Type>
         <ImageName>Image0001</ImageName>
         <FiberMeasurement>
            <DiameterAverage>1.7373966941885232E-06</DiameterAverage>
            <DiameterSD>3.4474902985629783E-07</DiameterSD>
            <Orientation>2.0173041692195768</Orientation>
         </FiberMeasurement>
      </Measurement>
      <Measurement>
         <ID>351</ID>
         <Type>F</Type>
         <ImageName>Image0001</ImageName>
         <FiberMeasurement>
            <DiameterAverage>1.8175936399780718E-06</DiameterAverage>
            <DiameterSD>3.4850001918234496E-07</DiameterSD>
            <Orientation>2.3553402061879103</Orientation>
         </FiberMeasurement>
      </Measurement>
      <Measurement>
         <ID>352</ID>
         <Type>F</Type>
         <ImageName>Image0001</ImageName>
         <FiberMeasurement>
            <DiameterAverage>2.8227615508402842E-06</DiameterAverage>
            <DiameterSD>3.0840689604177324E-07</DiameterSD>
            <Orientation>1.1339186734127276</Orientation>
         </FiberMeasurement>
      </Measurement>
      <Measurement>
         <ID>353</ID>
         <Type>F</Type>
         <ImageName>Image0001</ImageName>
         <FiberMeasurement>
            <DiameterAverage>1.7816981576930691E-06</DiameterAverage>
            <DiameterSD>2.8772943143766827E-07</DiameterSD>
            <Orientation>2.2510134733955685</Orientation>
         </FiberMeasurement>
      </Measurement>
      <Measurement>
         <ID>354</ID>
         <Type>F</Type>
         <ImageName>Image0001</ImageName>
         <FiberMeasurement>
            <DiameterAverage>2.7257249077312222E-06</DiameterAverage>
            <DiameterSD>5.9656724620036047E-07</DiameterSD>
            <Orientation>0.46199543460485565</Orientation>
         </FiberMeasurement>
      </Measurement>
      <Measurement>
         <ID>355</ID>
         <Type>F</Type>
         <ImageName>Image0001</ImageName>
         <FiberMeasurement>
            <DiameterAverage>1.9532072218477369E-06</DiameterAverage>
            <DiameterSD>1.5987981497567138E-07</DiameterSD>
            <Orientation>1.527780048863647</Orientation>
         </FiberMeasurement>
      </Measurement>
      <Measurement>
         <ID>356</ID>
         <Type>F</Type>
         <ImageName>Image0001</ImageName>
         <FiberMeasurement>
            <DiameterAverage>1.6484357307757816E-06</DiameterAverage>
            <DiameterSD>3.6319761804232297E-08</DiameterSD>
            <Orientation>1.4697372943740059</Orientation>
         </FiberMeasurement>
      </Measurement>
      <Measurement>
         <ID>357</ID>
         <Type>F</Type>
         <ImageName>Image0001</ImageName>
         <FiberMeasurement>
            <DiameterAverage>2.6881336271891347E-06</DiameterAverage>
            <DiameterSD>5.4160995082133632E-07</DiameterSD>
            <Orientation>2.8766030937168203</Orientation>
         </FiberMeasurement>
      </Measurement>
      <Measurement>
         <ID>358</ID>
         <Type>F</Type>
         <ImageName>Image0001</ImageName>
         <FiberMeasurement>
            <DiameterAverage>1.8793335946633988E-06</DiameterAverage>
            <DiameterSD>2.9211754557905648E-07</DiameterSD>
            <Orientation>2.14062258106096</Orientation>
         </FiberMeasurement>
      </Measurement>
      <Measurement>
         <ID>359</ID>
         <Type>F</Type>
         <ImageName>Image0001</ImageName>
         <FiberMeasurement>
            <DiameterAverage>4.1014723334697426E-07</DiameterAverage>
            <DiameterSD>3.7514978979743487E-09</DiameterSD>
            <Orientation>0.30477809232701697</Orientation>
         </FiberMeasurement>
      </Measurement>
      <Measurement>
         <ID>360</ID>
         <Type>F</Type>
         <ImageName>Image0001</ImageName>
         <FiberMeasurement>
            <DiameterAverage>1.6353818357796774E-06</DiameterAverage>
            <DiameterSD>2.6184531877242611E-08</DiameterSD>
            <Orientation>2.2395199351608928</Orientation>
         </FiberMeasurement>
      </Measurement>
      <Measurement>
         <ID>361</ID>
         <Type>F</Type>
         <ImageName>Image0001</ImageName>
         <FiberMeasurement>
            <DiameterAverage>2.2125422910291669E-06</DiameterAverage>
            <DiameterSD>3.2934048550845511E-07</DiameterSD>
            <Orientation>2.0675655212784614</Orientation>
         </FiberMeasurement>
      </Measurement>
      <Measurement>
         <ID>362</ID>
         <Type>F</Type>
         <ImageName>Image0001</ImageName>
         <FiberMeasurement>
            <DiameterAverage>1.3509651220837154E-06</DiameterAverage>
            <DiameterSD>2.6305800789468781E-07</DiameterSD>
            <Orientation>1.1990876083481046</Orientation>
         </FiberMeasurement>
      </Measurement>
      <Measurement>
         <ID>363</ID>
         <Type>F</Type>
         <ImageName>Image0001</ImageName>
         <FiberMeasurement>
            <DiameterAverage>6.7320297704048888E-07</DiameterAverage>
            <DiameterSD>1.3421210123092271E-07</DiameterSD>
            <Orientation>0.12262732873329042</Orientation>
         </FiberMeasurement>
      </Measurement>
      <Measurement>
         <ID>364</ID>
         <Type>F</Type>
         <ImageName>Image0001</ImageName>
         <FiberMeasurement>
            <DiameterAverage>2.6520383831134429E-06</DiameterAverage>
            <DiameterSD>4.7483635449351151E-07</DiameterSD>
            <Orientation>1.317522897397976</Orientation>
         </FiberMeasurement>
      </Measurement>
      <Measurement>
         <ID>365</ID>
         <Type>F</Type>
         <ImageName>Image0001</ImageName>
         <FiberMeasurement>
            <DiameterAverage>4.2982230041370005E-07</DiameterAverage>
            <DiameterSD>1.3089363064437662E-07</DiameterSD>
            <Orientation>0.696019140174242</Orientation>
         </FiberMeasurement>
      </Measurement>
      <Measurement>
         <ID>366</ID>
         <Type>F</Type>
         <ImageName>Image0001</ImageName>
         <FiberMeasurement>
            <DiameterAverage>1.0979868807682896E-06</DiameterAverage>
            <DiameterSD>5.9570142826186278E-08</DiameterSD>
            <Orientation>0.013674820876168932</Orientation>
         </FiberMeasurement>
      </Measurement>
      <Measurement>
         <ID>367</ID>
         <Type>F</Type>
         <ImageName>Image0001</ImageName>
         <FiberMeasurement>
            <DiameterAverage>1.5682829864891615E-06</DiameterAverage>
            <DiameterSD>2.6768910255489288E-07</DiameterSD>
            <Orientation>0.46267279836480818</Orientation>
         </FiberMeasurement>
      </Measurement>
      <Measurement>
         <ID>368</ID>
         <Type>F</Type>
         <ImageName>Image0001</ImageName>
         <FiberMeasurement>
            <DiameterAverage>1.8463116809142721E-06</DiameterAverage>
            <DiameterSD>3.9156841512976468E-07</DiameterSD>
            <Orientation>1.1596331533197717</Orientation>
         </FiberMeasurement>
      </Measurement>
      <Measurement>
         <ID>369</ID>
         <Type>F</Type>
         <ImageName>Image0001</ImageName>
         <FiberMeasurement>
            <DiameterAverage>1.5665675692866495E-06</DiameterAverage>
            <DiameterSD>3.2898495661298367E-07</DiameterSD>
            <Orientation>2.6589812021359527</Orientation>
         </FiberMeasurement>
      </Measurement>
      <Measurement>
         <ID>370</ID>
         <Type>F</Type>
         <ImageName>Image0001</ImageName>
         <FiberMeasurement>
            <DiameterAverage>1.3612498645418894E-06</DiameterAverage>
            <DiameterSD>1.5536240577859509E-07</DiameterSD>
            <Orientation>2.0813353317818217</Orientation>
         </FiberMeasurement>
      </Measurement>
      <Measurement>
         <ID>371</ID>
         <Type>F</Type>
         <ImageName>Image0001</ImageName>
         <FiberMeasurement>
            <DiameterAverage>1.148135975618671E-06</DiameterAverage>
            <DiameterSD>2.7879617725206931E-07</DiameterSD>
            <Orientation>2.926240410199211</Orientation>
         </FiberMeasurement>
      </Measurement>
      <Measurement>
         <ID>372</ID>
         <Type>F</Type>
         <ImageName>Image0001</ImageName>
         <FiberMeasurement>
            <DiameterAverage>1.2442861497394447E-06</DiameterAverage>
            <DiameterSD>3.6563549468611024E-07</DiameterSD>
            <Orientation>2.2352175088621635</Orientation>
         </FiberMeasurement>
      </Measurement>
      <Measurement>
         <ID>373</ID>
         <Type>F</Type>
         <ImageName>Image0001</ImageName>
         <FiberMeasurement>
            <DiameterAverage>2.4822136838618068E-06</DiameterAverage>
            <DiameterSD>1.3565283265354461E-06</DiameterSD>
            <Orientation>0.91151819792684763</Orientation>
         </FiberMeasurement>
      </Measurement>
      <Measurement>
         <ID>374</ID>
         <Type>F</Type>
         <ImageName>Image0001</ImageName>
         <FiberMeasurement>
            <DiameterAverage>2.7551373242064647E-06</DiameterAverage>
            <DiameterSD>4.0010671770009624E-07</DiameterSD>
            <Orientation>1.9764816066246349</Orientation>
         </FiberMeasurement>
      </Measurement>
      <Measurement>
         <ID>375</ID>
         <Type>F</Type>
         <ImageName>Image0001</ImageName>
         <FiberMeasurement>
            <DiameterAverage>2.4057785184792857E-06</DiameterAverage>
            <DiameterSD>7.932234423549986E-08</DiameterSD>
            <Orientation>0.48790843411467805</Orientation>
         </FiberMeasurement>
      </Measurement>
      <Measurement>
         <ID>376</ID>
         <Type>F</Type>
         <ImageName>Image0001</ImageName>
         <FiberMeasurement>
            <DiameterAverage>1.5081808110526924E-06</DiameterAverage>
            <DiameterSD>1.6147147327757421E-07</DiameterSD>
            <Orientation>1.6296244616093745</Orientation>
         </FiberMeasurement>
      </Measurement>
      <Measurement>
         <ID>377</ID>
         <Type>F</Type>
         <ImageName>Image0001</ImageName>
         <FiberMeasurement>
            <DiameterAverage>1.9104794545486029E-06</DiameterAverage>
            <DiameterSD>7.9594968047316976E-08</DiameterSD>
            <Orientation>1.3545668493608927</Orientation>
         </FiberMeasurement>
      </Measurement>
      <Measurement>
         <ID>378</ID>
         <Type>F</Type>
         <ImageName>Image0001</ImageName>
         <FiberMeasurement>
            <DiameterAverage>1.5297088369482231E-06</DiameterAverage>
            <DiameterSD>7.23590196203166E-08</DiameterSD>
            <Orientation>1.9953687184024407</Orientation>
         </FiberMeasurement>
      </Measurement>
      <Measurement>
         <ID>379</ID>
         <Type>F</Type>
         <ImageName>Image0001</ImageName>
         <FiberMeasurement>
            <DiameterAverage>1.5718988708995948E-06</DiameterAverage>
            <DiameterSD>1.6965100772535435E-07</DiameterSD>
            <Orientation>0.703241180671835</Orientation>
         </FiberMeasurement>
      </Measurement>
      <Measurement>
         <ID>380</ID>
         <Type>F</Type>
         <ImageName>Image0001</ImageName>
         <FiberMeasurement>
            <DiameterAverage>2.2595731030811757E-06</DiameterAverage>
            <DiameterSD>2.5311265665409083E-07</DiameterSD>
            <Orientation>0.14448918333545485</Orientation>
         </FiberMeasurement>
      </Measurement>
      <Measurement>
         <ID>381</ID>
         <Type>F</Type>
         <ImageName>Image0001</ImageName>
         <FiberMeasurement>
            <DiameterAverage>1.1615800343385472E-06</DiameterAverage>
            <DiameterSD>1.7512899132789519E-07</DiameterSD>
            <Orientation>2.58632407186263</Orientation>
         </FiberMeasurement>
      </Measurement>
      <Measurement>
         <ID>382</ID>
         <Type>F</Type>
         <ImageName>Image0001</ImageName>
         <FiberMeasurement>
            <DiameterAverage>2.2371335325336657E-06</DiameterAverage>
            <DiameterSD>1.6701007238888247E-07</DiameterSD>
            <Orientation>0.99795849173896323</Orientation>
         </FiberMeasurement>
      </Measurement>
      <Measurement>
         <ID>383</ID>
         <Type>F</Type>
         <ImageName>Image0001</ImageName>
         <FiberMeasurement>
            <DiameterAverage>2.0933403251276669E-06</DiameterAverage>
            <DiameterSD>2.4404334167998222E-07</DiameterSD>
            <Orientation>0.36390102781482742</Orientation>
         </FiberMeasurement>
      </Measurement>
      <Measurement>
         <ID>384</ID>
         <Type>F</Type>
         <ImageName>Image0001</ImageName>
         <FiberMeasurement>
            <DiameterAverage>1.4063327012880945E-06</DiameterAverage>
            <DiameterSD>2.0672825281914276E-07</DiameterSD>
            <Orientation>0.56758312508437236</Orientation>
         </FiberMeasurement>
      </Measurement>
      <Measurement>
         <ID>385</ID>
         <Type>F</Type>
         <ImageName>Image0001</ImageName>
         <FiberMeasurement>
            <DiameterAverage>2.0295323879654673E-06</DiameterAverage>
            <DiameterSD>5.3484020914749358E-08</DiameterSD>
            <Orientation>0.53892462706273225</Orientation>
         </FiberMeasurement>
      </Measurement>
      <Measurement>
         <ID>387</ID>
         <Type>F</Type>
         <ImageName>Image0001</ImageName>
         <FiberMeasurement>
            <DiameterAverage>8.3585379265507887E-07</DiameterAverage>
            <DiameterSD>2.2933724209890631E-07</DiameterSD>
            <Orientation>0.58427229018306215</Orientation>
         </FiberMeasurement>
      </Measurement>
      <Measurement>
         <ID>388</ID>
         <Type>F</Type>
         <ImageName>Image0001</ImageName>
         <FiberMeasurement>
            <DiameterAverage>1.7298585253203436E-06</DiameterAverage>
            <DiameterSD>7.9081883949596281E-08</DiameterSD>
            <Orientation>2.1124070875356331</Orientation>
         </FiberMeasurement>
      </Measurement>
      <Measurement>
         <ID>389</ID>
         <Type>F</Type>
         <ImageName>Image0001</ImageName>
         <FiberMeasurement>
            <DiameterAverage>2.1536304184026045E-06</DiameterAverage>
            <DiameterSD>4.1509102666663956E-07</DiameterSD>
            <Orientation>0.25082312916698646</Orientation>
         </FiberMeasurement>
      </Measurement>
      <Measurement>
         <ID>390</ID>
         <Type>F</Type>
         <ImageName>Image0001</ImageName>
         <FiberMeasurement>
            <DiameterAverage>1.2270656701107346E-06</DiameterAverage>
            <DiameterSD>8.43546117937273E-08</DiameterSD>
            <Orientation>1.1664914175334082</Orientation>
         </FiberMeasurement>
      </Measurement>
      <Measurement>
         <ID>391</ID>
         <Type>F</Type>
         <ImageName>Image0001</ImageName>
         <FiberMeasurement>
            <DiameterAverage>1.7048950300646339E-06</DiameterAverage>
            <DiameterSD>2.2831649949098154E-07</DiameterSD>
            <Orientation>1.7708717626954225</Orientation>
         </FiberMeasurement>
      </Measurement>
      <Measurement>
         <ID>392</ID>
         <Type>F</Type>
         <ImageName>Image0001</ImageName>
         <FiberMeasurement>
            <DiameterAverage>1.412254833728925E-06</DiameterAverage>
            <DiameterSD>1.1489391043270301E-07</DiameterSD>
            <Orientation>2.3424822794497855</Orientation>
         </FiberMeasurement>
      </Measurement>
      <Measurement>
         <ID>393</ID>
         <Type>F</Type>
         <ImageName>Image0001</ImageName>
         <FiberMeasurement>
            <DiameterAverage>2.0004712678278597E-06</DiameterAverage>
            <DiameterSD>1.4153107537825702E-07</DiameterSD>
            <Orientation>0.6332651284947296</Orientation>
         </FiberMeasurement>
      </Measurement>
      <Measurement>
         <ID>394</ID>
         <Type>F</Type>
         <ImageName>Image0001</ImageName>
         <FiberMeasurement>
            <DiameterAverage>2.23439044786127E-06</DiameterAverage>
            <DiameterSD>2.0958444416960612E-07</DiameterSD>
            <Orientation>0.45924014072886554</Orientation>
         </FiberMeasurement>
      </Measurement>
      <Measurement>
         <ID>395</ID>
         <Type>F</Type>
         <ImageName>Image0001</ImageName>
         <FiberMeasurement>
            <DiameterAverage>1.1018514776972475E-06</DiameterAverage>
            <DiameterSD>4.7867272681757207E-08</DiameterSD>
            <Orientation>2.6295512533590459</Orientation>
         </FiberMeasurement>
      </Measurement>
      <Measurement>
         <ID>396</ID>
         <Type>F</Type>
         <ImageName>Image0001</ImageName>
         <FiberMeasurement>
            <DiameterAverage>1.3622714126415939E-06</DiameterAverage>
            <DiameterSD>7.4024804526421944E-08</DiameterSD>
            <Orientation>2.025367272136732</Orientation>
         </FiberMeasurement>
      </Measurement>
      <Measurement>
         <ID>397</ID>
         <Type>F</Type>
         <ImageName>Image0001</ImageName>
         <FiberMeasurement>
            <DiameterAverage>1.7720063140676178E-06</DiameterAverage>
            <DiameterSD>4.6576074552453506E-07</DiameterSD>
            <Orientation>1.4644980386223254</Orientation>
         </FiberMeasurement>
      </Measurement>
      <Measurement>
         <ID>398</ID>
         <Type>F</Type>
         <ImageName>Image0001</ImageName>
         <FiberMeasurement>
            <DiameterAverage>2.3683243396102535E-06</DiameterAverage>
            <DiameterSD>2.1870368218747786E-07</DiameterSD>
            <Orientation>2.1871298288732914</Orientation>
         </FiberMeasurement>
      </Measurement>
      <Measurement>
         <ID>399</ID>
         <Type>F</Type>
         <ImageName>Image0001</ImageName>
         <FiberMeasurement>
            <DiameterAverage>2.1315327553558E-06</DiameterAverage>
            <DiameterSD>4.1149290367143813E-07</DiameterSD>
            <Orientation>0.98123293334522388</Orientation>
         </FiberMeasurement>
      </Measurement>
      <Measurement>
         <ID>400</ID>
         <Type>F</Type>
         <ImageName>Image0001</ImageName>
         <FiberMeasurement>
            <DiameterAverage>7.76037550975193E-07</DiameterAverage>
            <DiameterSD>4.4560967270178996E-08</DiameterSD>
            <Orientation>0.085647762003504255</Orientation>
         </FiberMeasurement>
      </Measurement>
      <Measurement>
         <ID>401</ID>
         <Type>F</Type>
         <ImageName>Image0001</ImageName>
         <FiberMeasurement>
            <DiameterAverage>1.5346662264770155E-06</DiameterAverage>
            <DiameterSD>4.5851111777263065E-07</DiameterSD>
            <Orientation>2.323162076359587</Orientation>
         </FiberMeasurement>
      </Measurement>
      <Measurement>
         <ID>402</ID>
         <Type>F</Type>
         <ImageName>Image0001</ImageName>
         <FiberMeasurement>
            <DiameterAverage>2.1654734248991505E-06</DiameterAverage>
            <DiameterSD>9.8225701936308358E-07</DiameterSD>
            <Orientation>2.2696807859558827</Orientation>
         </FiberMeasurement>
      </Measurement>
      <Measurement>
         <ID>403</ID>
         <Type>F</Type>
         <ImageName>Image0001</ImageName>
         <FiberMeasurement>
            <DiameterAverage>1.2295322620576666E-06</DiameterAverage>
            <DiameterSD>5.9590601018765859E-08</DiameterSD>
            <Orientation>1.46672847749726</Orientation>
         </FiberMeasurement>
      </Measurement>
      <Measurement>
         <ID>404</ID>
         <Type>F</Type>
         <ImageName>Image0001</ImageName>
         <FiberMeasurement>
            <DiameterAverage>2.7803698782591416E-06</DiameterAverage>
            <DiameterSD>6.0606901383299078E-07</DiameterSD>
            <Orientation>0.96921942736933819</Orientation>
         </FiberMeasurement>
      </Measurement>
      <Measurement>
         <ID>405</ID>
         <Type>F</Type>
         <ImageName>Image0001</ImageName>
         <FiberMeasurement>
            <DiameterAverage>2.4000537061215811E-06</DiameterAverage>
            <DiameterSD>1.1292890749773082E-06</DiameterSD>
            <Orientation>2.3567741436557843</Orientation>
         </FiberMeasurement>
      </Measurement>
      <Measurement>
         <ID>406</ID>
         <Type>F</Type>
         <ImageName>Image0001</ImageName>
         <FiberMeasurement>
            <DiameterAverage>1.0994591245792354E-06</DiameterAverage>
            <DiameterSD>3.7841896783778554E-08</DiameterSD>
            <Orientation>0.22937084382070277</Orientation>
         </FiberMeasurement>
      </Measurement>
      <Measurement>
         <ID>407</ID>
         <Type>F</Type>
         <ImageName>Image0001</ImageName>
         <FiberMeasurement>
            <DiameterAverage>1.3303726307315693E-06</DiameterAverage>
            <DiameterSD>2.9847958379184476E-07</DiameterSD>
            <Orientation>2.877008477548078</Orientation>
         </FiberMeasurement>
      </Measurement>
      <Measurement>
         <ID>408</ID>
         <Type>F</Type>
         <ImageName>Image0001</ImageName>
         <FiberMeasurement>
            <DiameterAverage>1.3489306998933142E-06</DiameterAverage>
            <DiameterSD>4.2965380783627042E-08</DiameterSD>
            <Orientation>2.4488451737054606</Orientation>
         </FiberMeasurement>
      </Measurement>
      <Measurement>
         <ID>409</ID>
         <Type>F</Type>
         <ImageName>Image0001</ImageName>
         <FiberMeasurement>
            <DiameterAverage>2.5375900275027297E-06</DiameterAverage>
            <DiameterSD>9.4906686428865752E-07</DiameterSD>
            <Orientation>2.2936534693147732</Orientation>
         </FiberMeasurement>
      </Measurement>
      <Measurement>
         <ID>410</ID>
         <Type>F</Type>
         <ImageName>Image0001</ImageName>
         <FiberMeasurement>
            <DiameterAverage>1.0636747107668596E-06</DiameterAverage>
            <DiameterSD>9.3801151298770318E-08</DiameterSD>
            <Orientation>0.65808457840957313</Orientation>
         </FiberMeasurement>
      </Measurement>
      <Measurement>
         <ID>411</ID>
         <Type>F</Type>
         <ImageName>Image0001</ImageName>
         <FiberMeasurement>
            <DiameterAverage>1.3314128939863656E-06</DiameterAverage>
            <DiameterSD>1.7504355175053655E-07</DiameterSD>
            <Orientation>2.1452290948798356</Orientation>
         </FiberMeasurement>
      </Measurement>
      <Measurement>
         <ID>412</ID>
         <Type>F</Type>
         <ImageName>Image0001</ImageName>
         <FiberMeasurement>
            <DiameterAverage>6.01305150060673E-07</DiameterAverage>
            <DiameterSD>9.8966983688019816E-08</DiameterSD>
            <Orientation>1.2331848474411482</Orientation>
         </FiberMeasurement>
      </Measurement>
      <Measurement>
         <ID>413</ID>
         <Type>F</Type>
         <ImageName>Image0001</ImageName>
         <FiberMeasurement>
            <DiameterAverage>2.6488447935841733E-06</DiameterAverage>
            <DiameterSD>3.929547302713884E-08</DiameterSD>
            <Orientation>2.1779561020132121</Orientation>
         </FiberMeasurement>
      </Measurement>
      <Measurement>
         <ID>414</ID>
         <Type>F</Type>
         <ImageName>Image0001</ImageName>
         <FiberMeasurement>
            <DiameterAverage>6.6292974109992366E-07</DiameterAverage>
            <DiameterSD>8.7695011732227881E-08</DiameterSD>
            <Orientation>2.3940791197247306</Orientation>
         </FiberMeasurement>
      </Measurement>
      <Measurement>
         <ID>415</ID>
         <Type>F</Type>
         <ImageName>Image0001</ImageName>
         <FiberMeasurement>
            <DiameterAverage>1.1442017189120968E-06</DiameterAverage>
            <DiameterSD>1.0516792059873722E-07</DiameterSD>
            <Orientation>2.7751214818420427</Orientation>
         </FiberMeasurement>
      </Measurement>
      <Measurement>
         <ID>416</ID>
         <Type>F</Type>
         <ImageName>Image0001</ImageName>
         <FiberMeasurement>
            <DiameterAverage>1.6845526287051031E-06</DiameterAverage>
            <DiameterSD>1.4484702099994203E-08</DiameterSD>
            <Orientation>1.6897766039785596</Orientation>
         </FiberMeasurement>
      </Measurement>
      <Measurement>
         <ID>417</ID>
         <Type>F</Type>
         <ImageName>Image0001</ImageName>
         <FiberMeasurement>
            <DiameterAverage>1.7621946969527904E-06</DiameterAverage>
            <DiameterSD>3.0755905510197413E-07</DiameterSD>
            <Orientation>0.87434840695637084</Orientation>
         </FiberMeasurement>
      </Measurement>
      <Measurement>
         <ID>418</ID>
         <Type>F</Type>
         <ImageName>Image0001</ImageName>
         <FiberMeasurement>
            <DiameterAverage>1.7296003209145629E-06</DiameterAverage>
            <DiameterSD>2.6710718643707469E-07</DiameterSD>
            <Orientation>0.17745303437379009</Orientation>
         </FiberMeasurement>
      </Measurement>
      <Measurement>
         <ID>419</ID>
         <Type>F</Type>
         <ImageName>Image0001</ImageName>
         <FiberMeasurement>
            <DiameterAverage>1.3458489674090233E-06</DiameterAverage>
            <DiameterSD>2.8801638649097791E-07</DiameterSD>
            <Orientation>2.8166518097886066</Orientation>
         </FiberMeasurement>
      </Measurement>
      <Measurement>
         <ID>420</ID>
         <Type>F</Type>
         <ImageName>Image0001</ImageName>
         <FiberMeasurement>
            <DiameterAverage>2.0673249228575769E-06</DiameterAverage>
            <DiameterSD>6.1106397067266038E-08</DiameterSD>
            <Orientation>1.4735255280819919</Orientation>
         </FiberMeasurement>
      </Measurement>
      <Measurement>
         <ID>421</ID>
         <Type>F</Type>
         <ImageName>Image0001</ImageName>
         <FiberMeasurement>
            <DiameterAverage>1.6366423048592633E-06</DiameterAverage>
            <DiameterSD>9.8271099690840147E-08</DiameterSD>
            <Orientation>0.068867078212560523</Orientation>
         </FiberMeasurement>
      </Measurement>
      <Measurement>
         <ID>422</ID>
         <Type>F</Type>
         <ImageName>Image0001</ImageName>
         <FiberMeasurement>
            <DiameterAverage>1.8486215704240635E-06</DiameterAverage>
            <DiameterSD>1.3373038566874285E-07</DiameterSD>
            <Orientation>2.6803262467805653</Orientation>
         </FiberMeasurement>
      </Measurement>
      <Measurement>
         <ID>423</ID>
         <Type>F</Type>
         <ImageName>Image0001</ImageName>
         <FiberMeasurement>
            <DiameterAverage>1.167443876155468E-06</DiameterAverage>
            <DiameterSD>3.1667087772776181E-07</DiameterSD>
            <Orientation>2.4707704891475273</Orientation>
         </FiberMeasurement>
      </Measurement>
      <Measurement>
         <ID>424</ID>
         <Type>F</Type>
         <ImageName>Image0001</ImageName>
         <FiberMeasurement>
            <DiameterAverage>1.8847341964194631E-06</DiameterAverage>
            <DiameterSD>3.2518816644706577E-07</DiameterSD>
            <Orientation>0.84688930395642681</Orientation>
         </FiberMeasurement>
      </Measurement>
      <Measurement>
         <ID>425</ID>
         <Type>F</Type>
         <ImageName>Image0001</ImageName>
         <FiberMeasurement>
            <DiameterAverage>6.2875565010401191E-07</DiameterAverage>
            <DiameterSD>1.631842050758906E-07</DiameterSD>
            <Orientation>2.3533228648249804</Orientation>
         </FiberMeasurement>
      </Measurement>
      <Measurement>
         <ID>426</ID>
         <Type>F</Type>
         <ImageName>Image0001</ImageName>
         <FiberMeasurement>
            <DiameterAverage>1.3836291193760852E-06</DiameterAverage>
            <DiameterSD>5.4246366196624976E-07</DiameterSD>
            <Orientation>0.19371841622249802</Orientation>
         </FiberMeasurement>
      </Measurement>
      <Measurement>
         <ID>427</ID>
         <Type>F</Type>
         <ImageName>Image0001</ImageName>
         <FiberMeasurement>
            <DiameterAverage>1.0202199270586466E-06</DiameterAverage>
            <DiameterSD>4.0019669494512727E-07</DiameterSD>
            <Orientation>1.8725344764584766</Orientation>
         </FiberMeasurement>
      </Measurement>
      <Measurement>
         <ID>428</ID>
         <Type>F</Type>
         <ImageName>Image0001</ImageName>
         <FiberMeasurement>
            <DiameterAverage>1.0985201736189886E-06</DiameterAverage>
            <DiameterSD>2.5374662973508431E-08</DiameterSD>
            <Orientation>2.4956985522497019</Orientation>
         </FiberMeasurement>
      </Measurement>
      <Measurement>
         <ID>429</ID>
         <Type>F</Type>
         <ImageName>Image0001</ImageName>
         <FiberMeasurement>
            <DiameterAverage>2.4954419734173204E-06</DiameterAverage>
            <DiameterSD>3.6981343998664116E-07</DiameterSD>
            <Orientation>0.94935805406858154</Orientation>
         </FiberMeasurement>
      </Measurement>
      <Measurement>
         <ID>430</ID>
         <Type>F</Type>
         <ImageName>Image0001</ImageName>
         <FiberMeasurement>
            <DiameterAverage>2.352249319584127E-06</DiameterAverage>
            <DiameterSD>8.1825559922198843E-07</DiameterSD>
            <Orientation>2.2383536601089831</Orientation>
         </FiberMeasurement>
      </Measurement>
      <Measurement>
         <ID>431</ID>
         <Type>F</Type>
         <ImageName>Image0001</ImageName>
         <FiberMeasurement>
            <DiameterAverage>2.2043774299658215E-06</DiameterAverage>
            <DiameterSD>3.1295240004825063E-07</DiameterSD>
            <Orientation>2.375499018741031</Orientation>
         </FiberMeasurement>
      </Measurement>
      <Measurement>
         <ID>432</ID>
         <Type>F</Type>
         <ImageName>Image0001</ImageName>
         <FiberMeasurement>
            <DiameterAverage>2.0057354674616111E-06</DiameterAverage>
            <DiameterSD>1.0656243327264162E-07</DiameterSD>
            <Orientation>0.4836854591920195</Orientation>
         </FiberMeasurement>
      </Measurement>
      <Measurement>
         <ID>433</ID>
         <Type>F</Type>
         <ImageName>Image0001</ImageName>
         <FiberMeasurement>
            <DiameterAverage>1.4419011818667795E-06</DiameterAverage>
            <DiameterSD>3.5632386569696243E-08</DiameterSD>
            <Orientation>2.1060059070595143</Orientation>
         </FiberMeasurement>
      </Measurement>
      <Measurement>
         <ID>434</ID>
         <Type>F</Type>
         <ImageName>Image0001</ImageName>
         <FiberMeasurement>
            <DiameterAverage>2.9072071589235588E-06</DiameterAverage>
            <DiameterSD>5.2228213474069172E-07</DiameterSD>
            <Orientation>2.0667206776397</Orientation>
         </FiberMeasurement>
      </Measurement>
      <Measurement>
         <ID>435</ID>
         <Type>F</Type>
         <ImageName>Image0001</ImageName>
         <FiberMeasurement>
            <DiameterAverage>2.0049625524820807E-06</DiameterAverage>
            <DiameterSD>5.6827908292318911E-07</DiameterSD>
            <Orientation>2.2463637026212</Orientation>
         </FiberMeasurement>
      </Measurement>
      <Measurement>
         <ID>436</ID>
         <Type>F</Type>
         <ImageName>Image0001</ImageName>
         <FiberMeasurement>
            <DiameterAverage>1.1062443191521469E-06</DiameterAverage>
            <DiameterSD>6.3553733212077133E-07</DiameterSD>
            <Orientation>2.0055972380908926</Orientation>
         </FiberMeasurement>
      </Measurement>
      <Measurement>
         <ID>437</ID>
         <Type>F</Type>
         <ImageName>Image0001</ImageName>
         <FiberMeasurement>
            <DiameterAverage>1.4098345617667242E-06</DiameterAverage>
            <DiameterSD>2.1168711111511386E-07</DiameterSD>
            <Orientation>0.79210928783816459</Orientation>
         </FiberMeasurement>
      </Measurement>
      <Measurement>
         <ID>438</ID>
         <Type>F</Type>
         <ImageName>Image0001</ImageName>
         <FiberMeasurement>
            <DiameterAverage>1.7447247563225015E-06</DiameterAverage>
            <DiameterSD>3.684191720713499E-07</DiameterSD>
            <Orientation>2.2166466675173631</Orientation>
         </FiberMeasurement>
      </Measurement>
      <Measurement>
         <ID>439</ID>
         <Type>F</Type>
         <ImageName>Image0001</ImageName>
         <FiberMeasurement>
            <DiameterAverage>2.0044618220241297E-06</DiameterAverage>
            <DiameterSD>4.64179425632589E-07</DiameterSD>
            <Orientation>2.1862010264817071</Orientation>
         </FiberMeasurement>
      </Measurement>
      <Measurement>
         <ID>440</ID>
         <Type>F</Type>
         <ImageName>Image0001</ImageName>
         <FiberMeasurement>
            <DiameterAverage>1.8312143111322321E-06</DiameterAverage>
            <DiameterSD>1.2288179055574698E-07</DiameterSD>
            <Orientation>1.9244965345944327</Orientation>
         </FiberMeasurement>
      </Measurement>
      <Measurement>
         <ID>441</ID>
         <Type>F</Type>
         <ImageName>Image0001</ImageName>
         <FiberMeasurement>
            <DiameterAverage>6.8067523668864621E-07</DiameterAverage>
            <DiameterSD>3.8564092566198515E-08</DiameterSD>
            <Orientation>1.1974434713724995</Orientation>
         </FiberMeasurement>
      </Measurement>
      <Measurement>
         <ID>442</ID>
         <Type>F</Type>
         <ImageName>Image0001</ImageName>
         <FiberMeasurement>
            <DiameterAverage>1.3067471923580127E-06</DiameterAverage>
            <DiameterSD>2.4100247453194176E-08</DiameterSD>
            <Orientation>2.9014461788698118</Orientation>
         </FiberMeasurement>
      </Measurement>
      <Measurement>
         <ID>443</ID>
         <Type>F</Type>
         <ImageName>Image0001</ImageName>
         <FiberMeasurement>
            <DiameterAverage>1.8307506147396441E-06</DiameterAverage>
            <DiameterSD>8.9681399972708786E-08</DiameterSD>
            <Orientation>1.2074901869736643</Orientation>
         </FiberMeasurement>
      </Measurement>
      <Measurement>
         <ID>444</ID>
         <Type>F</Type>
         <ImageName>Image0001</ImageName>
         <FiberMeasurement>
            <DiameterAverage>1.6203710256573063E-06</DiameterAverage>
            <DiameterSD>6.1838487708247345E-07</DiameterSD>
            <Orientation>1.9147135646573381</Orientation>
         </FiberMeasurement>
      </Measurement>
      <Measurement>
         <ID>445</ID>
         <Type>F</Type>
         <ImageName>Image0001</ImageName>
         <FiberMeasurement>
            <DiameterAverage>1.1756932393633146E-06</DiameterAverage>
            <DiameterSD>2.4139322975791278E-07</DiameterSD>
            <Orientation>2.9959662750858445</Orientation>
         </FiberMeasurement>
      </Measurement>
      <Measurement>
         <ID>446</ID>
         <Type>F</Type>
         <ImageName>Image0001</ImageName>
         <FiberMeasurement>
            <DiameterAverage>1.928363422114447E-06</DiameterAverage>
            <DiameterSD>2.8785666092416254E-07</DiameterSD>
            <Orientation>2.2172476627159909</Orientation>
         </FiberMeasurement>
      </Measurement>
      <Measurement>
         <ID>447</ID>
         <Type>F</Type>
         <ImageName>Image0001</ImageName>
         <FiberMeasurement>
            <DiameterAverage>6.9624488014037132E-07</DiameterAverage>
            <DiameterSD>1.9412999309123562E-07</DiameterSD>
            <Orientation>2.7240446418722213</Orientation>
         </FiberMeasurement>
      </Measurement>
      <Measurement>
         <ID>448</ID>
         <Type>F</Type>
         <ImageName>Image0001</ImageName>
         <FiberMeasurement>
            <DiameterAverage>5.0624285097707117E-07</DiameterAverage>
            <DiameterSD>1.3657215288970931E-07</DiameterSD>
            <Orientation>0.481068430120242</Orientation>
         </FiberMeasurement>
      </Measurement>
      <Measurement>
         <ID>449</ID>
         <Type>F</Type>
         <ImageName>Image0001</ImageName>
         <FiberMeasurement>
            <DiameterAverage>1.0731568805872327E-06</DiameterAverage>
            <DiameterSD>1.8845912725346457E-07</DiameterSD>
            <Orientation>1.0774491096151748</Orientation>
         </FiberMeasurement>
      </Measurement>
      <Measurement>
         <ID>451</ID>
         <Type>F</Type>
         <ImageName>Image0001</ImageName>
         <FiberMeasurement>
            <DiameterAverage>1.5195984564078393E-06</DiameterAverage>
            <DiameterSD>1.4281049246360271E-07</DiameterSD>
            <Orientation>0.73896104011083186</Orientation>
         </FiberMeasurement>
      </Measurement>
      <Measurement>
         <ID>452</ID>
         <Type>F</Type>
         <ImageName>Image0001</ImageName>
         <FiberMeasurement>
            <DiameterAverage>1.9255784866177224E-06</DiameterAverage>
            <DiameterSD>2.6415564065504368E-07</DiameterSD>
            <Orientation>0.44496502503286689</Orientation>
         </FiberMeasurement>
      </Measurement>
      <Measurement>
         <ID>453</ID>
         <Type>F</Type>
         <ImageName>Image0001</ImageName>
         <FiberMeasurement>
            <DiameterAverage>1.4170079511367908E-06</DiameterAverage>
            <DiameterSD>2.2902952389689653E-07</DiameterSD>
            <Orientation>2.7150067528351496</Orientation>
         </FiberMeasurement>
      </Measurement>
      <Measurement>
         <ID>454</ID>
         <Type>F</Type>
         <ImageName>Image0001</ImageName>
         <FiberMeasurement>
            <DiameterAverage>1.223315273008323E-06</DiameterAverage>
            <DiameterSD>1.652514227699205E-07</DiameterSD>
            <Orientation>1.4188187141193132</Orientation>
         </FiberMeasurement>
      </Measurement>
      <Measurement>
         <ID>455</ID>
         <Type>F</Type>
         <ImageName>Image0001</ImageName>
         <FiberMeasurement>
            <DiameterAverage>6.6183262724882783E-07</DiameterAverage>
            <DiameterSD>1.1402442063845367E-07</DiameterSD>
            <Orientation>2.6779552120955818</Orientation>
         </FiberMeasurement>
      </Measurement>
      <Measurement>
         <ID>456</ID>
         <Type>F</Type>
         <ImageName>Image0001</ImageName>
         <FiberMeasurement>
            <DiameterAverage>1.239925826141481E-06</DiameterAverage>
            <DiameterSD>6.762671408313714E-08</DiameterSD>
            <Orientation>2.68149700944566</Orientation>
         </FiberMeasurement>
      </Measurement>
      <Measurement>
         <ID>457</ID>
         <Type>F</Type>
         <ImageName>Image0001</ImageName>
         <FiberMeasurement>
            <DiameterAverage>1.2041110139428939E-06</DiameterAverage>
            <DiameterSD>2.2382279607762026E-08</DiameterSD>
            <Orientation>1.1112918187925804</Orientation>
         </FiberMeasurement>
      </Measurement>
      <Measurement>
         <ID>458</ID>
         <Type>F</Type>
         <ImageName>Image0001</ImageName>
         <FiberMeasurement>
            <DiameterAverage>2.1421497807244062E-06</DiameterAverage>
            <DiameterSD>1.2767907814909906E-07</DiameterSD>
            <Orientation>1.2957553873667627</Orientation>
         </FiberMeasurement>
      </Measurement>
      <Measurement>
         <ID>459</ID>
         <Type>F</Type>
         <ImageName>Image0001</ImageName>
         <FiberMeasurement>
            <DiameterAverage>9.28300903492901E-07</DiameterAverage>
            <DiameterSD>2.2701542440774861E-07</DiameterSD>
            <Orientation>1.6681042574727252</Orientation>
         </FiberMeasurement>
      </Measurement>
      <Measurement>
         <ID>460</ID>
         <Type>F</Type>
         <ImageName>Image0001</ImageName>
         <FiberMeasurement>
            <DiameterAverage>1.191167196351112E-06</DiameterAverage>
            <DiameterSD>8.2521609806653034E-08</DiameterSD>
            <Orientation>1.5377237859487314</Orientation>
         </FiberMeasurement>
      </Measurement>
      <Measurement>
         <ID>461</ID>
         <Type>F</Type>
         <ImageName>Image0001</ImageName>
         <FiberMeasurement>
            <DiameterAverage>1.5417602988168299E-06</DiameterAverage>
            <DiameterSD>2.6382493842374148E-07</DiameterSD>
            <Orientation>2.5593040363872279</Orientation>
         </FiberMeasurement>
      </Measurement>
      <Measurement>
         <ID>462</ID>
         <Type>F</Type>
         <ImageName>Image0001</ImageName>
         <FiberMeasurement>
            <DiameterAverage>2.5721269597340048E-06</DiameterAverage>
            <DiameterSD>5.110821718272365E-07</DiameterSD>
            <Orientation>0.934506597133243</Orientation>
         </FiberMeasurement>
      </Measurement>
      <Measurement>
         <ID>463</ID>
         <Type>F</Type>
         <ImageName>Image0001</ImageName>
         <FiberMeasurement>
            <DiameterAverage>1.6402824570634976E-06</DiameterAverage>
            <DiameterSD>1.6250994290380191E-07</DiameterSD>
            <Orientation>2.55996197047868</Orientation>
         </FiberMeasurement>
      </Measurement>
      <Measurement>
         <ID>464</ID>
         <Type>F</Type>
         <ImageName>Image0001</ImageName>
         <FiberMeasurement>
            <DiameterAverage>1.3469059656493383E-06</DiameterAverage>
            <DiameterSD>2.3927321504143274E-07</DiameterSD>
            <Orientation>0.5511259988294942</Orientation>
         </FiberMeasurement>
      </Measurement>
      <Measurement>
         <ID>465</ID>
         <Type>F</Type>
         <ImageName>Image0001</ImageName>
         <FiberMeasurement>
            <DiameterAverage>1.9822462221925975E-06</DiameterAverage>
            <DiameterSD>7.2905511079676423E-08</DiameterSD>
            <Orientation>1.396405659620924</Orientation>
         </FiberMeasurement>
      </Measurement>
      <Measurement>
         <ID>466</ID>
         <Type>F</Type>
         <ImageName>Image0001</ImageName>
         <FiberMeasurement>
            <DiameterAverage>8.4080244385069449E-07</DiameterAverage>
            <DiameterSD>1.0814874735483828E-07</DiameterSD>
            <Orientation>0.3705978152089015</Orientation>
         </FiberMeasurement>
      </Measurement>
      <Measurement>
         <ID>467</ID>
         <Type>F</Type>
         <ImageName>Image0001</ImageName>
         <FiberMeasurement>
            <DiameterAverage>6.0869348613450425E-07</DiameterAverage>
            <DiameterSD>6.1175290376015326E-08</DiameterSD>
            <Orientation>1.1890382876700425</Orientation>
         </FiberMeasurement>
      </Measurement>
      <Measurement>
         <ID>468</ID>
         <Type>F</Type>
         <ImageName>Image0001</ImageName>
         <FiberMeasurement>
            <DiameterAverage>8.9212608665243017E-07</DiameterAverage>
            <DiameterSD>1.9697156154474822E-07</DiameterSD>
            <Orientation>2.5317664055586282</Orientation>
         </FiberMeasurement>
      </Measurement>
      <Measurement>
         <ID>469</ID>
         <Type>F</Type>
         <ImageName>Image0001</ImageName>
         <FiberMeasurement>
            <DiameterAverage>1.8499385606392884E-06</DiameterAverage>
            <DiameterSD>1.1309137422262242E-07</DiameterSD>
            <Orientation>2.6407137915650996</Orientation>
         </FiberMeasurement>
      </Measurement>
      <Measurement>
         <ID>470</ID>
         <Type>F</Type>
         <ImageName>Image0001</ImageName>
         <FiberMeasurement>
            <DiameterAverage>2.5687974025959275E-06</DiameterAverage>
            <DiameterSD>2.5536605864402222E-07</DiameterSD>
            <Orientation>0.76616957872188429</Orientation>
         </FiberMeasurement>
      </Measurement>
      <Measurement>
         <ID>471</ID>
         <Type>F</Type>
         <ImageName>Image0001</ImageName>
         <FiberMeasurement>
            <DiameterAverage>2.1243030857106215E-06</DiameterAverage>
            <DiameterSD>3.310928198769602E-07</DiameterSD>
            <Orientation>0.015739037213003987</Orientation>
         </FiberMeasurement>
      </Measurement>
      <Measurement>
         <ID>472</ID>
         <Type>F</Type>
         <ImageName>Image0001</ImageName>
         <FiberMeasurement>
            <DiameterAverage>1.1279423729314546E-06</DiameterAverage>
            <DiameterSD>2.4100161708796848E-08</DiameterSD>
            <Orientation>1.9565244963971533</Orientation>
         </FiberMeasurement>
      </Measurement>
      <Measurement>
         <ID>473</ID>
         <Type>F</Type>
         <ImageName>Image0001</ImageName>
         <FiberMeasurement>
            <DiameterAverage>8.2328139109067685E-07</DiameterAverage>
            <DiameterSD>1.4631065653358032E-07</DiameterSD>
            <Orientation>0.58618776681431561</Orientation>
         </FiberMeasurement>
      </Measurement>
      <Measurement>
         <ID>474</ID>
         <Type>F</Type>
         <ImageName>Image0001</ImageName>
         <FiberMeasurement>
            <DiameterAverage>1.663835515464161E-06</DiameterAverage>
            <DiameterSD>1.22381432472253E-07</DiameterSD>
            <Orientation>2.2118157793171038</Orientation>
         </FiberMeasurement>
      </Measurement>
      <Measurement>
         <ID>475</ID>
         <Type>F</Type>
         <ImageName>Image0001</ImageName>
         <FiberMeasurement>
            <DiameterAverage>2.3764230144127152E-06</DiameterAverage>
            <DiameterSD>5.0285960047857126E-07</DiameterSD>
            <Orientation>1.3327517062030765</Orientation>
         </FiberMeasurement>
      </Measurement>
      <Measurement>
         <ID>476</ID>
         <Type>F</Type>
         <ImageName>Image0001</ImageName>
         <FiberMeasurement>
            <DiameterAverage>2.2227855872852092E-06</DiameterAverage>
            <DiameterSD>4.0266649416555209E-08</DiameterSD>
            <Orientation>1.0477820091803174</Orientation>
         </FiberMeasurement>
      </Measurement>
      <Measurement>
         <ID>477</ID>
         <Type>F</Type>
         <ImageName>Image0001</ImageName>
         <FiberMeasurement>
            <DiameterAverage>1.9425184921365661E-06</DiameterAverage>
            <DiameterSD>3.3466921673155386E-07</DiameterSD>
            <Orientation>0.993446077354797</Orientation>
         </FiberMeasurement>
      </Measurement>
      <Measurement>
         <ID>478</ID>
         <Type>F</Type>
         <ImageName>Image0001</ImageName>
         <FiberMeasurement>
            <DiameterAverage>3.3996988286340137E-06</DiameterAverage>
            <DiameterSD>1.8839884866946789E-07</DiameterSD>
            <Orientation>0.035194874880426219</Orientation>
         </FiberMeasurement>
      </Measurement>
      <Measurement>
         <ID>479</ID>
         <Type>F</Type>
         <ImageName>Image0001</ImageName>
         <FiberMeasurement>
            <DiameterAverage>1.6690304535406256E-06</DiameterAverage>
            <DiameterSD>6.3583630649383376E-07</DiameterSD>
            <Orientation>0.20124059046721785</Orientation>
         </FiberMeasurement>
      </Measurement>
      <Measurement>
         <ID>480</ID>
         <Type>F</Type>
         <ImageName>Image0001</ImageName>
         <FiberMeasurement>
            <DiameterAverage>2.3036605844574992E-06</DiameterAverage>
            <DiameterSD>1.2256070377363796E-07</DiameterSD>
            <Orientation>2.4265212568197168</Orientation>
         </FiberMeasurement>
      </Measurement>
      <Measurement>
         <ID>481</ID>
         <Type>F</Type>
         <ImageName>Image0001</ImageName>
         <FiberMeasurement>
            <DiameterAverage>1.1535790751175708E-06</DiameterAverage>
            <DiameterSD>2.7404355364597761E-08</DiameterSD>
            <Orientation>2.4609847584185047</Orientation>
         </FiberMeasurement>
      </Measurement>
      <Measurement>
         <ID>482</ID>
         <Type>F</Type>
         <ImageName>Image0001</ImageName>
         <FiberMeasurement>
            <DiameterAverage>6.8447725056683871E-07</DiameterAverage>
            <DiameterSD>1.1085323108899313E-07</DiameterSD>
            <Orientation>0.18747833091770813</Orientation>
         </FiberMeasurement>
      </Measurement>
      <Measurement>
         <ID>483</ID>
         <Type>F</Type>
         <ImageName>Image0001</ImageName>
         <FiberMeasurement>
            <DiameterAverage>1.6007831025679145E-06</DiameterAverage>
            <DiameterSD>1.1953120583130176E-07</DiameterSD>
            <Orientation>2.0330259065568894</Orientation>
         </FiberMeasurement>
      </Measurement>
      <Measurement>
         <ID>484</ID>
         <Type>F</Type>
         <ImageName>Image0001</ImageName>
         <FiberMeasurement>
            <DiameterAverage>1.496746461922874E-06</DiameterAverage>
            <DiameterSD>8.8345030002107832E-08</DiameterSD>
            <Orientation>0.56172219518136024</Orientation>
         </FiberMeasurement>
      </Measurement>
      <Measurement>
         <ID>485</ID>
         <Type>F</Type>
         <ImageName>Image0001</ImageName>
         <FiberMeasurement>
            <DiameterAverage>1.0919211579901106E-06</DiameterAverage>
            <DiameterSD>2.0723069431153598E-07</DiameterSD>
            <Orientation>2.2832037981570181</Orientation>
         </FiberMeasurement>
      </Measurement>
      <Measurement>
         <ID>486</ID>
         <Type>F</Type>
         <ImageName>Image0001</ImageName>
         <FiberMeasurement>
            <DiameterAverage>1.2001842092470795E-06</DiameterAverage>
            <DiameterSD>2.746288100498479E-08</DiameterSD>
            <Orientation>1.2434938840403809</Orientation>
         </FiberMeasurement>
      </Measurement>
      <Measurement>
         <ID>487</ID>
         <Type>F</Type>
         <ImageName>Image0001</ImageName>
         <FiberMeasurement>
            <DiameterAverage>1.6217400240702023E-06</DiameterAverage>
            <DiameterSD>3.4366114402066534E-07</DiameterSD>
            <Orientation>2.2165233429154592</Orientation>
         </FiberMeasurement>
      </Measurement>
      <Measurement>
         <ID>488</ID>
         <Type>F</Type>
         <ImageName>Image0001</ImageName>
         <FiberMeasurement>
            <DiameterAverage>1.3516308168006927E-06</DiameterAverage>
            <DiameterSD>3.5769319136537449E-07</DiameterSD>
            <Orientation>0.82841906789876063</Orientation>
         </FiberMeasurement>
      </Measurement>
      <Measurement>
         <ID>489</ID>
         <Type>F</Type>
         <ImageName>Image0001</ImageName>
         <FiberMeasurement>
            <DiameterAverage>9.69198572177326E-07</DiameterAverage>
            <DiameterSD>8.8980843345762575E-08</DiameterSD>
            <Orientation>2.9768545255191938</Orientation>
         </FiberMeasurement>
      </Measurement>
      <Measurement>
         <ID>490</ID>
         <Type>F</Type>
         <ImageName>Image0001</ImageName>
         <FiberMeasurement>
            <DiameterAverage>1.7503653193287778E-06</DiameterAverage>
            <DiameterSD>5.9771228168758192E-08</DiameterSD>
            <Orientation>1.4110214979193847</Orientation>
         </FiberMeasurement>
      </Measurement>
      <Measurement>
         <ID>491</ID>
         <Type>F</Type>
         <ImageName>Image0001</ImageName>
         <FiberMeasurement>
            <DiameterAverage>1.6542503801650204E-06</DiameterAverage>
            <DiameterSD>4.8699763564623633E-07</DiameterSD>
            <Orientation>0.56595467411891587</Orientation>
         </FiberMeasurement>
      </Measurement>
      <Measurement>
         <ID>492</ID>
         <Type>F</Type>
         <ImageName>Image0001</ImageName>
         <FiberMeasurement>
            <DiameterAverage>1.3638130110081146E-06</DiameterAverage>
            <DiameterSD>2.9137281016249859E-08</DiameterSD>
            <Orientation>2.3722545607925656</Orientation>
         </FiberMeasurement>
      </Measurement>
      <Measurement>
         <ID>493</ID>
         <Type>F</Type>
         <ImageName>Image0001</ImageName>
         <FiberMeasurement>
            <DiameterAverage>2.074009008175105E-06</DiameterAverage>
            <DiameterSD>1.4502935777254852E-07</DiameterSD>
            <Orientation>2.9197867558406521</Orientation>
         </FiberMeasurement>
      </Measurement>
      <Measurement>
         <ID>494</ID>
         <Type>F</Type>
         <ImageName>Image0001</ImageName>
         <FiberMeasurement>
            <DiameterAverage>1.8145877993732303E-06</DiameterAverage>
            <DiameterSD>1.6829011396678926E-07</DiameterSD>
            <Orientation>2.6584202641600112</Orientation>
         </FiberMeasurement>
      </Measurement>
      <Measurement>
         <ID>495</ID>
         <Type>F</Type>
         <ImageName>Image0001</ImageName>
         <FiberMeasurement>
            <DiameterAverage>1.9054352140678061E-06</DiameterAverage>
            <DiameterSD>4.3062013990102245E-08</DiameterSD>
            <Orientation>2.6678566827894423</Orientation>
         </FiberMeasurement>
      </Measurement>
      <Measurement>
         <ID>496</ID>
         <Type>F</Type>
         <ImageName>Image0001</ImageName>
         <FiberMeasurement>
            <DiameterAverage>1.4789065618688596E-06</DiameterAverage>
            <DiameterSD>4.7968900691021091E-08</DiameterSD>
            <Orientation>2.7851885651337231</Orientation>
         </FiberMeasurement>
      </Measurement>
      <Measurement>
         <ID>497</ID>
         <Type>F</Type>
         <ImageName>Image0001</ImageName>
         <FiberMeasurement>
            <DiameterAverage>7.8766491811186235E-07</DiameterAverage>
            <DiameterSD>5.6841927697173523E-08</DiameterSD>
            <Orientation>0.80041383393682275</Orientation>
         </FiberMeasurement>
      </Measurement>
      <Measurement>
         <ID>498</ID>
         <Type>F</Type>
         <ImageName>Image0001</ImageName>
         <FiberMeasurement>
            <DiameterAverage>1.729984533655684E-06</DiameterAverage>
            <DiameterSD>1.8328909837668736E-07</DiameterSD>
            <Orientation>0.48605621436574514</Orientation>
         </FiberMeasurement>
      </Measurement>
      <Measurement>
         <ID>499</ID>
         <Type>F</Type>
         <ImageName>Image0001</ImageName>
         <FiberMeasurement>
            <DiameterAverage>2.8478814972492039E-06</DiameterAverage>
            <DiameterSD>7.898509439645741E-07</DiameterSD>
            <Orientation>2.2834843550426251</Orientation>
         </FiberMeasurement>
      </Measurement>
      <Measurement>
         <ID>500</ID>
         <Type>F</Type>
         <ImageName>Image0001</ImageName>
         <FiberMeasurement>
            <DiameterAverage>7.8323066625920853E-07</DiameterAverage>
            <DiameterSD>3.8578440001302906E-08</DiameterSD>
            <Orientation>2.2333837091807878</Orientation>
         </FiberMeasurement>
      </Measurement>
      <Measurement>
         <ID>501</ID>
         <Type>F</Type>
         <ImageName>Image0001</ImageName>
         <FiberMeasurement>
            <DiameterAverage>1.4043157374001946E-06</DiameterAverage>
            <DiameterSD>2.7894423120051052E-07</DiameterSD>
            <Orientation>2.4117720091851087</Orientation>
         </FiberMeasurement>
      </Measurement>
      <Measurement>
         <ID>502</ID>
         <Type>F</Type>
         <ImageName>Image0001</ImageName>
         <FiberMeasurement>
            <DiameterAverage>1.7080010487153998E-06</DiameterAverage>
            <DiameterSD>1.1603567878671527E-07</DiameterSD>
            <Orientation>2.5575413745586375</Orientation>
         </FiberMeasurement>
      </Measurement>
      <Measurement>
         <ID>503</ID>
         <Type>F</Type>
         <ImageName>Image0001</ImageName>
         <FiberMeasurement>
            <DiameterAverage>1.4875790462413207E-06</DiameterAverage>
            <DiameterSD>4.2718229900274721E-07</DiameterSD>
            <Orientation>0.62118771472771017</Orientation>
         </FiberMeasurement>
      </Measurement>
      <Measurement>
         <ID>504</ID>
         <Type>F</Type>
         <ImageName>Image0001</ImageName>
         <FiberMeasurement>
            <DiameterAverage>2.2141151158776303E-06</DiameterAverage>
            <DiameterSD>3.6683911725637188E-07</DiameterSD>
            <Orientation>1.2478224375584484</Orientation>
         </FiberMeasurement>
      </Measurement>
      <Measurement>
         <ID>505</ID>
         <Type>F</Type>
         <ImageName>Image0001</ImageName>
         <FiberMeasurement>
            <DiameterAverage>1.2082402691508578E-06</DiameterAverage>
            <DiameterSD>3.4476734048521951E-08</DiameterSD>
            <Orientation>0.728793536462048</Orientation>
         </FiberMeasurement>
      </Measurement>
      <Measurement>
         <ID>506</ID>
         <Type>F</Type>
         <ImageName>Image0001</ImageName>
         <FiberMeasurement>
            <DiameterAverage>1.5517356479878089E-06</DiameterAverage>
            <DiameterSD>4.5907612610077014E-08</DiameterSD>
            <Orientation>2.8691472639133893</Orientation>
         </FiberMeasurement>
      </Measurement>
      <Measurement>
         <ID>507</ID>
         <Type>F</Type>
         <ImageName>Image0001</ImageName>
         <FiberMeasurement>
            <DiameterAverage>2.0316955443064759E-06</DiameterAverage>
            <DiameterSD>9.8259434974223473E-08</DiameterSD>
            <Orientation>1.145144279655677</Orientation>
         </FiberMeasurement>
      </Measurement>
      <Measurement>
         <ID>508</ID>
         <Type>F</Type>
         <ImageName>Image0001</ImageName>
         <FiberMeasurement>
            <DiameterAverage>1.7451535982516527E-06</DiameterAverage>
            <DiameterSD>9.0709680628699975E-08</DiameterSD>
            <Orientation>0.84814342524962549</Orientation>
         </FiberMeasurement>
      </Measurement>
      <Measurement>
         <ID>509</ID>
         <Type>F</Type>
         <ImageName>Image0001</ImageName>
         <FiberMeasurement>
            <DiameterAverage>7.8453535690972768E-07</DiameterAverage>
            <DiameterSD>1.7543225094901009E-07</DiameterSD>
            <Orientation>0.56961419438385874</Orientation>
         </FiberMeasurement>
      </Measurement>
      <Measurement>
         <ID>510</ID>
         <Type>F</Type>
         <ImageName>Image0001</ImageName>
         <FiberMeasurement>
            <DiameterAverage>2.8675723321618361E-06</DiameterAverage>
            <DiameterSD>8.0117397701179863E-07</DiameterSD>
            <Orientation>0.03582934195285379</Orientation>
         </FiberMeasurement>
      </Measurement>
      <Measurement>
         <ID>511</ID>
         <Type>F</Type>
         <ImageName>Image0001</ImageName>
         <FiberMeasurement>
            <DiameterAverage>1.1739808395320567E-06</DiameterAverage>
            <DiameterSD>3.8094805620806832E-07</DiameterSD>
            <Orientation>0.91979775816614362</Orientation>
         </FiberMeasurement>
      </Measurement>
      <Measurement>
         <ID>512</ID>
         <Type>F</Type>
         <ImageName>Image0001</ImageName>
         <FiberMeasurement>
            <DiameterAverage>2.1048733944874126E-06</DiameterAverage>
            <DiameterSD>6.1482441969847775E-07</DiameterSD>
            <Orientation>1.179081829175701</Orientation>
         </FiberMeasurement>
      </Measurement>
      <Measurement>
         <ID>513</ID>
         <Type>F</Type>
         <ImageName>Image0001</ImageName>
         <FiberMeasurement>
            <DiameterAverage>1.6445443701954566E-06</DiameterAverage>
            <DiameterSD>2.8428778933753436E-07</DiameterSD>
            <Orientation>3.1192782499055589</Orientation>
         </FiberMeasurement>
      </Measurement>
      <Measurement>
         <ID>514</ID>
         <Type>F</Type>
         <ImageName>Image0001</ImageName>
         <FiberMeasurement>
            <DiameterAverage>1.4413745012162837E-06</DiameterAverage>
            <DiameterSD>9.6613674396310665E-08</DiameterSD>
            <Orientation>2.2507135824668509</Orientation>
         </FiberMeasurement>
      </Measurement>
      <Measurement>
         <ID>515</ID>
         <Type>F</Type>
         <ImageName>Image0001</ImageName>
         <FiberMeasurement>
            <DiameterAverage>1.7555544361635926E-06</DiameterAverage>
            <DiameterSD>1.1668078767753241E-07</DiameterSD>
            <Orientation>0.65877600257400293</Orientation>
         </FiberMeasurement>
      </Measurement>
      <Measurement>
         <ID>516</ID>
         <Type>F</Type>
         <ImageName>Image0001</ImageName>
         <FiberMeasurement>
            <DiameterAverage>1.9502072791770432E-06</DiameterAverage>
            <DiameterSD>4.9618519324834845E-07</DiameterSD>
            <Orientation>1.758180603399703</Orientation>
         </FiberMeasurement>
      </Measurement>
      <Measurement>
         <ID>517</ID>
         <Type>F</Type>
         <ImageName>Image0001</ImageName>
         <FiberMeasurement>
            <DiameterAverage>7.9060726215366785E-07</DiameterAverage>
            <DiameterSD>4.0645138997706891E-09</DiameterSD>
            <Orientation>0.81289262919483829</Orientation>
         </FiberMeasurement>
      </Measurement>
      <Measurement>
         <ID>518</ID>
         <Type>F</Type>
         <ImageName>Image0001</ImageName>
         <FiberMeasurement>
            <DiameterAverage>1.012016668631171E-06</DiameterAverage>
            <DiameterSD>5.2830105800046052E-08</DiameterSD>
            <Orientation>2.9012420229084239</Orientation>
         </FiberMeasurement>
      </Measurement>
      <Measurement>
         <ID>519</ID>
         <Type>F</Type>
         <ImageName>Image0001</ImageName>
         <FiberMeasurement>
            <DiameterAverage>3.0115504877206787E-06</DiameterAverage>
            <DiameterSD>3.0744823444518878E-07</DiameterSD>
            <Orientation>1.0851292679247353</Orientation>
         </FiberMeasurement>
      </Measurement>
      <Measurement>
         <ID>520</ID>
         <Type>F</Type>
         <ImageName>Image0001</ImageName>
         <FiberMeasurement>
            <DiameterAverage>6.38199693272311E-07</DiameterAverage>
            <DiameterSD>6.5475119903206E-08</DiameterSD>
            <Orientation>1.0550716785463052</Orientation>
         </FiberMeasurement>
      </Measurement>
      <Measurement>
         <ID>521</ID>
         <Type>F</Type>
         <ImageName>Image0001</ImageName>
         <FiberMeasurement>
            <DiameterAverage>6.1528559630260825E-07</DiameterAverage>
            <DiameterSD>1.5273486813224008E-07</DiameterSD>
            <Orientation>0.59084742284878877</Orientation>
         </FiberMeasurement>
      </Measurement>
      <Measurement>
         <ID>522</ID>
         <Type>F</Type>
         <ImageName>Image0001</ImageName>
         <FiberMeasurement>
            <DiameterAverage>2.07091651830891E-06</DiameterAverage>
            <DiameterSD>7.3439556155470984E-08</DiameterSD>
            <Orientation>2.7446440290166345</Orientation>
         </FiberMeasurement>
      </Measurement>
      <Measurement>
         <ID>523</ID>
         <Type>F</Type>
         <ImageName>Image0001</ImageName>
         <FiberMeasurement>
            <DiameterAverage>1.4372327416752452E-06</DiameterAverage>
            <DiameterSD>1.6797143084578976E-07</DiameterSD>
            <Orientation>0.79033569557982664</Orientation>
         </FiberMeasurement>
      </Measurement>
      <Measurement>
         <ID>524</ID>
         <Type>F</Type>
         <ImageName>Image0001</ImageName>
         <FiberMeasurement>
            <DiameterAverage>2.4193599247588132E-06</DiameterAverage>
            <DiameterSD>1.5336656667630796E-07</DiameterSD>
            <Orientation>1.3133810823876573</Orientation>
         </FiberMeasurement>
      </Measurement>
      <Measurement>
         <ID>525</ID>
         <Type>F</Type>
         <ImageName>Image0001</ImageName>
         <FiberMeasurement>
            <DiameterAverage>1.6078871224920361E-06</DiameterAverage>
            <DiameterSD>3.5476855641506292E-07</DiameterSD>
            <Orientation>1.0381355619443105</Orientation>
         </FiberMeasurement>
      </Measurement>
      <Measurement>
         <ID>526</ID>
         <Type>F</Type>
         <ImageName>Image0001</ImageName>
         <FiberMeasurement>
            <DiameterAverage>2.8424528736380093E-06</DiameterAverage>
            <DiameterSD>1.7186860188374809E-07</DiameterSD>
            <Orientation>1.4344135082454275</Orientation>
         </FiberMeasurement>
      </Measurement>
      <Measurement>
         <ID>527</ID>
         <Type>F</Type>
         <ImageName>Image0001</ImageName>
         <FiberMeasurement>
            <DiameterAverage>1.5875061816319003E-06</DiameterAverage>
            <DiameterSD>7.8417829245730488E-08</DiameterSD>
            <Orientation>0.34314335207263619</Orientation>
         </FiberMeasurement>
      </Measurement>
      <Measurement>
         <ID>528</ID>
         <Type>F</Type>
         <ImageName>Image0001</ImageName>
         <FiberMeasurement>
            <DiameterAverage>1.5561788023579407E-06</DiameterAverage>
            <DiameterSD>3.8782624471803992E-07</DiameterSD>
            <Orientation>1.0378333507547757</Orientation>
         </FiberMeasurement>
      </Measurement>
      <Measurement>
         <ID>529</ID>
         <Type>F</Type>
         <ImageName>Image0001</ImageName>
         <FiberMeasurement>
            <DiameterAverage>1.4844295047104853E-06</DiameterAverage>
            <DiameterSD>7.6270109732216512E-08</DiameterSD>
            <Orientation>2.722025887205195</Orientation>
         </FiberMeasurement>
      </Measurement>
      <Measurement>
         <ID>530</ID>
         <Type>F</Type>
         <ImageName>Image0001</ImageName>
         <FiberMeasurement>
            <DiameterAverage>1.3169638156649704E-06</DiameterAverage>
            <DiameterSD>2.2860459026098003E-07</DiameterSD>
            <Orientation>2.0251002295952976</Orientation>
         </FiberMeasurement>
      </Measurement>
      <Measurement>
         <ID>531</ID>
         <Type>F</Type>
         <ImageName>Image0001</ImageName>
         <FiberMeasurement>
            <DiameterAverage>1.3962118854556672E-06</DiameterAverage>
            <DiameterSD>4.0878748344769733E-07</DiameterSD>
            <Orientation>0.60250947588373716</Orientation>
         </FiberMeasurement>
      </Measurement>
      <Measurement>
         <ID>532</ID>
         <Type>F</Type>
         <ImageName>Image0001</ImageName>
         <FiberMeasurement>
            <DiameterAverage>1.3484906595477146E-06</DiameterAverage>
            <DiameterSD>2.1632922645267617E-07</DiameterSD>
            <Orientation>1.2646329177583235</Orientation>
         </FiberMeasurement>
      </Measurement>
      <Measurement>
         <ID>533</ID>
         <Type>F</Type>
         <ImageName>Image0001</ImageName>
         <FiberMeasurement>
            <DiameterAverage>2.7427664996050407E-06</DiameterAverage>
            <DiameterSD>3.5926282990880854E-07</DiameterSD>
            <Orientation>0.11110352638829908</Orientation>
         </FiberMeasurement>
      </Measurement>
      <Measurement>
         <ID>534</ID>
         <Type>F</Type>
         <ImageName>Image0001</ImageName>
         <FiberMeasurement>
            <DiameterAverage>5.0191748995057545E-07</DiameterAverage>
            <DiameterSD>4.9408962214760135E-09</DiameterSD>
            <Orientation>0.23431776792422709</Orientation>
         </FiberMeasurement>
      </Measurement>
      <Measurement>
         <ID>535</ID>
         <Type>F</Type>
         <ImageName>Image0001</ImageName>
         <FiberMeasurement>
            <DiameterAverage>1.6043454187206733E-06</DiameterAverage>
            <DiameterSD>5.3085363249050009E-08</DiameterSD>
            <Orientation>1.3919633268153382</Orientation>
         </FiberMeasurement>
      </Measurement>
      <Measurement>
         <ID>536</ID>
         <Type>F</Type>
         <ImageName>Image0001</ImageName>
         <FiberMeasurement>
            <DiameterAverage>9.2385532779654651E-07</DiameterAverage>
            <DiameterSD>1.742376691966997E-07</DiameterSD>
            <Orientation>2.0012551666802461</Orientation>
         </FiberMeasurement>
      </Measurement>
      <Measurement>
         <ID>537</ID>
         <Type>F</Type>
         <ImageName>Image0001</ImageName>
         <FiberMeasurement>
            <DiameterAverage>1.4881797501277345E-06</DiameterAverage>
            <DiameterSD>1.0756289879801213E-07</DiameterSD>
            <Orientation>2.7937843518447112</Orientation>
         </FiberMeasurement>
      </Measurement>
      <Measurement>
         <ID>538</ID>
         <Type>F</Type>
         <ImageName>Image0001</ImageName>
         <FiberMeasurement>
            <DiameterAverage>2.406697537186632E-07</DiameterAverage>
            <DiameterSD>1.2734705086953632E-07</DiameterSD>
            <Orientation>1.5959790870265376</Orientation>
         </FiberMeasurement>
      </Measurement>
      <Measurement>
         <ID>539</ID>
         <Type>F</Type>
         <ImageName>Image0001</ImageName>
         <FiberMeasurement>
            <DiameterAverage>1.3822808926170959E-06</DiameterAverage>
            <DiameterSD>4.3210523202511422E-08</DiameterSD>
            <Orientation>2.9199908997188961</Orientation>
         </FiberMeasurement>
      </Measurement>
      <Measurement>
         <ID>540</ID>
         <Type>F</Type>
         <ImageName>Image0001</ImageName>
         <FiberMeasurement>
            <DiameterAverage>4.4734219401949631E-07</DiameterAverage>
            <DiameterSD>1.8903931470202954E-07</DiameterSD>
            <Orientation>2.1480850798307363</Orientation>
         </FiberMeasurement>
      </Measurement>
      <Measurement>
         <ID>541</ID>
         <Type>F</Type>
         <ImageName>Image0001</ImageName>
         <FiberMeasurement>
            <DiameterAverage>6.7009374529171488E-07</DiameterAverage>
            <DiameterSD>7.1228225529242679E-08</DiameterSD>
            <Orientation>0.55632969153175993</Orientation>
         </FiberMeasurement>
      </Measurement>
      <Measurement>
         <ID>542</ID>
         <Type>F</Type>
         <ImageName>Image0001</ImageName>
         <FiberMeasurement>
            <DiameterAverage>1.4502755040937985E-06</DiameterAverage>
            <DiameterSD>2.6682101215565545E-07</DiameterSD>
            <Orientation>1.0705409272750834</Orientation>
         </FiberMeasurement>
      </Measurement>
      <Measurement>
         <ID>543</ID>
         <Type>F</Type>
         <ImageName>Image0001</ImageName>
         <FiberMeasurement>
            <DiameterAverage>1.715133354019563E-06</DiameterAverage>
            <DiameterSD>1.2382011477234865E-07</DiameterSD>
            <Orientation>2.1436443864790742</Orientation>
         </FiberMeasurement>
      </Measurement>
      <Measurement>
         <ID>544</ID>
         <Type>F</Type>
         <ImageName>Image0001</ImageName>
         <FiberMeasurement>
            <DiameterAverage>1.0046737816664271E-06</DiameterAverage>
            <DiameterSD>4.4354048383667788E-07</DiameterSD>
            <Orientation>0.36873746643217425</Orientation>
         </FiberMeasurement>
      </Measurement>
      <Measurement>
         <ID>545</ID>
         <Type>F</Type>
         <ImageName>Image0001</ImageName>
         <FiberMeasurement>
            <DiameterAverage>1.0731568805872327E-06</DiameterAverage>
            <DiameterSD>1.8845912725346457E-07</DiameterSD>
            <Orientation>1.0774491096151748</Orientation>
         </FiberMeasurement>
      </Measurement>
      <Measurement>
         <ID>546</ID>
         <Type>F</Type>
         <ImageName>Image0001</ImageName>
         <FiberMeasurement>
            <DiameterAverage>1.5813256709403325E-06</DiameterAverage>
            <DiameterSD>2.9046203354514965E-07</DiameterSD>
            <Orientation>0.89191743891453157</Orientation>
         </FiberMeasurement>
      </Measurement>
      <Measurement>
         <ID>547</ID>
         <Type>F</Type>
         <ImageName>Image0001</ImageName>
         <FiberMeasurement>
            <DiameterAverage>1.176585112145431E-06</DiameterAverage>
            <DiameterSD>5.5647355345334134E-08</DiameterSD>
            <Orientation>1.5211574984454428</Orientation>
         </FiberMeasurement>
      </Measurement>
      <Measurement>
         <ID>548</ID>
         <Type>F</Type>
         <ImageName>Image0001</ImageName>
         <FiberMeasurement>
            <DiameterAverage>2.3762906701783193E-06</DiameterAverage>
            <DiameterSD>9.2431168430761454E-07</DiameterSD>
            <Orientation>2.5219585447338586</Orientation>
         </FiberMeasurement>
      </Measurement>
      <Measurement>
         <ID>549</ID>
         <Type>F</Type>
         <ImageName>Image0001</ImageName>
         <FiberMeasurement>
            <DiameterAverage>1.6613255420255567E-06</DiameterAverage>
            <DiameterSD>2.1950843291422928E-07</DiameterSD>
            <Orientation>3.1078143699912562</Orientation>
         </FiberMeasurement>
      </Measurement>
      <Measurement>
         <ID>550</ID>
         <Type>F</Type>
         <ImageName>Image0001</ImageName>
         <FiberMeasurement>
            <DiameterAverage>8.4115338678361822E-07</DiameterAverage>
            <DiameterSD>4.3935512134548286E-08</DiameterSD>
            <Orientation>0.20816572611662285</Orientation>
         </FiberMeasurement>
      </Measurement>
      <Measurement>
         <ID>551</ID>
         <Type>F</Type>
         <ImageName>Image0001</ImageName>
         <FiberMeasurement>
            <DiameterAverage>1.112890301654827E-06</DiameterAverage>
            <DiameterSD>7.8375098711036391E-08</DiameterSD>
            <Orientation>2.884908520264025</Orientation>
         </FiberMeasurement>
      </Measurement>
      <Measurement>
         <ID>552</ID>
         <Type>F</Type>
         <ImageName>Image0001</ImageName>
         <FiberMeasurement>
            <DiameterAverage>1.1742153315750356E-06</DiameterAverage>
            <DiameterSD>3.4481017128494195E-08</DiameterSD>
            <Orientation>1.1398439674737921</Orientation>
         </FiberMeasurement>
      </Measurement>
      <Measurement>
         <ID>553</ID>
         <Type>F</Type>
         <ImageName>Image0001</ImageName>
         <FiberMeasurement>
            <DiameterAverage>1.9814704560876382E-06</DiameterAverage>
            <DiameterSD>3.5793091600652413E-07</DiameterSD>
            <Orientation>2.819077027247697</Orientation>
         </FiberMeasurement>
      </Measurement>
      <Measurement>
         <ID>554</ID>
         <Type>F</Type>
         <ImageName>Image0001</ImageName>
         <FiberMeasurement>
            <DiameterAverage>2.0463494790883551E-06</DiameterAverage>
            <DiameterSD>4.2885151498390354E-07</DiameterSD>
            <Orientation>2.7359165758185604</Orientation>
         </FiberMeasurement>
      </Measurement>
      <Measurement>
         <ID>555</ID>
         <Type>F</Type>
         <ImageName>Image0001</ImageName>
         <FiberMeasurement>
            <DiameterAverage>2.1672361027380504E-06</DiameterAverage>
            <DiameterSD>3.3864061130530759E-07</DiameterSD>
            <Orientation>2.8783648028620292</Orientation>
         </FiberMeasurement>
      </Measurement>
      <Measurement>
         <ID>556</ID>
         <Type>F</Type>
         <ImageName>Image0001</ImageName>
         <FiberMeasurement>
            <DiameterAverage>2.6547507580313418E-06</DiameterAverage>
            <DiameterSD>2.0465766449884457E-07</DiameterSD>
            <Orientation>1.6296926018646836</Orientation>
         </FiberMeasurement>
      </Measurement>
      <Measurement>
         <ID>557</ID>
         <Type>F</Type>
         <ImageName>Image0001</ImageName>
         <FiberMeasurement>
            <DiameterAverage>8.9277395133902907E-07</DiameterAverage>
            <DiameterSD>3.8402207821570368E-08</DiameterSD>
            <Orientation>0.96074190746650079</Orientation>
         </FiberMeasurement>
      </Measurement>
      <Measurement>
         <ID>558</ID>
         <Type>F</Type>
         <ImageName>Image0001</ImageName>
         <FiberMeasurement>
            <DiameterAverage>1.4586906842353223E-06</DiameterAverage>
            <DiameterSD>2.7088362825361176E-07</DiameterSD>
            <Orientation>1.2120633493956439</Orientation>
         </FiberMeasurement>
      </Measurement>
      <Measurement>
         <ID>559</ID>
         <Type>F</Type>
         <ImageName>Image0001</ImageName>
         <FiberMeasurement>
            <DiameterAverage>4.6627399249538979E-07</DiameterAverage>
            <DiameterSD>1.7272632237000314E-07</DiameterSD>
            <Orientation>2.3735614571704149</Orientation>
         </FiberMeasurement>
      </Measurement>
      <Measurement>
         <ID>561</ID>
         <Type>F</Type>
         <ImageName>Image0001</ImageName>
         <FiberMeasurement>
            <DiameterAverage>1.0299678968467844E-06</DiameterAverage>
            <DiameterSD>9.3705651413709324E-08</DiameterSD>
            <Orientation>3.0379642277305319</Orientation>
         </FiberMeasurement>
      </Measurement>
      <Measurement>
         <ID>562</ID>
         <Type>F</Type>
         <ImageName>Image0001</ImageName>
         <FiberMeasurement>
            <DiameterAverage>7.0179969214409793E-07</DiameterAverage>
            <DiameterSD>2.2380856471296497E-07</DiameterSD>
            <Orientation>2.5744609516586543</Orientation>
         </FiberMeasurement>
      </Measurement>
      <Measurement>
         <ID>563</ID>
         <Type>F</Type>
         <ImageName>Image0001</ImageName>
         <FiberMeasurement>
            <DiameterAverage>2.0778089102587874E-06</DiameterAverage>
            <DiameterSD>2.9941513109637015E-07</DiameterSD>
            <Orientation>2.3629704017500539</Orientation>
         </FiberMeasurement>
      </Measurement>
      <Measurement>
         <ID>564</ID>
         <Type>F</Type>
         <ImageName>Image0001</ImageName>
         <FiberMeasurement>
            <DiameterAverage>2.610897338115557E-06</DiameterAverage>
            <DiameterSD>6.9831635027208611E-07</DiameterSD>
            <Orientation>2.21177529750527</Orientation>
         </FiberMeasurement>
      </Measurement>
      <Measurement>
         <ID>565</ID>
         <Type>F</Type>
         <ImageName>Image0001</ImageName>
         <FiberMeasurement>
            <DiameterAverage>1.6208959593239671E-06</DiameterAverage>
            <DiameterSD>2.4459836520750592E-07</DiameterSD>
            <Orientation>1.9664045166398443</Orientation>
         </FiberMeasurement>
      </Measurement>
      <Measurement>
         <ID>566</ID>
         <Type>F</Type>
         <ImageName>Image0001</ImageName>
         <FiberMeasurement>
            <DiameterAverage>6.3817640751757192E-07</DiameterAverage>
            <DiameterSD>8.3802526027891618E-08</DiameterSD>
            <Orientation>1.4525301578607408</Orientation>
         </FiberMeasurement>
      </Measurement>
      <Measurement>
         <ID>567</ID>
         <Type>F</Type>
         <ImageName>Image0001</ImageName>
         <FiberMeasurement>
            <DiameterAverage>2.4745102416495633E-06</DiameterAverage>
            <DiameterSD>9.69041165486978E-08</DiameterSD>
            <Orientation>1.67074944525675</Orientation>
         </FiberMeasurement>
      </Measurement>
      <Measurement>
         <ID>568</ID>
         <Type>F</Type>
         <ImageName>Image0001</ImageName>
         <FiberMeasurement>
            <DiameterAverage>1.285235210720266E-06</DiameterAverage>
            <DiameterSD>7.7278899244152579E-08</DiameterSD>
            <Orientation>1.3082774368193046</Orientation>
         </FiberMeasurement>
      </Measurement>
      <Measurement>
         <ID>569</ID>
         <Type>F</Type>
         <ImageName>Image0001</ImageName>
         <FiberMeasurement>
            <DiameterAverage>6.4390304916078637E-07</DiameterAverage>
            <DiameterSD>1.8722548615147869E-07</DiameterSD>
            <Orientation>1.1583293760509039</Orientation>
         </FiberMeasurement>
      </Measurement>
      <Measurement>
         <ID>571</ID>
         <Type>F</Type>
         <ImageName>Image0001</ImageName>
         <FiberMeasurement>
            <DiameterAverage>2.0111795756720965E-06</DiameterAverage>
            <DiameterSD>3.0815860103485962E-07</DiameterSD>
            <Orientation>1.1835411567322647</Orientation>
         </FiberMeasurement>
      </Measurement>
      <Measurement>
         <ID>572</ID>
         <Type>F</Type>
         <ImageName>Image0001</ImageName>
         <FiberMeasurement>
            <DiameterAverage>1.3283947599667149E-06</DiameterAverage>
            <DiameterSD>2.121963528324043E-07</DiameterSD>
            <Orientation>1.1073043140854018</Orientation>
         </FiberMeasurement>
      </Measurement>
      <Measurement>
         <ID>573</ID>
         <Type>F</Type>
         <ImageName>Image0001</ImageName>
         <FiberMeasurement>
            <DiameterAverage>3.1318073551090558E-06</DiameterAverage>
            <DiameterSD>1.2710399707829512E-06</DiameterSD>
            <Orientation>2.4824528934278964</Orientation>
         </FiberMeasurement>
      </Measurement>
      <Measurement>
         <ID>575</ID>
         <Type>F</Type>
         <ImageName>Image0001</ImageName>
         <FiberMeasurement>
            <DiameterAverage>1.4829047625279594E-06</DiameterAverage>
            <DiameterSD>5.1025705670692309E-07</DiameterSD>
            <Orientation>2.1881757109170525</Orientation>
         </FiberMeasurement>
      </Measurement>
      <Measurement>
         <ID>576</ID>
         <Type>F</Type>
         <ImageName>Image0001</ImageName>
         <FiberMeasurement>
            <DiameterAverage>2.1983707101723871E-06</DiameterAverage>
            <DiameterSD>3.0335973491499318E-07</DiameterSD>
            <Orientation>3.0897187756398212</Orientation>
         </FiberMeasurement>
      </Measurement>
      <Measurement>
         <ID>577</ID>
         <Type>F</Type>
         <ImageName>Image0001</ImageName>
         <FiberMeasurement>
            <DiameterAverage>1.1811677721145248E-06</DiameterAverage>
            <DiameterSD>6.1970836096526267E-08</DiameterSD>
            <Orientation>0.821778200288352</Orientation>
         </FiberMeasurement>
      </Measurement>
      <Measurement>
         <ID>578</ID>
         <Type>F</Type>
         <ImageName>Image0001</ImageName>
         <FiberMeasurement>
            <DiameterAverage>1.634410103892701E-06</DiameterAverage>
            <DiameterSD>3.608233301670119E-07</DiameterSD>
            <Orientation>1.4673184723093893</Orientation>
         </FiberMeasurement>
      </Measurement>
      <Measurement>
         <ID>579</ID>
         <Type>F</Type>
         <ImageName>Image0001</ImageName>
         <FiberMeasurement>
            <DiameterAverage>1.0583435874707218E-06</DiameterAverage>
            <DiameterSD>8.209573996050732E-08</DiameterSD>
            <Orientation>1.6590478049942092</Orientation>
         </FiberMeasurement>
      </Measurement>
      <Measurement>
         <ID>580</ID>
         <Type>F</Type>
         <ImageName>Image0001</ImageName>
         <FiberMeasurement>
            <DiameterAverage>1.2109235706146838E-06</DiameterAverage>
            <DiameterSD>1.0138476388295833E-07</DiameterSD>
            <Orientation>2.6475566171075986</Orientation>
         </FiberMeasurement>
      </Measurement>
      <Measurement>
         <ID>581</ID>
         <Type>F</Type>
         <ImageName>Image0001</ImageName>
         <FiberMeasurement>
            <DiameterAverage>1.7000620474850849E-06</DiameterAverage>
            <DiameterSD>2.9763022254015943E-07</DiameterSD>
            <Orientation>2.2533328521261242</Orientation>
         </FiberMeasurement>
      </Measurement>
      <Measurement>
         <ID>582</ID>
         <Type>F</Type>
         <ImageName>Image0001</ImageName>
         <FiberMeasurement>
            <DiameterAverage>1.2287921044374605E-06</DiameterAverage>
            <DiameterSD>2.0108844628190356E-07</DiameterSD>
            <Orientation>1.0076078478161257</Orientation>
         </FiberMeasurement>
      </Measurement>
      <Measurement>
         <ID>583</ID>
         <Type>F</Type>
         <ImageName>Image0001</ImageName>
         <FiberMeasurement>
            <DiameterAverage>2.0665536844032482E-06</DiameterAverage>
            <DiameterSD>2.2121131475849512E-07</DiameterSD>
            <Orientation>1.058019986018216</Orientation>
         </FiberMeasurement>
      </Measurement>
      <Measurement>
         <ID>584</ID>
         <Type>F</Type>
         <ImageName>Image0001</ImageName>
         <FiberMeasurement>
            <DiameterAverage>1.1307900840099436E-06</DiameterAverage>
            <DiameterSD>4.6143806101254223E-08</DiameterSD>
            <Orientation>1.2425643430994575</Orientation>
         </FiberMeasurement>
      </Measurement>
      <Measurement>
         <ID>585</ID>
         <Type>F</Type>
         <ImageName>Image0001</ImageName>
         <FiberMeasurement>
            <DiameterAverage>2.2124801461311831E-06</DiameterAverage>
            <DiameterSD>2.3713881699415289E-07</DiameterSD>
            <Orientation>1.065744677503111</Orientation>
         </FiberMeasurement>
      </Measurement>
      <Measurement>
         <ID>586</ID>
         <Type>F</Type>
         <ImageName>Image0001</ImageName>
         <FiberMeasurement>
            <DiameterAverage>2.1436472187002049E-06</DiameterAverage>
            <DiameterSD>2.5859993623874839E-07</DiameterSD>
            <Orientation>2.6932069984151652</Orientation>
         </FiberMeasurement>
      </Measurement>
      <Measurement>
         <ID>587</ID>
         <Type>F</Type>
         <ImageName>Image0001</ImageName>
         <FiberMeasurement>
            <DiameterAverage>2.0510684869393904E-06</DiameterAverage>
            <DiameterSD>2.1852416617035114E-07</DiameterSD>
            <Orientation>3.038077302741482</Orientation>
         </FiberMeasurement>
      </Measurement>
      <Measurement>
         <ID>588</ID>
         <Type>F</Type>
         <ImageName>Image0001</ImageName>
         <FiberMeasurement>
            <DiameterAverage>1.1854322692897922E-06</DiameterAverage>
            <DiameterSD>4.5675820265238078E-08</DiameterSD>
            <Orientation>0.46602802072129074</Orientation>
         </FiberMeasurement>
      </Measurement>
      <Measurement>
         <ID>589</ID>
         <Type>F</Type>
         <ImageName>Image0001</ImageName>
         <FiberMeasurement>
            <DiameterAverage>9.1829909749208524E-07</DiameterAverage>
            <DiameterSD>1.6029008758453157E-07</DiameterSD>
            <Orientation>2.4185412985514025</Orientation>
         </FiberMeasurement>
      </Measurement>
      <Measurement>
         <ID>590</ID>
         <Type>F</Type>
         <ImageName>Image0001</ImageName>
         <FiberMeasurement>
            <DiameterAverage>7.3666783116423668E-07</DiameterAverage>
            <DiameterSD>4.8043722455384296E-08</DiameterSD>
            <Orientation>1.6317397561823419</Orientation>
         </FiberMeasurement>
      </Measurement>
      <Measurement>
         <ID>591</ID>
         <Type>F</Type>
         <ImageName>Image0001</ImageName>
         <FiberMeasurement>
            <DiameterAverage>1.5719400119194957E-06</DiameterAverage>
            <DiameterSD>8.223012502799954E-08</DiameterSD>
            <Orientation>2.2435015358305064</Orientation>
         </FiberMeasurement>
      </Measurement>
      <Measurement>
         <ID>592</ID>
         <Type>F</Type>
         <ImageName>Image0001</ImageName>
         <FiberMeasurement>
            <DiameterAverage>9.5268596127255234E-07</DiameterAverage>
            <DiameterSD>2.2807079357804117E-07</DiameterSD>
            <Orientation>1.0991765126044817</Orientation>
         </FiberMeasurement>
      </Measurement>
      <Measurement>
         <ID>593</ID>
         <Type>F</Type>
         <ImageName>Image0001</ImageName>
         <FiberMeasurement>
            <DiameterAverage>1.3461530876693615E-06</DiameterAverage>
            <DiameterSD>1.9482388829594798E-07</DiameterSD>
            <Orientation>2.01870180071929</Orientation>
         </FiberMeasurement>
      </Measurement>
      <Measurement>
         <ID>594</ID>
         <Type>F</Type>
         <ImageName>Image0001</ImageName>
         <FiberMeasurement>
            <DiameterAverage>2.48639363144634E-06</DiameterAverage>
            <DiameterSD>5.5551654102158186E-07</DiameterSD>
            <Orientation>2.9762750604993808</Orientation>
         </FiberMeasurement>
      </Measurement>
      <Measurement>
         <ID>595</ID>
         <Type>F</Type>
         <ImageName>Image0001</ImageName>
         <FiberMeasurement>
            <DiameterAverage>1.6524594435591368E-06</DiameterAverage>
            <DiameterSD>2.3512526283286688E-07</DiameterSD>
            <Orientation>0.72692018242561485</Orientation>
         </FiberMeasurement>
      </Measurement>
      <Measurement>
         <ID>596</ID>
         <Type>F</Type>
         <ImageName>Image0001</ImageName>
         <FiberMeasurement>
            <DiameterAverage>2.22392621942846E-06</DiameterAverage>
            <DiameterSD>3.9894414816882553E-07</DiameterSD>
            <Orientation>1.8908152324744387</Orientation>
         </FiberMeasurement>
      </Measurement>
      <Measurement>
         <ID>598</ID>
         <Type>F</Type>
         <ImageName>Image0001</ImageName>
         <FiberMeasurement>
            <DiameterAverage>2.2672343243067188E-06</DiameterAverage>
            <DiameterSD>6.5873083331540222E-07</DiameterSD>
            <Orientation>1.0697166770811846</Orientation>
         </FiberMeasurement>
      </Measurement>
      <Measurement>
         <ID>599</ID>
         <Type>F</Type>
         <ImageName>Image0001</ImageName>
         <FiberMeasurement>
            <DiameterAverage>1.9286055211425756E-06</DiameterAverage>
            <DiameterSD>5.0238577660734689E-07</DiameterSD>
            <Orientation>2.098249817631137</Orientation>
         </FiberMeasurement>
      </Measurement>
      <Measurement>
         <ID>600</ID>
         <Type>F</Type>
         <ImageName>Image0001</ImageName>
         <FiberMeasurement>
            <DiameterAverage>1.1571534585493507E-06</DiameterAverage>
            <DiameterSD>3.6458847141028263E-08</DiameterSD>
            <Orientation>1.3871322102527131</Orientation>
         </FiberMeasurement>
      </Measurement>
      <Measurement>
         <ID>601</ID>
         <Type>F</Type>
         <ImageName>Image0001</ImageName>
         <FiberMeasurement>
            <DiameterAverage>7.7171910148350652E-07</DiameterAverage>
            <DiameterSD>5.6783252710088863E-08</DiameterSD>
            <Orientation>3.0377190299715724</Orientation>
         </FiberMeasurement>
      </Measurement>
      <Measurement>
         <ID>602</ID>
         <Type>F</Type>
         <ImageName>Image0001</ImageName>
         <FiberMeasurement>
            <DiameterAverage>8.9341550929942586E-07</DiameterAverage>
            <DiameterSD>5.3523714858411357E-08</DiameterSD>
            <Orientation>0.96685575936155588</Orientation>
         </FiberMeasurement>
      </Measurement>
      <Measurement>
         <ID>603</ID>
         <Type>F</Type>
         <ImageName>Image0001</ImageName>
         <FiberMeasurement>
            <DiameterAverage>1.7854054345666001E-06</DiameterAverage>
            <DiameterSD>1.956320169987002E-07</DiameterSD>
            <Orientation>0.12968721070893538</Orientation>
         </FiberMeasurement>
      </Measurement>
      <Measurement>
         <ID>604</ID>
         <Type>F</Type>
         <ImageName>Image0001</ImageName>
         <FiberMeasurement>
            <DiameterAverage>1.6716296353233758E-06</DiameterAverage>
            <DiameterSD>2.3791128718140021E-07</DiameterSD>
            <Orientation>2.3491165692313292</Orientation>
         </FiberMeasurement>
      </Measurement>
      <Measurement>
         <ID>605</ID>
         <Type>F</Type>
         <ImageName>Image0001</ImageName>
         <FiberMeasurement>
            <DiameterAverage>1.0071580396563025E-06</DiameterAverage>
            <DiameterSD>4.6053749628985842E-07</DiameterSD>
            <Orientation>2.4755609094826769</Orientation>
         </FiberMeasurement>
      </Measurement>
      <Measurement>
         <ID>606</ID>
         <Type>F</Type>
         <ImageName>Image0001</ImageName>
         <FiberMeasurement>
            <DiameterAverage>1.412254833728925E-06</DiameterAverage>
            <DiameterSD>1.1489391043270301E-07</DiameterSD>
            <Orientation>2.3424822794497855</Orientation>
         </FiberMeasurement>
      </Measurement>
      <Measurement>
         <ID>608</ID>
         <Type>F</Type>
         <ImageName>Image0001</ImageName>
         <FiberMeasurement>
            <DiameterAverage>2.2434160170765552E-06</DiameterAverage>
            <DiameterSD>1.9124504296583671E-07</DiameterSD>
            <Orientation>0.99720828316007815</Orientation>
         </FiberMeasurement>
      </Measurement>
      <Measurement>
         <ID>609</ID>
         <Type>F</Type>
         <ImageName>Image0001</ImageName>
         <FiberMeasurement>
            <DiameterAverage>2.5441816037728557E-06</DiameterAverage>
            <DiameterSD>3.366913993548819E-07</DiameterSD>
            <Orientation>1.0165498572824965</Orientation>
         </FiberMeasurement>
      </Measurement>
      <Measurement>
         <ID>610</ID>
         <Type>F</Type>
         <ImageName>Image0001</ImageName>
         <FiberMeasurement>
            <DiameterAverage>1.1134285833434787E-06</DiameterAverage>
            <DiameterSD>1.3145682880446149E-07</DiameterSD>
            <Orientation>3.0231039516910148</Orientation>
         </FiberMeasurement>
      </Measurement>
      <Measurement>
         <ID>611</ID>
         <Type>F</Type>
         <ImageName>Image0001</ImageName>
         <FiberMeasurement>
            <DiameterAverage>2.2043774299658215E-06</DiameterAverage>
            <DiameterSD>3.1295240004825063E-07</DiameterSD>
            <Orientation>2.375499018741031</Orientation>
         </FiberMeasurement>
      </Measurement>
      <Measurement>
         <ID>612</ID>
         <Type>F</Type>
         <ImageName>Image0001</ImageName>
         <FiberMeasurement>
            <DiameterAverage>1.1428368488387925E-06</DiameterAverage>
            <DiameterSD>3.24979917843467E-08</DiameterSD>
            <Orientation>2.6613570267481546</Orientation>
         </FiberMeasurement>
      </Measurement>
      <Measurement>
         <ID>613</ID>
         <Type>F</Type>
         <ImageName>Image0001</ImageName>
         <FiberMeasurement>
            <DiameterAverage>1.3399789011071449E-06</DiameterAverage>
            <DiameterSD>8.0771120896164361E-07</DiameterSD>
            <Orientation>0.72850217242886728</Orientation>
         </FiberMeasurement>
      </Measurement>
      <Measurement>
         <ID>614</ID>
         <Type>F</Type>
         <ImageName>Image0001</ImageName>
         <FiberMeasurement>
            <DiameterAverage>1.2923773332146756E-06</DiameterAverage>
            <DiameterSD>2.2715402864978886E-08</DiameterSD>
            <Orientation>2.3765685986335856</Orientation>
         </FiberMeasurement>
      </Measurement>
      <Measurement>
         <ID>615</ID>
         <Type>F</Type>
         <ImageName>Image0001</ImageName>
         <FiberMeasurement>
            <DiameterAverage>1.7789138004144758E-06</DiameterAverage>
            <DiameterSD>1.4751107712213693E-07</DiameterSD>
            <Orientation>2.064359891018098</Orientation>
         </FiberMeasurement>
      </Measurement>
      <Measurement>
         <ID>616</ID>
         <Type>F</Type>
         <ImageName>Image0001</ImageName>
         <FiberMeasurement>
            <DiameterAverage>4.1748544241171635E-07</DiameterAverage>
            <DiameterSD>2.1609125633070763E-09</DiameterSD>
            <Orientation>0.0053266638705599563</Orientation>
         </FiberMeasurement>
      </Measurement>
      <Measurement>
         <ID>617</ID>
         <Type>F</Type>
         <ImageName>Image0001</ImageName>
         <FiberMeasurement>
            <DiameterAverage>1.369815328463155E-06</DiameterAverage>
            <DiameterSD>2.0217087433087964E-07</DiameterSD>
            <Orientation>0.697928400418388</Orientation>
         </FiberMeasurement>
      </Measurement>
      <Measurement>
         <ID>618</ID>
         <Type>F</Type>
         <ImageName>Image0001</ImageName>
         <FiberMeasurement>
            <DiameterAverage>1.3484906595477146E-06</DiameterAverage>
            <DiameterSD>2.1632922645267617E-07</DiameterSD>
            <Orientation>1.2646329177583235</Orientation>
         </FiberMeasurement>
      </Measurement>
      <Measurement>
         <ID>620</ID>
         <Type>F</Type>
         <ImageName>Image0001</ImageName>
         <FiberMeasurement>
            <DiameterAverage>1.9173148158997492E-06</DiameterAverage>
            <DiameterSD>1.8618057969462035E-07</DiameterSD>
            <Orientation>1.2168451859277731</Orientation>
         </FiberMeasurement>
      </Measurement>
      <Measurement>
         <ID>622</ID>
         <Type>F</Type>
         <ImageName>Image0001</ImageName>
         <FiberMeasurement>
            <DiameterAverage>1.3272703395932986E-06</DiameterAverage>
            <DiameterSD>2.779856622391939E-07</DiameterSD>
            <Orientation>2.2129249886243119</Orientation>
         </FiberMeasurement>
      </Measurement>
      <Measurement>
         <ID>623</ID>
         <Type>F</Type>
         <ImageName>Image0001</ImageName>
         <FiberMeasurement>
            <DiameterAverage>1.6723754093568297E-06</DiameterAverage>
            <DiameterSD>2.3543848159518744E-07</DiameterSD>
            <Orientation>2.6040516544756596</Orientation>
         </FiberMeasurement>
      </Measurement>
      <Measurement>
         <ID>624</ID>
         <Type>F</Type>
         <ImageName>Image0001</ImageName>
         <FiberMeasurement>
            <DiameterAverage>2.0168443323796116E-06</DiameterAverage>
            <DiameterSD>5.797199552736178E-07</DiameterSD>
            <Orientation>2.1143293791216884</Orientation>
         </FiberMeasurement>
      </Measurement>
      <Measurement>
         <ID>625</ID>
         <Type>F</Type>
         <ImageName>Image0001</ImageName>
         <FiberMeasurement>
            <DiameterAverage>2.3433642378630352E-06</DiameterAverage>
            <DiameterSD>8.772782258116986E-07</DiameterSD>
            <Orientation>0.57812637830885683</Orientation>
         </FiberMeasurement>
      </Measurement>
      <Measurement>
         <ID>626</ID>
         <Type>F</Type>
         <ImageName>Image0001</ImageName>
         <FiberMeasurement>
            <DiameterAverage>5.8209626579881412E-07</DiameterAverage>
            <DiameterSD>2.0025943874882807E-07</DiameterSD>
            <Orientation>2.0907696185473359</Orientation>
         </FiberMeasurement>
      </Measurement>
      <Measurement>
         <ID>627</ID>
         <Type>F</Type>
         <ImageName>Image0001</ImageName>
         <FiberMeasurement>
            <DiameterAverage>2.0544879423205305E-06</DiameterAverage>
            <DiameterSD>6.14803098279114E-07</DiameterSD>
            <Orientation>0.19500363547287358</Orientation>
         </FiberMeasurement>
      </Measurement>
      <Measurement>
         <ID>628</ID>
         <Type>F</Type>
         <ImageName>Image0001</ImageName>
         <FiberMeasurement>
            <DiameterAverage>1.3484906595477146E-06</DiameterAverage>
            <DiameterSD>2.1632922645267617E-07</DiameterSD>
            <Orientation>1.2646329177583235</Orientation>
         </FiberMeasurement>
      </Measurement>
      <Measurement>
         <ID>629</ID>
         <Type>F</Type>
         <ImageName>Image0001</ImageName>
         <FiberMeasurement>
            <DiameterAverage>1.2592944191818789E-06</DiameterAverage>
            <DiameterSD>1.295019685286109E-07</DiameterSD>
            <Orientation>3.0188466204204651</Orientation>
         </FiberMeasurement>
      </Measurement>
      <Measurement>
         <ID>630</ID>
         <Type>F</Type>
         <ImageName>Image0001</ImageName>
         <FiberMeasurement>
            <DiameterAverage>7.2536174286798187E-07</DiameterAverage>
            <DiameterSD>2.1184946179419645E-07</DiameterSD>
            <Orientation>2.5879032277404681</Orientation>
         </FiberMeasurement>
      </Measurement>
      <Measurement>
         <ID>631</ID>
         <Type>F</Type>
         <ImageName>Image0001</ImageName>
         <FiberMeasurement>
            <DiameterAverage>1.3698518111590906E-06</DiameterAverage>
            <DiameterSD>3.5331741804989579E-07</DiameterSD>
            <Orientation>2.5027862107925678</Orientation>
         </FiberMeasurement>
      </Measurement>
      <Measurement>
         <ID>632</ID>
         <Type>F</Type>
         <ImageName>Image0001</ImageName>
         <FiberMeasurement>
            <DiameterAverage>2.6547507580313418E-06</DiameterAverage>
            <DiameterSD>2.0465766449884457E-07</DiameterSD>
            <Orientation>1.6296926018646836</Orientation>
         </FiberMeasurement>
      </Measurement>
      <Measurement>
         <ID>633</ID>
         <Type>F</Type>
         <ImageName>Image0001</ImageName>
         <FiberMeasurement>
            <DiameterAverage>1.0863794167287227E-06</DiameterAverage>
            <DiameterSD>4.2788540132246029E-08</DiameterSD>
            <Orientation>0.41480095407427015</Orientation>
         </FiberMeasurement>
      </Measurement>
      <Measurement>
         <ID>634</ID>
         <Type>F</Type>
         <ImageName>Image0001</ImageName>
         <FiberMeasurement>
            <DiameterAverage>2.3153693622515247E-06</DiameterAverage>
            <DiameterSD>4.809622695411476E-07</DiameterSD>
            <Orientation>0.9428268178624849</Orientation>
         </FiberMeasurement>
      </Measurement>
      <Measurement>
         <ID>635</ID>
         <Type>F</Type>
         <ImageName>Image0001</ImageName>
         <FiberMeasurement>
            <DiameterAverage>1.5531003676953956E-06</DiameterAverage>
            <DiameterSD>9.3013360417548884E-08</DiameterSD>
            <Orientation>0.87934445444028964</Orientation>
         </FiberMeasurement>
      </Measurement>
      <Measurement>
         <ID>636</ID>
         <Type>F</Type>
         <ImageName>Image0001</ImageName>
         <FiberMeasurement>
            <DiameterAverage>1.8142142893509664E-06</DiameterAverage>
            <DiameterSD>7.5309079141188982E-08</DiameterSD>
            <Orientation>0.91371105428626775</Orientation>
         </FiberMeasurement>
      </Measurement>
      <Measurement>
         <ID>637</ID>
         <Type>F</Type>
         <ImageName>Image0001</ImageName>
         <FiberMeasurement>
            <DiameterAverage>1.4759987890409355E-06</DiameterAverage>
            <DiameterSD>1.0348774517396426E-07</DiameterSD>
            <Orientation>2.6430700034453021</Orientation>
         </FiberMeasurement>
      </Measurement>
      <Measurement>
         <ID>638</ID>
         <Type>F</Type>
         <ImageName>Image0001</ImageName>
         <FiberMeasurement>
            <DiameterAverage>1.8581483588867308E-06</DiameterAverage>
            <DiameterSD>4.32214731962745E-07</DiameterSD>
            <Orientation>1.0093052629387258</Orientation>
         </FiberMeasurement>
      </Measurement>
      <Measurement>
         <ID>639</ID>
         <Type>F</Type>
         <ImageName>Image0001</ImageName>
         <FiberMeasurement>
            <DiameterAverage>6.8636717919899076E-07</DiameterAverage>
            <DiameterSD>7.8478163044793278E-08</DiameterSD>
            <Orientation>2.6551106865602869</Orientation>
         </FiberMeasurement>
      </Measurement>
      <Measurement>
         <ID>640</ID>
         <Type>F</Type>
         <ImageName>Image0001</ImageName>
         <FiberMeasurement>
            <DiameterAverage>2.4109459405213321E-06</DiameterAverage>
            <DiameterSD>4.3950169677274646E-07</DiameterSD>
            <Orientation>1.2435956960505112</Orientation>
         </FiberMeasurement>
      </Measurement>
      <Measurement>
         <ID>641</ID>
         <Type>F</Type>
         <ImageName>Image0001</ImageName>
         <FiberMeasurement>
            <DiameterAverage>5.6278774361146646E-07</DiameterAverage>
            <DiameterSD>9.6151662672722531E-08</DiameterSD>
            <Orientation>0.22257604933961411</Orientation>
         </FiberMeasurement>
      </Measurement>
      <Measurement>
         <ID>642</ID>
         <Type>F</Type>
         <ImageName>Image0001</ImageName>
         <FiberMeasurement>
            <DiameterAverage>1.9410001790144555E-06</DiameterAverage>
            <DiameterSD>6.12163244291343E-07</DiameterSD>
            <Orientation>1.0044373157308741</Orientation>
         </FiberMeasurement>
      </Measurement>
      <Measurement>
         <ID>644</ID>
         <Type>F</Type>
         <ImageName>Image0001</ImageName>
         <FiberMeasurement>
            <DiameterAverage>1.0861999034525338E-06</DiameterAverage>
            <DiameterSD>2.438924149766704E-07</DiameterSD>
            <Orientation>1.52980532023848</Orientation>
         </FiberMeasurement>
      </Measurement>
      <Measurement>
         <ID>645</ID>
         <Type>F</Type>
         <ImageName>Image0001</ImageName>
         <FiberMeasurement>
            <DiameterAverage>2.7939501707149019E-06</DiameterAverage>
            <DiameterSD>3.5966537803071369E-07</DiameterSD>
            <Orientation>1.9668685488686013</Orientation>
         </FiberMeasurement>
      </Measurement>
      <Measurement>
         <ID>646</ID>
         <Type>F</Type>
         <ImageName>Image0001</ImageName>
         <FiberMeasurement>
            <DiameterAverage>1.5721286548173694E-06</DiameterAverage>
            <DiameterSD>2.007649836330913E-07</DiameterSD>
            <Orientation>2.3649065152812763</Orientation>
         </FiberMeasurement>
      </Measurement>
      <Measurement>
         <ID>647</ID>
         <Type>F</Type>
         <ImageName>Image0001</ImageName>
         <FiberMeasurement>
            <DiameterAverage>1.6824870520376519E-06</DiameterAverage>
            <DiameterSD>2.5173385858579519E-07</DiameterSD>
            <Orientation>2.3567630063511444</Orientation>
         </FiberMeasurement>
      </Measurement>
      <Measurement>
         <ID>648</ID>
         <Type>F</Type>
         <ImageName>Image0001</ImageName>
         <FiberMeasurement>
            <DiameterAverage>1.6723754093568297E-06</DiameterAverage>
            <DiameterSD>2.3543848159518744E-07</DiameterSD>
            <Orientation>2.6040516544756596</Orientation>
         </FiberMeasurement>
      </Measurement>
      <Measurement>
         <ID>649</ID>
         <Type>F</Type>
         <ImageName>Image0001</ImageName>
         <FiberMeasurement>
            <DiameterAverage>1.041578634728505E-06</DiameterAverage>
            <DiameterSD>1.5355227976342241E-07</DiameterSD>
            <Orientation>2.2873410611140086</Orientation>
         </FiberMeasurement>
      </Measurement>
      <Measurement>
         <ID>650</ID>
         <Type>F</Type>
         <ImageName>Image0001</ImageName>
         <FiberMeasurement>
            <DiameterAverage>4.0818178181743332E-07</DiameterAverage>
            <DiameterSD>2.9627111856136596E-08</DiameterSD>
            <Orientation>1.4491836885163183</Orientation>
         </FiberMeasurement>
      </Measurement>
      <Measurement>
         <ID>651</ID>
         <Type>F</Type>
         <ImageName>Image0001</ImageName>
         <FiberMeasurement>
            <DiameterAverage>2.5353807001170165E-06</DiameterAverage>
            <DiameterSD>1.2218716041603591E-07</DiameterSD>
            <Orientation>2.6709307471233528</Orientation>
         </FiberMeasurement>
      </Measurement>
      <Measurement>
         <ID>652</ID>
         <Type>F</Type>
         <ImageName>Image0001</ImageName>
         <FiberMeasurement>
            <DiameterAverage>3.1351676120141555E-06</DiameterAverage>
            <DiameterSD>1.6384682757098099E-06</DiameterSD>
            <Orientation>2.5782136116427514</Orientation>
         </FiberMeasurement>
      </Measurement>
      <Measurement>
         <ID>653</ID>
         <Type>F</Type>
         <ImageName>Image0001</ImageName>
         <FiberMeasurement>
            <DiameterAverage>2.1720365124490029E-06</DiameterAverage>
            <DiameterSD>4.4131541082275642E-08</DiameterSD>
            <Orientation>1.1738811354096714</Orientation>
         </FiberMeasurement>
      </Measurement>
      <Measurement>
         <ID>654</ID>
         <Type>F</Type>
         <ImageName>Image0001</ImageName>
         <FiberMeasurement>
            <DiameterAverage>1.9041813522030182E-06</DiameterAverage>
            <DiameterSD>2.5585684181568017E-07</DiameterSD>
            <Orientation>0.95412130838614806</Orientation>
         </FiberMeasurement>
      </Measurement>
      <Measurement>
         <ID>655</ID>
         <Type>F</Type>
         <ImageName>Image0001</ImageName>
         <FiberMeasurement>
            <DiameterAverage>1.4668248976983284E-06</DiameterAverage>
            <DiameterSD>4.1753496118250019E-07</DiameterSD>
            <Orientation>1.0966118085963961</Orientation>
         </FiberMeasurement>
      </Measurement>
      <Measurement>
         <ID>656</ID>
         <Type>F</Type>
         <ImageName>Image0001</ImageName>
         <FiberMeasurement>
            <DiameterAverage>1.3213174009227136E-06</DiameterAverage>
            <DiameterSD>2.7153550773181155E-07</DiameterSD>
            <Orientation>2.8250288694399943</Orientation>
         </FiberMeasurement>
      </Measurement>
      <Measurement>
         <ID>657</ID>
         <Type>F</Type>
         <ImageName>Image0001</ImageName>
         <FiberMeasurement>
            <DiameterAverage>1.1531475569957998E-06</DiameterAverage>
            <DiameterSD>3.6260975640982906E-07</DiameterSD>
            <Orientation>2.8393340926688357</Orientation>
         </FiberMeasurement>
      </Measurement>
      <Measurement>
         <ID>658</ID>
         <Type>F</Type>
         <ImageName>Image0001</ImageName>
         <FiberMeasurement>
            <DiameterAverage>1.2252230816979972E-06</DiameterAverage>
            <DiameterSD>1.7001500012814431E-07</DiameterSD>
            <Orientation>2.5500597263820941</Orientation>
         </FiberMeasurement>
      </Measurement>
      <Measurement>
         <ID>659</ID>
         <Type>F</Type>
         <ImageName>Image0001</ImageName>
         <FiberMeasurement>
            <DiameterAverage>1.5229167592776142E-06</DiameterAverage>
            <DiameterSD>2.1232287219598034E-07</DiameterSD>
            <Orientation>2.1938867574669105</Orientation>
         </FiberMeasurement>
      </Measurement>
      <Measurement>
         <ID>660</ID>
         <Type>F</Type>
         <ImageName>Image0001</ImageName>
         <FiberMeasurement>
            <DiameterAverage>1.8147180914625137E-06</DiameterAverage>
            <DiameterSD>1.8859876166258765E-07</DiameterSD>
            <Orientation>2.4255759581695804</Orientation>
         </FiberMeasurement>
      </Measurement>
      <Measurement>
         <ID>661</ID>
         <Type>F</Type>
         <ImageName>Image0001</ImageName>
         <FiberMeasurement>
            <DiameterAverage>1.5428751172206554E-06</DiameterAverage>
            <DiameterSD>5.5814263183476555E-08</DiameterSD>
            <Orientation>2.1457633807561547</Orientation>
         </FiberMeasurement>
      </Measurement>
      <Measurement>
         <ID>662</ID>
         <Type>F</Type>
         <ImageName>Image0001</ImageName>
         <FiberMeasurement>
            <DiameterAverage>1.1696292328779276E-06</DiameterAverage>
            <DiameterSD>9.3686526036802164E-08</DiameterSD>
            <Orientation>1.0093969653811377</Orientation>
         </FiberMeasurement>
      </Measurement>
      <Measurement>
         <ID>663</ID>
         <Type>F</Type>
         <ImageName>Image0001</ImageName>
         <FiberMeasurement>
            <DiameterAverage>6.7320297704048888E-07</DiameterAverage>
            <DiameterSD>1.3421210123092271E-07</DiameterSD>
            <Orientation>0.12262732873329042</Orientation>
         </FiberMeasurement>
      </Measurement>
      <Measurement>
         <ID>664</ID>
         <Type>F</Type>
         <ImageName>Image0001</ImageName>
         <FiberMeasurement>
            <DiameterAverage>7.7952449105712149E-07</DiameterAverage>
            <DiameterSD>9.9196291761609721E-08</DiameterSD>
            <Orientation>2.9453617534431369</Orientation>
         </FiberMeasurement>
      </Measurement>
      <Measurement>
         <ID>665</ID>
         <Type>F</Type>
         <ImageName>Image0001</ImageName>
         <FiberMeasurement>
            <DiameterAverage>2.9475430569052945E-06</DiameterAverage>
            <DiameterSD>4.02625144638163E-07</DiameterSD>
            <Orientation>2.040060083346678</Orientation>
         </FiberMeasurement>
      </Measurement>
      <Measurement>
         <ID>666</ID>
         <Type>F</Type>
         <ImageName>Image0001</ImageName>
         <FiberMeasurement>
            <DiameterAverage>2.1858270075348269E-06</DiameterAverage>
            <DiameterSD>2.7691005187284588E-08</DiameterSD>
            <Orientation>1.0612565762197086</Orientation>
         </FiberMeasurement>
      </Measurement>
      <Measurement>
         <ID>667</ID>
         <Type>F</Type>
         <ImageName>Image0001</ImageName>
         <FiberMeasurement>
            <DiameterAverage>1.6154529706642637E-06</DiameterAverage>
            <DiameterSD>1.5616926693967812E-07</DiameterSD>
            <Orientation>1.9998047130536405</Orientation>
         </FiberMeasurement>
      </Measurement>
      <Measurement>
         <ID>668</ID>
         <Type>F</Type>
         <ImageName>Image0001</ImageName>
         <FiberMeasurement>
            <DiameterAverage>9.2419339569328911E-07</DiameterAverage>
            <DiameterSD>3.4969507424609133E-07</DiameterSD>
            <Orientation>0.50178920578622221</Orientation>
         </FiberMeasurement>
      </Measurement>
      <Measurement>
         <ID>669</ID>
         <Type>F</Type>
         <ImageName>Image0001</ImageName>
         <FiberMeasurement>
            <DiameterAverage>2.1249143620759136E-06</DiameterAverage>
            <DiameterSD>2.3819845323682991E-07</DiameterSD>
            <Orientation>0.43852970852782225</Orientation>
         </FiberMeasurement>
      </Measurement>
      <Measurement>
         <ID>670</ID>
         <Type>F</Type>
         <ImageName>Image0001</ImageName>
         <FiberMeasurement>
            <DiameterAverage>2.0873849657720626E-06</DiameterAverage>
            <DiameterSD>9.3011045323723816E-07</DiameterSD>
            <Orientation>1.1842961138172981</Orientation>
         </FiberMeasurement>
      </Measurement>
      <Measurement>
         <ID>671</ID>
         <Type>F</Type>
         <ImageName>Image0001</ImageName>
         <FiberMeasurement>
            <DiameterAverage>9.08497096239393E-07</DiameterAverage>
            <DiameterSD>2.8793706618089471E-07</DiameterSD>
            <Orientation>0.56937960976866187</Orientation>
         </FiberMeasurement>
      </Measurement>
      <Measurement>
         <ID>672</ID>
         <Type>F</Type>
         <ImageName>Image0001</ImageName>
         <FiberMeasurement>
            <DiameterAverage>1.2910580011159519E-06</DiameterAverage>
            <DiameterSD>3.2948648849908482E-07</DiameterSD>
            <Orientation>1.4556897836002642</Orientation>
         </FiberMeasurement>
      </Measurement>
      <Measurement>
         <ID>673</ID>
         <Type>F</Type>
         <ImageName>Image0001</ImageName>
         <FiberMeasurement>
            <DiameterAverage>1.4552459454409306E-06</DiameterAverage>
            <DiameterSD>2.6093002203820904E-07</DiameterSD>
            <Orientation>1.1151479786595135</Orientation>
         </FiberMeasurement>
      </Measurement>
      <Measurement>
         <ID>674</ID>
         <Type>F</Type>
         <ImageName>Image0001</ImageName>
         <FiberMeasurement>
            <DiameterAverage>1.4954198575106957E-06</DiameterAverage>
            <DiameterSD>2.6840515932872086E-07</DiameterSD>
            <Orientation>0.67709242203033193</Orientation>
         </FiberMeasurement>
      </Measurement>
      <Measurement>
         <ID>675</ID>
         <Type>F</Type>
         <ImageName>Image0001</ImageName>
         <FiberMeasurement>
            <DiameterAverage>1.0071580396563025E-06</DiameterAverage>
            <DiameterSD>4.6053749628985842E-07</DiameterSD>
            <Orientation>2.4755609094826769</Orientation>
         </FiberMeasurement>
      </Measurement>
      <Measurement>
         <ID>676</ID>
         <Type>F</Type>
         <ImageName>Image0001</ImageName>
         <FiberMeasurement>
            <DiameterAverage>7.2536174286798187E-07</DiameterAverage>
            <DiameterSD>2.1184946179419645E-07</DiameterSD>
            <Orientation>2.5879032277404681</Orientation>
         </FiberMeasurement>
      </Measurement>
      <Measurement>
         <ID>677</ID>
         <Type>F</Type>
         <ImageName>Image0001</ImageName>
         <FiberMeasurement>
            <DiameterAverage>1.6120078348730939E-06</DiameterAverage>
            <DiameterSD>2.0591139906218917E-07</DiameterSD>
            <Orientation>0.58521697070332734</Orientation>
         </FiberMeasurement>
      </Measurement>
      <Measurement>
         <ID>678</ID>
         <Type>F</Type>
         <ImageName>Image0001</ImageName>
         <FiberMeasurement>
            <DiameterAverage>1.6992327880497061E-06</DiameterAverage>
            <DiameterSD>2.5131909791428303E-07</DiameterSD>
            <Orientation>1.1521855706480446</Orientation>
         </FiberMeasurement>
      </Measurement>
      <Measurement>
         <ID>679</ID>
         <Type>F</Type>
         <ImageName>Image0001</ImageName>
         <FiberMeasurement>
            <DiameterAverage>1.4458748984549708E-06</DiameterAverage>
            <DiameterSD>1.32922418463221E-07</DiameterSD>
            <Orientation>2.3152827042015014</Orientation>
         </FiberMeasurement>
      </Measurement>
      <Measurement>
         <ID>680</ID>
         <Type>F</Type>
         <ImageName>Image0001</ImageName>
         <FiberMeasurement>
            <DiameterAverage>1.9706820783607158E-06</DiameterAverage>
            <DiameterSD>6.1344795155881634E-07</DiameterSD>
            <Orientation>0.33382720368467428</Orientation>
         </FiberMeasurement>
      </Measurement>
      <Measurement>
         <ID>681</ID>
         <Type>F</Type>
         <ImageName>Image0001</ImageName>
         <FiberMeasurement>
            <DiameterAverage>1.2642042042527859E-06</DiameterAverage>
            <DiameterSD>1.2841832869369151E-07</DiameterSD>
            <Orientation>0.99085641532537494</Orientation>
         </FiberMeasurement>
      </Measurement>
      <Measurement>
         <ID>682</ID>
         <Type>F</Type>
         <ImageName>Image0001</ImageName>
         <FiberMeasurement>
            <DiameterAverage>1.0919211579901106E-06</DiameterAverage>
            <DiameterSD>2.0723069431153598E-07</DiameterSD>
            <Orientation>2.2832037981570181</Orientation>
         </FiberMeasurement>
      </Measurement>
      <Measurement>
         <ID>683</ID>
         <Type>F</Type>
         <ImageName>Image0001</ImageName>
         <FiberMeasurement>
            <DiameterAverage>4.277016772318255E-07</DiameterAverage>
            <DiameterSD>2.1962823613367233E-07</DiameterSD>
            <Orientation>1.9331442453853633</Orientation>
         </FiberMeasurement>
      </Measurement>
      <Measurement>
         <ID>684</ID>
         <Type>F</Type>
         <ImageName>Image0001</ImageName>
         <FiberMeasurement>
            <DiameterAverage>9.54293322926636E-07</DiameterAverage>
            <DiameterSD>2.2343109096190511E-07</DiameterSD>
            <Orientation>0.49590064931942524</Orientation>
         </FiberMeasurement>
      </Measurement>
      <Measurement>
         <ID>685</ID>
         <Type>F</Type>
         <ImageName>Image0001</ImageName>
         <FiberMeasurement>
            <DiameterAverage>1.3391496931023076E-06</DiameterAverage>
            <DiameterSD>5.2718570390858474E-07</DiameterSD>
            <Orientation>1.0885066763208575</Orientation>
         </FiberMeasurement>
      </Measurement>
      <Measurement>
         <ID>686</ID>
         <Type>F</Type>
         <ImageName>Image0001</ImageName>
         <FiberMeasurement>
            <DiameterAverage>1.5484085014002619E-06</DiameterAverage>
            <DiameterSD>2.5025792579521074E-07</DiameterSD>
            <Orientation>1.9923089798665286</Orientation>
         </FiberMeasurement>
      </Measurement>
      <Measurement>
         <ID>687</ID>
         <Type>F</Type>
         <ImageName>Image0001</ImageName>
         <FiberMeasurement>
            <DiameterAverage>1.7565834367371752E-06</DiameterAverage>
            <DiameterSD>3.3202264147003216E-07</DiameterSD>
            <Orientation>1.0075564302845603</Orientation>
         </FiberMeasurement>
      </Measurement>
      <Measurement>
         <ID>688</ID>
         <Type>F</Type>
         <ImageName>Image0001</ImageName>
         <FiberMeasurement>
            <DiameterAverage>1.3367159297254584E-06</DiameterAverage>
            <DiameterSD>2.0712844829644659E-07</DiameterSD>
            <Orientation>2.7887310961103862</Orientation>
         </FiberMeasurement>
      </Measurement>
      <Measurement>
         <ID>689</ID>
         <Type>F</Type>
         <ImageName>Image0001</ImageName>
         <FiberMeasurement>
            <DiameterAverage>1.7787892793937926E-06</DiameterAverage>
            <DiameterSD>3.8600263896054709E-07</DiameterSD>
            <Orientation>0.5675132521620031</Orientation>
         </FiberMeasurement>
      </Measurement>
      <Measurement>
         <ID>690</ID>
         <Type>F</Type>
         <ImageName>Image0001</ImageName>
         <FiberMeasurement>
            <DiameterAverage>2.0799280030219257E-06</DiameterAverage>
            <DiameterSD>1.0643252210857092E-07</DiameterSD>
            <Orientation>2.2301193161475985</Orientation>
         </FiberMeasurement>
      </Measurement>
      <Measurement>
         <ID>691</ID>
         <Type>F</Type>
         <ImageName>Image0001</ImageName>
         <FiberMeasurement>
            <DiameterAverage>6.6480941814864077E-07</DiameterAverage>
            <DiameterSD>2.93554203087991E-07</DiameterSD>
            <Orientation>2.5001267085135304</Orientation>
         </FiberMeasurement>
      </Measurement>
      <Measurement>
         <ID>692</ID>
         <Type>F</Type>
         <ImageName>Image0001</ImageName>
         <FiberMeasurement>
            <DiameterAverage>1.3484906595477146E-06</DiameterAverage>
            <DiameterSD>2.1632922645267617E-07</DiameterSD>
            <Orientation>1.2646329177583235</Orientation>
         </FiberMeasurement>
      </Measurement>
      <Measurement>
         <ID>693</ID>
         <Type>F</Type>
         <ImageName>Image0001</ImageName>
         <FiberMeasurement>
            <DiameterAverage>1.0753935480732972E-06</DiameterAverage>
            <DiameterSD>3.8928048486860428E-08</DiameterSD>
            <Orientation>2.6908472570276905</Orientation>
         </FiberMeasurement>
      </Measurement>
      <Measurement>
         <ID>694</ID>
         <Type>F</Type>
         <ImageName>Image0001</ImageName>
         <FiberMeasurement>
            <DiameterAverage>1.5734252067418416E-06</DiameterAverage>
            <DiameterSD>7.66793464361321E-07</DiameterSD>
            <Orientation>3.0733766710361961</Orientation>
         </FiberMeasurement>
      </Measurement>
      <Measurement>
         <ID>695</ID>
         <Type>F</Type>
         <ImageName>Image0001</ImageName>
         <FiberMeasurement>
            <DiameterAverage>1.5796411897379733E-06</DiameterAverage>
            <DiameterSD>3.034036982483999E-08</DiameterSD>
            <Orientation>2.2903840619115909</Orientation>
         </FiberMeasurement>
      </Measurement>
      <Measurement>
         <ID>696</ID>
         <Type>F</Type>
         <ImageName>Image0001</ImageName>
         <FiberMeasurement>
            <DiameterAverage>2.6517523253332028E-06</DiameterAverage>
            <DiameterSD>1.0310447937814952E-06</DiameterSD>
            <Orientation>2.1607180699551334</Orientation>
         </FiberMeasurement>
      </Measurement>
      <Measurement>
         <ID>697</ID>
         <Type>F</Type>
         <ImageName>Image0001</ImageName>
         <FiberMeasurement>
            <DiameterAverage>2.1165786977691727E-06</DiameterAverage>
            <DiameterSD>7.8128366600627236E-07</DiameterSD>
            <Orientation>1.8948985011916633</Orientation>
         </FiberMeasurement>
      </Measurement>
      <Measurement>
         <ID>698</ID>
         <Type>F</Type>
         <ImageName>Image0001</ImageName>
         <FiberMeasurement>
            <DiameterAverage>1.4247730752291281E-06</DiameterAverage>
            <DiameterSD>4.28702366190034E-07</DiameterSD>
            <Orientation>0.71281388577801941</Orientation>
         </FiberMeasurement>
      </Measurement>
      <Measurement>
         <ID>699</ID>
         <Type>F</Type>
         <ImageName>Image0001</ImageName>
         <FiberMeasurement>
            <DiameterAverage>1.1835655608240354E-06</DiameterAverage>
            <DiameterSD>2.1008788520911131E-07</DiameterSD>
            <Orientation>2.587162655411603</Orientation>
         </FiberMeasurement>
      </Measurement>
      <Measurement>
         <ID>700</ID>
         <Type>F</Type>
         <ImageName>Image0001</ImageName>
         <FiberMeasurement>
            <DiameterAverage>1.4567303949279764E-06</DiameterAverage>
            <DiameterSD>2.3219235923969373E-08</DiameterSD>
            <Orientation>2.8443268647131075</Orientation>
         </FiberMeasurement>
      </Measurement>
      <Measurement>
         <ID>701</ID>
         <Type>F</Type>
         <ImageName>Image0001</ImageName>
         <FiberMeasurement>
            <DiameterAverage>1.1224919651970728E-06</DiameterAverage>
            <DiameterSD>1.9558850337296543E-07</DiameterSD>
            <Orientation>0.70261728508790089</Orientation>
         </FiberMeasurement>
      </Measurement>
      <Measurement>
         <ID>702</ID>
         <Type>F</Type>
         <ImageName>Image0001</ImageName>
         <FiberMeasurement>
            <DiameterAverage>9.7711938984011021E-07</DiameterAverage>
            <DiameterSD>1.0572924108292256E-07</DiameterSD>
            <Orientation>2.4443550256811655</Orientation>
         </FiberMeasurement>
      </Measurement>
      <Measurement>
         <ID>703</ID>
         <Type>F</Type>
         <ImageName>Image0001</ImageName>
         <FiberMeasurement>
            <DiameterAverage>9.98979259740747E-07</DiameterAverage>
            <DiameterSD>1.9844789187528404E-07</DiameterSD>
            <Orientation>1.1020733788207739</Orientation>
         </FiberMeasurement>
      </Measurement>
      <Measurement>
         <ID>704</ID>
         <Type>F</Type>
         <ImageName>Image0001</ImageName>
         <FiberMeasurement>
            <DiameterAverage>1.5002411116113844E-06</DiameterAverage>
            <DiameterSD>2.2106068805631674E-07</DiameterSD>
            <Orientation>0.89267104313457646</Orientation>
         </FiberMeasurement>
      </Measurement>
      <Measurement>
         <ID>705</ID>
         <Type>F</Type>
         <ImageName>Image0001</ImageName>
         <FiberMeasurement>
            <DiameterAverage>1.223315273008323E-06</DiameterAverage>
            <DiameterSD>1.652514227699205E-07</DiameterSD>
            <Orientation>1.4188187141193132</Orientation>
         </FiberMeasurement>
      </Measurement>
      <Measurement>
         <ID>706</ID>
         <Type>F</Type>
         <ImageName>Image0001</ImageName>
         <FiberMeasurement>
            <DiameterAverage>1.3272703395932986E-06</DiameterAverage>
            <DiameterSD>2.779856622391939E-07</DiameterSD>
            <Orientation>2.2129249886243119</Orientation>
         </FiberMeasurement>
      </Measurement>
      <Measurement>
         <ID>707</ID>
         <Type>F</Type>
         <ImageName>Image0001</ImageName>
         <FiberMeasurement>
            <DiameterAverage>1.0121436063788654E-06</DiameterAverage>
            <DiameterSD>5.2460732246880104E-08</DiameterSD>
            <Orientation>2.1470491531775142</Orientation>
         </FiberMeasurement>
      </Measurement>
      <Measurement>
         <ID>708</ID>
         <Type>F</Type>
         <ImageName>Image0001</ImageName>
         <FiberMeasurement>
            <DiameterAverage>1.0089459259047036E-06</DiameterAverage>
            <DiameterSD>1.7603539032826448E-07</DiameterSD>
            <Orientation>0.68992935276152123</Orientation>
         </FiberMeasurement>
      </Measurement>
      <Measurement>
         <ID>709</ID>
         <Type>F</Type>
         <ImageName>Image0001</ImageName>
         <FiberMeasurement>
            <DiameterAverage>6.6467943814389546E-07</DiameterAverage>
            <DiameterSD>1.6188728100508307E-08</DiameterSD>
            <Orientation>2.0041624185640363</Orientation>
         </FiberMeasurement>
      </Measurement>
      <Measurement>
         <ID>710</ID>
         <Type>F</Type>
         <ImageName>Image0001</ImageName>
         <FiberMeasurement>
            <DiameterAverage>1.2244913402371292E-06</DiameterAverage>
            <DiameterSD>4.6580161070090063E-08</DiameterSD>
            <Orientation>1.2084291802860183</Orientation>
         </FiberMeasurement>
      </Measurement>
      <Measurement>
         <ID>711</ID>
         <Type>F</Type>
         <ImageName>Image0001</ImageName>
         <FiberMeasurement>
            <DiameterAverage>2.073976071139063E-06</DiameterAverage>
            <DiameterSD>7.9339422116758862E-08</DiameterSD>
            <Orientation>2.7274233096346583</Orientation>
         </FiberMeasurement>
      </Measurement>
      <Measurement>
         <ID>712</ID>
         <Type>F</Type>
         <ImageName>Image0001</ImageName>
         <FiberMeasurement>
            <DiameterAverage>1.6042054997264485E-06</DiameterAverage>
            <DiameterSD>8.050773131335281E-08</DiameterSD>
            <Orientation>1.9117275754063436</Orientation>
         </FiberMeasurement>
      </Measurement>
      <Measurement>
         <ID>713</ID>
         <Type>F</Type>
         <ImageName>Image0001</ImageName>
         <FiberMeasurement>
            <DiameterAverage>1.4170079511367908E-06</DiameterAverage>
            <DiameterSD>2.2902952389689653E-07</DiameterSD>
            <Orientation>2.7150067528351496</Orientation>
         </FiberMeasurement>
      </Measurement>
      <Measurement>
         <ID>714</ID>
         <Type>F</Type>
         <ImageName>Image0001</ImageName>
         <FiberMeasurement>
            <DiameterAverage>1.5698839733373029E-06</DiameterAverage>
            <DiameterSD>3.2839288761235006E-07</DiameterSD>
            <Orientation>2.7297106513299418</Orientation>
         </FiberMeasurement>
      </Measurement>
      <Measurement>
         <ID>715</ID>
         <Type>F</Type>
         <ImageName>Image0001</ImageName>
         <FiberMeasurement>
            <DiameterAverage>1.4291147306760052E-06</DiameterAverage>
            <DiameterSD>1.2798769403906095E-07</DiameterSD>
            <Orientation>0.699887414945993</Orientation>
         </FiberMeasurement>
      </Measurement>
      <Measurement>
         <ID>716</ID>
         <Type>F</Type>
         <ImageName>Image0001</ImageName>
         <FiberMeasurement>
            <DiameterAverage>1.8671575892526463E-06</DiameterAverage>
            <DiameterSD>1.5238443102646906E-07</DiameterSD>
            <Orientation>2.1167470851699655</Orientation>
         </FiberMeasurement>
      </Measurement>
      <Measurement>
         <ID>717</ID>
         <Type>F</Type>
         <ImageName>Image0001</ImageName>
         <FiberMeasurement>
            <DiameterAverage>1.4372835028623478E-06</DiameterAverage>
            <DiameterSD>4.9673818892462654E-07</DiameterSD>
            <Orientation>1.2956371992667646</Orientation>
         </FiberMeasurement>
      </Measurement>
      <Measurement>
         <ID>718</ID>
         <Type>F</Type>
         <ImageName>Image0001</ImageName>
         <FiberMeasurement>
            <DiameterAverage>2.6646605272550664E-07</DiameterAverage>
            <DiameterSD>1.6890284763471407E-07</DiameterSD>
            <Orientation>2.8798000429154809</Orientation>
         </FiberMeasurement>
      </Measurement>
      <Measurement>
         <ID>719</ID>
         <Type>F</Type>
         <ImageName>Image0001</ImageName>
         <FiberMeasurement>
            <DiameterAverage>9.2569563482074573E-07</DiameterAverage>
            <DiameterSD>2.7561889851472128E-08</DiameterSD>
            <Orientation>0.22818311719099133</Orientation>
         </FiberMeasurement>
      </Measurement>
      <Measurement>
         <ID>720</ID>
         <Type>F</Type>
         <ImageName>Image0001</ImageName>
         <FiberMeasurement>
            <DiameterAverage>1.9118683403030949E-06</DiameterAverage>
            <DiameterSD>1.060149584933989E-06</DiameterSD>
            <Orientation>2.767992038128297</Orientation>
         </FiberMeasurement>
      </Measurement>
      <Measurement>
         <ID>721</ID>
         <Type>F</Type>
         <ImageName>Image0001</ImageName>
         <FiberMeasurement>
            <DiameterAverage>1.545276051356472E-06</DiameterAverage>
            <DiameterSD>2.6349939370574461E-08</DiameterSD>
            <Orientation>0.65818054297981488</Orientation>
         </FiberMeasurement>
      </Measurement>
      <Measurement>
         <ID>722</ID>
         <Type>F</Type>
         <ImageName>Image0001</ImageName>
         <FiberMeasurement>
            <DiameterAverage>1.9093435618306984E-06</DiameterAverage>
            <DiameterSD>5.09854300544306E-07</DiameterSD>
            <Orientation>0.26141240033365115</Orientation>
         </FiberMeasurement>
      </Measurement>
      <Measurement>
         <ID>723</ID>
         <Type>F</Type>
         <ImageName>Image0001</ImageName>
         <FiberMeasurement>
            <DiameterAverage>2.1825695418570728E-06</DiameterAverage>
            <DiameterSD>4.6413947554355579E-07</DiameterSD>
            <Orientation>2.5582104737385949</Orientation>
         </FiberMeasurement>
      </Measurement>
      <Measurement>
         <ID>724</ID>
         <Type>F</Type>
         <ImageName>Image0004</ImageName>
         <FiberMeasurement>
            <DiameterAverage>1.4991427939909026E-06</DiameterAverage>
            <DiameterSD>6.1968198175010182E-08</DiameterSD>
            <Orientation>1.337527766061603</Orientation>
         </FiberMeasurement>
      </Measurement>
      <Measurement>
         <ID>725</ID>
         <Type>F</Type>
         <ImageName>Image0004</ImageName>
         <FiberMeasurement>
            <DiameterAverage>2.0216168599680423E-06</DiameterAverage>
            <DiameterSD>1.6746880252546382E-07</DiameterSD>
            <Orientation>2.6550576524245817</Orientation>
         </FiberMeasurement>
      </Measurement>
      <Measurement>
         <ID>726</ID>
         <Type>F</Type>
         <ImageName>Image0004</ImageName>
         <FiberMeasurement>
            <DiameterAverage>1.6093627513816886E-06</DiameterAverage>
            <DiameterSD>1.5702179552565868E-07</DiameterSD>
            <Orientation>0.59637100889014338</Orientation>
         </FiberMeasurement>
      </Measurement>
      <Measurement>
         <ID>727</ID>
         <Type>F</Type>
         <ImageName>Image0004</ImageName>
         <FiberMeasurement>
            <DiameterAverage>1.9846877259720809E-06</DiameterAverage>
            <DiameterSD>4.5118644303090703E-07</DiameterSD>
            <Orientation>2.8153918541868537</Orientation>
         </FiberMeasurement>
      </Measurement>
      <Measurement>
         <ID>728</ID>
         <Type>F</Type>
         <ImageName>Image0004</ImageName>
         <FiberMeasurement>
            <DiameterAverage>8.016088556191954E-07</DiameterAverage>
            <DiameterSD>1.9285326604702065E-07</DiameterSD>
            <Orientation>1.55949568775467</Orientation>
         </FiberMeasurement>
      </Measurement>
      <Measurement>
         <ID>729</ID>
         <Type>F</Type>
         <ImageName>Image0004</ImageName>
         <FiberMeasurement>
            <DiameterAverage>1.7798495080377634E-06</DiameterAverage>
            <DiameterSD>2.2874064498548189E-07</DiameterSD>
            <Orientation>2.2704858800199386</Orientation>
         </FiberMeasurement>
      </Measurement>
      <Measurement>
         <ID>730</ID>
         <Type>F</Type>
         <ImageName>Image0004</ImageName>
         <FiberMeasurement>
            <DiameterAverage>1.8906263388181737E-06</DiameterAverage>
            <DiameterSD>7.1002432494352336E-07</DiameterSD>
            <Orientation>2.0944725482981048</Orientation>
         </FiberMeasurement>
      </Measurement>
      <Measurement>
         <ID>731</ID>
         <Type>F</Type>
         <ImageName>Image0004</ImageName>
         <FiberMeasurement>
            <DiameterAverage>2.2938911025993888E-06</DiameterAverage>
            <DiameterSD>4.6451231138122437E-07</DiameterSD>
            <Orientation>0.54925026210686956</Orientation>
         </FiberMeasurement>
      </Measurement>
      <Measurement>
         <ID>732</ID>
         <Type>F</Type>
         <ImageName>Image0004</ImageName>
         <FiberMeasurement>
            <DiameterAverage>1.3068015423475107E-06</DiameterAverage>
            <DiameterSD>5.8752983971091366E-08</DiameterSD>
            <Orientation>1.4252681255427535</Orientation>
         </FiberMeasurement>
      </Measurement>
      <Measurement>
         <ID>733</ID>
         <Type>F</Type>
         <ImageName>Image0004</ImageName>
         <FiberMeasurement>
            <DiameterAverage>1.5429684173242952E-06</DiameterAverage>
            <DiameterSD>9.5714831467235381E-08</DiameterSD>
            <Orientation>0.48436803793400268</Orientation>
         </FiberMeasurement>
      </Measurement>
      <Measurement>
         <ID>734</ID>
         <Type>F</Type>
         <ImageName>Image0004</ImageName>
         <FiberMeasurement>
            <DiameterAverage>2.2035881683681843E-06</DiameterAverage>
            <DiameterSD>5.9856512213228786E-08</DiameterSD>
            <Orientation>1.0129855011598707</Orientation>
         </FiberMeasurement>
      </Measurement>
      <Measurement>
         <ID>735</ID>
         <Type>F</Type>
         <ImageName>Image0004</ImageName>
         <FiberMeasurement>
            <DiameterAverage>1.0695186652093647E-06</DiameterAverage>
            <DiameterSD>4.9962552024113359E-08</DiameterSD>
            <Orientation>0.797565136393937</Orientation>
         </FiberMeasurement>
      </Measurement>
      <Measurement>
         <ID>736</ID>
         <Type>F</Type>
         <ImageName>Image0004</ImageName>
         <FiberMeasurement>
            <DiameterAverage>2.3287684553680122E-06</DiameterAverage>
            <DiameterSD>3.342413448282689E-07</DiameterSD>
            <Orientation>2.3931504393397249</Orientation>
         </FiberMeasurement>
      </Measurement>
      <Measurement>
         <ID>737</ID>
         <Type>F</Type>
         <ImageName>Image0004</ImageName>
         <FiberMeasurement>
            <DiameterAverage>1.6772137469334609E-06</DiameterAverage>
            <DiameterSD>6.9388290684716241E-07</DiameterSD>
            <Orientation>0.91807351222867817</Orientation>
         </FiberMeasurement>
      </Measurement>
      <Measurement>
         <ID>738</ID>
         <Type>F</Type>
         <ImageName>Image0004</ImageName>
         <FiberMeasurement>
            <DiameterAverage>1.6516175392744427E-06</DiameterAverage>
            <DiameterSD>7.6183271836671781E-08</DiameterSD>
            <Orientation>1.8877881855576284</Orientation>
         </FiberMeasurement>
      </Measurement>
      <Measurement>
         <ID>739</ID>
         <Type>F</Type>
         <ImageName>Image0004</ImageName>
         <FiberMeasurement>
            <DiameterAverage>1.3612030624222937E-06</DiameterAverage>
            <DiameterSD>1.5650630962620126E-07</DiameterSD>
            <Orientation>1.976895345545326</Orientation>
         </FiberMeasurement>
      </Measurement>
      <Measurement>
         <ID>740</ID>
         <Type>F</Type>
         <ImageName>Image0004</ImageName>
         <FiberMeasurement>
            <DiameterAverage>1.9357764975449462E-06</DiameterAverage>
            <DiameterSD>2.40743954029217E-07</DiameterSD>
            <Orientation>0.96289379070272207</Orientation>
         </FiberMeasurement>
      </Measurement>
      <Measurement>
         <ID>741</ID>
         <Type>F</Type>
         <ImageName>Image0004</ImageName>
         <FiberMeasurement>
            <DiameterAverage>1.3124465114129144E-06</DiameterAverage>
            <DiameterSD>6.75573161034936E-07</DiameterSD>
            <Orientation>0.46904406335657189</Orientation>
         </FiberMeasurement>
      </Measurement>
      <Measurement>
         <ID>742</ID>
         <Type>F</Type>
         <ImageName>Image0004</ImageName>
         <FiberMeasurement>
            <DiameterAverage>6.1424957014926786E-07</DiameterAverage>
            <DiameterSD>7.3980348643844364E-08</DiameterSD>
            <Orientation>1.7588054737147314</Orientation>
         </FiberMeasurement>
      </Measurement>
      <Measurement>
         <ID>743</ID>
         <Type>F</Type>
         <ImageName>Image0004</ImageName>
         <FiberMeasurement>
            <DiameterAverage>1.228408215457236E-06</DiameterAverage>
            <DiameterSD>3.8677828551147571E-07</DiameterSD>
            <Orientation>2.1151245876526752</Orientation>
         </FiberMeasurement>
      </Measurement>
      <Measurement>
         <ID>744</ID>
         <Type>F</Type>
         <ImageName>Image0004</ImageName>
         <FiberMeasurement>
            <DiameterAverage>1.2430931254606995E-06</DiameterAverage>
            <DiameterSD>1.7394898260408037E-07</DiameterSD>
            <Orientation>1.8354909914961379</Orientation>
         </FiberMeasurement>
      </Measurement>
      <Measurement>
         <ID>745</ID>
         <Type>F</Type>
         <ImageName>Image0004</ImageName>
         <FiberMeasurement>
            <DiameterAverage>1.5023988812343284E-06</DiameterAverage>
            <DiameterSD>2.0553245892684488E-07</DiameterSD>
            <Orientation>2.2528219679572543</Orientation>
         </FiberMeasurement>
      </Measurement>
      <Measurement>
         <ID>746</ID>
         <Type>F</Type>
         <ImageName>Image0004</ImageName>
         <FiberMeasurement>
            <DiameterAverage>2.3191370752742658E-06</DiameterAverage>
            <DiameterSD>2.227852473903021E-07</DiameterSD>
            <Orientation>2.23429679598874</Orientation>
         </FiberMeasurement>
      </Measurement>
      <Measurement>
         <ID>747</ID>
         <Type>F</Type>
         <ImageName>Image0004</ImageName>
         <FiberMeasurement>
            <DiameterAverage>1.3374596827273999E-06</DiameterAverage>
            <DiameterSD>2.0340994073574427E-07</DiameterSD>
            <Orientation>0.92745752839354667</Orientation>
         </FiberMeasurement>
      </Measurement>
      <Measurement>
         <ID>748</ID>
         <Type>F</Type>
         <ImageName>Image0004</ImageName>
         <FiberMeasurement>
            <DiameterAverage>1.3501785359248793E-06</DiameterAverage>
            <DiameterSD>7.9415455397498821E-08</DiameterSD>
            <Orientation>2.1022423107667092</Orientation>
         </FiberMeasurement>
      </Measurement>
      <Measurement>
         <ID>749</ID>
         <Type>F</Type>
         <ImageName>Image0004</ImageName>
         <FiberMeasurement>
            <DiameterAverage>1.7002887222559031E-06</DiameterAverage>
            <DiameterSD>2.4441290049447839E-07</DiameterSD>
            <Orientation>2.1718292693600767</Orientation>
         </FiberMeasurement>
      </Measurement>
      <Measurement>
         <ID>750</ID>
         <Type>F</Type>
         <ImageName>Image0004</ImageName>
         <FiberMeasurement>
            <DiameterAverage>2.1871003311281936E-06</DiameterAverage>
            <DiameterSD>7.9939123350091166E-08</DiameterSD>
            <Orientation>1.0988363899334421</Orientation>
         </FiberMeasurement>
      </Measurement>
      <Measurement>
         <ID>751</ID>
         <Type>F</Type>
         <ImageName>Image0004</ImageName>
         <FiberMeasurement>
            <DiameterAverage>1.536518107687734E-06</DiameterAverage>
            <DiameterSD>2.5273590006887545E-07</DiameterSD>
            <Orientation>1.25289860789175</Orientation>
         </FiberMeasurement>
      </Measurement>
      <Measurement>
         <ID>752</ID>
         <Type>F</Type>
         <ImageName>Image0004</ImageName>
         <FiberMeasurement>
            <DiameterAverage>1.5691579947687849E-06</DiameterAverage>
            <DiameterSD>1.8635101154592302E-07</DiameterSD>
            <Orientation>1.5125915617184411</Orientation>
         </FiberMeasurement>
      </Measurement>
      <Measurement>
         <ID>753</ID>
         <Type>F</Type>
         <ImageName>Image0004</ImageName>
         <FiberMeasurement>
            <DiameterAverage>1.3395654985135508E-06</DiameterAverage>
            <DiameterSD>6.88132428682758E-08</DiameterSD>
            <Orientation>2.2735785450597</Orientation>
         </FiberMeasurement>
      </Measurement>
      <Measurement>
         <ID>754</ID>
         <Type>F</Type>
         <ImageName>Image0004</ImageName>
         <FiberMeasurement>
            <DiameterAverage>2.6314315247823018E-06</DiameterAverage>
            <DiameterSD>1.5235072572021305E-06</DiameterSD>
            <Orientation>1.7852246027865328</Orientation>
         </FiberMeasurement>
      </Measurement>
      <Measurement>
         <ID>756</ID>
         <Type>F</Type>
         <ImageName>Image0004</ImageName>
         <FiberMeasurement>
            <DiameterAverage>1.689740021145574E-06</DiameterAverage>
            <DiameterSD>3.3863314154847176E-08</DiameterSD>
            <Orientation>2.3136025463442236</Orientation>
         </FiberMeasurement>
      </Measurement>
      <Measurement>
         <ID>757</ID>
         <Type>F</Type>
         <ImageName>Image0004</ImageName>
         <FiberMeasurement>
            <DiameterAverage>1.8889573109465233E-06</DiameterAverage>
            <DiameterSD>6.25845621270586E-08</DiameterSD>
            <Orientation>1.3965998722549722</Orientation>
         </FiberMeasurement>
      </Measurement>
      <Measurement>
         <ID>758</ID>
         <Type>F</Type>
         <ImageName>Image0004</ImageName>
         <FiberMeasurement>
            <DiameterAverage>1.5575193129717368E-06</DiameterAverage>
            <DiameterSD>2.6392790133040052E-07</DiameterSD>
            <Orientation>0.34182771435168213</Orientation>
         </FiberMeasurement>
      </Measurement>
      <Measurement>
         <ID>759</ID>
         <Type>F</Type>
         <ImageName>Image0004</ImageName>
         <FiberMeasurement>
            <DiameterAverage>1.5070741895087479E-06</DiameterAverage>
            <DiameterSD>2.3090037817193327E-07</DiameterSD>
            <Orientation>1.805360027308057</Orientation>
         </FiberMeasurement>
      </Measurement>
      <Measurement>
         <ID>760</ID>
         <Type>F</Type>
         <ImageName>Image0004</ImageName>
         <FiberMeasurement>
            <DiameterAverage>1.6629867228962895E-06</DiameterAverage>
            <DiameterSD>2.0196695747649357E-07</DiameterSD>
            <Orientation>0.68021810045666442</Orientation>
         </FiberMeasurement>
      </Measurement>
      <Measurement>
         <ID>761</ID>
         <Type>F</Type>
         <ImageName>Image0004</ImageName>
         <FiberMeasurement>
            <DiameterAverage>2.4601548261562136E-06</DiameterAverage>
            <DiameterSD>1.4139286462893755E-06</DiameterSD>
            <Orientation>2.4985737515346029</Orientation>
         </FiberMeasurement>
      </Measurement>
      <Measurement>
         <ID>762</ID>
         <Type>F</Type>
         <ImageName>Image0004</ImageName>
         <FiberMeasurement>
            <DiameterAverage>1.8928870514938713E-06</DiameterAverage>
            <DiameterSD>3.4970262955450609E-08</DiameterSD>
            <Orientation>1.7649204328620898</Orientation>
         </FiberMeasurement>
      </Measurement>
      <Measurement>
         <ID>763</ID>
         <Type>F</Type>
         <ImageName>Image0004</ImageName>
         <FiberMeasurement>
            <DiameterAverage>1.764844962844814E-06</DiameterAverage>
            <DiameterSD>2.8822130460214009E-07</DiameterSD>
            <Orientation>0.69385874007123682</Orientation>
         </FiberMeasurement>
      </Measurement>
      <Measurement>
         <ID>764</ID>
         <Type>F</Type>
         <ImageName>Image0004</ImageName>
         <FiberMeasurement>
            <DiameterAverage>1.7728776922810231E-06</DiameterAverage>
            <DiameterSD>5.6452306828216514E-08</DiameterSD>
            <Orientation>0.7378453965005547</Orientation>
         </FiberMeasurement>
      </Measurement>
      <Measurement>
         <ID>765</ID>
         <Type>F</Type>
         <ImageName>Image0004</ImageName>
         <FiberMeasurement>
            <DiameterAverage>1.672176861696511E-06</DiameterAverage>
            <DiameterSD>3.6399729820594973E-07</DiameterSD>
            <Orientation>2.0414376315974838</Orientation>
         </FiberMeasurement>
      </Measurement>
      <Measurement>
         <ID>766</ID>
         <Type>F</Type>
         <ImageName>Image0004</ImageName>
         <FiberMeasurement>
            <DiameterAverage>1.1190028071405261E-06</DiameterAverage>
            <DiameterSD>1.9057797961889023E-08</DiameterSD>
            <Orientation>0.69288722675996317</Orientation>
         </FiberMeasurement>
      </Measurement>
      <Measurement>
         <ID>767</ID>
         <Type>F</Type>
         <ImageName>Image0004</ImageName>
         <FiberMeasurement>
            <DiameterAverage>1.7587564353104018E-06</DiameterAverage>
            <DiameterSD>2.0519113146736369E-07</DiameterSD>
            <Orientation>0.76031290169218657</Orientation>
         </FiberMeasurement>
      </Measurement>
      <Measurement>
         <ID>768</ID>
         <Type>F</Type>
         <ImageName>Image0004</ImageName>
         <FiberMeasurement>
            <DiameterAverage>3.0070609500377234E-06</DiameterAverage>
            <DiameterSD>1.4204112305602332E-06</DiameterSD>
            <Orientation>1.4910629218252929</Orientation>
         </FiberMeasurement>
      </Measurement>
      <Measurement>
         <ID>769</ID>
         <Type>F</Type>
         <ImageName>Image0004</ImageName>
         <FiberMeasurement>
            <DiameterAverage>1.4713617068427997E-06</DiameterAverage>
            <DiameterSD>1.8121537525777442E-07</DiameterSD>
            <Orientation>0.36684899299812807</Orientation>
         </FiberMeasurement>
      </Measurement>
      <Measurement>
         <ID>770</ID>
         <Type>F</Type>
         <ImageName>Image0004</ImageName>
         <FiberMeasurement>
            <DiameterAverage>2.0448840409673508E-06</DiameterAverage>
            <DiameterSD>2.7942604296620667E-07</DiameterSD>
            <Orientation>2.4786110761343454</Orientation>
         </FiberMeasurement>
      </Measurement>
      <Measurement>
         <ID>771</ID>
         <Type>F</Type>
         <ImageName>Image0004</ImageName>
         <FiberMeasurement>
            <DiameterAverage>2.8689014304762875E-06</DiameterAverage>
            <DiameterSD>2.052928930079195E-06</DiameterSD>
            <Orientation>2.1397526791785495</Orientation>
         </FiberMeasurement>
      </Measurement>
      <Measurement>
         <ID>772</ID>
         <Type>F</Type>
         <ImageName>Image0004</ImageName>
         <FiberMeasurement>
            <DiameterAverage>1.6116640244423527E-06</DiameterAverage>
            <DiameterSD>5.2642316475426084E-08</DiameterSD>
            <Orientation>2.3524920783772352</Orientation>
         </FiberMeasurement>
      </Measurement>
      <Measurement>
         <ID>773</ID>
         <Type>F</Type>
         <ImageName>Image0004</ImageName>
         <FiberMeasurement>
            <DiameterAverage>1.3615126537659305E-06</DiameterAverage>
            <DiameterSD>1.717598510180424E-07</DiameterSD>
            <Orientation>2.5152455498825428</Orientation>
         </FiberMeasurement>
      </Measurement>
      <Measurement>
         <ID>774</ID>
         <Type>F</Type>
         <ImageName>Image0004</ImageName>
         <FiberMeasurement>
            <DiameterAverage>1.3448265355771545E-06</DiameterAverage>
            <DiameterSD>5.8623886973597874E-08</DiameterSD>
            <Orientation>0.74061221245100184</Orientation>
         </FiberMeasurement>
      </Measurement>
      <Measurement>
         <ID>775</ID>
         <Type>F</Type>
         <ImageName>Image0004</ImageName>
         <FiberMeasurement>
            <DiameterAverage>2.4726725346777303E-06</DiameterAverage>
            <DiameterSD>3.6222628929707237E-07</DiameterSD>
            <Orientation>2.3407470166072826</Orientation>
         </FiberMeasurement>
      </Measurement>
      <Measurement>
         <ID>776</ID>
         <Type>F</Type>
         <ImageName>Image0004</ImageName>
         <FiberMeasurement>
            <DiameterAverage>3.1360103164691295E-06</DiameterAverage>
            <DiameterSD>6.81181652394189E-07</DiameterSD>
            <Orientation>0.39574246728813739</Orientation>
         </FiberMeasurement>
      </Measurement>
      <Measurement>
         <ID>777</ID>
         <Type>F</Type>
         <ImageName>Image0004</ImageName>
         <FiberMeasurement>
            <DiameterAverage>1.4727021825456271E-06</DiameterAverage>
            <DiameterSD>2.798329874727237E-08</DiameterSD>
            <Orientation>0.55420929669481855</Orientation>
         </FiberMeasurement>
      </Measurement>
      <Measurement>
         <ID>778</ID>
         <Type>F</Type>
         <ImageName>Image0004</ImageName>
         <FiberMeasurement>
            <DiameterAverage>1.4002026385687595E-06</DiameterAverage>
            <DiameterSD>2.7256801616143409E-08</DiameterSD>
            <Orientation>1.9498279920887141</Orientation>
         </FiberMeasurement>
      </Measurement>
      <Measurement>
         <ID>779</ID>
         <Type>F</Type>
         <ImageName>Image0004</ImageName>
         <FiberMeasurement>
            <DiameterAverage>1.4169634845487923E-06</DiameterAverage>
            <DiameterSD>6.74046145834078E-08</DiameterSD>
            <Orientation>2.0733385585977011</Orientation>
         </FiberMeasurement>
      </Measurement>
      <Measurement>
         <ID>780</ID>
         <Type>F</Type>
         <ImageName>Image0004</ImageName>
         <FiberMeasurement>
            <DiameterAverage>1.7470187197221892E-06</DiameterAverage>
            <DiameterSD>1.3793919255807728E-07</DiameterSD>
            <Orientation>3.1044686969918396</Orientation>
         </FiberMeasurement>
      </Measurement>
      <Measurement>
         <ID>781</ID>
         <Type>F</Type>
         <ImageName>Image0004</ImageName>
         <FiberMeasurement>
            <DiameterAverage>1.6191037095291606E-06</DiameterAverage>
            <DiameterSD>2.5438479712909059E-07</DiameterSD>
            <Orientation>0.92633102804554468</Orientation>
         </FiberMeasurement>
      </Measurement>
      <Measurement>
         <ID>782</ID>
         <Type>F</Type>
         <ImageName>Image0004</ImageName>
         <FiberMeasurement>
            <DiameterAverage>1.0349234009358278E-06</DiameterAverage>
            <DiameterSD>6.3422212772335757E-08</DiameterSD>
            <Orientation>1.8420513540887544</Orientation>
         </FiberMeasurement>
      </Measurement>
      <Measurement>
         <ID>783</ID>
         <Type>F</Type>
         <ImageName>Image0004</ImageName>
         <FiberMeasurement>
            <DiameterAverage>2.1522274567247658E-06</DiameterAverage>
            <DiameterSD>6.8513271599243507E-08</DiameterSD>
            <Orientation>1.206621042894237</Orientation>
         </FiberMeasurement>
      </Measurement>
      <Measurement>
         <ID>784</ID>
         <Type>F</Type>
         <ImageName>Image0004</ImageName>
         <FiberMeasurement>
            <DiameterAverage>2.1027174152358288E-06</DiameterAverage>
            <DiameterSD>3.3201255873353528E-07</DiameterSD>
            <Orientation>0.71410263192230772</Orientation>
         </FiberMeasurement>
      </Measurement>
      <Measurement>
         <ID>785</ID>
         <Type>F</Type>
         <ImageName>Image0004</ImageName>
         <FiberMeasurement>
            <DiameterAverage>1.2952009276200423E-06</DiameterAverage>
            <DiameterSD>5.6761304882396141E-08</DiameterSD>
            <Orientation>1.7947863378991233</Orientation>
         </FiberMeasurement>
      </Measurement>
      <Measurement>
         <ID>786</ID>
         <Type>F</Type>
         <ImageName>Image0004</ImageName>
         <FiberMeasurement>
            <DiameterAverage>1.8297740840809965E-06</DiameterAverage>
            <DiameterSD>2.0928332994998073E-07</DiameterSD>
            <Orientation>0.84892516471532153</Orientation>
         </FiberMeasurement>
      </Measurement>
      <Measurement>
         <ID>787</ID>
         <Type>F</Type>
         <ImageName>Image0004</ImageName>
         <FiberMeasurement>
            <DiameterAverage>7.2374752639246147E-07</DiameterAverage>
            <DiameterSD>1.4251628946316071E-07</DiameterSD>
            <Orientation>1.2102286040137811</Orientation>
         </FiberMeasurement>
      </Measurement>
      <Measurement>
         <ID>788</ID>
         <Type>F</Type>
         <ImageName>Image0004</ImageName>
         <FiberMeasurement>
            <DiameterAverage>1.8483945786716499E-06</DiameterAverage>
            <DiameterSD>4.0553949410469384E-07</DiameterSD>
            <Orientation>2.4943811404981409</Orientation>
         </FiberMeasurement>
      </Measurement>
      <Measurement>
         <ID>789</ID>
         <Type>F</Type>
         <ImageName>Image0004</ImageName>
         <FiberMeasurement>
            <DiameterAverage>1.08147212005358E-06</DiameterAverage>
            <DiameterSD>2.9209830387886922E-07</DiameterSD>
            <Orientation>0.29900522134621854</Orientation>
         </FiberMeasurement>
      </Measurement>
      <Measurement>
         <ID>790</ID>
         <Type>F</Type>
         <ImageName>Image0004</ImageName>
         <FiberMeasurement>
            <DiameterAverage>1.0342245539450855E-06</DiameterAverage>
            <DiameterSD>4.9239236024185448E-08</DiameterSD>
            <Orientation>1.7707703280339191</Orientation>
         </FiberMeasurement>
      </Measurement>
      <Measurement>
         <ID>791</ID>
         <Type>F</Type>
         <ImageName>Image0004</ImageName>
         <FiberMeasurement>
            <DiameterAverage>1.3284661728496185E-06</DiameterAverage>
            <DiameterSD>1.3036821302454548E-07</DiameterSD>
            <Orientation>1.1613980929425911</Orientation>
         </FiberMeasurement>
      </Measurement>
      <Measurement>
         <ID>792</ID>
         <Type>F</Type>
         <ImageName>Image0004</ImageName>
         <FiberMeasurement>
            <DiameterAverage>7.7246629570538272E-07</DiameterAverage>
            <DiameterSD>1.9222584047813543E-07</DiameterSD>
            <Orientation>0.36556630235341031</Orientation>
         </FiberMeasurement>
      </Measurement>
      <Measurement>
         <ID>793</ID>
         <Type>F</Type>
         <ImageName>Image0004</ImageName>
         <FiberMeasurement>
            <DiameterAverage>3.0599073130968229E-06</DiameterAverage>
            <DiameterSD>3.287932331322508E-07</DiameterSD>
            <Orientation>0.56564343943232176</Orientation>
         </FiberMeasurement>
      </Measurement>
      <Measurement>
         <ID>794</ID>
         <Type>F</Type>
         <ImageName>Image0004</ImageName>
         <FiberMeasurement>
            <DiameterAverage>1.1862642908642288E-06</DiameterAverage>
            <DiameterSD>2.3286014744786183E-08</DiameterSD>
            <Orientation>2.965755637031215</Orientation>
         </FiberMeasurement>
      </Measurement>
      <Measurement>
         <ID>795</ID>
         <Type>F</Type>
         <ImageName>Image0004</ImageName>
         <FiberMeasurement>
            <DiameterAverage>1.711323048549073E-06</DiameterAverage>
            <DiameterSD>4.971902176467705E-07</DiameterSD>
            <Orientation>2.854224626084831</Orientation>
         </FiberMeasurement>
      </Measurement>
      <Measurement>
         <ID>796</ID>
         <Type>F</Type>
         <ImageName>Image0004</ImageName>
         <FiberMeasurement>
            <DiameterAverage>1.611850409310392E-06</DiameterAverage>
            <DiameterSD>1.1465894738287523E-07</DiameterSD>
            <Orientation>2.767747289639868</Orientation>
         </FiberMeasurement>
      </Measurement>
      <Measurement>
         <ID>797</ID>
         <Type>F</Type>
         <ImageName>Image0004</ImageName>
         <FiberMeasurement>
            <DiameterAverage>1.2017631060988889E-06</DiameterAverage>
            <DiameterSD>4.9107855423298775E-08</DiameterSD>
            <Orientation>1.1083043401167481</Orientation>
         </FiberMeasurement>
      </Measurement>
      <Measurement>
         <ID>798</ID>
         <Type>F</Type>
         <ImageName>Image0004</ImageName>
         <FiberMeasurement>
            <DiameterAverage>1.538416354301764E-06</DiameterAverage>
            <DiameterSD>1.1305862110009778E-07</DiameterSD>
            <Orientation>0.35993967088849604</Orientation>
         </FiberMeasurement>
      </Measurement>
      <Measurement>
         <ID>799</ID>
         <Type>F</Type>
         <ImageName>Image0004</ImageName>
         <FiberMeasurement>
            <DiameterAverage>1.6992211933386631E-06</DiameterAverage>
            <DiameterSD>2.464214556438093E-07</DiameterSD>
            <Orientation>2.1877314402161412</Orientation>
         </FiberMeasurement>
      </Measurement>
      <Measurement>
         <ID>800</ID>
         <Type>F</Type>
         <ImageName>Image0004</ImageName>
         <FiberMeasurement>
            <DiameterAverage>1.1979733894307518E-06</DiameterAverage>
            <DiameterSD>3.1576939434527732E-08</DiameterSD>
            <Orientation>1.2541812137039252</Orientation>
         </FiberMeasurement>
      </Measurement>
      <Measurement>
         <ID>801</ID>
         <Type>F</Type>
         <ImageName>Image0004</ImageName>
         <FiberMeasurement>
            <DiameterAverage>1.603999904149109E-06</DiameterAverage>
            <DiameterSD>4.1917815846219461E-08</DiameterSD>
            <Orientation>2.7818157857425803</Orientation>
         </FiberMeasurement>
      </Measurement>
      <Measurement>
         <ID>803</ID>
         <Type>F</Type>
         <ImageName>Image0004</ImageName>
         <FiberMeasurement>
            <DiameterAverage>1.7729816345422632E-06</DiameterAverage>
            <DiameterSD>4.1334789134098873E-07</DiameterSD>
            <Orientation>0.47744582053107881</Orientation>
         </FiberMeasurement>
      </Measurement>
      <Measurement>
         <ID>804</ID>
         <Type>F</Type>
         <ImageName>Image0004</ImageName>
         <FiberMeasurement>
            <DiameterAverage>2.1169263970716627E-06</DiameterAverage>
            <DiameterSD>2.4276057829804121E-07</DiameterSD>
            <Orientation>2.2723931020784578</Orientation>
         </FiberMeasurement>
      </Measurement>
      <Measurement>
         <ID>805</ID>
         <Type>F</Type>
         <ImageName>Image0004</ImageName>
         <FiberMeasurement>
            <DiameterAverage>2.8805293256186836E-06</DiameterAverage>
            <DiameterSD>6.1807884637032586E-07</DiameterSD>
            <Orientation>0.865847145121535</Orientation>
         </FiberMeasurement>
      </Measurement>
      <Measurement>
         <ID>806</ID>
         <Type>F</Type>
         <ImageName>Image0004</ImageName>
         <FiberMeasurement>
            <DiameterAverage>1.7523138172146578E-06</DiameterAverage>
            <DiameterSD>2.802136691743817E-07</DiameterSD>
            <Orientation>1.7706618252963973</Orientation>
         </FiberMeasurement>
      </Measurement>
      <Measurement>
         <ID>807</ID>
         <Type>F</Type>
         <ImageName>Image0004</ImageName>
         <FiberMeasurement>
            <DiameterAverage>1.2358149240341556E-06</DiameterAverage>
            <DiameterSD>1.3648781821388694E-07</DiameterSD>
            <Orientation>2.5577059096111858</Orientation>
         </FiberMeasurement>
      </Measurement>
      <Measurement>
         <ID>808</ID>
         <Type>F</Type>
         <ImageName>Image0004</ImageName>
         <FiberMeasurement>
            <DiameterAverage>2.0846511331141663E-06</DiameterAverage>
            <DiameterSD>2.59921524668432E-07</DiameterSD>
            <Orientation>2.0768770208516916</Orientation>
         </FiberMeasurement>
      </Measurement>
      <Measurement>
         <ID>809</ID>
         <Type>F</Type>
         <ImageName>Image0004</ImageName>
         <FiberMeasurement>
            <DiameterAverage>1.212243639747625E-06</DiameterAverage>
            <DiameterSD>5.9952198365552193E-07</DiameterSD>
            <Orientation>1.361122638821</Orientation>
         </FiberMeasurement>
      </Measurement>
      <Measurement>
         <ID>810</ID>
         <Type>F</Type>
         <ImageName>Image0004</ImageName>
         <FiberMeasurement>
            <DiameterAverage>1.1958097097660638E-06</DiameterAverage>
            <DiameterSD>3.8246592009192778E-07</DiameterSD>
            <Orientation>1.2406150004314609</Orientation>
         </FiberMeasurement>
      </Measurement>
      <Measurement>
         <ID>811</ID>
         <Type>F</Type>
         <ImageName>Image0004</ImageName>
         <FiberMeasurement>
            <DiameterAverage>1.558190909106959E-06</DiameterAverage>
            <DiameterSD>1.0854766670678996E-07</DiameterSD>
            <Orientation>2.0554335404214212</Orientation>
         </FiberMeasurement>
      </Measurement>
      <Measurement>
         <ID>812</ID>
         <Type>F</Type>
         <ImageName>Image0004</ImageName>
         <FiberMeasurement>
            <DiameterAverage>9.7953294521509287E-07</DiameterAverage>
            <DiameterSD>1.374511810919175E-07</DiameterSD>
            <Orientation>1.872450929197504</Orientation>
         </FiberMeasurement>
      </Measurement>
      <Measurement>
         <ID>813</ID>
         <Type>F</Type>
         <ImageName>Image0004</ImageName>
         <FiberMeasurement>
            <DiameterAverage>1.4702790019750758E-06</DiameterAverage>
            <DiameterSD>5.48602906797984E-08</DiameterSD>
            <Orientation>1.1354721848186551</Orientation>
         </FiberMeasurement>
      </Measurement>
      <Measurement>
         <ID>814</ID>
         <Type>F</Type>
         <ImageName>Image0004</ImageName>
         <FiberMeasurement>
            <DiameterAverage>1.5113224330035927E-06</DiameterAverage>
            <DiameterSD>4.6621560218509292E-08</DiameterSD>
            <Orientation>2.509431650405288</Orientation>
         </FiberMeasurement>
      </Measurement>
      <Measurement>
         <ID>815</ID>
         <Type>F</Type>
         <ImageName>Image0004</ImageName>
         <FiberMeasurement>
            <DiameterAverage>1.3751217871638771E-06</DiameterAverage>
            <DiameterSD>4.5162645778888275E-07</DiameterSD>
            <Orientation>2.0496028772506421</Orientation>
         </FiberMeasurement>
      </Measurement>
      <Measurement>
         <ID>816</ID>
         <Type>F</Type>
         <ImageName>Image0004</ImageName>
         <FiberMeasurement>
            <DiameterAverage>1.5373085333688363E-06</DiameterAverage>
            <DiameterSD>7.6381954725370039E-08</DiameterSD>
            <Orientation>2.6282628266940748</Orientation>
         </FiberMeasurement>
      </Measurement>
      <Measurement>
         <ID>817</ID>
         <Type>F</Type>
         <ImageName>Image0004</ImageName>
         <FiberMeasurement>
            <DiameterAverage>2.4664953938577836E-06</DiameterAverage>
            <DiameterSD>3.6818696027605476E-07</DiameterSD>
            <Orientation>2.2588166607559543</Orientation>
         </FiberMeasurement>
      </Measurement>
      <Measurement>
         <ID>818</ID>
         <Type>F</Type>
         <ImageName>Image0004</ImageName>
         <FiberMeasurement>
            <DiameterAverage>1.9985020253226014E-06</DiameterAverage>
            <DiameterSD>4.5449964976665947E-07</DiameterSD>
            <Orientation>2.6334905088839573</Orientation>
         </FiberMeasurement>
      </Measurement>
      <Measurement>
         <ID>819</ID>
         <Type>F</Type>
         <ImageName>Image0004</ImageName>
         <FiberMeasurement>
            <DiameterAverage>2.0539002551016153E-06</DiameterAverage>
            <DiameterSD>5.5892211667885437E-07</DiameterSD>
            <Orientation>2.5674135148261841</Orientation>
         </FiberMeasurement>
      </Measurement>
      <Measurement>
         <ID>820</ID>
         <Type>F</Type>
         <ImageName>Image0004</ImageName>
         <FiberMeasurement>
            <DiameterAverage>1.824081859984223E-06</DiameterAverage>
            <DiameterSD>3.4272998997145691E-07</DiameterSD>
            <Orientation>1.1443851465208257</Orientation>
         </FiberMeasurement>
      </Measurement>
      <Measurement>
         <ID>821</ID>
         <Type>F</Type>
         <ImageName>Image0004</ImageName>
         <FiberMeasurement>
            <DiameterAverage>1.2633915015358075E-06</DiameterAverage>
            <DiameterSD>1.0503979400943296E-07</DiameterSD>
            <Orientation>1.1604737942881829</Orientation>
         </FiberMeasurement>
      </Measurement>
      <Measurement>
         <ID>822</ID>
         <Type>F</Type>
         <ImageName>Image0004</ImageName>
         <FiberMeasurement>
            <DiameterAverage>7.8130080698000833E-07</DiameterAverage>
            <DiameterSD>2.6523481655824781E-07</DiameterSD>
            <Orientation>0.89146081992105375</Orientation>
         </FiberMeasurement>
      </Measurement>
      <Measurement>
         <ID>823</ID>
         <Type>F</Type>
         <ImageName>Image0004</ImageName>
         <FiberMeasurement>
            <DiameterAverage>1.4632442008160339E-06</DiameterAverage>
            <DiameterSD>1.0790091320712233E-07</DiameterSD>
            <Orientation>1.5224534392250269</Orientation>
         </FiberMeasurement>
      </Measurement>
      <Measurement>
         <ID>824</ID>
         <Type>F</Type>
         <ImageName>Image0004</ImageName>
         <FiberMeasurement>
            <DiameterAverage>7.4776627620888089E-07</DiameterAverage>
            <DiameterSD>1.303074580385932E-07</DiameterSD>
            <Orientation>1.9434496255649494</Orientation>
         </FiberMeasurement>
      </Measurement>
      <Measurement>
         <ID>825</ID>
         <Type>F</Type>
         <ImageName>Image0004</ImageName>
         <FiberMeasurement>
            <DiameterAverage>1.5198678408285743E-06</DiameterAverage>
            <DiameterSD>2.2741526286180428E-07</DiameterSD>
            <Orientation>2.292364349057193</Orientation>
         </FiberMeasurement>
      </Measurement>
      <Measurement>
         <ID>826</ID>
         <Type>F</Type>
         <ImageName>Image0004</ImageName>
         <FiberMeasurement>
            <DiameterAverage>7.9829042561928372E-07</DiameterAverage>
            <DiameterSD>1.399235838205062E-07</DiameterSD>
            <Orientation>1.6289145325381251</Orientation>
         </FiberMeasurement>
      </Measurement>
      <Measurement>
         <ID>827</ID>
         <Type>F</Type>
         <ImageName>Image0004</ImageName>
         <FiberMeasurement>
            <DiameterAverage>2.1436932549605076E-06</DiameterAverage>
            <DiameterSD>3.2930695395989129E-07</DiameterSD>
            <Orientation>1.5795485463515129</Orientation>
         </FiberMeasurement>
      </Measurement>
      <Measurement>
         <ID>828</ID>
         <Type>F</Type>
         <ImageName>Image0004</ImageName>
         <FiberMeasurement>
            <DiameterAverage>6.0501376425309957E-07</DiameterAverage>
            <DiameterSD>1.1618071653134814E-07</DiameterSD>
            <Orientation>1.2943066524453997</Orientation>
         </FiberMeasurement>
      </Measurement>
      <Measurement>
         <ID>829</ID>
         <Type>F</Type>
         <ImageName>Image0004</ImageName>
         <FiberMeasurement>
            <DiameterAverage>7.0286517777733026E-07</DiameterAverage>
            <DiameterSD>2.7027643791861282E-08</DiameterSD>
            <Orientation>0.59702943864040736</Orientation>
         </FiberMeasurement>
      </Measurement>
      <Measurement>
         <ID>830</ID>
         <Type>F</Type>
         <ImageName>Image0004</ImageName>
         <FiberMeasurement>
            <DiameterAverage>1.9315090961248946E-06</DiameterAverage>
            <DiameterSD>6.7334407200308158E-07</DiameterSD>
            <Orientation>2.572735750827031</Orientation>
         </FiberMeasurement>
      </Measurement>
      <Measurement>
         <ID>832</ID>
         <Type>F</Type>
         <ImageName>Image0004</ImageName>
         <FiberMeasurement>
            <DiameterAverage>1.8394989275537321E-06</DiameterAverage>
            <DiameterSD>5.1037886524221892E-07</DiameterSD>
            <Orientation>1.1787873612494593</Orientation>
         </FiberMeasurement>
      </Measurement>
      <Measurement>
         <ID>833</ID>
         <Type>F</Type>
         <ImageName>Image0004</ImageName>
         <FiberMeasurement>
            <DiameterAverage>1.6802725701713091E-06</DiameterAverage>
            <DiameterSD>2.6589600045473288E-07</DiameterSD>
            <Orientation>2.1158159209039518</Orientation>
         </FiberMeasurement>
      </Measurement>
      <Measurement>
         <ID>834</ID>
         <Type>F</Type>
         <ImageName>Image0004</ImageName>
         <FiberMeasurement>
            <DiameterAverage>2.5117505514585088E-06</DiameterAverage>
            <DiameterSD>4.182961704115091E-07</DiameterSD>
            <Orientation>2.2310468969683965</Orientation>
         </FiberMeasurement>
      </Measurement>
      <Measurement>
         <ID>835</ID>
         <Type>F</Type>
         <ImageName>Image0004</ImageName>
         <FiberMeasurement>
            <DiameterAverage>1.806832178350256E-06</DiameterAverage>
            <DiameterSD>1.6266970919756129E-07</DiameterSD>
            <Orientation>0.6805177767795767</Orientation>
         </FiberMeasurement>
      </Measurement>
      <Measurement>
         <ID>836</ID>
         <Type>F</Type>
         <ImageName>Image0004</ImageName>
         <FiberMeasurement>
            <DiameterAverage>1.0939312124480772E-06</DiameterAverage>
            <DiameterSD>9.1807419965071469E-08</DiameterSD>
            <Orientation>0.73294446735317409</Orientation>
         </FiberMeasurement>
      </Measurement>
      <Measurement>
         <ID>837</ID>
         <Type>F</Type>
         <ImageName>Image0004</ImageName>
         <FiberMeasurement>
            <DiameterAverage>1.3613536931861925E-06</DiameterAverage>
            <DiameterSD>7.6368719017285057E-08</DiameterSD>
            <Orientation>1.9211219191633819</Orientation>
         </FiberMeasurement>
      </Measurement>
      <Measurement>
         <ID>838</ID>
         <Type>F</Type>
         <ImageName>Image0004</ImageName>
         <FiberMeasurement>
            <DiameterAverage>1.8216582825718196E-06</DiameterAverage>
            <DiameterSD>3.1409422960500791E-07</DiameterSD>
            <Orientation>1.7072542966127415</Orientation>
         </FiberMeasurement>
      </Measurement>
      <Measurement>
         <ID>839</ID>
         <Type>F</Type>
         <ImageName>Image0004</ImageName>
         <FiberMeasurement>
            <DiameterAverage>1.2811353453776326E-06</DiameterAverage>
            <DiameterSD>3.556638574735445E-08</DiameterSD>
            <Orientation>2.4154348812405049</Orientation>
         </FiberMeasurement>
      </Measurement>
      <Measurement>
         <ID>840</ID>
         <Type>F</Type>
         <ImageName>Image0004</ImageName>
         <FiberMeasurement>
            <DiameterAverage>1.6697657031684235E-06</DiameterAverage>
            <DiameterSD>7.6207756150993279E-07</DiameterSD>
            <Orientation>0.63272811507758986</Orientation>
         </FiberMeasurement>
      </Measurement>
      <Measurement>
         <ID>841</ID>
         <Type>F</Type>
         <ImageName>Image0004</ImageName>
         <FiberMeasurement>
            <DiameterAverage>1.486095690319672E-06</DiameterAverage>
            <DiameterSD>3.8443868066971038E-08</DiameterSD>
            <Orientation>1.9660543539378435</Orientation>
         </FiberMeasurement>
      </Measurement>
      <Measurement>
         <ID>842</ID>
         <Type>F</Type>
         <ImageName>Image0004</ImageName>
         <FiberMeasurement>
            <DiameterAverage>1.6873540063549603E-06</DiameterAverage>
            <DiameterSD>4.9586225678940073E-08</DiameterSD>
            <Orientation>2.3606729019264381</Orientation>
         </FiberMeasurement>
      </Measurement>
      <Measurement>
         <ID>843</ID>
         <Type>F</Type>
         <ImageName>Image0004</ImageName>
         <FiberMeasurement>
            <DiameterAverage>2.4696067431013386E-06</DiameterAverage>
            <DiameterSD>2.6522146581831065E-07</DiameterSD>
            <Orientation>1.9621458393904887</Orientation>
         </FiberMeasurement>
      </Measurement>
      <Measurement>
         <ID>844</ID>
         <Type>F</Type>
         <ImageName>Image0004</ImageName>
         <FiberMeasurement>
            <DiameterAverage>1.4661115300317059E-06</DiameterAverage>
            <DiameterSD>2.5373801626516461E-07</DiameterSD>
            <Orientation>2.777680153439567</Orientation>
         </FiberMeasurement>
      </Measurement>
      <Measurement>
         <ID>845</ID>
         <Type>F</Type>
         <ImageName>Image0004</ImageName>
         <FiberMeasurement>
            <DiameterAverage>1.9560220002052172E-06</DiameterAverage>
            <DiameterSD>3.1630493748832821E-07</DiameterSD>
            <Orientation>2.5372856743367009</Orientation>
         </FiberMeasurement>
      </Measurement>
      <Measurement>
         <ID>846</ID>
         <Type>F</Type>
         <ImageName>Image0004</ImageName>
         <FiberMeasurement>
            <DiameterAverage>1.4176495162027465E-06</DiameterAverage>
            <DiameterSD>8.5038667311381416E-08</DiameterSD>
            <Orientation>0.3311615719747299</Orientation>
         </FiberMeasurement>
      </Measurement>
      <Measurement>
         <ID>847</ID>
         <Type>F</Type>
         <ImageName>Image0004</ImageName>
         <FiberMeasurement>
            <DiameterAverage>1.7753386624560955E-06</DiameterAverage>
            <DiameterSD>3.7170892384053662E-07</DiameterSD>
            <Orientation>0.416096931822948</Orientation>
         </FiberMeasurement>
      </Measurement>
      <Measurement>
         <ID>848</ID>
         <Type>F</Type>
         <ImageName>Image0004</ImageName>
         <FiberMeasurement>
            <DiameterAverage>1.6535123767815075E-06</DiameterAverage>
            <DiameterSD>9.0155452171934679E-08</DiameterSD>
            <Orientation>1.0295270437045165</Orientation>
         </FiberMeasurement>
      </Measurement>
      <Measurement>
         <ID>849</ID>
         <Type>F</Type>
         <ImageName>Image0004</ImageName>
         <FiberMeasurement>
            <DiameterAverage>1.1718460685893979E-06</DiameterAverage>
            <DiameterSD>2.0293763623884695E-07</DiameterSD>
            <Orientation>1.5637739988298909</Orientation>
         </FiberMeasurement>
      </Measurement>
      <Measurement>
         <ID>850</ID>
         <Type>F</Type>
         <ImageName>Image0004</ImageName>
         <FiberMeasurement>
            <DiameterAverage>1.9416018216106649E-06</DiameterAverage>
            <DiameterSD>5.0560885079636E-07</DiameterSD>
            <Orientation>2.7376137136905969</Orientation>
         </FiberMeasurement>
      </Measurement>
      <Measurement>
         <ID>851</ID>
         <Type>F</Type>
         <ImageName>Image0004</ImageName>
         <FiberMeasurement>
            <DiameterAverage>3.2296987329519933E-06</DiameterAverage>
            <DiameterSD>1.7800747839289955E-06</DiameterSD>
            <Orientation>2.2342667281051996</Orientation>
         </FiberMeasurement>
      </Measurement>
      <Measurement>
         <ID>852</ID>
         <Type>F</Type>
         <ImageName>Image0004</ImageName>
         <FiberMeasurement>
            <DiameterAverage>2.1003147224967343E-06</DiameterAverage>
            <DiameterSD>2.2445853864076976E-07</DiameterSD>
            <Orientation>1.9300680861361528</Orientation>
         </FiberMeasurement>
      </Measurement>
      <Measurement>
         <ID>853</ID>
         <Type>F</Type>
         <ImageName>Image0004</ImageName>
         <FiberMeasurement>
            <DiameterAverage>1.6893039513764609E-06</DiameterAverage>
            <DiameterSD>1.7687804980756351E-07</DiameterSD>
            <Orientation>1.644118904216596</Orientation>
         </FiberMeasurement>
      </Measurement>
      <Measurement>
         <ID>854</ID>
         <Type>F</Type>
         <ImageName>Image0004</ImageName>
         <FiberMeasurement>
            <DiameterAverage>1.6036110733739123E-06</DiameterAverage>
            <DiameterSD>7.8962556601199316E-07</DiameterSD>
            <Orientation>1.8206397932528748</Orientation>
         </FiberMeasurement>
      </Measurement>
      <Measurement>
         <ID>855</ID>
         <Type>F</Type>
         <ImageName>Image0004</ImageName>
         <FiberMeasurement>
            <DiameterAverage>1.8522252763929136E-06</DiameterAverage>
            <DiameterSD>4.5832471883213142E-07</DiameterSD>
            <Orientation>2.4675203470093177</Orientation>
         </FiberMeasurement>
      </Measurement>
      <Measurement>
         <ID>856</ID>
         <Type>F</Type>
         <ImageName>Image0004</ImageName>
         <FiberMeasurement>
            <DiameterAverage>1.5076767422289806E-06</DiameterAverage>
            <DiameterSD>9.9338255920838314E-08</DiameterSD>
            <Orientation>3.0191031552988283</Orientation>
         </FiberMeasurement>
      </Measurement>
      <Measurement>
         <ID>857</ID>
         <Type>F</Type>
         <ImageName>Image0004</ImageName>
         <FiberMeasurement>
            <DiameterAverage>1.0331297147476596E-06</DiameterAverage>
            <DiameterSD>3.1197908111710545E-07</DiameterSD>
            <Orientation>0.4683576154715306</Orientation>
         </FiberMeasurement>
      </Measurement>
      <Measurement>
         <ID>858</ID>
         <Type>F</Type>
         <ImageName>Image0004</ImageName>
         <FiberMeasurement>
            <DiameterAverage>1.2951223309424053E-06</DiameterAverage>
            <DiameterSD>9.7449162197444419E-08</DiameterSD>
            <Orientation>2.274559147575713</Orientation>
         </FiberMeasurement>
      </Measurement>
      <Measurement>
         <ID>859</ID>
         <Type>F</Type>
         <ImageName>Image0004</ImageName>
         <FiberMeasurement>
            <DiameterAverage>1.6004648539083182E-06</DiameterAverage>
            <DiameterSD>3.8083349235461624E-07</DiameterSD>
            <Orientation>2.4428864332841624</Orientation>
         </FiberMeasurement>
      </Measurement>
      <Measurement>
         <ID>860</ID>
         <Type>F</Type>
         <ImageName>Image0004</ImageName>
         <FiberMeasurement>
            <DiameterAverage>1.0053232542382808E-06</DiameterAverage>
            <DiameterSD>2.4582983874283267E-07</DiameterSD>
            <Orientation>2.9307814532817229</Orientation>
         </FiberMeasurement>
      </Measurement>
      <Measurement>
         <ID>861</ID>
         <Type>F</Type>
         <ImageName>Image0004</ImageName>
         <FiberMeasurement>
            <DiameterAverage>1.8606775840949554E-06</DiameterAverage>
            <DiameterSD>4.8340062219120351E-08</DiameterSD>
            <Orientation>1.6675608881668824</Orientation>
         </FiberMeasurement>
      </Measurement>
      <Measurement>
         <ID>862</ID>
         <Type>F</Type>
         <ImageName>Image0004</ImageName>
         <FiberMeasurement>
            <DiameterAverage>1.4376864138459277E-06</DiameterAverage>
            <DiameterSD>1.390953437335185E-07</DiameterSD>
            <Orientation>0.94662380432504845</Orientation>
         </FiberMeasurement>
      </Measurement>
      <Measurement>
         <ID>863</ID>
         <Type>F</Type>
         <ImageName>Image0004</ImageName>
         <FiberMeasurement>
            <DiameterAverage>1.5029621381291362E-06</DiameterAverage>
            <DiameterSD>5.2097022432231119E-08</DiameterSD>
            <Orientation>2.6981564797342217</Orientation>
         </FiberMeasurement>
      </Measurement>
      <Measurement>
         <ID>864</ID>
         <Type>F</Type>
         <ImageName>Image0004</ImageName>
         <FiberMeasurement>
            <DiameterAverage>1.2438155667861186E-06</DiameterAverage>
            <DiameterSD>7.9552035280944581E-08</DiameterSD>
            <Orientation>1.9359590956851154</Orientation>
         </FiberMeasurement>
      </Measurement>
      <Measurement>
         <ID>865</ID>
         <Type>F</Type>
         <ImageName>Image0004</ImageName>
         <FiberMeasurement>
            <DiameterAverage>9.7192622818702871E-07</DiameterAverage>
            <DiameterSD>6.1161320694276442E-08</DiameterSD>
            <Orientation>1.8249238335497477</Orientation>
         </FiberMeasurement>
      </Measurement>
      <Measurement>
         <ID>866</ID>
         <Type>F</Type>
         <ImageName>Image0004</ImageName>
         <FiberMeasurement>
            <DiameterAverage>1.4428422194572325E-06</DiameterAverage>
            <DiameterSD>1.1258861654304569E-07</DiameterSD>
            <Orientation>1.5710602844851915</Orientation>
         </FiberMeasurement>
      </Measurement>
      <Measurement>
         <ID>867</ID>
         <Type>F</Type>
         <ImageName>Image0004</ImageName>
         <FiberMeasurement>
            <DiameterAverage>2.9411001964101367E-06</DiameterAverage>
            <DiameterSD>4.6631330283954164E-07</DiameterSD>
            <Orientation>0.33770554589560275</Orientation>
         </FiberMeasurement>
      </Measurement>
      <Measurement>
         <ID>868</ID>
         <Type>F</Type>
         <ImageName>Image0004</ImageName>
         <FiberMeasurement>
            <DiameterAverage>1.5042253422108131E-06</DiameterAverage>
            <DiameterSD>3.2003250933233267E-07</DiameterSD>
            <Orientation>2.4438812852558951</Orientation>
         </FiberMeasurement>
      </Measurement>
      <Measurement>
         <ID>869</ID>
         <Type>F</Type>
         <ImageName>Image0004</ImageName>
         <FiberMeasurement>
            <DiameterAverage>1.9306689285327858E-06</DiameterAverage>
            <DiameterSD>6.3180741453414767E-08</DiameterSD>
            <Orientation>0.91071498619387159</Orientation>
         </FiberMeasurement>
      </Measurement>
      <Measurement>
         <ID>870</ID>
         <Type>F</Type>
         <ImageName>Image0004</ImageName>
         <FiberMeasurement>
            <DiameterAverage>1.3096002696049361E-06</DiameterAverage>
            <DiameterSD>1.38524453253929E-07</DiameterSD>
            <Orientation>1.5405867946630203</Orientation>
         </FiberMeasurement>
      </Measurement>
      <Measurement>
         <ID>871</ID>
         <Type>F</Type>
         <ImageName>Image0004</ImageName>
         <FiberMeasurement>
            <DiameterAverage>1.7791864854298655E-06</DiameterAverage>
            <DiameterSD>2.8037642101315909E-07</DiameterSD>
            <Orientation>0.49843412550217131</Orientation>
         </FiberMeasurement>
      </Measurement>
      <Measurement>
         <ID>872</ID>
         <Type>F</Type>
         <ImageName>Image0004</ImageName>
         <FiberMeasurement>
            <DiameterAverage>6.0501376425309957E-07</DiameterAverage>
            <DiameterSD>1.1618071653134814E-07</DiameterSD>
            <Orientation>1.2943066524453997</Orientation>
         </FiberMeasurement>
      </Measurement>
      <Measurement>
         <ID>873</ID>
         <Type>F</Type>
         <ImageName>Image0004</ImageName>
         <FiberMeasurement>
            <DiameterAverage>1.2776930812918353E-06</DiameterAverage>
            <DiameterSD>2.7949296513370072E-08</DiameterSD>
            <Orientation>1.6523154306731018</Orientation>
         </FiberMeasurement>
      </Measurement>
      <Measurement>
         <ID>874</ID>
         <Type>F</Type>
         <ImageName>Image0004</ImageName>
         <FiberMeasurement>
            <DiameterAverage>1.4011943943804106E-06</DiameterAverage>
            <DiameterSD>2.6130522121931925E-07</DiameterSD>
            <Orientation>0.38416886758634433</Orientation>
         </FiberMeasurement>
      </Measurement>
      <Measurement>
         <ID>875</ID>
         <Type>F</Type>
         <ImageName>Image0004</ImageName>
         <FiberMeasurement>
            <DiameterAverage>2.4662791192067567E-06</DiameterAverage>
            <DiameterSD>4.1126109453502613E-07</DiameterSD>
            <Orientation>0.88607154312034242</Orientation>
         </FiberMeasurement>
      </Measurement>
      <Measurement>
         <ID>876</ID>
         <Type>F</Type>
         <ImageName>Image0004</ImageName>
         <FiberMeasurement>
            <DiameterAverage>6.40445378973258E-07</DiameterAverage>
            <DiameterSD>2.1402522486097835E-08</DiameterSD>
            <Orientation>3.0560129371917357</Orientation>
         </FiberMeasurement>
      </Measurement>
      <Measurement>
         <ID>877</ID>
         <Type>F</Type>
         <ImageName>Image0004</ImageName>
         <FiberMeasurement>
            <DiameterAverage>4.7419988859483224E-07</DiameterAverage>
            <DiameterSD>2.6272957361930968E-07</DiameterSD>
            <Orientation>0.099011966652730932</Orientation>
         </FiberMeasurement>
      </Measurement>
      <Measurement>
         <ID>878</ID>
         <Type>F</Type>
         <ImageName>Image0004</ImageName>
         <FiberMeasurement>
            <DiameterAverage>1.5644148983894719E-06</DiameterAverage>
            <DiameterSD>6.114017452392982E-08</DiameterSD>
            <Orientation>2.9374419493345032</Orientation>
         </FiberMeasurement>
      </Measurement>
      <Measurement>
         <ID>879</ID>
         <Type>F</Type>
         <ImageName>Image0004</ImageName>
         <FiberMeasurement>
            <DiameterAverage>2.0095960442036786E-06</DiameterAverage>
            <DiameterSD>2.9593729630126175E-07</DiameterSD>
            <Orientation>1.3678099847346674</Orientation>
         </FiberMeasurement>
      </Measurement>
      <Measurement>
         <ID>880</ID>
         <Type>F</Type>
         <ImageName>Image0004</ImageName>
         <FiberMeasurement>
            <DiameterAverage>1.9579265387589735E-06</DiameterAverage>
            <DiameterSD>3.9003255439462329E-07</DiameterSD>
            <Orientation>1.1431466784627782</Orientation>
         </FiberMeasurement>
      </Measurement>
      <Measurement>
         <ID>881</ID>
         <Type>F</Type>
         <ImageName>Image0004</ImageName>
         <FiberMeasurement>
            <DiameterAverage>2.326574278860491E-06</DiameterAverage>
            <DiameterSD>1.5147826664079486E-07</DiameterSD>
            <Orientation>2.1703111648840214</Orientation>
         </FiberMeasurement>
      </Measurement>
      <Measurement>
         <ID>882</ID>
         <Type>F</Type>
         <ImageName>Image0004</ImageName>
         <FiberMeasurement>
            <DiameterAverage>1.3640591293719473E-06</DiameterAverage>
            <DiameterSD>1.1747334489366849E-07</DiameterSD>
            <Orientation>0.067182125562466735</Orientation>
         </FiberMeasurement>
      </Measurement>
      <Measurement>
         <ID>883</ID>
         <Type>F</Type>
         <ImageName>Image0004</ImageName>
         <FiberMeasurement>
            <DiameterAverage>1.461862414581148E-06</DiameterAverage>
            <DiameterSD>6.34845672184125E-08</DiameterSD>
            <Orientation>1.8401287731890412</Orientation>
         </FiberMeasurement>
      </Measurement>
      <Measurement>
         <ID>884</ID>
         <Type>F</Type>
         <ImageName>Image0004</ImageName>
         <FiberMeasurement>
            <DiameterAverage>1.1025786401515232E-06</DiameterAverage>
            <DiameterSD>2.6493949965620354E-07</DiameterSD>
            <Orientation>0.70866739870773432</Orientation>
         </FiberMeasurement>
      </Measurement>
      <Measurement>
         <ID>885</ID>
         <Type>F</Type>
         <ImageName>Image0004</ImageName>
         <FiberMeasurement>
            <DiameterAverage>1.622895731764543E-06</DiameterAverage>
            <DiameterSD>7.0447283045422449E-08</DiameterSD>
            <Orientation>2.3927166418105745</Orientation>
         </FiberMeasurement>
      </Measurement>
      <Measurement>
         <ID>887</ID>
         <Type>F</Type>
         <ImageName>Image0004</ImageName>
         <FiberMeasurement>
            <DiameterAverage>3.1514093021415647E-06</DiameterAverage>
            <DiameterSD>3.9886968616998066E-07</DiameterSD>
            <Orientation>0.38197800647243252</Orientation>
         </FiberMeasurement>
      </Measurement>
      <Measurement>
         <ID>888</ID>
         <Type>F</Type>
         <ImageName>Image0004</ImageName>
         <FiberMeasurement>
            <DiameterAverage>1.9867240732766536E-06</DiameterAverage>
            <DiameterSD>3.86296178841132E-07</DiameterSD>
            <Orientation>0.76827511388892211</Orientation>
         </FiberMeasurement>
      </Measurement>
      <Measurement>
         <ID>889</ID>
         <Type>F</Type>
         <ImageName>Image0004</ImageName>
         <FiberMeasurement>
            <DiameterAverage>4.8759193897030269E-07</DiameterAverage>
            <DiameterSD>4.99798055363744E-09</DiameterSD>
            <Orientation>1.4972198130053223</Orientation>
         </FiberMeasurement>
      </Measurement>
      <Measurement>
         <ID>890</ID>
         <Type>F</Type>
         <ImageName>Image0004</ImageName>
         <FiberMeasurement>
            <DiameterAverage>2.2664652608481133E-06</DiameterAverage>
            <DiameterSD>4.9022269997813613E-07</DiameterSD>
            <Orientation>2.2928034102533821</Orientation>
         </FiberMeasurement>
      </Measurement>
      <Measurement>
         <ID>891</ID>
         <Type>F</Type>
         <ImageName>Image0004</ImageName>
         <FiberMeasurement>
            <DiameterAverage>2.1137266746690508E-06</DiameterAverage>
            <DiameterSD>4.5670785028998168E-07</DiameterSD>
            <Orientation>2.121458334473032</Orientation>
         </FiberMeasurement>
      </Measurement>
      <Measurement>
         <ID>892</ID>
         <Type>F</Type>
         <ImageName>Image0004</ImageName>
         <FiberMeasurement>
            <DiameterAverage>1.1285256457585754E-06</DiameterAverage>
            <DiameterSD>1.6403834180643256E-07</DiameterSD>
            <Orientation>0.63253915468739674</Orientation>
         </FiberMeasurement>
      </Measurement>
      <Measurement>
         <ID>893</ID>
         <Type>F</Type>
         <ImageName>Image0004</ImageName>
         <FiberMeasurement>
            <DiameterAverage>1.7152464204772717E-06</DiameterAverage>
            <DiameterSD>3.9220863520226428E-07</DiameterSD>
            <Orientation>1.1385126457109138</Orientation>
         </FiberMeasurement>
      </Measurement>
      <Measurement>
         <ID>894</ID>
         <Type>F</Type>
         <ImageName>Image0004</ImageName>
         <FiberMeasurement>
            <DiameterAverage>1.6193920927408561E-06</DiameterAverage>
            <DiameterSD>4.690253516189187E-07</DiameterSD>
            <Orientation>0.28173512438462023</Orientation>
         </FiberMeasurement>
      </Measurement>
      <Measurement>
         <ID>895</ID>
         <Type>F</Type>
         <ImageName>Image0004</ImageName>
         <FiberMeasurement>
            <DiameterAverage>6.8776131314666837E-07</DiameterAverage>
            <DiameterSD>2.2121620266146043E-08</DiameterSD>
            <Orientation>1.0568302415081257</Orientation>
         </FiberMeasurement>
      </Measurement>
      <Measurement>
         <ID>896</ID>
         <Type>F</Type>
         <ImageName>Image0004</ImageName>
         <FiberMeasurement>
            <DiameterAverage>1.2415461151976437E-06</DiameterAverage>
            <DiameterSD>9.8826933543333477E-08</DiameterSD>
            <Orientation>2.1409724926370997</Orientation>
         </FiberMeasurement>
      </Measurement>
      <Measurement>
         <ID>898</ID>
         <Type>F</Type>
         <ImageName>Image0004</ImageName>
         <FiberMeasurement>
            <DiameterAverage>1.3000201365896315E-06</DiameterAverage>
            <DiameterSD>1.116091626644466E-07</DiameterSD>
            <Orientation>1.0146011480016233</Orientation>
         </FiberMeasurement>
      </Measurement>
      <Measurement>
         <ID>899</ID>
         <Type>F</Type>
         <ImageName>Image0004</ImageName>
         <FiberMeasurement>
            <DiameterAverage>1.2456409180348628E-06</DiameterAverage>
            <DiameterSD>9.0354376327449886E-07</DiameterSD>
            <Orientation>0.016976278317876885</Orientation>
         </FiberMeasurement>
      </Measurement>
      <Measurement>
         <ID>900</ID>
         <Type>F</Type>
         <ImageName>Image0004</ImageName>
         <FiberMeasurement>
            <DiameterAverage>2.8215630965329808E-06</DiameterAverage>
            <DiameterSD>9.2390640158275791E-07</DiameterSD>
            <Orientation>2.4110628187980536</Orientation>
         </FiberMeasurement>
      </Measurement>
      <Measurement>
         <ID>901</ID>
         <Type>F</Type>
         <ImageName>Image0004</ImageName>
         <FiberMeasurement>
            <DiameterAverage>1.0736825587333482E-06</DiameterAverage>
            <DiameterSD>1.74158044643803E-07</DiameterSD>
            <Orientation>1.823447131694333</Orientation>
         </FiberMeasurement>
      </Measurement>
      <Measurement>
         <ID>902</ID>
         <Type>F</Type>
         <ImageName>Image0004</ImageName>
         <FiberMeasurement>
            <DiameterAverage>1.5242090804874879E-06</DiameterAverage>
            <DiameterSD>2.2985842922505553E-07</DiameterSD>
            <Orientation>1.7853236093592464</Orientation>
         </FiberMeasurement>
      </Measurement>
      <Measurement>
         <ID>903</ID>
         <Type>F</Type>
         <ImageName>Image0004</ImageName>
         <FiberMeasurement>
            <DiameterAverage>1.4568937098852893E-06</DiameterAverage>
            <DiameterSD>8.9187122405316272E-08</DiameterSD>
            <Orientation>1.8256206385311842</Orientation>
         </FiberMeasurement>
      </Measurement>
      <Measurement>
         <ID>904</ID>
         <Type>F</Type>
         <ImageName>Image0004</ImageName>
         <FiberMeasurement>
            <DiameterAverage>2.5233943217977876E-06</DiameterAverage>
            <DiameterSD>1.1221838087807813E-07</DiameterSD>
            <Orientation>0.76082096311720482</Orientation>
         </FiberMeasurement>
      </Measurement>
      <Measurement>
         <ID>905</ID>
         <Type>F</Type>
         <ImageName>Image0004</ImageName>
         <FiberMeasurement>
            <DiameterAverage>1.9407172257454847E-06</DiameterAverage>
            <DiameterSD>1.8248443322590794E-07</DiameterSD>
            <Orientation>2.4021679543950207</Orientation>
         </FiberMeasurement>
      </Measurement>
      <Measurement>
         <ID>906</ID>
         <Type>F</Type>
         <ImageName>Image0004</ImageName>
         <FiberMeasurement>
            <DiameterAverage>1.1031067863317046E-06</DiameterAverage>
            <DiameterSD>1.2645483804886583E-07</DiameterSD>
            <Orientation>1.3889097396953247</Orientation>
         </FiberMeasurement>
      </Measurement>
      <Measurement>
         <ID>907</ID>
         <Type>F</Type>
         <ImageName>Image0004</ImageName>
         <FiberMeasurement>
            <DiameterAverage>1.8634256324139745E-06</DiameterAverage>
            <DiameterSD>8.1389828530817272E-08</DiameterSD>
            <Orientation>1.1574938504524066</Orientation>
         </FiberMeasurement>
      </Measurement>
      <Measurement>
         <ID>908</ID>
         <Type>F</Type>
         <ImageName>Image0004</ImageName>
         <FiberMeasurement>
            <DiameterAverage>4.9944100138053845E-07</DiameterAverage>
            <DiameterSD>2.6682422206820057E-07</DiameterSD>
            <Orientation>2.3837389096661981</Orientation>
         </FiberMeasurement>
      </Measurement>
      <Measurement>
         <ID>909</ID>
         <Type>F</Type>
         <ImageName>Image0004</ImageName>
         <FiberMeasurement>
            <DiameterAverage>1.8107562317827826E-06</DiameterAverage>
            <DiameterSD>1.8484769504601024E-07</DiameterSD>
            <Orientation>2.3918518027787883</Orientation>
         </FiberMeasurement>
      </Measurement>
      <Measurement>
         <ID>910</ID>
         <Type>F</Type>
         <ImageName>Image0004</ImageName>
         <FiberMeasurement>
            <DiameterAverage>1.3159626926130608E-06</DiameterAverage>
            <DiameterSD>1.1410948550708418E-07</DiameterSD>
            <Orientation>1.2239019661793382</Orientation>
         </FiberMeasurement>
      </Measurement>
      <Measurement>
         <ID>911</ID>
         <Type>F</Type>
         <ImageName>Image0004</ImageName>
         <FiberMeasurement>
            <DiameterAverage>9.7383457172830925E-07</DiameterAverage>
            <DiameterSD>1.7840509840503813E-07</DiameterSD>
            <Orientation>2.539399251692477</Orientation>
         </FiberMeasurement>
      </Measurement>
      <Measurement>
         <ID>912</ID>
         <Type>F</Type>
         <ImageName>Image0004</ImageName>
         <FiberMeasurement>
            <DiameterAverage>2.1651147936073209E-06</DiameterAverage>
            <DiameterSD>5.6644257166021065E-08</DiameterSD>
            <Orientation>0.97360199563563177</Orientation>
         </FiberMeasurement>
      </Measurement>
      <Measurement>
         <ID>913</ID>
         <Type>F</Type>
         <ImageName>Image0004</ImageName>
         <FiberMeasurement>
            <DiameterAverage>1.6511818080453716E-06</DiameterAverage>
            <DiameterSD>3.8738662055776765E-07</DiameterSD>
            <Orientation>1.5399728973287059</Orientation>
         </FiberMeasurement>
      </Measurement>
      <Measurement>
         <ID>915</ID>
         <Type>F</Type>
         <ImageName>Image0004</ImageName>
         <FiberMeasurement>
            <DiameterAverage>1.7292875431034466E-06</DiameterAverage>
            <DiameterSD>1.7729132936330623E-08</DiameterSD>
            <Orientation>2.3125431238434104</Orientation>
         </FiberMeasurement>
      </Measurement>
      <Measurement>
         <ID>916</ID>
         <Type>F</Type>
         <ImageName>Image0004</ImageName>
         <FiberMeasurement>
            <DiameterAverage>2.9722375296097009E-06</DiameterAverage>
            <DiameterSD>1.2678556502876809E-07</DiameterSD>
            <Orientation>0.39133797192110409</Orientation>
         </FiberMeasurement>
      </Measurement>
      <Measurement>
         <ID>917</ID>
         <Type>F</Type>
         <ImageName>Image0004</ImageName>
         <FiberMeasurement>
            <DiameterAverage>1.2362289836069215E-06</DiameterAverage>
            <DiameterSD>5.8472212652978146E-08</DiameterSD>
            <Orientation>2.9853944556499212</Orientation>
         </FiberMeasurement>
      </Measurement>
      <Measurement>
         <ID>918</ID>
         <Type>F</Type>
         <ImageName>Image0004</ImageName>
         <FiberMeasurement>
            <DiameterAverage>1.8424264600146482E-06</DiameterAverage>
            <DiameterSD>1.5131093336072973E-07</DiameterSD>
            <Orientation>2.452486383065005</Orientation>
         </FiberMeasurement>
      </Measurement>
      <Measurement>
         <ID>919</ID>
         <Type>F</Type>
         <ImageName>Image0004</ImageName>
         <FiberMeasurement>
            <DiameterAverage>2.5578340227188979E-06</DiameterAverage>
            <DiameterSD>3.9328454357821614E-07</DiameterSD>
            <Orientation>0.26355465708205039</Orientation>
         </FiberMeasurement>
      </Measurement>
      <Measurement>
         <ID>920</ID>
         <Type>F</Type>
         <ImageName>Image0004</ImageName>
         <FiberMeasurement>
            <DiameterAverage>2.019238921005502E-06</DiameterAverage>
            <DiameterSD>1.5880232022191405E-07</DiameterSD>
            <Orientation>2.0807673416553358</Orientation>
         </FiberMeasurement>
      </Measurement>
      <Measurement>
         <ID>921</ID>
         <Type>F</Type>
         <ImageName>Image0004</ImageName>
         <FiberMeasurement>
            <DiameterAverage>1.6110678242794053E-06</DiameterAverage>
            <DiameterSD>4.529609445295221E-07</DiameterSD>
            <Orientation>2.6584211205958654</Orientation>
         </FiberMeasurement>
      </Measurement>
      <Measurement>
         <ID>922</ID>
         <Type>F</Type>
         <ImageName>Image0004</ImageName>
         <FiberMeasurement>
            <DiameterAverage>1.5450748225672086E-06</DiameterAverage>
            <DiameterSD>1.685943043712435E-07</DiameterSD>
            <Orientation>2.056898123190587</Orientation>
         </FiberMeasurement>
      </Measurement>
      <Measurement>
         <ID>923</ID>
         <Type>F</Type>
         <ImageName>Image0004</ImageName>
         <FiberMeasurement>
            <DiameterAverage>1.8977352874121544E-06</DiameterAverage>
            <DiameterSD>3.6248401641427832E-07</DiameterSD>
            <Orientation>2.6188563680954107</Orientation>
         </FiberMeasurement>
      </Measurement>
      <Measurement>
         <ID>924</ID>
         <Type>F</Type>
         <ImageName>Image0004</ImageName>
         <FiberMeasurement>
            <DiameterAverage>2.028897809736076E-06</DiameterAverage>
            <DiameterSD>2.1089054528055216E-07</DiameterSD>
            <Orientation>0.88102135963580974</Orientation>
         </FiberMeasurement>
      </Measurement>
      <Measurement>
         <ID>925</ID>
         <Type>F</Type>
         <ImageName>Image0004</ImageName>
         <FiberMeasurement>
            <DiameterAverage>1.942579423137796E-06</DiameterAverage>
            <DiameterSD>6.71248917798369E-07</DiameterSD>
            <Orientation>0.5865419142476902</Orientation>
         </FiberMeasurement>
      </Measurement>
      <Measurement>
         <ID>926</ID>
         <Type>F</Type>
         <ImageName>Image0004</ImageName>
         <FiberMeasurement>
            <DiameterAverage>1.9177362698970914E-06</DiameterAverage>
            <DiameterSD>3.4458604642182796E-07</DiameterSD>
            <Orientation>2.4584747835533509</Orientation>
         </FiberMeasurement>
      </Measurement>
      <Measurement>
         <ID>927</ID>
         <Type>F</Type>
         <ImageName>Image0004</ImageName>
         <FiberMeasurement>
            <DiameterAverage>1.3459984084228402E-06</DiameterAverage>
            <DiameterSD>5.5372133235940492E-08</DiameterSD>
            <Orientation>1.7955808053281734</Orientation>
         </FiberMeasurement>
      </Measurement>
      <Measurement>
         <ID>928</ID>
         <Type>F</Type>
         <ImageName>Image0004</ImageName>
         <FiberMeasurement>
            <DiameterAverage>1.8065035635635726E-06</DiameterAverage>
            <DiameterSD>1.3468648703827722E-07</DiameterSD>
            <Orientation>0.91819384088856</Orientation>
         </FiberMeasurement>
      </Measurement>
      <Measurement>
         <ID>929</ID>
         <Type>F</Type>
         <ImageName>Image0004</ImageName>
         <FiberMeasurement>
            <DiameterAverage>1.8042422689861967E-06</DiameterAverage>
            <DiameterSD>1.1872639291458003E-07</DiameterSD>
            <Orientation>2.1349737502185242</Orientation>
         </FiberMeasurement>
      </Measurement>
      <Measurement>
         <ID>930</ID>
         <Type>F</Type>
         <ImageName>Image0004</ImageName>
         <FiberMeasurement>
            <DiameterAverage>1.6853867168560675E-06</DiameterAverage>
            <DiameterSD>2.7333107740298663E-07</DiameterSD>
            <Orientation>1.3368989710509358</Orientation>
         </FiberMeasurement>
      </Measurement>
      <Measurement>
         <ID>931</ID>
         <Type>F</Type>
         <ImageName>Image0004</ImageName>
         <FiberMeasurement>
            <DiameterAverage>1.9181326544950763E-06</DiameterAverage>
            <DiameterSD>2.6267723528429252E-07</DiameterSD>
            <Orientation>1.1637506378813853</Orientation>
         </FiberMeasurement>
      </Measurement>
      <Measurement>
         <ID>932</ID>
         <Type>F</Type>
         <ImageName>Image0004</ImageName>
         <FiberMeasurement>
            <DiameterAverage>1.50360384679537E-06</DiameterAverage>
            <DiameterSD>4.5335847749579084E-08</DiameterSD>
            <Orientation>0.55070307134183083</Orientation>
         </FiberMeasurement>
      </Measurement>
      <Measurement>
         <ID>933</ID>
         <Type>F</Type>
         <ImageName>Image0004</ImageName>
         <FiberMeasurement>
            <DiameterAverage>2.1491673925586987E-06</DiameterAverage>
            <DiameterSD>1.8368607465505981E-07</DiameterSD>
            <Orientation>2.1496919374252235</Orientation>
         </FiberMeasurement>
      </Measurement>
      <Measurement>
         <ID>934</ID>
         <Type>F</Type>
         <ImageName>Image0004</ImageName>
         <FiberMeasurement>
            <DiameterAverage>3.1317559986259189E-06</DiameterAverage>
            <DiameterSD>8.9462450344886206E-07</DiameterSD>
            <Orientation>2.4052231663992028</Orientation>
         </FiberMeasurement>
      </Measurement>
      <Measurement>
         <ID>935</ID>
         <Type>F</Type>
         <ImageName>Image0004</ImageName>
         <FiberMeasurement>
            <DiameterAverage>2.7482091683117E-06</DiameterAverage>
            <DiameterSD>5.8603078316409987E-07</DiameterSD>
            <Orientation>0.727482540070387</Orientation>
         </FiberMeasurement>
      </Measurement>
      <Measurement>
         <ID>936</ID>
         <Type>F</Type>
         <ImageName>Image0004</ImageName>
         <FiberMeasurement>
            <DiameterAverage>1.6760828089039953E-06</DiameterAverage>
            <DiameterSD>5.1159533450800909E-07</DiameterSD>
            <Orientation>2.7181569566436483</Orientation>
         </FiberMeasurement>
      </Measurement>
      <Measurement>
         <ID>937</ID>
         <Type>F</Type>
         <ImageName>Image0004</ImageName>
         <FiberMeasurement>
            <DiameterAverage>1.5161687487248204E-06</DiameterAverage>
            <DiameterSD>2.2366915889624467E-07</DiameterSD>
            <Orientation>1.3985631474639573</Orientation>
         </FiberMeasurement>
      </Measurement>
      <Measurement>
         <ID>938</ID>
         <Type>F</Type>
         <ImageName>Image0004</ImageName>
         <FiberMeasurement>
            <DiameterAverage>2.6941029401589473E-06</DiameterAverage>
            <DiameterSD>7.1560303426542145E-07</DiameterSD>
            <Orientation>0.65830539810617339</Orientation>
         </FiberMeasurement>
      </Measurement>
      <Measurement>
         <ID>939</ID>
         <Type>F</Type>
         <ImageName>Image0004</ImageName>
         <FiberMeasurement>
            <DiameterAverage>1.0307769147745183E-06</DiameterAverage>
            <DiameterSD>4.4748419457934522E-08</DiameterSD>
            <Orientation>0.78621867652485777</Orientation>
         </FiberMeasurement>
      </Measurement>
      <Measurement>
         <ID>940</ID>
         <Type>F</Type>
         <ImageName>Image0004</ImageName>
         <FiberMeasurement>
            <DiameterAverage>1.3876843880475679E-06</DiameterAverage>
            <DiameterSD>4.0343653252288028E-08</DiameterSD>
            <Orientation>0.63994739619286045</Orientation>
         </FiberMeasurement>
      </Measurement>
      <Measurement>
         <ID>941</ID>
         <Type>F</Type>
         <ImageName>Image0004</ImageName>
         <FiberMeasurement>
            <DiameterAverage>1.6001600898256345E-06</DiameterAverage>
            <DiameterSD>3.7641356876925726E-07</DiameterSD>
            <Orientation>2.4442428064754651</Orientation>
         </FiberMeasurement>
      </Measurement>
      <Measurement>
         <ID>943</ID>
         <Type>F</Type>
         <ImageName>Image0004</ImageName>
         <FiberMeasurement>
            <DiameterAverage>1.720577282605258E-06</DiameterAverage>
            <DiameterSD>9.5305498376289912E-08</DiameterSD>
            <Orientation>2.5539159750407086</Orientation>
         </FiberMeasurement>
      </Measurement>
      <Measurement>
         <ID>944</ID>
         <Type>F</Type>
         <ImageName>Image0004</ImageName>
         <FiberMeasurement>
            <DiameterAverage>1.5972206197432656E-06</DiameterAverage>
            <DiameterSD>1.3959858421591593E-07</DiameterSD>
            <Orientation>1.4368627977757991</Orientation>
         </FiberMeasurement>
      </Measurement>
      <Measurement>
         <ID>945</ID>
         <Type>F</Type>
         <ImageName>Image0004</ImageName>
         <FiberMeasurement>
            <DiameterAverage>1.6135711428360489E-06</DiameterAverage>
            <DiameterSD>7.8766104847527878E-08</DiameterSD>
            <Orientation>2.3439698535021982</Orientation>
         </FiberMeasurement>
      </Measurement>
      <Measurement>
         <ID>946</ID>
         <Type>F</Type>
         <ImageName>Image0004</ImageName>
         <FiberMeasurement>
            <DiameterAverage>2.4995515300310669E-06</DiameterAverage>
            <DiameterSD>3.3424677390208809E-07</DiameterSD>
            <Orientation>2.3455668523186262</Orientation>
         </FiberMeasurement>
      </Measurement>
      <Measurement>
         <ID>947</ID>
         <Type>F</Type>
         <ImageName>Image0004</ImageName>
         <FiberMeasurement>
            <DiameterAverage>2.3098853625499706E-06</DiameterAverage>
            <DiameterSD>1.1362741426683617E-07</DiameterSD>
            <Orientation>0.979439343923962</Orientation>
         </FiberMeasurement>
      </Measurement>
      <Measurement>
         <ID>948</ID>
         <Type>F</Type>
         <ImageName>Image0004</ImageName>
         <FiberMeasurement>
            <DiameterAverage>1.4760721243466625E-06</DiameterAverage>
            <DiameterSD>9.9642988925553574E-08</DiameterSD>
            <Orientation>2.4546706863290977</Orientation>
         </FiberMeasurement>
      </Measurement>
      <Measurement>
         <ID>949</ID>
         <Type>F</Type>
         <ImageName>Image0004</ImageName>
         <FiberMeasurement>
            <DiameterAverage>1.3355482453039353E-06</DiameterAverage>
            <DiameterSD>3.9132772342060813E-07</DiameterSD>
            <Orientation>2.6302660148672627</Orientation>
         </FiberMeasurement>
      </Measurement>
      <Measurement>
         <ID>950</ID>
         <Type>F</Type>
         <ImageName>Image0004</ImageName>
         <FiberMeasurement>
            <DiameterAverage>1.2518549785380016E-06</DiameterAverage>
            <DiameterSD>8.79352762466108E-08</DiameterSD>
            <Orientation>1.4365063669251317</Orientation>
         </FiberMeasurement>
      </Measurement>
      <Measurement>
         <ID>951</ID>
         <Type>F</Type>
         <ImageName>Image0004</ImageName>
         <FiberMeasurement>
            <DiameterAverage>1.999061519631039E-06</DiameterAverage>
            <DiameterSD>2.2598421213130887E-07</DiameterSD>
            <Orientation>2.092219539981536</Orientation>
         </FiberMeasurement>
      </Measurement>
      <Measurement>
         <ID>952</ID>
         <Type>F</Type>
         <ImageName>Image0004</ImageName>
         <FiberMeasurement>
            <DiameterAverage>1.0389653011615791E-06</DiameterAverage>
            <DiameterSD>6.6600409863158186E-07</DiameterSD>
            <Orientation>2.5692261880783978</Orientation>
         </FiberMeasurement>
      </Measurement>
      <Measurement>
         <ID>953</ID>
         <Type>F</Type>
         <ImageName>Image0004</ImageName>
         <FiberMeasurement>
            <DiameterAverage>2.071111210906436E-06</DiameterAverage>
            <DiameterSD>3.822518780543196E-07</DiameterSD>
            <Orientation>0.406312066796955</Orientation>
         </FiberMeasurement>
      </Measurement>
      <Measurement>
         <ID>954</ID>
         <Type>F</Type>
         <ImageName>Image0004</ImageName>
         <FiberMeasurement>
            <DiameterAverage>7.1005490507510746E-07</DiameterAverage>
            <DiameterSD>1.009799950125167E-08</DiameterSD>
            <Orientation>1.2020427569474848</Orientation>
         </FiberMeasurement>
      </Measurement>
      <Measurement>
         <ID>955</ID>
         <Type>F</Type>
         <ImageName>Image0004</ImageName>
         <FiberMeasurement>
            <DiameterAverage>2.1999016210921379E-06</DiameterAverage>
            <DiameterSD>1.2191505402458238E-07</DiameterSD>
            <Orientation>0.99217607046214473</Orientation>
         </FiberMeasurement>
      </Measurement>
      <Measurement>
         <ID>956</ID>
         <Type>F</Type>
         <ImageName>Image0004</ImageName>
         <FiberMeasurement>
            <DiameterAverage>1.1320756165582593E-06</DiameterAverage>
            <DiameterSD>1.0412811393359301E-07</DiameterSD>
            <Orientation>0.93290108422164741</Orientation>
         </FiberMeasurement>
      </Measurement>
      <Measurement>
         <ID>957</ID>
         <Type>F</Type>
         <ImageName>Image0004</ImageName>
         <FiberMeasurement>
            <DiameterAverage>1.5374524655291933E-06</DiameterAverage>
            <DiameterSD>7.8355283265094509E-08</DiameterSD>
            <Orientation>1.3459759291886431</Orientation>
         </FiberMeasurement>
      </Measurement>
      <Measurement>
         <ID>958</ID>
         <Type>F</Type>
         <ImageName>Image0004</ImageName>
         <FiberMeasurement>
            <DiameterAverage>9.8031056494875711E-07</DiameterAverage>
            <DiameterSD>6.57406017399045E-08</DiameterSD>
            <Orientation>1.9506055548905201</Orientation>
         </FiberMeasurement>
      </Measurement>
      <Measurement>
         <ID>959</ID>
         <Type>F</Type>
         <ImageName>Image0004</ImageName>
         <FiberMeasurement>
            <DiameterAverage>1.3741290866845394E-06</DiameterAverage>
            <DiameterSD>6.5426902977441937E-08</DiameterSD>
            <Orientation>2.3687192366232663</Orientation>
         </FiberMeasurement>
      </Measurement>
      <Measurement>
         <ID>960</ID>
         <Type>F</Type>
         <ImageName>Image0004</ImageName>
         <FiberMeasurement>
            <DiameterAverage>1.7781423062170741E-06</DiameterAverage>
            <DiameterSD>3.2829549882496538E-07</DiameterSD>
            <Orientation>0.84480622711489417</Orientation>
         </FiberMeasurement>
      </Measurement>
      <Measurement>
         <ID>961</ID>
         <Type>F</Type>
         <ImageName>Image0004</ImageName>
         <FiberMeasurement>
            <DiameterAverage>1.7880970839524718E-06</DiameterAverage>
            <DiameterSD>1.7388064652929393E-07</DiameterSD>
            <Orientation>0.65441163661353108</Orientation>
         </FiberMeasurement>
      </Measurement>
      <Measurement>
         <ID>962</ID>
         <Type>F</Type>
         <ImageName>Image0004</ImageName>
         <FiberMeasurement>
            <DiameterAverage>1.5995504863381769E-06</DiameterAverage>
            <DiameterSD>1.0149760621642189E-07</DiameterSD>
            <Orientation>2.755568565580004</Orientation>
         </FiberMeasurement>
      </Measurement>
      <Measurement>
         <ID>963</ID>
         <Type>F</Type>
         <ImageName>Image0004</ImageName>
         <FiberMeasurement>
            <DiameterAverage>1.2378985238627237E-06</DiameterAverage>
            <DiameterSD>7.05272137595131E-08</DiameterSD>
            <Orientation>1.4274991455683277</Orientation>
         </FiberMeasurement>
      </Measurement>
      <Measurement>
         <ID>964</ID>
         <Type>F</Type>
         <ImageName>Image0004</ImageName>
         <FiberMeasurement>
            <DiameterAverage>1.2323742876676755E-06</DiameterAverage>
            <DiameterSD>7.112636762209045E-08</DiameterSD>
            <Orientation>1.492244101307133</Orientation>
         </FiberMeasurement>
      </Measurement>
      <Measurement>
         <ID>965</ID>
         <Type>F</Type>
         <ImageName>Image0004</ImageName>
         <FiberMeasurement>
            <DiameterAverage>1.5241538868521047E-06</DiameterAverage>
            <DiameterSD>4.5991532100499985E-08</DiameterSD>
            <Orientation>2.8943223618887828</Orientation>
         </FiberMeasurement>
      </Measurement>
      <Measurement>
         <ID>966</ID>
         <Type>F</Type>
         <ImageName>Image0004</ImageName>
         <FiberMeasurement>
            <DiameterAverage>1.0876052047764484E-06</DiameterAverage>
            <DiameterSD>2.0221979019488561E-08</DiameterSD>
            <Orientation>2.6082626825839665</Orientation>
         </FiberMeasurement>
      </Measurement>
      <Measurement>
         <ID>967</ID>
         <Type>F</Type>
         <ImageName>Image0004</ImageName>
         <FiberMeasurement>
            <DiameterAverage>1.9498288034243787E-06</DiameterAverage>
            <DiameterSD>5.8709756755954462E-08</DiameterSD>
            <Orientation>2.1826244086978881</Orientation>
         </FiberMeasurement>
      </Measurement>
      <Measurement>
         <ID>968</ID>
         <Type>F</Type>
         <ImageName>Image0004</ImageName>
         <FiberMeasurement>
            <DiameterAverage>1.2204269762516253E-06</DiameterAverage>
            <DiameterSD>6.9690476357122276E-08</DiameterSD>
            <Orientation>3.0072626625973133</Orientation>
         </FiberMeasurement>
      </Measurement>
      <Measurement>
         <ID>969</ID>
         <Type>F</Type>
         <ImageName>Image0004</ImageName>
         <FiberMeasurement>
            <DiameterAverage>1.34360902942056E-06</DiameterAverage>
            <DiameterSD>1.8222478655434018E-07</DiameterSD>
            <Orientation>1.0857058002807749</Orientation>
         </FiberMeasurement>
      </Measurement>
      <Measurement>
         <ID>970</ID>
         <Type>F</Type>
         <ImageName>Image0004</ImageName>
         <FiberMeasurement>
            <DiameterAverage>1.6636533245287931E-06</DiameterAverage>
            <DiameterSD>3.0322437237146388E-07</DiameterSD>
            <Orientation>1.6228528382849816</Orientation>
         </FiberMeasurement>
      </Measurement>
      <Measurement>
         <ID>971</ID>
         <Type>F</Type>
         <ImageName>Image0004</ImageName>
         <FiberMeasurement>
            <DiameterAverage>1.9089890514064844E-06</DiameterAverage>
            <DiameterSD>2.0298023964161563E-07</DiameterSD>
            <Orientation>0.98020337865377971</Orientation>
         </FiberMeasurement>
      </Measurement>
      <Measurement>
         <ID>972</ID>
         <Type>F</Type>
         <ImageName>Image0004</ImageName>
         <FiberMeasurement>
            <DiameterAverage>1.1750530053409884E-06</DiameterAverage>
            <DiameterSD>4.1418207549192582E-08</DiameterSD>
            <Orientation>1.4151616688855397</Orientation>
         </FiberMeasurement>
      </Measurement>
      <Measurement>
         <ID>973</ID>
         <Type>F</Type>
         <ImageName>Image0004</ImageName>
         <FiberMeasurement>
            <DiameterAverage>1.6522703127762116E-06</DiameterAverage>
            <DiameterSD>2.4913414981618197E-07</DiameterSD>
            <Orientation>0.386820421087111</Orientation>
         </FiberMeasurement>
      </Measurement>
      <Measurement>
         <ID>974</ID>
         <Type>F</Type>
         <ImageName>Image0004</ImageName>
         <FiberMeasurement>
            <DiameterAverage>1.1930588886526851E-06</DiameterAverage>
            <DiameterSD>5.4105655052142873E-08</DiameterSD>
            <Orientation>1.0569498035853129</Orientation>
         </FiberMeasurement>
      </Measurement>
      <Measurement>
         <ID>975</ID>
         <Type>F</Type>
         <ImageName>Image0004</ImageName>
         <FiberMeasurement>
            <DiameterAverage>2.002018392070362E-06</DiameterAverage>
            <DiameterSD>1.612445926483032E-07</DiameterSD>
            <Orientation>1.6027279252825901</Orientation>
         </FiberMeasurement>
      </Measurement>
      <Measurement>
         <ID>976</ID>
         <Type>F</Type>
         <ImageName>Image0004</ImageName>
         <FiberMeasurement>
            <DiameterAverage>1.7394000604842115E-06</DiameterAverage>
            <DiameterSD>4.3223375127850629E-07</DiameterSD>
            <Orientation>2.416423148793033</Orientation>
         </FiberMeasurement>
      </Measurement>
      <Measurement>
         <ID>977</ID>
         <Type>F</Type>
         <ImageName>Image0004</ImageName>
         <FiberMeasurement>
            <DiameterAverage>1.2964643931180723E-06</DiameterAverage>
            <DiameterSD>9.8015965211775377E-08</DiameterSD>
            <Orientation>1.5149270938497352</Orientation>
         </FiberMeasurement>
      </Measurement>
      <Measurement>
         <ID>978</ID>
         <Type>F</Type>
         <ImageName>Image0004</ImageName>
         <FiberMeasurement>
            <DiameterAverage>2.2537775212743265E-06</DiameterAverage>
            <DiameterSD>5.1066796230620164E-07</DiameterSD>
            <Orientation>0.71485384544871389</Orientation>
         </FiberMeasurement>
      </Measurement>
      <Measurement>
         <ID>979</ID>
         <Type>F</Type>
         <ImageName>Image0004</ImageName>
         <FiberMeasurement>
            <DiameterAverage>1.7955171855596622E-06</DiameterAverage>
            <DiameterSD>5.3321444360726193E-08</DiameterSD>
            <Orientation>0.74742792480455855</Orientation>
         </FiberMeasurement>
      </Measurement>
      <Measurement>
         <ID>980</ID>
         <Type>F</Type>
         <ImageName>Image0004</ImageName>
         <FiberMeasurement>
            <DiameterAverage>1.3525816985476562E-06</DiameterAverage>
            <DiameterSD>7.0426588669838711E-08</DiameterSD>
            <Orientation>2.683491271448176</Orientation>
         </FiberMeasurement>
      </Measurement>
      <Measurement>
         <ID>981</ID>
         <Type>F</Type>
         <ImageName>Image0004</ImageName>
         <FiberMeasurement>
            <DiameterAverage>6.7389392380311376E-07</DiameterAverage>
            <DiameterSD>9.811873213512628E-08</DiameterSD>
            <Orientation>2.6916816748538843</Orientation>
         </FiberMeasurement>
      </Measurement>
      <Measurement>
         <ID>982</ID>
         <Type>F</Type>
         <ImageName>Image0004</ImageName>
         <FiberMeasurement>
            <DiameterAverage>1.2350370735356367E-06</DiameterAverage>
            <DiameterSD>8.4889545849374866E-08</DiameterSD>
            <Orientation>2.663450773780645</Orientation>
         </FiberMeasurement>
      </Measurement>
      <Measurement>
         <ID>983</ID>
         <Type>F</Type>
         <ImageName>Image0004</ImageName>
         <FiberMeasurement>
            <DiameterAverage>1.5766473819232262E-06</DiameterAverage>
            <DiameterSD>5.5095660073788868E-08</DiameterSD>
            <Orientation>2.9378516901032308</Orientation>
         </FiberMeasurement>
      </Measurement>
      <Measurement>
         <ID>984</ID>
         <Type>F</Type>
         <ImageName>Image0004</ImageName>
         <FiberMeasurement>
            <DiameterAverage>1.8564179721424232E-06</DiameterAverage>
            <DiameterSD>4.7370192972942393E-07</DiameterSD>
            <Orientation>0.52416171450327831</Orientation>
         </FiberMeasurement>
      </Measurement>
      <Measurement>
         <ID>985</ID>
         <Type>F</Type>
         <ImageName>Image0004</ImageName>
         <FiberMeasurement>
            <DiameterAverage>1.727145002510278E-06</DiameterAverage>
            <DiameterSD>2.6152132657108128E-07</DiameterSD>
            <Orientation>0.41273218718534971</Orientation>
         </FiberMeasurement>
      </Measurement>
      <Measurement>
         <ID>986</ID>
         <Type>F</Type>
         <ImageName>Image0004</ImageName>
         <FiberMeasurement>
            <DiameterAverage>2.1302927843417687E-06</DiameterAverage>
            <DiameterSD>3.2578418731260772E-08</DiameterSD>
            <Orientation>1.0361652718034409</Orientation>
         </FiberMeasurement>
      </Measurement>
      <Measurement>
         <ID>987</ID>
         <Type>F</Type>
         <ImageName>Image0004</ImageName>
         <FiberMeasurement>
            <DiameterAverage>1.2858151228475092E-06</DiameterAverage>
            <DiameterSD>8.9760971853810527E-08</DiameterSD>
            <Orientation>0.92750923404343311</Orientation>
         </FiberMeasurement>
      </Measurement>
      <Measurement>
         <ID>988</ID>
         <Type>F</Type>
         <ImageName>Image0004</ImageName>
         <FiberMeasurement>
            <DiameterAverage>2.4573657282629425E-06</DiameterAverage>
            <DiameterSD>4.7304164886282572E-07</DiameterSD>
            <Orientation>2.6097982833760889</Orientation>
         </FiberMeasurement>
      </Measurement>
      <Measurement>
         <ID>989</ID>
         <Type>F</Type>
         <ImageName>Image0004</ImageName>
         <FiberMeasurement>
            <DiameterAverage>1.742756998649174E-06</DiameterAverage>
            <DiameterSD>3.2143386829432409E-07</DiameterSD>
            <Orientation>2.7959978275134789</Orientation>
         </FiberMeasurement>
      </Measurement>
      <Measurement>
         <ID>990</ID>
         <Type>F</Type>
         <ImageName>Image0004</ImageName>
         <FiberMeasurement>
            <DiameterAverage>7.0263545257132215E-07</DiameterAverage>
            <DiameterSD>1.0767437260939437E-07</DiameterSD>
            <Orientation>1.9854869836732538</Orientation>
         </FiberMeasurement>
      </Measurement>
      <Measurement>
         <ID>991</ID>
         <Type>F</Type>
         <ImageName>Image0004</ImageName>
         <FiberMeasurement>
            <DiameterAverage>2.43074299176112E-06</DiameterAverage>
            <DiameterSD>1.4683912582719921E-07</DiameterSD>
            <Orientation>1.1621126084532505</Orientation>
         </FiberMeasurement>
      </Measurement>
      <Measurement>
         <ID>992</ID>
         <Type>F</Type>
         <ImageName>Image0004</ImageName>
         <FiberMeasurement>
            <DiameterAverage>1.6500348042393653E-06</DiameterAverage>
            <DiameterSD>2.4682853376007762E-07</DiameterSD>
            <Orientation>2.6433164478401774</Orientation>
         </FiberMeasurement>
      </Measurement>
      <Measurement>
         <ID>993</ID>
         <Type>F</Type>
         <ImageName>Image0004</ImageName>
         <FiberMeasurement>
            <DiameterAverage>1.6919073125381845E-06</DiameterAverage>
            <DiameterSD>2.6300638230581826E-07</DiameterSD>
            <Orientation>1.9061178654876496</Orientation>
         </FiberMeasurement>
      </Measurement>
      <Measurement>
         <ID>994</ID>
         <Type>F</Type>
         <ImageName>Image0004</ImageName>
         <FiberMeasurement>
            <DiameterAverage>1.548097614193548E-06</DiameterAverage>
            <DiameterSD>2.4052630112839455E-07</DiameterSD>
            <Orientation>2.3122426663728524</Orientation>
         </FiberMeasurement>
      </Measurement>
      <Measurement>
         <ID>995</ID>
         <Type>F</Type>
         <ImageName>Image0004</ImageName>
         <FiberMeasurement>
            <DiameterAverage>2.0878355220516907E-06</DiameterAverage>
            <DiameterSD>3.3555644197401661E-07</DiameterSD>
            <Orientation>2.6963888961673108</Orientation>
         </FiberMeasurement>
      </Measurement>
      <Measurement>
         <ID>996</ID>
         <Type>F</Type>
         <ImageName>Image0004</ImageName>
         <FiberMeasurement>
            <DiameterAverage>1.3919764253428454E-06</DiameterAverage>
            <DiameterSD>6.2038979466492683E-08</DiameterSD>
            <Orientation>1.9348457425661512</Orientation>
         </FiberMeasurement>
      </Measurement>
      <Measurement>
         <ID>997</ID>
         <Type>F</Type>
         <ImageName>Image0004</ImageName>
         <FiberMeasurement>
            <DiameterAverage>1.4216326048410846E-06</DiameterAverage>
            <DiameterSD>1.1578122537168709E-07</DiameterSD>
            <Orientation>2.0365975625631405</Orientation>
         </FiberMeasurement>
      </Measurement>
      <Measurement>
         <ID>998</ID>
         <Type>F</Type>
         <ImageName>Image0004</ImageName>
         <FiberMeasurement>
            <DiameterAverage>1.7880970839524718E-06</DiameterAverage>
            <DiameterSD>1.7388064652929393E-07</DiameterSD>
            <Orientation>0.65441163661353108</Orientation>
         </FiberMeasurement>
      </Measurement>
      <Measurement>
         <ID>999</ID>
         <Type>F</Type>
         <ImageName>Image0004</ImageName>
         <FiberMeasurement>
            <DiameterAverage>2.0121033893390009E-06</DiameterAverage>
            <DiameterSD>1.7351045531417249E-07</DiameterSD>
            <Orientation>1.5964652086996505</Orientation>
         </FiberMeasurement>
      </Measurement>
      <Measurement>
         <ID>1000</ID>
         <Type>F</Type>
         <ImageName>Image0004</ImageName>
         <FiberMeasurement>
            <DiameterAverage>1.2151781732575983E-06</DiameterAverage>
            <DiameterSD>4.0714226995618192E-08</DiameterSD>
            <Orientation>1.1064559540189036</Orientation>
         </FiberMeasurement>
      </Measurement>
      <Measurement>
         <ID>1001</ID>
         <Type>F</Type>
         <ImageName>Image0004</ImageName>
         <FiberMeasurement>
            <DiameterAverage>1.7876156030527822E-06</DiameterAverage>
            <DiameterSD>3.6250743861698455E-08</DiameterSD>
            <Orientation>0.82149065194171234</Orientation>
         </FiberMeasurement>
      </Measurement>
      <Measurement>
         <ID>1002</ID>
         <Type>F</Type>
         <ImageName>Image0004</ImageName>
         <FiberMeasurement>
            <DiameterAverage>1.0263649405644174E-06</DiameterAverage>
            <DiameterSD>5.2596356019488095E-08</DiameterSD>
            <Orientation>1.3948009535917192</Orientation>
         </FiberMeasurement>
      </Measurement>
      <Measurement>
         <ID>1003</ID>
         <Type>F</Type>
         <ImageName>Image0004</ImageName>
         <FiberMeasurement>
            <DiameterAverage>1.5019044422571342E-06</DiameterAverage>
            <DiameterSD>1.54867134856947E-07</DiameterSD>
            <Orientation>0.67799240250278281</Orientation>
         </FiberMeasurement>
      </Measurement>
      <Measurement>
         <ID>1004</ID>
         <Type>F</Type>
         <ImageName>Image0004</ImageName>
         <FiberMeasurement>
            <DiameterAverage>1.7117914152222165E-06</DiameterAverage>
            <DiameterSD>7.8890953561145421E-08</DiameterSD>
            <Orientation>0.7770606647921704</Orientation>
         </FiberMeasurement>
      </Measurement>
      <Measurement>
         <ID>1005</ID>
         <Type>F</Type>
         <ImageName>Image0004</ImageName>
         <FiberMeasurement>
            <DiameterAverage>7.5233173970206339E-07</DiameterAverage>
            <DiameterSD>5.1071235650554596E-08</DiameterSD>
            <Orientation>0.43603859269658157</Orientation>
         </FiberMeasurement>
      </Measurement>
      <Measurement>
         <ID>1006</ID>
         <Type>F</Type>
         <ImageName>Image0004</ImageName>
         <FiberMeasurement>
            <DiameterAverage>2.152743162236156E-06</DiameterAverage>
            <DiameterSD>4.9806596751832439E-07</DiameterSD>
            <Orientation>0.49522578033428127</Orientation>
         </FiberMeasurement>
      </Measurement>
      <Measurement>
         <ID>1007</ID>
         <Type>F</Type>
         <ImageName>Image0004</ImageName>
         <FiberMeasurement>
            <DiameterAverage>1.7397333189679132E-06</DiameterAverage>
            <DiameterSD>2.4013887331599937E-07</DiameterSD>
            <Orientation>2.348793444039261</Orientation>
         </FiberMeasurement>
      </Measurement>
      <Measurement>
         <ID>1009</ID>
         <Type>F</Type>
         <ImageName>Image0004</ImageName>
         <FiberMeasurement>
            <DiameterAverage>1.7663274166318494E-06</DiameterAverage>
            <DiameterSD>2.3680183771487991E-08</DiameterSD>
            <Orientation>2.8953818175309789</Orientation>
         </FiberMeasurement>
      </Measurement>
      <Measurement>
         <ID>1010</ID>
         <Type>F</Type>
         <ImageName>Image0004</ImageName>
         <FiberMeasurement>
            <DiameterAverage>9.7317906505296267E-07</DiameterAverage>
            <DiameterSD>6.8055554360443853E-08</DiameterSD>
            <Orientation>2.9214428386716418</Orientation>
         </FiberMeasurement>
      </Measurement>
      <Measurement>
         <ID>1011</ID>
         <Type>F</Type>
         <ImageName>Image0004</ImageName>
         <FiberMeasurement>
            <DiameterAverage>1.8912405761793304E-06</DiameterAverage>
            <DiameterSD>6.9349967236920163E-07</DiameterSD>
            <Orientation>0.20123549625573026</Orientation>
         </FiberMeasurement>
      </Measurement>
      <Measurement>
         <ID>1012</ID>
         <Type>F</Type>
         <ImageName>Image0004</ImageName>
         <FiberMeasurement>
            <DiameterAverage>1.8069640493943747E-06</DiameterAverage>
            <DiameterSD>3.21435744769782E-07</DiameterSD>
            <Orientation>0.70829027597950978</Orientation>
         </FiberMeasurement>
      </Measurement>
      <Measurement>
         <ID>1013</ID>
         <Type>F</Type>
         <ImageName>Image0004</ImageName>
         <FiberMeasurement>
            <DiameterAverage>1.6854169122568864E-06</DiameterAverage>
            <DiameterSD>2.0309152767464632E-07</DiameterSD>
            <Orientation>0.26117616698484</Orientation>
         </FiberMeasurement>
      </Measurement>
      <Measurement>
         <ID>1014</ID>
         <Type>F</Type>
         <ImageName>Image0004</ImageName>
         <FiberMeasurement>
            <DiameterAverage>1.5115820141552523E-06</DiameterAverage>
            <DiameterSD>4.3752993343169246E-07</DiameterSD>
            <Orientation>0.17201828083383494</Orientation>
         </FiberMeasurement>
      </Measurement>
      <Measurement>
         <ID>1015</ID>
         <Type>F</Type>
         <ImageName>Image0004</ImageName>
         <FiberMeasurement>
            <DiameterAverage>2.4940838651078377E-06</DiameterAverage>
            <DiameterSD>3.708549687507994E-07</DiameterSD>
            <Orientation>0.54312984396379582</Orientation>
         </FiberMeasurement>
      </Measurement>
      <Measurement>
         <ID>1016</ID>
         <Type>F</Type>
         <ImageName>Image0004</ImageName>
         <FiberMeasurement>
            <DiameterAverage>1.6568927621054933E-06</DiameterAverage>
            <DiameterSD>2.5785161045825336E-07</DiameterSD>
            <Orientation>2.297574205624064</Orientation>
         </FiberMeasurement>
      </Measurement>
      <Measurement>
         <ID>1017</ID>
         <Type>F</Type>
         <ImageName>Image0004</ImageName>
         <FiberMeasurement>
            <DiameterAverage>1.0981133504628233E-06</DiameterAverage>
            <DiameterSD>3.8433999774846326E-08</DiameterSD>
            <Orientation>2.632361050866538</Orientation>
         </FiberMeasurement>
      </Measurement>
      <Measurement>
         <ID>1018</ID>
         <Type>F</Type>
         <ImageName>Image0004</ImageName>
         <FiberMeasurement>
            <DiameterAverage>1.6515893651085825E-06</DiameterAverage>
            <DiameterSD>2.1793533960901048E-07</DiameterSD>
            <Orientation>0.35198507358743819</Orientation>
         </FiberMeasurement>
      </Measurement>
      <Measurement>
         <ID>1019</ID>
         <Type>F</Type>
         <ImageName>Image0004</ImageName>
         <FiberMeasurement>
            <DiameterAverage>1.9536129842546244E-06</DiameterAverage>
            <DiameterSD>3.2485281295872434E-07</DiameterSD>
            <Orientation>0.42621176431775121</Orientation>
         </FiberMeasurement>
      </Measurement>
      <Measurement>
         <ID>1020</ID>
         <Type>F</Type>
         <ImageName>Image0004</ImageName>
         <FiberMeasurement>
            <DiameterAverage>1.5845753090373189E-06</DiameterAverage>
            <DiameterSD>7.7123751744947034E-08</DiameterSD>
            <Orientation>2.3916473874576649</Orientation>
         </FiberMeasurement>
      </Measurement>
      <Measurement>
         <ID>1021</ID>
         <Type>F</Type>
         <ImageName>Image0004</ImageName>
         <FiberMeasurement>
            <DiameterAverage>2.1359710638962271E-06</DiameterAverage>
            <DiameterSD>1.415991164594926E-07</DiameterSD>
            <Orientation>1.0464442020729663</Orientation>
         </FiberMeasurement>
      </Measurement>
      <Measurement>
         <ID>1022</ID>
         <Type>F</Type>
         <ImageName>Image0004</ImageName>
         <FiberMeasurement>
            <DiameterAverage>8.3933140500227148E-07</DiameterAverage>
            <DiameterSD>1.8373491288072394E-07</DiameterSD>
            <Orientation>0.94553834479702059</Orientation>
         </FiberMeasurement>
      </Measurement>
      <Measurement>
         <ID>1023</ID>
         <Type>F</Type>
         <ImageName>Image0004</ImageName>
         <FiberMeasurement>
            <DiameterAverage>1.3748159857114829E-06</DiameterAverage>
            <DiameterSD>6.4477128160222585E-08</DiameterSD>
            <Orientation>0.16645800091217947</Orientation>
         </FiberMeasurement>
      </Measurement>
      <Measurement>
         <ID>1024</ID>
         <Type>F</Type>
         <ImageName>Image0004</ImageName>
         <FiberMeasurement>
            <DiameterAverage>2.0611516105027791E-06</DiameterAverage>
            <DiameterSD>2.27409695904412E-07</DiameterSD>
            <Orientation>1.8668405414235547</Orientation>
         </FiberMeasurement>
      </Measurement>
      <Measurement>
         <ID>1025</ID>
         <Type>F</Type>
         <ImageName>Image0004</ImageName>
         <FiberMeasurement>
            <DiameterAverage>1.478711509160116E-06</DiameterAverage>
            <DiameterSD>2.3921579469276589E-07</DiameterSD>
            <Orientation>2.3357987380895651</Orientation>
         </FiberMeasurement>
      </Measurement>
      <Measurement>
         <ID>1026</ID>
         <Type>F</Type>
         <ImageName>Image0004</ImageName>
         <FiberMeasurement>
            <DiameterAverage>1.3437240829914722E-06</DiameterAverage>
            <DiameterSD>3.87468735553363E-07</DiameterSD>
            <Orientation>0.69917664317241546</Orientation>
         </FiberMeasurement>
      </Measurement>
      <Measurement>
         <ID>1027</ID>
         <Type>F</Type>
         <ImageName>Image0004</ImageName>
         <FiberMeasurement>
            <DiameterAverage>1.6827469702395502E-06</DiameterAverage>
            <DiameterSD>1.9870210050685175E-07</DiameterSD>
            <Orientation>0.8702392341565498</Orientation>
         </FiberMeasurement>
      </Measurement>
      <Measurement>
         <ID>1028</ID>
         <Type>F</Type>
         <ImageName>Image0004</ImageName>
         <FiberMeasurement>
            <DiameterAverage>1.1702417447006591E-06</DiameterAverage>
            <DiameterSD>2.5682898776732739E-07</DiameterSD>
            <Orientation>0.75300809689519277</Orientation>
         </FiberMeasurement>
      </Measurement>
      <Measurement>
         <ID>1029</ID>
         <Type>F</Type>
         <ImageName>Image0004</ImageName>
         <FiberMeasurement>
            <DiameterAverage>1.77427700868406E-06</DiameterAverage>
            <DiameterSD>3.7534466427934194E-07</DiameterSD>
            <Orientation>1.0952506544283216</Orientation>
         </FiberMeasurement>
      </Measurement>
      <Measurement>
         <ID>1030</ID>
         <Type>F</Type>
         <ImageName>Image0004</ImageName>
         <FiberMeasurement>
            <DiameterAverage>1.0794015284430868E-06</DiameterAverage>
            <DiameterSD>1.4879187797260027E-07</DiameterSD>
            <Orientation>2.5216273023978246</Orientation>
         </FiberMeasurement>
      </Measurement>
      <Measurement>
         <ID>1031</ID>
         <Type>F</Type>
         <ImageName>Image0004</ImageName>
         <FiberMeasurement>
            <DiameterAverage>1.4628669853541906E-06</DiameterAverage>
            <DiameterSD>3.5724840960530928E-08</DiameterSD>
            <Orientation>2.2126059448950319</Orientation>
         </FiberMeasurement>
      </Measurement>
      <Measurement>
         <ID>1032</ID>
         <Type>F</Type>
         <ImageName>Image0004</ImageName>
         <FiberMeasurement>
            <DiameterAverage>1.9918650197369337E-06</DiameterAverage>
            <DiameterSD>5.1267636615691311E-08</DiameterSD>
            <Orientation>1.8840625403897493</Orientation>
         </FiberMeasurement>
      </Measurement>
      <Measurement>
         <ID>1033</ID>
         <Type>F</Type>
         <ImageName>Image0004</ImageName>
         <FiberMeasurement>
            <DiameterAverage>1.2712476020563776E-06</DiameterAverage>
            <DiameterSD>1.7835338282605289E-08</DiameterSD>
            <Orientation>2.371551563421892</Orientation>
         </FiberMeasurement>
      </Measurement>
      <Measurement>
         <ID>1034</ID>
         <Type>F</Type>
         <ImageName>Image0004</ImageName>
         <FiberMeasurement>
            <DiameterAverage>1.5540606542077199E-06</DiameterAverage>
            <DiameterSD>7.0816560928091853E-08</DiameterSD>
            <Orientation>2.332011748172599</Orientation>
         </FiberMeasurement>
      </Measurement>
      <Measurement>
         <ID>1035</ID>
         <Type>F</Type>
         <ImageName>Image0004</ImageName>
         <FiberMeasurement>
            <DiameterAverage>2.7338516522635434E-06</DiameterAverage>
            <DiameterSD>4.9974706147169559E-07</DiameterSD>
            <Orientation>0.074359727066817982</Orientation>
         </FiberMeasurement>
      </Measurement>
      <Measurement>
         <ID>1036</ID>
         <Type>F</Type>
         <ImageName>Image0004</ImageName>
         <FiberMeasurement>
            <DiameterAverage>1.4443721806725693E-06</DiameterAverage>
            <DiameterSD>1.676775433330125E-07</DiameterSD>
            <Orientation>2.5740177717631907</Orientation>
         </FiberMeasurement>
      </Measurement>
      <Measurement>
         <ID>1037</ID>
         <Type>F</Type>
         <ImageName>Image0004</ImageName>
         <FiberMeasurement>
            <DiameterAverage>1.4735086891853063E-06</DiameterAverage>
            <DiameterSD>4.45737368567468E-08</DiameterSD>
            <Orientation>1.9846566273228892</Orientation>
         </FiberMeasurement>
      </Measurement>
      <Measurement>
         <ID>1038</ID>
         <Type>F</Type>
         <ImageName>Image0004</ImageName>
         <FiberMeasurement>
            <DiameterAverage>1.2126881955366158E-06</DiameterAverage>
            <DiameterSD>1.0755084442782741E-07</DiameterSD>
            <Orientation>1.9054773081511627</Orientation>
         </FiberMeasurement>
      </Measurement>
      <Measurement>
         <ID>1039</ID>
         <Type>F</Type>
         <ImageName>Image0004</ImageName>
         <FiberMeasurement>
            <DiameterAverage>1.9648136788492078E-06</DiameterAverage>
            <DiameterSD>4.4944762488306541E-07</DiameterSD>
            <Orientation>0.75075310146337071</Orientation>
         </FiberMeasurement>
      </Measurement>
      <Measurement>
         <ID>1040</ID>
         <Type>F</Type>
         <ImageName>Image0004</ImageName>
         <FiberMeasurement>
            <DiameterAverage>1.6001205730284194E-06</DiameterAverage>
            <DiameterSD>1.363996450887738E-07</DiameterSD>
            <Orientation>0.49237913484941948</Orientation>
         </FiberMeasurement>
      </Measurement>
      <Measurement>
         <ID>1041</ID>
         <Type>F</Type>
         <ImageName>Image0004</ImageName>
         <FiberMeasurement>
            <DiameterAverage>1.8532840539915179E-06</DiameterAverage>
            <DiameterSD>4.1248674049907853E-08</DiameterSD>
            <Orientation>2.4805847291000225</Orientation>
         </FiberMeasurement>
      </Measurement>
      <Measurement>
         <ID>1042</ID>
         <Type>F</Type>
         <ImageName>Image0004</ImageName>
         <FiberMeasurement>
            <DiameterAverage>1.6886869246685731E-06</DiameterAverage>
            <DiameterSD>1.7278179122471702E-07</DiameterSD>
            <Orientation>0.53955488008568608</Orientation>
         </FiberMeasurement>
      </Measurement>
      <Measurement>
         <ID>1043</ID>
         <Type>F</Type>
         <ImageName>Image0004</ImageName>
         <FiberMeasurement>
            <DiameterAverage>1.1718460685893979E-06</DiameterAverage>
            <DiameterSD>2.0293763623884695E-07</DiameterSD>
            <Orientation>1.5637739988298909</Orientation>
         </FiberMeasurement>
      </Measurement>
      <Measurement>
         <ID>1044</ID>
         <Type>F</Type>
         <ImageName>Image0004</ImageName>
         <FiberMeasurement>
            <DiameterAverage>2.2520246992016092E-06</DiameterAverage>
            <DiameterSD>5.3921570774916737E-07</DiameterSD>
            <Orientation>0.77573260860499027</Orientation>
         </FiberMeasurement>
      </Measurement>
      <Measurement>
         <ID>1045</ID>
         <Type>F</Type>
         <ImageName>Image0004</ImageName>
         <FiberMeasurement>
            <DiameterAverage>1.4584461088912926E-06</DiameterAverage>
            <DiameterSD>1.6484042948522251E-07</DiameterSD>
            <Orientation>1.9827223672979326</Orientation>
         </FiberMeasurement>
      </Measurement>
      <Measurement>
         <ID>1046</ID>
         <Type>F</Type>
         <ImageName>Image0004</ImageName>
         <FiberMeasurement>
            <DiameterAverage>2.09218764107074E-06</DiameterAverage>
            <DiameterSD>2.6428321155615509E-07</DiameterSD>
            <Orientation>1.9091069181164506</Orientation>
         </FiberMeasurement>
      </Measurement>
      <Measurement>
         <ID>1047</ID>
         <Type>F</Type>
         <ImageName>Image0004</ImageName>
         <FiberMeasurement>
            <DiameterAverage>2.825680066674587E-06</DiameterAverage>
            <DiameterSD>1.4997191276120481E-07</DiameterSD>
            <Orientation>2.2897037358046766</Orientation>
         </FiberMeasurement>
      </Measurement>
      <Measurement>
         <ID>1048</ID>
         <Type>F</Type>
         <ImageName>Image0004</ImageName>
         <FiberMeasurement>
            <DiameterAverage>1.2140007523940858E-06</DiameterAverage>
            <DiameterSD>1.3554612852125E-07</DiameterSD>
            <Orientation>2.1337057434910651</Orientation>
         </FiberMeasurement>
      </Measurement>
      <Measurement>
         <ID>1049</ID>
         <Type>F</Type>
         <ImageName>Image0004</ImageName>
         <FiberMeasurement>
            <DiameterAverage>1.9289933755687495E-06</DiameterAverage>
            <DiameterSD>2.4620726581623876E-07</DiameterSD>
            <Orientation>0.74035714783858064</Orientation>
         </FiberMeasurement>
      </Measurement>
      <Measurement>
         <ID>1050</ID>
         <Type>F</Type>
         <ImageName>Image0004</ImageName>
         <FiberMeasurement>
            <DiameterAverage>1.4226127209917692E-06</DiameterAverage>
            <DiameterSD>2.444217776123305E-07</DiameterSD>
            <Orientation>1.6664646419435334</Orientation>
         </FiberMeasurement>
      </Measurement>
      <Measurement>
         <ID>1051</ID>
         <Type>F</Type>
         <ImageName>Image0004</ImageName>
         <FiberMeasurement>
            <DiameterAverage>1.3981400537614921E-06</DiameterAverage>
            <DiameterSD>1.0590314946855573E-07</DiameterSD>
            <Orientation>1.8192327373492605</Orientation>
         </FiberMeasurement>
      </Measurement>
      <Measurement>
         <ID>1052</ID>
         <Type>F</Type>
         <ImageName>Image0004</ImageName>
         <FiberMeasurement>
            <DiameterAverage>1.5955709653475724E-06</DiameterAverage>
            <DiameterSD>8.1059362295566073E-08</DiameterSD>
            <Orientation>0.079409955279191632</Orientation>
         </FiberMeasurement>
      </Measurement>
      <Measurement>
         <ID>1053</ID>
         <Type>F</Type>
         <ImageName>Image0004</ImageName>
         <FiberMeasurement>
            <DiameterAverage>1.6453138843510197E-06</DiameterAverage>
            <DiameterSD>2.8351787387388818E-07</DiameterSD>
            <Orientation>1.9597852805213027</Orientation>
         </FiberMeasurement>
      </Measurement>
      <Measurement>
         <ID>1054</ID>
         <Type>F</Type>
         <ImageName>Image0004</ImageName>
         <FiberMeasurement>
            <DiameterAverage>1.5179969235427155E-06</DiameterAverage>
            <DiameterSD>1.036481358978106E-07</DiameterSD>
            <Orientation>1.7272536622466204</Orientation>
         </FiberMeasurement>
      </Measurement>
      <Measurement>
         <ID>1055</ID>
         <Type>F</Type>
         <ImageName>Image0004</ImageName>
         <FiberMeasurement>
            <DiameterAverage>1.5132874448340144E-06</DiameterAverage>
            <DiameterSD>3.8736570205122234E-07</DiameterSD>
            <Orientation>0.94791547935936815</Orientation>
         </FiberMeasurement>
      </Measurement>
      <Measurement>
         <ID>1056</ID>
         <Type>F</Type>
         <ImageName>Image0004</ImageName>
         <FiberMeasurement>
            <DiameterAverage>1.5238775435533945E-06</DiameterAverage>
            <DiameterSD>1.1271354363762835E-07</DiameterSD>
            <Orientation>0.43270117869726965</Orientation>
         </FiberMeasurement>
      </Measurement>
      <Measurement>
         <ID>1057</ID>
         <Type>F</Type>
         <ImageName>Image0004</ImageName>
         <FiberMeasurement>
            <DiameterAverage>2.4419796959807924E-06</DiameterAverage>
            <DiameterSD>2.6837024813371756E-07</DiameterSD>
            <Orientation>2.3227154734167943</Orientation>
         </FiberMeasurement>
      </Measurement>
      <Measurement>
         <ID>1058</ID>
         <Type>F</Type>
         <ImageName>Image0004</ImageName>
         <FiberMeasurement>
            <DiameterAverage>1.5125943339359111E-06</DiameterAverage>
            <DiameterSD>4.4143576233297397E-08</DiameterSD>
            <Orientation>0.69040979084828924</Orientation>
         </FiberMeasurement>
      </Measurement>
      <Measurement>
         <ID>1059</ID>
         <Type>F</Type>
         <ImageName>Image0004</ImageName>
         <FiberMeasurement>
            <DiameterAverage>1.1317359654952015E-06</DiameterAverage>
            <DiameterSD>6.0480735220240731E-08</DiameterSD>
            <Orientation>0.67374764206615056</Orientation>
         </FiberMeasurement>
      </Measurement>
      <Measurement>
         <ID>1060</ID>
         <Type>F</Type>
         <ImageName>Image0004</ImageName>
         <FiberMeasurement>
            <DiameterAverage>1.4069413772551152E-06</DiameterAverage>
            <DiameterSD>5.5461491945633251E-08</DiameterSD>
            <Orientation>1.6705069845153031</Orientation>
         </FiberMeasurement>
      </Measurement>
      <Measurement>
         <ID>1061</ID>
         <Type>F</Type>
         <ImageName>Image0004</ImageName>
         <FiberMeasurement>
            <DiameterAverage>1.5747934269022868E-06</DiameterAverage>
            <DiameterSD>5.4491465225750573E-08</DiameterSD>
            <Orientation>2.6056855966570818</Orientation>
         </FiberMeasurement>
      </Measurement>
      <Measurement>
         <ID>1062</ID>
         <Type>F</Type>
         <ImageName>Image0004</ImageName>
         <FiberMeasurement>
            <DiameterAverage>2.1482209055915644E-06</DiameterAverage>
            <DiameterSD>1.0361140409281695E-07</DiameterSD>
            <Orientation>0.96775786397420516</Orientation>
         </FiberMeasurement>
      </Measurement>
      <Measurement>
         <ID>1063</ID>
         <Type>F</Type>
         <ImageName>Image0004</ImageName>
         <FiberMeasurement>
            <DiameterAverage>1.5826384043394413E-06</DiameterAverage>
            <DiameterSD>4.4138789664758337E-07</DiameterSD>
            <Orientation>1.0480599317348416</Orientation>
         </FiberMeasurement>
      </Measurement>
      <Measurement>
         <ID>1064</ID>
         <Type>F</Type>
         <ImageName>Image0004</ImageName>
         <FiberMeasurement>
            <DiameterAverage>1.3440917311416997E-06</DiameterAverage>
            <DiameterSD>1.4663459493834977E-07</DiameterSD>
            <Orientation>2.5329628985907435</Orientation>
         </FiberMeasurement>
      </Measurement>
      <Measurement>
         <ID>1065</ID>
         <Type>F</Type>
         <ImageName>Image0004</ImageName>
         <FiberMeasurement>
            <DiameterAverage>1.4188569239282149E-06</DiameterAverage>
            <DiameterSD>7.9411880268220181E-08</DiameterSD>
            <Orientation>2.2094684979478592</Orientation>
         </FiberMeasurement>
      </Measurement>
      <Measurement>
         <ID>1066</ID>
         <Type>F</Type>
         <ImageName>Image0004</ImageName>
         <FiberMeasurement>
            <DiameterAverage>1.4247521711895809E-06</DiameterAverage>
            <DiameterSD>6.62753206680849E-08</DiameterSD>
            <Orientation>0.6079201030352166</Orientation>
         </FiberMeasurement>
      </Measurement>
      <Measurement>
         <ID>1067</ID>
         <Type>F</Type>
         <ImageName>Image0004</ImageName>
         <FiberMeasurement>
            <DiameterAverage>1.3459982775163266E-06</DiameterAverage>
            <DiameterSD>1.86644979909968E-07</DiameterSD>
            <Orientation>2.8296700984085561</Orientation>
         </FiberMeasurement>
      </Measurement>
      <Measurement>
         <ID>1068</ID>
         <Type>F</Type>
         <ImageName>Image0004</ImageName>
         <FiberMeasurement>
            <DiameterAverage>1.7046302388131054E-06</DiameterAverage>
            <DiameterSD>1.239835591409962E-07</DiameterSD>
            <Orientation>2.3279769636538861</Orientation>
         </FiberMeasurement>
      </Measurement>
      <Measurement>
         <ID>1069</ID>
         <Type>F</Type>
         <ImageName>Image0004</ImageName>
         <FiberMeasurement>
            <DiameterAverage>1.5065261899618969E-06</DiameterAverage>
            <DiameterSD>3.3032361834939591E-07</DiameterSD>
            <Orientation>2.2236297319134772</Orientation>
         </FiberMeasurement>
      </Measurement>
      <Measurement>
         <ID>1070</ID>
         <Type>F</Type>
         <ImageName>Image0004</ImageName>
         <FiberMeasurement>
            <DiameterAverage>2.0876978821108225E-06</DiameterAverage>
            <DiameterSD>3.8125466298374256E-07</DiameterSD>
            <Orientation>2.0491976146411166</Orientation>
         </FiberMeasurement>
      </Measurement>
      <Measurement>
         <ID>1071</ID>
         <Type>F</Type>
         <ImageName>Image0004</ImageName>
         <FiberMeasurement>
            <DiameterAverage>1.4258400943792056E-06</DiameterAverage>
            <DiameterSD>5.3316046264792889E-08</DiameterSD>
            <Orientation>1.9090767551209249</Orientation>
         </FiberMeasurement>
      </Measurement>
      <Measurement>
         <ID>1072</ID>
         <Type>F</Type>
         <ImageName>Image0004</ImageName>
         <FiberMeasurement>
            <DiameterAverage>1.3252701170124342E-06</DiameterAverage>
            <DiameterSD>2.5243769635278696E-07</DiameterSD>
            <Orientation>0.67592845760581555</Orientation>
         </FiberMeasurement>
      </Measurement>
      <Measurement>
         <ID>1073</ID>
         <Type>F</Type>
         <ImageName>Image0004</ImageName>
         <FiberMeasurement>
            <DiameterAverage>1.1855237857827935E-06</DiameterAverage>
            <DiameterSD>9.3038391792261657E-08</DiameterSD>
            <Orientation>0.57409514081083257</Orientation>
         </FiberMeasurement>
      </Measurement>
      <Measurement>
         <ID>1074</ID>
         <Type>F</Type>
         <ImageName>Image0004</ImageName>
         <FiberMeasurement>
            <DiameterAverage>2.4104844223477681E-06</DiameterAverage>
            <DiameterSD>2.1270654354553637E-07</DiameterSD>
            <Orientation>1.4660068790283813</Orientation>
         </FiberMeasurement>
      </Measurement>
      <Measurement>
         <ID>1075</ID>
         <Type>F</Type>
         <ImageName>Image0004</ImageName>
         <FiberMeasurement>
            <DiameterAverage>1.6119722123218956E-06</DiameterAverage>
            <DiameterSD>2.9644679306564574E-07</DiameterSD>
            <Orientation>2.7182197185637671</Orientation>
         </FiberMeasurement>
      </Measurement>
      <Measurement>
         <ID>1077</ID>
         <Type>F</Type>
         <ImageName>Image0004</ImageName>
         <FiberMeasurement>
            <DiameterAverage>1.4516872123911122E-06</DiameterAverage>
            <DiameterSD>2.7065891929390181E-07</DiameterSD>
            <Orientation>0.59276178098238785</Orientation>
         </FiberMeasurement>
      </Measurement>
      <Measurement>
         <ID>1078</ID>
         <Type>F</Type>
         <ImageName>Image0004</ImageName>
         <FiberMeasurement>
            <DiameterAverage>1.4902549670721151E-06</DiameterAverage>
            <DiameterSD>1.5975943095619463E-07</DiameterSD>
            <Orientation>1.6467361713998974</Orientation>
         </FiberMeasurement>
      </Measurement>
      <Measurement>
         <ID>1079</ID>
         <Type>F</Type>
         <ImageName>Image0004</ImageName>
         <FiberMeasurement>
            <DiameterAverage>2.5007397532442942E-06</DiameterAverage>
            <DiameterSD>3.928103333958983E-07</DiameterSD>
            <Orientation>2.3019713391043561</Orientation>
         </FiberMeasurement>
      </Measurement>
      <Measurement>
         <ID>1080</ID>
         <Type>F</Type>
         <ImageName>Image0004</ImageName>
         <FiberMeasurement>
            <DiameterAverage>1.4924338680906519E-06</DiameterAverage>
            <DiameterSD>5.4046135624567638E-08</DiameterSD>
            <Orientation>0.58051215536077738</Orientation>
         </FiberMeasurement>
      </Measurement>
      <Measurement>
         <ID>1081</ID>
         <Type>F</Type>
         <ImageName>Image0004</ImageName>
         <FiberMeasurement>
            <DiameterAverage>1.1062702145093447E-06</DiameterAverage>
            <DiameterSD>5.6517413239016106E-08</DiameterSD>
            <Orientation>0.22612746597507225</Orientation>
         </FiberMeasurement>
      </Measurement>
      <Measurement>
         <ID>1082</ID>
         <Type>F</Type>
         <ImageName>Image0004</ImageName>
         <FiberMeasurement>
            <DiameterAverage>1.5852235709387599E-06</DiameterAverage>
            <DiameterSD>3.0194533420509054E-07</DiameterSD>
            <Orientation>0.60088193552417712</Orientation>
         </FiberMeasurement>
      </Measurement>
      <Measurement>
         <ID>1083</ID>
         <Type>F</Type>
         <ImageName>Image0004</ImageName>
         <FiberMeasurement>
            <DiameterAverage>1.5486860361033097E-06</DiameterAverage>
            <DiameterSD>1.2634013072977489E-07</DiameterSD>
            <Orientation>2.6857427787701678</Orientation>
         </FiberMeasurement>
      </Measurement>
      <Measurement>
         <ID>1084</ID>
         <Type>F</Type>
         <ImageName>Image0004</ImageName>
         <FiberMeasurement>
            <DiameterAverage>1.0131590510141185E-06</DiameterAverage>
            <DiameterSD>5.2692663725926905E-08</DiameterSD>
            <Orientation>0.80086346990938717</Orientation>
         </FiberMeasurement>
      </Measurement>
      <Measurement>
         <ID>1085</ID>
         <Type>F</Type>
         <ImageName>Image0004</ImageName>
         <FiberMeasurement>
            <DiameterAverage>8.17012928615194E-07</DiameterAverage>
            <DiameterSD>2.8175469028476066E-08</DiameterSD>
            <Orientation>0.058737585870373588</Orientation>
         </FiberMeasurement>
      </Measurement>
      <Measurement>
         <ID>1086</ID>
         <Type>F</Type>
         <ImageName>Image0004</ImageName>
         <FiberMeasurement>
            <DiameterAverage>1.2991296966806241E-06</DiameterAverage>
            <DiameterSD>1.1116465064861114E-07</DiameterSD>
            <Orientation>2.0472867135455868</Orientation>
         </FiberMeasurement>
      </Measurement>
      <Measurement>
         <ID>1087</ID>
         <Type>F</Type>
         <ImageName>Image0004</ImageName>
         <FiberMeasurement>
            <DiameterAverage>1.3503073022020354E-06</DiameterAverage>
            <DiameterSD>3.2719564544273446E-08</DiameterSD>
            <Orientation>2.2116432090955698</Orientation>
         </FiberMeasurement>
      </Measurement>
      <Measurement>
         <ID>1088</ID>
         <Type>F</Type>
         <ImageName>Image0004</ImageName>
         <FiberMeasurement>
            <DiameterAverage>1.0287793481592249E-06</DiameterAverage>
            <DiameterSD>2.0345588774475375E-07</DiameterSD>
            <Orientation>2.2592818378094552</Orientation>
         </FiberMeasurement>
      </Measurement>
      <Measurement>
         <ID>1089</ID>
         <Type>F</Type>
         <ImageName>Image0004</ImageName>
         <FiberMeasurement>
            <DiameterAverage>1.7997988625059504E-06</DiameterAverage>
            <DiameterSD>3.7274865497803907E-07</DiameterSD>
            <Orientation>2.2945476800366138</Orientation>
         </FiberMeasurement>
      </Measurement>
      <Measurement>
         <ID>1090</ID>
         <Type>F</Type>
         <ImageName>Image0004</ImageName>
         <FiberMeasurement>
            <DiameterAverage>9.8285572854257274E-07</DiameterAverage>
            <DiameterSD>2.8578106364978206E-08</DiameterSD>
            <Orientation>2.3250352154340765</Orientation>
         </FiberMeasurement>
      </Measurement>
      <Measurement>
         <ID>1091</ID>
         <Type>F</Type>
         <ImageName>Image0004</ImageName>
         <FiberMeasurement>
            <DiameterAverage>1.3506248133884469E-06</DiameterAverage>
            <DiameterSD>3.3776640131979555E-07</DiameterSD>
            <Orientation>2.5552565193536285</Orientation>
         </FiberMeasurement>
      </Measurement>
      <Measurement>
         <ID>1092</ID>
         <Type>F</Type>
         <ImageName>Image0004</ImageName>
         <FiberMeasurement>
            <DiameterAverage>7.3461557471346515E-07</DiameterAverage>
            <DiameterSD>6.79209918447433E-08</DiameterSD>
            <Orientation>2.0497141482829098</Orientation>
         </FiberMeasurement>
      </Measurement>
      <Measurement>
         <ID>1093</ID>
         <Type>F</Type>
         <ImageName>Image0004</ImageName>
         <FiberMeasurement>
            <DiameterAverage>1.5475236872994618E-06</DiameterAverage>
            <DiameterSD>4.1876139732219086E-08</DiameterSD>
            <Orientation>1.3119995118907952</Orientation>
         </FiberMeasurement>
      </Measurement>
      <Measurement>
         <ID>1094</ID>
         <Type>F</Type>
         <ImageName>Image0004</ImageName>
         <FiberMeasurement>
            <DiameterAverage>2.9882547873080467E-06</DiameterAverage>
            <DiameterSD>1.3823387258100528E-06</DiameterSD>
            <Orientation>1.8838200924480102</Orientation>
         </FiberMeasurement>
      </Measurement>
      <Measurement>
         <ID>1095</ID>
         <Type>F</Type>
         <ImageName>Image0004</ImageName>
         <FiberMeasurement>
            <DiameterAverage>1.9315120644439187E-06</DiameterAverage>
            <DiameterSD>6.3792771802292042E-08</DiameterSD>
            <Orientation>2.1868446564098538</Orientation>
         </FiberMeasurement>
      </Measurement>
      <Measurement>
         <ID>1096</ID>
         <Type>F</Type>
         <ImageName>Image0004</ImageName>
         <FiberMeasurement>
            <DiameterAverage>3.0813036229984764E-06</DiameterAverage>
            <DiameterSD>7.830405920425663E-07</DiameterSD>
            <Orientation>2.8599154374097449</Orientation>
         </FiberMeasurement>
      </Measurement>
      <Measurement>
         <ID>1097</ID>
         <Type>F</Type>
         <ImageName>Image0004</ImageName>
         <FiberMeasurement>
            <DiameterAverage>1.6367272368126678E-06</DiameterAverage>
            <DiameterSD>2.6687959680645386E-07</DiameterSD>
            <Orientation>3.0994847040647961</Orientation>
         </FiberMeasurement>
      </Measurement>
      <Measurement>
         <ID>1098</ID>
         <Type>F</Type>
         <ImageName>Image0004</ImageName>
         <FiberMeasurement>
            <DiameterAverage>2.2476624248667868E-06</DiameterAverage>
[truncated: 659,015 more chars]
