# Supplementary material for: Visualization of porosity and pore size gradients in electrospun scaffolds using laser metrology
Source: PLoS One. 2023 Mar 9;18(3):e0282903. doi: 10.1371/journal.pone.0282903 (PMC9997878; doi:10.1371/journal.pone.0282903)
Supplement: S1 Data — (GZ) [file pone.0282903.s002.gz › data/FiberDiameter/Fiber analysis at 5,000X - Edge/Fiber diameter - edge area, 5,000X.xlsx]

## Sheet: 200 rpm-edge
ProjectName	ID	ImageName	DiameterAverage	DiameterSD	Orientation		Fiber diameter (um)
200rpm, Fiber diameter_5,000X_	1	Image0004	1.73613e-06	3.33569e-07	1.09022		1.73613
200rpm, Fiber diameter_5,000X_	2	Image0004	2.00362e-06	4.45394e-07	0.635655		2.00362
200rpm, Fiber diameter_5,000X_	3	Image0004	1.81944e-06	4.98877e-08	2.77605		1.81944
200rpm, Fiber diameter_5,000X_	4	Image0004	1.32169e-06	5.86069e-08	2.43935		1.32169
200rpm, Fiber diameter_5,000X_	5	Image0004	1.4734e-06	3.06463e-07	0.410317		1.4734
200rpm, Fiber diameter_5,000X_	6	Image0004	1.52197e-06	2.75842e-08	2.73151		1.52197
200rpm, Fiber diameter_5,000X_	7	Image0004	1.23683e-06	2.51819e-07	1.86413		1.23683
200rpm, Fiber diameter_5,000X_	8	Image0004	1.52176e-06	3.50386e-08	2.28433		1.52176
200rpm, Fiber diameter_5,000X_	9	Image0004	1.41915e-06	5.317e-08	2.74194		1.41915
200rpm, Fiber diameter_5,000X_	10	Image0004	1.63016e-06	3.24619e-08	0.389628		1.63016
200rpm, Fiber diameter_5,000X_	11	Image0004	1.86343e-06	1.01923e-07	0.58707		1.86343
200rpm, Fiber diameter_5,000X_	12	Image0004	1.749e-06	8.45149e-08	1.89467		1.749
200rpm, Fiber diameter_5,000X_	13	Image0004	1.26941e-06	9.52276e-08	2.53969		1.26941
200rpm, Fiber diameter_5,000X_	14	Image0004	2.35444e-06	5.31368e-08	2.14385		2.35444
200rpm, Fiber diameter_5,000X_	15	Image0004	1.31281e-06	1.10096e-07	2.76877		1.31281
200rpm, Fiber diameter_5,000X_	16	Image0004	1.51645e-06	5.97357e-08	2.92668		1.51645
200rpm, Fiber diameter_5,000X_	17	Image0004	1.63073e-06	1.2318e-07	2.68565		1.63073
200rpm, Fiber diameter_5,000X_	18	Image0004	4.91382e-07	2.72511e-07	0.376859		0.491382
200rpm, Fiber diameter_5,000X_	19	Image0004	2.13176e-06	7.84879e-08	0.165811		2.13176
200rpm, Fiber diameter_5,000X_	20	Image0004	1.3508e-06	2.85595e-08	0.0925469		1.3508
200rpm, Fiber diameter_5,000X_	21	Image0004	2.11094e-06	2.8963e-08	0.331137		2.11094
200rpm, Fiber diameter_5,000X_	22	Image0004	2.25159e-06	1.77758e-07	0.504855		2.25159
200rpm, Fiber diameter_5,000X_	23	Image0004	1.83996e-06	2.65079e-08	2.78132		1.83996
200rpm, Fiber diameter_5,000X_	24	Image0004	1.44972e-06	4.99684e-08	0.615181		1.44972
200rpm, Fiber diameter_5,000X_	25	Image0004	1.02046e-06	3.7092e-07	3.03103		1.02046
200rpm, Fiber diameter_5,000X_	26	Image0004	9.67425e-07	3.33801e-07	0.630831		0.967425
200rpm, Fiber diameter_5,000X_	27	Image0004	2.39277e-06	5.32695e-08	0.0740638		2.39277
200rpm, Fiber diameter_5,000X_	28	Image0004	1.51479e-06	2.57753e-08	2.24949		1.51479
200rpm, Fiber diameter_5,000X_	29	Image0004	2.1622e-06	2.80391e-07	1.76436		2.1622
200rpm, Fiber diameter_5,000X_	30	Image0004	1.29534e-06	3.00741e-07	0.63373		1.29534
200rpm, Fiber diameter_5,000X_	31	Image0004	1.26177e-06	7.94238e-08	0.104735		1.26177
200rpm, Fiber diameter_5,000X_	32	Image0004	1.86516e-06	3.11752e-08	2.78348		1.86516
200rpm, Fiber diameter_5,000X_	33	Image0004	1.34409e-06	5.3567e-08	2.23923		1.34409
200rpm, Fiber diameter_5,000X_	34	Image0004	1.15458e-06	2.23192e-07	2.10703		1.15458
200rpm, Fiber diameter_5,000X_	35	Image0004	1.43721e-06	1.28835e-08	1.59088		1.43721
200rpm, Fiber diameter_5,000X_	36	Image0004	1.81951e-06	1.63539e-07	1.05838		1.81951
200rpm, Fiber diameter_5,000X_	37	Image0004	2.19613e-06	3.12989e-08	2.57667		2.19613
200rpm, Fiber diameter_5,000X_	38	Image0004	2.02962e-06	7.39413e-08	0.727328		2.02962
200rpm, Fiber diameter_5,000X_	39	Image0004	1.93331e-06	5.12555e-08	0.751921		1.93331
200rpm, Fiber diameter_5,000X_	40	Image0004	5.44569e-07	1.48401e-07	0.00427476		0.544569
200rpm, Fiber diameter_5,000X_	41	Image0004	1.23212e-06	7.48471e-08	2.78849		1.23212
200rpm, Fiber diameter_5,000X_	42	Image0004	1.50272e-06	2.0997e-07	1.79026		1.50272
200rpm, Fiber diameter_5,000X_	43	Image0004	1.57394e-06	9.57387e-08	2.32955		1.57394
200rpm, Fiber diameter_5,000X_	44	Image0004	1.35274e-06	6.955e-08	2.87735		1.35274
200rpm, Fiber diameter_5,000X_	45	Image0004	1.22861e-06	4.40508e-08	2.95251		1.22861
200rpm, Fiber diameter_5,000X_	46	Image0004	1.08065e-06	4.30612e-08	2.31531		1.08065
200rpm, Fiber diameter_5,000X_	47	Image0004	1.33491e-06	3.80764e-07	0.473941		1.33491
200rpm, Fiber diameter_5,000X_	48	Image0004	1.87627e-06	1.73509e-07	0.827435		1.87627
200rpm, Fiber diameter_5,000X_	49	Image0004	1.36615e-06	3.86219e-08	1.50963		1.36615
200rpm, Fiber diameter_5,000X_	50	Image0004	1.53696e-06	4.71814e-07	2.49108		1.53696
200rpm, Fiber diameter_5,000X_	51	Image0004	1.73245e-06	6.93795e-08	2.85592		1.73245
200rpm, Fiber diameter_5,000X_	52	Image0004	7.54307e-07	2.00918e-08	3.03454		0.754307
200rpm, Fiber diameter_5,000X_	53	Image0004	1.37973e-06	1.45991e-07	1.29713		1.37973
200rpm, Fiber diameter_5,000X_	54	Image0004	2.20188e-06	6.15414e-08	1.99386		2.20188
200rpm, Fiber diameter_5,000X_	55	Image0004	6.32296e-07	4.20881e-08	1.8872		0.632296
200rpm, Fiber diameter_5,000X_	56	Image0004	1.21733e-06	2.35681e-07	0.608682		1.21733
200rpm, Fiber diameter_5,000X_	57	Image0004	1.01005e-06	2.05792e-07	2.99571		1.01005
200rpm, Fiber diameter_5,000X_	58	Image0004	1.21523e-06	1.19965e-07	0.244149		1.21523
200rpm, Fiber diameter_5,000X_	59	Image0004	2.02502e-06	3.06876e-07	0.773181		2.02502
200rpm, Fiber diameter_5,000X_	60	Image0004	8.61453e-07	3.21018e-07	0.226643		0.861453
200rpm, Fiber diameter_5,000X_	61	Image0004	2.18793e-06	1.07433e-07	0.0345017		2.18793
200rpm, Fiber diameter_5,000X_	62	Image0004	1.201e-06	2.77113e-07	0.130936		1.201
200rpm, Fiber diameter_5,000X_	63	Image0004	1.53472e-06	2.11544e-08	2.83634		1.53472
200rpm, Fiber diameter_5,000X_	64	Image0004	1.13546e-06	4.12755e-07	2.33514		1.13546
200rpm, Fiber diameter_5,000X_	65	Image0004	1.92408e-06	5.85559e-07	2.08297		1.92408
200rpm, Fiber diameter_5,000X_	66	Image0004	1.28708e-06	2.74125e-08	2.83719		1.28708
200rpm, Fiber diameter_5,000X_	67	Image0004	1.03237e-06	1.02841e-07	0.102275		1.03237
200rpm, Fiber diameter_5,000X_	68	Image0004	1.19846e-06	1.73205e-07	1.05982		1.19846
200rpm, Fiber diameter_5,000X_	69	Image0004	1.95663e-06	7.37173e-08	0.326634		1.95663
200rpm, Fiber diameter_5,000X_	70	Image0004	2.7129e-06	6.70771e-08	0.851396		2.7129
200rpm, Fiber diameter_5,000X_	71	Image0004	2.58897e-06	7.99195e-08	1.38179		2.58897
200rpm, Fiber diameter_5,000X_	72	Image0004	8.87269e-07	1.77366e-07	0.321188		0.887269
200rpm, Fiber diameter_5,000X_	73	Image0004	1.45941e-06	5.06523e-08	2.69825		1.45941
200rpm, Fiber diameter_5,000X_	74	Image0004	7.19074e-07	1.26629e-08	2.3739		0.719074
200rpm, Fiber diameter_5,000X_	75	Image0004	5.56358e-07	8.56351e-08	1.75807		0.556358
200rpm, Fiber diameter_5,000X_	76	Image0004	2.2685e-06	6.82596e-08	0.783887		2.2685
200rpm, Fiber diameter_5,000X_	77	Image0004	1.33054e-06	1.80255e-07	2.58672		1.33054
200rpm, Fiber diameter_5,000X_	78	Image0004	2.221e-06	8.33007e-07	0.280228		2.221
200rpm, Fiber diameter_5,000X_	79	Image0004	1.55327e-06	1.17437e-07	0.103673		1.55327
200rpm, Fiber diameter_5,000X_	80	Image0004	1.09693e-06	1.19068e-08	2.92965		1.09693
200rpm, Fiber diameter_5,000X_	81	Image0004	1.32342e-06	7.20665e-08	2.31435		1.32342
200rpm, Fiber diameter_5,000X_	82	Image0004	2.71329e-06	3.08439e-08	1.69602		2.71329
200rpm, Fiber diameter_5,000X_	83	Image0004	1.54452e-06	1.04267e-07	1.89161		1.54452
200rpm, Fiber diameter_5,000X_	84	Image0004	2.27366e-06	1.11483e-07	0.262459		2.27366
200rpm, Fiber diameter_5,000X_	85	Image0004	1.43851e-06	4.94919e-08	0.823341		1.43851
200rpm, Fiber diameter_5,000X_	86	Image0004	1.84473e-06	1.78655e-07	2.76411		1.84473
200rpm, Fiber diameter_5,000X_	87	Image0004	2.34355e-06	1.52633e-07	2.47531		2.34355
200rpm, Fiber diameter_5,000X_	88	Image0004	1.31988e-06	3.30646e-07	0.094752		1.31988
200rpm, Fiber diameter_5,000X_	89	Image0004	1.37447e-06	4.88813e-08	2.81172		1.37447
200rpm, Fiber diameter_5,000X_	90	Image0004	1.6533e-06	1.58509e-07	2.73684		1.6533
200rpm, Fiber diameter_5,000X_	91	Image0004	6.49814e-07	3.05643e-07	0.799249		0.649814
200rpm, Fiber diameter_5,000X_	92	Image0004	2.12276e-06	5.24763e-08	2.30458		2.12276
200rpm, Fiber diameter_5,000X_	94	Image0004	1.48407e-06	4.28922e-08	2.53557		1.48407
200rpm, Fiber diameter_5,000X_	95	Image0004	1.50916e-06	4.16257e-08	2.33322		1.50916
200rpm, Fiber diameter_5,000X_	96	Image0004	1.45301e-06	1.76187e-07	2.87897		1.45301
200rpm, Fiber diameter_5,000X_	97	Image0004	1.45836e-06	1.73833e-07	0.0927682		1.45836
200rpm, Fiber diameter_5,000X_	98	Image0004	1.84187e-06	4.4361e-08	1.8955		1.84187
200rpm, Fiber diameter_5,000X_	99	Image0004	1.08703e-06	1.63868e-07	0.188858		1.08703
200rpm, Fiber diameter_5,000X_	100	Image0004	1.56497e-06	2.19658e-08	1.72246		1.56497
200rpm, Fiber diameter_5,000X_	101	Image0004	1.49857e-06	1.93411e-07	0.434803		1.49857
200rpm, Fiber diameter_5,000X_	102	Image0004	1.5054e-06	7.39389e-08	0.658302		1.5054
200rpm, Fiber diameter_5,000X_	103	Image0004	1.60284e-06	5.04432e-08	2.22221		1.60284
200rpm, Fiber diameter_5,000X_	104	Image0004	1.56248e-06	2.50117e-07	1.89103		1.56248
200rpm, Fiber diameter_5,000X_	105	Image0004	1.63912e-06	1.0886e-07	1.38574		1.63912
200rpm, Fiber diameter_5,000X_	106	Image0004	1.41892e-06	7.39617e-08	2.91033		1.41892
200rpm, Fiber diameter_5,000X_	107	Image0004	1.52635e-06	5.14067e-07	0.968635		1.52635
200rpm, Fiber diameter_5,000X_	108	Image0004	1.28774e-06	2.9201e-07	2.37724		1.28774
200rpm, Fiber diameter_5,000X_	109	Image0004	2.35828e-06	7.80759e-08	1.44373		2.35828
200rpm, Fiber diameter_5,000X_	110	Image0004	1.28387e-06	4.74782e-08	0.651475		1.28387
200rpm, Fiber diameter_5,000X_	111	Image0004	1.27352e-06	3.13807e-07	0.692445		1.27352
200rpm, Fiber diameter_5,000X_	112	Image0004	1.22552e-06	2.41342e-08	1.53145		1.22552
200rpm, Fiber diameter_5,000X_	113	Image0004	1.31872e-06	2.75469e-07	0.350629		1.31872
200rpm, Fiber diameter_5,000X_	114	Image0004	1.60909e-06	3.72425e-08	2.56813		1.60909
200rpm, Fiber diameter_5,000X_	115	Image0004	1.28708e-06	2.74125e-08	2.83719		1.28708
200rpm, Fiber diameter_5,000X_	116	Image0004	1.30859e-06	3.76784e-08	2.31174		1.30859
200rpm, Fiber diameter_5,000X_	117	Image0004	1.14922e-06	3.70557e-07	2.41326		1.14922
200rpm, Fiber diameter_5,000X_	118	Image0004	1.56727e-06	3.89329e-08	0.642967		1.56727
200rpm, Fiber diameter_5,000X_	119	Image0004	1.44015e-06	9.27222e-08	0.717376		1.44015
200rpm, Fiber diameter_5,000X_	120	Image0004	1.46708e-06	5.19442e-08	1.20282		1.46708
200rpm, Fiber diameter_5,000X_	121	Image0004	1.10238e-06	1.23436e-07	2.63043		1.10238
200rpm, Fiber diameter_5,000X_	122	Image0004	8.05017e-07	1.99626e-07	2.477		0.805017
200rpm, Fiber diameter_5,000X_	123	Image0004	1.43397e-06	5.4465e-08	0.282304		1.43397
200rpm, Fiber diameter_5,000X_	124	Image0004	1.18795e-06	1.82655e-07	0.546245		1.18795
200rpm, Fiber diameter_5,000X_	125	Image0004	1.9559e-06	4.85207e-08	0.705525		1.9559
200rpm, Fiber diameter_5,000X_	126	Image0004	1.47718e-06	2.40996e-07	0.341586		1.47718
200rpm, Fiber diameter_5,000X_	127	Image0004	1.81067e-06	3.00777e-07	0.312606		1.81067
200rpm, Fiber diameter_5,000X_	128	Image0004	1.17848e-06	4.85229e-08	0.766034		1.17848
200rpm, Fiber diameter_5,000X_	129	Image0004	9.85517e-07	2.11246e-07	2.57774		0.985517
200rpm, Fiber diameter_5,000X_	130	Image0004	2.54083e-06	1.08805e-07	0.819134		2.54083
200rpm, Fiber diameter_5,000X_	131	Image0004	4.91426e-07	6.43169e-08	2.6691		0.491426
200rpm, Fiber diameter_5,000X_	132	Image0004	1.33939e-06	1.32376e-08	0.320623		1.33939
200rpm, Fiber diameter_5,000X_	133	Image0004	2.10535e-06	5.24263e-07	2.71537		2.10535
200rpm, Fiber diameter_5,000X_	134	Image0004	5.71959e-07	2.11181e-08	1.92449		0.571959
200rpm, Fiber diameter_5,000X_	135	Image0004	1.36489e-06	3.54108e-08	2.75971		1.36489
200rpm, Fiber diameter_5,000X_	136	Image0004	1.55533e-06	5.97964e-08	0.591507		1.55533
200rpm, Fiber diameter_5,000X_	137	Image0004	8.19827e-07	2.35333e-07	0.532641		0.819827
200rpm, Fiber diameter_5,000X_	138	Image0004	1.86704e-06	2.50413e-08	2.88918		1.86704
200rpm, Fiber diameter_5,000X_	139	Image0004	7.27127e-07	8.68872e-08	0.645533		0.727127
200rpm, Fiber diameter_5,000X_	140	Image0004	1.0673e-06	3.82094e-07	0.752265		1.0673
200rpm, Fiber diameter_5,000X_	141	Image0004	1.33008e-06	3.32239e-08	2.41542		1.33008
200rpm, Fiber diameter_5,000X_	142	Image0004	2.13369e-06	8.5434e-08	2.26309		2.13369
200rpm, Fiber diameter_5,000X_	143	Image0004	1.87875e-06	9.07794e-08	0.221858		1.87875
200rpm, Fiber diameter_5,000X_	144	Image0004	9.12223e-07	5.36124e-08	2.39966		0.912223
200rpm, Fiber diameter_5,000X_	145	Image0004	1.50482e-06	5.27471e-08	1.90465		1.50482
200rpm, Fiber diameter_5,000X_	146	Image0004	1.34784e-06	8.1589e-08	2.21656		1.34784
200rpm, Fiber diameter_5,000X_	147	Image0004	1.43849e-06	4.72446e-08	2.39895		1.43849
200rpm, Fiber diameter_5,000X_	148	Image0004	1.35357e-06	3.83176e-08	0.688131		1.35357
200rpm, Fiber diameter_5,000X_	149	Image0004	1.82725e-06	5.93526e-07	1.32224		1.82725
200rpm, Fiber diameter_5,000X_	150	Image0004	1.42453e-06	2.12973e-08	3.01219		1.42453
200rpm, Fiber diameter_5,000X_	151	Image0004	1.48626e-06	7.15232e-08	1.92934		1.48626
200rpm, Fiber diameter_5,000X_	152	Image0004	1.39422e-06	1.41098e-07	2.09831		1.39422
200rpm, Fiber diameter_5,000X_	153	Image0004	1.48566e-06	1.11563e-07	1.51139		1.48566
200rpm, Fiber diameter_5,000X_	154	Image0004	1.16249e-06	2.08024e-07	0.210086		1.16249
200rpm, Fiber diameter_5,000X_	155	Image0004	1.95366e-06	1.0397e-07	2.63644		1.95366
200rpm, Fiber diameter_5,000X_	156	Image0004	1.62774e-06	1.02688e-07	0.746345		1.62774
200rpm, Fiber diameter_5,000X_	157	Image0004	1.68192e-06	6.26582e-08	2.7051		1.68192
200rpm, Fiber diameter_5,000X_	158	Image0004	1.02606e-06	2.18375e-08	0.0322279		1.02606
200rpm, Fiber diameter_5,000X_	159	Image0004	1.38956e-06	1.74981e-07	0.13383		1.38956
200rpm, Fiber diameter_5,000X_	160	Image0004	5.49676e-07	1.99703e-08	2.83466		0.549676
200rpm, Fiber diameter_5,000X_	161	Image0004	1.38902e-06	1.50294e-07	1.96842		1.38902
200rpm, Fiber diameter_5,000X_	162	Image0004	1.76286e-06	5.171e-08	2.08375		1.76286
200rpm, Fiber diameter_5,000X_	163	Image0004	1.82577e-06	1.9423e-07	0.406412		1.82577
200rpm, Fiber diameter_5,000X_	164	Image0004	1.7002e-06	3.48554e-08	1.29932		1.7002
200rpm, Fiber diameter_5,000X_	165	Image0004	1.36759e-06	3.26866e-08	2.75833		1.36759
200rpm, Fiber diameter_5,000X_	166	Image0004	1.31696e-06	4.63603e-08	2.84882		1.31696
200rpm, Fiber diameter_5,000X_	167	Image0004	1.8261e-06	3.01016e-08	2.96231		1.8261
200rpm, Fiber diameter_5,000X_	168	Image0004	2.07744e-06	9.93525e-08	2.30791		2.07744
200rpm, Fiber diameter_5,000X_	169	Image0004	1.50858e-06	4.06885e-08	2.24422		1.50858
200rpm, Fiber diameter_5,000X_	170	Image0004	1.41388e-06	1.67369e-07	2.702		1.41388
200rpm, Fiber diameter_5,000X_	171	Image0004	1.26041e-06	5.0466e-07	0.673558		1.26041
200rpm, Fiber diameter_5,000X_	172	Image0004	1.02211e-06	3.29876e-07	0.57069		1.02211
200rpm, Fiber diameter_5,000X_	173	Image0004	4.91382e-07	2.72511e-07	0.376859		0.491382
200rpm, Fiber diameter_5,000X_	174	Image0004	1.39778e-06	5.27686e-08	2.26151		1.39778
200rpm, Fiber diameter_5,000X_	175	Image0004	1.82553e-06	9.48889e-08	2.62622		1.82553
200rpm, Fiber diameter_5,000X_	176	Image0004	2.13541e-06	7.35738e-08	2.24604		2.13541
200rpm, Fiber diameter_5,000X_	177	Image0004	1.70592e-06	6.33267e-08	1.91519		1.70592
200rpm, Fiber diameter_5,000X_	178	Image0004	1.7879e-06	6.67439e-08	0.358193		1.7879
200rpm, Fiber diameter_5,000X_	179	Image0004	2.34553e-06	2.32028e-07	1.88292		2.34553
200rpm, Fiber diameter_5,000X_	180	Image0004	2.0131e-06	1.32486e-07	2.76599		2.0131
200rpm, Fiber diameter_5,000X_	181	Image0004	1.30071e-06	2.79399e-08	1.30514		1.30071
200rpm, Fiber diameter_5,000X_	182	Image0004	1.66908e-06	7.26767e-08	1.12666		1.66908
200rpm, Fiber diameter_5,000X_	183	Image0004	1.49439e-06	5.14691e-08	1.232		1.49439
200rpm, Fiber diameter_5,000X_	184	Image0004	2.00469e-06	3.81341e-08	0.0253978		2.00469
200rpm, Fiber diameter_5,000X_	185	Image0004	2.01565e-06	5.86703e-08	0.729181		2.01565
200rpm, Fiber diameter_5,000X_	186	Image0004	1.50721e-06	1.5797e-07	0.715005		1.50721
200rpm, Fiber diameter_5,000X_	187	Image0004	2.05338e-06	5.13515e-07	2.21711		2.05338
200rpm, Fiber diameter_5,000X_	188	Image0004	7.32272e-07	3.01469e-07	0.00754605		0.732272
200rpm, Fiber diameter_5,000X_	190	Image0004	1.94362e-06	7.23489e-08	0.73512		1.94362
200rpm, Fiber diameter_5,000X_	191	Image0004	1.1147e-06	2.06148e-07	0.20613		1.1147
200rpm, Fiber diameter_5,000X_	192	Image0004	1.40809e-06	1.39616e-08	0.148443		1.40809
200rpm, Fiber diameter_5,000X_	193	Image0004	6.3581e-07	2.93428e-08	1.98428		0.63581
200rpm, Fiber diameter_5,000X_	194	Image0004	6.38646e-07	3.07308e-08	3.0298		0.638646
200rpm, Fiber diameter_5,000X_	195	Image0004	2.33484e-06	1.86461e-07	2.28898		2.33484
200rpm, Fiber diameter_5,000X_	196	Image0004	1.01415e-06	3.04403e-07	1.79274		1.01415
200rpm, Fiber diameter_5,000X_	197	Image0004	1.78958e-06	3.15923e-07	0.65541		1.78958
200rpm, Fiber diameter_5,000X_	198	Image0004	1.91009e-06	4.03763e-08	2.48139		1.91009
200rpm, Fiber diameter_5,000X_	199	Image0004	2.01376e-06	8.26067e-08	0.856932		2.01376
200rpm, Fiber diameter_5,000X_	200	Image0004	1.42389e-06	6.10685e-08	2.99601		1.42389
200rpm, Fiber diameter_5,000X_	201	Image0004	5.02965e-07	4.65638e-09	2.41772		0.502965
200rpm, Fiber diameter_5,000X_	202	Image0004	1.23264e-06	2.08357e-07	0.389927		1.23264
200rpm, Fiber diameter_5,000X_	203	Image0004	2.30231e-06	3.84739e-08	0.996429		2.30231
200rpm, Fiber diameter_5,000X_	204	Image0004	1.76e-06	1.01919e-07	0.753942		1.76
200rpm, Fiber diameter_5,000X_	205	Image0004	1.45438e-06	3.85771e-08	0.894762		1.45438
200rpm, Fiber diameter_5,000X_	206	Image0004	1.74397e-06	2.36984e-08	2.01402		1.74397
200rpm, Fiber diameter_5,000X_	207	Image0004	1.22155e-06	5.07885e-08	1.86385		1.22155
200rpm, Fiber diameter_5,000X_	208	Image0004	1.89117e-06	1.39089e-07	2.80459		1.89117
200rpm, Fiber diameter_5,000X_	209	Image0004	1.61145e-06	2.87297e-07	1.18855		1.61145
200rpm, Fiber diameter_5,000X_	210	Image0004	5.51833e-07	7.39081e-09	2.35262		0.551833
200rpm, Fiber diameter_5,000X_	211	Image0004	1.98479e-06	1.09926e-07	2.87253		1.98479
200rpm, Fiber diameter_5,000X_	212	Image0004	4.93215e-07	1.42037e-08	0.387384		0.493215
200rpm, Fiber diameter_5,000X_	213	Image0004	1.89364e-06	4.32431e-08	2.66343		1.89364
200rpm, Fiber diameter_5,000X_	214	Image0004	1.91511e-06	2.78225e-08	2.77663		1.91511
200rpm, Fiber diameter_5,000X_	215	Image0004	2.07309e-06	2.72826e-08	0.659831		2.07309
200rpm, Fiber diameter_5,000X_	216	Image0004	1.99781e-06	2.23451e-07	1.17457		1.99781
200rpm, Fiber diameter_5,000X_	217	Image0004	1.29842e-06	5.09843e-08	2.77952		1.29842
200rpm, Fiber diameter_5,000X_	218	Image0004	2.24978e-06	3.04682e-08	1.05086		2.24978
200rpm, Fiber diameter_5,000X_	219	Image0004	1.41468e-06	3.0165e-08	0.566082		1.41468
200rpm, Fiber diameter_5,000X_	220	Image0004	2.03079e-06	4.8244e-08	0.515898		2.03079
200rpm, Fiber diameter_5,000X_	221	Image0004	1.60358e-06	1.16767e-07	1.81286		1.60358
200rpm, Fiber diameter_5,000X_	222	Image0004	1.6073e-06	3.68605e-08	1.04469		1.6073
200rpm, Fiber diameter_5,000X_	223	Image0004	9.17741e-07	3.08928e-07	0.0410744		0.917741
200rpm, Fiber diameter_5,000X_	224	Image0004	1.67746e-06	3.61584e-08	1.06442		1.67746
200rpm, Fiber diameter_5,000X_	225	Image0004	5.29599e-07	8.08966e-08	0.0104598		0.529599
200rpm, Fiber diameter_5,000X_	226	Image0004	1.82739e-06	1.48425e-07	0.57649		1.82739
200rpm, Fiber diameter_5,000X_	227	Image0004	1.53831e-06	9.70057e-08	0.170315		1.53831
200rpm, Fiber diameter_5,000X_	228	Image0004	1.40431e-06	4.97324e-08	0.757931		1.40431
200rpm, Fiber diameter_5,000X_	229	Image0004	1.36055e-06	9.96295e-08	0.721142		1.36055
200rpm, Fiber diameter_5,000X_	230	Image0004	1.47312e-06	1.02278e-07	0.728554		1.47312
200rpm, Fiber diameter_5,000X_	231	Image0004	1.54303e-06	7.65895e-08	1.05343		1.54303
200rpm, Fiber diameter_5,000X_	232	Image0004	1.35851e-06	1.39039e-07	1.117		1.35851
200rpm, Fiber diameter_5,000X_	233	Image0004	1.68387e-06	7.52614e-08	0.71682		1.68387
200rpm, Fiber diameter_5,000X_	234	Image0004	2.16502e-06	2.2389e-07	1.98259		2.16502
200rpm, Fiber diameter_5,000X_	235	Image0004	1.42432e-06	4.98393e-07	1.3309		1.42432
200rpm, Fiber diameter_5,000X_	236	Image0004	1.35601e-06	6.08149e-08	2.79428		1.35601
200rpm, Fiber diameter_5,000X_	237	Image0004	2.23883e-06	3.63791e-08	0.477692		2.23883
200rpm, Fiber diameter_5,000X_	238	Image0004	1.59067e-06	3.45098e-08	1.06422		1.59067
200rpm, Fiber diameter_5,000X_	239	Image0004	1.78181e-06	2.93552e-07	2.0412		1.78181
200rpm, Fiber diameter_5,000X_	240	Image0004	1.43277e-06	1.00739e-07	2.88992		1.43277
200rpm, Fiber diameter_5,000X_	241	Image0004	1.67119e-06	2.31083e-07	0.719854		1.67119
200rpm, Fiber diameter_5,000X_	242	Image0004	2.20684e-06	3.68633e-08	1.26336		2.20684
200rpm, Fiber diameter_5,000X_	243	Image0004	1.97972e-06	9.51856e-08	0.776886		1.97972
200rpm, Fiber diameter_5,000X_	244	Image0004	1.8279e-06	1.39461e-07	1.93672		1.8279
200rpm, Fiber diameter_5,000X_	245	Image0004	1.84855e-06	6.52962e-07	1.89052		1.84855
200rpm, Fiber diameter_5,000X_	246	Image0004	1.1102e-06	2.07469e-07	0.476016		1.1102
200rpm, Fiber diameter_5,000X_	247	Image0004	2.47482e-06	1.03474e-06	0.278612		2.47482
200rpm, Fiber diameter_5,000X_	248	Image0004	1.33685e-06	3.94508e-07	1.96916		1.33685
200rpm, Fiber diameter_5,000X_	249	Image0004	1.61289e-06	3.46655e-08	2.81907		1.61289
200rpm, Fiber diameter_5,000X_	250	Image0004	2.09555e-06	3.14837e-07	1.0835		2.09555
200rpm, Fiber diameter_5,000X_	251	Image0004	2.11082e-06	5.50634e-08	0.216971		2.11082
200rpm, Fiber diameter_5,000X_	252	Image0004	1.16501e-06	3.64025e-08	2.68176		1.16501
200rpm, Fiber diameter_5,000X_	253	Image0004	1.42932e-06	6.38493e-08	0.551131		1.42932
200rpm, Fiber diameter_5,000X_	254	Image0004	1.86816e-06	6.54046e-08	0.739697		1.86816
200rpm, Fiber diameter_5,000X_	255	Image0004	1.36778e-06	2.72885e-08	0.531034		1.36778
200rpm, Fiber diameter_5,000X_	256	Image0004	1.47362e-06	1.12864e-07	0.73267		1.47362
200rpm, Fiber diameter_5,000X_	257	Image0004	1.88283e-06	4.04869e-08	3.13891		1.88283
200rpm, Fiber diameter_5,000X_	258	Image0004	8.08972e-07	2.25523e-07	1.45767		0.808972
200rpm, Fiber diameter_5,000X_	259	Image0004	1.5225e-06	4.58432e-08	0.90705		1.5225
200rpm, Fiber diameter_5,000X_	260	Image0004	1.76032e-06	2.17444e-07	0.801846		1.76032
200rpm, Fiber diameter_5,000X_	261	Image0004	1.69622e-06	6.83774e-08	2.41098		1.69622
200rpm, Fiber diameter_5,000X_	262	Image0004	2.42138e-06	5.19306e-07	2.68856		2.42138
200rpm, Fiber diameter_5,000X_	263	Image0004	1.25704e-06	4.65836e-08	0.164649		1.25704
200rpm, Fiber diameter_5,000X_	264	Image0004	2.24218e-06	3.65721e-07	1.67842		2.24218
200rpm, Fiber diameter_5,000X_	265	Image0004	1.19419e-06	3.866e-08	1.5609		1.19419
200rpm, Fiber diameter_5,000X_	266	Image0004	1.86343e-06	1.01923e-07	0.58707		1.86343
200rpm, Fiber diameter_5,000X_	267	Image0004	5.76065e-07	3.36799e-08	0.215331		0.576065
200rpm, Fiber diameter_5,000X_	268	Image0004	1.75989e-06	3.20488e-08	1.8441		1.75989
200rpm, Fiber diameter_5,000X_	269	Image0004	5.41936e-07	1.23126e-08	2.84906		0.541936
200rpm, Fiber diameter_5,000X_	270	Image0004	1.4225e-06	2.38754e-08	0.567141		1.4225
200rpm, Fiber diameter_5,000X_	271	Image0004	7.72755e-07	1.35676e-07	1.92717		0.772755
200rpm, Fiber diameter_5,000X_	272	Image0004	2.08308e-06	2.46201e-07	0.253125		2.08308
200rpm, Fiber diameter_5,000X_	273	Image0004	1.36027e-06	1.54669e-07	0.554779		1.36027
200rpm, Fiber diameter_5,000X_	274	Image0004	2.04231e-06	5.65049e-08	0.683768		2.04231
200rpm, Fiber diameter_5,000X_	275	Image0004	1.24152e-06	1.64213e-07	0.452113		1.24152
200rpm, Fiber diameter_5,000X_	276	Image0004	1.51311e-06	9.2824e-08	0.857246		1.51311
200rpm, Fiber diameter_5,000X_	277	Image0004	1.84226e-06	3.4757e-08	2.47919		1.84226
200rpm, Fiber diameter_5,000X_	278	Image0004	1.92985e-06	6.76173e-07	1.80807		1.92985
200rpm, Fiber diameter_5,000X_	279	Image0004	1.89198e-06	2.3182e-08	3.00305		1.89198
200rpm, Fiber diameter_5,000X_	280	Image0004	1.66338e-06	7.94076e-08	1.15575		1.66338
200rpm, Fiber diameter_5,000X_	281	Image0004	2.04416e-06	4.59004e-07	0.950316		2.04416
200rpm, Fiber diameter_5,000X_	282	Image0004	1.67746e-06	3.61584e-08	1.06442		1.67746
200rpm, Fiber diameter_5,000X_	283	Image0004	1.11407e-06	1.07949e-07	0.0390399		1.11407
200rpm, Fiber diameter_5,000X_	284	Image0004	2.25567e-06	4.16236e-07	2.12006		2.25567
200rpm, Fiber diameter_5,000X_	285	Image0004	1.66585e-06	6.97351e-08	2.86256		1.66585
200rpm, Fiber diameter_5,000X_	286	Image0004	1.8131e-06	3.13241e-07	2.56898		1.8131
200rpm, Fiber diameter_5,000X_	287	Image0004	1.86343e-06	1.01923e-07	0.58707		1.86343
200rpm, Fiber diameter_5,000X_	288	Image0004	1.8812e-06	1.97465e-07	1.68118		1.8812
200rpm, Fiber diameter_5,000X_	289	Image0004	1.10168e-06	9.51443e-09	0.217571		1.10168
200rpm, Fiber diameter_5,000X_	290	Image0004	1.79908e-06	1.09309e-07	0.217072		1.79908
200rpm, Fiber diameter_5,000X_	291	Image0004	2.12205e-06	5.24521e-08	2.3621		2.12205
200rpm, Fiber diameter_5,000X_	292	Image0004	1.53986e-06	3.15751e-07	0.111923		1.53986
200rpm, Fiber diameter_5,000X_	293	Image0004	1.11811e-06	2.13891e-07	0.183307		1.11811
200rpm, Fiber diameter_5,000X_	294	Image0004	6.05448e-07	6.33373e-08	2.74154		0.605448
200rpm, Fiber diameter_5,000X_	295	Image0004	1.47178e-06	3.80824e-07	0.553069		1.47178
200rpm, Fiber diameter_5,000X_	296	Image0004	2.64779e-06	7.06789e-08	1.49834		2.64779
200rpm, Fiber diameter_5,000X_	297	Image0004	1.70649e-06	9.78155e-08	0.0158676		1.70649
200rpm, Fiber diameter_5,000X_	298	Image0004	1.45514e-06	3.81524e-07	2.01321		1.45514
200rpm, Fiber diameter_5,000X_	299	Image0004	1.33847e-06	2.69525e-07	0.470771		1.33847
200rpm, Fiber diameter_5,000X_	300	Image0004	1.81513e-06	7.12928e-08	2.6417		1.81513
200rpm, Fiber diameter_5,000X_	301	Image0004	2.05356e-06	3.11961e-08	0.694072		2.05356
200rpm, Fiber diameter_5,000X_	302	Image0004	1.81155e-06	5.28051e-07	0.0855083		1.81155
200rpm, Fiber diameter_5,000X_	303	Image0004	1.46452e-06	4.3617e-08	2.84589		1.46452
200rpm, Fiber diameter_5,000X_	304	Image0004	1.48182e-06	3.88003e-08	2.90131		1.48182
200rpm, Fiber diameter_5,000X_	305	Image0004	1.57242e-06	6.40562e-08	2.84949		1.57242
200rpm, Fiber diameter_5,000X_	306	Image0004	1.45451e-06	1.9362e-07	3.09557		1.45451
200rpm, Fiber diameter_5,000X_	307	Image0004	2.27133e-06	4.48471e-08	0.462844		2.27133
200rpm, Fiber diameter_5,000X_	308	Image0004	1.38964e-06	3.7915e-08	2.11117		1.38964
200rpm, Fiber diameter_5,000X_	309	Image0004	1.76032e-06	2.17444e-07	0.801846		1.76032
200rpm, Fiber diameter_5,000X_	310	Image0004	1.44038e-06	6.12121e-08	0.910691		1.44038
200rpm, Fiber diameter_5,000X_	311	Image0004	1.80948e-06	3.96321e-07	1.91385		1.80948
200rpm, Fiber diameter_5,000X_	312	Image0004	1.34989e-06	3.40828e-08	2.83435		1.34989
200rpm, Fiber diameter_5,000X_	313	Image0004	1.39823e-06	4.53858e-08	0.417748		1.39823
200rpm, Fiber diameter_5,000X_	314	Image0004	2.59493e-06	4.22347e-08	1.72245		2.59493
200rpm, Fiber diameter_5,000X_	315	Image0004	1.32459e-06	5.31104e-08	0.445099		1.32459
200rpm, Fiber diameter_5,000X_	316	Image0004	5.55999e-07	1.91973e-08	1.90151		0.555999
200rpm, Fiber diameter_5,000X_	317	Image0004	7.62327e-07	3.69901e-07	2.63584		0.762327
200rpm, Fiber diameter_5,000X_	318	Image0004	2.18581e-06	4.92385e-08	1.00627		2.18581
200rpm, Fiber diameter_5,000X_	319	Image0004	9.75906e-07	9.7998e-08	0.55263		0.975906
200rpm, Fiber diameter_5,000X_	320	Image0004	1.47288e-06	7.89684e-08	0.815903		1.47288
200rpm, Fiber diameter_5,000X_	321	Image0004	1.03237e-06	1.02841e-07	0.102275		1.03237
200rpm, Fiber diameter_5,000X_	322	Image0004	1.40761e-06	3.44192e-07	1.96302		1.40761
200rpm, Fiber diameter_5,000X_	323	Image0004	5.13458e-07	2.12704e-08	2.77707		0.513458
200rpm, Fiber diameter_5,000X_	324	Image0004	1.24928e-06	3.31662e-08	0.106906		1.24928
200rpm, Fiber diameter_5,000X_	325	Image0004	1.35613e-06	2.58998e-08	0.433555		1.35613
200rpm, Fiber diameter_5,000X_	326	Image0004	1.44579e-06	3.22845e-08	1.41168		1.44579
200rpm, Fiber diameter_5,000X_	327	Image0004	1.45562e-06	3.31464e-08	2.54901		1.45562
200rpm, Fiber diameter_5,000X_	328	Image0004	1.46663e-06	1.47013e-07	2.77486		1.46663
200rpm, Fiber diameter_5,000X_	329	Image0004	7.58028e-07	1.52231e-07	2.70966		0.758028
200rpm, Fiber diameter_5,000X_	330	Image0004	1.91738e-06	3.25284e-08	1.55912		1.91738
200rpm, Fiber diameter_5,000X_	331	Image0004	1.34374e-06	9.35227e-08	2.4641		1.34374
200rpm, Fiber diameter_5,000X_	332	Image0004	1.01589e-06	1.78539e-07	0.474443		1.01589
200rpm, Fiber diameter_5,000X_	333	Image0004	6.62385e-07	2.5556e-08	3.01528		0.662385
200rpm, Fiber diameter_5,000X_	334	Image0004	1.83952e-06	3.59622e-08	0.219415		1.83952
200rpm, Fiber diameter_5,000X_	335	Image0004	1.36553e-06	1.44323e-07	0.617581		1.36553
200rpm, Fiber diameter_5,000X_	336	Image0004	1.82753e-06	1.14879e-07	0.281068		1.82753
200rpm, Fiber diameter_5,000X_	337	Image0004	1.44729e-06	3.61649e-08	2.30452		1.44729
200rpm, Fiber diameter_5,000X_	338	Image0004	1.91907e-06	8.25526e-08	3.07304		1.91907
200rpm, Fiber diameter_5,000X_	339	Image0004	2.73233e-06	9.47661e-07	0.738464		2.73233
200rpm, Fiber diameter_5,000X_	340	Image0004	1.38358e-06	1.42984e-07	2.97208		1.38358
200rpm, Fiber diameter_5,000X_	341	Image0004	2.13965e-06	5.83583e-08	2.84564		2.13965
200rpm, Fiber diameter_5,000X_	342	Image0004	2.06017e-06	3.83475e-07	1.71025		2.06017
200rpm, Fiber diameter_5,000X_	343	Image0004	1.29345e-06	2.48845e-07	2.49515		1.29345
200rpm, Fiber diameter_5,000X_	344	Image0004	1.00103e-06	3.33441e-07	0.297662		1.00103
200rpm, Fiber diameter_5,000X_	345	Image0004	1.19571e-06	5.36323e-07	2.80229		1.19571
200rpm, Fiber diameter_5,000X_	346	Image0004	2.12881e-06	2.5794e-07	0.837559		2.12881
200rpm, Fiber diameter_5,000X_	347	Image0004	5.46217e-07	1.79812e-08	2.78569		0.546217
200rpm, Fiber diameter_5,000X_	348	Image0004	2.0526e-06	6.75911e-08	1.18446		2.0526
200rpm, Fiber diameter_5,000X_	349	Image0004	9.72049e-07	8.26574e-08	0.362597		0.972049
200rpm, Fiber diameter_5,000X_	350	Image0004	6.3581e-07	2.93428e-08	1.98428		0.63581
200rpm, Fiber diameter_5,000X_	351	Image0004	1.3716e-06	5.02847e-08	2.59422		1.3716
200rpm, Fiber diameter_5,000X_	352	Image0004	2.09512e-06	8.42407e-08	2.30461		2.09512
200rpm, Fiber diameter_5,000X_	353	Image0004	1.67297e-06	5.84517e-07	2.90158		1.67297
200rpm, Fiber diameter_5,000X_	354	Image0004	1.5839e-06	2.72778e-07	1.91937		1.5839
200rpm, Fiber diameter_5,000X_	355	Image0004	1.40747e-06	5.09783e-08	0.0585896		1.40747
200rpm, Fiber diameter_5,000X_	356	Image0004	2.15263e-06	1.08156e-07	2.71959		2.15263
200rpm, Fiber diameter_5,000X_	357	Image0004	1.87876e-06	7.49375e-08	2.18239		1.87876
200rpm, Fiber diameter_5,000X_	358	Image0004	1.3757e-06	1.23081e-07	3.00125		1.3757
200rpm, Fiber diameter_5,000X_	359	Image0004	1.24441e-06	1.32167e-07	2.69335		1.24441
200rpm, Fiber diameter_5,000X_	360	Image0004	1.87313e-06	2.16485e-07	1.91122		1.87313
200rpm, Fiber diameter_5,000X_	361	Image0004	1.84462e-06	3.10583e-09	1.80778		1.84462
200rpm, Fiber diameter_5,000X_	362	Image0004	1.67042e-06	5.34711e-07	0.622293		1.67042
200rpm, Fiber diameter_5,000X_	363	Image0004	1.31043e-06	2.55397e-08	2.83644		1.31043
200rpm, Fiber diameter_5,000X_	364	Image0004	1.55122e-06	9.44991e-08	0.936538		1.55122
200rpm, Fiber diameter_5,000X_	365	Image0004	1.28243e-06	4.11126e-07	0.0848816		1.28243
200rpm, Fiber diameter_5,000X_	366	Image0004	1.49462e-06	4.10359e-07	0.562469		1.49462
200rpm, Fiber diameter_5,000X_	367	Image0004	2.35023e-06	9.39394e-08	0.629192		2.35023
200rpm, Fiber diameter_5,000X_	368	Image0004	1.95936e-06	2.50557e-07	0.551833		1.95936
200rpm, Fiber diameter_5,000X_	369	Image0004	1.77614e-06	3.25205e-08	1.70877		1.77614
200rpm, Fiber diameter_5,000X_	370	Image0004	1.34884e-06	4.01184e-07	0.439042		1.34884
200rpm, Fiber diameter_5,000X_	371	Image0004	5.41936e-07	1.23126e-08	2.84906		0.541936
200rpm, Fiber diameter_5,000X_	372	Image0004	1.63131e-06	4.36957e-07	1.19276		1.63131
200rpm, Fiber diameter_5,000X_	373	Image0004	1.65333e-06	1.11001e-07	2.30366		1.65333
200rpm, Fiber diameter_5,000X_	374	Image0004	1.79423e-06	5.11354e-08	2.63495		1.79423
200rpm, Fiber diameter_5,000X_	375	Image0004	1.33847e-06	2.69525e-07	0.470771		1.33847
200rpm, Fiber diameter_5,000X_	376	Image0004	1.49877e-06	2.29439e-07	0.703679		1.49877
200rpm, Fiber diameter_5,000X_	377	Image0004	1.87627e-06	1.73509e-07	0.827435		1.87627
200rpm, Fiber diameter_5,000X_	378	Image0004	1.70592e-06	6.33267e-08	1.91519		1.70592
200rpm, Fiber diameter_5,000X_	379	Image0004	1.15792e-06	1.10226e-08	2.84098		1.15792
200rpm, Fiber diameter_5,000X_	380	Image0004	1.27761e-06	2.84011e-07	2.38974		1.27761
200rpm, Fiber diameter_5,000X_	381	Image0004	1.36698e-06	1.04277e-07	0.0132307		1.36698
200rpm, Fiber diameter_5,000X_	382	Image0004	1.3893e-06	8.1708e-08	3.01333		1.3893
200rpm, Fiber diameter_5,000X_	383	Image0004	1.819e-06	2.74066e-07	2.58405		1.819
200rpm, Fiber diameter_5,000X_	384	Image0004	2.03604e-06	1.7615e-07	0.764157		2.03604
200rpm, Fiber diameter_5,000X_	385	Image0004	2.28783e-06	2.80842e-08	1.0525		2.28783
200rpm, Fiber diameter_5,000X_	386	Image0004	2.11727e-06	8.51427e-08	0.723021		2.11727
200rpm, Fiber diameter_5,000X_	387	Image0004	4.46516e-07	2.49833e-07	0.399154		0.446516
200rpm, Fiber diameter_5,000X_	388	Image0004	1.42543e-06	3.05983e-07	0.70732		1.42543
200rpm, Fiber diameter_5,000X_	389	Image0004	1.61243e-06	4.45446e-07	1.26615		1.61243
200rpm, Fiber diameter_5,000X_	390	Image0004	5.54775e-07	2.31916e-08	1.01512		0.554775
200rpm, Fiber diameter_5,000X_	391	Image0004	1.92635e-06	1.33915e-07	2.5387		1.92635
200rpm, Fiber diameter_5,000X_	392	Image0004	1.8163e-06	3.36767e-08	2.8555		1.8163
200rpm, Fiber diameter_5,000X_	393	Image0004	1.65333e-06	1.11001e-07	2.30366		1.65333
200rpm, Fiber diameter_5,000X_	394	Image0004	2.22357e-06	1.26905e-07	1.67406		2.22357
200rpm, Fiber diameter_5,000X_	395	Image0004	4.89232e-07	5.43636e-08	1.60814		0.489232
200rpm, Fiber diameter_5,000X_	396	Image0004	1.38142e-06	4.29157e-08	0.0440268		1.38142
200rpm, Fiber diameter_5,000X_	397	Image0004	8.90025e-07	2.03353e-08	0.00166252		0.890025
200rpm, Fiber diameter_5,000X_	398	Image0004	1.3126e-06	5.28213e-08	0.39198		1.3126
200rpm, Fiber diameter_5,000X_	399	Image0004	5.465e-07	2.06603e-08	2.81861		0.5465
200rpm, Fiber diameter_5,000X_	400	Image0004	1.51645e-06	5.97357e-08	2.92668		1.51645
200rpm, Fiber diameter_5,000X_	401	Image0004	1.36778e-06	2.72885e-08	0.531034		1.36778
200rpm, Fiber diameter_5,000X_	402	Image0004	2.2947e-06	3.61618e-08	0.550295		2.2947
200rpm, Fiber diameter_5,000X_	403	Image0004	1.67746e-06	3.61584e-08	1.06442		1.67746
200rpm, Fiber diameter_5,000X_	404	Image0004	1.49235e-06	3.94322e-08	0.716207		1.49235
200rpm, Fiber diameter_5,000X_	405	Image0004	1.8279e-06	1.39461e-07	1.93672		1.8279
200rpm, Fiber diameter_5,000X_	407	Image0004	2.12176e-06	2.58479e-07	2.58942		2.12176
200rpm, Fiber diameter_5,000X_	408	Image0004	1.3781e-06	4.0143e-08	0.4504		1.3781
200rpm, Fiber diameter_5,000X_	409	Image0004	1.33847e-06	2.69525e-07	0.470771		1.33847
200rpm, Fiber diameter_5,000X_	410	Image0004	1.29613e-06	2.40101e-07	2.42131		1.29613
200rpm, Fiber diameter_5,000X_	411	Image0004	1.45708e-06	7.05396e-08	2.92805		1.45708
200rpm, Fiber diameter_5,000X_	412	Image0004	1.51584e-06	2.18129e-07	0.190391		1.51584
200rpm, Fiber diameter_5,000X_	413	Image0004	1.34711e-06	1.04979e-07	2.79824		1.34711
200rpm, Fiber diameter_5,000X_	414	Image0004	5.81859e-07	2.32592e-08	2.71205		0.581859
200rpm, Fiber diameter_5,000X_	415	Image0004	1.49336e-06	4.18081e-07	3.0257		1.49336
200rpm, Fiber diameter_5,000X_	416	Image0004	5.39975e-07	2.26848e-08	2.83357		0.539975
200rpm, Fiber diameter_5,000X_	417	Image0004	2.03531e-06	8.62712e-08	0.719733		2.03531
200rpm, Fiber diameter_5,000X_	418	Image0004	1.47641e-06	4.56283e-08	3.02601		1.47641
200rpm, Fiber diameter_5,000X_	419	Image0004	1.61702e-06	5.32916e-07	2.83729		1.61702
200rpm, Fiber diameter_5,000X_	420	Image0004	1.37087e-06	1.59804e-07	0.0158229		1.37087
200rpm, Fiber diameter_5,000X_	421	Image0004	8.72362e-07	1.10167e-07	1.38914		0.872362
200rpm, Fiber diameter_5,000X_	422	Image0004	1.55344e-06	7.79372e-08	0.167868		1.55344
200rpm, Fiber diameter_5,000X_	423	Image0004	5.41936e-07	1.23126e-08	2.84906		0.541936
200rpm, Fiber diameter_5,000X_	424	Image0004	1.67272e-06	3.66195e-07	0.757403		1.67272
200rpm, Fiber diameter_5,000X_	425	Image0004	1.88283e-06	4.04869e-08	3.13891		1.88283
200rpm, Fiber diameter_5,000X_	426	Image0004	1.28289e-06	3.70914e-09	0.0993229		1.28289
200rpm, Fiber diameter_5,000X_	427	Image0004	1.29644e-06	6.49587e-08	0.166976		1.29644
200rpm, Fiber diameter_5,000X_	428	Image0004	1.9795e-06	2.9172e-07	0.45218		1.9795
200rpm, Fiber diameter_5,000X_	429	Image0004	9.32365e-07	9.45565e-08	2.51026		0.932365
200rpm, Fiber diameter_5,000X_	430	Image0004	1.83788e-06	3.49398e-07	0.300688		1.83788
200rpm, Fiber diameter_5,000X_	431	Image0004	1.39973e-06	5.61005e-08	2.85453		1.39973
200rpm, Fiber diameter_5,000X_	432	Image0004	1.33834e-06	7.24928e-08	1.47246		1.33834
200rpm, Fiber diameter_5,000X_	433	Image0004	1.61077e-06	7.95781e-08	2.74408		1.61077
200rpm, Fiber diameter_5,000X_	434	Image0004	1.91995e-06	3.75595e-08	2.82591		1.91995
200rpm, Fiber diameter_5,000X_	435	Image0004	1.19738e-06	3.13058e-08	0.779379		1.19738
200rpm, Fiber diameter_5,000X_	436	Image0004	1.89534e-06	5.42087e-07	0.655265		1.89534
200rpm, Fiber diameter_5,000X_	437	Image0004	1.45403e-06	2.31394e-07	1.91862		1.45403
200rpm, Fiber diameter_5,000X_	438	Image0004	8.67994e-07	2.47466e-07	2.4481		0.867994
200rpm, Fiber diameter_5,000X_	439	Image0004	1.57031e-06	1.747e-07	0.719392		1.57031
200rpm, Fiber diameter_5,000X_	440	Image0004	1.6745e-06	3.61648e-08	1.77087		1.6745
200rpm, Fiber diameter_5,000X_	441	Image0004	1.47435e-06	6.3196e-08	0.813769		1.47435
200rpm, Fiber diameter_5,000X_	442	Image0004	1.33306e-06	1.02341e-07	3.00778		1.33306
200rpm, Fiber diameter_5,000X_	443	Image0004	1.66338e-06	7.94076e-08	1.15575		1.66338
200rpm, Fiber diameter_5,000X_	444	Image0004	2.06227e-06	4.09461e-07	1.04781		2.06227
200rpm, Fiber diameter_5,000X_	445	Image0004	1.02353e-06	2.14921e-07	0.0387249		1.02353
200rpm, Fiber diameter_5,000X_	446	Image0004	2.45435e-06	5.03475e-08	0.372925		2.45435
200rpm, Fiber diameter_5,000X_	447	Image0004	1.92559e-06	7.68532e-08	0.749339		1.92559
200rpm, Fiber diameter_5,000X_	448	Image0004	7.64449e-07	3.2012e-08	3.04208		0.764449
200rpm, Fiber diameter_5,000X_	449	Image0004	1.38723e-06	4.3055e-08	0.0313274		1.38723
200rpm, Fiber diameter_5,000X_	450	Image0004	4.01064e-07	3.92577e-08	2.77565		0.401064
200rpm, Fiber diameter_5,000X_	451	Image0004	1.42596e-06	7.81448e-08	0.0557258		1.42596
200rpm, Fiber diameter_5,000X_	452	Image0004	1.28592e-06	1.16617e-07	0.572402		1.28592
200rpm, Fiber diameter_5,000X_	453	Image0004	1.38207e-06	2.51064e-08	0.497279		1.38207
200rpm, Fiber diameter_5,000X_	454	Image0004	1.22499e-06	1.9218e-07	2.22582		1.22499
200rpm, Fiber diameter_5,000X_	455	Image0004	1.65396e-06	5.25557e-07	1.90117		1.65396
200rpm, Fiber diameter_5,000X_	457	Image0004	1.46842e-06	5.45244e-08	2.82101		1.46842
200rpm, Fiber diameter_5,000X_	458	Image0004	1.24342e-06	6.79315e-08	0.765231		1.24342
200rpm, Fiber diameter_5,000X_	459	Image0004	1.57711e-06	5.60312e-08	2.83459		1.57711
200rpm, Fiber diameter_5,000X_	460	Image0004	2.29484e-06	5.9361e-07	2.7054		2.29484
200rpm, Fiber diameter_5,000X_	461	Image0004	6.56679e-07	9.32941e-08	2.98332		0.656679
200rpm, Fiber diameter_5,000X_	462	Image0004	1.33819e-06	4.40079e-08	2.8805		1.33819
200rpm, Fiber diameter_5,000X_	463	Image0004	5.38155e-07	1.61793e-08	2.80485		0.538155
200rpm, Fiber diameter_5,000X_	464	Image0004	9.76298e-07	1.70631e-07	0.606523		0.976298
200rpm, Fiber diameter_5,000X_	465	Image0004	1.65403e-06	1.05108e-06	2.49242		1.65403
200rpm, Fiber diameter_5,000X_	466	Image0004	6.6672e-07	5.65701e-08	0.660594		0.66672
200rpm, Fiber diameter_5,000X_	467	Image0004	1.36003e-06	4.22182e-08	2.25792		1.36003
200rpm, Fiber diameter_5,000X_	468	Image0004	2.15349e-06	4.35815e-08	2.47515		2.15349
200rpm, Fiber diameter_5,000X_	469	Image0004	1.36027e-06	1.54669e-07	0.554779		1.36027
200rpm, Fiber diameter_5,000X_	470	Image0004	1.37889e-06	3.96149e-08	2.77046		1.37889
200rpm, Fiber diameter_5,000X_	471	Image0004	4.94905e-07	2.82171e-07	0.498975		0.494905
200rpm, Fiber diameter_5,000X_	472	Image0004	2.1657e-06	2.82356e-08	2.46075		2.1657
200rpm, Fiber diameter_5,000X_	473	Image0004	1.34852e-06	3.57589e-08	0.187681		1.34852
200rpm, Fiber diameter_5,000X_	474	Image0004	1.75993e-06	2.07468e-07	1.74172		1.75993
200rpm, Fiber diameter_5,000X_	475	Image0004	6.79767e-07	1.99488e-08	0.944474		0.679767
200rpm, Fiber diameter_5,000X_	476	Image0004	1.24943e-06	2.15084e-07	2.90477		1.24943
200rpm, Fiber diameter_5,000X_	477	Image0004	1.92025e-06	5.87027e-08	2.35313		1.92025
200rpm, Fiber diameter_5,000X_	478	Image0004	1.70649e-06	9.78155e-08	0.0158676		1.70649
200rpm, Fiber diameter_5,000X_	479	Image0004	9.52871e-07	3.04815e-07	0.607969		0.952871
200rpm, Fiber diameter_5,000X_	480	Image0004	1.36452e-06	7.215e-08	0.0168071		1.36452
200rpm, Fiber diameter_5,000X_	481	Image0004	1.24579e-06	2.81969e-08	2.43802		1.24579
200rpm, Fiber diameter_5,000X_	482	Image0004	1.87627e-06	1.73509e-07	0.827435		1.87627
200rpm, Fiber diameter_5,000X_	483	Image0004	1.38544e-06	4.37493e-08	2.68742		1.38544
200rpm, Fiber diameter_5,000X_	484	Image0004	6.0048e-07	3.10535e-07	0.926306		0.60048
200rpm, Fiber diameter_5,000X_	485	Image0004	2.64779e-06	7.06789e-08	1.49834		2.64779
200rpm, Fiber diameter_5,000X_	486	Image0004	1.21622e-06	1.84888e-07	2.84152		1.21622
200rpm, Fiber diameter_5,000X_	487	Image0004	1.77347e-06	5.13251e-08	0.238871		1.77347
200rpm, Fiber diameter_5,000X_	489	Image0004	9.90947e-07	3.30029e-07	0.256409		0.990947
200rpm, Fiber diameter_5,000X_	490	Image0004	4.91382e-07	2.72511e-07	0.376859		0.491382
200rpm, Fiber diameter_5,000X_	491	Image0004	2.34464e-06	1.74472e-07	0.67472		2.34464
200rpm, Fiber diameter_5,000X_	492	Image0004	1.14245e-06	1.01521e-07	0.215923		1.14245
200rpm, Fiber diameter_5,000X_	494	Image0004	1.29552e-06	4.259e-08	0.756518		1.29552
200rpm, Fiber diameter_5,000X_	495	Image0004	5.42559e-07	1.55411e-08	2.76135		0.542559
200rpm, Fiber diameter_5,000X_	496	Image0004	5.0079e-07	6.94104e-08	2.28085		0.50079
200rpm, Fiber diameter_5,000X_	497	Image0004	1.50161e-06	1.32497e-07	2.16641		1.50161
200rpm, Fiber diameter_5,000X_	498	Image0004	1.65331e-06	1.80799e-07	2.79421		1.65331
200rpm, Fiber diameter_5,000X_	499	Image0004	5.26392e-07	1.3201e-08	1.92488		0.526392
200rpm, Fiber diameter_5,000X_	500	Image0004	1.82739e-06	1.48425e-07	0.57649		1.82739
200rpm, Fiber diameter_5,000X_	501	Image0004	1.49877e-06	2.29439e-07	0.703679		1.49877
200rpm, Fiber diameter_5,000X_	502	Image0004	1.78696e-06	1.8374e-07	2.21524		1.78696
200rpm, Fiber diameter_5,000X_	503	Image0004	5.9818e-07	7.00821e-08	1.99679		0.59818
200rpm, Fiber diameter_5,000X_	504	Image0004	5.20324e-07	2.66703e-08	2.79503		0.520324
200rpm, Fiber diameter_5,000X_	505	Image0004	1.32581e-06	1.58264e-07	2.51671		1.32581
200rpm, Fiber diameter_5,000X_	506	Image0004	1.44861e-06	2.07548e-07	1.36354		1.44861
200rpm, Fiber diameter_5,000X_	507	Image0004	2.23922e-06	2.27909e-07	0.36875		2.23922
200rpm, Fiber diameter_5,000X_	508	Image0004	7.0515e-07	1.58036e-08	0.963395		0.70515
200rpm, Fiber diameter_5,000X_	509	Image0004	1.48634e-06	8.21977e-08	1.07891		1.48634
200rpm, Fiber diameter_5,000X_	510	Image0004	1.67637e-06	1.10781e-07	1.57762		1.67637
200rpm, Fiber diameter_5,000X_	511	Image0004	1.23489e-06	1.09003e-07	2.48318		1.23489
200rpm, Fiber diameter_5,000X_	512	Image0004	1.44891e-06	4.80528e-08	0.654367		1.44891
200rpm, Fiber diameter_5,000X_	513	Image0004	1.74464e-06	2.17349e-08	2.36739		1.74464
200rpm, Fiber diameter_5,000X_	514	Image0004	1.40436e-06	1.2982e-08	0.31769		1.40436
200rpm, Fiber diameter_5,000X_	515	Image0004	9.79156e-07	2.19397e-07	2.38049		0.979156
200rpm, Fiber diameter_5,000X_	516	Image0004	1.49984e-06	1.71152e-07	0.701304		1.49984
200rpm, Fiber diameter_5,000X_	517	Image0004	1.87773e-06	2.41718e-07	0.622246		1.87773
200rpm, Fiber diameter_5,000X_	518	Image0004	1.54295e-06	1.63929e-07	2.02558		1.54295
200rpm, Fiber diameter_5,000X_	519	Image0004	2.57323e-06	8.95355e-08	0.863086		2.57323
200rpm, Fiber diameter_5,000X_	520	Image0004	1.40747e-06	5.09783e-08	0.0585896		1.40747
200rpm, Fiber diameter_5,000X_	521	Image0004	1.16712e-06	1.5627e-07	0.561615		1.16712
200rpm, Fiber diameter_5,000X_	522	Image0004	4.91426e-07	6.43169e-08	2.6691		0.491426
200rpm, Fiber diameter_5,000X_	523	Image0004	1.24441e-06	1.32167e-07	2.69335		1.24441
200rpm, Fiber diameter_5,000X_	524	Image0004	1.94e-06	5.00961e-07	0.453911		1.94
200rpm, Fiber diameter_5,000X_	525	Image0004	1.24005e-06	2.4761e-08	0.924049		1.24005
200rpm, Fiber diameter_5,000X_	526	Image0004	2.44181e-06	5.21275e-08	1.7468		2.44181
200rpm, Fiber diameter_5,000X_	527	Image0004	1.35667e-06	4.8563e-08	3.05354		1.35667
200rpm, Fiber diameter_5,000X_	528	Image0004	1.38486e-06	3.54794e-08	2.31194		1.38486
200rpm, Fiber diameter_5,000X_	529	Image0004	9.32365e-07	9.45565e-08	2.51026		0.932365
200rpm, Fiber diameter_5,000X_	530	Image0004	2.05663e-06	8.06722e-08	2.29682		2.05663
200rpm, Fiber diameter_5,000X_	531	Image0004	1.9821e-06	7.28238e-08	0.2246		1.9821
200rpm, Fiber diameter_5,000X_	532	Image0004	1.43776e-06	4.56212e-08	2.57842		1.43776
200rpm, Fiber diameter_5,000X_	533	Image0004	9.78644e-07	1.30859e-07	0.878099		0.978644
200rpm, Fiber diameter_5,000X_	534	Image0004	1.118e-06	3.921e-08	3.10715		1.118
200rpm, Fiber diameter_5,000X_	535	Image0004	1.57316e-06	2.44289e-07	1.01996		1.57316
200rpm, Fiber diameter_5,000X_	536	Image0004	2.6456e-06	5.50211e-07	2.91636		2.6456
200rpm, Fiber diameter_5,000X_	537	Image0004	1.45282e-06	1.23344e-07	0.254739		1.45282
200rpm, Fiber diameter_5,000X_	538	Image0004	2.54673e-06	2.31119e-07	2.04404		2.54673
200rpm, Fiber diameter_5,000X_	539	Image0004	6.20818e-07	8.11134e-08	0.693903		0.620818
200rpm, Fiber diameter_5,000X_	540	Image0004	8.85734e-07	2.22267e-07	2.31753		0.885734
200rpm, Fiber diameter_5,000X_	541	Image0004	5.28563e-07	1.8467e-08	2.84995		0.528563
200rpm, Fiber diameter_5,000X_	542	Image0004	8.65621e-07	3.42433e-08	0.457766		0.865621
200rpm, Fiber diameter_5,000X_	543	Image0004	2.18612e-06	3.62252e-08	1.73152		2.18612
200rpm, Fiber diameter_5,000X_	544	Image0004	2.2413e-06	1.45622e-07	2.21437		2.2413
200rpm, Fiber diameter_5,000X_	545	Image0004	8.9995e-07	1.94828e-07	0.74453		0.89995
200rpm, Fiber diameter_5,000X_	546	Image0004	1.43728e-06	3.99878e-08	0.6916		1.43728
200rpm, Fiber diameter_5,000X_	547	Image0004	9.03475e-07	8.6869e-08	1.66486		0.903475
200rpm, Fiber diameter_5,000X_	548	Image0004	2.26821e-06	6.43238e-08	2.311		2.26821
200rpm, Fiber diameter_5,000X_	549	Image0004	1.36615e-06	3.86219e-08	1.50963		1.36615
200rpm, Fiber diameter_5,000X_	550	Image0004	1.44493e-06	5.81363e-08	0.102647		1.44493
200rpm, Fiber diameter_5,000X_	551	Image0004	1.01266e-06	9.99709e-09	0.142721		1.01266
200rpm, Fiber diameter_5,000X_	552	Image0004	1.48842e-06	1.59806e-07	2.3144		1.48842
200rpm, Fiber diameter_5,000X_	553	Image0004	1.56029e-06	4.59866e-08	2.68476		1.56029
200rpm, Fiber diameter_5,000X_	554	Image0004	1.70592e-06	6.33267e-08	1.91519		1.70592
200rpm, Fiber diameter_5,000X_	555	Image0004	5.37356e-07	7.28035e-09	1.76783		0.537356
200rpm, Fiber diameter_5,000X_	556	Image0004	1.73323e-06	8.16e-07	0.105791		1.73323
200rpm, Fiber diameter_5,000X_	557	Image0004	1.35628e-06	3.10967e-08	0.702458		1.35628
200rpm, Fiber diameter_5,000X_	558	Image0004	4.99026e-07	4.22358e-08	0.0663337		0.499026
200rpm, Fiber diameter_5,000X_	559	Image0004	5.86605e-07	1.76267e-08	1.67304		0.586605
200rpm, Fiber diameter_5,000X_	560	Image0004	1.46966e-06	2.04165e-08	2.76071		1.46966
200rpm, Fiber diameter_5,000X_	561	Image0004	9.85517e-07	2.11246e-07	2.57774		0.985517
200rpm, Fiber diameter_5,000X_	562	Image0004	1.62469e-06	3.58142e-08	1.64887		1.62469
200rpm, Fiber diameter_5,000X_	563	Image0004	1.53831e-06	9.70057e-08	0.170315		1.53831
200rpm, Fiber diameter_5,000X_	564	Image0004	5.29189e-07	2.12089e-08	2.37412		0.529189
200rpm, Fiber diameter_5,000X_	565	Image0004	2.25413e-06	2.56035e-07	0.257366		2.25413
200rpm, Fiber diameter_5,000X_	566	Image0004	1.57498e-06	1.14072e-06	1.42834		1.57498
200rpm, Fiber diameter_5,000X_	567	Image0004	1.32019e-06	4.64259e-07	3.13076		1.32019
200rpm, Fiber diameter_5,000X_	568	Image0004	1.18324e-06	1.29341e-07	0.574296		1.18324
200rpm, Fiber diameter_5,000X_	569	Image0004	1.66534e-06	1.32059e-07	1.29305		1.66534
200rpm, Fiber diameter_5,000X_	570	Image0004	5.546e-07	2.7913e-07	2.25188		0.5546
200rpm, Fiber diameter_5,000X_	571	Image0004	1.34996e-06	4.95306e-08	0.326399		1.34996
200rpm, Fiber diameter_5,000X_	572	Image0004	1.75731e-06	3.65994e-08	2.67238		1.75731
200rpm, Fiber diameter_5,000X_	573	Image0004	2.0971e-06	2.4727e-07	1.65983		2.0971
200rpm, Fiber diameter_5,000X_	574	Image0004	1.88058e-06	6.66908e-07	0.531139		1.88058
200rpm, Fiber diameter_5,000X_	575	Image0004	1.37973e-06	1.45991e-07	1.29713		1.37973
200rpm, Fiber diameter_5,000X_	576	Image0004	2.18166e-06	3.48436e-08	1.72276		2.18166
200rpm, Fiber diameter_5,000X_	577	Image0004	5.38713e-07	6.43168e-09	2.80173		0.538713
200rpm, Fiber diameter_5,000X_	578	Image0004	1.28387e-06	4.74782e-08	0.651475		1.28387
200rpm, Fiber diameter_5,000X_	579	Image0004	1.03547e-06	1.82105e-07	3.00412		1.03547
200rpm, Fiber diameter_5,000X_	580	Image0004	1.73369e-06	1.82196e-07	2.44954		1.73369
200rpm, Fiber diameter_5,000X_	581	Image0004	1.67901e-06	6.08609e-08	1.84731		1.67901
200rpm, Fiber diameter_5,000X_	582	Image0004	9.9664e-07	1.0848e-08	3.10377		0.99664
200rpm, Fiber diameter_5,000X_	583	Image0004	1.36276e-06	2.468e-08	2.73803		1.36276
200rpm, Fiber diameter_5,000X_	584	Image0004	1.45836e-06	1.73833e-07	0.0927682		1.45836
200rpm, Fiber diameter_5,000X_	585	Image0004	1.5347e-06	6.092e-08	1.8445		1.5347
200rpm, Fiber diameter_5,000X_	586	Image0004	1.44042e-06	8.21597e-08	1.34497		1.44042
200rpm, Fiber diameter_5,000X_	587	Image0004	1.38748e-06	5.48422e-08	2.47681		1.38748
200rpm, Fiber diameter_5,000X_	588	Image0004	1.15667e-06	4.05303e-08	2.90584		1.15667
200rpm, Fiber diameter_5,000X_	589	Image0004	1.34265e-06	2.35933e-07	2.62143		1.34265
200rpm, Fiber diameter_5,000X_	590	Image0004	1.44972e-06	4.99684e-08	0.615181		1.44972
200rpm, Fiber diameter_5,000X_	591	Image0004	7.0515e-07	1.58036e-08	0.963395		0.70515
200rpm, Fiber diameter_5,000X_	592	Image0004	1.66676e-06	3.67948e-07	0.620074		1.66676
200rpm, Fiber diameter_5,000X_	593	Image0004	2.04337e-06	1.41564e-07	0.108758		2.04337
200rpm, Fiber diameter_5,000X_	594	Image0004	6.23383e-07	1.02805e-08	3.07446		0.623383
200rpm, Fiber diameter_5,000X_	595	Image0004	2.21249e-06	3.85254e-07	0.538886		2.21249
200rpm, Fiber diameter_5,000X_	596	Image0004	2.59554e-07	1.76167e-07	2.82566		0.259554
200rpm, Fiber diameter_5,000X_	597	Image0004	1.38963e-06	4.56764e-08	2.50166		1.38963
200rpm, Fiber diameter_5,000X_	598	Image0004	1.39437e-06	2.29707e-07	2.82207		1.39437
200rpm, Fiber diameter_5,000X_	599	Image0004	8.85734e-07	2.22267e-07	2.31753		0.885734
200rpm, Fiber diameter_5,000X_	600	Image0004	1.8598e-06	2.96509e-08	2.94345		1.8598
200rpm, Fiber diameter_5,000X_	601	Image0004	1.70592e-06	6.33267e-08	1.91519		1.70592
200rpm, Fiber diameter_5,000X_	602	Image0004	1.17939e-06	3.39284e-08	2.44831		1.17939
200rpm, Fiber diameter_5,000X_	603	Image0004	1.8279e-06	1.39461e-07	1.93672		1.8279
200rpm, Fiber diameter_5,000X_	604	Image0004	6.6672e-07	5.65701e-08	0.660594		0.66672
200rpm, Fiber diameter_5,000X_	605	Image0004	6.3581e-07	2.93428e-08	1.98428		0.63581
200rpm, Fiber diameter_5,000X_	606	Image0004	1.28787e-06	3.83946e-07	1.72026		1.28787
200rpm, Fiber diameter_5,000X_	607	Image0004	1.95622e-06	2.56642e-07	0.434001		1.95622
200rpm, Fiber diameter_5,000X_	608	Image0004	1.22677e-06	1.28958e-07	2.33174		1.22677
200rpm, Fiber diameter_5,000X_	609	Image0004	1.69426e-06	1.65853e-07	2.92752		1.69426
200rpm, Fiber diameter_5,000X_	610	Image0004	6.81678e-07	4.07162e-08	2.33843		0.681678
200rpm, Fiber diameter_5,000X_	611	Image0004	4.63021e-07	2.08583e-07	0.0961994		0.463021
200rpm, Fiber diameter_5,000X_	612	Image0004	1.52041e-06	2.86451e-08	1.0625		1.52041
200rpm, Fiber diameter_5,000X_	613	Image0004	1.38385e-06	2.60737e-08	0.0737187		1.38385
200rpm, Fiber diameter_5,000X_	614	Image0004	1.80894e-06	6.30721e-08	2.52141		1.80894
200rpm, Fiber diameter_5,000X_	615	Image0004	1.48842e-06	1.59806e-07	2.3144		1.48842
200rpm, Fiber diameter_5,000X_	616	Image0004	2.22098e-06	3.79343e-08	1.36018		2.22098
200rpm, Fiber diameter_5,000X_	617	Image0004	2.67443e-06	3.32329e-08	1.81223		2.67443
200rpm, Fiber diameter_5,000X_	618	Image0004	6.76159e-07	3.08776e-08	2.6422		0.676159
200rpm, Fiber diameter_5,000X_	619	Image0004	1.83506e-06	9.5952e-08	0.612686		1.83506
200rpm, Fiber diameter_5,000X_	620	Image0004	1.77126e-06	2.43726e-08	2.35493		1.77126
200rpm, Fiber diameter_5,000X_	621	Image0004	8.17271e-07	7.36056e-08	0.919131		0.817271
200rpm, Fiber diameter_5,000X_	622	Image0004	1.55121e-06	4.32613e-08	2.66867		1.55121
200rpm, Fiber diameter_5,000X_	623	Image0004	6.35189e-07	9.70091e-09	0.432639		0.635189
200rpm, Fiber diameter_5,000X_	624	Image0004	1.65136e-06	3.65517e-07	0.612965		1.65136
200rpm, Fiber diameter_5,000X_	625	Image0004	5.07372e-07	2.19369e-08	2.38797		0.507372
200rpm, Fiber diameter_5,000X_	626	Image0004	1.22666e-06	4.78699e-08	3.03813		1.22666
200rpm, Fiber diameter_5,000X_	627	Image0004	9.28181e-07	8.68787e-08	2.86483		0.928181
200rpm, Fiber diameter_5,000X_	628	Image0004	2.39979e-06	4.8379e-07	2.74959		2.39979
200rpm, Fiber diameter_5,000X_	629	Image0004	1.60091e-06	2.17892e-08	0.750812		1.60091
200rpm, Fiber diameter_5,000X_	630	Image0004	1.14245e-06	1.01521e-07	0.215923		1.14245
200rpm, Fiber diameter_5,000X_	631	Image0004	1.45327e-06	4.42326e-08	0.0468343		1.45327
200rpm, Fiber diameter_5,000X_	632	Image0004	1.43728e-06	3.99878e-08	0.6916		1.43728
200rpm, Fiber diameter_5,000X_	633	Image0004	1.70089e-06	3.77245e-07	0.54363		1.70089
200rpm, Fiber diameter_5,000X_	634	Image0004	9.14896e-07	1.55076e-07	0.0671021		0.914896
200rpm, Fiber diameter_5,000X_	635	Image0004	1.50018e-06	1.90258e-08	2.99124		1.50018
200rpm, Fiber diameter_5,000X_	636	Image0004	1.9033e-06	8.92294e-08	0.733182		1.9033
200rpm, Fiber diameter_5,000X_	637	Image0004	1.31233e-06	1.96688e-07	2.94138		1.31233
200rpm, Fiber diameter_5,000X_	638	Image0004	1.26532e-06	2.01402e-07	2.93029		1.26532
200rpm, Fiber diameter_5,000X_	639	Image0004	1.98662e-06	4.21668e-08	2.3209		1.98662
200rpm, Fiber diameter_5,000X_	640	Image0004	1.28169e-06	2.30669e-07	0.0963084		1.28169
200rpm, Fiber diameter_5,000X_	641	Image0004	5.25687e-07	2.55941e-08	2.77385		0.525687
200rpm, Fiber diameter_5,000X_	642	Image0004	1.21841e-06	3.84182e-07	3.00668		1.21841
200rpm, Fiber diameter_5,000X_	643	Image0004	1.71697e-06	2.58283e-07	0.0964091		1.71697
200rpm, Fiber diameter_5,000X_	644	Image0004	1.37943e-06	3.16462e-08	0.834136		1.37943
200rpm, Fiber diameter_5,000X_	645	Image0004	1.84278e-06	9.69558e-08	0.801366		1.84278
200rpm, Fiber diameter_5,000X_	646	Image0004	1.98798e-06	4.63653e-08	1.83007		1.98798
200rpm, Fiber diameter_5,000X_	647	Image0004	1.26041e-06	5.0466e-07	0.673558		1.26041
200rpm, Fiber diameter_5,000X_	648	Image0004	1.01336e-06	1.80611e-07	2.77037		1.01336
200rpm, Fiber diameter_5,000X_	649	Image0004	1.62237e-06	7.76784e-08	2.65738		1.62237
200rpm, Fiber diameter_5,000X_	650	Image0004	1.30859e-06	3.76784e-08	2.31174		1.30859
200rpm, Fiber diameter_5,000X_	651	Image0004	9.08619e-07	1.49598e-07	0.714388		0.908619
200rpm, Fiber diameter_5,000X_	652	Image0004	4.28849e-07	2.27712e-08	1.67368		0.428849
200rpm, Fiber diameter_5,000X_	653	Image0004	1.40478e-06	9.79911e-08	2.23161		1.40478
200rpm, Fiber diameter_5,000X_	654	Image0004	1.0654e-06	6.21765e-08	2.48505		1.0654
200rpm, Fiber diameter_5,000X_	655	Image0004	1.58026e-06	5.92363e-08	1.87694		1.58026
200rpm, Fiber diameter_5,000X_	656	Image0004	1.51479e-06	2.57753e-08	2.24949		1.51479
200rpm, Fiber diameter_5,000X_	657	Image0004	2.08076e-06	3.99855e-08	0.889078		2.08076
200rpm, Fiber diameter_5,000X_	658	Image0004	1.7879e-06	6.67439e-08	0.358193		1.7879
200rpm, Fiber diameter_5,000X_	659	Image0004	1.26041e-06	5.0466e-07	0.673558		1.26041
200rpm, Fiber diameter_5,000X_	660	Image0004	2.37973e-06	3.55868e-07	0.691509		2.37973
200rpm, Fiber diameter_5,000X_	661	Image0004	5.4106e-07	3.51933e-08	2.51399		0.54106
200rpm, Fiber diameter_5,000X_	662	Image0004	1.03547e-06	1.82105e-07	3.00412		1.03547
200rpm, Fiber diameter_5,000X_	663	Image0004	1.11453e-06	1.93615e-07	0.00288573		1.11453
200rpm, Fiber diameter_5,000X_	664	Image0004	6.38646e-07	3.07308e-08	3.0298		0.638646
200rpm, Fiber diameter_5,000X_	665	Image0004	1.15309e-06	2.70686e-07	2.54482		1.15309
200rpm, Fiber diameter_5,000X_	666	Image0004	4.91382e-07	2.72511e-07	0.376859		0.491382
200rpm, Fiber diameter_5,000X_	667	Image0004	1.47747e-06	2.55177e-08	2.24161		1.47747
200rpm, Fiber diameter_5,000X_	668	Image0004	1.37337e-06	4.50732e-08	2.69302		1.37337
200rpm, Fiber diameter_5,000X_	669	Image0004	1.11079e-06	1.9691e-07	2.3098		1.11079
200rpm, Fiber diameter_5,000X_	671	Image0004	9.42506e-07	6.21378e-08	2.41135		0.942506
200rpm, Fiber diameter_5,000X_	672	Image0004	1.23683e-06	2.51819e-07	1.86413		1.23683
200rpm, Fiber diameter_5,000X_	673	Image0004	1.34346e-06	4.34952e-08	2.23798		1.34346
200rpm, Fiber diameter_5,000X_	674	Image0004	1.44493e-06	5.81363e-08	0.102647		1.44493
200rpm, Fiber diameter_5,000X_	675	Image0004	2.4472e-06	4.55431e-07	0.149558		2.4472
200rpm, Fiber diameter_5,000X_	676	Image0004	1.33873e-06	4.84483e-07	2.05023		1.33873
200rpm, Fiber diameter_5,000X_	677	Image0004	6.26328e-07	1.19626e-07	0.910312		0.626328
200rpm, Fiber diameter_5,000X_	678	Image0004	1.37767e-06	3.0256e-08	2.74257		1.37767
200rpm, Fiber diameter_5,000X_	679	Image0004	1.76074e-06	3.90651e-08	2.78912		1.76074
200rpm, Fiber diameter_5,000X_	680	Image0004	2.19861e-06	4.58597e-07	0.507514		2.19861
200rpm, Fiber diameter_5,000X_	681	Image0004	1.36698e-06	1.04277e-07	0.0132307		1.36698
200rpm, Fiber diameter_5,000X_	682	Image0004	8.67994e-07	2.47466e-07	2.4481		0.867994
200rpm, Fiber diameter_5,000X_	683	Image0004	1.60358e-06	1.16767e-07	1.81286		1.60358
200rpm, Fiber diameter_5,000X_	684	Image0004	1.18809e-06	1.27292e-07	2.34443		1.18809
200rpm, Fiber diameter_5,000X_	685	Image0004	1.61243e-06	4.45446e-07	1.26615		1.61243
200rpm, Fiber diameter_5,000X_	686	Image0004	7.64449e-07	3.2012e-08	3.04208		0.764449
200rpm, Fiber diameter_5,000X_	687	Image0004	1.41826e-06	6.96817e-08	2.87799		1.41826
200rpm, Fiber diameter_5,000X_	688	Image0004	2.04498e-06	8.05302e-08	0.709513		2.04498
200rpm, Fiber diameter_5,000X_	689	Image0004	2.25493e-06	6.0516e-08	0.405668		2.25493
200rpm, Fiber diameter_5,000X_	690	Image0004	1.36698e-06	1.04277e-07	0.0132307		1.36698
200rpm, Fiber diameter_5,000X_	691	Image0004	9.63609e-07	4.13549e-07	1.65158		0.963609
200rpm, Fiber diameter_5,000X_	692	Image0004	1.33099e-06	3.29692e-07	2.77424		1.33099
200rpm, Fiber diameter_5,000X_	693	Image0003	1.41668e-06	7.06599e-08	0.568524		1.41668
200rpm, Fiber diameter_5,000X_	694	Image0003	1.84761e-06	4.87133e-08	0.910463		1.84761
200rpm, Fiber diameter_5,000X_	695	Image0003	1.87183e-06	1.24409e-07	0.176063		1.87183
200rpm, Fiber diameter_5,000X_	696	Image0003	9.3649e-07	7.41067e-08	2.27742		0.93649
200rpm, Fiber diameter_5,000X_	698	Image0003	1.89957e-06	2.13713e-08	2.41275		1.89957
200rpm, Fiber diameter_5,000X_	699	Image0003	1.92599e-06	9.48565e-08	0.982099		1.92599
200rpm, Fiber diameter_5,000X_	700	Image0003	1.1602e-06	6.2879e-08	0.931402		1.1602
200rpm, Fiber diameter_5,000X_	701	Image0003	1.61052e-06	9.5925e-08	1.42911		1.61052
200rpm, Fiber diameter_5,000X_	702	Image0003	8.93327e-07	1.21347e-07	1.07108		0.893327
200rpm, Fiber diameter_5,000X_	703	Image0003	6.56104e-07	1.7612e-08	0.63834		0.656104
200rpm, Fiber diameter_5,000X_	704	Image0003	8.34444e-07	1.36106e-07	2.19507		0.834444
200rpm, Fiber diameter_5,000X_	705	Image0003	1.53937e-06	2.6905e-08	0.543697		1.53937
200rpm, Fiber diameter_5,000X_	706	Image0003	4.05198e-07	1.56604e-08	2.14524		0.405198
200rpm, Fiber diameter_5,000X_	707	Image0003	1.02688e-06	2.35962e-07	2.7289		1.02688
200rpm, Fiber diameter_5,000X_	708	Image0003	1.02321e-06	1.92435e-07	1.07805		1.02321
200rpm, Fiber diameter_5,000X_	709	Image0003	1.69351e-06	8.2094e-08	2.87574		1.69351
200rpm, Fiber diameter_5,000X_	710	Image0003	1.1462e-06	2.12267e-07	2.81693		1.1462
200rpm, Fiber diameter_5,000X_	711	Image0003	1.55943e-06	3.02245e-07	2.69254		1.55943
200rpm, Fiber diameter_5,000X_	712	Image0003	1.35389e-06	1.29564e-07	2.05053		1.35389
200rpm, Fiber diameter_5,000X_	713	Image0003	7.10349e-07	1.63755e-08	2.92634		0.710349
200rpm, Fiber diameter_5,000X_	714	Image0003	1.32717e-06	1.35416e-07	3.03335		1.32717
200rpm, Fiber diameter_5,000X_	715	Image0003	1.48218e-06	4.00509e-08	2.61021		1.48218
200rpm, Fiber diameter_5,000X_	716	Image0003	1.95263e-06	1.67679e-07	2.15475		1.95263
200rpm, Fiber diameter_5,000X_	717	Image0003	2.16364e-06	4.95643e-08	2.23812		2.16364
200rpm, Fiber diameter_5,000X_	718	Image0003	8.69641e-07	5.42562e-08	0.823231		0.869641
200rpm, Fiber diameter_5,000X_	719	Image0003	9.18655e-07	1.89926e-07	2.91662		0.918655
200rpm, Fiber diameter_5,000X_	721	Image0003	1.79036e-06	3.46546e-07	1.86677		1.79036
200rpm, Fiber diameter_5,000X_	722	Image0003	1.17126e-06	1.25587e-07	0.964859		1.17126
200rpm, Fiber diameter_5,000X_	723	Image0003	9.52385e-07	2.5345e-07	0.756703		0.952385
200rpm, Fiber diameter_5,000X_	724	Image0003	1.07375e-06	6.84599e-08	0.266883		1.07375
200rpm, Fiber diameter_5,000X_	725	Image0003	1.94774e-06	5.58664e-08	0.362775		1.94774
200rpm, Fiber diameter_5,000X_	726	Image0003	1.08108e-06	2.66034e-07	0.755263		1.08108
200rpm, Fiber diameter_5,000X_	727	Image0003	1.34798e-06	4.53056e-07	2.70438		1.34798
200rpm, Fiber diameter_5,000X_	728	Image0003	8.03809e-07	1.31655e-07	0.566411		0.803809
200rpm, Fiber diameter_5,000X_	729	Image0003	1.45825e-06	1.1514e-07	1.29575		1.45825
200rpm, Fiber diameter_5,000X_	730	Image0003	2.63873e-06	1.3741e-06	2.9142		2.63873
200rpm, Fiber diameter_5,000X_	731	Image0003	1.63902e-06	3.98999e-07	2.28201		1.63902
200rpm, Fiber diameter_5,000X_	732	Image0003	1.25343e-06	2.16374e-07	0.00857768		1.25343
200rpm, Fiber diameter_5,000X_	734	Image0003	1.99449e-06	2.64831e-08	3.08695		1.99449
200rpm, Fiber diameter_5,000X_	735	Image0003	1.64935e-06	4.55749e-07	0.360829		1.64935
200rpm, Fiber diameter_5,000X_	736	Image0003	2.2641e-06	8.07652e-07	2.44678		2.2641
200rpm, Fiber diameter_5,000X_	737	Image0003	2.10088e-06	1.14285e-07	0.130394		2.10088
200rpm, Fiber diameter_5,000X_	739	Image0003	2.20064e-06	1.82817e-07	2.54736		2.20064
200rpm, Fiber diameter_5,000X_	740	Image0003	1.16469e-06	2.67823e-08	2.91278		1.16469
200rpm, Fiber diameter_5,000X_	741	Image0003	1.66887e-06	3.66493e-08	0.624318		1.66887
200rpm, Fiber diameter_5,000X_	742	Image0003	1.72935e-06	5.61886e-08	1.42977		1.72935
200rpm, Fiber diameter_5,000X_	743	Image0003	1.07947e-06	5.81545e-09	1.21146		1.07947
200rpm, Fiber diameter_5,000X_	745	Image0003	2.45346e-06	1.03237e-06	2.82454		2.45346
200rpm, Fiber diameter_5,000X_	746	Image0003	1.08265e-06	6.27392e-08	2.54743		1.08265
200rpm, Fiber diameter_5,000X_	747	Image0003	2.11499e-06	3.61094e-07	2.25177		2.11499
200rpm, Fiber diameter_5,000X_	748	Image0003	2.30552e-06	4.11304e-08	1.99873		2.30552
200rpm, Fiber diameter_5,000X_	749	Image0003	1.21297e-06	5.12408e-08	1.23065		1.21297
200rpm, Fiber diameter_5,000X_	750	Image0003	1.97516e-06	3.3158e-07	0.0562054		1.97516
200rpm, Fiber diameter_5,000X_	751	Image0003	1.22247e-06	7.0503e-08	3.03635		1.22247
200rpm, Fiber diameter_5,000X_	752	Image0003	7.22521e-07	3.56029e-08	1.77136		0.722521
200rpm, Fiber diameter_5,000X_	753	Image0003	1.53442e-06	7.15982e-08	0.450445		1.53442
200rpm, Fiber diameter_5,000X_	754	Image0003	1.76098e-06	1.26769e-07	1.54543		1.76098
200rpm, Fiber diameter_5,000X_	755	Image0003	2.15494e-06	3.13134e-07	2.89269		2.15494
200rpm, Fiber diameter_5,000X_	756	Image0003	1.9823e-06	1.88934e-07	0.842201		1.9823
200rpm, Fiber diameter_5,000X_	757	Image0003	2.67839e-06	1.43182e-07	2.74075		2.67839
200rpm, Fiber diameter_5,000X_	759	Image0003	6.26108e-07	1.12179e-07	2.68508		0.626108
200rpm, Fiber diameter_5,000X_	760	Image0003	1.02944e-06	9.96343e-08	2.91692		1.02944
200rpm, Fiber diameter_5,000X_	761	Image0003	1.17122e-06	6.11935e-08	0.0778705		1.17122
200rpm, Fiber diameter_5,000X_	762	Image0003	7.57116e-07	6.28833e-08	0.381375		0.757116
200rpm, Fiber diameter_5,000X_	763	Image0003	6.69916e-07	2.97632e-08	2.36043		0.669916
200rpm, Fiber diameter_5,000X_	764	Image0003	1.4866e-06	4.51472e-08	0.708586		1.4866
200rpm, Fiber diameter_5,000X_	765	Image0003	2.04134e-06	1.30509e-07	0.737552		2.04134
200rpm, Fiber diameter_5,000X_	766	Image0003	7.75902e-07	3.24501e-07	1.62993		0.775902
200rpm, Fiber diameter_5,000X_	767	Image0003	1.40651e-06	1.74701e-07	0.10632		1.40651
200rpm, Fiber diameter_5,000X_	768	Image0003	8.0138e-07	1.8341e-07	0.974662		0.80138
200rpm, Fiber diameter_5,000X_	769	Image0003	8.32046e-07	2.61067e-07	0.647243		0.832046
200rpm, Fiber diameter_5,000X_	770	Image0003	1.45808e-06	7.92848e-08	1.07285		1.45808
200rpm, Fiber diameter_5,000X_	771	Image0003	1.85716e-06	5.01477e-08	1.32551		1.85716
200rpm, Fiber diameter_5,000X_	772	Image0003	1.32981e-06	8.11042e-08	0.0257696		1.32981
200rpm, Fiber diameter_5,000X_	773	Image0003	1.48179e-06	9.0131e-08	2.9682		1.48179
200rpm, Fiber diameter_5,000X_	775	Image0003	1.4831e-06	1.9596e-07	2.03906		1.4831
200rpm, Fiber diameter_5,000X_	776	Image0003	4.69909e-07	6.56913e-08	2.81711		0.469909
200rpm, Fiber diameter_5,000X_	777	Image0003	1.51263e-06	2.35964e-07	2.26088		1.51263
200rpm, Fiber diameter_5,000X_	778	Image0003	1.21297e-06	5.12408e-08	1.23065		1.21297
200rpm, Fiber diameter_5,000X_	779	Image0003	1.43309e-06	1.42887e-07	2.28506		1.43309
200rpm, Fiber diameter_5,000X_	780	Image0003	1.71088e-06	4.08855e-08	0.230781		1.71088
200rpm, Fiber diameter_5,000X_	781	Image0003	9.65317e-07	3.33843e-07	1.16787		0.965317
200rpm, Fiber diameter_5,000X_	782	Image0003	6.45864e-07	1.08234e-07	0.811049		0.645864
200rpm, Fiber diameter_5,000X_	783	Image0003	1.63621e-06	6.42301e-08	1.05403		1.63621
200rpm, Fiber diameter_5,000X_	784	Image0003	1.08472e-06	1.0568e-07	2.53642		1.08472
200rpm, Fiber diameter_5,000X_	785	Image0003	1.62082e-06	4.16399e-07	1.67872		1.62082
200rpm, Fiber diameter_5,000X_	786	Image0003	1.89878e-06	6.84429e-08	2.57404		1.89878
200rpm, Fiber diameter_5,000X_	787	Image0003	1.23388e-06	1.20746e-07	2.37447		1.23388
200rpm, Fiber diameter_5,000X_	788	Image0003	1.76669e-06	4.18935e-07	1.86938		1.76669
200rpm, Fiber diameter_5,000X_	789	Image0003	7.76959e-07	8.62021e-08	0.943421		0.776959
200rpm, Fiber diameter_5,000X_	790	Image0003	2.3135e-06	6.15508e-07	2.8548		2.3135
200rpm, Fiber diameter_5,000X_	791	Image0003	1.13099e-06	2.32938e-08	2.42589		1.13099
200rpm, Fiber diameter_5,000X_	792	Image0003	1.29727e-06	6.61882e-08	2.94587		1.29727
200rpm, Fiber diameter_5,000X_	793	Image0003	5.66035e-07	1.74223e-07	2.63161		0.566035
200rpm, Fiber diameter_5,000X_	794	Image0003	5.6193e-07	1.76348e-08	2.97431		0.56193
200rpm, Fiber diameter_5,000X_	795	Image0003	1.14713e-06	4.31771e-08	0.418021		1.14713
200rpm, Fiber diameter_5,000X_	796	Image0003	5.33252e-07	2.16088e-08	0.645762		0.533252
200rpm, Fiber diameter_5,000X_	797	Image0003	1.94484e-06	1.0014e-07	0.536444		1.94484
200rpm, Fiber diameter_5,000X_	798	Image0003	6.88739e-07	1.65216e-07	0.356255		0.688739
200rpm, Fiber diameter_5,000X_	799	Image0003	1.35166e-06	2.56124e-07	0.70257		1.35166
200rpm, Fiber diameter_5,000X_	800	Image0003	1.4568e-06	7.48562e-08	2.58097		1.4568
200rpm, Fiber diameter_5,000X_	801	Image0003	1.18318e-06	3.16053e-07	0.541299		1.18318
200rpm, Fiber diameter_5,000X_	803	Image0003	5.65312e-07	2.42101e-08	0.252724		0.565312
200rpm, Fiber diameter_5,000X_	804	Image0003	1.30974e-06	2.92126e-07	2.40599		1.30974
200rpm, Fiber diameter_5,000X_	805	Image0003	2.31721e-06	2.41141e-07	1.65442		2.31721
200rpm, Fiber diameter_5,000X_	806	Image0003	8.74441e-07	1.77339e-07	2.38359		0.874441
200rpm, Fiber diameter_5,000X_	807	Image0003	1.19314e-06	9.78824e-08	0.397939		1.19314
200rpm, Fiber diameter_5,000X_	808	Image0003	1.77606e-06	3.06431e-08	2.46263		1.77606
200rpm, Fiber diameter_5,000X_	809	Image0003	6.21561e-07	7.36916e-09	0.339309		0.621561
200rpm, Fiber diameter_5,000X_	810	Image0003	1.4742e-06	1.03087e-07	2.83287		1.4742
200rpm, Fiber diameter_5,000X_	811	Image0003	2.15344e-06	1.15293e-07	2.91772		2.15344
200rpm, Fiber diameter_5,000X_	812	Image0003	1.02492e-06	1.04846e-07	2.02184		1.02492
200rpm, Fiber diameter_5,000X_	813	Image0003	4.17041e-07	2.77365e-08	1.45594		0.417041
200rpm, Fiber diameter_5,000X_	814	Image0003	6.27618e-07	4.03788e-08	1.03445		0.627618
200rpm, Fiber diameter_5,000X_	815	Image0003	1.12943e-06	2.02109e-08	2.45342		1.12943
200rpm, Fiber diameter_5,000X_	816	Image0003	1.45638e-06	5.99307e-08	2.9488		1.45638
200rpm, Fiber diameter_5,000X_	817	Image0003	1.19811e-06	2.86442e-07	0.209		1.19811
200rpm, Fiber diameter_5,000X_	818	Image0003	1.16925e-06	1.07938e-07	3.04106		1.16925
200rpm, Fiber diameter_5,000X_	819	Image0003	6.85502e-07	1.66898e-07	2.6468		0.685502
200rpm, Fiber diameter_5,000X_	820	Image0003	1.53842e-06	3.23798e-08	0.730348		1.53842
200rpm, Fiber diameter_5,000X_	821	Image0003	2.26794e-06	1.11319e-06	2.10112		2.26794
200rpm, Fiber diameter_5,000X_	822	Image0003	6.56104e-07	1.7612e-08	0.63834		0.656104
200rpm, Fiber diameter_5,000X_	823	Image0003	1.70598e-06	4.37513e-07	0.809958		1.70598
200rpm, Fiber diameter_5,000X_	824	Image0003	1.30368e-06	2.91277e-07	2.74459		1.30368
200rpm, Fiber diameter_5,000X_	825	Image0003	1.03773e-06	1.94689e-07	2.91037		1.03773
200rpm, Fiber diameter_5,000X_	826	Image0003	2.14814e-06	8.17385e-07	2.98206		2.14814
200rpm, Fiber diameter_5,000X_	828	Image0003	1.36142e-06	3.14384e-07	2.75239		1.36142
200rpm, Fiber diameter_5,000X_	829	Image0003	2.32146e-06	5.09073e-08	0.905243		2.32146
200rpm, Fiber diameter_5,000X_	830	Image0003	1.92042e-06	1.82494e-07	0.815549		1.92042
200rpm, Fiber diameter_5,000X_	831	Image0003	1.50584e-06	4.6969e-08	0.26881		1.50584
200rpm, Fiber diameter_5,000X_	832	Image0003	1.49873e-06	1.53189e-07	2.25017		1.49873
200rpm, Fiber diameter_5,000X_	833	Image0003	1.95947e-06	2.60331e-07	2.19055		1.95947
200rpm, Fiber diameter_5,000X_	835	Image0003	1.11141e-06	3.98316e-08	2.50579		1.11141
200rpm, Fiber diameter_5,000X_	837	Image0003	1.83078e-06	9.92116e-08	0.231029		1.83078
200rpm, Fiber diameter_5,000X_	838	Image0003	1.41821e-06	2.02893e-07	2.41179		1.41821
200rpm, Fiber diameter_5,000X_	839	Image0003	1.95407e-06	9.92939e-08	1.51162		1.95407
200rpm, Fiber diameter_5,000X_	840	Image0003	1.56899e-06	6.29954e-08	0.420767		1.56899
200rpm, Fiber diameter_5,000X_	841	Image0003	8.4221e-07	3.25949e-07	2.9965		0.84221
200rpm, Fiber diameter_5,000X_	842	Image0003	7.17692e-07	5.1473e-08	2.08727		0.717692
200rpm, Fiber diameter_5,000X_	843	Image0003	1.4026e-06	5.42206e-08	2.13518		1.4026
200rpm, Fiber diameter_5,000X_	844	Image0003	1.67234e-06	5.11033e-08	0.354219		1.67234
200rpm, Fiber diameter_5,000X_	845	Image0003	2.15509e-06	7.64193e-08	1.46915		2.15509
200rpm, Fiber diameter_5,000X_	846	Image0003	1.26043e-06	2.52258e-07	0.244686		1.26043
200rpm, Fiber diameter_5,000X_	847	Image0003	1.108e-06	3.21326e-07	0.774727		1.108
200rpm, Fiber diameter_5,000X_	848	Image0003	6.1548e-07	1.08241e-08	0.303784		0.61548
200rpm, Fiber diameter_5,000X_	849	Image0003	1.0214e-06	7.03182e-08	3.10685		1.0214
200rpm, Fiber diameter_5,000X_	850	Image0003	6.53814e-07	1.88195e-07	0.939608		0.653814
200rpm, Fiber diameter_5,000X_	851	Image0003	4.90069e-07	6.66196e-08	2.77953		0.490069
200rpm, Fiber diameter_5,000X_	852	Image0003	1.21987e-06	6.6375e-08	2.47873		1.21987
200rpm, Fiber diameter_5,000X_	853	Image0003	8.96182e-07	2.01252e-07	1.43585		0.896182
200rpm, Fiber diameter_5,000X_	854	Image0003	1.08993e-06	5.9522e-08	3.07215		1.08993
200rpm, Fiber diameter_5,000X_	855	Image0003	1.08811e-06	1.68184e-07	2.92988		1.08811
200rpm, Fiber diameter_5,000X_	856	Image0003	1.14767e-06	3.05479e-07	3.10636		1.14767
200rpm, Fiber diameter_5,000X_	857	Image0003	2.31223e-06	6.72916e-07	0.230402		2.31223
200rpm, Fiber diameter_5,000X_	859	Image0003	1.81449e-06	3.39649e-07	2.59974		1.81449
200rpm, Fiber diameter_5,000X_	860	Image0003	1.15949e-06	1.00685e-07	2.69325		1.15949
200rpm, Fiber diameter_5,000X_	861	Image0003	6.21561e-07	7.36916e-09	0.339309		0.621561
200rpm, Fiber diameter_5,000X_	863	Image0003	1.78428e-06	4.8566e-08	0.613845		1.78428
200rpm, Fiber diameter_5,000X_	865	Image0003	1.40009e-06	1.98647e-07	2.49123		1.40009
200rpm, Fiber diameter_5,000X_	866	Image0003	1.07046e-06	3.54745e-08	1.90076		1.07046
200rpm, Fiber diameter_5,000X_	867	Image0003	2.2049e-06	1.29657e-07	2.20565		2.2049
200rpm, Fiber diameter_5,000X_	868	Image0003	3.90706e-07	5.43448e-08	2.66576		0.390706
200rpm, Fiber diameter_5,000X_	869	Image0003	7.94788e-07	8.24575e-08	0.738585		0.794788
200rpm, Fiber diameter_5,000X_	870	Image0003	1.50533e-06	3.24957e-08	3.08994		1.50533
200rpm, Fiber diameter_5,000X_	871	Image0003	6.81964e-07	2.94077e-08	2.98403		0.681964
200rpm, Fiber diameter_5,000X_	872	Image0003	1.2082e-06	1.61037e-07	2.72807		1.2082
200rpm, Fiber diameter_5,000X_	873	Image0003	1.54589e-06	5.01314e-08	3.01671		1.54589
200rpm, Fiber diameter_5,000X_	874	Image0003	2.10398e-06	4.5842e-08	2.38548		2.10398
200rpm, Fiber diameter_5,000X_	875	Image0003	1.90211e-06	1.25983e-07	0.220202		1.90211
200rpm, Fiber diameter_5,000X_	876	Image0003	1.59316e-06	1.71593e-08	2.84419		1.59316
200rpm, Fiber diameter_5,000X_	877	Image0003	2.02152e-06	2.68142e-07	2.98902		2.02152
200rpm, Fiber diameter_5,000X_	878	Image0003	1.2013e-06	4.00653e-07	0.82858		1.2013
200rpm, Fiber diameter_5,000X_	879	Image0003	1.78336e-06	1.30021e-07	2.63829		1.78336
200rpm, Fiber diameter_5,000X_	880	Image0003	5.40317e-07	1.11703e-08	1.51083		0.540317
200rpm, Fiber diameter_5,000X_	881	Image0003	1.09419e-06	1.0196e-07	2.10254		1.09419
200rpm, Fiber diameter_5,000X_	882	Image0003	1.40719e-06	3.13678e-08	3.05098		1.40719
200rpm, Fiber diameter_5,000X_	883	Image0003	2.22037e-06	8.73031e-07	2.33034		2.22037
200rpm, Fiber diameter_5,000X_	884	Image0003	1.5688e-06	5.95835e-08	2.64885		1.5688
200rpm, Fiber diameter_5,000X_	885	Image0003	1.84358e-06	2.41617e-07	1.2202		1.84358
200rpm, Fiber diameter_5,000X_	886	Image0003	5.84906e-07	2.38383e-08	0.803894		0.584906
200rpm, Fiber diameter_5,000X_	887	Image0003	6.29952e-07	1.31139e-07	2.24861		0.629952
200rpm, Fiber diameter_5,000X_	888	Image0003	1.812e-06	5.50749e-07	1.70261		1.812
200rpm, Fiber diameter_5,000X_	889	Image0003	1.4831e-06	1.9596e-07	2.03906		1.4831
200rpm, Fiber diameter_5,000X_	890	Image0003	7.6595e-07	3.27413e-07	1.21979		0.76595
200rpm, Fiber diameter_5,000X_	891	Image0003	6.92414e-07	1.24183e-07	2.41115		0.692414
200rpm, Fiber diameter_5,000X_	892	Image0003	1.61253e-06	1.20059e-07	2.73983		1.61253
200rpm, Fiber diameter_5,000X_	893	Image0003	5.76462e-07	2.57346e-07	1.05704		0.576462
200rpm, Fiber diameter_5,000X_	894	Image0003	4.74077e-07	7.45744e-08	0.0391799		0.474077
200rpm, Fiber diameter_5,000X_	895	Image0003	2.34047e-06	2.02136e-07	2.82276		2.34047
200rpm, Fiber diameter_5,000X_	896	Image0003	1.67165e-06	5.86275e-07	2.63887		1.67165
200rpm, Fiber diameter_5,000X_	897	Image0003	2.1946e-06	6.06641e-07	0.32769		2.1946
200rpm, Fiber diameter_5,000X_	898	Image0003	1.24182e-06	7.49226e-08	0.860357		1.24182
200rpm, Fiber diameter_5,000X_	899	Image0003	9.00427e-07	5.96467e-08	3.03161		0.900427
200rpm, Fiber diameter_5,000X_	900	Image0003	1.08727e-06	2.20792e-07	0.222288		1.08727
200rpm, Fiber diameter_5,000X_	901	Image0003	9.93443e-07	2.19034e-07	2.74735		0.993443
200rpm, Fiber diameter_5,000X_	902	Image0003	1.14797e-06	4.02054e-08	0.518977		1.14797
200rpm, Fiber diameter_5,000X_	903	Image0003	1.80974e-06	1.34249e-07	0.737999		1.80974
200rpm, Fiber diameter_5,000X_	904	Image0003	8.89543e-07	2.00549e-07	1.24115		0.889543
200rpm, Fiber diameter_5,000X_	906	Image0003	1.17792e-06	1.23239e-07	0.135263		1.17792
200rpm, Fiber diameter_5,000X_	907	Image0003	7.6998e-07	2.51106e-07	0.585492		0.76998
200rpm, Fiber diameter_5,000X_	908	Image0003	1.97486e-06	2.85176e-07	2.47596		1.97486
200rpm, Fiber diameter_5,000X_	909	Image0003	1.412e-06	5.6213e-08	0.689266		1.412
200rpm, Fiber diameter_5,000X_	910	Image0003	1.87797e-06	5.58978e-08	2.49422		1.87797
200rpm, Fiber diameter_5,000X_	911	Image0003	6.56104e-07	1.7612e-08	0.63834		0.656104
200rpm, Fiber diameter_5,000X_	912	Image0003	5.70658e-07	3.77162e-08	2.9612		0.570658
200rpm, Fiber diameter_5,000X_	913	Image0003	1.90511e-06	4.8621e-08	2.40909		1.90511
200rpm, Fiber diameter_5,000X_	914	Image0003	2.31285e-06	1.02365e-06	1.15264		2.31285
200rpm, Fiber diameter_5,000X_	915	Image0003	2.13211e-06	4.6518e-07	0.788338		2.13211
200rpm, Fiber diameter_5,000X_	916	Image0003	2.02229e-06	4.90603e-07	3.00518		2.02229
200rpm, Fiber diameter_5,000X_	917	Image0003	1.7931e-06	9.25234e-08	1.15932		1.7931
200rpm, Fiber diameter_5,000X_	918	Image0003	1.63441e-06	5.82746e-07	0.641274		1.63441
200rpm, Fiber diameter_5,000X_	920	Image0003	1.64222e-06	6.78808e-08	0.593794		1.64222
200rpm, Fiber diameter_5,000X_	922	Image0003	5.38889e-07	2.04483e-08	2.9269		0.538889
200rpm, Fiber diameter_5,000X_	923	Image0003	1.18729e-06	3.28653e-07	2.95403		1.18729
200rpm, Fiber diameter_5,000X_	924	Image0003	1.8465e-06	1.71027e-07	0.245547		1.8465
200rpm, Fiber diameter_5,000X_	925	Image0003	1.31125e-06	2.85614e-07	0.878822		1.31125
200rpm, Fiber diameter_5,000X_	926	Image0003	1.39759e-06	2.32364e-07	2.56976		1.39759
200rpm, Fiber diameter_5,000X_	927	Image0003	1.56352e-06	1.08819e-07	0.984665		1.56352
200rpm, Fiber diameter_5,000X_	928	Image0003	9.98552e-07	2.4272e-07	0.824149		0.998552
200rpm, Fiber diameter_5,000X_	929	Image0003	1.60573e-06	4.52912e-08	0.22129		1.60573
200rpm, Fiber diameter_5,000X_	930	Image0003	1.27618e-06	4.70467e-08	1.14444		1.27618
200rpm, Fiber diameter_5,000X_	931	Image0003	1.59787e-06	6.85131e-08	1.19475		1.59787
200rpm, Fiber diameter_5,000X_	932	Image0003	6.8942e-07	1.01629e-07	2.79801		0.68942
200rpm, Fiber diameter_5,000X_	933	Image0003	1.93767e-06	6.87268e-08	2.49562		1.93767
200rpm, Fiber diameter_5,000X_	934	Image0003	7.68749e-07	4.07916e-07	0.383055		0.768749
200rpm, Fiber diameter_5,000X_	935	Image0003	1.54903e-06	6.06498e-08	0.0400557		1.54903
200rpm, Fiber diameter_5,000X_	936	Image0003	1.87092e-06	4.84129e-08	0.515963		1.87092
200rpm, Fiber diameter_5,000X_	937	Image0003	1.21099e-06	4.58548e-08	1.6212		1.21099
200rpm, Fiber diameter_5,000X_	938	Image0003	7.74405e-07	1.68398e-07	2.08118		0.774405
200rpm, Fiber diameter_5,000X_	939	Image0003	1.22465e-06	1.35759e-07	2.58658		1.22465
200rpm, Fiber diameter_5,000X_	940	Image0003	9.81453e-07	2.93487e-07	0.815633		0.981453
200rpm, Fiber diameter_5,000X_	941	Image0003	6.77648e-07	1.52427e-07	0.412003		0.677648
200rpm, Fiber diameter_5,000X_	942	Image0003	1.53517e-06	2.42213e-07	1.31806		1.53517
200rpm, Fiber diameter_5,000X_	943	Image0003	9.94958e-07	1.21956e-07	2.61891		0.994958
200rpm, Fiber diameter_5,000X_	944	Image0003	8.091e-07	1.10588e-07	2.78287		0.8091
200rpm, Fiber diameter_5,000X_	945	Image0003	2.17468e-06	3.97092e-07	0.847116		2.17468
200rpm, Fiber diameter_5,000X_	946	Image0003	1.13517e-06	1.73011e-07	1.03026		1.13517
200rpm, Fiber diameter_5,000X_	947	Image0003	2.2836e-06	6.25876e-08	0.772553		2.2836
200rpm, Fiber diameter_5,000X_	948	Image0003	1.09612e-06	2.3606e-08	2.80657		1.09612
200rpm, Fiber diameter_5,000X_	949	Image0003	9.07512e-07	1.88049e-07	2.4959		0.907512
200rpm, Fiber diameter_5,000X_	950	Image0003	1.40134e-06	6.49294e-07	0.0328223		1.40134
200rpm, Fiber diameter_5,000X_	951	Image0003	2.0325e-06	8.68606e-08	2.60715		2.0325
200rpm, Fiber diameter_5,000X_	952	Image0003	1.98098e-06	2.91555e-07	0.234318		1.98098
200rpm, Fiber diameter_5,000X_	953	Image0003	1.95018e-06	2.87214e-07	2.58935		1.95018
200rpm, Fiber diameter_5,000X_	954	Image0003	1.29057e-06	9.83874e-08	0.827563		1.29057
200rpm, Fiber diameter_5,000X_	955	Image0003	1.69701e-06	4.71937e-07	2.66022		1.69701
200rpm, Fiber diameter_5,000X_	956	Image0003	1.1448e-06	3.27852e-07	0.437413		1.1448
200rpm, Fiber diameter_5,000X_	957	Image0003	1.64301e-06	1.95465e-07	0.505132		1.64301
200rpm, Fiber diameter_5,000X_	958	Image0003	1.26043e-06	2.52258e-07	0.244686		1.26043
200rpm, Fiber diameter_5,000X_	959	Image0003	2.16557e-06	2.14822e-08	0.76524		2.16557
200rpm, Fiber diameter_5,000X_	960	Image0003	9.46265e-07	1.31347e-07	1.37353		0.946265
200rpm, Fiber diameter_5,000X_	961	Image0003	8.06997e-07	2.39468e-07	0.720306		0.806997
200rpm, Fiber diameter_5,000X_	962	Image0003	1.17122e-06	6.11935e-08	0.0778705		1.17122
200rpm, Fiber diameter_5,000X_	964	Image0003	1.20777e-06	3.06734e-08	0.136209		1.20777
200rpm, Fiber diameter_5,000X_	965	Image0003	1.26307e-06	1.04441e-07	1.35903		1.26307
200rpm, Fiber diameter_5,000X_	966	Image0003	1.65289e-06	2.07329e-07	0.838303		1.65289
200rpm, Fiber diameter_5,000X_	967	Image0003	9.40276e-07	2.40802e-07	2.34954		0.940276
200rpm, Fiber diameter_5,000X_	968	Image0003	2.14704e-06	6.85699e-07	2.95708		2.14704
200rpm, Fiber diameter_5,000X_	969	Image0003	6.29952e-07	1.31139e-07	2.24861		0.629952
200rpm, Fiber diameter_5,000X_	970	Image0003	1.22482e-06	2.49704e-07	2.7186		1.22482
200rpm, Fiber diameter_5,000X_	971	Image0003	2.03587e-06	1.10014e-07	0.77367		2.03587
200rpm, Fiber diameter_5,000X_	972	Image0003	1.7389e-06	4.03417e-07	2.02417		1.7389
200rpm, Fiber diameter_5,000X_	973	Image0003	1.86593e-06	3.42661e-08	2.40312		1.86593
200rpm, Fiber diameter_5,000X_	974	Image0003	1.65752e-06	4.02334e-08	0.0346007		1.65752
200rpm, Fiber diameter_5,000X_	975	Image0003	1.85115e-06	4.66133e-08	0.849112		1.85115
200rpm, Fiber diameter_5,000X_	976	Image0003	1.79684e-06	1.94281e-07	2.9315		1.79684
200rpm, Fiber diameter_5,000X_	977	Image0003	1.02364e-06	3.43821e-07	2.07292		1.02364
200rpm, Fiber diameter_5,000X_	978	Image0003	8.19196e-07	1.02667e-07	0.0187963		0.819196
200rpm, Fiber diameter_5,000X_	979	Image0003	7.67763e-07	2.41772e-07	2.76655		0.767763
200rpm, Fiber diameter_5,000X_	981	Image0003	1.1017e-06	5.25452e-08	0.936087		1.1017
200rpm, Fiber diameter_5,000X_	982	Image0003	1.09306e-06	7.55247e-08	0.199435		1.09306
200rpm, Fiber diameter_5,000X_	983	Image0003	1.20154e-06	1.49854e-07	0.192906		1.20154
200rpm, Fiber diameter_5,000X_	984	Image0003	1.24385e-06	6.99479e-08	1.61696		1.24385
200rpm, Fiber diameter_5,000X_	985	Image0003	2.3127e-06	4.10634e-08	0.782848		2.3127
200rpm, Fiber diameter_5,000X_	986	Image0003	6.51221e-07	2.63981e-07	1.02678		0.651221
200rpm, Fiber diameter_5,000X_	987	Image0003	1.56115e-06	2.89615e-08	0.166228		1.56115
200rpm, Fiber diameter_5,000X_	988	Image0003	5.71115e-07	2.73389e-08	2.56969		0.571115
200rpm, Fiber diameter_5,000X_	989	Image0003	1.38914e-06	4.28723e-08	3.07092		1.38914
200rpm, Fiber diameter_5,000X_	990	Image0003	8.84813e-07	2.14637e-07	2.76522		0.884813
200rpm, Fiber diameter_5,000X_	991	Image0003	1.00749e-06	1.17472e-07	2.63315		1.00749
200rpm, Fiber diameter_5,000X_	992	Image0003	8.76206e-07	3.53735e-07	0.0684423		0.876206
200rpm, Fiber diameter_5,000X_	993	Image0003	1.92127e-06	5.90642e-08	2.40148		1.92127
200rpm, Fiber diameter_5,000X_	994	Image0003	1.11542e-06	2.88179e-07	0.773595		1.11542
200rpm, Fiber diameter_5,000X_	995	Image0003	1.49778e-06	3.12724e-08	0.721546		1.49778
200rpm, Fiber diameter_5,000X_	996	Image0003	1.23195e-06	2.6879e-07	0.0875071		1.23195
200rpm, Fiber diameter_5,000X_	997	Image0003	1.73959e-06	2.3005e-07	2.23303		1.73959
200rpm, Fiber diameter_5,000X_	998	Image0003	9.35104e-07	2.81738e-08	0.0339093		0.935104
200rpm, Fiber diameter_5,000X_	999	Image0003	1.80459e-06	6.57786e-08	0.981792		1.80459
200rpm, Fiber diameter_5,000X_	1000	Image0003	1.13626e-06	2.5319e-07	0.413567		1.13626
200rpm, Fiber diameter_5,000X_	1001	Image0003	1.26582e-06	3.62854e-07	0.959971		1.26582
200rpm, Fiber diameter_5,000X_	1002	Image0003	5.88405e-07	8.73426e-08	0.0222049		0.588405
200rpm, Fiber diameter_5,000X_	1003	Image0003	1.1038e-06	3.77413e-07	2.12366		1.1038
200rpm, Fiber diameter_5,000X_	1004	Image0003	9.46265e-07	1.31347e-07	1.37353		0.946265
200rpm, Fiber diameter_5,000X_	1005	Image0003	1.51813e-06	2.66405e-07	0.191699		1.51813
200rpm, Fiber diameter_5,000X_	1006	Image0003	1.83505e-06	4.57636e-08	0.496662		1.83505
200rpm, Fiber diameter_5,000X_	1007	Image0003	1.9444e-06	1.38117e-07	0.711211		1.9444
200rpm, Fiber diameter_5,000X_	1009	Image0003	1.40184e-06	6.09437e-08	2.87785		1.40184
200rpm, Fiber diameter_5,000X_	1010	Image0003	1.47993e-06	3.10909e-07	2.68938		1.47993
200rpm, Fiber diameter_5,000X_	1011	Image0003	7.58919e-07	6.34072e-08	0.32423		0.758919
200rpm, Fiber diameter_5,000X_	1012	Image0003	1.87456e-06	5.01992e-08	1.04331		1.87456
200rpm, Fiber diameter_5,000X_	1013	Image0003	1.42039e-06	1.8889e-07	2.71059		1.42039
200rpm, Fiber diameter_5,000X_	1014	Image0003	6.69713e-07	9.85761e-08	3.02996		0.669713
200rpm, Fiber diameter_5,000X_	1015	Image0003	1.03067e-06	2.05213e-07	2.89259		1.03067
200rpm, Fiber diameter_5,000X_	1016	Image0003	9.19019e-07	1.35885e-07	1.51177		0.919019
200rpm, Fiber diameter_5,000X_	1017	Image0003	9.74575e-07	4.33598e-08	2.88411		0.974575
200rpm, Fiber diameter_5,000X_	1018	Image0003	1.96501e-06	3.66656e-08	2.40673		1.96501
200rpm, Fiber diameter_5,000X_	1019	Image0003	2.03435e-06	5.41212e-08	0.416463		2.03435
200rpm, Fiber diameter_5,000X_	1020	Image0003	6.39486e-07	2.48294e-08	0.365313		0.639486
200rpm, Fiber diameter_5,000X_	1021	Image0003	9.41412e-07	1.90432e-07	2.96304		0.941412
200rpm, Fiber diameter_5,000X_	1022	Image0003	8.84013e-07	3.12903e-07	0.608505		0.884013
200rpm, Fiber diameter_5,000X_	1023	Image0003	1.13099e-06	2.32938e-08	2.42589		1.13099
200rpm, Fiber diameter_5,000X_	1024	Image0003	9.95523e-07	2.48603e-07	2.28539		0.995523
200rpm, Fiber diameter_5,000X_	1025	Image0003	1.43585e-06	1.99011e-07	2.17549		1.43585
200rpm, Fiber diameter_5,000X_	1026	Image0003	2.3372e-06	2.39555e-07	2.04137		2.3372
200rpm, Fiber diameter_5,000X_	1027	Image0003	1.11986e-06	1.10004e-07	2.55719		1.11986
200rpm, Fiber diameter_5,000X_	1028	Image0003	1.49041e-06	1.5507e-07	0.706679		1.49041
200rpm, Fiber diameter_5,000X_	1029	Image0003	2.4541e-06	4.87216e-08	2.41933		2.4541
200rpm, Fiber diameter_5,000X_	1030	Image0003	1.74299e-06	7.89906e-07	1.33029		1.74299
200rpm, Fiber diameter_5,000X_	1031	Image0003	2.56265e-06	1.00433e-06	1.12246		2.56265
200rpm, Fiber diameter_5,000X_	1032	Image0003	5.76462e-07	2.57346e-07	1.05704		0.576462
200rpm, Fiber diameter_5,000X_	1033	Image0003	9.66216e-07	2.55914e-07	0.485624		0.966216
200rpm, Fiber diameter_5,000X_	1034	Image0003	9.08706e-07	1.97462e-07	2.27521		0.908706
200rpm, Fiber diameter_5,000X_	1035	Image0003	1.69733e-06	5.02509e-07	2.28971		1.69733
200rpm, Fiber diameter_5,000X_	1036	Image0003	1.45311e-06	3.51063e-08	2.0996		1.45311
200rpm, Fiber diameter_5,000X_	1037	Image0003	1.16625e-06	3.69462e-08	0.733274		1.16625
200rpm, Fiber diameter_5,000X_	1038	Image0003	1.60155e-06	1.83665e-07	0.74104		1.60155
200rpm, Fiber diameter_5,000X_	1039	Image0003	5.30558e-07	2.56738e-08	2.6051		0.530558
200rpm, Fiber diameter_5,000X_	1040	Image0003	1.47414e-06	4.2523e-07	2.61432		1.47414
200rpm, Fiber diameter_5,000X_	1041	Image0003	1.42047e-06	1.05578e-07	1.25808		1.42047
200rpm, Fiber diameter_5,000X_	1042	Image0003	1.56185e-06	2.93609e-07	0.815299		1.56185
200rpm, Fiber diameter_5,000X_	1043	Image0003	1.72202e-06	3.64956e-07	0.178068		1.72202
200rpm, Fiber diameter_5,000X_	1044	Image0003	1.10607e-06	1.6811e-07	0.870997		1.10607
200rpm, Fiber diameter_5,000X_	1045	Image0003	1.75156e-06	4.23192e-08	0.784324		1.75156
200rpm, Fiber diameter_5,000X_	1046	Image0003	1.85058e-06	6.37299e-08	0.719795		1.85058
200rpm, Fiber diameter_5,000X_	1047	Image0003	8.0138e-07	1.8341e-07	0.974662		0.80138
200rpm, Fiber diameter_5,000X_	1048	Image0003	7.15034e-07	6.36183e-08	0.107267		0.715034
200rpm, Fiber diameter_5,000X_	1049	Image0003	1.69541e-06	8.79013e-09	2.78911		1.69541
200rpm, Fiber diameter_5,000X_	1050	Image0003	1.54903e-06	6.06498e-08	0.0400557		1.54903
200rpm, Fiber diameter_5,000X_	1051	Image0003	2.18059e-06	3.86082e-08	0.770186		2.18059
200rpm, Fiber diameter_5,000X_	1052	Image0003	5.59642e-07	1.96831e-07	0.719095		0.559642
200rpm, Fiber diameter_5,000X_	1053	Image0003	8.29999e-07	4.382e-07	2.79486		0.829999
200rpm, Fiber diameter_5,000X_	1054	Image0003	1.8648e-06	2.31371e-07	0.718994		1.8648
200rpm, Fiber diameter_5,000X_	1055	Image0003	1.57597e-06	3.1735e-07	1.9058		1.57597
200rpm, Fiber diameter_5,000X_	1056	Image0003	1.35e-06	4.30473e-07	0.971381		1.35
200rpm, Fiber diameter_5,000X_	1057	Image0003	1.60599e-06	1.94623e-07	2.56631		1.60599
200rpm, Fiber diameter_5,000X_	1058	Image0003	2.12612e-06	3.09534e-08	2.44247		2.12612
200rpm, Fiber diameter_5,000X_	1059	Image0003	1.54677e-06	4.48282e-07	2.84287		1.54677
200rpm, Fiber diameter_5,000X_	1060	Image0003	1.0628e-06	6.46244e-08	2.92303		1.0628
200rpm, Fiber diameter_5,000X_	1061	Image0003	1.82321e-06	1.16504e-08	2.41923		1.82321
200rpm, Fiber diameter_5,000X_	1062	Image0003	7.7898e-07	1.74611e-07	0.69997		0.77898
200rpm, Fiber diameter_5,000X_	1063	Image0003	1.57158e-06	8.17678e-08	1.73085		1.57158
200rpm, Fiber diameter_5,000X_	1064	Image0003	1.7525e-06	1.28338e-07	1.10029		1.7525
200rpm, Fiber diameter_5,000X_	1065	Image0003	1.67996e-06	4.64391e-07	2.19616		1.67996
200rpm, Fiber diameter_5,000X_	1066	Image0003	1.82118e-06	2.30731e-08	0.997674		1.82118
200rpm, Fiber diameter_5,000X_	1067	Image0003	1.13172e-06	1.37209e-07	0.649625		1.13172
200rpm, Fiber diameter_5,000X_	1068	Image0003	1.9164e-06	3.01611e-07	2.88987		1.9164
200rpm, Fiber diameter_5,000X_	1070	Image0003	7.28127e-07	3.29203e-07	0.891376		0.728127
200rpm, Fiber diameter_5,000X_	1071	Image0003	7.63875e-07	1.98966e-07	0.915279		0.763875
200rpm, Fiber diameter_5,000X_	1072	Image0003	1.97544e-06	7.64813e-08	0.978695		1.97544
200rpm, Fiber diameter_5,000X_	1073	Image0003	7.42547e-07	3.07451e-07	1.04986		0.742547
200rpm, Fiber diameter_5,000X_	1074	Image0003	1.57902e-06	1.53368e-07	2.20663		1.57902
200rpm, Fiber diameter_5,000X_	1075	Image0003	1.95845e-06	1.48209e-07	1.09472		1.95845
200rpm, Fiber diameter_5,000X_	1076	Image0003	1.80076e-06	4.11402e-07	3.12002		1.80076
200rpm, Fiber diameter_5,000X_	1077	Image0003	6.50769e-07	3.07448e-08	2.38114		0.650769
200rpm, Fiber diameter_5,000X_	1078	Image0003	1.16558e-06	1.82412e-07	0.609578		1.16558
200rpm, Fiber diameter_5,000X_	1079	Image0003	1.33274e-06	4.16742e-08	0.695355		1.33274
200rpm, Fiber diameter_5,000X_	1080	Image0003	9.62523e-07	1.91334e-07	0.243665		0.962523
200rpm, Fiber diameter_5,000X_	1081	Image0003	1.66186e-06	4.22053e-07	2.09327		1.66186
200rpm, Fiber diameter_5,000X_	1082	Image0003	1.89413e-06	7.14369e-08	0.83663		1.89413
200rpm, Fiber diameter_5,000X_	1083	Image0003	5.61374e-07	2.10745e-08	2.95115		0.561374
200rpm, Fiber diameter_5,000X_	1084	Image0003	7.53936e-07	1.98504e-07	2.88236		0.753936
200rpm, Fiber diameter_5,000X_	1085	Image0003	1.51518e-06	6.33304e-08	0.10681		1.51518
200rpm, Fiber diameter_5,000X_	1086	Image0003	1.01163e-06	2.27894e-07	2.23755		1.01163
200rpm, Fiber diameter_5,000X_	1087	Image0003	1.12551e-06	2.83101e-08	0.762715		1.12551
200rpm, Fiber diameter_5,000X_	1088	Image0003	1.68321e-06	4.81869e-08	0.626812		1.68321
200rpm, Fiber diameter_5,000X_	1089	Image0003	6.47331e-07	8.308e-09	2.32277		0.647331
200rpm, Fiber diameter_5,000X_	1090	Image0003	1.89255e-06	2.379e-07	2.90918		1.89255
200rpm, Fiber diameter_5,000X_	1091	Image0003	5.82287e-07	3.06163e-08	0.328031		0.582287
200rpm, Fiber diameter_5,000X_	1092	Image0003	1.27987e-06	3.18659e-07	0.983253		1.27987
200rpm, Fiber diameter_5,000X_	1093	Image0003	1.43692e-06	2.03369e-07	2.50311		1.43692
200rpm, Fiber diameter_5,000X_	1094	Image0003	2.02532e-06	4.89923e-08	2.33084		2.02532
200rpm, Fiber diameter_5,000X_	1095	Image0003	1.22903e-06	7.61333e-08	3.00033		1.22903
200rpm, Fiber diameter_5,000X_	1096	Image0003	9.8013e-07	1.03014e-07	2.61038		0.98013
200rpm, Fiber diameter_5,000X_	1097	Image0003	1.98249e-06	5.45125e-08	1.13952		1.98249
200rpm, Fiber diameter_5,000X_	1098	Image0003	1.59226e-06	3.69997e-07	0.912849		1.59226
200rpm, Fiber diameter_5,000X_	1099	Image0003	1.74121e-06	2.69033e-08	0.72329		1.74121
200rpm, Fiber diameter_5,000X_	1100	Image0003	8.22269e-07	2.9453e-07	0.355391		0.822269
200rpm, Fiber diameter_5,000X_	1101	Image0003	4.72519e-07	9.18853e-08	2.34715		0.472519
200rpm, Fiber diameter_5,000X_	1102	Image0003	1.25282e-06	3.15244e-08	1.04199		1.25282
200rpm, Fiber diameter_5,000X_	1103	Image0003	5.9879e-07	2.56467e-08	0.0504998		0.59879
200rpm, Fiber diameter_5,000X_	1104	Image0003	2.03999e-06	7.43855e-07	2.35605		2.03999
200rpm, Fiber diameter_5,000X_	1105	Image0003	5.82188e-07	1.57649e-08	0.940157		0.582188
200rpm, Fiber diameter_5,000X_	1106	Image0003	1.13775e-06	3.44047e-08	2.40658		1.13775
200rpm, Fiber diameter_5,000X_	1107	Image0003	1.65752e-06	4.02334e-08	0.0346007		1.65752
200rpm, Fiber diameter_5,000X_	1108	Image0003	1.6341e-06	4.28408e-08	0.800098		1.6341
200rpm, Fiber diameter_5,000X_	1109	Image0003	1.07375e-06	6.84599e-08	0.266883		1.07375
200rpm, Fiber diameter_5,000X_	1110	Image0003	1.81968e-06	6.10304e-08	1.53682		1.81968
200rpm, Fiber diameter_5,000X_	1111	Image0003	2.20095e-06	3.79206e-07	2.57442		2.20095
200rpm, Fiber diameter_5,000X_	1113	Image0003	1.7778e-06	5.79661e-08	0.940497		1.7778
200rpm, Fiber diameter_5,000X_	1114	Image0003	1.47963e-06	3.18266e-07	1.28322		1.47963
200rpm, Fiber diameter_5,000X_	1115	Image0003	1.26548e-06	3.3785e-07	1.06771		1.26548
200rpm, Fiber diameter_5,000X_	1116	Image0003	1.9766e-06	1.98184e-07	3.13122		1.9766
200rpm, Fiber diameter_5,000X_	1117	Image0003	6.38762e-07	1.52762e-07	2.83923		0.638762
200rpm, Fiber diameter_5,000X_	1118	Image0003	1.95263e-06	1.67679e-07	2.15475		1.95263
200rpm, Fiber diameter_5,000X_	1119	Image0003	5.25269e-07	7.21452e-09	3.11349		0.525269
200rpm, Fiber diameter_5,000X_	1120	Image0003	1.00014e-06	2.81052e-07	0.769225		1.00014
200rpm, Fiber diameter_5,000X_	1121	Image0003	5.78958e-07	3.0156e-08	2.77833		0.578958
200rpm, Fiber diameter_5,000X_	1122	Image0003	6.40375e-07	4.05433e-08	2.35489		0.640375
200rpm, Fiber diameter_5,000X_	1123	Image0003	1.60611e-06	3.05481e-08	0.805994		1.60611
200rpm, Fiber diameter_5,000X_	1124	Image0003	1.21646e-06	9.61255e-08	2.28373		1.21646
200rpm, Fiber diameter_5,000X_	1125	Image0003	1.81123e-06	6.19197e-08	2.24614		1.81123
200rpm, Fiber diameter_5,000X_	1126	Image0003	1.33152e-06	2.58978e-07	0.37339		1.33152
200rpm, Fiber diameter_5,000X_	1127	Image0003	1.8702e-06	5.41274e-08	0.73925		1.8702
200rpm, Fiber diameter_5,000X_	1128	Image0003	1.49033e-06	1.81266e-07	0.409706		1.49033
200rpm, Fiber diameter_5,000X_	1129	Image0003	7.34045e-07	4.26389e-08	0.647336		0.734045
200rpm, Fiber diameter_5,000X_	1130	Image0003	1.02492e-06	1.04846e-07	2.02184		1.02492
200rpm, Fiber diameter_5,000X_	1131	Image0003	4.0203e-07	4.09112e-08	2.39313		0.40203
200rpm, Fiber diameter_5,000X_	1132	Image0003	1.60807e-06	8.43364e-08	0.831885		1.60807
200rpm, Fiber diameter_5,000X_	1133	Image0003	1.66281e-06	2.99328e-07	3.13581		1.66281
200rpm, Fiber diameter_5,000X_	1134	Image0003	1.72828e-06	8.01842e-08	0.97704		1.72828
200rpm, Fiber diameter_5,000X_	1135	Image0003	1.89026e-06	9.51857e-08	0.276538		1.89026
200rpm, Fiber diameter_5,000X_	1136	Image0003	1.23271e-06	7.30749e-08	2.44996		1.23271
200rpm, Fiber diameter_5,000X_	1137	Image0003	8.8114e-07	8.75101e-08	2.8972		0.88114
200rpm, Fiber diameter_5,000X_	1138	Image0003	1.65983e-06	8.75393e-08	2.76829		1.65983
200rpm, Fiber diameter_5,000X_	1139	Image0003	8.01894e-07	5.34248e-07	1.85836		0.801894
200rpm, Fiber diameter_5,000X_	1140	Image0003	7.51845e-07	3.43037e-07	0.363621		0.751845
200rpm, Fiber diameter_5,000X_	1141	Image0003	1.80415e-06	2.18887e-07	2.37531		1.80415
200rpm, Fiber diameter_5,000X_	1142	Image0003	6.52884e-07	2.38614e-08	1.27136		0.652884
200rpm, Fiber diameter_5,000X_	1143	Image0003	2.25445e-06	3.34335e-08	0.176789		2.25445
200rpm, Fiber diameter_5,000X_	1144	Image0003	5.0259e-07	7.86361e-08	2.67069		0.50259
200rpm, Fiber diameter_5,000X_	1145	Image0003	2.20438e-06	7.86958e-08	2.04798		2.20438
200rpm, Fiber diameter_5,000X_	1146	Image0003	1.62414e-06	6.64551e-08	1.08166		1.62414
200rpm, Fiber diameter_5,000X_	1147	Image0003	4.36618e-07	2.16672e-07	2.36947		0.436618
200rpm, Fiber diameter_5,000X_	1148	Image0003	9.88345e-07	2.24754e-07	0.450326		0.988345
200rpm, Fiber diameter_5,000X_	1149	Image0003	1.36255e-06	2.86076e-07	2.19986		1.36255
200rpm, Fiber diameter_5,000X_	1150	Image0003	4.14102e-07	4.59653e-09	1.39141		0.414102
200rpm, Fiber diameter_5,000X_	1151	Image0003	1.82707e-06	2.68289e-08	0.286448		1.82707
200rpm, Fiber diameter_5,000X_	1152	Image0003	5.53817e-07	7.64762e-08	2.68485		0.553817
200rpm, Fiber diameter_5,000X_	1153	Image0003	1.61459e-06	1.74157e-07	0.679804		1.61459
200rpm, Fiber diameter_5,000X_	1154	Image0003	1.10607e-06	1.6811e-07	0.870997		1.10607
200rpm, Fiber diameter_5,000X_	1155	Image0003	6.01639e-07	4.63394e-08	0.875086		0.601639
200rpm, Fiber diameter_5,000X_	1156	Image0003	1.57862e-06	3.20123e-07	2.58458		1.57862
200rpm, Fiber diameter_5,000X_	1157	Image0003	9.35485e-07	4.11474e-08	2.44331		0.935485
200rpm, Fiber diameter_5,000X_	1158	Image0003	1.19208e-06	3.84144e-07	3.03288		1.19208
200rpm, Fiber diameter_5,000X_	1159	Image0003	2.11585e-06	1.65169e-07	0.849357		2.11585
200rpm, Fiber diameter_5,000X_	1160	Image0003	6.46177e-07	3.19669e-08	1.48165		0.646177
200rpm, Fiber diameter_5,000X_	1161	Image0003	1.65752e-06	4.02334e-08	0.0346007		1.65752
200rpm, Fiber diameter_5,000X_	1162	Image0003	1.8648e-06	2.31371e-07	0.718994		1.8648
200rpm, Fiber diameter_5,000X_	1163	Image0003	1.98725e-06	3.94923e-08	1.9218		1.98725
200rpm, Fiber diameter_5,000X_	1164	Image0003	1.68067e-06	3.92202e-08	2.56837		1.68067
200rpm, Fiber diameter_5,000X_	1165	Image0003	1.56184e-06	5.30939e-07	0.567232		1.56184
200rpm, Fiber diameter_5,000X_	1166	Image0003	2.0605e-06	1.13756e-07	0.968567		2.0605
200rpm, Fiber diameter_5,000X_	1167	Image0003	1.80982e-06	8.42695e-07	2.79636		1.80982
200rpm, Fiber diameter_5,000X_	1168	Image0003	1.65721e-06	9.75868e-08	1.15226		1.65721
200rpm, Fiber diameter_5,000X_	1169	Image0003	1.71708e-06	3.10519e-08	2.17495		1.71708
200rpm, Fiber diameter_5,000X_	1170	Image0003	1.04713e-06	4.37303e-08	0.210633		1.04713
200rpm, Fiber diameter_5,000X_	1171	Image0003	1.15569e-06	1.35608e-07	2.01675		1.15569
200rpm, Fiber diameter_5,000X_	1172	Image0003	5.45935e-07	4.22875e-08	1.63767		0.545935
200rpm, Fiber diameter_5,000X_	1173	Image0003	9.31834e-07	1.69578e-07	0.498805		0.931834
200rpm, Fiber diameter_5,000X_	1174	Image0003	9.57133e-07	7.52628e-08	0.157228		0.957133
200rpm, Fiber diameter_5,000X_	1175	Image0003	8.26848e-07	3.25368e-07	2.19971		0.826848
200rpm, Fiber diameter_5,000X_	1176	Image0003	1.12865e-06	2.25618e-07	1.13075		1.12865
200rpm, Fiber diameter_5,000X_	1177	Image0003	1.12696e-06	5.6702e-08	0.592402		1.12696
200rpm, Fiber diameter_5,000X_	1178	Image0003	2.15776e-06	4.13641e-08	2.07689		2.15776
200rpm, Fiber diameter_5,000X_	1179	Image0003	1.09206e-06	5.66241e-08	0.85724		1.09206
200rpm, Fiber diameter_5,000X_	1180	Image0003	1.34179e-06	1.45098e-07	2.56179		1.34179
200rpm, Fiber diameter_5,000X_	1181	Image0003	5.43858e-07	6.46964e-08	0.539358		0.543858
200rpm, Fiber diameter_5,000X_	1182	Image0003	1.21297e-06	5.12408e-08	1.23065		1.21297
200rpm, Fiber diameter_5,000X_	1183	Image0003	1.47924e-06	4.55488e-08	0.742491		1.47924
200rpm, Fiber diameter_5,000X_	1184	Image0003	1.30783e-06	3.0527e-07	0.801538		1.30783
200rpm, Fiber diameter_5,000X_	1185	Image0003	1.15253e-06	1.77187e-07	2.24252		1.15253
200rpm, Fiber diameter_5,000X_	1186	Image0003	9.66216e-07	2.55914e-07	0.485624		0.966216
200rpm, Fiber diameter_5,000X_	1187	Image0003	1.9162e-06	3.92762e-07	2.15232		1.9162
200rpm, Fiber diameter_5,000X_	1188	Image0003	1.97516e-06	3.3158e-07	0.0562054		1.97516
200rpm, Fiber diameter_5,000X_	1189	Image0003	1.05444e-06	5.21772e-08	0.109474		1.05444
200rpm, Fiber diameter_5,000X_	1190	Image0003	1.62346e-06	4.47595e-08	2.89204		1.62346
200rpm, Fiber diameter_5,000X_	1191	Image0003	1.42801e-06	5.15566e-08	1.50872		1.42801
200rpm, Fiber diameter_5,000X_	1192	Image0003	1.54207e-06	5.23696e-08	2.91927		1.54207
200rpm, Fiber diameter_5,000X_	1193	Image0003	1.59718e-06	1.42841e-07	1.94589		1.59718
200rpm, Fiber diameter_5,000X_	1194	Image0003	1.05851e-06	4.21572e-08	1.94705		1.05851
200rpm, Fiber diameter_5,000X_	1195	Image0003	6.15691e-07	4.45732e-08	0.664443		0.615691
200rpm, Fiber diameter_5,000X_	1196	Image0003	1.50897e-06	3.33378e-08	2.85148		1.50897
200rpm, Fiber diameter_5,000X_	1197	Image0003	9.94681e-07	3.77113e-07	2.35982		0.994681
200rpm, Fiber diameter_5,000X_	1198	Image0003	1.63144e-06	6.3606e-08	2.33732		1.63144
200rpm, Fiber diameter_5,000X_	1199	Image0003	1.74977e-06	3.32997e-08	2.99484		1.74977
200rpm, Fiber diameter_5,000X_	1200	Image0003	6.95712e-07	8.1076e-08	0.705738		0.695712
200rpm, Fiber diameter_5,000X_	1201	Image0003	1.56345e-06	5.61961e-08	0.0295739		1.56345
200rpm, Fiber diameter_5,000X_	1202	Image0003	1.45815e-06	2.6917e-07	2.36389		1.45815
200rpm, Fiber diameter_5,000X_	1203	Image0003	1.5485e-06	1.81271e-07	0.337019		1.5485
200rpm, Fiber diameter_5,000X_	1204	Image0003	7.38884e-07	1.41652e-07	2.65042		0.738884
200rpm, Fiber diameter_5,000X_	1205	Image0003	6.47636e-07	4.809e-08	1.44777		0.647636
200rpm, Fiber diameter_5,000X_	1206	Image0003	5.52896e-07	1.81051e-07	0.70057		0.552896
200rpm, Fiber diameter_5,000X_	1207	Image0003	1.34186e-06	3.39844e-07	1.19484		1.34186
200rpm, Fiber diameter_5,000X_	1208	Image0003	1.91503e-06	3.34981e-07	0.885082		1.91503
200rpm, Fiber diameter_5,000X_	1209	Image0003	1.84443e-06	3.85049e-08	0.581401		1.84443
200rpm, Fiber diameter_5,000X_	1210	Image0003	1.0473e-06	2.69733e-07	2.71392		1.0473
200rpm, Fiber diameter_5,000X_	1211	Image0003	1.16679e-06	5.45043e-08	2.10345		1.16679
200rpm, Fiber diameter_5,000X_	1212	Image0003	1.65676e-06	5.16819e-07	1.53419		1.65676
200rpm, Fiber diameter_5,000X_	1213	Image0003	1.30437e-06	6.26104e-08	1.67698		1.30437
200rpm, Fiber diameter_5,000X_	1214	Image0003	2.07563e-06	1.61561e-07	2.23973		2.07563
200rpm, Fiber diameter_5,000X_	1215	Image0003	2.27469e-06	1.67218e-07	0.698499		2.27469
200rpm, Fiber diameter_5,000X_	1216	Image0003	9.53571e-07	2.05812e-07	0.823966		0.953571
200rpm, Fiber diameter_5,000X_	1217	Image0003	1.59787e-06	6.85131e-08	1.19475		1.59787
200rpm, Fiber diameter_5,000X_	1218	Image0003	1.25578e-06	1.4495e-07	2.15697		1.25578
200rpm, Fiber diameter_5,000X_	1219	Image0003	2.05854e-06	6.15085e-08	0.360817		2.05854
200rpm, Fiber diameter_5,000X_	1220	Image0003	1.69664e-06	3.02652e-08	0.0990618		1.69664
200rpm, Fiber diameter_5,000X_	1221	Image0003	1.08042e-06	1.875e-07	2.15216		1.08042
200rpm, Fiber diameter_5,000X_	1222	Image0003	8.76493e-07	1.6812e-07	0.0885833		0.876493
200rpm, Fiber diameter_5,000X_	1223	Image0003	3.17766e-07	1.25559e-07	0.178079		0.317766
200rpm, Fiber diameter_5,000X_	1225	Image0003	9.76065e-07	2.24331e-07	2.16663		0.976065
200rpm, Fiber diameter_5,000X_	1226	Image0003	5.82287e-07	3.06163e-08	0.328031		0.582287
200rpm, Fiber diameter_5,000X_	1227	Image0003	2.6387e-06	7.05315e-07	1.26859		2.6387
200rpm, Fiber diameter_5,000X_	1228	Image0003	8.71856e-07	1.43543e-07	0.770789		0.871856
200rpm, Fiber diameter_5,000X_	1229	Image0003	8.5244e-07	9.36534e-08	0.0770325		0.85244
200rpm, Fiber diameter_5,000X_	1230	Image0003	1.90476e-06	9.63802e-09	2.37517		1.90476
200rpm, Fiber diameter_5,000X_	1231	Image0003	1.1823e-06	2.42016e-07	0.310959		1.1823
200rpm, Fiber diameter_5,000X_	1232	Image0003	1.62051e-06	7.73253e-08	0.800992		1.62051
200rpm, Fiber diameter_5,000X_	1233	Image0003	6.27192e-07	3.15875e-08	0.244532		0.627192
200rpm, Fiber diameter_5,000X_	1234	Image0003	1.68608e-06	3.18162e-07	0.935721		1.68608
200rpm, Fiber diameter_5,000X_	1235	Image0003	1.1573e-06	8.24277e-08	2.69488		1.1573
200rpm, Fiber diameter_5,000X_	1236	Image0003	6.01376e-07	1.69067e-07	2.59983		0.601376
200rpm, Fiber diameter_5,000X_	1237	Image0003	6.44168e-07	3.48614e-08	2.98924		0.644168
200rpm, Fiber diameter_5,000X_	1238	Image0003	8.39198e-07	1.47104e-07	2.13582		0.839198
200rpm, Fiber diameter_5,000X_	1239	Image0003	1.51029e-06	2.53603e-07	2.59981		1.51029
200rpm, Fiber diameter_5,000X_	1240	Image0003	2.04167e-06	4.84724e-08	2.46214		2.04167
200rpm, Fiber diameter_5,000X_	1241	Image0003	1.33278e-06	2.88995e-08	2.71455		1.33278
200rpm, Fiber diameter_5,000X_	1242	Image0003	7.58919e-07	6.34072e-08	0.32423		0.758919
200rpm, Fiber diameter_5,000X_	1243	Image0003	2.3372e-06	2.39555e-07	2.04137		2.3372
200rpm, Fiber diameter_5,000X_	1244	Image0003	1.58012e-06	3.97007e-08	2.97051		1.58012
200rpm, Fiber diameter_5,000X_	1246	Image0003	1.50664e-06	1.34124e-07	0.240237		1.50664
200rpm, Fiber diameter_5,000X_	1247	Image0003	1.56115e-06	2.89615e-08	0.166228		1.56115
200rpm, Fiber diameter_5,000X_	1248	Image0003	6.47914e-07	5.33738e-09	0.555709		0.647914
200rpm, Fiber diameter_5,000X_	1249	Image0003	5.56161e-07	5.44005e-08	2.79488		0.556161
200rpm, Fiber diameter_5,000X_	1250	Image0003	6.29952e-07	1.31139e-07	2.24861		0.629952
200rpm, Fiber diameter_5,000X_	1251	Image0003	1.26581e-06	2.83841e-07	0.751191		1.26581
200rpm, Fiber diameter_5,000X_	1252	Image0003	8.68455e-07	1.49984e-07	1.08923		0.868455
200rpm, Fiber diameter_5,000X_	1253	Image0003	1.19917e-06	5.64104e-08	3.0327		1.19917
200rpm, Fiber diameter_5,000X_	1254	Image0003	1.62442e-06	5.71246e-08	2.83973		1.62442
200rpm, Fiber diameter_5,000X_	1255	Image0003	1.56705e-06	9.31111e-08	1.59034		1.56705
200rpm, Fiber diameter_5,000X_	1256	Image0003	9.25174e-07	2.4961e-07	1.62296		0.925174
200rpm, Fiber diameter_5,000X_	1257	Image0003	1.9618e-06	2.61205e-07	2.30479		1.9618
200rpm, Fiber diameter_5,000X_	1258	Image0003	6.93728e-07	4.04793e-08	1.11157		0.693728
200rpm, Fiber diameter_5,000X_	1259	Image0003	2.3372e-06	2.39555e-07	2.04137		2.3372
200rpm, Fiber diameter_5,000X_	1260	Image0003	2.06091e-06	4.93299e-07	2.55834		2.06091
200rpm, Fiber diameter_5,000X_	1261	Image0003	1.5439e-06	2.40662e-07	2.22814		1.5439
200rpm, Fiber diameter_5,000X_	1262	Image0003	7.91393e-07	1.52212e-07	1.00531		0.791393
200rpm, Fiber diameter_5,000X_	1263	Image0003	1.22093e-06	3.19937e-08	0.846114		1.22093
200rpm, Fiber diameter_5,000X_	1264	Image0003	1.46965e-06	5.3853e-08	0.193113		1.46965
200rpm, Fiber diameter_5,000X_	1265	Image0003	1.98059e-06	5.58796e-08	2.28951		1.98059
200rpm, Fiber diameter_5,000X_	1266	Image0003	1.48188e-06	1.66853e-07	0.11414		1.48188
200rpm, Fiber diameter_5,000X_	1267	Image0003	5.96677e-07	6.98061e-09	0.0600654		0.596677
200rpm, Fiber diameter_5,000X_	1268	Image0003	1.10035e-06	3.65145e-08	0.72558		1.10035
200rpm, Fiber diameter_5,000X_	1269	Image0003	1.64589e-06	3.66206e-08	2.79836		1.64589
200rpm, Fiber diameter_5,000X_	1270	Image0003	1.44231e-06	4.32652e-07	3.10892		1.44231
200rpm, Fiber diameter_5,000X_	1271	Image0003	1.00426e-06	4.65511e-08	2.86087		1.00426
200rpm, Fiber diameter_5,000X_	1272	Image0003	6.00653e-07	2.22462e-07	2.26065		0.600653
200rpm, Fiber diameter_5,000X_	1273	Image0003	1.68578e-06	7.64522e-08	1.68227		1.68578
200rpm, Fiber diameter_5,000X_	1274	Image0003	4.96059e-07	3.65912e-08	1.9864		0.496059
200rpm, Fiber diameter_5,000X_	1275	Image0003	1.67256e-06	4.15579e-08	2.84644		1.67256
200rpm, Fiber diameter_5,000X_	1276	Image0003	2.43103e-06	5.40743e-07	0.0988939		2.43103
200rpm, Fiber diameter_5,000X_	1277	Image0003	1.1704e-06	2.36183e-07	2.12139		1.1704
200rpm, Fiber diameter_5,000X_	1278	Image0003	8.60589e-07	5.63319e-08	0.143771		0.860589
200rpm, Fiber diameter_5,000X_	1279	Image0003	9.31834e-07	1.69578e-07	0.498805		0.931834
200rpm, Fiber diameter_5,000X_	1280	Image0003	6.98623e-07	1.26765e-07	2.45292		0.698623
200rpm, Fiber diameter_5,000X_	1281	Image0003	4.05198e-07	1.56604e-08	2.14524		0.405198
200rpm, Fiber diameter_5,000X_	1282	Image0003	2.1946e-06	6.06641e-07	0.32769		2.1946
200rpm, Fiber diameter_5,000X_	1283	Image0003	1.72834e-06	6.36115e-07	2.09934		1.72834
200rpm, Fiber diameter_5,000X_	1284	Image0003	1.66938e-06	4.62511e-07	0.155211		1.66938
200rpm, Fiber diameter_5,000X_	1285	Image0003	1.51029e-06	2.53603e-07	2.59981		1.51029
200rpm, Fiber diameter_5,000X_	1286	Image0003	1.61344e-06	2.12675e-08	2.72672		1.61344
200rpm, Fiber diameter_5,000X_	1287	Image0003	1.73126e-06	3.25811e-08	1.83183		1.73126
200rpm, Fiber diameter_5,000X_	1288	Image0003	9.48295e-07	1.07725e-07	0.323845		0.948295
200rpm, Fiber diameter_5,000X_	1289	Image0003	6.36723e-07	9.18376e-09	2.76099		0.636723
200rpm, Fiber diameter_5,000X_	1290	Image0003	1.23241e-06	1.85713e-07	1.37741		1.23241
200rpm, Fiber diameter_5,000X_	1291	Image0003	1.23796e-06	1.56327e-07	0.335926		1.23796
200rpm, Fiber diameter_5,000X_	1292	Image0003	1.6698e-06	4.08987e-08	0.298205		1.6698
200rpm, Fiber diameter_5,000X_	1293	Image0003	9.83424e-07	1.33887e-08	2.16576		0.983424
200rpm, Fiber diameter_5,000X_	1294	Image0003	1.84012e-06	2.20323e-07	0.726173		1.84012
200rpm, Fiber diameter_5,000X_	1295	Image0003	1.68989e-06	1.476e-07	2.01885		1.68989
200rpm, Fiber diameter_5,000X_	1296	Image0003	1.80959e-06	1.52668e-07	0.827734		1.80959
200rpm, Fiber diameter_5,000X_	1297	Image0003	1.17486e-06	3.67775e-08	0.426839		1.17486
200rpm, Fiber diameter_5,000X_	1298	Image0003	1.12995e-06	2.25845e-07	2.11971		1.12995
200rpm, Fiber diameter_5,000X_	1299	Image0003	1.70777e-06	2.91513e-07	1.64506		1.70777
200rpm, Fiber diameter_5,000X_	1300	Image0003	2.51307e-06	3.77949e-07	2.60958		2.51307
200rpm, Fiber diameter_5,000X_	1301	Image0003	1.39745e-06	1.06479e-07	0.633412		1.39745
200rpm, Fiber diameter_5,000X_	1302	Image0003	9.31834e-07	1.69578e-07	0.498805		0.931834
200rpm, Fiber diameter_5,000X_	1303	Image0003	7.5322e-07	2.96584e-07	1.02156		0.75322
200rpm, Fiber diameter_5,000X_	1304	Image0003	3.59409e-07	5.0442e-08	2.30951		0.359409
200rpm, Fiber diameter_5,000X_	1305	Image0003	9.05039e-07	2.8422e-07	0.132691		0.905039
200rpm, Fiber diameter_5,000X_	1306	Image0003	1.53235e-06	9.8866e-08	0.0298454		1.53235
200rpm, Fiber diameter_5,000X_	1307	Image0003	8.13006e-07	2.60505e-07	1.35749		0.813006
200rpm, Fiber diameter_5,000X_	1308	Image0003	2.1911e-06	1.59508e-07	0.910625		2.1911
200rpm, Fiber diameter_5,000X_	1309	Image0003	1.31635e-06	1.12205e-08	1.10714		1.31635
200rpm, Fiber diameter_5,000X_	1310	Image0003	4.73114e-07	1.39212e-07	2.10589		0.473114
200rpm, Fiber diameter_5,000X_	1311	Image0003	1.81755e-06	1.24084e-07	0.995406		1.81755
200rpm, Fiber diameter_5,000X_	1312	Image0003	1.72662e-06	1.72093e-07	0.138138		1.72662
200rpm, Fiber diameter_5,000X_	1313	Image0003	7.84944e-07	2.33512e-07	1.97041		0.784944
200rpm, Fiber diameter_5,000X_	1314	Image0003	1.47884e-06	2.03171e-07	0.369037		1.47884
200rpm, Fiber diameter_5,000X_	1315	Image0003	1.83625e-06	4.71598e-08	0.605259		1.83625
200rpm, Fiber diameter_5,000X_	1316	Image0003	6.24052e-07	1.5868e-08	1.48467		0.624052
200rpm, Fiber diameter_5,000X_	1317	Image0003	1.2384e-06	3.39673e-07	1.28756		1.2384
200rpm, Fiber diameter_5,000X_	1318	Image0003	1.59765e-06	7.64264e-08	2.69652		1.59765
200rpm, Fiber diameter_5,000X_	1319	Image0003	1.12765e-06	7.43675e-08	0.284447		1.12765
200rpm, Fiber diameter_5,000X_	1320	Image0003	2.17737e-06	5.13229e-08	0.830606		2.17737
200rpm, Fiber diameter_5,000X_	1321	Image0003	1.24119e-06	2.90111e-07	0.222912		1.24119
200rpm, Fiber diameter_5,000X_	1322	Image0003	1.618e-06	1.23612e-07	1.39987		1.618
200rpm, Fiber diameter_5,000X_	1323	Image0003	1.61463e-06	1.10827e-07	0.719424		1.61463
200rpm, Fiber diameter_5,000X_	1325	Image0003	1.1481e-06	5.27032e-07	2.83729		1.1481
200rpm, Fiber diameter_5,000X_	1326	Image0003	6.73917e-07	1.65264e-07	0.436945		0.673917
200rpm, Fiber diameter_5,000X_	1327	Image0003	9.30383e-07	3.37844e-08	3.13876		0.930383
200rpm, Fiber diameter_5,000X_	1328	Image0003	1.28972e-06	3.64019e-07	2.74501		1.28972
200rpm, Fiber diameter_5,000X_	1329	Image0003	1.79006e-06	3.96779e-07	0.8535		1.79006
200rpm, Fiber diameter_5,000X_	1330	Image0003	1.64935e-06	4.55749e-07	0.360829		1.64935
200rpm, Fiber diameter_5,000X_	1331	Image0003	9.84173e-07	1.28291e-08	2.74869		0.984173
200rpm, Fiber diameter_5,000X_	1332	Image0003	1.02786e-06	3.43956e-08	0.0516122		1.02786
200rpm, Fiber diameter_5,000X_	1334	Image0003	1.21646e-06	9.61255e-08	2.28373		1.21646
200rpm, Fiber diameter_5,000X_	1335	Image0003	1.31827e-06	1.38967e-07	0.688852		1.31827
200rpm, Fiber diameter_5,000X_	1336	Image0003	2.45513e-06	4.54319e-08	2.2726		2.45513
200rpm, Fiber diameter_5,000X_	1337	Image0003	1.50597e-06	5.55909e-08	3.0693		1.50597
200rpm, Fiber diameter_5,000X_	1338	Image0003	1.29724e-06	3.69319e-07	0.803571		1.29724
200rpm, Fiber diameter_5,000X_	1339	Image0003	1.16829e-06	3.00323e-07	1.26836		1.16829
200rpm, Fiber diameter_5,000X_	1340	Image0003	1.7199e-06	5.05772e-08	0.709691		1.7199
200rpm, Fiber diameter_5,000X_	1341	Image0003	1.28972e-06	3.64019e-07	2.74501		1.28972
200rpm, Fiber diameter_5,000X_	1342	Image0003	1.90127e-06	6.2608e-08	0.00194617		1.90127
200rpm, Fiber diameter_5,000X_	1343	Image0003	1.77876e-06	5.29545e-08	0.223945		1.77876
200rpm, Fiber diameter_5,000X_	1344	Image0003	1.15569e-06	1.35608e-07	2.01675		1.15569
200rpm, Fiber diameter_5,000X_	1345	Image0003	2.27235e-06	4.53717e-08	1.7362		2.27235
200rpm, Fiber diameter_5,000X_	1346	Image0003	1.4568e-06	7.48562e-08	2.58097		1.4568
200rpm, Fiber diameter_5,000X_	1347	Image0003	9.93622e-07	1.14251e-07	0.203899		0.993622
200rpm, Fiber diameter_5,000X_	1348	Image0003	1.36322e-06	3.67998e-08	2.84424		1.36322
200rpm, Fiber diameter_5,000X_	1349	Image0003	1.09206e-06	5.66241e-08	0.85724		1.09206
200rpm, Fiber diameter_5,000X_	1350	Image0003	1.41098e-06	2.11803e-07	2.05729		1.41098
200rpm, Fiber diameter_5,000X_	1351	Image0003	1.72873e-06	6.70919e-08	1.0098		1.72873
200rpm, Fiber diameter_5,000X_	1352	Image0003	1.55444e-06	1.99031e-07	2.54848		1.55444
200rpm, Fiber diameter_5,000X_	1353	Image0003	1.63632e-06	9.2509e-09	0.840341		1.63632
200rpm, Fiber diameter_5,000X_	1354	Image0003	7.53563e-07	3.37037e-07	0.640546		0.753563
200rpm, Fiber diameter_5,000X_	1355	Image0003	6.27618e-07	4.03788e-08	1.03445		0.627618
200rpm, Fiber diameter_5,000X_	1356	Image0003	8.9738e-07	2.76742e-07	0.238396		0.89738
200rpm, Fiber diameter_5,000X_	1357	Image0003	2.34947e-06	9.07817e-08	2.10474		2.34947
200rpm, Fiber diameter_5,000X_	1358	Image0003	6.42547e-07	2.11357e-08	2.34214		0.642547
200rpm, Fiber diameter_5,000X_	1359	Image0003	1.71203e-06	5.76093e-08	2.93118		1.71203
200rpm, Fiber diameter_5,000X_	1360	Image0003	1.09206e-06	5.66241e-08	0.85724		1.09206
200rpm, Fiber diameter_5,000X_	1361	Image0003	6.59445e-07	3.51143e-08	1.47241		0.659445
200rpm, Fiber diameter_5,000X_	1362	Image0003	6.00049e-07	9.17232e-08	2.46157		0.600049
200rpm, Fiber diameter_5,000X_	1363	Image0003	2.14318e-06	8.04557e-08	2.09192		2.14318
200rpm, Fiber diameter_5,000X_	1365	Image0003	9.45195e-07	1.18291e-07	1.38306		0.945195
200rpm, Fiber diameter_5,000X_	1366	Image0003	5.37949e-07	2.01437e-07	2.75396		0.537949
200rpm, Fiber diameter_5,000X_	1367	Image0003	1.68973e-06	3.74483e-08	0.504871		1.68973
200rpm, Fiber diameter_5,000X_	1368	Image0003	9.46265e-07	1.31347e-07	1.37353		0.946265
200rpm, Fiber diameter_5,000X_	1369	Image0003	1.93578e-06	1.44239e-07	2.63951		1.93578
200rpm, Fiber diameter_5,000X_	1370	Image0003	1.89881e-06	4.09607e-08	2.49102		1.89881
200rpm, Fiber diameter_5,000X_	1371	Image0003	6.44168e-07	3.48614e-08	2.98924		0.644168
200rpm, Fiber diameter_5,000X_	1372	Image0003	1.23212e-06	4.36365e-07	0.779889		1.23212
200rpm, Fiber diameter_5,000X_	1373	Image0003	1.15224e-06	3.32001e-08	2.94485		1.15224
200rpm, Fiber diameter_5,000X_	1374	Image0003	2.39965e-06	1.11107e-07	2.36803		2.39965
200rpm, Fiber diameter_5,000X_	1375	Image0003	1.4026e-06	5.42206e-08	2.13518		1.4026
200rpm, Fiber diameter_5,000X_	1376	Image0003	1.58637e-06	7.78506e-08	2.47837		1.58637
200rpm, Fiber diameter_5,000X_	1377	Image0003	4.85535e-07	3.03395e-09	0.0117551		0.485535
200rpm, Fiber diameter_5,000X_	1378	Image0003	9.46265e-07	1.31347e-07	1.37353		0.946265
200rpm, Fiber diameter_5,000X_	1379	Image0002	2.52443e-06	4.63963e-07	2.91364		2.52443
200rpm, Fiber diameter_5,000X_	1380	Image0002	2.20494e-06	5.50895e-08	2.62124		2.20494
200rpm, Fiber diameter_5,000X_	1381	Image0002	1.0261e-06	1.67141e-08	2.33618		1.0261
200rpm, Fiber diameter_5,000X_	1382	Image0002	1.06754e-06	3.2554e-07	2.97641		1.06754
200rpm, Fiber diameter_5,000X_	1383	Image0002	1.09738e-06	2.41311e-07	2.81504		1.09738
200rpm, Fiber diameter_5,000X_	1384	Image0002	6.81536e-07	1.29612e-07	2.04816		0.681536
200rpm, Fiber diameter_5,000X_	1385	Image0002	7.05145e-07	2.99271e-08	1.33191		0.705145
200rpm, Fiber diameter_5,000X_	1386	Image0002	1.87981e-06	3.60692e-07	0.286476		1.87981
200rpm, Fiber diameter_5,000X_	1387	Image0002	1.22976e-06	4.91395e-08	0.992919		1.22976
200rpm, Fiber diameter_5,000X_	1388	Image0002	1.68999e-06	7.21326e-08	2.04796		1.68999
200rpm, Fiber diameter_5,000X_	1389	Image0002	1.69913e-06	3.07668e-07	2.25895		1.69913
200rpm, Fiber diameter_5,000X_	1390	Image0002	2.37936e-06	9.3072e-08	2.58611		2.37936
200rpm, Fiber diameter_5,000X_	1391	Image0002	1.40049e-06	1.50524e-07	0.796149		1.40049
200rpm, Fiber diameter_5,000X_	1393	Image0002	1.07724e-06	2.37358e-08	2.10807		1.07724
200rpm, Fiber diameter_5,000X_	1394	Image0002	1.55002e-06	2.66042e-07	2.15241		1.55002
200rpm, Fiber diameter_5,000X_	1395	Image0002	2.13092e-06	6.28512e-08	2.34559		2.13092
200rpm, Fiber diameter_5,000X_	1396	Image0002	1.92016e-06	4.27904e-08	0.0334259		1.92016
200rpm, Fiber diameter_5,000X_	1397	Image0002	1.33238e-06	4.51962e-08	0.62936		1.33238
200rpm, Fiber diameter_5,000X_	1398	Image0002	1.08205e-06	7.20157e-08	0.058375		1.08205
200rpm, Fiber diameter_5,000X_	1399	Image0002	1.29756e-06	1.46694e-07	0.42324		1.29756
200rpm, Fiber diameter_5,000X_	1400	Image0002	1.62738e-06	2.20032e-08	2.26362		1.62738
200rpm, Fiber diameter_5,000X_	1401	Image0002	5.00191e-07	2.50295e-08	0.758582		0.500191
200rpm, Fiber diameter_5,000X_	1402	Image0002	1.49507e-06	4.24764e-08	2.70975		1.49507
200rpm, Fiber diameter_5,000X_	1403	Image0002	2.24763e-06	4.54372e-08	2.29896		2.24763
200rpm, Fiber diameter_5,000X_	1404	Image0002	5.29226e-07	7.28964e-08	0.862024		0.529226
200rpm, Fiber diameter_5,000X_	1405	Image0002	1.45532e-06	1.79002e-07	0.649544		1.45532
200rpm, Fiber diameter_5,000X_	1406	Image0002	1.99209e-06	5.25586e-07	0.0772858		1.99209
200rpm, Fiber diameter_5,000X_	1407	Image0002	1.61347e-06	3.71879e-08	2.28399		1.61347
200rpm, Fiber diameter_5,000X_	1408	Image0002	1.30411e-06	3.93731e-08	2.25268		1.30411
200rpm, Fiber diameter_5,000X_	1409	Image0002	1.5578e-06	3.45589e-07	2.28126		1.5578
200rpm, Fiber diameter_5,000X_	1410	Image0002	2.51041e-06	8.81268e-08	0.703501		2.51041
200rpm, Fiber diameter_5,000X_	1411	Image0002	2.16613e-06	5.38661e-08	2.90317		2.16613
200rpm, Fiber diameter_5,000X_	1412	Image0002	2.01304e-06	2.95111e-08	2.85124		2.01304
200rpm, Fiber diameter_5,000X_	1413	Image0002	1.38652e-06	7.4279e-08	2.18172		1.38652
200rpm, Fiber diameter_5,000X_	1414	Image0002	1.00429e-06	4.69685e-08	2.26835		1.00429
200rpm, Fiber diameter_5,000X_	1415	Image0002	1.18671e-06	1.77487e-07	2.28129		1.18671
200rpm, Fiber diameter_5,000X_	1416	Image0002	2.45892e-06	3.0955e-07	3.06434		2.45892
200rpm, Fiber diameter_5,000X_	1417	Image0002	2.20636e-06	5.47083e-08	2.3771		2.20636
200rpm, Fiber diameter_5,000X_	1418	Image0002	2.07293e-06	8.68622e-08	2.45307		2.07293
200rpm, Fiber diameter_5,000X_	1419	Image0002	1.46615e-06	3.63154e-07	1.08474		1.46615
200rpm, Fiber diameter_5,000X_	1420	Image0002	1.26103e-06	4.35633e-07	3.0716		1.26103
200rpm, Fiber diameter_5,000X_	1421	Image0002	1.23622e-06	6.5504e-08	1.04743		1.23622
200rpm, Fiber diameter_5,000X_	1422	Image0002	1.34777e-06	1.7234e-07	0.200882		1.34777
200rpm, Fiber diameter_5,000X_	1423	Image0002	1.1813e-06	7.19569e-08	2.55943		1.1813
200rpm, Fiber diameter_5,000X_	1424	Image0002	1.65594e-06	3.97922e-07	2.94881		1.65594
200rpm, Fiber diameter_5,000X_	1425	Image0002	1.48341e-06	2.28451e-08	0.583273		1.48341
200rpm, Fiber diameter_5,000X_	1426	Image0002	1.68659e-06	3.94682e-08	2.19033		1.68659
200rpm, Fiber diameter_5,000X_	1428	Image0002	2.01883e-06	3.76375e-07	1.1664		2.01883
200rpm, Fiber diameter_5,000X_	1429	Image0002	1.67747e-06	5.50705e-08	0.0676926		1.67747
200rpm, Fiber diameter_5,000X_	1430	Image0002	1.8479e-06	2.26885e-07	0.982236		1.8479
200rpm, Fiber diameter_5,000X_	1431	Image0002	1.00605e-06	5.99758e-07	0.950365		1.00605
200rpm, Fiber diameter_5,000X_	1432	Image0002	1.19174e-06	2.57058e-08	3.11442		1.19174
200rpm, Fiber diameter_5,000X_	1433	Image0002	2.02274e-06	1.33695e-07	2.43442		2.02274
200rpm, Fiber diameter_5,000X_	1434	Image0002	1.63192e-06	1.21766e-07	0.447805		1.63192
200rpm, Fiber diameter_5,000X_	1435	Image0002	1.25446e-06	1.21565e-07	2.33418		1.25446
200rpm, Fiber diameter_5,000X_	1436	Image0002	2.14692e-06	4.32684e-07	2.18865		2.14692
200rpm, Fiber diameter_5,000X_	1437	Image0002	1.62112e-06	2.54111e-08	1.96821		1.62112
200rpm, Fiber diameter_5,000X_	1438	Image0002	1.62986e-06	8.98076e-08	2.47203		1.62986
200rpm, Fiber diameter_5,000X_	1439	Image0002	2.1214e-06	2.92307e-08	2.33082		2.1214
200rpm, Fiber diameter_5,000X_	1440	Image0002	1.57698e-06	7.45379e-08	0.0122302		1.57698
200rpm, Fiber diameter_5,000X_	1441	Image0002	2.27662e-06	4.34011e-08	2.45736		2.27662
200rpm, Fiber diameter_5,000X_	1442	Image0002	1.68255e-06	5.02258e-08	1.4919		1.68255
200rpm, Fiber diameter_5,000X_	1443	Image0002	2.3277e-06	3.91569e-07	0.354523		2.3277
200rpm, Fiber diameter_5,000X_	1444	Image0002	2.09148e-06	3.72911e-08	2.33015		2.09148
200rpm, Fiber diameter_5,000X_	1445	Image0002	1.55937e-06	3.27117e-07	2.56485		1.55937
200rpm, Fiber diameter_5,000X_	1446	Image0002	1.85222e-06	2.41249e-07	1.63319		1.85222
200rpm, Fiber diameter_5,000X_	1447	Image0002	2.14104e-06	4.59932e-08	2.45381		2.14104
200rpm, Fiber diameter_5,000X_	1448	Image0002	2.30311e-06	1.47552e-07	0.210971		2.30311
200rpm, Fiber diameter_5,000X_	1449	Image0002	4.77437e-07	1.29852e-08	2.55527		0.477437
200rpm, Fiber diameter_5,000X_	1450	Image0002	1.37908e-06	9.02654e-08	0.595527		1.37908
200rpm, Fiber diameter_5,000X_	1451	Image0002	1.60045e-06	1.08791e-07	3.0448		1.60045
200rpm, Fiber diameter_5,000X_	1452	Image0002	4.80712e-07	6.08675e-08	0.0167324		0.480712
200rpm, Fiber diameter_5,000X_	1453	Image0002	1.37049e-06	6.12498e-08	1.44728		1.37049
200rpm, Fiber diameter_5,000X_	1454	Image0002	2.16599e-06	6.26789e-07	0.355489		2.16599
200rpm, Fiber diameter_5,000X_	1455	Image0002	1.296e-06	1.78948e-07	3.082		1.296
200rpm, Fiber diameter_5,000X_	1456	Image0002	7.90526e-07	9.78835e-08	0.246357		0.790526
200rpm, Fiber diameter_5,000X_	1457	Image0002	8.6513e-07	3.37379e-08	2.94625		0.86513
200rpm, Fiber diameter_5,000X_	1458	Image0002	9.21958e-07	3.44851e-07	0.0560119		0.921958
200rpm, Fiber diameter_5,000X_	1459	Image0002	1.15292e-06	2.48326e-08	1.098		1.15292
200rpm, Fiber diameter_5,000X_	1460	Image0002	1.29359e-06	5.2971e-08	0.123565		1.29359
200rpm, Fiber diameter_5,000X_	1461	Image0002	4.87398e-07	1.88642e-07	0.640503		0.487398
200rpm, Fiber diameter_5,000X_	1462	Image0002	7.64579e-07	1.41913e-07	2.35183		0.764579
200rpm, Fiber diameter_5,000X_	1463	Image0002	2.30529e-06	5.92528e-07	0.390343		2.30529
200rpm, Fiber diameter_5,000X_	1464	Image0002	1.11118e-06	1.149e-07	0.0733678		1.11118
200rpm, Fiber diameter_5,000X_	1465	Image0002	1.35035e-06	2.03579e-07	1.03818		1.35035
200rpm, Fiber diameter_5,000X_	1466	Image0002	1.42545e-06	4.38058e-08	2.87359		1.42545
200rpm, Fiber diameter_5,000X_	1467	Image0002	1.31641e-06	1.14422e-07	2.21178		1.31641
200rpm, Fiber diameter_5,000X_	1468	Image0002	1.51597e-06	7.86171e-08	0.0244518		1.51597
200rpm, Fiber diameter_5,000X_	1469	Image0002	2.2195e-06	8.55927e-08	2.24247		2.2195
200rpm, Fiber diameter_5,000X_	1470	Image0002	1.30818e-06	3.41091e-07	0.172409		1.30818
200rpm, Fiber diameter_5,000X_	1471	Image0002	1.04869e-06	1.00185e-07	0.82611		1.04869
200rpm, Fiber diameter_5,000X_	1472	Image0002	1.24688e-06	3.9264e-08	2.99064		1.24688
200rpm, Fiber diameter_5,000X_	1473	Image0002	2.44967e-06	1.55123e-07	0.00459074		2.44967
200rpm, Fiber diameter_5,000X_	1474	Image0002	2.13811e-06	4.15658e-07	2.1799		2.13811
200rpm, Fiber diameter_5,000X_	1475	Image0002	1.30818e-06	3.41091e-07	0.172409		1.30818
200rpm, Fiber diameter_5,000X_	1476	Image0002	9.4157e-07	1.66343e-07	0.17455		0.94157
200rpm, Fiber diameter_5,000X_	1477	Image0002	1.46741e-06	7.48078e-08	0.861326		1.46741
200rpm, Fiber diameter_5,000X_	1478	Image0002	1.56999e-06	1.48567e-07	2.91074		1.56999
200rpm, Fiber diameter_5,000X_	1479	Image0002	1.47201e-06	3.13756e-08	2.83368		1.47201
200rpm, Fiber diameter_5,000X_	1480	Image0002	1.12117e-06	2.83992e-07	2.08506		1.12117
200rpm, Fiber diameter_5,000X_	1481	Image0002	1.27565e-06	8.29538e-08	0.98411		1.27565
200rpm, Fiber diameter_5,000X_	1482	Image0002	1.97e-06	7.44061e-08	0.0201368		1.97
200rpm, Fiber diameter_5,000X_	1483	Image0002	1.62935e-06	2.65853e-08	2.1685		1.62935
200rpm, Fiber diameter_5,000X_	1484	Image0002	7.57661e-07	2.43121e-07	0.681444		0.757661
200rpm, Fiber diameter_5,000X_	1485	Image0002	2.5527e-06	1.06829e-07	0.768471		2.5527
200rpm, Fiber diameter_5,000X_	1486	Image0002	5.21767e-07	3.13796e-08	2.18104		0.521767
200rpm, Fiber diameter_5,000X_	1487	Image0002	2.1756e-06	5.62142e-08	2.25963		2.1756
200rpm, Fiber diameter_5,000X_	1488	Image0002	1.93674e-06	1.14591e-07	2.85974		1.93674
200rpm, Fiber diameter_5,000X_	1489	Image0002	1.21353e-06	8.20938e-08	2.65709		1.21353
200rpm, Fiber diameter_5,000X_	1490	Image0002	1.29245e-06	2.60647e-08	0.988618		1.29245
200rpm, Fiber diameter_5,000X_	1491	Image0002	1.94283e-06	1.04578e-07	3.10552		1.94283
200rpm, Fiber diameter_5,000X_	1492	Image0002	1.7266e-06	6.46921e-08	2.17761		1.7266
200rpm, Fiber diameter_5,000X_	1493	Image0002	2.12566e-06	5.57318e-08	3.01799		2.12566
200rpm, Fiber diameter_5,000X_	1494	Image0002	1.10108e-06	2.88375e-08	2.70723		1.10108
200rpm, Fiber diameter_5,000X_	1495	Image0002	1.29608e-06	6.53759e-08	1.23209		1.29608
200rpm, Fiber diameter_5,000X_	1496	Image0002	5.63321e-07	4.11948e-09	0.783601		0.563321
200rpm, Fiber diameter_5,000X_	1497	Image0002	1.2791e-06	7.11169e-08	0.0302087		1.2791
200rpm, Fiber diameter_5,000X_	1498	Image0002	1.65699e-06	7.39345e-07	2.77918		1.65699
200rpm, Fiber diameter_5,000X_	1499	Image0002	1.80432e-06	1.9696e-07	3.12653		1.80432
200rpm, Fiber diameter_5,000X_	1500	Image0002	1.30533e-06	2.52714e-07	2.49322		1.30533
200rpm, Fiber diameter_5,000X_	1501	Image0002	1.06672e-06	9.12367e-08	2.74704		1.06672
200rpm, Fiber diameter_5,000X_	1502	Image0002	4.69974e-07	1.85062e-07	0.694461		0.469974
200rpm, Fiber diameter_5,000X_	1503	Image0002	1.5457e-06	2.8129e-08	0.236108		1.5457
200rpm, Fiber diameter_5,000X_	1504	Image0002	1.38718e-06	3.76768e-08	1.03685		1.38718
200rpm, Fiber diameter_5,000X_	1505	Image0002	2.12187e-06	8.33906e-08	2.22142		2.12187
200rpm, Fiber diameter_5,000X_	1506	Image0002	1.06365e-06	6.2213e-08	2.23817		1.06365
200rpm, Fiber diameter_5,000X_	1507	Image0002	1.23073e-06	1.65168e-07	0.347573		1.23073
200rpm, Fiber diameter_5,000X_	1508	Image0002	1.68115e-06	3.45774e-07	2.61695		1.68115
200rpm, Fiber diameter_5,000X_	1509	Image0002	1.21281e-06	3.72567e-07	2.51158		1.21281
200rpm, Fiber diameter_5,000X_	1510	Image0002	1.27376e-06	8.91458e-08	2.44688		1.27376
200rpm, Fiber diameter_5,000X_	1511	Image0002	1.32612e-06	3.2631e-07	0.177135		1.32612
200rpm, Fiber diameter_5,000X_	1512	Image0002	8.05136e-07	1.66086e-07	2.60744		0.805136
200rpm, Fiber diameter_5,000X_	1513	Image0002	1.69474e-06	4.76572e-08	1.85793		1.69474
200rpm, Fiber diameter_5,000X_	1514	Image0002	5.55801e-07	1.88984e-08	2.21139		0.555801
200rpm, Fiber diameter_5,000X_	1515	Image0002	1.58027e-06	4.63158e-08	3.06821		1.58027
200rpm, Fiber diameter_5,000X_	1516	Image0002	1.51362e-06	2.91975e-08	0.595215		1.51362
200rpm, Fiber diameter_5,000X_	1517	Image0002	6.51977e-07	1.30512e-08	1.34527		0.651977
200rpm, Fiber diameter_5,000X_	1518	Image0002	1.18614e-06	3.43045e-08	2.89102		1.18614
200rpm, Fiber diameter_5,000X_	1519	Image0002	1.19291e-06	3.01303e-08	0.805313		1.19291
200rpm, Fiber diameter_5,000X_	1520	Image0002	2.35249e-06	1.19739e-07	1.01579		2.35249
200rpm, Fiber diameter_5,000X_	1521	Image0002	1.40247e-06	5.35118e-08	2.88274		1.40247
200rpm, Fiber diameter_5,000X_	1522	Image0002	2.12275e-06	2.00683e-07	0.0262864		2.12275
200rpm, Fiber diameter_5,000X_	1523	Image0002	1.47688e-06	6.26927e-08	0.292675		1.47688
200rpm, Fiber diameter_5,000X_	1524	Image0002	1.23139e-06	2.33147e-08	2.57799		1.23139
200rpm, Fiber diameter_5,000X_	1525	Image0002	1.00423e-06	2.17286e-08	1.75532		1.00423
200rpm, Fiber diameter_5,000X_	1526	Image0002	2.10958e-06	1.25548e-08	2.36304		2.10958
200rpm, Fiber diameter_5,000X_	1527	Image0002	1.44709e-06	4.09013e-08	1.35723		1.44709
200rpm, Fiber diameter_5,000X_	1528	Image0002	1.77951e-06	3.46497e-07	3.08165		1.77951
200rpm, Fiber diameter_5,000X_	1529	Image0002	1.7031e-06	5.88885e-07	0.759419		1.7031
200rpm, Fiber diameter_5,000X_	1530	Image0002	8.08563e-07	1.32972e-07	1.75963		0.808563
200rpm, Fiber diameter_5,000X_	1531	Image0002	1.26323e-06	1.31172e-07	2.98067		1.26323
200rpm, Fiber diameter_5,000X_	1532	Image0002	1.36001e-06	3.44722e-07	3.1152		1.36001
200rpm, Fiber diameter_5,000X_	1533	Image0002	1.61043e-06	9.57454e-08	2.98447		1.61043
200rpm, Fiber diameter_5,000X_	1534	Image0002	1.72261e-06	3.17972e-08	2.42207		1.72261
200rpm, Fiber diameter_5,000X_	1535	Image0002	1.09314e-06	4.70282e-08	3.10981		1.09314
200rpm, Fiber diameter_5,000X_	1536	Image0002	1.71277e-06	7.44982e-08	2.58237		1.71277
200rpm, Fiber diameter_5,000X_	1537	Image0002	1.63559e-06	7.35724e-08	2.78618		1.63559
200rpm, Fiber diameter_5,000X_	1538	Image0002	2.5188e-06	5.02144e-07	2.18806		2.5188
200rpm, Fiber diameter_5,000X_	1539	Image0002	1.11384e-06	1.75985e-07	3.02128		1.11384
200rpm, Fiber diameter_5,000X_	1540	Image0002	2.18251e-06	7.10289e-08	2.52675		2.18251
200rpm, Fiber diameter_5,000X_	1541	Image0002	2.1229e-06	6.99198e-08	0.253052		2.1229
200rpm, Fiber diameter_5,000X_	1542	Image0002	1.10314e-06	5.43266e-07	1.27106		1.10314
200rpm, Fiber diameter_5,000X_	1543	Image0002	1.34052e-06	1.05406e-07	3.13316		1.34052
200rpm, Fiber diameter_5,000X_	1544	Image0002	6.51977e-07	1.30512e-08	1.34527		0.651977
200rpm, Fiber diameter_5,000X_	1545	Image0002	1.02963e-06	5.35096e-08	2.18801		1.02963
200rpm, Fiber diameter_5,000X_	1546	Image0002	2.56871e-06	4.06004e-07	2.35593		2.56871
200rpm, Fiber diameter_5,000X_	1547	Image0002	1.25507e-06	8.41674e-08	1.07223		1.25507
200rpm, Fiber diameter_5,000X_	1548	Image0002	1.63281e-06	4.11502e-08	2.29683		1.63281
200rpm, Fiber diameter_5,000X_	1549	Image0002	1.27654e-06	3.42792e-08	0.812693		1.27654
200rpm, Fiber diameter_5,000X_	1550	Image0002	1.08505e-06	4.59758e-08	2.67548		1.08505
200rpm, Fiber diameter_5,000X_	1551	Image0002	1.23811e-06	5.78914e-08	2.60006		1.23811
200rpm, Fiber diameter_5,000X_	1552	Image0002	6.94047e-07	1.54139e-07	0.61131		0.694047
200rpm, Fiber diameter_5,000X_	1553	Image0002	1.00128e-06	4.38524e-08	2.75506		1.00128
200rpm, Fiber diameter_5,000X_	1554	Image0002	1.26903e-06	1.47693e-07	2.80528		1.26903
200rpm, Fiber diameter_5,000X_	1555	Image0002	1.61813e-06	4.95485e-07	2.98257		1.61813
200rpm, Fiber diameter_5,000X_	1556	Image0002	2.16894e-06	5.50806e-07	0.829657		2.16894
200rpm, Fiber diameter_5,000X_	1557	Image0002	1.33224e-06	1.45641e-07	0.831862		1.33224
200rpm, Fiber diameter_5,000X_	1558	Image0002	1.20212e-06	1.40705e-07	0.742251		1.20212
200rpm, Fiber diameter_5,000X_	1559	Image0002	1.92509e-06	2.22904e-07	2.34792		1.92509
200rpm, Fiber diameter_5,000X_	1560	Image0002	1.35206e-06	6.35238e-08	0.637557		1.35206
200rpm, Fiber diameter_5,000X_	1561	Image0002	1.70146e-06	3.26047e-08	2.19798		1.70146
200rpm, Fiber diameter_5,000X_	1562	Image0002	2.52308e-06	4.11045e-07	2.59175		2.52308
200rpm, Fiber diameter_5,000X_	1565	Image0002	1.67184e-06	6.86602e-08	2.87572		1.67184
200rpm, Fiber diameter_5,000X_	1566	Image0002	1.89932e-06	1.85271e-07	1.00262		1.89932
200rpm, Fiber diameter_5,000X_	1567	Image0002	1.62574e-06	3.72955e-07	1.04283		1.62574
200rpm, Fiber diameter_5,000X_	1568	Image0002	1.92679e-06	1.23811e-07	3.0923		1.92679
200rpm, Fiber diameter_5,000X_	1569	Image0002	1.07415e-06	1.72275e-08	2.59963		1.07415
200rpm, Fiber diameter_5,000X_	1570	Image0002	1.3003e-06	5.10911e-08	3.00986		1.3003
200rpm, Fiber diameter_5,000X_	1571	Image0002	1.44846e-06	1.5381e-07	2.86367		1.44846
200rpm, Fiber diameter_5,000X_	1572	Image0002	1.52496e-06	2.51828e-08	2.24723		1.52496
200rpm, Fiber diameter_5,000X_	1573	Image0002	1.67193e-06	1.0301e-07	0.709632		1.67193
200rpm, Fiber diameter_5,000X_	1574	Image0002	1.29535e-06	4.08842e-07	1.74686		1.29535
200rpm, Fiber diameter_5,000X_	1575	Image0002	2.23606e-06	4.6341e-08	2.26944		2.23606
200rpm, Fiber diameter_5,000X_	1577	Image0002	1.19232e-06	5.10248e-08	1.49797		1.19232
200rpm, Fiber diameter_5,000X_	1578	Image0002	1.72926e-06	4.60827e-07	2.27865		1.72926
200rpm, Fiber diameter_5,000X_	1579	Image0002	1.17828e-06	1.98019e-08	0.0139009		1.17828
200rpm, Fiber diameter_5,000X_	1581	Image0002	1.54046e-06	2.77227e-07	0.900433		1.54046
200rpm, Fiber diameter_5,000X_	1582	Image0002	1.77089e-06	5.4193e-08	2.35653		1.77089
200rpm, Fiber diameter_5,000X_	1583	Image0002	9.77052e-07	3.99163e-08	2.90469		0.977052
200rpm, Fiber diameter_5,000X_	1584	Image0002	2.25723e-06	2.27813e-07	0.149178		2.25723
200rpm, Fiber diameter_5,000X_	1585	Image0002	1.09698e-06	3.1333e-08	2.91443		1.09698
200rpm, Fiber diameter_5,000X_	1586	Image0002	1.3732e-06	8.38367e-07	2.47561		1.3732
200rpm, Fiber diameter_5,000X_	1587	Image0002	1.30307e-06	1.95129e-07	0.043455		1.30307
200rpm, Fiber diameter_5,000X_	1588	Image0002	1.03662e-06	5.14111e-08	1.16128		1.03662
200rpm, Fiber diameter_5,000X_	1590	Image0002	1.27136e-06	7.18942e-08	0.136363		1.27136
200rpm, Fiber diameter_5,000X_	1591	Image0002	2.23524e-06	6.32148e-08	0.0144912		2.23524
200rpm, Fiber diameter_5,000X_	1592	Image0002	2.0119e-06	2.68903e-07	2.06926		2.0119
200rpm, Fiber diameter_5,000X_	1593	Image0002	2.62048e-06	7.95739e-07	2.88951		2.62048
200rpm, Fiber diameter_5,000X_	1594	Image0002	1.65184e-06	1.45537e-07	2.31903		1.65184
200rpm, Fiber diameter_5,000X_	1595	Image0002	7.83761e-07	8.77615e-08	0.696054		0.783761
200rpm, Fiber diameter_5,000X_	1596	Image0002	1.08735e-06	1.12997e-07	0.83237		1.08735
200rpm, Fiber diameter_5,000X_	1597	Image0002	1.66059e-06	8.98792e-08	2.1966		1.66059
200rpm, Fiber diameter_5,000X_	1598	Image0002	2.43375e-06	5.05104e-07	2.7043		2.43375
200rpm, Fiber diameter_5,000X_	1599	Image0002	1.86627e-06	2.0977e-07	2.55913		1.86627
200rpm, Fiber diameter_5,000X_	1600	Image0002	1.18896e-06	3.24541e-08	1.14487		1.18896
200rpm, Fiber diameter_5,000X_	1601	Image0002	2.08328e-06	5.23245e-08	2.77168		2.08328
200rpm, Fiber diameter_5,000X_	1602	Image0002	1.42663e-06	6.65471e-08	2.74673		1.42663
200rpm, Fiber diameter_5,000X_	1603	Image0002	2.433e-06	3.38962e-08	2.24069		2.433
200rpm, Fiber diameter_5,000X_	1604	Image0002	1.85783e-06	4.69863e-08	0.546535		1.85783
200rpm, Fiber diameter_5,000X_	1605	Image0002	1.64491e-06	5.76341e-07	2.02981		1.64491
200rpm, Fiber diameter_5,000X_	1606	Image0002	1.25466e-06	1.97283e-07	1.37564		1.25466
200rpm, Fiber diameter_5,000X_	1607	Image0002	1.22671e-06	1.39562e-08	1.25707		1.22671
200rpm, Fiber diameter_5,000X_	1608	Image0002	1.52069e-06	3.43612e-07	0.497346		1.52069
200rpm, Fiber diameter_5,000X_	1609	Image0002	1.23415e-06	4.01415e-08	1.09987		1.23415
200rpm, Fiber diameter_5,000X_	1610	Image0002	1.18085e-06	8.02271e-08	1.20979		1.18085
200rpm, Fiber diameter_5,000X_	1611	Image0002	8.95916e-07	5.07817e-08	2.877		0.895916
200rpm, Fiber diameter_5,000X_	1612	Image0002	1.23275e-06	1.8014e-07	0.352682		1.23275
200rpm, Fiber diameter_5,000X_	1613	Image0002	2.22662e-06	1.18657e-06	0.442349		2.22662
200rpm, Fiber diameter_5,000X_	1614	Image0002	1.29014e-06	6.48511e-08	1.13157		1.29014
200rpm, Fiber diameter_5,000X_	1615	Image0002	1.67871e-06	4.26813e-07	2.5943		1.67871
200rpm, Fiber diameter_5,000X_	1616	Image0002	2.00546e-06	2.82823e-07	3.10851		2.00546
200rpm, Fiber diameter_5,000X_	1617	Image0002	1.30041e-06	3.69178e-08	0.0143436		1.30041
200rpm, Fiber diameter_5,000X_	1618	Image0002	1.33942e-06	1.92694e-07	1.16576		1.33942
200rpm, Fiber diameter_5,000X_	1619	Image0002	2.60415e-06	2.88558e-07	0.229844		2.60415
200rpm, Fiber diameter_5,000X_	1620	Image0002	1.07454e-06	2.56655e-08	2.61033		1.07454
200rpm, Fiber diameter_5,000X_	1621	Image0002	1.98214e-06	7.25947e-08	2.43536		1.98214
200rpm, Fiber diameter_5,000X_	1623	Image0002	1.61605e-06	2.05693e-07	0.0349864		1.61605
200rpm, Fiber diameter_5,000X_	1624	Image0002	1.43652e-06	2.24747e-07	2.49632		1.43652
200rpm, Fiber diameter_5,000X_	1625	Image0002	1.64882e-06	3.81837e-08	2.27231		1.64882
200rpm, Fiber diameter_5,000X_	1626	Image0002	1.67968e-06	9.13477e-08	0.217079		1.67968
200rpm, Fiber diameter_5,000X_	1627	Image0002	1.48905e-06	2.32562e-07	2.87705		1.48905
200rpm, Fiber diameter_5,000X_	1628	Image0002	2.01787e-06	4.32228e-08	2.31609		2.01787
200rpm, Fiber diameter_5,000X_	1629	Image0002	1.1956e-06	9.96548e-08	0.657771		1.1956
200rpm, Fiber diameter_5,000X_	1630	Image0002	1.55527e-06	1.09479e-07	2.3269		1.55527
200rpm, Fiber diameter_5,000X_	1631	Image0002	1.25808e-06	2.75416e-08	1.06577		1.25808
200rpm, Fiber diameter_5,000X_	1632	Image0002	5.59293e-07	9.13263e-08	1.41838		0.559293
200rpm, Fiber diameter_5,000X_	1633	Image0002	1.89932e-06	1.85271e-07	1.00262		1.89932
200rpm, Fiber diameter_5,000X_	1634	Image0002	1.07363e-06	3.07401e-08	2.64853		1.07363
200rpm, Fiber diameter_5,000X_	1635	Image0002	2.18558e-06	2.92428e-07	0.514339		2.18558
200rpm, Fiber diameter_5,000X_	1636	Image0002	2.16656e-06	4.03635e-07	2.36776		2.16656
200rpm, Fiber diameter_5,000X_	1637	Image0002	2.3736e-06	3.87253e-08	1.81311		2.3736
200rpm, Fiber diameter_5,000X_	1638	Image0002	8.26304e-07	2.65188e-07	2.43542		0.826304
200rpm, Fiber diameter_5,000X_	1639	Image0002	1.64286e-06	1.9901e-07	1.68507		1.64286
200rpm, Fiber diameter_5,000X_	1640	Image0002	2.11586e-06	1.06007e-07	3.03854		2.11586
200rpm, Fiber diameter_5,000X_	1641	Image0002	2.03625e-06	3.91051e-08	2.79		2.03625
200rpm, Fiber diameter_5,000X_	1642	Image0002	1.05908e-06	6.69527e-08	2.27885		1.05908
200rpm, Fiber diameter_5,000X_	1643	Image0002	2.28131e-06	1.60073e-07	2.31654		2.28131
200rpm, Fiber diameter_5,000X_	1644	Image0002	1.45905e-06	1.48004e-07	0.371053		1.45905
200rpm, Fiber diameter_5,000X_	1645	Image0002	2.15548e-06	3.79442e-08	0.314741		2.15548
200rpm, Fiber diameter_5,000X_	1646	Image0002	1.17891e-06	1.22364e-07	1.17839		1.17891
200rpm, Fiber diameter_5,000X_	1647	Image0002	1.19334e-06	3.45001e-07	3.01263		1.19334
200rpm, Fiber diameter_5,000X_	1648	Image0002	5.62723e-07	2.70348e-08	2.17788		0.562723
200rpm, Fiber diameter_5,000X_	1649	Image0002	2.11278e-06	6.2447e-08	2.97166		2.11278
200rpm, Fiber diameter_5,000X_	1650	Image0002	1.35206e-06	6.35238e-08	0.637557		1.35206
200rpm, Fiber diameter_5,000X_	1651	Image0002	1.03913e-06	2.55508e-07	2.89759		1.03913
200rpm, Fiber diameter_5,000X_	1652	Image0002	2.66656e-06	6.65001e-08	0.364135		2.66656
200rpm, Fiber diameter_5,000X_	1653	Image0002	1.24218e-06	9.38046e-08	0.888395		1.24218
200rpm, Fiber diameter_5,000X_	1654	Image0002	1.09698e-06	3.1333e-08	2.91443		1.09698
200rpm, Fiber diameter_5,000X_	1655	Image0002	1.62201e-06	1.61412e-07	0.551366		1.62201
200rpm, Fiber diameter_5,000X_	1656	Image0002	2.50906e-06	6.51157e-08	2.32029		2.50906
200rpm, Fiber diameter_5,000X_	1657	Image0002	5.78593e-07	2.27415e-08	2.22185		0.578593
200rpm, Fiber diameter_5,000X_	1658	Image0002	5.35948e-07	1.96112e-07	0.0306966		0.535948
200rpm, Fiber diameter_5,000X_	1659	Image0002	1.4507e-06	4.59213e-08	0.322112		1.4507
200rpm, Fiber diameter_5,000X_	1660	Image0002	1.39734e-06	4.39978e-08	0.435409		1.39734
200rpm, Fiber diameter_5,000X_	1661	Image0002	1.09847e-06	2.80118e-08	2.18686		1.09847
200rpm, Fiber diameter_5,000X_	1662	Image0002	1.48905e-06	2.32562e-07	2.87705		1.48905
200rpm, Fiber diameter_5,000X_	1663	Image0002	1.68607e-06	4.65332e-08	0.448343		1.68607
200rpm, Fiber diameter_5,000X_	1664	Image0002	2.06381e-06	6.23629e-08	2.31017		2.06381
200rpm, Fiber diameter_5,000X_	1665	Image0002	1.09828e-06	2.88063e-08	2.5556		1.09828
200rpm, Fiber diameter_5,000X_	1666	Image0002	1.38451e-06	6.16693e-08	1.35886		1.38451
200rpm, Fiber diameter_5,000X_	1667	Image0002	1.68757e-06	2.98844e-07	2.68912		1.68757
200rpm, Fiber diameter_5,000X_	1668	Image0002	8.89937e-07	5.04595e-08	2.05609		0.889937
200rpm, Fiber diameter_5,000X_	1670	Image0002	1.18071e-06	1.4231e-07	0.157418		1.18071
200rpm, Fiber diameter_5,000X_	1671	Image0002	6.65596e-07	2.35435e-08	2.65567		0.665596
200rpm, Fiber diameter_5,000X_	1672	Image0002	1.56251e-06	5.36037e-08	1.01565		1.56251
200rpm, Fiber diameter_5,000X_	1673	Image0002	1.85046e-06	4.67462e-07	1.23307		1.85046
200rpm, Fiber diameter_5,000X_	1674	Image0002	1.65055e-06	5.04968e-08	2.29934		1.65055
200rpm, Fiber diameter_5,000X_	1675	Image0002	2.22831e-06	6.961e-07	1.85755		2.22831
200rpm, Fiber diameter_5,000X_	1676	Image0002	2.19037e-06	3.9395e-08	2.26026		2.19037
200rpm, Fiber diameter_5,000X_	1677	Image0002	2.36597e-06	5.01906e-08	2.24846		2.36597
200rpm, Fiber diameter_5,000X_	1678	Image0002	2.33519e-06	5.25228e-08	1.00306		2.33519
200rpm, Fiber diameter_5,000X_	1679	Image0002	1.66166e-06	9.4484e-09	2.81142		1.66166
200rpm, Fiber diameter_5,000X_	1680	Image0002	1.38316e-06	1.95792e-07	0.0664293		1.38316
200rpm, Fiber diameter_5,000X_	1681	Image0002	7.96098e-07	3.87975e-07	0.42213		0.796098
200rpm, Fiber diameter_5,000X_	1682	Image0002	6.75496e-07	8.38472e-08	2.64541		0.675496
200rpm, Fiber diameter_5,000X_	1683	Image0002	2.26193e-06	3.73687e-08	2.28368		2.26193
200rpm, Fiber diameter_5,000X_	1684	Image0002	1.22823e-06	2.74081e-08	2.04966		1.22823
200rpm, Fiber diameter_5,000X_	1685	Image0002	2.07194e-06	6.31949e-08	0.0599428		2.07194
200rpm, Fiber diameter_5,000X_	1686	Image0002	1.48663e-06	5.306e-08	2.28892		1.48663
200rpm, Fiber diameter_5,000X_	1687	Image0002	1.45299e-06	7.68324e-08	1.71651		1.45299
200rpm, Fiber diameter_5,000X_	1688	Image0002	1.51859e-06	6.98213e-08	0.648199		1.51859
200rpm, Fiber diameter_5,000X_	1689	Image0002	1.26149e-06	3.87792e-07	2.45877		1.26149
200rpm, Fiber diameter_5,000X_	1690	Image0002	1.24739e-06	4.03276e-08	1.41826		1.24739
200rpm, Fiber diameter_5,000X_	1691	Image0002	2.26848e-06	4.68931e-07	2.24551		2.26848
200rpm, Fiber diameter_5,000X_	1692	Image0002	1.31994e-06	3.63421e-07	2.4025		1.31994
200rpm, Fiber diameter_5,000X_	1693	Image0002	1.5349e-06	1.55568e-07	0.597404		1.5349
200rpm, Fiber diameter_5,000X_	1694	Image0002	2.59153e-06	3.28361e-07	2.53214		2.59153
200rpm, Fiber diameter_5,000X_	1695	Image0002	1.00186e-06	4.95089e-08	2.5093		1.00186
200rpm, Fiber diameter_5,000X_	1697	Image0002	1.31641e-06	1.14422e-07	2.21178		1.31641
200rpm, Fiber diameter_5,000X_	1698	Image0002	1.44371e-06	1.59302e-07	2.04064		1.44371
200rpm, Fiber diameter_5,000X_	1699	Image0002	1.48787e-06	5.80455e-08	0.55803		1.48787
200rpm, Fiber diameter_5,000X_	1700	Image0002	1.54316e-06	3.32533e-08	0.761192		1.54316
200rpm, Fiber diameter_5,000X_	1702	Image0002	1.26999e-06	2.76731e-08	2.87496		1.26999
200rpm, Fiber diameter_5,000X_	1703	Image0002	5.00191e-07	2.50295e-08	0.758582		0.500191
200rpm, Fiber diameter_5,000X_	1704	Image0002	1.4307e-06	2.19278e-08	2.28994		1.4307
200rpm, Fiber diameter_5,000X_	1705	Image0002	6.31706e-07	1.79779e-07	2.90997		0.631706
200rpm, Fiber diameter_5,000X_	1706	Image0002	9.80863e-07	4.32031e-07	1.23106		0.980863
200rpm, Fiber diameter_5,000X_	1707	Image0002	1.0179e-06	2.03367e-07	2.30296		1.0179
200rpm, Fiber diameter_5,000X_	1708	Image0002	2.46485e-06	3.67116e-08	2.2618		2.46485
200rpm, Fiber diameter_5,000X_	1709	Image0002	1.29206e-06	2.78114e-08	2.53085		1.29206
200rpm, Fiber diameter_5,000X_	1710	Image0002	5.03142e-07	1.24798e-08	0.470264		0.503142
200rpm, Fiber diameter_5,000X_	1711	Image0002	2.04269e-06	1.54732e-07	0.0479915		2.04269
200rpm, Fiber diameter_5,000X_	1712	Image0002	1.03971e-06	1.32061e-07	2.96124		1.03971
200rpm, Fiber diameter_5,000X_	1713	Image0002	1.55721e-06	7.93525e-08	1.54368		1.55721
200rpm, Fiber diameter_5,000X_	1714	Image0002	8.30428e-07	9.99609e-08	1.76922		0.830428
200rpm, Fiber diameter_5,000X_	1715	Image0002	9.2206e-07	3.22738e-08	2.14413		0.92206
200rpm, Fiber diameter_5,000X_	1716	Image0002	1.37042e-06	4.23113e-08	1.02076		1.37042
200rpm, Fiber diameter_5,000X_	1717	Image0002	1.49822e-06	3.4239e-08	0.468358		1.49822
200rpm, Fiber diameter_5,000X_	1718	Image0002	5.59132e-07	1.36246e-08	2.72046		0.559132
200rpm, Fiber diameter_5,000X_	1719	Image0002	1.3243e-06	7.86092e-08	2.3033		1.3243
200rpm, Fiber diameter_5,000X_	1720	Image0002	2.18341e-06	3.20317e-08	2.43297		2.18341
200rpm, Fiber diameter_5,000X_	1721	Image0002	5.7426e-07	2.637e-08	2.57778		0.57426
200rpm, Fiber diameter_5,000X_	1722	Image0002	1.2835e-06	5.46372e-08	1.0858		1.2835
200rpm, Fiber diameter_5,000X_	1723	Image0002	1.49612e-06	1.23552e-07	2.97734		1.49612
200rpm, Fiber diameter_5,000X_	1724	Image0002	2.46285e-06	8.41643e-08	3.1406		2.46285
200rpm, Fiber diameter_5,000X_	1725	Image0002	5.75053e-07	6.37125e-08	0.519092		0.575053
200rpm, Fiber diameter_5,000X_	1726	Image0002	1.01854e-06	4.18449e-08	2.23114		1.01854
200rpm, Fiber diameter_5,000X_	1727	Image0002	1.31381e-06	1.89456e-07	1.43014		1.31381
200rpm, Fiber diameter_5,000X_	1728	Image0002	1.52339e-06	4.53165e-08	0.234395		1.52339
200rpm, Fiber diameter_5,000X_	1729	Image0002	1.87727e-06	6.13158e-07	0.378807		1.87727
200rpm, Fiber diameter_5,000X_	1730	Image0002	1.06156e-06	2.28533e-08	2.26818		1.06156
200rpm, Fiber diameter_5,000X_	1731	Image0002	2.04395e-06	6.312e-07	2.03083		2.04395
200rpm, Fiber diameter_5,000X_	1732	Image0002	1.2753e-06	1.07752e-07	1.34317		1.2753
200rpm, Fiber diameter_5,000X_	1733	Image0002	1.0527e-06	2.51909e-08	2.72059		1.0527
200rpm, Fiber diameter_5,000X_	1735	Image0002	1.851e-06	2.33477e-07	1.99693		1.851
200rpm, Fiber diameter_5,000X_	1736	Image0002	1.63167e-06	4.71619e-08	2.27877		1.63167
200rpm, Fiber diameter_5,000X_	1737	Image0002	2.19399e-06	4.37387e-07	2.13449		2.19399
200rpm, Fiber diameter_5,000X_	1738	Image0002	1.851e-06	2.33477e-07	1.99693		1.851
200rpm, Fiber diameter_5,000X_	1739	Image0002	1.27016e-06	1.71812e-07	2.8026		1.27016
200rpm, Fiber diameter_5,000X_	1740	Image0002	1.02091e-06	4.9111e-08	2.22585		1.02091
200rpm, Fiber diameter_5,000X_	1741	Image0002	1.53707e-06	1.33448e-07	1.24066		1.53707
200rpm, Fiber diameter_5,000X_	1742	Image0002	1.15292e-06	2.48326e-08	1.098		1.15292
200rpm, Fiber diameter_5,000X_	1743	Image0002	2.3145e-06	4.13273e-07	2.24552		2.3145
200rpm, Fiber diameter_5,000X_	1744	Image0002	1.37844e-06	1.5185e-07	1.07944		1.37844
200rpm, Fiber diameter_5,000X_	1745	Image0002	5.3679e-07	1.4503e-08	0.844548		0.53679
200rpm, Fiber diameter_5,000X_	1746	Image0002	2.3063e-06	2.31259e-07	2.10231		2.3063
200rpm, Fiber diameter_5,000X_	1747	Image0002	2.16791e-06	3.31665e-08	0.485803		2.16791
200rpm, Fiber diameter_5,000X_	1748	Image0002	3.3353e-07	1.90148e-07	0.768978		0.33353
200rpm, Fiber diameter_5,000X_	1749	Image0002	1.61288e-06	3.21882e-07	3.06073		1.61288
200rpm, Fiber diameter_5,000X_	1750	Image0002	2.69529e-06	3.87247e-07	0.117502		2.69529
200rpm, Fiber diameter_5,000X_	1751	Image0002	9.15087e-07	1.73474e-07	1.79809		0.915087
200rpm, Fiber diameter_5,000X_	1753	Image0002	2.50719e-06	9.85206e-08	2.13372		2.50719
200rpm, Fiber diameter_5,000X_	1754	Image0002	2.40574e-06	6.78568e-08	2.45762		2.40574
200rpm, Fiber diameter_5,000X_	1755	Image0002	6.68044e-07	2.73864e-08	2.46021		0.668044
200rpm, Fiber diameter_5,000X_	1756	Image0002	1.10532e-06	1.14264e-08	1.19846		1.10532
200rpm, Fiber diameter_5,000X_	1757	Image0002	2.45503e-06	7.42318e-08	2.7506		2.45503
200rpm, Fiber diameter_5,000X_	1758	Image0002	1.53058e-06	2.19042e-07	2.35513		1.53058
200rpm, Fiber diameter_5,000X_	1759	Image0002	5.82816e-07	4.86001e-08	2.60655		0.582816
200rpm, Fiber diameter_5,000X_	1760	Image0002	1.4851e-06	2.41902e-07	0.907879		1.4851
200rpm, Fiber diameter_5,000X_	1761	Image0002	2.24219e-06	1.81112e-07	3.01298		2.24219
200rpm, Fiber diameter_5,000X_	1762	Image0002	1.64902e-06	5.55051e-08	3.03226		1.64902
200rpm, Fiber diameter_5,000X_	1763	Image0002	2.13761e-06	1.49567e-07	3.13004		2.13761
200rpm, Fiber diameter_5,000X_	1764	Image0002	2.01389e-06	4.85041e-07	0.957448		2.01389
200rpm, Fiber diameter_5,000X_	1765	Image0002	9.07066e-07	2.16129e-07	1.06043		0.907066
200rpm, Fiber diameter_5,000X_	1766	Image0002	2.19063e-06	1.69115e-08	0.518398		2.19063
200rpm, Fiber diameter_5,000X_	1767	Image0002	1.76033e-06	3.39949e-08	0.257896		1.76033
200rpm, Fiber diameter_5,000X_	1768	Image0002	2.14439e-06	1.84821e-07	2.41613		2.14439
200rpm, Fiber diameter_5,000X_	1769	Image0002	5.80161e-07	5.02055e-08	0.370887		0.580161
200rpm, Fiber diameter_5,000X_	1770	Image0002	1.18071e-06	1.4231e-07	0.157418		1.18071
200rpm, Fiber diameter_5,000X_	1771	Image0002	1.40176e-06	3.89635e-07	3.13497		1.40176
200rpm, Fiber diameter_5,000X_	1772	Image0002	2.14142e-06	4.90388e-08	2.35664		2.14142
200rpm, Fiber diameter_5,000X_	1773	Image0002	1.74732e-06	3.63491e-08	0.290687		1.74732
200rpm, Fiber diameter_5,000X_	1774	Image0002	1.34725e-06	2.29404e-07	1.19787		1.34725
200rpm, Fiber diameter_5,000X_	1775	Image0002	1.62331e-06	4.63723e-07	2.35172		1.62331
200rpm, Fiber diameter_5,000X_	1776	Image0002	9.59785e-07	7.89453e-08	2.43429		0.959785
200rpm, Fiber diameter_5,000X_	1777	Image0002	5.21767e-07	3.13796e-08	2.18104		0.521767
200rpm, Fiber diameter_5,000X_	1778	Image0002	1.77824e-06	3.30461e-07	0.583604		1.77824
200rpm, Fiber diameter_5,000X_	1779	Image0002	2.59092e-06	1.11457e-07	1.98982		2.59092
200rpm, Fiber diameter_5,000X_	1780	Image0002	1.10283e-06	3.10184e-08	2.27342		1.10283
200rpm, Fiber diameter_5,000X_	1781	Image0002	8.67586e-07	2.49165e-07	0.556917		0.867586
200rpm, Fiber diameter_5,000X_	1782	Image0002	1.08088e-06	5.3851e-08	2.25424		1.08088
200rpm, Fiber diameter_5,000X_	1783	Image0002	1.32551e-06	1.84674e-07	0.760831		1.32551
200rpm, Fiber diameter_5,000X_	1784	Image0002	7.37886e-07	1.14161e-07	0.330141		0.737886
200rpm, Fiber diameter_5,000X_	1785	Image0002	6.29548e-07	2.6447e-08	2.79454		0.629548
200rpm, Fiber diameter_5,000X_	1786	Image0002	9.96946e-07	3.43895e-08	2.4614		0.996946
200rpm, Fiber diameter_5,000X_	1787	Image0002	1.69532e-06	3.59972e-07	2.98362		1.69532
200rpm, Fiber diameter_5,000X_	1788	Image0002	2.36178e-06	4.1608e-08	2.15908		2.36178
200rpm, Fiber diameter_5,000X_	1789	Image0002	1.50686e-06	1.48165e-08	0.534466		1.50686
200rpm, Fiber diameter_5,000X_	1790	Image0002	1.01551e-06	3.09309e-07	2.41891		1.01551
200rpm, Fiber diameter_5,000X_	1791	Image0002	1.96927e-06	3.26235e-07	0.711133		1.96927
200rpm, Fiber diameter_5,000X_	1792	Image0002	1.00695e-06	1.40528e-07	0.322176		1.00695
200rpm, Fiber diameter_5,000X_	1793	Image0002	1.24739e-06	4.03276e-08	1.41826		1.24739
200rpm, Fiber diameter_5,000X_	1794	Image0002	1.57208e-06	9.40167e-08	2.99838		1.57208
200rpm, Fiber diameter_5,000X_	1795	Image0002	1.78227e-06	3.63374e-08	0.860116		1.78227
200rpm, Fiber diameter_5,000X_	1796	Image0002	2.49409e-06	6.31275e-08	2.25988		2.49409
200rpm, Fiber diameter_5,000X_	1797	Image0002	2.07503e-06	1.13973e-07	2.56588		2.07503
200rpm, Fiber diameter_5,000X_	1798	Image0002	8.55602e-07	2.41673e-07	0.457584		0.855602
200rpm, Fiber diameter_5,000X_	1799	Image0002	1.55731e-06	3.12309e-08	0.50255		1.55731
200rpm, Fiber diameter_5,000X_	1800	Image0002	1.54555e-06	4.93614e-08	0.530136		1.54555
200rpm, Fiber diameter_5,000X_	1801	Image0002	1.09012e-06	1.63879e-07	2.69095		1.09012
200rpm, Fiber diameter_5,000X_	1802	Image0002	1.23994e-06	4.68729e-07	1.78347		1.23994
200rpm, Fiber diameter_5,000X_	1803	Image0002	5.33738e-07	6.21979e-08	2.43801		0.533738
200rpm, Fiber diameter_5,000X_	1804	Image0002	1.21354e-06	4.87386e-08	3.03486		1.21354
200rpm, Fiber diameter_5,000X_	1805	Image0002	1.18405e-06	3.61774e-08	2.88907		1.18405
200rpm, Fiber diameter_5,000X_	1806	Image0002	8.21684e-07	1.94915e-07	0.684673		0.821684
200rpm, Fiber diameter_5,000X_	1807	Image0002	7.16161e-07	9.66988e-08	2.30947		0.716161
200rpm, Fiber diameter_5,000X_	1808	Image0002	2.08883e-06	6.17552e-08	2.4692		2.08883
200rpm, Fiber diameter_5,000X_	1809	Image0002	2.34351e-06	1.50781e-07	2.45216		2.34351
200rpm, Fiber diameter_5,000X_	1810	Image0002	1.50452e-06	1.26699e-07	0.382052		1.50452
200rpm, Fiber diameter_5,000X_	1811	Image0002	9.74911e-07	5.43755e-08	3.04004		0.974911
200rpm, Fiber diameter_5,000X_	1812	Image0002	1.73528e-06	2.25272e-08	2.23903		1.73528
200rpm, Fiber diameter_5,000X_	1813	Image0002	1.25294e-06	8.13852e-08	2.83893		1.25294
200rpm, Fiber diameter_5,000X_	1814	Image0002	1.62935e-06	2.65853e-08	2.1685		1.62935
200rpm, Fiber diameter_5,000X_	1815	Image0002	1.27613e-06	1.49384e-07	2.88231		1.27613
200rpm, Fiber diameter_5,000X_	1816	Image0002	9.93554e-07	1.98702e-07	0.648684		0.993554
200rpm, Fiber diameter_5,000X_	1817	Image0002	1.68184e-06	7.08799e-08	2.28992		1.68184
200rpm, Fiber diameter_5,000X_	1818	Image0002	1.9412e-06	5.66577e-08	2.3078		1.9412
200rpm, Fiber diameter_5,000X_	1819	Image0002	6.76635e-07	1.58421e-07	2.97137		0.676635
200rpm, Fiber diameter_5,000X_	1820	Image0002	2.44771e-06	4.43881e-07	2.41953		2.44771
200rpm, Fiber diameter_5,000X_	1821	Image0002	1.0708e-06	3.06554e-08	0.0103114		1.0708
200rpm, Fiber diameter_5,000X_	1822	Image0002	1.72273e-06	9.07667e-08	0.394737		1.72273
200rpm, Fiber diameter_5,000X_	1823	Image0002	1.14039e-06	6.51158e-08	2.4972		1.14039
200rpm, Fiber diameter_5,000X_	1824	Image0002	1.00682e-06	1.94741e-07	2.14629		1.00682
200rpm, Fiber diameter_5,000X_	1825	Image0002	2.40574e-06	6.78568e-08	2.45762		2.40574
200rpm, Fiber diameter_5,000X_	1826	Image0002	1.09299e-06	1.39299e-08	2.93136		1.09299
200rpm, Fiber diameter_5,000X_	1827	Image0002	6.39182e-07	2.47009e-08	2.36145		0.639182
200rpm, Fiber diameter_5,000X_	1828	Image0002	1.50444e-06	4.48893e-07	2.48121		1.50444
200rpm, Fiber diameter_5,000X_	1829	Image0002	1.4734e-06	3.85199e-08	0.3683		1.4734
200rpm, Fiber diameter_5,000X_	1830	Image0002	1.73153e-06	6.60951e-08	2.05046		1.73153
200rpm, Fiber diameter_5,000X_	1831	Image0002	2.41359e-06	3.5874e-07	2.72562		2.41359
200rpm, Fiber diameter_5,000X_	1832	Image0002	6.75997e-07	1.29327e-07	1.34547		0.675997
200rpm, Fiber diameter_5,000X_	1833	Image0002	2.0119e-06	2.68903e-07	2.06926		2.0119
200rpm, Fiber diameter_5,000X_	1834	Image0002	1.945e-06	6.49304e-07	0.814254		1.945
200rpm, Fiber diameter_5,000X_	1835	Image0002	1.63559e-06	7.35724e-08	2.78618		1.63559
200rpm, Fiber diameter_5,000X_	1836	Image0002	1.50278e-06	2.5857e-07	2.22718		1.50278
200rpm, Fiber diameter_5,000X_	1837	Image0002	7.90526e-07	9.78835e-08	0.246357		0.790526
200rpm, Fiber diameter_5,000X_	1838	Image0002	1.30041e-06	3.69178e-08	0.0143436		1.30041
200rpm, Fiber diameter_5,000X_	1839	Image0002	1.24739e-06	4.03276e-08	1.41826		1.24739
200rpm, Fiber diameter_5,000X_	1840	Image0002	2.31317e-06	9.78754e-07	0.113828		2.31317
200rpm, Fiber diameter_5,000X_	1841	Image0002	1.4639e-06	8.31316e-08	0.829335		1.4639
200rpm, Fiber diameter_5,000X_	1842	Image0002	2.16969e-06	3.48662e-08	0.502649		2.16969
200rpm, Fiber diameter_5,000X_	1843	Image0002	1.62935e-06	2.65853e-08	2.1685		1.62935
200rpm, Fiber diameter_5,000X_	1844	Image0002	8.52521e-07	3.04569e-07	0.511035		0.852521
200rpm, Fiber diameter_5,000X_	1845	Image0002	1.31641e-06	1.14422e-07	2.21178		1.31641
200rpm, Fiber diameter_5,000X_	1846	Image0002	2.13602e-06	7.13013e-08	3.11193		2.13602
200rpm, Fiber diameter_5,000X_	1847	Image0002	9.71238e-07	3.52317e-08	2.88771		0.971238
200rpm, Fiber diameter_5,000X_	1848	Image0002	1.98722e-06	5.66978e-07	3.0145		1.98722
200rpm, Fiber diameter_5,000X_	1849	Image0002	1.42412e-06	6.24372e-08	0.601614		1.42412
200rpm, Fiber diameter_5,000X_	1850	Image0002	1.59665e-06	8.48193e-08	2.58863		1.59665
200rpm, Fiber diameter_5,000X_	1851	Image0002	1.32483e-06	6.76106e-07	0.222639		1.32483
200rpm, Fiber diameter_5,000X_	1852	Image0002	2.02067e-06	4.66263e-07	2.23523		2.02067
200rpm, Fiber diameter_5,000X_	1853	Image0002	2.34913e-06	2.56837e-07	2.95517		2.34913
200rpm, Fiber diameter_5,000X_	1854	Image0002	1.22702e-06	8.73317e-08	2.91837		1.22702
200rpm, Fiber diameter_5,000X_	1855	Image0002	1.94956e-06	7.24709e-07	0.547863		1.94956
200rpm, Fiber diameter_5,000X_	1856	Image0002	1.37502e-06	1.16806e-07	3.12614		1.37502
200rpm, Fiber diameter_5,000X_	1857	Image0002	1.47401e-06	2.66208e-07	2.18085		1.47401
200rpm, Fiber diameter_5,000X_	1858	Image0002	1.98214e-06	7.25947e-08	2.43536		1.98214
200rpm, Fiber diameter_5,000X_	1859	Image0002	2.49126e-06	8.24479e-08	0.706657		2.49126
200rpm, Fiber diameter_5,000X_	1860	Image0002	1.7881e-06	5.21827e-07	0.114302		1.7881
200rpm, Fiber diameter_5,000X_	1861	Image0002	1.93457e-06	4.61747e-07	1.23974		1.93457
200rpm, Fiber diameter_5,000X_	1862	Image0002	1.08213e-06	8.81432e-08	0.87804		1.08213
200rpm, Fiber diameter_5,000X_	1863	Image0002	1.08409e-06	1.02469e-08	3.10643		1.08409
200rpm, Fiber diameter_5,000X_	1864	Image0002	1.59665e-06	8.48193e-08	2.58863		1.59665
200rpm, Fiber diameter_5,000X_	1865	Image0002	1.09174e-06	2.60878e-08	0.14688		1.09174
200rpm, Fiber diameter_5,000X_	1866	Image0002	5.83143e-07	3.01688e-08	0.276255		0.583143
200rpm, Fiber diameter_5,000X_	1867	Image0002	1.22488e-06	2.87262e-07	2.70757		1.22488
200rpm, Fiber diameter_5,000X_	1868	Image0002	1.55119e-06	4.11537e-08	1.81281		1.55119
200rpm, Fiber diameter_5,000X_	1869	Image0002	7.55135e-07	1.82424e-07	3.01048		0.755135
200rpm, Fiber diameter_5,000X_	1870	Image0002	1.51157e-06	2.78471e-08	2.30591		1.51157
200rpm, Fiber diameter_5,000X_	1871	Image0002	6.91419e-07	1.95264e-07	0.681565		0.691419
200rpm, Fiber diameter_5,000X_	1872	Image0002	2.34307e-06	2.8998e-07	2.27108		2.34307
200rpm, Fiber diameter_5,000X_	1873	Image0002	1.40379e-06	7.43794e-08	0.556754		1.40379
200rpm, Fiber diameter_5,000X_	1874	Image0002	7.96098e-07	3.87975e-07	0.42213		0.796098
200rpm, Fiber diameter_5,000X_	1875	Image0002	1.52689e-06	2.61139e-08	0.552139		1.52689
200rpm, Fiber diameter_5,000X_	1876	Image0002	5.11794e-07	6.35517e-08	0.956158		0.511794
200rpm, Fiber diameter_5,000X_	1877	Image0002	7.05145e-07	2.99271e-08	1.33191		0.705145
200rpm, Fiber diameter_5,000X_	1878	Image0002	1.60515e-06	4.73532e-08	2.25326		1.60515
200rpm, Fiber diameter_5,000X_	1879	Image0002	2.58665e-06	2.33925e-07	2.98965		2.58665
200rpm, Fiber diameter_5,000X_	1880	Image0002	8.56224e-07	3.12873e-08	3.0877		0.856224
200rpm, Fiber diameter_5,000X_	1881	Image0002	1.40382e-06	6.71314e-08	1.10241		1.40382
200rpm, Fiber diameter_5,000X_	1882	Image0002	8.68732e-07	9.24656e-08	2.87852		0.868732
200rpm, Fiber diameter_5,000X_	1883	Image0002	1.64516e-06	5.89115e-08	0.013383		1.64516
200rpm, Fiber diameter_5,000X_	1884	Image0002	1.05691e-06	1.16865e-07	0.847294		1.05691
200rpm, Fiber diameter_5,000X_	1885	Image0002	2.58408e-06	6.42632e-08	3.09275		2.58408
200rpm, Fiber diameter_5,000X_	1886	Image0002	1.33477e-06	2.03432e-08	2.24996		1.33477
200rpm, Fiber diameter_5,000X_	1887	Image0002	1.14867e-06	9.60639e-08	1.56846		1.14867
200rpm, Fiber diameter_5,000X_	1888	Image0002	1.92126e-06	2.07463e-07	1.14798		1.92126
200rpm, Fiber diameter_5,000X_	1889	Image0002	1.35233e-06	4.11646e-08	3.03731		1.35233
200rpm, Fiber diameter_5,000X_	1890	Image0002	1.39233e-06	4.34289e-08	0.505896		1.39233
200rpm, Fiber diameter_5,000X_	1891	Image0002	1.56486e-06	6.98222e-08	0.53857		1.56486
200rpm, Fiber diameter_5,000X_	1892	Image0002	1.67145e-06	2.96755e-08	2.16193		1.67145
200rpm, Fiber diameter_5,000X_	1893	Image0002	1.30041e-06	3.69178e-08	0.0143436		1.30041
200rpm, Fiber diameter_5,000X_	1894	Image0002	1.36527e-06	2.01765e-08	1.13479		1.36527
200rpm, Fiber diameter_5,000X_	1895	Image0002	1.47711e-06	5.73927e-08	0.0957779		1.47711
200rpm, Fiber diameter_5,000X_	1896	Image0002	1.39206e-06	4.64747e-08	2.21402		1.39206
200rpm, Fiber diameter_5,000X_	1897	Image0002	4.43594e-07	3.42418e-08	0.180764		0.443594
200rpm, Fiber diameter_5,000X_	1898	Image0002	2.29824e-06	1.23612e-07	1.54834		2.29824
200rpm, Fiber diameter_5,000X_	1899	Image0002	1.05691e-06	1.16865e-07	0.847294		1.05691
200rpm, Fiber diameter_5,000X_	1900	Image0002	1.41485e-06	6.18983e-08	0.53683		1.41485
200rpm, Fiber diameter_5,000X_	1901	Image0002	5.70992e-07	6.83572e-09	0.770268		0.570992
200rpm, Fiber diameter_5,000X_	1902	Image0002	1.48905e-06	2.32562e-07	2.87705		1.48905
200rpm, Fiber diameter_5,000X_	1903	Image0002	1.48748e-06	3.7124e-07	0.188279		1.48748
200rpm, Fiber diameter_5,000X_	1904	Image0002	1.93054e-06	2.81988e-07	1.00572		1.93054
200rpm, Fiber diameter_5,000X_	1905	Image0002	1.95959e-06	1.08528e-07	0.607942		1.95959
200rpm, Fiber diameter_5,000X_	1906	Image0002	1.62656e-06	3.35896e-08	2.26989		1.62656
200rpm, Fiber diameter_5,000X_	1907	Image0002	1.01557e-06	2.53789e-07	0.635149		1.01557
200rpm, Fiber diameter_5,000X_	1908	Image0002	1.41755e-06	4.75842e-08	2.85224		1.41755
200rpm, Fiber diameter_5,000X_	1909	Image0002	1.56578e-06	6.19328e-08	0.61894		1.56578
200rpm, Fiber diameter_5,000X_	1910	Image0002	1.18823e-06	1.59469e-07	2.5795		1.18823
200rpm, Fiber diameter_5,000X_	1911	Image0002	2.29075e-06	8.37121e-08	2.40447		2.29075
200rpm, Fiber diameter_5,000X_	1912	Image0002	1.42012e-06	2.75549e-07	2.57845		1.42012
200rpm, Fiber diameter_5,000X_	1913	Image0002	1.25446e-06	1.21565e-07	2.33418		1.25446
200rpm, Fiber diameter_5,000X_	1914	Image0002	6.42924e-07	2.45491e-07	0.830865		0.642924
200rpm, Fiber diameter_5,000X_	1915	Image0002	9.49542e-07	2.54012e-08	2.65517		0.949542
200rpm, Fiber diameter_5,000X_	1916	Image0002	1.1956e-06	9.96548e-08	0.657771		1.1956
200rpm, Fiber diameter_5,000X_	1917	Image0002	2.21857e-06	5.71611e-08	2.30648		2.21857
200rpm, Fiber diameter_5,000X_	1918	Image0002	2.20821e-06	3.81108e-08	2.32071		2.20821
200rpm, Fiber diameter_5,000X_	1919	Image0002	1.67654e-06	1.44541e-07	0.329293		1.67654
200rpm, Fiber diameter_5,000X_	1920	Image0002	1.10318e-06	2.88282e-08	2.8595		1.10318
200rpm, Fiber diameter_5,000X_	1921	Image0002	1.27761e-06	5.20936e-08	2.83275		1.27761
200rpm, Fiber diameter_5,000X_	1922	Image0002	1.58027e-06	4.63158e-08	3.06821		1.58027
200rpm, Fiber diameter_5,000X_	1923	Image0002	1.56578e-06	6.19328e-08	0.61894		1.56578
200rpm, Fiber diameter_5,000X_	1924	Image0002	5.40301e-07	1.38536e-07	2.76788		0.540301
200rpm, Fiber diameter_5,000X_	1925	Image0002	1.00652e-06	3.838e-08	2.86593		1.00652
200rpm, Fiber diameter_5,000X_	1926	Image0002	1.35206e-06	6.35238e-08	0.637557		1.35206
200rpm, Fiber diameter_5,000X_	1927	Image0002	9.93334e-07	2.59679e-08	2.33029		0.993334
200rpm, Fiber diameter_5,000X_	1928	Image0002	1.81355e-06	4.2123e-07	1.42276		1.81355
200rpm, Fiber diameter_5,000X_	1929	Image0002	1.69221e-06	3.22661e-07	2.33028		1.69221
200rpm, Fiber diameter_5,000X_	1930	Image0002	7.66554e-07	1.50472e-07	2.34389		0.766554
200rpm, Fiber diameter_5,000X_	1931	Image0002	2.1837e-06	3.73146e-08	2.72716		2.1837
200rpm, Fiber diameter_5,000X_	1932	Image0002	1.36527e-06	2.01765e-08	1.13479		1.36527
200rpm, Fiber diameter_5,000X_	1933	Image0002	2.35369e-06	2.44864e-07	3.02194		2.35369
200rpm, Fiber diameter_5,000X_	1934	Image0002	1.90025e-06	2.37486e-07	1.10712		1.90025
200rpm, Fiber diameter_5,000X_	1935	Image0002	1.5279e-06	2.18832e-08	2.8598		1.5279
200rpm, Fiber diameter_5,000X_	1936	Image0002	1.38828e-06	4.15863e-08	2.46273		1.38828
200rpm, Fiber diameter_5,000X_	1937	Image0002	1.00838e-06	1.81311e-07	1.642		1.00838
200rpm, Fiber diameter_5,000X_	1938	Image0002	1.65301e-06	6.34239e-08	0.528721		1.65301
200rpm, Fiber diameter_5,000X_	1939	Image0002	2.11409e-06	4.38508e-07	2.16646		2.11409
200rpm, Fiber diameter_5,000X_	1940	Image0002	1.7881e-06	5.21827e-07	0.114302		1.7881
200rpm, Fiber diameter_5,000X_	1941	Image0002	1.24122e-06	1.54217e-07	0.285988		1.24122
200rpm, Fiber diameter_5,000X_	1942	Image0002	1.19638e-06	2.96523e-08	3.02295		1.19638
200rpm, Fiber diameter_5,000X_	1943	Image0002	2.72889e-06	6.72974e-08	2.39694		2.72889
200rpm, Fiber diameter_5,000X_	1944	Image0002	6.70806e-07	1.3418e-07	2.79662		0.670806
200rpm, Fiber diameter_5,000X_	1945	Image0002	1.76541e-06	1.09983e-07	2.45538		1.76541
200rpm, Fiber diameter_5,000X_	1946	Image0002	1.37508e-06	2.46591e-08	0.124938		1.37508
200rpm, Fiber diameter_5,000X_	1947	Image0002	1.60697e-06	7.17358e-08	1.42864		1.60697
200rpm, Fiber diameter_5,000X_	1948	Image0002	1.13239e-06	5.48924e-08	2.41084		1.13239
200rpm, Fiber diameter_5,000X_	1949	Image0002	1.99494e-06	1.22426e-07	2.44127		1.99494
200rpm, Fiber diameter_5,000X_	1950	Image0002	4.89156e-07	4.21338e-08	0.801529		0.489156
200rpm, Fiber diameter_5,000X_	1951	Image0002	1.27705e-06	2.85683e-08	0.0473107		1.27705
200rpm, Fiber diameter_5,000X_	1952	Image0002	1.75028e-06	3.81091e-08	2.59593		1.75028
200rpm, Fiber diameter_5,000X_	1953	Image0002	1.61666e-06	4.62531e-07	2.07598		1.61666
200rpm, Fiber diameter_5,000X_	1954	Image0002	1.87939e-06	6.26938e-07	2.68412		1.87939
200rpm, Fiber diameter_5,000X_	1955	Image0002	1.35693e-06	3.33731e-08	1.12939		1.35693
200rpm, Fiber diameter_5,000X_	1956	Image0002	2.19467e-06	2.60225e-07	0.396742		2.19467
200rpm, Fiber diameter_5,000X_	1957	Image0002	1.1813e-06	7.19569e-08	2.55943		1.1813
200rpm, Fiber diameter_5,000X_	1958	Image0002	2.04413e-06	2.48424e-07	2.3199		2.04413
200rpm, Fiber diameter_5,000X_	1959	Image0002	1.21985e-06	3.49945e-07	0.129771		1.21985
200rpm, Fiber diameter_5,000X_	1960	Image0002	1.25808e-06	2.75416e-08	1.06577		1.25808
200rpm, Fiber diameter_5,000X_	1961	Image0002	1.26149e-06	3.87792e-07	2.45877		1.26149
200rpm, Fiber diameter_5,000X_	1962	Image0002	1.68557e-06	9.25114e-08	2.16994		1.68557
200rpm, Fiber diameter_5,000X_	1963	Image0002	2.19596e-06	5.1543e-08	0.0916793		2.19596
200rpm, Fiber diameter_5,000X_	1964	Image0002	1.1289e-06	2.54049e-07	2.47303		1.1289
200rpm, Fiber diameter_5,000X_	1965	Image0002	2.01128e-06	4.72321e-07	2.36121		2.01128
200rpm, Fiber diameter_5,000X_	1966	Image0002	1.10267e-06	3.777e-08	2.20348		1.10267
200rpm, Fiber diameter_5,000X_	1967	Image0002	8.70009e-07	1.73142e-07	2.21418		0.870009
200rpm, Fiber diameter_5,000X_	1968	Image0002	1.10871e-06	1.63644e-07	0.170547		1.10871
200rpm, Fiber diameter_5,000X_	1969	Image0002	9.32432e-07	3.02761e-07	0.910536		0.932432
200rpm, Fiber diameter_5,000X_	1970	Image0002	1.96713e-06	7.30271e-08	2.39434		1.96713
200rpm, Fiber diameter_5,000X_	1971	Image0002	2.3786e-06	4.52699e-07	3.08268		2.3786
200rpm, Fiber diameter_5,000X_	1972	Image0002	7.07904e-07	2.08609e-08	2.42567		0.707904
200rpm, Fiber diameter_5,000X_	1973	Image0002	1.38316e-06	1.95792e-07	0.0664293		1.38316
200rpm, Fiber diameter_5,000X_	1974	Image0002	1.29617e-06	2.716e-08	0.339891		1.29617
200rpm, Fiber diameter_5,000X_	1975	Image0002	1.55601e-06	1.10171e-07	2.37507		1.55601
200rpm, Fiber diameter_5,000X_	1976	Image0002	1.851e-06	2.33477e-07	1.99693		1.851
200rpm, Fiber diameter_5,000X_	1977	Image0002	1.60152e-06	4.09401e-08	2.28083		1.60152
200rpm, Fiber diameter_5,000X_	1978	Image0002	2.4575e-06	5.78074e-07	0.118104		2.4575
200rpm, Fiber diameter_5,000X_	1979	Image0002	1.45246e-06	4.89425e-08	1.21064		1.45246
200rpm, Fiber diameter_5,000X_	1980	Image0002	2.13267e-06	3.71055e-08	2.30031		2.13267
200rpm, Fiber diameter_5,000X_	1982	Image0002	8.95773e-07	1.99761e-07	0.464478		0.895773
200rpm, Fiber diameter_5,000X_	1983	Image0002	1.24688e-06	3.9264e-08	2.99064		1.24688
200rpm, Fiber diameter_5,000X_	1984	Image0002	6.76635e-07	1.58421e-07	2.97137		0.676635
200rpm, Fiber diameter_5,000X_	1985	Image0002	1.54046e-06	2.77227e-07	0.900433		1.54046
200rpm, Fiber diameter_5,000X_	1986	Image0002	1.54555e-06	4.93614e-08	0.530136		1.54555
200rpm, Fiber diameter_5,000X_	1987	Image0002	5.00709e-07	1.61632e-07	1.33334		0.500709
200rpm, Fiber diameter_5,000X_	1988	Image0002	1.54316e-06	3.32533e-08	0.761192		1.54316
200rpm, Fiber diameter_5,000X_	1989	Image0002	1.62724e-06	6.17545e-08	0.430438		1.62724
200rpm, Fiber diameter_5,000X_	1990	Image0002	1.26903e-06	1.47693e-07	2.80528		1.26903
200rpm, Fiber diameter_5,000X_	1991	Image0002	1.0708e-06	3.06554e-08	0.0103114		1.0708
200rpm, Fiber diameter_5,000X_	1992	Image0002	1.42643e-06	1.15987e-07	2.54552		1.42643
200rpm, Fiber diameter_5,000X_	1993	Image0002	1.11714e-06	4.59488e-08	2.64572		1.11714
200rpm, Fiber diameter_5,000X_	1994	Image0002	1.12812e-06	2.95337e-08	0.959492		1.12812
200rpm, Fiber diameter_5,000X_	1995	Image0002	1.99195e-06	2.20983e-07	3.12626		1.99195
200rpm, Fiber diameter_5,000X_	1996	Image0002	1.33005e-06	3.36305e-08	1.04461		1.33005
200rpm, Fiber diameter_5,000X_	1997	Image0002	1.15888e-06	6.52861e-08	1.97782		1.15888
200rpm, Fiber diameter_5,000X_	1998	Image0002	1.60975e-06	8.3911e-08	3.05652		1.60975
200rpm, Fiber diameter_5,000X_	1999	Image0002	1.55287e-06	3.20537e-08	2.86262		1.55287
200rpm, Fiber diameter_5,000X_	2000	Image0002	6.56227e-07	1.02078e-07	0.299		0.656227
200rpm, Fiber diameter_5,000X_	2001	Image0002	6.58558e-07	1.48337e-07	0.564204		0.658558
200rpm, Fiber diameter_5,000X_	2002	Image0002	1.78704e-06	3.29866e-07	2.89735		1.78704
200rpm, Fiber diameter_5,000X_	2003	Image0002	1.35233e-06	4.11646e-08	3.03731		1.35233
200rpm, Fiber diameter_5,000X_	2004	Image0002	1.05691e-06	1.16865e-07	0.847294		1.05691
200rpm, Fiber diameter_5,000X_	2005	Image0002	1.72228e-06	4.72894e-07	0.43702		1.72228
200rpm, Fiber diameter_5,000X_	2006	Image0002	1.48661e-06	4.14462e-08	3.1157		1.48661
200rpm, Fiber diameter_5,000X_	2007	Image0002	1.22823e-06	2.74081e-08	2.04966		1.22823
200rpm, Fiber diameter_5,000X_	2008	Image0002	1.2453e-06	3.67541e-07	2.43847		1.2453
200rpm, Fiber diameter_5,000X_	2009	Image0002	1.30411e-06	3.93731e-08	2.25268		1.30411
200rpm, Fiber diameter_5,000X_	2010	Image0002	1.99593e-06	4.9651e-07	2.66372		1.99593
200rpm, Fiber diameter_5,000X_	2011	Image0002	1.63154e-06	1.75385e-07	2.77219		1.63154
200rpm, Fiber diameter_5,000X_	2012	Image0002	7.62687e-07	2.17861e-07	2.58477		0.762687
200rpm, Fiber diameter_5,000X_	2013	Image0002	1.60342e-06	8.71315e-08	2.28428		1.60342
200rpm, Fiber diameter_5,000X_	2014	Image0002	1.51599e-06	2.12649e-07	0.871274		1.51599
200rpm, Fiber diameter_5,000X_	2015	Image0002	7.96098e-07	3.87975e-07	0.42213		0.796098
200rpm, Fiber diameter_5,000X_	2016	Image0002	1.02335e-06	3.20175e-08	3.13888		1.02335
200rpm, Fiber diameter_5,000X_	2017	Image0002	1.62724e-06	6.17545e-08	0.430438		1.62724
200rpm, Fiber diameter_5,000X_	2018	Image0002	1.38555e-06	3.96823e-08	2.256		1.38555
200rpm, Fiber diameter_5,000X_	2019	Image0002	1.25138e-06	1.25386e-07	2.79657		1.25138
200rpm, Fiber diameter_5,000X_	2020	Image0002	2.20927e-06	3.69602e-07	2.26045		2.20927
200rpm, Fiber diameter_5,000X_	2021	Image0002	1.51079e-06	3.37722e-08	0.327802		1.51079
200rpm, Fiber diameter_5,000X_	2022	Image0002	5.82816e-07	4.86001e-08	2.60655		0.582816
200rpm, Fiber diameter_5,000X_	2023	Image0002	1.39449e-06	7.63495e-08	0.439956		1.39449
200rpm, Fiber diameter_5,000X_	2024	Image0002	1.75992e-06	5.76057e-08	2.46032		1.75992
200rpm, Fiber diameter_5,000X_	2025	Image0002	1.28078e-06	5.27269e-08	2.3994		1.28078
200rpm, Fiber diameter_5,000X_	2026	Image0002	1.01507e-06	8.41944e-07	0.619087		1.01507
200rpm, Fiber diameter_5,000X_	2027	Image0002	1.21128e-06	2.93266e-08	2.53395		1.21128
200rpm, Fiber diameter_5,000X_	2028	Image0002	1.9665e-06	6.37201e-08	2.47268		1.9665
200rpm, Fiber diameter_5,000X_	2029	Image0002	1.54555e-06	4.93614e-08	0.530136		1.54555
200rpm, Fiber diameter_5,000X_	2030	Image0002	1.6388e-06	5.30199e-08	2.57299		1.6388
200rpm, Fiber diameter_5,000X_	2031	Image0002	6.15164e-07	1.17878e-07	0.0862856		0.615164
200rpm, Fiber diameter_5,000X_	2032	Image0002	1.15624e-06	1.30087e-07	2.52347		1.15624
200rpm, Fiber diameter_5,000X_	2033	Image0002	2.1229e-06	6.99198e-08	0.253052		2.1229
200rpm, Fiber diameter_5,000X_	2034	Image0002	2.51642e-06	5.13115e-07	0.104241		2.51642
200rpm, Fiber diameter_5,000X_	2035	Image0002	1.01854e-06	4.18449e-08	2.23114		1.01854
200rpm, Fiber diameter_5,000X_	2036	Image0002	7.83761e-07	8.77615e-08	0.696054		0.783761
200rpm, Fiber diameter_5,000X_	2037	Image0002	1.52689e-06	2.61139e-08	0.552139		1.52689
200rpm, Fiber diameter_5,000X_	2038	Image0002	1.52077e-06	2.584e-08	2.27839		1.52077
200rpm, Fiber diameter_5,000X_	2039	Image0002	1.41708e-06	2.97526e-08	2.402		1.41708
200rpm, Fiber diameter_5,000X_	2040	Image0002	1.08599e-06	3.99866e-08	2.44778		1.08599
200rpm, Fiber diameter_5,000X_	2041	Image0002	1.78317e-06	5.77064e-07	0.929237		1.78317
200rpm, Fiber diameter_5,000X_	2042	Image0002	1.13098e-06	1.27184e-07	2.54787		1.13098
200rpm, Fiber diameter_5,000X_	2043	Image0002	1.33382e-06	2.13972e-08	2.90287		1.33382
200rpm, Fiber diameter_5,000X_	2044	Image0002	1.58522e-06	9.79465e-08	0.0415763		1.58522
200rpm, Fiber diameter_5,000X_	2045	Image0002	1.11877e-06	5.18845e-08	2.25444		1.11877
200rpm, Fiber diameter_5,000X_	2046	Image0002	1.51031e-06	2.03802e-07	0.260467		1.51031
200rpm, Fiber diameter_5,000X_	2047	Image0002	1.25589e-06	3.33121e-07	0.285741		1.25589
[truncated: 668 more rows]

## Sheet: 1,100 rpm-edge
ProjectName	ID	ImageName	DiameterAverage	DiameterSD	Orientation		Fiber diameter (um)
1,100rpm, Fiber diameter_5,000X_	1	Image0004	2.60304e-06	5.49755e-07	0.931828		2.60304
1,100rpm, Fiber diameter_5,000X_	2	Image0004	2.30066e-06	2.92763e-07	0.495435		2.30066
1,100rpm, Fiber diameter_5,000X_	3	Image0004	1.79501e-06	1.54747e-07	1.94526		1.79501
1,100rpm, Fiber diameter_5,000X_	4	Image0004	7.14378e-07	1.3543e-08	1.63629		0.714378
1,100rpm, Fiber diameter_5,000X_	5	Image0004	2.00001e-06	1.26757e-07	2.84413		2.00001
1,100rpm, Fiber diameter_5,000X_	6	Image0004	1.41203e-06	5.42142e-08	0.304831		1.41203
1,100rpm, Fiber diameter_5,000X_	7	Image0004	1.30628e-06	2.96921e-07	0.787905		1.30628
1,100rpm, Fiber diameter_5,000X_	8	Image0004	2.44613e-06	8.67571e-08	0.782087		2.44613
1,100rpm, Fiber diameter_5,000X_	9	Image0004	1.61007e-06	2.07897e-07	1.33751		1.61007
1,100rpm, Fiber diameter_5,000X_	10	Image0004	1.99541e-06	7.97689e-08	0.946525		1.99541
1,100rpm, Fiber diameter_5,000X_	11	Image0004	1.52109e-06	5.18953e-07	0.0163993		1.52109
1,100rpm, Fiber diameter_5,000X_	12	Image0004	1.53407e-06	4.97107e-08	1.09549		1.53407
1,100rpm, Fiber diameter_5,000X_	13	Image0004	1.85888e-06	1.08287e-07	2.14434		1.85888
1,100rpm, Fiber diameter_5,000X_	14	Image0004	8.18114e-07	3.8005e-08	1.3339		0.818114
1,100rpm, Fiber diameter_5,000X_	15	Image0004	1.32068e-06	2.61763e-07	2.19539		1.32068
1,100rpm, Fiber diameter_5,000X_	16	Image0004	2.26719e-06	6.33978e-07	2.82946		2.26719
1,100rpm, Fiber diameter_5,000X_	17	Image0004	2.50386e-06	9.03888e-07	3.04959		2.50386
1,100rpm, Fiber diameter_5,000X_	18	Image0004	1.54113e-06	3.6223e-07	0.230263		1.54113
1,100rpm, Fiber diameter_5,000X_	19	Image0004	4.16924e-07	1.87083e-07	2.31606		0.416924
1,100rpm, Fiber diameter_5,000X_	20	Image0004	1.65533e-06	1.62317e-07	1.15914		1.65533
1,100rpm, Fiber diameter_5,000X_	21	Image0004	5.38102e-07	4.82133e-08	0.784534		0.538102
1,100rpm, Fiber diameter_5,000X_	22	Image0004	1.63058e-06	4.67157e-08	2.15963		1.63058
1,100rpm, Fiber diameter_5,000X_	23	Image0004	7.90989e-07	1.14248e-07	2.62998		0.790989
1,100rpm, Fiber diameter_5,000X_	24	Image0004	1.35651e-06	4.03437e-07	1.90479		1.35651
1,100rpm, Fiber diameter_5,000X_	25	Image0004	1.77241e-06	5.13604e-07	2.6066		1.77241
1,100rpm, Fiber diameter_5,000X_	26	Image0004	3.16374e-07	9.65668e-08	0.495725		0.316374
1,100rpm, Fiber diameter_5,000X_	28	Image0004	2.11049e-06	3.5749e-07	2.76928		2.11049
1,100rpm, Fiber diameter_5,000X_	30	Image0004	2.04567e-06	6.68669e-08	1.09653		2.04567
1,100rpm, Fiber diameter_5,000X_	31	Image0004	1.57408e-06	4.89322e-07	2.03487		1.57408
1,100rpm, Fiber diameter_5,000X_	32	Image0004	5.03442e-07	5.34044e-08	1.29273		0.503442
1,100rpm, Fiber diameter_5,000X_	33	Image0004	1.08049e-06	2.73275e-08	2.52768		1.08049
1,100rpm, Fiber diameter_5,000X_	34	Image0004	1.53937e-06	1.26701e-07	3.13804		1.53937
1,100rpm, Fiber diameter_5,000X_	35	Image0004	1.03173e-06	2.68282e-08	2.80541		1.03173
1,100rpm, Fiber diameter_5,000X_	36	Image0004	1.54557e-06	7.05807e-08	2.60413		1.54557
1,100rpm, Fiber diameter_5,000X_	37	Image0004	1.50346e-06	2.07682e-07	2.22689		1.50346
1,100rpm, Fiber diameter_5,000X_	38	Image0004	1.28101e-06	4.70258e-08	0.450667		1.28101
1,100rpm, Fiber diameter_5,000X_	39	Image0004	2.10805e-06	3.13597e-07	0.374043		2.10805
1,100rpm, Fiber diameter_5,000X_	40	Image0004	1.70534e-06	1.14811e-07	0.76984		1.70534
1,100rpm, Fiber diameter_5,000X_	41	Image0004	2.37923e-06	1.04947e-07	0.874202		2.37923
1,100rpm, Fiber diameter_5,000X_	42	Image0004	1.60048e-06	5.7083e-07	0.663222		1.60048
1,100rpm, Fiber diameter_5,000X_	43	Image0004	1.0761e-06	9.39075e-08	2.81756		1.0761
1,100rpm, Fiber diameter_5,000X_	44	Image0004	7.26999e-07	1.81771e-07	2.51662		0.726999
1,100rpm, Fiber diameter_5,000X_	45	Image0004	2.38314e-06	2.23772e-07	0.815323		2.38314
1,100rpm, Fiber diameter_5,000X_	46	Image0004	1.89159e-06	8.77194e-08	0.41936		1.89159
1,100rpm, Fiber diameter_5,000X_	47	Image0004	1.99427e-06	3.7866e-08	2.91901		1.99427
1,100rpm, Fiber diameter_5,000X_	48	Image0004	2.51571e-06	3.51494e-07	0.0434886		2.51571
1,100rpm, Fiber diameter_5,000X_	49	Image0004	1.67852e-06	5.87563e-08	2.84527		1.67852
1,100rpm, Fiber diameter_5,000X_	50	Image0004	1.49191e-06	5.72152e-07	0.605135		1.49191
1,100rpm, Fiber diameter_5,000X_	51	Image0004	1.7531e-06	6.69593e-08	2.06845		1.7531
1,100rpm, Fiber diameter_5,000X_	52	Image0004	6.20275e-07	2.65119e-08	1.1422		0.620275
1,100rpm, Fiber diameter_5,000X_	53	Image0004	1.7066e-06	8.27552e-08	2.18576		1.7066
1,100rpm, Fiber diameter_5,000X_	54	Image0004	1.20785e-06	5.17653e-08	2.77949		1.20785
1,100rpm, Fiber diameter_5,000X_	55	Image0004	1.67258e-06	1.27825e-07	0.0645247		1.67258
1,100rpm, Fiber diameter_5,000X_	56	Image0004	1.24241e-06	3.4696e-07	2.57958		1.24241
1,100rpm, Fiber diameter_5,000X_	57	Image0004	1.05573e-06	2.76582e-07	1.48752		1.05573
1,100rpm, Fiber diameter_5,000X_	58	Image0004	1.30228e-06	3.00585e-07	2.3766		1.30228
1,100rpm, Fiber diameter_5,000X_	59	Image0004	1.43953e-06	2.86471e-08	2.2773		1.43953
1,100rpm, Fiber diameter_5,000X_	60	Image0004	2.12585e-06	4.17827e-07	2.94921		2.12585
1,100rpm, Fiber diameter_5,000X_	61	Image0004	2.42926e-06	1.56654e-07	2.33273		2.42926
1,100rpm, Fiber diameter_5,000X_	63	Image0004	2.25046e-06	2.77163e-07	2.78031		2.25046
1,100rpm, Fiber diameter_5,000X_	64	Image0004	9.5235e-07	4.60358e-08	2.72459		0.95235
1,100rpm, Fiber diameter_5,000X_	65	Image0004	1.03555e-06	9.01865e-08	2.44353		1.03555
1,100rpm, Fiber diameter_5,000X_	66	Image0004	7.12596e-07	3.72062e-08	1.15232		0.712596
1,100rpm, Fiber diameter_5,000X_	67	Image0004	6.92769e-07	1.60345e-07	0.912423		0.692769
1,100rpm, Fiber diameter_5,000X_	68	Image0004	1.40648e-06	1.77745e-07	1.36066		1.40648
1,100rpm, Fiber diameter_5,000X_	69	Image0004	8.94095e-07	3.43236e-07	1.73669		0.894095
1,100rpm, Fiber diameter_5,000X_	70	Image0004	1.44613e-06	1.03126e-07	2.1517		1.44613
1,100rpm, Fiber diameter_5,000X_	71	Image0004	6.20275e-07	2.65119e-08	1.1422		0.620275
1,100rpm, Fiber diameter_5,000X_	72	Image0004	7.30372e-07	7.82774e-08	2.41651		0.730372
1,100rpm, Fiber diameter_5,000X_	73	Image0004	1.02721e-06	2.36359e-08	1.45082		1.02721
1,100rpm, Fiber diameter_5,000X_	74	Image0004	7.50629e-07	4.3321e-09	1.6554		0.750629
1,100rpm, Fiber diameter_5,000X_	76	Image0004	2.16678e-06	2.60854e-07	2.06072		2.16678
1,100rpm, Fiber diameter_5,000X_	77	Image0004	2.0747e-06	8.63166e-08	1.36013		2.0747
1,100rpm, Fiber diameter_5,000X_	78	Image0004	8.81679e-07	2.47889e-07	2.41669		0.881679
1,100rpm, Fiber diameter_5,000X_	79	Image0004	1.10389e-06	3.57122e-07	2.05813		1.10389
1,100rpm, Fiber diameter_5,000X_	80	Image0004	2.13076e-06	3.77335e-07	1.78473		2.13076
1,100rpm, Fiber diameter_5,000X_	81	Image0004	1.64083e-06	1.57828e-07	2.1823		1.64083
1,100rpm, Fiber diameter_5,000X_	82	Image0004	7.94567e-07	1.50322e-07	2.32375		0.794567
1,100rpm, Fiber diameter_5,000X_	84	Image0004	1.08737e-06	1.27319e-07	1.45895		1.08737
1,100rpm, Fiber diameter_5,000X_	85	Image0004	5.0145e-07	1.10024e-08	0.346436		0.50145
1,100rpm, Fiber diameter_5,000X_	86	Image0004	7.60314e-07	1.62633e-07	2.93128		0.760314
1,100rpm, Fiber diameter_5,000X_	90	Image0004	1.11894e-06	2.80687e-07	2.34255		1.11894
1,100rpm, Fiber diameter_5,000X_	91	Image0004	8.11134e-07	1.86394e-07	2.76452		0.811134
1,100rpm, Fiber diameter_5,000X_	92	Image0004	1.04905e-06	3.29984e-07	2.38362		1.04905
1,100rpm, Fiber diameter_5,000X_	93	Image0004	2.36692e-06	1.29838e-07	2.33089		2.36692
1,100rpm, Fiber diameter_5,000X_	94	Image0004	1.86087e-06	2.05343e-07	1.99001		1.86087
1,100rpm, Fiber diameter_5,000X_	95	Image0004	7.30411e-07	1.28973e-07	1.05883		0.730411
1,100rpm, Fiber diameter_5,000X_	96	Image0004	7.53959e-07	1.46745e-07	2.59541		0.753959
1,100rpm, Fiber diameter_5,000X_	97	Image0004	1.80814e-06	4.65525e-07	2.33268		1.80814
1,100rpm, Fiber diameter_5,000X_	99	Image0004	1.03726e-06	2.68534e-07	0.84887		1.03726
1,100rpm, Fiber diameter_5,000X_	100	Image0004	9.19905e-07	1.81724e-07	2.30898		0.919905
1,100rpm, Fiber diameter_5,000X_	101	Image0004	1.18602e-06	3.66975e-08	2.14456		1.18602
1,100rpm, Fiber diameter_5,000X_	102	Image0004	9.94706e-07	3.24421e-07	2.74837		0.994706
1,100rpm, Fiber diameter_5,000X_	103	Image0004	1.88421e-06	1.08122e-07	0.918828		1.88421
1,100rpm, Fiber diameter_5,000X_	104	Image0004	1.08027e-06	4.20381e-07	2.71305		1.08027
1,100rpm, Fiber diameter_5,000X_	106	Image0004	1.92483e-06	1.69918e-07	0.88277		1.92483
1,100rpm, Fiber diameter_5,000X_	107	Image0004	6.89607e-07	1.7645e-07	1.55086		0.689607
1,100rpm, Fiber diameter_5,000X_	108	Image0004	1.02055e-06	3.20971e-07	2.2759		1.02055
1,100rpm, Fiber diameter_5,000X_	109	Image0004	1.13113e-06	2.98707e-08	2.88539		1.13113
1,100rpm, Fiber diameter_5,000X_	110	Image0004	8.58483e-07	1.21183e-07	0.249149		0.858483
1,100rpm, Fiber diameter_5,000X_	111	Image0004	1.21656e-06	6.71811e-08	2.84309		1.21656
1,100rpm, Fiber diameter_5,000X_	112	Image0004	1.631e-06	7.29487e-08	2.1996		1.631
1,100rpm, Fiber diameter_5,000X_	113	Image0004	1.68087e-06	3.0814e-07	2.10481		1.68087
1,100rpm, Fiber diameter_5,000X_	114	Image0004	1.20621e-06	1.03662e-07	0.730712		1.20621
1,100rpm, Fiber diameter_5,000X_	116	Image0004	1.08444e-06	1.9582e-07	1.22828		1.08444
1,100rpm, Fiber diameter_5,000X_	117	Image0004	8.00746e-07	1.1991e-07	2.21618		0.800746
1,100rpm, Fiber diameter_5,000X_	119	Image0004	1.75818e-06	3.52855e-08	3.12514		1.75818
1,100rpm, Fiber diameter_5,000X_	120	Image0004	1.31344e-06	1.19273e-07	2.19067		1.31344
1,100rpm, Fiber diameter_5,000X_	121	Image0004	6.74345e-07	8.66329e-08	1.01468		0.674345
1,100rpm, Fiber diameter_5,000X_	122	Image0004	1.97606e-06	5.01997e-08	1.01932		1.97606
1,100rpm, Fiber diameter_5,000X_	123	Image0004	2.01688e-06	7.06038e-08	0.141896		2.01688
1,100rpm, Fiber diameter_5,000X_	124	Image0004	1.66438e-06	3.63757e-08	3.06025		1.66438
1,100rpm, Fiber diameter_5,000X_	125	Image0004	1.86203e-06	1.03166e-07	2.09386		1.86203
1,100rpm, Fiber diameter_5,000X_	126	Image0004	2.25479e-06	1.37359e-07	2.35215		2.25479
1,100rpm, Fiber diameter_5,000X_	127	Image0004	7.82834e-07	1.02097e-07	1.38124		0.782834
1,100rpm, Fiber diameter_5,000X_	128	Image0004	2.21452e-06	2.61669e-07	1.47086		2.21452
1,100rpm, Fiber diameter_5,000X_	129	Image0004	1.2505e-06	2.3352e-07	2.48004		1.2505
1,100rpm, Fiber diameter_5,000X_	130	Image0004	1.50007e-06	4.68096e-08	2.75943		1.50007
1,100rpm, Fiber diameter_5,000X_	131	Image0004	1.01516e-06	5.03704e-07	2.27016		1.01516
1,100rpm, Fiber diameter_5,000X_	132	Image0004	2.5304e-06	5.35211e-08	0.253742		2.5304
1,100rpm, Fiber diameter_5,000X_	133	Image0004	5.9404e-07	3.22711e-08	1.22059		0.59404
1,100rpm, Fiber diameter_5,000X_	134	Image0004	1.81938e-06	6.62454e-07	2.87448		1.81938
1,100rpm, Fiber diameter_5,000X_	135	Image0004	7.81876e-07	7.82658e-08	0.873068		0.781876
1,100rpm, Fiber diameter_5,000X_	136	Image0004	1.51706e-06	3.45114e-07	2.87131		1.51706
1,100rpm, Fiber diameter_5,000X_	137	Image0004	1.74929e-06	2.86871e-07	2.23193		1.74929
1,100rpm, Fiber diameter_5,000X_	138	Image0004	7.81849e-07	3.43465e-08	1.31517		0.781849
1,100rpm, Fiber diameter_5,000X_	139	Image0004	2.07404e-06	5.05701e-08	1.36173		2.07404
1,100rpm, Fiber diameter_5,000X_	140	Image0004	1.38455e-06	4.10996e-07	1.78283		1.38455
1,100rpm, Fiber diameter_5,000X_	141	Image0004	2.48605e-06	5.59271e-08	0.105677		2.48605
1,100rpm, Fiber diameter_5,000X_	142	Image0004	1.16425e-06	3.43376e-07	0.208805		1.16425
1,100rpm, Fiber diameter_5,000X_	143	Image0004	1.44635e-06	2.56259e-07	1.89566		1.44635
1,100rpm, Fiber diameter_5,000X_	144	Image0004	1.09373e-06	2.98816e-08	2.47575		1.09373
1,100rpm, Fiber diameter_5,000X_	145	Image0004	2.33797e-06	9.05759e-08	0.390753		2.33797
1,100rpm, Fiber diameter_5,000X_	147	Image0004	1.07707e-06	1.30861e-07	2.82743		1.07707
1,100rpm, Fiber diameter_5,000X_	148	Image0004	1.65578e-06	6.01914e-08	2.54228		1.65578
1,100rpm, Fiber diameter_5,000X_	149	Image0004	1.10724e-06	2.1033e-07	2.3033		1.10724
1,100rpm, Fiber diameter_5,000X_	150	Image0004	1.56728e-06	2.48648e-08	0.134385		1.56728
1,100rpm, Fiber diameter_5,000X_	151	Image0004	1.65529e-06	2.12604e-08	0.0577001		1.65529
1,100rpm, Fiber diameter_5,000X_	153	Image0004	1.58821e-06	1.23076e-07	2.52931		1.58821
1,100rpm, Fiber diameter_5,000X_	154	Image0004	9.74236e-07	2.57832e-07	2.45985		0.974236
1,100rpm, Fiber diameter_5,000X_	155	Image0004	1.10122e-06	1.66698e-07	2.8364		1.10122
1,100rpm, Fiber diameter_5,000X_	157	Image0004	2.29314e-06	2.70153e-07	0.17028		2.29314
1,100rpm, Fiber diameter_5,000X_	158	Image0004	1.49077e-06	2.08569e-07	0.255313		1.49077
1,100rpm, Fiber diameter_5,000X_	159	Image0004	1.84046e-06	4.47119e-08	0.416322		1.84046
1,100rpm, Fiber diameter_5,000X_	160	Image0004	2.2717e-06	2.47238e-07	0.88275		2.2717
1,100rpm, Fiber diameter_5,000X_	161	Image0004	1.56109e-06	1.02909e-07	3.10365		1.56109
1,100rpm, Fiber diameter_5,000X_	162	Image0004	7.46144e-07	2.71898e-08	1.54517		0.746144
1,100rpm, Fiber diameter_5,000X_	163	Image0004	1.44114e-06	2.58233e-08	0.271702		1.44114
1,100rpm, Fiber diameter_5,000X_	164	Image0004	1.89075e-06	1.131e-07	2.94787		1.89075
1,100rpm, Fiber diameter_5,000X_	165	Image0004	5.97752e-07	8.89802e-08	0.348431		0.597752
1,100rpm, Fiber diameter_5,000X_	166	Image0004	7.65787e-07	1.75934e-07	2.37635		0.765787
1,100rpm, Fiber diameter_5,000X_	167	Image0004	1.2115e-06	9.30561e-08	2.36121		1.2115
1,100rpm, Fiber diameter_5,000X_	168	Image0004	5.93387e-07	2.28459e-08	1.15357		0.593387
1,100rpm, Fiber diameter_5,000X_	169	Image0004	7.12898e-07	6.08795e-08	1.10299		0.712898
1,100rpm, Fiber diameter_5,000X_	170	Image0004	1.22911e-06	1.49129e-07	2.89579		1.22911
1,100rpm, Fiber diameter_5,000X_	171	Image0004	7.57298e-07	6.07919e-08	2.19878		0.757298
1,100rpm, Fiber diameter_5,000X_	172	Image0004	6.78217e-07	1.36326e-07	2.46283		0.678217
1,100rpm, Fiber diameter_5,000X_	173	Image0004	2.1232e-06	5.38672e-08	1.16753		2.1232
1,100rpm, Fiber diameter_5,000X_	174	Image0004	2.21853e-06	1.09251e-07	0.361773		2.21853
1,100rpm, Fiber diameter_5,000X_	175	Image0004	1.01685e-06	2.63755e-07	2.07709		1.01685
1,100rpm, Fiber diameter_5,000X_	176	Image0004	1.98947e-06	1.00649e-07	2.7149		1.98947
1,100rpm, Fiber diameter_5,000X_	177	Image0004	1.60153e-06	4.02064e-08	0.789623		1.60153
1,100rpm, Fiber diameter_5,000X_	178	Image0004	1.28132e-06	1.95367e-07	2.83109		1.28132
1,100rpm, Fiber diameter_5,000X_	179	Image0004	1.07778e-06	6.19211e-08	3.08081		1.07778
1,100rpm, Fiber diameter_5,000X_	180	Image0004	4.63135e-07	9.64511e-08	2.33812		0.463135
1,100rpm, Fiber diameter_5,000X_	181	Image0004	6.8773e-07	1.16368e-07	2.7682		0.68773
1,100rpm, Fiber diameter_5,000X_	182	Image0004	1.48578e-06	1.17238e-07	1.55556		1.48578
1,100rpm, Fiber diameter_5,000X_	183	Image0004	1.75889e-06	6.80496e-08	1.89072		1.75889
1,100rpm, Fiber diameter_5,000X_	184	Image0004	2.35982e-06	5.76206e-07	2.75397		2.35982
1,100rpm, Fiber diameter_5,000X_	185	Image0004	1.06147e-06	1.1765e-07	0.9902		1.06147
1,100rpm, Fiber diameter_5,000X_	186	Image0004	2.38907e-06	3.63716e-07	0.330628		2.38907
1,100rpm, Fiber diameter_5,000X_	187	Image0004	2.79657e-06	7.86281e-07	2.88612		2.79657
1,100rpm, Fiber diameter_5,000X_	188	Image0004	2.44828e-06	2.61941e-07	0.942643		2.44828
1,100rpm, Fiber diameter_5,000X_	189	Image0004	1.81203e-06	4.60606e-08	0.454339		1.81203
1,100rpm, Fiber diameter_5,000X_	190	Image0004	1.69265e-06	3.63816e-07	0.0893212		1.69265
1,100rpm, Fiber diameter_5,000X_	191	Image0004	1.92716e-06	7.50865e-08	0.87288		1.92716
1,100rpm, Fiber diameter_5,000X_	192	Image0004	2.18654e-06	2.40031e-07	1.89022		2.18654
1,100rpm, Fiber diameter_5,000X_	193	Image0004	6.17971e-07	1.57112e-08	0.888638		0.617971
1,100rpm, Fiber diameter_5,000X_	194	Image0004	7.40217e-07	9.7115e-09	1.19796		0.740217
1,100rpm, Fiber diameter_5,000X_	196	Image0004	1.13229e-06	3.85229e-08	1.80141		1.13229
1,100rpm, Fiber diameter_5,000X_	197	Image0004	1.59266e-06	8.91546e-08	0.464849		1.59266
1,100rpm, Fiber diameter_5,000X_	198	Image0004	1.57875e-06	6.27328e-08	2.91294		1.57875
1,100rpm, Fiber diameter_5,000X_	199	Image0004	1.44301e-06	5.55209e-07	0.791905		1.44301
1,100rpm, Fiber diameter_5,000X_	200	Image0004	1.60789e-06	2.89059e-07	2.84665		1.60789
1,100rpm, Fiber diameter_5,000X_	201	Image0004	1.32068e-06	2.61763e-07	2.19539		1.32068
1,100rpm, Fiber diameter_5,000X_	202	Image0004	6.93788e-07	3.69997e-07	0.460789		0.693788
1,100rpm, Fiber diameter_5,000X_	203	Image0004	2.06496e-06	6.82507e-08	0.986466		2.06496
1,100rpm, Fiber diameter_5,000X_	204	Image0004	1.63268e-06	4.44545e-07	0.776172		1.63268
1,100rpm, Fiber diameter_5,000X_	205	Image0004	6.3964e-07	1.80317e-08	1.28505		0.63964
1,100rpm, Fiber diameter_5,000X_	207	Image0004	1.87835e-06	8.37481e-08	0.853422		1.87835
1,100rpm, Fiber diameter_5,000X_	208	Image0004	1.63159e-06	4.22425e-08	0.0329983		1.63159
1,100rpm, Fiber diameter_5,000X_	209	Image0004	1.03138e-06	4.16193e-07	2.23937		1.03138
1,100rpm, Fiber diameter_5,000X_	210	Image0004	1.56748e-06	4.91652e-07	2.84427		1.56748
1,100rpm, Fiber diameter_5,000X_	211	Image0004	2.0771e-06	2.85939e-07	2.57754		2.0771
1,100rpm, Fiber diameter_5,000X_	212	Image0004	1.31209e-06	3.60679e-07	2.41604		1.31209
1,100rpm, Fiber diameter_5,000X_	213	Image0004	1.35853e-06	3.36795e-07	2.19399		1.35853
1,100rpm, Fiber diameter_5,000X_	214	Image0004	2.02141e-06	6.65787e-07	3.02441		2.02141
1,100rpm, Fiber diameter_5,000X_	215	Image0004	1.54747e-06	2.99933e-07	2.99102		1.54747
1,100rpm, Fiber diameter_5,000X_	216	Image0004	2.01409e-06	3.87219e-08	2.84788		2.01409
1,100rpm, Fiber diameter_5,000X_	217	Image0004	7.04216e-07	4.31616e-08	0.8373		0.704216
1,100rpm, Fiber diameter_5,000X_	218	Image0004	1.64032e-06	5.04337e-07	2.33705		1.64032
1,100rpm, Fiber diameter_5,000X_	219	Image0004	7.55539e-07	2.89779e-07	0.766639		0.755539
1,100rpm, Fiber diameter_5,000X_	220	Image0004	2.79953e-06	1.16457e-06	0.890685		2.79953
1,100rpm, Fiber diameter_5,000X_	222	Image0004	1.43823e-06	3.96046e-07	3.04129		1.43823
1,100rpm, Fiber diameter_5,000X_	223	Image0004	7.84942e-07	3.55961e-07	2.46489		0.784942
1,100rpm, Fiber diameter_5,000X_	224	Image0004	7.46717e-07	1.20277e-07	0.651537		0.746717
1,100rpm, Fiber diameter_5,000X_	225	Image0004	1.57385e-06	6.58296e-07	2.07597		1.57385
1,100rpm, Fiber diameter_5,000X_	226	Image0004	1.21012e-06	3.06416e-07	1.41661		1.21012
1,100rpm, Fiber diameter_5,000X_	227	Image0004	2.34548e-06	2.74581e-08	0.134423		2.34548
1,100rpm, Fiber diameter_5,000X_	228	Image0004	1.91513e-06	4.5503e-08	2.7588		1.91513
1,100rpm, Fiber diameter_5,000X_	229	Image0004	1.65025e-06	3.67101e-08	0.337278		1.65025
1,100rpm, Fiber diameter_5,000X_	230	Image0004	1.81886e-06	2.54829e-08	0.131581		1.81886
1,100rpm, Fiber diameter_5,000X_	231	Image0004	2.22021e-06	2.98902e-07	0.8179		2.22021
1,100rpm, Fiber diameter_5,000X_	232	Image0004	1.92483e-06	1.69918e-07	0.88277		1.92483
1,100rpm, Fiber diameter_5,000X_	233	Image0004	1.37338e-06	2.26483e-07	2.07562		1.37338
1,100rpm, Fiber diameter_5,000X_	234	Image0004	1.81719e-06	1.95068e-07	1.03918		1.81719
1,100rpm, Fiber diameter_5,000X_	235	Image0004	1.42899e-06	1.69572e-07	2.28879		1.42899
1,100rpm, Fiber diameter_5,000X_	236	Image0004	1.33882e-06	2.98503e-07	1.92573		1.33882
1,100rpm, Fiber diameter_5,000X_	237	Image0004	9.69253e-07	1.82867e-07	2.4026		0.969253
1,100rpm, Fiber diameter_5,000X_	238	Image0004	1.54814e-06	1.88496e-07	1.82741		1.54814
1,100rpm, Fiber diameter_5,000X_	239	Image0004	1.39609e-06	2.51765e-08	2.33182		1.39609
1,100rpm, Fiber diameter_5,000X_	240	Image0004	1.27789e-06	1.14101e-07	0.649142		1.27789
1,100rpm, Fiber diameter_5,000X_	242	Image0004	2.3014e-06	6.5124e-08	0.85084		2.3014
1,100rpm, Fiber diameter_5,000X_	243	Image0004	9.58585e-07	4.95176e-07	0.066421		0.958585
1,100rpm, Fiber diameter_5,000X_	244	Image0004	1.07941e-06	4.32737e-08	2.1682		1.07941
1,100rpm, Fiber diameter_5,000X_	245	Image0004	1.24942e-06	1.98081e-07	2.25707		1.24942
1,100rpm, Fiber diameter_5,000X_	246	Image0004	2.45141e-06	6.65498e-08	2.2635		2.45141
1,100rpm, Fiber diameter_5,000X_	247	Image0004	1.33962e-06	1.68803e-07	1.58503		1.33962
1,100rpm, Fiber diameter_5,000X_	248	Image0004	7.82834e-07	1.02097e-07	1.38124		0.782834
1,100rpm, Fiber diameter_5,000X_	249	Image0004	8.72426e-07	2.33532e-07	2.24031		0.872426
1,100rpm, Fiber diameter_5,000X_	250	Image0004	1.65504e-06	3.00416e-08	0.247673		1.65504
1,100rpm, Fiber diameter_5,000X_	251	Image0004	1.12741e-06	3.81376e-07	1.96712		1.12741
1,100rpm, Fiber diameter_5,000X_	252	Image0004	1.99033e-06	7.19943e-07	2.15402		1.99033
1,100rpm, Fiber diameter_5,000X_	253	Image0004	1.99306e-06	1.45571e-07	1.02574		1.99306
1,100rpm, Fiber diameter_5,000X_	254	Image0004	1.57587e-06	3.03845e-07	2.95237		1.57587
1,100rpm, Fiber diameter_5,000X_	255	Image0004	1.14235e-06	5.26826e-07	1.98989		1.14235
1,100rpm, Fiber diameter_5,000X_	256	Image0004	1.69182e-06	7.02502e-08	2.08557		1.69182
1,100rpm, Fiber diameter_5,000X_	257	Image0004	1.9668e-06	9.1574e-07	2.57786		1.9668
1,100rpm, Fiber diameter_5,000X_	258	Image0004	1.43231e-06	4.16327e-07	1.44554		1.43231
1,100rpm, Fiber diameter_5,000X_	259	Image0004	1.55489e-06	2.15214e-07	2.8829		1.55489
1,100rpm, Fiber diameter_5,000X_	260	Image0004	1.20191e-06	6.13892e-07	2.43473		1.20191
1,100rpm, Fiber diameter_5,000X_	261	Image0004	1.48857e-06	4.58255e-07	2.27493		1.48857
1,100rpm, Fiber diameter_5,000X_	262	Image0004	9.83677e-07	8.51003e-08	2.43301		0.983677
1,100rpm, Fiber diameter_5,000X_	263	Image0004	7.82834e-07	1.02097e-07	1.38124		0.782834
1,100rpm, Fiber diameter_5,000X_	265	Image0004	9.68281e-07	1.71138e-07	2.53659		0.968281
1,100rpm, Fiber diameter_5,000X_	266	Image0004	6.9674e-07	2.25384e-08	1.67034		0.69674
1,100rpm, Fiber diameter_5,000X_	267	Image0004	1.10909e-06	2.52342e-07	2.94265		1.10909
1,100rpm, Fiber diameter_5,000X_	268	Image0004	1.27878e-06	5.18161e-08	2.08413		1.27878
1,100rpm, Fiber diameter_5,000X_	270	Image0004	7.30411e-07	1.28973e-07	1.05883		0.730411
1,100rpm, Fiber diameter_5,000X_	271	Image0004	5.50156e-07	2.05764e-08	0.794359		0.550156
1,100rpm, Fiber diameter_5,000X_	273	Image0004	1.2921e-06	8.04927e-08	0.593659		1.2921
1,100rpm, Fiber diameter_5,000X_	274	Image0004	1.38097e-06	2.78525e-07	2.5149		1.38097
1,100rpm, Fiber diameter_5,000X_	275	Image0004	1.71025e-06	4.9881e-07	2.32033		1.71025
1,100rpm, Fiber diameter_5,000X_	276	Image0004	1.76848e-06	4.89559e-08	2.48924		1.76848
1,100rpm, Fiber diameter_5,000X_	277	Image0004	1.25075e-06	3.10114e-07	2.1293		1.25075
1,100rpm, Fiber diameter_5,000X_	278	Image0004	2.3849e-06	4.94193e-08	2.40592		2.3849
1,100rpm, Fiber diameter_5,000X_	279	Image0004	8.76821e-07	3.62196e-08	2.25265		0.876821
1,100rpm, Fiber diameter_5,000X_	280	Image0004	7.12898e-07	6.08795e-08	1.10299		0.712898
1,100rpm, Fiber diameter_5,000X_	281	Image0004	1.24447e-06	4.61899e-07	2.16949		1.24447
1,100rpm, Fiber diameter_5,000X_	282	Image0004	1.70696e-06	4.47997e-08	0.0571023		1.70696
1,100rpm, Fiber diameter_5,000X_	283	Image0004	1.85871e-06	7.72979e-08	3.01757		1.85871
1,100rpm, Fiber diameter_5,000X_	284	Image0004	1.37537e-06	9.64491e-08	3.06657		1.37537
1,100rpm, Fiber diameter_5,000X_	285	Image0004	1.49407e-06	2.61624e-07	2.74333		1.49407
1,100rpm, Fiber diameter_5,000X_	286	Image0004	2.378e-06	6.16823e-08	0.707513		2.378
1,100rpm, Fiber diameter_5,000X_	287	Image0004	1.42383e-06	3.14095e-07	2.05956		1.42383
1,100rpm, Fiber diameter_5,000X_	288	Image0004	1.36727e-06	7.04981e-08	2.16933		1.36727
1,100rpm, Fiber diameter_5,000X_	289	Image0004	1.63423e-06	5.42587e-08	2.13787		1.63423
1,100rpm, Fiber diameter_5,000X_	290	Image0004	2.02706e-06	1.68915e-07	1.2626		2.02706
1,100rpm, Fiber diameter_5,000X_	291	Image0004	1.84961e-06	8.7253e-08	1.62343		1.84961
1,100rpm, Fiber diameter_5,000X_	292	Image0004	1.18999e-06	1.17752e-07	0.584785		1.18999
1,100rpm, Fiber diameter_5,000X_	293	Image0004	1.80024e-06	1.24688e-07	1.21636		1.80024
1,100rpm, Fiber diameter_5,000X_	294	Image0004	1.7348e-06	1.82106e-07	3.13504		1.7348
1,100rpm, Fiber diameter_5,000X_	295	Image0004	1.25528e-06	1.39381e-07	0.0533596		1.25528
1,100rpm, Fiber diameter_5,000X_	296	Image0004	2.57731e-06	4.52481e-08	3.0572		2.57731
1,100rpm, Fiber diameter_5,000X_	297	Image0004	1.6953e-06	8.82027e-08	0.206944		1.6953
1,100rpm, Fiber diameter_5,000X_	298	Image0004	1.51687e-06	1.6328e-07	1.16717		1.51687
1,100rpm, Fiber diameter_5,000X_	299	Image0004	1.72492e-06	2.40148e-07	3.13813		1.72492
1,100rpm, Fiber diameter_5,000X_	300	Image0004	1.87308e-06	4.41679e-07	0.690274		1.87308
1,100rpm, Fiber diameter_5,000X_	301	Image0004	6.06265e-07	2.36643e-08	2.86209		0.606265
1,100rpm, Fiber diameter_5,000X_	302	Image0004	6.78746e-07	2.9543e-08	1.41026		0.678746
1,100rpm, Fiber diameter_5,000X_	303	Image0004	1.46978e-06	1.56632e-07	1.95506		1.46978
1,100rpm, Fiber diameter_5,000X_	304	Image0004	1.90549e-06	5.50515e-07	2.37247		1.90549
1,100rpm, Fiber diameter_5,000X_	305	Image0004	8.77715e-07	2.67073e-07	0.595206		0.877715
1,100rpm, Fiber diameter_5,000X_	306	Image0004	6.7472e-07	3.06918e-08	2.35301		0.67472
1,100rpm, Fiber diameter_5,000X_	308	Image0004	1.48578e-06	4.64478e-08	0.185859		1.48578
1,100rpm, Fiber diameter_5,000X_	309	Image0004	8.6632e-07	1.45705e-07	2.08467		0.86632
1,100rpm, Fiber diameter_5,000X_	310	Image0004	2.18567e-06	1.39693e-07	1.3009		2.18567
1,100rpm, Fiber diameter_5,000X_	311	Image0004	8.5299e-07	5.80088e-08	1.19483		0.85299
1,100rpm, Fiber diameter_5,000X_	312	Image0004	1.05982e-06	5.32894e-08	2.8863		1.05982
1,100rpm, Fiber diameter_5,000X_	313	Image0004	1.02397e-06	3.83801e-08	2.84321		1.02397
1,100rpm, Fiber diameter_5,000X_	315	Image0004	1.83757e-06	1.26921e-07	0.386496		1.83757
1,100rpm, Fiber diameter_5,000X_	316	Image0004	1.93625e-06	6.46388e-07	1.15515		1.93625
1,100rpm, Fiber diameter_5,000X_	317	Image0004	1.75818e-06	3.52855e-08	3.12514		1.75818
1,100rpm, Fiber diameter_5,000X_	318	Image0004	2.61589e-06	4.60768e-07	0.626261		2.61589
1,100rpm, Fiber diameter_5,000X_	319	Image0004	9.98551e-07	5.56768e-08	0.433073		0.998551
1,100rpm, Fiber diameter_5,000X_	320	Image0004	1.16311e-06	9.07925e-08	2.15158		1.16311
1,100rpm, Fiber diameter_5,000X_	321	Image0004	9.25347e-07	3.59189e-07	2.30949		0.925347
1,100rpm, Fiber diameter_5,000X_	322	Image0004	1.16175e-06	3.26344e-07	2.19947		1.16175
1,100rpm, Fiber diameter_5,000X_	323	Image0004	5.46708e-07	1.95028e-08	0.630535		0.546708
1,100rpm, Fiber diameter_5,000X_	324	Image0004	1.03625e-06	3.33978e-07	2.39666		1.03625
1,100rpm, Fiber diameter_5,000X_	325	Image0004	9.50146e-07	1.44994e-07	2.53199		0.950146
1,100rpm, Fiber diameter_5,000X_	326	Image0004	2.48297e-06	3.20868e-08	2.21122		2.48297
1,100rpm, Fiber diameter_5,000X_	327	Image0004	1.63018e-06	8.56653e-08	1.30769		1.63018
1,100rpm, Fiber diameter_5,000X_	328	Image0004	1.24033e-06	6.79658e-08	0.684592		1.24033
1,100rpm, Fiber diameter_5,000X_	330	Image0004	2.27478e-06	8.99764e-07	0.224435		2.27478
1,100rpm, Fiber diameter_5,000X_	331	Image0004	1.73803e-06	3.0242e-08	0.262341		1.73803
1,100rpm, Fiber diameter_5,000X_	332	Image0004	2.21079e-06	6.60024e-08	2.02792		2.21079
1,100rpm, Fiber diameter_5,000X_	333	Image0004	1.02721e-06	2.36359e-08	1.45082		1.02721
1,100rpm, Fiber diameter_5,000X_	334	Image0004	1.92483e-06	1.69918e-07	0.88277		1.92483
1,100rpm, Fiber diameter_5,000X_	335	Image0004	8.99024e-07	2.74123e-07	2.60762		0.899024
1,100rpm, Fiber diameter_5,000X_	336	Image0004	6.82752e-07	4.62836e-08	2.43515		0.682752
1,100rpm, Fiber diameter_5,000X_	337	Image0004	7.70921e-07	2.67506e-07	2.56902		0.770921
1,100rpm, Fiber diameter_5,000X_	338	Image0004	7.62842e-07	1.58354e-07	1.7266		0.762842
1,100rpm, Fiber diameter_5,000X_	339	Image0004	1.79005e-06	8.60846e-08	0.903483		1.79005
1,100rpm, Fiber diameter_5,000X_	340	Image0004	1.89957e-06	2.47025e-07	0.905867		1.89957
1,100rpm, Fiber diameter_5,000X_	341	Image0004	1.19668e-06	9.00565e-08	1.80291		1.19668
1,100rpm, Fiber diameter_5,000X_	342	Image0004	1.31779e-06	3.70893e-07	2.51479		1.31779
1,100rpm, Fiber diameter_5,000X_	343	Image0004	1.3868e-06	3.59723e-07	2.00915		1.3868
1,100rpm, Fiber diameter_5,000X_	344	Image0004	1.01682e-06	1.82898e-07	0.06099		1.01682
1,100rpm, Fiber diameter_5,000X_	345	Image0004	1.51467e-06	8.24876e-08	2.44437		1.51467
1,100rpm, Fiber diameter_5,000X_	346	Image0004	7.00155e-07	1.47823e-07	2.03383		0.700155
1,100rpm, Fiber diameter_5,000X_	347	Image0004	1.14256e-06	3.00851e-07	0.231976		1.14256
1,100rpm, Fiber diameter_5,000X_	348	Image0004	9.71089e-07	3.51981e-07	0.574323		0.971089
1,100rpm, Fiber diameter_5,000X_	349	Image0004	5.93922e-07	2.96589e-08	0.170365		0.593922
1,100rpm, Fiber diameter_5,000X_	350	Image0004	1.80332e-06	2.92678e-07	0.162494		1.80332
1,100rpm, Fiber diameter_5,000X_	351	Image0004	1.14538e-06	2.01239e-08	0.0113762		1.14538
1,100rpm, Fiber diameter_5,000X_	352	Image0004	7.22591e-07	2.36655e-07	2.51905		0.722591
1,100rpm, Fiber diameter_5,000X_	353	Image0004	1.71864e-06	3.58189e-07	2.3767		1.71864
1,100rpm, Fiber diameter_5,000X_	354	Image0004	1.45401e-06	5.17685e-07	2.75129		1.45401
1,100rpm, Fiber diameter_5,000X_	355	Image0004	1.1841e-06	3.11303e-07	3.11715		1.1841
1,100rpm, Fiber diameter_5,000X_	356	Image0004	7.76082e-07	1.92728e-07	2.39836		0.776082
1,100rpm, Fiber diameter_5,000X_	357	Image0004	1.66264e-06	4.51294e-07	3.05255		1.66264
1,100rpm, Fiber diameter_5,000X_	358	Image0004	1.24751e-06	4.94017e-08	2.65504		1.24751
1,100rpm, Fiber diameter_5,000X_	359	Image0004	2.34244e-06	1.35224e-07	1.68887		2.34244
1,100rpm, Fiber diameter_5,000X_	360	Image0004	1.18456e-06	4.28023e-07	2.42672		1.18456
1,100rpm, Fiber diameter_5,000X_	361	Image0004	1.99379e-06	6.04473e-07	1.46572		1.99379
1,100rpm, Fiber diameter_5,000X_	362	Image0004	6.38501e-07	3.31392e-07	2.56299		0.638501
1,100rpm, Fiber diameter_5,000X_	363	Image0004	2.03706e-06	8.43417e-07	2.24922		2.03706
1,100rpm, Fiber diameter_5,000X_	364	Image0004	1.58821e-06	1.23076e-07	2.52931		1.58821
1,100rpm, Fiber diameter_5,000X_	365	Image0004	1.73658e-06	1.96795e-07	2.04506		1.73658
1,100rpm, Fiber diameter_5,000X_	366	Image0004	2.50635e-06	1.8377e-07	0.989309		2.50635
1,100rpm, Fiber diameter_5,000X_	367	Image0004	1.7531e-06	6.69593e-08	2.06845		1.7531
1,100rpm, Fiber diameter_5,000X_	369	Image0004	1.53947e-06	2.43462e-07	2.89241		1.53947
1,100rpm, Fiber diameter_5,000X_	371	Image0004	1.80457e-06	2.16191e-07	0.337274		1.80457
1,100rpm, Fiber diameter_5,000X_	372	Image0004	1.72682e-06	6.48658e-08	2.17495		1.72682
1,100rpm, Fiber diameter_5,000X_	373	Image0004	1.86322e-06	5.0196e-08	1.04041		1.86322
1,100rpm, Fiber diameter_5,000X_	374	Image0004	1.45682e-06	3.05308e-08	0.261081		1.45682
1,100rpm, Fiber diameter_5,000X_	375	Image0004	1.17516e-06	5.07399e-08	2.04037		1.17516
1,100rpm, Fiber diameter_5,000X_	376	Image0004	6.13308e-07	2.60025e-08	2.99564		0.613308
1,100rpm, Fiber diameter_5,000X_	378	Image0004	1.50346e-06	2.07682e-07	2.22689		1.50346
1,100rpm, Fiber diameter_5,000X_	379	Image0004	1.6121e-06	1.11826e-07	1.27115		1.6121
1,100rpm, Fiber diameter_5,000X_	380	Image0004	2.53475e-06	1.01397e-06	0.40427		2.53475
1,100rpm, Fiber diameter_5,000X_	381	Image0004	1.60795e-06	2.84817e-07	2.92014		1.60795
1,100rpm, Fiber diameter_5,000X_	382	Image0004	2.43071e-06	2.42735e-07	2.26219		2.43071
1,100rpm, Fiber diameter_5,000X_	383	Image0004	1.12078e-06	9.89659e-08	2.75694		1.12078
1,100rpm, Fiber diameter_5,000X_	384	Image0004	7.22591e-07	2.36655e-07	2.51905		0.722591
1,100rpm, Fiber diameter_5,000X_	385	Image0004	6.13093e-07	2.03506e-07	0.81954		0.613093
1,100rpm, Fiber diameter_5,000X_	386	Image0004	1.26689e-06	3.73476e-07	1.51281		1.26689
1,100rpm, Fiber diameter_5,000X_	388	Image0004	6.13617e-07	1.16299e-08	1.15483		0.613617
1,100rpm, Fiber diameter_5,000X_	389	Image0004	1.34373e-06	1.33849e-07	3.02214		1.34373
1,100rpm, Fiber diameter_5,000X_	390	Image0004	1.1602e-06	5.95433e-08	2.10861		1.1602
1,100rpm, Fiber diameter_5,000X_	392	Image0004	1.8161e-06	8.51322e-08	2.18777		1.8161
1,100rpm, Fiber diameter_5,000X_	395	Image0004	2.35963e-06	4.28953e-08	0.889635		2.35963
1,100rpm, Fiber diameter_5,000X_	396	Image0004	1.53349e-06	4.44345e-07	0.207731		1.53349
1,100rpm, Fiber diameter_5,000X_	397	Image0004	2.15374e-07	1.17187e-07	0.672857		0.215374
1,100rpm, Fiber diameter_5,000X_	399	Image0004	1.4513e-06	7.60791e-08	2.2202		1.4513
1,100rpm, Fiber diameter_5,000X_	400	Image0004	7.39388e-07	1.09792e-07	1.6431		0.739388
1,100rpm, Fiber diameter_5,000X_	401	Image0004	1.62896e-06	1.3831e-07	2.03565		1.62896
1,100rpm, Fiber diameter_5,000X_	403	Image0004	1.05398e-06	4.37129e-08	1.24133		1.05398
1,100rpm, Fiber diameter_5,000X_	405	Image0004	2.20461e-06	1.11292e-07	0.915104		2.20461
1,100rpm, Fiber diameter_5,000X_	406	Image0004	1.79113e-06	1.54892e-07	2.3146		1.79113
1,100rpm, Fiber diameter_5,000X_	407	Image0004	1.18375e-06	1.94304e-07	0.865145		1.18375
1,100rpm, Fiber diameter_5,000X_	408	Image0004	1.50258e-06	3.62583e-07	3.05415		1.50258
1,100rpm, Fiber diameter_5,000X_	409	Image0004	1.54867e-06	1.23973e-07	2.26615		1.54867
1,100rpm, Fiber diameter_5,000X_	410	Image0004	2.03739e-06	8.246e-08	0.092236		2.03739
1,100rpm, Fiber diameter_5,000X_	411	Image0004	1.77544e-06	6.35571e-07	2.76524		1.77544
1,100rpm, Fiber diameter_5,000X_	412	Image0004	7.29146e-07	2.82748e-08	1.37125		0.729146
1,100rpm, Fiber diameter_5,000X_	413	Image0004	7.30411e-07	1.28973e-07	1.05883		0.730411
1,100rpm, Fiber diameter_5,000X_	414	Image0004	1.65003e-06	8.79319e-08	3.01675		1.65003
1,100rpm, Fiber diameter_5,000X_	415	Image0004	1.44253e-06	5.27556e-07	2.32073		1.44253
1,100rpm, Fiber diameter_5,000X_	416	Image0004	7.81154e-07	1.75842e-07	0.562711		0.781154
1,100rpm, Fiber diameter_5,000X_	417	Image0004	1.2903e-06	4.39622e-08	2.29067		1.2903
1,100rpm, Fiber diameter_5,000X_	418	Image0004	9.92564e-07	2.33369e-07	2.43886		0.992564
1,100rpm, Fiber diameter_5,000X_	419	Image0004	2.05495e-06	5.71117e-08	1.79684		2.05495
1,100rpm, Fiber diameter_5,000X_	420	Image0004	5.03442e-07	5.34044e-08	1.29273		0.503442
1,100rpm, Fiber diameter_5,000X_	421	Image0004	1.58065e-06	4.12341e-07	0.977349		1.58065
1,100rpm, Fiber diameter_5,000X_	423	Image0004	1.49657e-06	2.07453e-07	0.837433		1.49657
1,100rpm, Fiber diameter_5,000X_	424	Image0004	1.71955e-06	7.4409e-08	2.11208		1.71955
1,100rpm, Fiber diameter_5,000X_	426	Image0004	2.54129e-06	6.8864e-08	2.99395		2.54129
1,100rpm, Fiber diameter_5,000X_	427	Image0004	8.29932e-07	3.23294e-07	2.44003		0.829932
1,100rpm, Fiber diameter_5,000X_	428	Image0004	1.67702e-06	2.20796e-07	2.80375		1.67702
1,100rpm, Fiber diameter_5,000X_	429	Image0004	9.87735e-07	4.05376e-07	1.39274		0.987735
1,100rpm, Fiber diameter_5,000X_	430	Image0004	1.03726e-06	2.68534e-07	0.84887		1.03726
1,100rpm, Fiber diameter_5,000X_	431	Image0004	1.74502e-06	2.75098e-07	0.0430296		1.74502
1,100rpm, Fiber diameter_5,000X_	432	Image0004	5.54193e-07	1.57182e-08	0.258045		0.554193
1,100rpm, Fiber diameter_5,000X_	433	Image0004	1.0327e-06	1.73341e-07	3.12941		1.0327
1,100rpm, Fiber diameter_5,000X_	434	Image0004	7.22591e-07	2.36655e-07	2.51905		0.722591
1,100rpm, Fiber diameter_5,000X_	435	Image0004	6.89607e-07	1.7645e-07	1.55086		0.689607
1,100rpm, Fiber diameter_5,000X_	436	Image0004	1.08298e-06	7.02035e-08	0.419227		1.08298
1,100rpm, Fiber diameter_5,000X_	437	Image0004	1.92695e-06	1.68876e-07	2.66891		1.92695
1,100rpm, Fiber diameter_5,000X_	438	Image0004	1.71864e-06	3.58189e-07	2.3767		1.71864
1,100rpm, Fiber diameter_5,000X_	441	Image0004	1.3783e-06	1.67679e-08	3.10131		1.3783
1,100rpm, Fiber diameter_5,000X_	442	Image0004	6.89607e-07	1.7645e-07	1.55086		0.689607
1,100rpm, Fiber diameter_5,000X_	443	Image0004	2.73512e-06	7.45749e-08	2.45264		2.73512
1,100rpm, Fiber diameter_5,000X_	444	Image0004	4.12204e-07	5.33494e-09	1.48102		0.412204
1,100rpm, Fiber diameter_5,000X_	445	Image0004	1.83721e-06	1.05725e-07	2.41849		1.83721
1,100rpm, Fiber diameter_5,000X_	446	Image0004	6.89607e-07	1.7645e-07	1.55086		0.689607
1,100rpm, Fiber diameter_5,000X_	447	Image0004	8.51565e-07	1.82208e-07	2.2492		0.851565
1,100rpm, Fiber diameter_5,000X_	448	Image0004	1.67585e-06	7.35577e-08	0.347646		1.67585
1,100rpm, Fiber diameter_5,000X_	449	Image0004	1.50346e-06	2.07682e-07	2.22689		1.50346
1,100rpm, Fiber diameter_5,000X_	450	Image0004	1.25315e-06	1.40177e-07	1.13873		1.25315
1,100rpm, Fiber diameter_5,000X_	451	Image0004	2.19737e-06	7.09015e-07	2.35976		2.19737
1,100rpm, Fiber diameter_5,000X_	452	Image0004	1.71779e-06	1.91845e-07	0.0543094		1.71779
1,100rpm, Fiber diameter_5,000X_	454	Image0004	1.49565e-06	4.1404e-07	2.4112		1.49565
1,100rpm, Fiber diameter_5,000X_	455	Image0004	1.15517e-06	4.27826e-08	0.772152		1.15517
1,100rpm, Fiber diameter_5,000X_	456	Image0004	6.79701e-07	1.79795e-08	1.41961		0.679701
1,100rpm, Fiber diameter_5,000X_	457	Image0004	1.50346e-06	2.07682e-07	2.22689		1.50346
1,100rpm, Fiber diameter_5,000X_	458	Image0004	1.64346e-06	2.13529e-07	3.12356		1.64346
1,100rpm, Fiber diameter_5,000X_	459	Image0004	1.56593e-06	7.86896e-08	2.13598		1.56593
1,100rpm, Fiber diameter_5,000X_	460	Image0004	5.98383e-07	1.33601e-08	1.56816		0.598383
1,100rpm, Fiber diameter_5,000X_	462	Image0004	5.29977e-07	1.2438e-07	0.98516		0.529977
1,100rpm, Fiber diameter_5,000X_	463	Image0004	2.30115e-06	1.57631e-07	2.24191		2.30115
1,100rpm, Fiber diameter_5,000X_	464	Image0004	7.99016e-07	6.11237e-08	1.81062		0.799016
1,100rpm, Fiber diameter_5,000X_	465	Image0004	1.8161e-06	8.51322e-08	2.18777		1.8161
1,100rpm, Fiber diameter_5,000X_	466	Image0004	7.19013e-07	7.33929e-08	2.38412		0.719013
1,100rpm, Fiber diameter_5,000X_	467	Image0004	2.05709e-06	3.14796e-08	2.07389		2.05709
1,100rpm, Fiber diameter_5,000X_	468	Image0004	8.92659e-07	3.66222e-08	1.01685		0.892659
1,100rpm, Fiber diameter_5,000X_	469	Image0004	1.95539e-06	5.87913e-08	1.43487		1.95539
1,100rpm, Fiber diameter_5,000X_	470	Image0004	1.02529e-06	2.04437e-08	1.43184		1.02529
1,100rpm, Fiber diameter_5,000X_	471	Image0004	1.54528e-06	1.7489e-07	3.05252		1.54528
1,100rpm, Fiber diameter_5,000X_	472	Image0004	1.28752e-06	4.4779e-08	2.8964		1.28752
1,100rpm, Fiber diameter_5,000X_	473	Image0004	6.80799e-07	8.42752e-08	2.51998		0.680799
1,100rpm, Fiber diameter_5,000X_	474	Image0004	1.48328e-06	5.48147e-08	0.318059		1.48328
1,100rpm, Fiber diameter_5,000X_	475	Image0004	1.99699e-06	8.72062e-08	0.932255		1.99699
1,100rpm, Fiber diameter_5,000X_	477	Image0004	1.76148e-06	6.31695e-08	2.10854		1.76148
1,100rpm, Fiber diameter_5,000X_	478	Image0004	1.54023e-06	1.19892e-07	2.01741		1.54023
1,100rpm, Fiber diameter_5,000X_	479	Image0004	1.36889e-06	4.93501e-07	0.470297		1.36889
1,100rpm, Fiber diameter_5,000X_	481	Image0004	1.12029e-06	1.85537e-07	2.45406		1.12029
1,100rpm, Fiber diameter_5,000X_	482	Image0004	1.10654e-06	2.10426e-08	2.93914		1.10654
1,100rpm, Fiber diameter_5,000X_	483	Image0004	1.89159e-06	8.77194e-08	0.41936		1.89159
1,100rpm, Fiber diameter_5,000X_	484	Image0004	6.75501e-07	1.11125e-07	1.31022		0.675501
1,100rpm, Fiber diameter_5,000X_	485	Image0004	9.61743e-07	6.27985e-08	1.58079		0.961743
1,100rpm, Fiber diameter_5,000X_	486	Image0004	1.69419e-06	8.22708e-08	2.17444		1.69419
1,100rpm, Fiber diameter_5,000X_	487	Image0004	1.49509e-06	9.4837e-08	2.57733		1.49509
1,100rpm, Fiber diameter_5,000X_	488	Image0004	1.69039e-06	5.16758e-08	2.19783		1.69039
1,100rpm, Fiber diameter_5,000X_	489	Image0004	5.63627e-07	2.49826e-08	0.180878		0.563627
1,100rpm, Fiber diameter_5,000X_	491	Image0004	1.75124e-06	7.8735e-08	0.915134		1.75124
1,100rpm, Fiber diameter_5,000X_	492	Image0004	1.68939e-06	2.54396e-07	2.35827		1.68939
1,100rpm, Fiber diameter_5,000X_	493	Image0004	1.50707e-06	2.32175e-07	0.777149		1.50707
1,100rpm, Fiber diameter_5,000X_	496	Image0004	7.03512e-07	3.23228e-08	1.22535		0.703512
1,100rpm, Fiber diameter_5,000X_	497	Image0004	9.01292e-07	1.38166e-07	0.979678		0.901292
1,100rpm, Fiber diameter_5,000X_	498	Image0004	1.62447e-06	3.3833e-08	2.2119		1.62447
1,100rpm, Fiber diameter_5,000X_	499	Image0004	8.6632e-07	1.45705e-07	2.08467		0.86632
1,100rpm, Fiber diameter_5,000X_	500	Image0004	1.0327e-06	1.73341e-07	3.12941		1.0327
1,100rpm, Fiber diameter_5,000X_	501	Image0004	9.97594e-07	3.19891e-07	2.37831		0.997594
1,100rpm, Fiber diameter_5,000X_	502	Image0004	1.4744e-06	6.13506e-08	0.249726		1.4744
1,100rpm, Fiber diameter_5,000X_	503	Image0004	1.00624e-06	3.94064e-07	1.13145		1.00624
1,100rpm, Fiber diameter_5,000X_	504	Image0004	5.44784e-07	1.63669e-07	2.33944		0.544784
1,100rpm, Fiber diameter_5,000X_	505	Image0004	1.43817e-06	8.39607e-08	2.20733		1.43817
1,100rpm, Fiber diameter_5,000X_	506	Image0004	1.91332e-06	1.53032e-07	0.524768		1.91332
1,100rpm, Fiber diameter_5,000X_	507	Image0004	7.70921e-07	2.67506e-07	2.56902		0.770921
1,100rpm, Fiber diameter_5,000X_	508	Image0004	1.67432e-06	2.24665e-07	2.40579		1.67432
1,100rpm, Fiber diameter_5,000X_	509	Image0004	1.01533e-06	3.02094e-07	2.56164		1.01533
1,100rpm, Fiber diameter_5,000X_	510	Image0004	1.03138e-06	4.16193e-07	2.23937		1.03138
1,100rpm, Fiber diameter_5,000X_	511	Image0004	1.99514e-06	3.65464e-07	2.91401		1.99514
1,100rpm, Fiber diameter_5,000X_	512	Image0004	1.50065e-06	3.69501e-07	1.77933		1.50065
1,100rpm, Fiber diameter_5,000X_	513	Image0004	1.75818e-06	3.52855e-08	3.12514		1.75818
1,100rpm, Fiber diameter_5,000X_	514	Image0004	1.40609e-06	5.51578e-08	2.8148		1.40609
1,100rpm, Fiber diameter_5,000X_	515	Image0004	1.19419e-06	3.73019e-08	2.10311		1.19419
1,100rpm, Fiber diameter_5,000X_	516	Image0004	1.49404e-06	2.25229e-07	2.69294		1.49404
1,100rpm, Fiber diameter_5,000X_	517	Image0004	1.03173e-06	2.68282e-08	2.80541		1.03173
1,100rpm, Fiber diameter_5,000X_	518	Image0004	1.93003e-06	1.89396e-07	0.805305		1.93003
1,100rpm, Fiber diameter_5,000X_	519	Image0004	2.378e-06	6.16823e-08	0.707513		2.378
1,100rpm, Fiber diameter_5,000X_	520	Image0004	2.32384e-06	6.68434e-07	2.25232		2.32384
1,100rpm, Fiber diameter_5,000X_	521	Image0004	1.84328e-06	5.73856e-08	0.378699		1.84328
1,100rpm, Fiber diameter_5,000X_	522	Image0004	1.07316e-06	3.04639e-07	1.84958		1.07316
1,100rpm, Fiber diameter_5,000X_	523	Image0004	1.20211e-06	6.05007e-08	2.15925		1.20211
1,100rpm, Fiber diameter_5,000X_	524	Image0004	6.89216e-07	1.91328e-08	0.937068		0.689216
1,100rpm, Fiber diameter_5,000X_	525	Image0004	1.04905e-06	3.29984e-07	2.38362		1.04905
1,100rpm, Fiber diameter_5,000X_	526	Image0004	1.72593e-06	2.25697e-07	0.173231		1.72593
1,100rpm, Fiber diameter_5,000X_	527	Image0004	7.48029e-07	9.38535e-08	2.11638		0.748029
1,100rpm, Fiber diameter_5,000X_	528	Image0004	1.86895e-06	9.15423e-08	0.0938397		1.86895
1,100rpm, Fiber diameter_5,000X_	529	Image0004	7.29727e-07	1.85286e-08	1.55485		0.729727
1,100rpm, Fiber diameter_5,000X_	530	Image0004	2.05304e-06	3.59309e-07	2.31667		2.05304
1,100rpm, Fiber diameter_5,000X_	531	Image0004	5.87893e-07	1.94934e-08	1.04624		0.587893
1,100rpm, Fiber diameter_5,000X_	532	Image0004	1.89569e-06	2.82314e-07	1.03002		1.89569
1,100rpm, Fiber diameter_5,000X_	533	Image0004	1.57385e-06	6.58296e-07	2.07597		1.57385
1,100rpm, Fiber diameter_5,000X_	534	Image0004	1.39087e-06	3.06761e-07	1.03923		1.39087
1,100rpm, Fiber diameter_5,000X_	535	Image0004	6.03639e-07	2.56634e-08	1.35169		0.603639
1,100rpm, Fiber diameter_5,000X_	536	Image0004	9.86579e-07	5.37222e-07	2.36497		0.986579
1,100rpm, Fiber diameter_5,000X_	537	Image0004	1.42734e-06	2.19795e-07	0.537015		1.42734
1,100rpm, Fiber diameter_5,000X_	538	Image0004	1.71047e-06	2.66336e-07	2.92118		1.71047
1,100rpm, Fiber diameter_5,000X_	539	Image0004	1.05392e-06	2.06219e-07	1.52856		1.05392
1,100rpm, Fiber diameter_5,000X_	540	Image0004	2.29919e-06	1.08552e-07	2.43626		2.29919
1,100rpm, Fiber diameter_5,000X_	541	Image0004	1.5525e-06	1.83911e-07	2.14614		1.5525
1,100rpm, Fiber diameter_5,000X_	542	Image0004	6.10801e-07	2.2516e-08	1.13209		0.610801
1,100rpm, Fiber diameter_5,000X_	543	Image0004	6.82351e-07	5.53317e-08	1.30643		0.682351
1,100rpm, Fiber diameter_5,000X_	544	Image0004	1.6514e-06	6.77951e-07	2.82457		1.6514
1,100rpm, Fiber diameter_5,000X_	545	Image0004	1.65542e-06	5.9413e-08	2.8202		1.65542
1,100rpm, Fiber diameter_5,000X_	546	Image0004	1.70565e-06	4.28096e-08	2.21365		1.70565
1,100rpm, Fiber diameter_5,000X_	547	Image0004	1.72416e-06	3.02734e-07	1.50591		1.72416
1,100rpm, Fiber diameter_5,000X_	548	Image0004	7.4986e-07	4.71917e-08	1.70719		0.74986
1,100rpm, Fiber diameter_5,000X_	549	Image0004	1.14581e-06	5.52099e-08	2.05657		1.14581
1,100rpm, Fiber diameter_5,000X_	550	Image0004	1.50346e-06	2.07682e-07	2.22689		1.50346
1,100rpm, Fiber diameter_5,000X_	551	Image0004	5.67586e-07	3.86333e-08	2.46273		0.567586
1,100rpm, Fiber diameter_5,000X_	552	Image0004	1.2301e-06	9.79418e-08	0.138423		1.2301
1,100rpm, Fiber diameter_5,000X_	553	Image0004	1.38424e-06	6.32739e-08	2.18843		1.38424
1,100rpm, Fiber diameter_5,000X_	555	Image0004	4.81731e-07	3.09149e-09	1.23486		0.481731
1,100rpm, Fiber diameter_5,000X_	556	Image0004	1.16175e-06	3.26344e-07	2.19947		1.16175
1,100rpm, Fiber diameter_5,000X_	557	Image0004	1.96849e-06	2.10658e-07	1.11764		1.96849
1,100rpm, Fiber diameter_5,000X_	558	Image0004	6.74345e-07	8.66329e-08	1.01468		0.674345
1,100rpm, Fiber diameter_5,000X_	559	Image0004	1.13238e-06	5.08308e-08	2.61341		1.13238
1,100rpm, Fiber diameter_5,000X_	560	Image0004	1.25817e-06	5.61714e-08	2.87974		1.25817
1,100rpm, Fiber diameter_5,000X_	561	Image0004	1.26102e-06	3.51237e-07	2.26818		1.26102
1,100rpm, Fiber diameter_5,000X_	562	Image0004	1.22612e-06	1.13374e-07	0.122187		1.22612
1,100rpm, Fiber diameter_5,000X_	563	Image0004	7.43039e-07	1.08008e-07	2.47432		0.743039
1,100rpm, Fiber diameter_5,000X_	564	Image0004	1.49246e-06	3.14815e-08	0.0405909		1.49246
1,100rpm, Fiber diameter_5,000X_	566	Image0004	1.50346e-06	2.07682e-07	2.22689		1.50346
1,100rpm, Fiber diameter_5,000X_	567	Image0004	1.62249e-06	2.87341e-08	0.269084		1.62249
1,100rpm, Fiber diameter_5,000X_	568	Image0004	2.2408e-06	2.61282e-07	2.72015		2.2408
1,100rpm, Fiber diameter_5,000X_	569	Image0004	2.14817e-06	3.72742e-08	1.30178		2.14817
1,100rpm, Fiber diameter_5,000X_	570	Image0004	6.19852e-07	5.22665e-08	2.27727		0.619852
1,100rpm, Fiber diameter_5,000X_	571	Image0004	1.11615e-06	2.27352e-07	1.33728		1.11615
1,100rpm, Fiber diameter_5,000X_	573	Image0004	1.50258e-06	3.62583e-07	3.05415		1.50258
1,100rpm, Fiber diameter_5,000X_	575	Image0004	1.69787e-06	3.23821e-08	2.24403		1.69787
1,100rpm, Fiber diameter_5,000X_	576	Image0004	4.97746e-07	7.42707e-08	0.332751		0.497746
1,100rpm, Fiber diameter_5,000X_	577	Image0004	1.01813e-06	3.90737e-07	2.59238		1.01813
1,100rpm, Fiber diameter_5,000X_	578	Image0004	1.58206e-06	5.22007e-08	0.229106		1.58206
1,100rpm, Fiber diameter_5,000X_	579	Image0004	1.39451e-06	1.76853e-07	0.173807		1.39451
1,100rpm, Fiber diameter_5,000X_	580	Image0004	1.45242e-06	3.92362e-07	2.39986		1.45242
1,100rpm, Fiber diameter_5,000X_	581	Image0004	1.276e-06	4.69811e-07	1.6278		1.276
1,100rpm, Fiber diameter_5,000X_	582	Image0004	1.24226e-06	6.34528e-08	2.15428		1.24226
1,100rpm, Fiber diameter_5,000X_	583	Image0004	1.82422e-06	4.04009e-08	3.03823		1.82422
1,100rpm, Fiber diameter_5,000X_	584	Image0004	1.75454e-06	1.75011e-07	1.07194		1.75454
1,100rpm, Fiber diameter_5,000X_	585	Image0004	1.46485e-06	9.41172e-08	2.24807		1.46485
1,100rpm, Fiber diameter_5,000X_	587	Image0004	1.73498e-06	1.3426e-07	1.4369		1.73498
1,100rpm, Fiber diameter_5,000X_	588	Image0004	1.05558e-06	5.25624e-08	2.22411		1.05558
1,100rpm, Fiber diameter_5,000X_	589	Image0004	9.30726e-07	1.2675e-07	2.35517		0.930726
1,100rpm, Fiber diameter_5,000X_	590	Image0004	5.95112e-07	3.46116e-08	2.57934		0.595112
1,100rpm, Fiber diameter_5,000X_	591	Image0004	1.21012e-06	3.06416e-07	1.41661		1.21012
1,100rpm, Fiber diameter_5,000X_	592	Image0004	5.52931e-07	3.88937e-08	0.754264		0.552931
1,100rpm, Fiber diameter_5,000X_	593	Image0004	1.52058e-06	4.04487e-08	1.15317		1.52058
1,100rpm, Fiber diameter_5,000X_	594	Image0004	1.20726e-06	1.66249e-08	0.740308		1.20726
1,100rpm, Fiber diameter_5,000X_	595	Image0004	1.97334e-06	5.78153e-07	2.35542		1.97334
1,100rpm, Fiber diameter_5,000X_	596	Image0004	1.83147e-06	5.9989e-08	0.471395		1.83147
1,100rpm, Fiber diameter_5,000X_	597	Image0004	5.54714e-07	9.80454e-08	2.56849		0.554714
1,100rpm, Fiber diameter_5,000X_	598	Image0004	1.15292e-06	4.2998e-08	2.86931		1.15292
1,100rpm, Fiber diameter_5,000X_	599	Image0004	1.45738e-06	2.71609e-07	1.78873		1.45738
1,100rpm, Fiber diameter_5,000X_	600	Image0004	6.40251e-07	2.80742e-08	1.14758		0.640251
1,100rpm, Fiber diameter_5,000X_	601	Image0004	8.74829e-07	2.08251e-07	2.49394		0.874829
1,100rpm, Fiber diameter_5,000X_	603	Image0004	2.26998e-06	2.24731e-07	0.687666		2.26998
1,100rpm, Fiber diameter_5,000X_	604	Image0004	1.37455e-06	6.68408e-08	2.38009		1.37455
1,100rpm, Fiber diameter_5,000X_	605	Image0004	1.13807e-06	2.01293e-07	2.28155		1.13807
1,100rpm, Fiber diameter_5,000X_	606	Image0004	2.39876e-06	6.92882e-07	2.80565		2.39876
1,100rpm, Fiber diameter_5,000X_	608	Image0004	1.03702e-06	3.3919e-08	2.96223		1.03702
1,100rpm, Fiber diameter_5,000X_	609	Image0004	1.12518e-06	2.9514e-08	2.8802		1.12518
1,100rpm, Fiber diameter_5,000X_	610	Image0004	7.82729e-07	3.40748e-07	2.36218		0.782729
1,100rpm, Fiber diameter_5,000X_	612	Image0004	8.18114e-07	3.8005e-08	1.3339		0.818114
1,100rpm, Fiber diameter_5,000X_	613	Image0004	1.81302e-06	3.05e-07	1.19814		1.81302
1,100rpm, Fiber diameter_5,000X_	614	Image0004	9.71089e-07	3.51981e-07	0.574323		0.971089
1,100rpm, Fiber diameter_5,000X_	615	Image0004	6.74345e-07	8.66329e-08	1.01468		0.674345
1,100rpm, Fiber diameter_5,000X_	616	Image0004	1.47169e-06	3.57207e-07	1.91677		1.47169
1,100rpm, Fiber diameter_5,000X_	617	Image0004	9.96662e-07	3.09964e-07	0.319095		0.996662
1,100rpm, Fiber diameter_5,000X_	618	Image0004	8.5299e-07	5.80088e-08	1.19483		0.85299
1,100rpm, Fiber diameter_5,000X_	619	Image0004	1.50874e-06	1.13182e-07	2.21019		1.50874
1,100rpm, Fiber diameter_5,000X_	620	Image0004	7.32357e-07	2.82509e-08	1.30464		0.732357
1,100rpm, Fiber diameter_5,000X_	621	Image0004	2.64528e-06	7.99362e-08	0.0294176		2.64528
1,100rpm, Fiber diameter_5,000X_	622	Image0004	2.16669e-06	3.24096e-07	1.19123		2.16669
1,100rpm, Fiber diameter_5,000X_	623	Image0004	7.64403e-07	1.7221e-07	0.338289		0.764403
1,100rpm, Fiber diameter_5,000X_	624	Image0004	7.48146e-07	2.62195e-08	1.40787		0.748146
1,100rpm, Fiber diameter_5,000X_	625	Image0004	1.40933e-06	3.95953e-07	0.78275		1.40933
1,100rpm, Fiber diameter_5,000X_	626	Image0004	1.72613e-06	6.49944e-07	2.9621		1.72613
1,100rpm, Fiber diameter_5,000X_	627	Image0004	2.24484e-06	3.33068e-07	0.309045		2.24484
1,100rpm, Fiber diameter_5,000X_	628	Image0004	1.2604e-06	3.37053e-07	2.83806		1.2604
1,100rpm, Fiber diameter_5,000X_	629	Image0004	1.27347e-06	2.41421e-07	0.958053		1.27347
1,100rpm, Fiber diameter_5,000X_	630	Image0004	1.1094e-06	2.0671e-07	2.67817		1.1094
1,100rpm, Fiber diameter_5,000X_	631	Image0004	1.43095e-06	2.74578e-07	2.50992		1.43095
1,100rpm, Fiber diameter_5,000X_	632	Image0004	1.40164e-06	2.2993e-07	2.00478		1.40164
1,100rpm, Fiber diameter_5,000X_	633	Image0004	9.74629e-07	1.88937e-07	1.55058		0.974629
1,100rpm, Fiber diameter_5,000X_	635	Image0004	1.25315e-06	1.40177e-07	1.13873		1.25315
1,100rpm, Fiber diameter_5,000X_	636	Image0004	2.36956e-06	3.26971e-07	1.7653		2.36956
1,100rpm, Fiber diameter_5,000X_	637	Image0004	1.51872e-06	3.20151e-08	2.9655		1.51872
1,100rpm, Fiber diameter_5,000X_	638	Image0004	5.38102e-07	4.82133e-08	0.784534		0.538102
1,100rpm, Fiber diameter_5,000X_	639	Image0004	2.39052e-06	8.12985e-08	0.746805		2.39052
1,100rpm, Fiber diameter_5,000X_	640	Image0004	9.5551e-07	2.52103e-07	2.2638		0.95551
1,100rpm, Fiber diameter_5,000X_	642	Image0004	9.40089e-07	2.85095e-08	1.10448		0.940089
1,100rpm, Fiber diameter_5,000X_	643	Image0004	9.37346e-07	3.57504e-07	2.4047		0.937346
1,100rpm, Fiber diameter_5,000X_	644	Image0004	6.90615e-07	2.14308e-07	0.433799		0.690615
1,100rpm, Fiber diameter_5,000X_	645	Image0004	8.94687e-07	1.37478e-07	2.33289		0.894687
1,100rpm, Fiber diameter_5,000X_	646	Image0004	8.33342e-07	3.05659e-07	2.59987		0.833342
1,100rpm, Fiber diameter_5,000X_	647	Image0004	6.09609e-07	1.14593e-07	2.93841		0.609609
1,100rpm, Fiber diameter_5,000X_	648	Image0004	7.12313e-07	2.1042e-08	1.59264		0.712313
1,100rpm, Fiber diameter_5,000X_	649	Image0004	2.1978e-06	2.9922e-07	1.15308		2.1978
1,100rpm, Fiber diameter_5,000X_	650	Image0004	1.34384e-06	1.97072e-07	2.95717		1.34384
1,100rpm, Fiber diameter_5,000X_	651	Image0004	1.48329e-06	3.61837e-07	0.0854683		1.48329
1,100rpm, Fiber diameter_5,000X_	652	Image0004	6.06623e-07	1.05261e-07	1.12049		0.606623
1,100rpm, Fiber diameter_5,000X_	654	Image0004	1.39081e-06	3.36848e-08	2.83396		1.39081
1,100rpm, Fiber diameter_5,000X_	655	Image0004	2.44613e-06	8.67571e-08	0.782087		2.44613
1,100rpm, Fiber diameter_5,000X_	656	Image0004	1.94153e-06	1.0886e-07	0.0965667		1.94153
1,100rpm, Fiber diameter_5,000X_	657	Image0004	1.28318e-06	4.34483e-07	0.253592		1.28318
1,100rpm, Fiber diameter_5,000X_	658	Image0004	5.67586e-07	3.86333e-08	2.46273		0.567586
1,100rpm, Fiber diameter_5,000X_	659	Image0004	1.56346e-06	2.41666e-07	2.25327		1.56346
1,100rpm, Fiber diameter_5,000X_	660	Image0004	5.22595e-07	5.9988e-08	2.24467		0.522595
1,100rpm, Fiber diameter_5,000X_	661	Image0004	2.38208e-06	3.46367e-07	0.804881		2.38208
1,100rpm, Fiber diameter_5,000X_	662	Image0004	1.9473e-06	1.03259e-07	2.97185		1.9473
1,100rpm, Fiber diameter_5,000X_	663	Image0004	2.01658e-06	3.6961e-07	0.246565		2.01658
1,100rpm, Fiber diameter_5,000X_	664	Image0004	1.10998e-06	2.34976e-07	2.30165		1.10998
1,100rpm, Fiber diameter_5,000X_	665	Image0004	1.01682e-06	1.82898e-07	0.06099		1.01682
1,100rpm, Fiber diameter_5,000X_	666	Image0004	1.60209e-06	3.12809e-07	2.35595		1.60209
1,100rpm, Fiber diameter_5,000X_	667	Image0004	8.09088e-07	1.47581e-07	3.10655		0.809088
1,100rpm, Fiber diameter_5,000X_	669	Image0004	8.64989e-07	2.31696e-07	2.23299		0.864989
1,100rpm, Fiber diameter_5,000X_	670	Image0004	2.19064e-06	9.4669e-08	1.64707		2.19064
1,100rpm, Fiber diameter_5,000X_	671	Image0004	2.004e-06	3.33804e-07	2.28013		2.004
1,100rpm, Fiber diameter_5,000X_	672	Image0004	1.10535e-06	1.31321e-07	2.41447		1.10535
1,100rpm, Fiber diameter_5,000X_	673	Image0004	8.40139e-07	1.17059e-07	1.77285		0.840139
1,100rpm, Fiber diameter_5,000X_	674	Image0004	9.63501e-07	2.52728e-07	2.34382		0.963501
1,100rpm, Fiber diameter_5,000X_	675	Image0004	9.92188e-07	3.30481e-07	2.03769		0.992188
1,100rpm, Fiber diameter_5,000X_	676	Image0004	1.64083e-06	1.57828e-07	2.1823		1.64083
1,100rpm, Fiber diameter_5,000X_	677	Image0004	1.12131e-06	8.46257e-08	1.0012		1.12131
1,100rpm, Fiber diameter_5,000X_	678	Image0004	1.0346e-06	1.19147e-07	0.88038		1.0346
1,100rpm, Fiber diameter_5,000X_	679	Image0004	1.7981e-06	1.02381e-07	2.05201		1.7981
1,100rpm, Fiber diameter_5,000X_	680	Image0004	4.02064e-07	2.39818e-07	0.517794		0.402064
1,100rpm, Fiber diameter_5,000X_	681	Image0004	2.02448e-06	1.13815e-07	0.951812		2.02448
1,100rpm, Fiber diameter_5,000X_	682	Image0004	1.36908e-06	2.98611e-07	2.50718		1.36908
1,100rpm, Fiber diameter_5,000X_	683	Image0004	1.52672e-06	1.06709e-07	2.51938		1.52672
1,100rpm, Fiber diameter_5,000X_	684	Image0004	1.87415e-06	8.3558e-08	0.202757		1.87415
1,100rpm, Fiber diameter_5,000X_	685	Image0004	1.79767e-06	1.88469e-07	2.32958		1.79767
1,100rpm, Fiber diameter_5,000X_	686	Image0004	8.14329e-07	3.12566e-08	2.858		0.814329
1,100rpm, Fiber diameter_5,000X_	687	Image0004	7.21376e-07	6.27682e-08	0.174364		0.721376
1,100rpm, Fiber diameter_5,000X_	688	Image0004	2.04408e-06	2.26058e-07	1.02504		2.04408
1,100rpm, Fiber diameter_5,000X_	689	Image0004	5.63627e-07	2.49826e-08	0.180878		0.563627
1,100rpm, Fiber diameter_5,000X_	690	Image0002	1.99668e-06	4.14586e-08	0.968105		1.99668
1,100rpm, Fiber diameter_5,000X_	691	Image0002	1.70601e-06	2.97543e-08	0.937411		1.70601
1,100rpm, Fiber diameter_5,000X_	692	Image0002	8.94094e-07	2.17412e-07	0.304076		0.894094
1,100rpm, Fiber diameter_5,000X_	693	Image0002	6.16921e-07	2.52188e-07	0.688316		0.616921
1,100rpm, Fiber diameter_5,000X_	694	Image0002	5.15154e-07	4.94002e-09	0.553675		0.515154
1,100rpm, Fiber diameter_5,000X_	696	Image0002	2.70403e-06	5.15038e-07	3.13565		2.70403
1,100rpm, Fiber diameter_5,000X_	697	Image0002	6.74804e-07	3.25747e-08	1.21683		0.674804
1,100rpm, Fiber diameter_5,000X_	698	Image0002	1.31407e-06	3.84447e-07	2.83225		1.31407
1,100rpm, Fiber diameter_5,000X_	699	Image0002	2.07526e-06	1.76825e-07	0.724923		2.07526
1,100rpm, Fiber diameter_5,000X_	700	Image0002	1.11426e-06	5.50315e-08	0.786699		1.11426
1,100rpm, Fiber diameter_5,000X_	701	Image0002	2.22905e-06	4.27012e-07	0.102553		2.22905
1,100rpm, Fiber diameter_5,000X_	702	Image0002	1.86785e-06	5.25861e-08	0.88267		1.86785
1,100rpm, Fiber diameter_5,000X_	703	Image0002	1.60027e-06	8.59767e-08	2.4211		1.60027
1,100rpm, Fiber diameter_5,000X_	704	Image0002	1.8503e-06	2.15018e-08	1.74739		1.8503
1,100rpm, Fiber diameter_5,000X_	705	Image0002	2.22213e-06	6.22411e-08	1.64729		2.22213
1,100rpm, Fiber diameter_5,000X_	706	Image0002	1.29654e-06	3.36191e-07	0.299538		1.29654
1,100rpm, Fiber diameter_5,000X_	707	Image0002	1.16827e-06	1.71962e-07	0.643409		1.16827
1,100rpm, Fiber diameter_5,000X_	708	Image0002	2.15321e-06	1.13984e-07	1.24126		2.15321
1,100rpm, Fiber diameter_5,000X_	709	Image0002	1.61787e-06	6.78528e-08	0.837554		1.61787
1,100rpm, Fiber diameter_5,000X_	710	Image0002	2.00302e-06	7.65556e-07	2.33258		2.00302
1,100rpm, Fiber diameter_5,000X_	711	Image0002	1.60338e-06	2.61857e-07	1.51993		1.60338
1,100rpm, Fiber diameter_5,000X_	712	Image0002	1.62474e-06	4.9566e-07	0.441049		1.62474
1,100rpm, Fiber diameter_5,000X_	713	Image0002	2.01559e-06	8.65136e-07	0.597039		2.01559
1,100rpm, Fiber diameter_5,000X_	715	Image0002	2.39622e-06	4.41948e-08	1.45828		2.39622
1,100rpm, Fiber diameter_5,000X_	716	Image0002	1.97021e-06	3.12032e-08	0.731577		1.97021
1,100rpm, Fiber diameter_5,000X_	717	Image0002	1.85425e-06	2.90854e-08	0.168037		1.85425
1,100rpm, Fiber diameter_5,000X_	718	Image0002	1.97095e-06	9.38993e-08	0.567838		1.97095
1,100rpm, Fiber diameter_5,000X_	719	Image0002	2.4068e-06	4.11702e-07	0.355072		2.4068
1,100rpm, Fiber diameter_5,000X_	720	Image0002	1.75392e-06	2.12133e-08	0.139121		1.75392
1,100rpm, Fiber diameter_5,000X_	721	Image0002	1.09851e-06	2.63143e-07	2.46582		1.09851
1,100rpm, Fiber diameter_5,000X_	723	Image0002	1.80459e-06	5.15786e-08	3.00416		1.80459
1,100rpm, Fiber diameter_5,000X_	724	Image0002	2.327e-06	1.14018e-07	2.19768		2.327
1,100rpm, Fiber diameter_5,000X_	725	Image0002	1.60154e-06	1.54151e-07	2.69398		1.60154
1,100rpm, Fiber diameter_5,000X_	726	Image0002	1.76556e-06	5.14428e-08	0.0967323		1.76556
1,100rpm, Fiber diameter_5,000X_	727	Image0002	1.84065e-06	4.84366e-08	0.452937		1.84065
1,100rpm, Fiber diameter_5,000X_	728	Image0002	1.78764e-06	3.68454e-08	2.72346		1.78764
1,100rpm, Fiber diameter_5,000X_	729	Image0002	8.66277e-07	1.73633e-07	0.0423194		0.866277
1,100rpm, Fiber diameter_5,000X_	730	Image0002	1.85666e-06	4.74358e-08	2.8133		1.85666
1,100rpm, Fiber diameter_5,000X_	731	Image0002	2.02946e-06	1.15038e-07	0.482323		2.02946
1,100rpm, Fiber diameter_5,000X_	732	Image0002	5.58458e-07	1.12444e-07	2.5407		0.558458
1,100rpm, Fiber diameter_5,000X_	733	Image0002	1.9025e-06	3.23968e-08	3.04505		1.9025
1,100rpm, Fiber diameter_5,000X_	734	Image0002	1.57982e-06	5.6469e-08	0.395987		1.57982
1,100rpm, Fiber diameter_5,000X_	735	Image0002	1.93944e-06	3.3546e-08	2.44426		1.93944
1,100rpm, Fiber diameter_5,000X_	736	Image0002	1.35866e-06	3.77874e-07	2.77304		1.35866
1,100rpm, Fiber diameter_5,000X_	737	Image0002	2.2988e-06	4.17424e-08	1.9844		2.2988
1,100rpm, Fiber diameter_5,000X_	738	Image0002	1.80665e-06	4.659e-08	0.649433		1.80665
1,100rpm, Fiber diameter_5,000X_	739	Image0002	8.39935e-07	1.41783e-07	2.45205		0.839935
1,100rpm, Fiber diameter_5,000X_	740	Image0002	2.07674e-06	3.23809e-08	0.232354		2.07674
1,100rpm, Fiber diameter_5,000X_	741	Image0002	1.90412e-06	8.71737e-08	0.739862		1.90412
1,100rpm, Fiber diameter_5,000X_	742	Image0002	9.55762e-07	2.08992e-07	1.22543		0.955762
1,100rpm, Fiber diameter_5,000X_	744	Image0002	1.99358e-06	1.10432e-07	2.7797		1.99358
1,100rpm, Fiber diameter_5,000X_	745	Image0002	1.81939e-06	2.05291e-07	0.554		1.81939
1,100rpm, Fiber diameter_5,000X_	746	Image0002	1.33021e-06	2.42566e-07	0.834639		1.33021
1,100rpm, Fiber diameter_5,000X_	747	Image0002	2.4155e-06	2.96331e-08	2.32823		2.4155
1,100rpm, Fiber diameter_5,000X_	748	Image0002	1.49753e-06	2.34554e-08	2.39939		1.49753
1,100rpm, Fiber diameter_5,000X_	749	Image0002	6.09378e-07	2.70477e-07	0.353482		0.609378
1,100rpm, Fiber diameter_5,000X_	750	Image0002	1.51173e-06	1.01823e-07	2.56712		1.51173
1,100rpm, Fiber diameter_5,000X_	751	Image0002	2.50586e-06	5.82096e-07	1.21472		2.50586
1,100rpm, Fiber diameter_5,000X_	752	Image0002	2.13163e-06	1.48401e-07	0.482435		2.13163
1,100rpm, Fiber diameter_5,000X_	753	Image0002	2.59412e-06	6.19795e-07	0.501433		2.59412
1,100rpm, Fiber diameter_5,000X_	754	Image0002	1.34266e-06	5.51601e-08	2.77272		1.34266
1,100rpm, Fiber diameter_5,000X_	755	Image0002	1.83793e-06	4.15572e-08	1.68403		1.83793
1,100rpm, Fiber diameter_5,000X_	756	Image0002	1.32855e-06	3.11435e-07	1.77444		1.32855
1,100rpm, Fiber diameter_5,000X_	757	Image0002	1.55232e-06	2.77655e-07	0.769318		1.55232
1,100rpm, Fiber diameter_5,000X_	758	Image0002	1.70859e-06	8.51001e-08	0.203951		1.70859
1,100rpm, Fiber diameter_5,000X_	759	Image0002	5.87616e-07	4.74428e-08	0.829751		0.587616
1,100rpm, Fiber diameter_5,000X_	760	Image0002	1.4168e-06	5.65213e-07	0.520537		1.4168
1,100rpm, Fiber diameter_5,000X_	761	Image0002	1.30668e-06	4.98337e-07	2.19536		1.30668
1,100rpm, Fiber diameter_5,000X_	762	Image0002	1.88868e-06	8.89386e-08	1.85277		1.88868
1,100rpm, Fiber diameter_5,000X_	763	Image0002	1.85678e-06	5.88374e-08	3.04906		1.85678
1,100rpm, Fiber diameter_5,000X_	764	Image0002	1.68585e-06	5.62985e-08	0.430794		1.68585
1,100rpm, Fiber diameter_5,000X_	765	Image0002	1.05755e-06	5.45374e-08	0.694828		1.05755
1,100rpm, Fiber diameter_5,000X_	766	Image0002	9.33986e-07	1.52502e-07	0.455624		0.933986
1,100rpm, Fiber diameter_5,000X_	767	Image0002	1.89728e-06	5.94729e-08	0.964883		1.89728
1,100rpm, Fiber diameter_5,000X_	768	Image0002	1.96557e-06	5.49431e-08	1.68333		1.96557
1,100rpm, Fiber diameter_5,000X_	769	Image0002	1.88925e-06	1.21304e-07	3.01286		1.88925
1,100rpm, Fiber diameter_5,000X_	770	Image0002	1.80056e-06	6.28969e-08	0.0625419		1.80056
1,100rpm, Fiber diameter_5,000X_	771	Image0002	5.56287e-07	5.91393e-08	0.573053		0.556287
1,100rpm, Fiber diameter_5,000X_	772	Image0002	1.73767e-06	2.59075e-08	0.848361		1.73767
1,100rpm, Fiber diameter_5,000X_	773	Image0002	2.2402e-06	4.19819e-07	0.379479		2.2402
1,100rpm, Fiber diameter_5,000X_	774	Image0002	1.89974e-06	4.08738e-08	1.30801		1.89974
1,100rpm, Fiber diameter_5,000X_	775	Image0002	2.00589e-06	5.14787e-07	2.20089		2.00589
1,100rpm, Fiber diameter_5,000X_	776	Image0002	1.75298e-06	4.84303e-08	0.830395		1.75298
1,100rpm, Fiber diameter_5,000X_	777	Image0002	1.22239e-06	5.09288e-07	2.91575		1.22239
1,100rpm, Fiber diameter_5,000X_	778	Image0002	8.53866e-07	2.45362e-07	0.0415564		0.853866
1,100rpm, Fiber diameter_5,000X_	779	Image0002	2.53358e-06	8.39848e-07	2.11462		2.53358
1,100rpm, Fiber diameter_5,000X_	780	Image0002	1.33838e-06	5.7811e-07	0.164796		1.33838
1,100rpm, Fiber diameter_5,000X_	781	Image0002	1.73553e-06	2.97838e-08	3.08826		1.73553
1,100rpm, Fiber diameter_5,000X_	782	Image0002	5.59364e-07	7.82344e-09	0.82682		0.559364
1,100rpm, Fiber diameter_5,000X_	783	Image0002	1.72221e-06	5.73068e-07	1.89921		1.72221
1,100rpm, Fiber diameter_5,000X_	784	Image0002	1.9805e-06	4.2636e-08	0.835724		1.9805
1,100rpm, Fiber diameter_5,000X_	785	Image0002	2.29731e-06	8.8412e-07	2.5234		2.29731
1,100rpm, Fiber diameter_5,000X_	786	Image0002	1.79898e-06	1.13573e-07	2.40695		1.79898
1,100rpm, Fiber diameter_5,000X_	787	Image0002	6.17378e-07	1.60089e-07	2.81079		0.617378
1,100rpm, Fiber diameter_5,000X_	788	Image0002	1.85676e-06	4.02421e-08	2.379		1.85676
1,100rpm, Fiber diameter_5,000X_	789	Image0002	2.05716e-06	2.51376e-07	3.03759		2.05716
1,100rpm, Fiber diameter_5,000X_	790	Image0002	2.02423e-06	3.78227e-08	0.134212		2.02423
1,100rpm, Fiber diameter_5,000X_	791	Image0002	7.59898e-07	1.32327e-07	2.43747		0.759898
1,100rpm, Fiber diameter_5,000X_	792	Image0002	2.22547e-06	9.17178e-08	1.16502		2.22547
1,100rpm, Fiber diameter_5,000X_	793	Image0002	1.58644e-06	4.73354e-07	2.13341		1.58644
1,100rpm, Fiber diameter_5,000X_	794	Image0002	1.99322e-06	2.28983e-08	0.920525		1.99322
1,100rpm, Fiber diameter_5,000X_	795	Image0002	2.02024e-06	2.18522e-08	1.00162		2.02024
1,100rpm, Fiber diameter_5,000X_	796	Image0002	1.60841e-06	4.74122e-08	1.00303		1.60841
1,100rpm, Fiber diameter_5,000X_	797	Image0002	2.04671e-06	5.74906e-07	0.731963		2.04671
1,100rpm, Fiber diameter_5,000X_	798	Image0002	5.23079e-07	2.10238e-07	0.107903		0.523079
1,100rpm, Fiber diameter_5,000X_	799	Image0002	1.65466e-06	4.71604e-07	3.06465		1.65466
1,100rpm, Fiber diameter_5,000X_	800	Image0002	1.67898e-06	4.07872e-08	0.267724		1.67898
1,100rpm, Fiber diameter_5,000X_	801	Image0002	1.68183e-06	1.13896e-07	0.0849331		1.68183
1,100rpm, Fiber diameter_5,000X_	804	Image0002	2.00094e-06	1.66829e-07	0.910567		2.00094
1,100rpm, Fiber diameter_5,000X_	805	Image0002	2.12157e-06	6.61224e-07	0.755197		2.12157
1,100rpm, Fiber diameter_5,000X_	806	Image0002	2.28342e-06	4.99141e-08	1.27601		2.28342
1,100rpm, Fiber diameter_5,000X_	808	Image0002	1.59075e-06	8.82497e-08	0.450698		1.59075
1,100rpm, Fiber diameter_5,000X_	809	Image0002	1.77848e-06	2.47643e-08	2.98828		1.77848
1,100rpm, Fiber diameter_5,000X_	810	Image0002	5.98334e-07	6.47293e-08	0.453726		0.598334
1,100rpm, Fiber diameter_5,000X_	811	Image0002	1.85519e-06	6.06876e-08	1.07523		1.85519
1,100rpm, Fiber diameter_5,000X_	812	Image0002	1.66518e-06	4.28844e-08	0.572375		1.66518
1,100rpm, Fiber diameter_5,000X_	813	Image0002	1.70418e-06	5.48853e-08	2.37436		1.70418
1,100rpm, Fiber diameter_5,000X_	814	Image0002	2.56151e-06	8.60424e-07	1.58239		2.56151
1,100rpm, Fiber diameter_5,000X_	815	Image0002	5.15674e-07	7.99578e-08	2.55999		0.515674
1,100rpm, Fiber diameter_5,000X_	817	Image0002	1.67038e-06	3.67702e-08	2.31543		1.67038
1,100rpm, Fiber diameter_5,000X_	818	Image0002	1.5893e-06	2.22647e-07	0.233432		1.5893
1,100rpm, Fiber diameter_5,000X_	819	Image0002	1.89326e-06	4.38676e-08	0.491981		1.89326
1,100rpm, Fiber diameter_5,000X_	820	Image0002	1.32209e-06	2.76377e-07	2.31344		1.32209
1,100rpm, Fiber diameter_5,000X_	821	Image0002	1.90959e-06	2.22952e-08	1.75559		1.90959
1,100rpm, Fiber diameter_5,000X_	822	Image0002	1.54381e-06	6.91081e-08	2.86029		1.54381
1,100rpm, Fiber diameter_5,000X_	823	Image0002	2.08025e-06	4.73718e-07	2.48763		2.08025
1,100rpm, Fiber diameter_5,000X_	825	Image0002	1.85395e-06	7.49586e-08	2.83498		1.85395
1,100rpm, Fiber diameter_5,000X_	826	Image0002	1.65397e-06	3.61195e-08	0.767763		1.65397
1,100rpm, Fiber diameter_5,000X_	827	Image0002	2.79265e-06	6.96987e-07	2.11363		2.79265
1,100rpm, Fiber diameter_5,000X_	828	Image0002	1.45107e-06	1.69926e-07	3.1328		1.45107
1,100rpm, Fiber diameter_5,000X_	829	Image0002	1.59113e-06	1.87101e-07	3.0476		1.59113
1,100rpm, Fiber diameter_5,000X_	830	Image0002	1.63485e-06	3.41361e-08	2.45663		1.63485
1,100rpm, Fiber diameter_5,000X_	831	Image0002	2.75973e-06	4.0395e-07	2.16266		2.75973
1,100rpm, Fiber diameter_5,000X_	832	Image0002	2.4554e-06	2.5942e-07	1.75327		2.4554
1,100rpm, Fiber diameter_5,000X_	833	Image0002	1.73841e-06	2.32785e-07	0.99408		1.73841
1,100rpm, Fiber diameter_5,000X_	834	Image0002	2.49561e-06	1.96883e-07	0.370405		2.49561
1,100rpm, Fiber diameter_5,000X_	835	Image0002	1.75553e-06	1.31018e-07	2.54359		1.75553
1,100rpm, Fiber diameter_5,000X_	836	Image0002	1.67176e-06	4.08476e-08	2.76846		1.67176
1,100rpm, Fiber diameter_5,000X_	837	Image0002	1.67573e-06	5.71022e-07	2.3505		1.67573
1,100rpm, Fiber diameter_5,000X_	838	Image0002	2.13397e-06	2.62858e-07	3.14123		2.13397
1,100rpm, Fiber diameter_5,000X_	839	Image0002	1.81295e-06	6.43069e-08	2.65501		1.81295
1,100rpm, Fiber diameter_5,000X_	840	Image0002	1.24297e-06	5.87094e-08	0.592883		1.24297
1,100rpm, Fiber diameter_5,000X_	841	Image0002	1.9156e-06	3.38455e-08	3.05268		1.9156
1,100rpm, Fiber diameter_5,000X_	842	Image0002	1.7915e-06	4.27476e-08	3.0087		1.7915
1,100rpm, Fiber diameter_5,000X_	844	Image0002	2.47471e-06	9.45608e-08	0.0907919		2.47471
1,100rpm, Fiber diameter_5,000X_	845	Image0002	1.4857e-06	1.31483e-07	0.315495		1.4857
1,100rpm, Fiber diameter_5,000X_	846	Image0002	2.32295e-06	3.81391e-08	1.53121		2.32295
1,100rpm, Fiber diameter_5,000X_	847	Image0002	1.28351e-06	2.83244e-07	0.320155		1.28351
1,100rpm, Fiber diameter_5,000X_	848	Image0002	1.14095e-06	1.44616e-07	1.04406		1.14095
1,100rpm, Fiber diameter_5,000X_	849	Image0002	1.65049e-06	6.05087e-08	0.852752		1.65049
1,100rpm, Fiber diameter_5,000X_	850	Image0002	3.74067e-07	1.76578e-07	0.984879		0.374067
1,100rpm, Fiber diameter_5,000X_	851	Image0002	2.03116e-06	3.28043e-07	2.7241		2.03116
1,100rpm, Fiber diameter_5,000X_	852	Image0002	1.36167e-06	2.5199e-07	0.0905811		1.36167
1,100rpm, Fiber diameter_5,000X_	853	Image0002	1.88196e-06	5.21496e-08	0.196578		1.88196
1,100rpm, Fiber diameter_5,000X_	855	Image0002	1.84782e-06	4.98813e-08	2.53948		1.84782
1,100rpm, Fiber diameter_5,000X_	856	Image0002	2.43668e-06	6.86326e-07	2.4647		2.43668
1,100rpm, Fiber diameter_5,000X_	857	Image0002	1.9231e-06	7.50765e-08	2.72445		1.9231
1,100rpm, Fiber diameter_5,000X_	858	Image0002	1.69622e-06	7.11777e-08	2.31143		1.69622
1,100rpm, Fiber diameter_5,000X_	859	Image0002	1.88065e-06	7.16912e-08	2.67158		1.88065
1,100rpm, Fiber diameter_5,000X_	860	Image0002	1.95094e-06	1.62792e-07	0.182463		1.95094
1,100rpm, Fiber diameter_5,000X_	861	Image0002	2.29463e-06	3.07161e-08	1.60769		2.29463
1,100rpm, Fiber diameter_5,000X_	862	Image0002	1.97295e-06	4.30537e-08	0.113281		1.97295
1,100rpm, Fiber diameter_5,000X_	863	Image0002	1.04791e-06	1.79544e-07	3.01732		1.04791
1,100rpm, Fiber diameter_5,000X_	864	Image0002	1.53725e-06	2.87047e-08	0.851959		1.53725
1,100rpm, Fiber diameter_5,000X_	865	Image0002	1.65998e-06	4.72239e-08	2.40461		1.65998
1,100rpm, Fiber diameter_5,000X_	866	Image0002	1.75512e-06	2.3298e-07	2.44303		1.75512
1,100rpm, Fiber diameter_5,000X_	867	Image0002	1.56512e-06	5.91693e-08	0.0426708		1.56512
1,100rpm, Fiber diameter_5,000X_	868	Image0002	1.1144e-06	9.32152e-08	0.854042		1.1144
1,100rpm, Fiber diameter_5,000X_	869	Image0002	1.4396e-06	2.55348e-07	1.00862		1.4396
1,100rpm, Fiber diameter_5,000X_	870	Image0002	1.06717e-06	2.41574e-07	1.82958		1.06717
1,100rpm, Fiber diameter_5,000X_	871	Image0002	1.81922e-06	1.0766e-06	0.0343704		1.81922
1,100rpm, Fiber diameter_5,000X_	872	Image0002	1.02821e-06	2.7484e-07	2.35947		1.02821
1,100rpm, Fiber diameter_5,000X_	873	Image0002	1.81957e-06	2.18523e-08	0.0911821		1.81957
1,100rpm, Fiber diameter_5,000X_	874	Image0002	2.27383e-06	6.81221e-08	1.88199		2.27383
1,100rpm, Fiber diameter_5,000X_	875	Image0002	1.29339e-06	1.48511e-07	0.651898		1.29339
1,100rpm, Fiber diameter_5,000X_	876	Image0002	1.51835e-06	2.39862e-08	2.71341		1.51835
1,100rpm, Fiber diameter_5,000X_	878	Image0002	1.15669e-06	3.59548e-07	2.48931		1.15669
1,100rpm, Fiber diameter_5,000X_	879	Image0002	2.35524e-06	5.6473e-07	0.0579612		2.35524
1,100rpm, Fiber diameter_5,000X_	880	Image0002	1.71396e-06	2.87009e-07	0.822911		1.71396
1,100rpm, Fiber diameter_5,000X_	881	Image0002	1.91124e-06	4.1809e-08	2.57212		1.91124
1,100rpm, Fiber diameter_5,000X_	882	Image0002	8.37418e-07	1.70449e-07	0.622015		0.837418
1,100rpm, Fiber diameter_5,000X_	883	Image0002	1.11164e-06	2.74504e-07	0.0611202		1.11164
1,100rpm, Fiber diameter_5,000X_	884	Image0002	1.88481e-06	6.89726e-08	0.0722116		1.88481
1,100rpm, Fiber diameter_5,000X_	885	Image0002	1.63167e-06	1.61785e-07	0.984747		1.63167
1,100rpm, Fiber diameter_5,000X_	886	Image0002	7.52049e-07	1.76062e-07	3.01868		0.752049
1,100rpm, Fiber diameter_5,000X_	887	Image0002	1.91344e-06	2.94629e-07	2.85941		1.91344
1,100rpm, Fiber diameter_5,000X_	889	Image0002	2.49371e-06	6.23491e-07	0.465399		2.49371
1,100rpm, Fiber diameter_5,000X_	890	Image0002	1.64663e-06	1.15073e-07	2.78407		1.64663
1,100rpm, Fiber diameter_5,000X_	891	Image0002	1.64122e-06	2.84358e-07	0.353261		1.64122
1,100rpm, Fiber diameter_5,000X_	892	Image0002	1.74131e-06	2.69428e-08	0.842587		1.74131
1,100rpm, Fiber diameter_5,000X_	893	Image0002	1.46629e-06	1.54609e-07	2.37822		1.46629
1,100rpm, Fiber diameter_5,000X_	894	Image0002	1.94884e-06	7.31519e-08	0.929099		1.94884
1,100rpm, Fiber diameter_5,000X_	895	Image0002	1.89174e-06	4.82705e-08	0.351809		1.89174
1,100rpm, Fiber diameter_5,000X_	896	Image0002	5.54679e-07	4.81845e-08	0.538527		0.554679
1,100rpm, Fiber diameter_5,000X_	898	Image0002	1.62039e-06	6.19681e-08	0.00591375		1.62039
1,100rpm, Fiber diameter_5,000X_	899	Image0002	1.12307e-06	4.0881e-07	0.632209		1.12307
1,100rpm, Fiber diameter_5,000X_	901	Image0002	2.01959e-06	5.66882e-08	0.0256227		2.01959
1,100rpm, Fiber diameter_5,000X_	903	Image0002	1.74864e-06	4.09422e-08	0.77894		1.74864
1,100rpm, Fiber diameter_5,000X_	904	Image0002	1.48262e-06	9.55428e-08	0.651387		1.48262
1,100rpm, Fiber diameter_5,000X_	906	Image0002	1.55096e-06	3.23001e-07	0.47771		1.55096
1,100rpm, Fiber diameter_5,000X_	908	Image0002	7.42856e-07	1.07609e-07	2.90691		0.742856
1,100rpm, Fiber diameter_5,000X_	909	Image0002	9.15034e-07	7.32427e-08	2.96426		0.915034
1,100rpm, Fiber diameter_5,000X_	910	Image0002	1.88597e-06	4.23257e-08	2.62315		1.88597
1,100rpm, Fiber diameter_5,000X_	911	Image0002	1.44976e-06	1.90654e-07	2.68361		1.44976
1,100rpm, Fiber diameter_5,000X_	912	Image0002	2.34576e-06	2.63733e-07	0.586151		2.34576
1,100rpm, Fiber diameter_5,000X_	913	Image0002	1.45517e-06	6.09983e-08	0.525526		1.45517
1,100rpm, Fiber diameter_5,000X_	914	Image0002	1.98612e-06	3.89912e-08	0.72663		1.98612
1,100rpm, Fiber diameter_5,000X_	915	Image0002	1.90633e-06	5.80611e-08	0.150887		1.90633
1,100rpm, Fiber diameter_5,000X_	916	Image0002	1.8696e-06	5.29687e-08	0.0297849		1.8696
1,100rpm, Fiber diameter_5,000X_	917	Image0002	2.07921e-06	4.49797e-08	1.31772		2.07921
1,100rpm, Fiber diameter_5,000X_	918	Image0002	1.62943e-06	4.05683e-08	2.26347		1.62943
1,100rpm, Fiber diameter_5,000X_	919	Image0002	1.05144e-06	1.54144e-08	0.64163		1.05144
1,100rpm, Fiber diameter_5,000X_	921	Image0002	1.56375e-06	5.69594e-07	3.01819		1.56375
1,100rpm, Fiber diameter_5,000X_	922	Image0002	5.50384e-07	1.10122e-08	0.22735		0.550384
1,100rpm, Fiber diameter_5,000X_	923	Image0002	1.9231e-06	7.50765e-08	2.72445		1.9231
1,100rpm, Fiber diameter_5,000X_	924	Image0002	1.83053e-06	5.926e-08	3.03794		1.83053
1,100rpm, Fiber diameter_5,000X_	925	Image0002	9.06795e-07	3.53558e-07	0.598856		0.906795
1,100rpm, Fiber diameter_5,000X_	926	Image0002	2.04195e-06	1.55652e-07	2.7302		2.04195
1,100rpm, Fiber diameter_5,000X_	927	Image0002	8.74192e-07	1.71329e-07	1.83501		0.874192
1,100rpm, Fiber diameter_5,000X_	928	Image0002	1.73926e-06	3.95447e-07	1.10975		1.73926
1,100rpm, Fiber diameter_5,000X_	929	Image0002	8.16357e-07	1.71098e-07	0.427283		0.816357
1,100rpm, Fiber diameter_5,000X_	930	Image0002	1.46353e-06	3.37665e-08	2.54444		1.46353
1,100rpm, Fiber diameter_5,000X_	931	Image0002	1.85618e-06	7.66595e-08	2.57752		1.85618
1,100rpm, Fiber diameter_5,000X_	932	Image0002	1.42765e-06	3.93928e-08	2.77744		1.42765
1,100rpm, Fiber diameter_5,000X_	933	Image0002	1.95916e-06	1.29048e-07	0.890584		1.95916
1,100rpm, Fiber diameter_5,000X_	934	Image0002	1.63201e-06	1.16082e-07	0.960464		1.63201
1,100rpm, Fiber diameter_5,000X_	935	Image0002	1.89892e-06	3.21328e-08	0.0756555		1.89892
1,100rpm, Fiber diameter_5,000X_	936	Image0002	5.71375e-07	1.55221e-08	0.788855		0.571375
1,100rpm, Fiber diameter_5,000X_	938	Image0002	1.02684e-06	2.94077e-07	2.35532		1.02684
1,100rpm, Fiber diameter_5,000X_	939	Image0002	1.55608e-06	5.63941e-08	0.189583		1.55608
1,100rpm, Fiber diameter_5,000X_	940	Image0002	1.83873e-06	2.87117e-07	2.56396		1.83873
1,100rpm, Fiber diameter_5,000X_	941	Image0002	3.42275e-07	9.99091e-08	0.0142552		0.342275
1,100rpm, Fiber diameter_5,000X_	942	Image0002	1.17911e-06	3.22474e-07	0.125631		1.17911
1,100rpm, Fiber diameter_5,000X_	943	Image0002	2.02362e-06	6.81037e-08	0.488994		2.02362
1,100rpm, Fiber diameter_5,000X_	944	Image0002	1.55449e-06	5.30178e-08	0.862025		1.55449
1,100rpm, Fiber diameter_5,000X_	945	Image0002	1.93174e-06	6.52964e-08	2.50094		1.93174
1,100rpm, Fiber diameter_5,000X_	946	Image0002	2.32892e-06	3.60227e-07	0.15472		2.32892
1,100rpm, Fiber diameter_5,000X_	948	Image0002	1.95531e-06	1.45655e-07	0.264746		1.95531
1,100rpm, Fiber diameter_5,000X_	949	Image0002	1.33995e-06	9.22208e-08	2.83172		1.33995
1,100rpm, Fiber diameter_5,000X_	950	Image0002	2.46119e-06	1.35058e-06	2.89209		2.46119
1,100rpm, Fiber diameter_5,000X_	951	Image0002	1.69224e-06	2.64953e-08	0.862729		1.69224
1,100rpm, Fiber diameter_5,000X_	952	Image0002	1.73183e-06	3.26879e-07	1.68777		1.73183
1,100rpm, Fiber diameter_5,000X_	953	Image0002	1.6987e-06	2.16305e-07	2.35954		1.6987
1,100rpm, Fiber diameter_5,000X_	954	Image0002	1.26964e-06	7.87296e-08	2.79731		1.26964
1,100rpm, Fiber diameter_5,000X_	955	Image0002	1.83776e-06	1.48435e-07	2.43486		1.83776
1,100rpm, Fiber diameter_5,000X_	956	Image0002	2.00885e-06	5.36717e-08	1.31713		2.00885
1,100rpm, Fiber diameter_5,000X_	957	Image0002	4.89896e-07	1.28823e-07	0.462098		0.489896
1,100rpm, Fiber diameter_5,000X_	958	Image0002	9.90691e-07	3.89475e-07	0.914814		0.990691
1,100rpm, Fiber diameter_5,000X_	959	Image0002	6.19723e-07	4.41759e-08	3.04976		0.619723
1,100rpm, Fiber diameter_5,000X_	960	Image0002	1.79207e-06	5.13043e-08	0.730749		1.79207
1,100rpm, Fiber diameter_5,000X_	961	Image0002	7.79008e-07	3.03242e-07	1.12281		0.779008
1,100rpm, Fiber diameter_5,000X_	962	Image0002	1.95032e-06	3.21669e-08	0.916439		1.95032
1,100rpm, Fiber diameter_5,000X_	963	Image0002	1.75328e-06	4.58595e-08	2.32896		1.75328
1,100rpm, Fiber diameter_5,000X_	964	Image0002	1.51711e-06	6.18043e-08	0.806465		1.51711
1,100rpm, Fiber diameter_5,000X_	965	Image0002	1.88906e-06	1.82849e-07	3.01099		1.88906
1,100rpm, Fiber diameter_5,000X_	966	Image0002	1.18733e-06	4.25486e-08	0.793807		1.18733
1,100rpm, Fiber diameter_5,000X_	967	Image0002	1.84972e-06	4.5207e-08	0.688946		1.84972
1,100rpm, Fiber diameter_5,000X_	968	Image0002	1.06049e-06	1.0159e-07	3.10112		1.06049
1,100rpm, Fiber diameter_5,000X_	969	Image0002	1.87431e-06	3.46345e-08	3.12209		1.87431
1,100rpm, Fiber diameter_5,000X_	970	Image0002	1.21822e-06	2.83052e-07	0.827976		1.21822
1,100rpm, Fiber diameter_5,000X_	971	Image0002	2.24215e-06	1.85121e-07	1.66499		2.24215
1,100rpm, Fiber diameter_5,000X_	972	Image0002	1.97449e-06	3.31144e-08	0.129905		1.97449
1,100rpm, Fiber diameter_5,000X_	973	Image0002	1.42517e-06	3.65566e-07	0.185927		1.42517
1,100rpm, Fiber diameter_5,000X_	974	Image0002	1.58683e-06	3.84905e-08	0.158956		1.58683
1,100rpm, Fiber diameter_5,000X_	975	Image0002	1.75553e-06	1.31018e-07	2.54359		1.75553
1,100rpm, Fiber diameter_5,000X_	977	Image0002	1.33033e-06	3.25181e-08	2.94234		1.33033
1,100rpm, Fiber diameter_5,000X_	978	Image0002	1.97439e-06	5.43966e-08	2.86385		1.97439
1,100rpm, Fiber diameter_5,000X_	979	Image0002	1.54245e-06	4.18593e-08	2.92998		1.54245
1,100rpm, Fiber diameter_5,000X_	980	Image0002	1.6762e-06	8.56071e-08	2.65973		1.6762
1,100rpm, Fiber diameter_5,000X_	981	Image0002	8.50936e-07	7.26251e-08	3.12161		0.850936
1,100rpm, Fiber diameter_5,000X_	982	Image0002	1.3311e-06	3.79484e-07	0.370716		1.3311
1,100rpm, Fiber diameter_5,000X_	983	Image0002	1.65157e-06	3.30005e-08	2.31579		1.65157
1,100rpm, Fiber diameter_5,000X_	984	Image0002	1.82035e-06	4.42391e-08	2.36964		1.82035
1,100rpm, Fiber diameter_5,000X_	985	Image0002	1.6963e-06	1.43412e-07	2.33291		1.6963
1,100rpm, Fiber diameter_5,000X_	986	Image0002	1.46657e-06	3.4256e-07	0.310426		1.46657
1,100rpm, Fiber diameter_5,000X_	987	Image0002	1.76004e-06	4.06115e-08	0.383726		1.76004
1,100rpm, Fiber diameter_5,000X_	988	Image0002	2.3827e-06	5.31449e-08	1.61737		2.3827
1,100rpm, Fiber diameter_5,000X_	989	Image0002	1.79187e-06	2.87165e-08	2.32038		1.79187
1,100rpm, Fiber diameter_5,000X_	990	Image0002	1.99644e-06	4.04771e-07	0.644451		1.99644
1,100rpm, Fiber diameter_5,000X_	991	Image0002	6.1241e-07	3.85298e-08	3.04095		0.61241
1,100rpm, Fiber diameter_5,000X_	993	Image0002	2.29349e-06	5.83589e-08	1.31377		2.29349
1,100rpm, Fiber diameter_5,000X_	994	Image0002	2.21648e-06	4.58253e-08	1.99957		2.21648
1,100rpm, Fiber diameter_5,000X_	995	Image0002	1.76304e-06	3.11152e-07	2.37934		1.76304
1,100rpm, Fiber diameter_5,000X_	996	Image0002	1.82802e-06	6.48539e-08	0.140938		1.82802
1,100rpm, Fiber diameter_5,000X_	997	Image0002	1.97957e-06	5.04219e-08	0.122486		1.97957
1,100rpm, Fiber diameter_5,000X_	998	Image0002	1.82782e-06	6.85778e-08	0.656219		1.82782
1,100rpm, Fiber diameter_5,000X_	999	Image0002	1.2418e-06	1.5432e-07	2.60788		1.2418
1,100rpm, Fiber diameter_5,000X_	1000	Image0002	5.15154e-07	4.94002e-09	0.553675		0.515154
1,100rpm, Fiber diameter_5,000X_	1001	Image0002	2.05437e-06	2.63332e-07	3.12053		2.05437
1,100rpm, Fiber diameter_5,000X_	1002	Image0002	1.49486e-06	1.01553e-07	2.41739		1.49486
1,100rpm, Fiber diameter_5,000X_	1003	Image0002	1.20823e-06	4.0422e-07	2.43269		1.20823
1,100rpm, Fiber diameter_5,000X_	1004	Image0002	1.64626e-06	3.80035e-08	0.842126		1.64626
1,100rpm, Fiber diameter_5,000X_	1005	Image0002	1.91496e-06	4.48522e-07	2.88138		1.91496
1,100rpm, Fiber diameter_5,000X_	1006	Image0002	1.93467e-06	3.53746e-08	3.06209		1.93467
1,100rpm, Fiber diameter_5,000X_	1008	Image0002	2.72724e-06	2.90167e-07	0.111758		2.72724
1,100rpm, Fiber diameter_5,000X_	1009	Image0002	1.64973e-06	1.05194e-07	0.4327		1.64973
1,100rpm, Fiber diameter_5,000X_	1011	Image0002	1.53241e-06	6.54587e-08	2.52082		1.53241
1,100rpm, Fiber diameter_5,000X_	1013	Image0002	1.69958e-06	3.87557e-07	0.338176		1.69958
1,100rpm, Fiber diameter_5,000X_	1014	Image0002	6.21588e-07	1.3979e-08	1.66489		0.621588
1,100rpm, Fiber diameter_5,000X_	1015	Image0002	1.59587e-06	6.43912e-08	2.46907		1.59587
1,100rpm, Fiber diameter_5,000X_	1016	Image0002	1.59823e-06	2.51966e-08	2.97752		1.59823
1,100rpm, Fiber diameter_5,000X_	1017	Image0002	1.50412e-06	2.11064e-08	2.43827		1.50412
1,100rpm, Fiber diameter_5,000X_	1018	Image0002	1.9231e-06	7.50765e-08	2.72445		1.9231
1,100rpm, Fiber diameter_5,000X_	1019	Image0002	2.46633e-06	1.52427e-07	0.790221		2.46633
1,100rpm, Fiber diameter_5,000X_	1020	Image0002	1.02684e-06	2.94077e-07	2.35532		1.02684
1,100rpm, Fiber diameter_5,000X_	1021	Image0002	1.48667e-06	4.56752e-07	2.58192		1.48667
1,100rpm, Fiber diameter_5,000X_	1022	Image0002	1.76073e-06	2.28786e-07	1.15768		1.76073
1,100rpm, Fiber diameter_5,000X_	1023	Image0002	5.31827e-07	2.10943e-09	0.764561		0.531827
1,100rpm, Fiber diameter_5,000X_	1024	Image0002	6.38168e-07	1.90101e-08	2.98139		0.638168
1,100rpm, Fiber diameter_5,000X_	1025	Image0002	1.72473e-06	3.66869e-07	1.55577		1.72473
1,100rpm, Fiber diameter_5,000X_	1026	Image0002	2.30252e-06	4.37442e-08	2.2193		2.30252
1,100rpm, Fiber diameter_5,000X_	1028	Image0002	2.23916e-06	5.13691e-07	3.12491		2.23916
1,100rpm, Fiber diameter_5,000X_	1029	Image0002	1.00567e-06	1.85464e-07	2.5241		1.00567
1,100rpm, Fiber diameter_5,000X_	1030	Image0002	2.02253e-06	5.35535e-07	2.65984		2.02253
1,100rpm, Fiber diameter_5,000X_	1031	Image0002	1.06013e-06	4.00429e-07	0.118942		1.06013
1,100rpm, Fiber diameter_5,000X_	1032	Image0002	1.95094e-06	1.62792e-07	0.182463		1.95094
1,100rpm, Fiber diameter_5,000X_	1033	Image0002	2.03116e-06	3.28043e-07	2.7241		2.03116
1,100rpm, Fiber diameter_5,000X_	1034	Image0002	1.73078e-06	2.75455e-07	2.08472		1.73078
1,100rpm, Fiber diameter_5,000X_	1035	Image0002	1.58556e-06	8.14929e-08	2.42874		1.58556
1,100rpm, Fiber diameter_5,000X_	1036	Image0002	1.24636e-06	3.70807e-07	0.104902		1.24636
1,100rpm, Fiber diameter_5,000X_	1037	Image0002	1.73347e-06	2.24954e-08	0.758313		1.73347
1,100rpm, Fiber diameter_5,000X_	1038	Image0002	1.36124e-06	1.11744e-07	2.72977		1.36124
1,100rpm, Fiber diameter_5,000X_	1039	Image0002	9.41537e-07	1.29247e-07	0.214732		0.941537
1,100rpm, Fiber diameter_5,000X_	1040	Image0002	5.93607e-07	6.29236e-09	0.437159		0.593607
1,100rpm, Fiber diameter_5,000X_	1041	Image0002	2.15308e-06	5.42156e-07	0.411089		2.15308
1,100rpm, Fiber diameter_5,000X_	1042	Image0002	1.31221e-06	1.89606e-07	2.9229		1.31221
1,100rpm, Fiber diameter_5,000X_	1043	Image0002	1.77173e-06	1.68065e-08	0.0934388		1.77173
1,100rpm, Fiber diameter_5,000X_	1045	Image0002	1.92371e-06	8.18555e-08	3.03687		1.92371
1,100rpm, Fiber diameter_5,000X_	1046	Image0002	1.68968e-06	3.49066e-08	1.9049		1.68968
1,100rpm, Fiber diameter_5,000X_	1047	Image0002	1.53599e-06	7.8935e-08	2.87807		1.53599
1,100rpm, Fiber diameter_5,000X_	1048	Image0002	1.72782e-06	1.05177e-07	0.677424		1.72782
1,100rpm, Fiber diameter_5,000X_	1049	Image0002	6.95266e-07	1.54496e-08	3.08973		0.695266
1,100rpm, Fiber diameter_5,000X_	1050	Image0002	2.10933e-06	3.67975e-07	3.13602		2.10933
1,100rpm, Fiber diameter_5,000X_	1051	Image0002	1.93624e-06	4.58273e-08	0.608133		1.93624
1,100rpm, Fiber diameter_5,000X_	1052	Image0002	2.05605e-06	6.72977e-07	2.16333		2.05605
1,100rpm, Fiber diameter_5,000X_	1053	Image0002	1.70054e-06	8.00219e-08	2.39389		1.70054
1,100rpm, Fiber diameter_5,000X_	1054	Image0002	1.02412e-06	7.6991e-08	2.7708		1.02412
1,100rpm, Fiber diameter_5,000X_	1055	Image0002	1.91785e-06	2.31499e-07	2.30199		1.91785
1,100rpm, Fiber diameter_5,000X_	1056	Image0002	1.90633e-06	5.80611e-08	0.150887		1.90633
1,100rpm, Fiber diameter_5,000X_	1057	Image0002	1.66411e-06	9.14029e-08	0.0809507		1.66411
1,100rpm, Fiber diameter_5,000X_	1059	Image0002	1.59573e-06	2.79047e-07	2.13396		1.59573
1,100rpm, Fiber diameter_5,000X_	1060	Image0002	9.06977e-07	1.05726e-07	2.99586		0.906977
1,100rpm, Fiber diameter_5,000X_	1061	Image0002	1.75298e-06	4.84303e-08	0.830395		1.75298
1,100rpm, Fiber diameter_5,000X_	1062	Image0002	1.82528e-06	1.66565e-06	2.82838		1.82528
1,100rpm, Fiber diameter_5,000X_	1063	Image0002	1.28438e-06	2.80212e-08	0.68058		1.28438
1,100rpm, Fiber diameter_5,000X_	1064	Image0002	1.77384e-06	3.95958e-08	2.52347		1.77384
1,100rpm, Fiber diameter_5,000X_	1065	Image0002	1.9231e-06	7.50765e-08	2.72445		1.9231
1,100rpm, Fiber diameter_5,000X_	1066	Image0002	1.7676e-06	3.71896e-08	2.33845		1.7676
1,100rpm, Fiber diameter_5,000X_	1068	Image0002	1.03788e-06	1.25055e-07	2.2518		1.03788
1,100rpm, Fiber diameter_5,000X_	1069	Image0002	8.04402e-07	3.22214e-08	0.690161		0.804402
1,100rpm, Fiber diameter_5,000X_	1070	Image0002	1.26641e-06	3.7856e-07	0.145634		1.26641
1,100rpm, Fiber diameter_5,000X_	1071	Image0002	1.92893e-06	7.79032e-08	1.60315		1.92893
1,100rpm, Fiber diameter_5,000X_	1072	Image0002	1.70181e-06	2.5855e-08	2.85584		1.70181
1,100rpm, Fiber diameter_5,000X_	1073	Image0002	1.73926e-06	3.95447e-07	1.10975		1.73926
1,100rpm, Fiber diameter_5,000X_	1074	Image0002	3.68903e-07	2.92517e-07	2.57002		0.368903
1,100rpm, Fiber diameter_5,000X_	1075	Image0002	1.68093e-06	3.12122e-08	0.728086		1.68093
1,100rpm, Fiber diameter_5,000X_	1076	Image0002	1.8874e-06	2.82362e-08	0.272315		1.8874
1,100rpm, Fiber diameter_5,000X_	1077	Image0002	1.75787e-06	5.77431e-08	0.591528		1.75787
1,100rpm, Fiber diameter_5,000X_	1078	Image0002	1.65397e-06	3.61195e-08	0.767763		1.65397
1,100rpm, Fiber diameter_5,000X_	1079	Image0002	1.96551e-06	3.54548e-07	3.08153		1.96551
1,100rpm, Fiber diameter_5,000X_	1080	Image0002	1.61643e-06	6.54919e-08	0.291772		1.61643
1,100rpm, Fiber diameter_5,000X_	1081	Image0002	1.90993e-06	4.05721e-08	1.27724		1.90993
1,100rpm, Fiber diameter_5,000X_	1082	Image0002	1.31407e-06	3.84447e-07	2.83225		1.31407
1,100rpm, Fiber diameter_5,000X_	1083	Image0002	1.89161e-06	2.90243e-07	2.33201		1.89161
1,100rpm, Fiber diameter_5,000X_	1084	Image0002	1.96557e-06	5.49431e-08	1.68333		1.96557
1,100rpm, Fiber diameter_5,000X_	1085	Image0002	1.39495e-06	3.28299e-07	2.26252		1.39495
1,100rpm, Fiber diameter_5,000X_	1087	Image0002	5.89694e-07	1.21419e-08	0.732132		0.589694
1,100rpm, Fiber diameter_5,000X_	1088	Image0002	1.8193e-06	2.22221e-07	1.20741		1.8193
1,100rpm, Fiber diameter_5,000X_	1089	Image0002	1.85636e-06	4.34343e-08	0.107987		1.85636
1,100rpm, Fiber diameter_5,000X_	1090	Image0002	6.95217e-07	2.32911e-08	0.873949		0.695217
1,100rpm, Fiber diameter_5,000X_	1091	Image0002	2.37788e-06	8.73527e-07	2.17289		2.37788
1,100rpm, Fiber diameter_5,000X_	1092	Image0002	1.85676e-06	4.02421e-08	2.379		1.85676
1,100rpm, Fiber diameter_5,000X_	1095	Image0002	1.05679e-06	1.80121e-07	2.74945		1.05679
1,100rpm, Fiber diameter_5,000X_	1096	Image0002	1.99956e-06	1.2337e-07	0.636768		1.99956
1,100rpm, Fiber diameter_5,000X_	1097	Image0002	1.64125e-06	5.78866e-08	2.62263		1.64125
1,100rpm, Fiber diameter_5,000X_	1098	Image0002	8.89427e-07	3.87411e-07	0.761252		0.889427
1,100rpm, Fiber diameter_5,000X_	1099	Image0002	1.04791e-06	1.79544e-07	3.01732		1.04791
1,100rpm, Fiber diameter_5,000X_	1100	Image0002	1.80084e-06	6.43333e-08	0.251285		1.80084
1,100rpm, Fiber diameter_5,000X_	1101	Image0002	1.62267e-06	3.17556e-07	0.370028		1.62267
1,100rpm, Fiber diameter_5,000X_	1102	Image0002	2.02825e-06	6.02758e-08	0.00252259		2.02825
1,100rpm, Fiber diameter_5,000X_	1103	Image0002	1.63044e-06	1.36265e-07	2.9316		1.63044
1,100rpm, Fiber diameter_5,000X_	1104	Image0002	1.81506e-06	6.27233e-08	3.10406		1.81506
1,100rpm, Fiber diameter_5,000X_	1105	Image0002	1.9263e-06	3.25842e-07	0.461888		1.9263
1,100rpm, Fiber diameter_5,000X_	1106	Image0002	1.51621e-06	2.06128e-07	1.66487		1.51621
1,100rpm, Fiber diameter_5,000X_	1107	Image0002	1.77321e-06	6.87671e-08	0.319829		1.77321
1,100rpm, Fiber diameter_5,000X_	1108	Image0002	2.00923e-06	1.46e-07	2.40685		2.00923
1,100rpm, Fiber diameter_5,000X_	1110	Image0002	1.85456e-06	8.83707e-08	0.881858		1.85456
1,100rpm, Fiber diameter_5,000X_	1111	Image0002	5.998e-07	1.27457e-07	2.41958		0.5998
1,100rpm, Fiber diameter_5,000X_	1112	Image0002	1.86579e-06	1.0455e-07	0.888191		1.86579
1,100rpm, Fiber diameter_5,000X_	1113	Image0002	1.2951e-06	3.96477e-07	2.65477		1.2951
1,100rpm, Fiber diameter_5,000X_	1114	Image0002	1.80385e-06	3.22614e-08	2.31626		1.80385
1,100rpm, Fiber diameter_5,000X_	1115	Image0002	1.97464e-06	2.91924e-08	0.676495		1.97464
1,100rpm, Fiber diameter_5,000X_	1116	Image0002	1.94621e-06	2.79946e-07	3.12291		1.94621
1,100rpm, Fiber diameter_5,000X_	1117	Image0002	9.25861e-07	3.86255e-08	0.262101		0.925861
1,100rpm, Fiber diameter_5,000X_	1118	Image0002	1.58847e-06	2.18934e-07	0.048406		1.58847
1,100rpm, Fiber diameter_5,000X_	1119	Image0002	1.62401e-06	3.61102e-07	0.81915		1.62401
1,100rpm, Fiber diameter_5,000X_	1120	Image0002	7.43998e-07	1.1123e-07	0.61679		0.743998
1,100rpm, Fiber diameter_5,000X_	1121	Image0002	7.22875e-07	4.38226e-08	0.368604		0.722875
1,100rpm, Fiber diameter_5,000X_	1122	Image0002	2.25699e-06	4.10051e-07	2.22209		2.25699
1,100rpm, Fiber diameter_5,000X_	1123	Image0002	1.6185e-06	1.22265e-07	0.621446		1.6185
1,100rpm, Fiber diameter_5,000X_	1124	Image0002	1.04471e-06	3.94594e-08	0.805329		1.04471
1,100rpm, Fiber diameter_5,000X_	1125	Image0002	1.57064e-06	2.66384e-08	0.405783		1.57064
1,100rpm, Fiber diameter_5,000X_	1126	Image0002	1.28438e-06	2.80212e-08	0.68058		1.28438
1,100rpm, Fiber diameter_5,000X_	1127	Image0002	2.40039e-06	6.68949e-08	2.18127		2.40039
1,100rpm, Fiber diameter_5,000X_	1128	Image0002	1.20954e-06	2.14721e-07	3.01345		1.20954
1,100rpm, Fiber diameter_5,000X_	1130	Image0002	1.5293e-06	5.26168e-07	2.48337		1.5293
1,100rpm, Fiber diameter_5,000X_	1131	Image0002	6.91499e-07	2.93608e-08	0.43409		0.691499
1,100rpm, Fiber diameter_5,000X_	1132	Image0002	1.65397e-06	3.61195e-08	0.767763		1.65397
1,100rpm, Fiber diameter_5,000X_	1133	Image0002	2.10442e-06	4.8297e-08	1.74328		2.10442
1,100rpm, Fiber diameter_5,000X_	1134	Image0002	1.52292e-06	1.74836e-07	0.724117		1.52292
1,100rpm, Fiber diameter_5,000X_	1135	Image0002	2.43447e-06	1.9425e-07	1.49395		2.43447
1,100rpm, Fiber diameter_5,000X_	1136	Image0002	1.5012e-06	3.29272e-08	2.70815		1.5012
1,100rpm, Fiber diameter_5,000X_	1137	Image0002	5.87972e-07	1.86046e-08	2.28536		0.587972
1,100rpm, Fiber diameter_5,000X_	1138	Image0002	1.56849e-06	6.96889e-08	2.80455		1.56849
1,100rpm, Fiber diameter_5,000X_	1139	Image0002	9.42478e-07	3.06184e-07	0.376658		0.942478
1,100rpm, Fiber diameter_5,000X_	1140	Image0002	9.42478e-07	3.06184e-07	0.376658		0.942478
1,100rpm, Fiber diameter_5,000X_	1141	Image0002	1.81139e-06	1.21062e-07	2.35501		1.81139
1,100rpm, Fiber diameter_5,000X_	1142	Image0002	1.77036e-06	3.55104e-08	2.31481		1.77036
1,100rpm, Fiber diameter_5,000X_	1143	Image0002	1.80836e-06	2.27467e-07	0.400876		1.80836
1,100rpm, Fiber diameter_5,000X_	1144	Image0002	5.57823e-07	6.90079e-09	0.545983		0.557823
1,100rpm, Fiber diameter_5,000X_	1145	Image0002	2.28787e-06	1.77451e-07	3.07389		2.28787
1,100rpm, Fiber diameter_5,000X_	1146	Image0002	1.4873e-06	3.73287e-07	0.367323		1.4873
1,100rpm, Fiber diameter_5,000X_	1147	Image0002	1.70376e-06	3.3727e-07	0.31947		1.70376
1,100rpm, Fiber diameter_5,000X_	1148	Image0002	2.28787e-06	1.77451e-07	3.07389		2.28787
1,100rpm, Fiber diameter_5,000X_	1149	Image0002	2.13657e-06	3.32287e-07	2.39721		2.13657
1,100rpm, Fiber diameter_5,000X_	1150	Image0002	2.05875e-06	3.06899e-07	0.0955517		2.05875
1,100rpm, Fiber diameter_5,000X_	1151	Image0002	1.7814e-06	4.26322e-08	2.71308		1.7814
1,100rpm, Fiber diameter_5,000X_	1152	Image0002	2.00213e-06	5.20448e-07	2.87164		2.00213
1,100rpm, Fiber diameter_5,000X_	1153	Image0002	1.51026e-06	2.30672e-07	2.8624		1.51026
1,100rpm, Fiber diameter_5,000X_	1154	Image0002	1.28351e-06	2.83244e-07	0.320155		1.28351
1,100rpm, Fiber diameter_5,000X_	1155	Image0002	1.50573e-06	4.34863e-08	2.64143		1.50573
1,100rpm, Fiber diameter_5,000X_	1156	Image0002	1.28728e-06	2.95147e-07	2.55129		1.28728
1,100rpm, Fiber diameter_5,000X_	1157	Image0002	8.50936e-07	7.26251e-08	3.12161		0.850936
1,100rpm, Fiber diameter_5,000X_	1158	Image0002	1.69161e-06	8.64561e-08	0.408282		1.69161
1,100rpm, Fiber diameter_5,000X_	1159	Image0002	2.18973e-06	9.09486e-08	2.27344		2.18973
1,100rpm, Fiber diameter_5,000X_	1161	Image0002	1.74434e-06	3.56581e-08	1.96404		1.74434
1,100rpm, Fiber diameter_5,000X_	1162	Image0002	6.80364e-07	1.27531e-07	2.46838		0.680364
1,100rpm, Fiber diameter_5,000X_	1163	Image0002	1.00483e-06	3.17486e-07	0.327761		1.00483
1,100rpm, Fiber diameter_5,000X_	1164	Image0002	1.07412e-06	4.87053e-08	0.298495		1.07412
1,100rpm, Fiber diameter_5,000X_	1165	Image0002	1.67539e-06	2.87615e-08	1.00218		1.67539
1,100rpm, Fiber diameter_5,000X_	1166	Image0002	1.15518e-06	5.98944e-08	0.753963		1.15518
1,100rpm, Fiber diameter_5,000X_	1167	Image0002	6.16921e-07	2.52188e-07	0.688316		0.616921
1,100rpm, Fiber diameter_5,000X_	1168	Image0002	1.42206e-06	3.94265e-08	2.86669		1.42206
1,100rpm, Fiber diameter_5,000X_	1169	Image0002	5.87972e-07	1.86046e-08	2.28536		0.587972
1,100rpm, Fiber diameter_5,000X_	1170	Image0002	6.8625e-07	1.95908e-08	2.98213		0.68625
1,100rpm, Fiber diameter_5,000X_	1171	Image0002	2.48401e-06	2.21496e-07	1.45283		2.48401
1,100rpm, Fiber diameter_5,000X_	1172	Image0002	1.85676e-06	4.02421e-08	2.379		1.85676
1,100rpm, Fiber diameter_5,000X_	1173	Image0002	8.7137e-07	3.09318e-07	2.19571		0.87137
1,100rpm, Fiber diameter_5,000X_	1174	Image0002	1.91312e-06	2.81842e-08	3.09946		1.91312
1,100rpm, Fiber diameter_5,000X_	1175	Image0002	1.53917e-06	6.11374e-08	0.921212		1.53917
1,100rpm, Fiber diameter_5,000X_	1177	Image0002	1.84638e-06	5.4745e-08	1.75296		1.84638
1,100rpm, Fiber diameter_5,000X_	1178	Image0002	7.53142e-07	1.20308e-07	2.5271		0.753142
1,100rpm, Fiber diameter_5,000X_	1179	Image0002	1.78764e-06	3.68454e-08	2.72346		1.78764
1,100rpm, Fiber diameter_5,000X_	1180	Image0002	2.10662e-06	6.41262e-08	1.22045		2.10662
1,100rpm, Fiber diameter_5,000X_	1181	Image0002	1.67631e-06	5.11961e-08	1.99489		1.67631
1,100rpm, Fiber diameter_5,000X_	1182	Image0002	1.65137e-06	2.64001e-08	3.09573		1.65137
1,100rpm, Fiber diameter_5,000X_	1183	Image0002	1.48943e-06	6.05123e-08	2.97931		1.48943
1,100rpm, Fiber diameter_5,000X_	1184	Image0002	6.40358e-07	2.77242e-08	0.690615		0.640358
1,100rpm, Fiber diameter_5,000X_	1185	Image0002	1.43847e-06	7.25902e-08	2.90435		1.43847
1,100rpm, Fiber diameter_5,000X_	1186	Image0002	2.1029e-06	1.88479e-07	1.59245		2.1029
1,100rpm, Fiber diameter_5,000X_	1187	Image0002	1.85618e-06	7.66595e-08	2.57752		1.85618
1,100rpm, Fiber diameter_5,000X_	1189	Image0002	1.63575e-06	3.68633e-07	1.99665		1.63575
1,100rpm, Fiber diameter_5,000X_	1190	Image0002	5.56287e-07	5.91393e-08	0.573053		0.556287
1,100rpm, Fiber diameter_5,000X_	1191	Image0002	1.22239e-06	5.09288e-07	2.91575		1.22239
1,100rpm, Fiber diameter_5,000X_	1192	Image0002	1.38113e-06	2.42439e-07	0.645913		1.38113
1,100rpm, Fiber diameter_5,000X_	1193	Image0002	6.16921e-07	2.52188e-07	0.688316		0.616921
1,100rpm, Fiber diameter_5,000X_	1194	Image0002	1.83729e-06	7.3155e-08	2.95914		1.83729
1,100rpm, Fiber diameter_5,000X_	1195	Image0002	1.85819e-06	2.65075e-08	2.14949		1.85819
1,100rpm, Fiber diameter_5,000X_	1196	Image0002	1.86932e-06	3.26492e-08	0.910712		1.86932
1,100rpm, Fiber diameter_5,000X_	1197	Image0002	2.0553e-06	4.58709e-08	1.31266		2.0553
1,100rpm, Fiber diameter_5,000X_	1198	Image0002	8.50936e-07	7.26251e-08	3.12161		0.850936
1,100rpm, Fiber diameter_5,000X_	1199	Image0002	1.31221e-06	1.89606e-07	2.9229		1.31221
1,100rpm, Fiber diameter_5,000X_	1201	Image0002	1.87374e-06	8.4567e-08	2.99667		1.87374
1,100rpm, Fiber diameter_5,000X_	1202	Image0002	1.80894e-06	2.01307e-07	2.96703		1.80894
1,100rpm, Fiber diameter_5,000X_	1203	Image0002	1.40696e-06	4.81582e-08	2.7955		1.40696
1,100rpm, Fiber diameter_5,000X_	1204	Image0002	3.56972e-07	1.68311e-07	0.596299		0.356972
1,100rpm, Fiber diameter_5,000X_	1205	Image0002	1.87863e-06	2.09487e-07	0.132943		1.87863
1,100rpm, Fiber diameter_5,000X_	1206	Image0002	1.83873e-06	2.87117e-07	2.56396		1.83873
1,100rpm, Fiber diameter_5,000X_	1207	Image0002	1.89917e-06	6.61194e-08	2.4692		1.89917
1,100rpm, Fiber diameter_5,000X_	1208	Image0002	1.95643e-06	4.04967e-08	0.928637		1.95643
1,100rpm, Fiber diameter_5,000X_	1210	Image0002	1.86978e-06	6.30443e-08	0.258222		1.86978
1,100rpm, Fiber diameter_5,000X_	1211	Image0002	1.34492e-06	4.18092e-08	2.83863		1.34492
1,100rpm, Fiber diameter_5,000X_	1212	Image0002	1.73926e-06	3.95447e-07	1.10975		1.73926
1,100rpm, Fiber diameter_5,000X_	1213	Image0002	1.59318e-06	5.16892e-07	2.71193		1.59318
1,100rpm, Fiber diameter_5,000X_	1214	Image0002	1.78801e-06	5.34883e-08	2.84237		1.78801
1,100rpm, Fiber diameter_5,000X_	1215	Image0002	2.01788e-06	9.61585e-08	0.0457675		2.01788
1,100rpm, Fiber diameter_5,000X_	1216	Image0002	1.6662e-06	3.52349e-08	0.181319		1.6662
1,100rpm, Fiber diameter_5,000X_	1217	Image0002	1.00483e-06	3.17486e-07	0.327761		1.00483
1,100rpm, Fiber diameter_5,000X_	1218	Image0002	1.78486e-06	2.86504e-08	2.3969		1.78486
1,100rpm, Fiber diameter_5,000X_	1219	Image0002	1.54413e-06	3.03199e-08	0.0491323		1.54413
1,100rpm, Fiber diameter_5,000X_	1220	Image0002	2.14119e-06	2.68974e-07	3.137		2.14119
1,100rpm, Fiber diameter_5,000X_	1221	Image0002	1.48224e-06	1.4716e-07	2.54809		1.48224
1,100rpm, Fiber diameter_5,000X_	1222	Image0002	6.90617e-07	2.07261e-07	1.43576		0.690617
1,100rpm, Fiber diameter_5,000X_	1223	Image0002	1.78764e-06	3.68454e-08	2.72346		1.78764
1,100rpm, Fiber diameter_5,000X_	1224	Image0002	1.39446e-06	2.7931e-07	0.595812		1.39446
1,100rpm, Fiber diameter_5,000X_	1225	Image0002	1.70678e-06	1.14646e-07	3.1065		1.70678
1,100rpm, Fiber diameter_5,000X_	1226	Image0002	2.46538e-06	4.12532e-08	2.26576		2.46538
1,100rpm, Fiber diameter_5,000X_	1227	Image0002	1.46736e-06	4.15581e-08	1.5386		1.46736
1,100rpm, Fiber diameter_5,000X_	1228	Image0002	1.87822e-06	1.09723e-07	0.487416		1.87822
1,100rpm, Fiber diameter_5,000X_	1229	Image0002	2.63075e-06	6.1216e-07	0.629938		2.63075
1,100rpm, Fiber diameter_5,000X_	1230	Image0002	2.00302e-06	7.65556e-07	2.33258		2.00302
1,100rpm, Fiber diameter_5,000X_	1231	Image0002	1.49486e-06	1.01553e-07	2.41739		1.49486
1,100rpm, Fiber diameter_5,000X_	1232	Image0002	5.56287e-07	5.91393e-08	0.573053		0.556287
1,100rpm, Fiber diameter_5,000X_	1233	Image0002	2.0155e-06	1.56795e-07	0.398772		2.0155
1,100rpm, Fiber diameter_5,000X_	1234	Image0002	1.63179e-06	1.61008e-07	0.969746		1.63179
1,100rpm, Fiber diameter_5,000X_	1236	Image0002	1.07568e-06	3.82745e-07	0.59752		1.07568
1,100rpm, Fiber diameter_5,000X_	1237	Image0002	1.75735e-06	5.21151e-08	0.274589		1.75735
1,100rpm, Fiber diameter_5,000X_	1238	Image0002	1.88257e-06	1.77728e-07	1.62923		1.88257
1,100rpm, Fiber diameter_5,000X_	1239	Image0002	1.49486e-06	1.01553e-07	2.41739		1.49486
1,100rpm, Fiber diameter_5,000X_	1240	Image0002	1.77473e-06	5.35466e-08	0.631627		1.77473
1,100rpm, Fiber diameter_5,000X_	1241	Image0002	2.00302e-06	7.65556e-07	2.33258		2.00302
1,100rpm, Fiber diameter_5,000X_	1242	Image0002	1.24024e-06	1.69286e-07	0.674336		1.24024
1,100rpm, Fiber diameter_5,000X_	1243	Image0002	1.4828e-06	4.46693e-08	2.69223		1.4828
1,100rpm, Fiber diameter_5,000X_	1244	Image0002	1.81661e-06	7.79401e-08	0.0369168		1.81661
1,100rpm, Fiber diameter_5,000X_	1245	Image0002	4.83438e-07	1.8746e-07	1.15088		0.483438
1,100rpm, Fiber diameter_5,000X_	1246	Image0002	1.75298e-06	4.84303e-08	0.830395		1.75298
1,100rpm, Fiber diameter_5,000X_	1247	Image0002	8.50936e-07	7.26251e-08	3.12161		0.850936
1,100rpm, Fiber diameter_5,000X_	1248	Image0002	1.63377e-06	4.53576e-08	0.448994		1.63377
1,100rpm, Fiber diameter_5,000X_	1249	Image0002	2.03483e-06	1.53126e-07	0.90875		2.03483
1,100rpm, Fiber diameter_5,000X_	1250	Image0002	1.83285e-06	2.34566e-08	1.85304		1.83285
1,100rpm, Fiber diameter_5,000X_	1252	Image0002	1.46494e-06	4.43048e-08	2.44084		1.46494
1,100rpm, Fiber diameter_5,000X_	1253	Image0002	1.53643e-06	4.20445e-08	0.00687048		1.53643
1,100rpm, Fiber diameter_5,000X_	1254	Image0002	8.02586e-07	1.2086e-07	1.32023		0.802586
1,100rpm, Fiber diameter_5,000X_	1255	Image0002	1.80669e-06	5.92605e-08	0.80583		1.80669
1,100rpm, Fiber diameter_5,000X_	1256	Image0002	1.62197e-06	9.17678e-08	0.534671		1.62197
1,100rpm, Fiber diameter_5,000X_	1257	Image0002	1.48408e-06	5.34298e-08	2.62062		1.48408
1,100rpm, Fiber diameter_5,000X_	1258	Image0002	1.85708e-06	1.64078e-07	0.98956		1.85708
1,100rpm, Fiber diameter_5,000X_	1259	Image0002	6.15874e-07	3.70833e-08	1.87117		0.615874
1,100rpm, Fiber diameter_5,000X_	1260	Image0002	1.62328e-06	2.499e-08	2.40844		1.62328
1,100rpm, Fiber diameter_5,000X_	1261	Image0002	1.51328e-06	2.6626e-08	0.977337		1.51328
1,100rpm, Fiber diameter_5,000X_	1262	Image0002	5.49536e-07	1.47956e-08	0.322541		0.549536
1,100rpm, Fiber diameter_5,000X_	1263	Image0002	4.78925e-07	1.90949e-09	0.165557		0.478925
1,100rpm, Fiber diameter_5,000X_	1264	Image0002	1.71432e-06	3.23889e-08	2.48194		1.71432
1,100rpm, Fiber diameter_5,000X_	1265	Image0002	2.02253e-06	5.35535e-07	2.65984		2.02253
1,100rpm, Fiber diameter_5,000X_	1266	Image0002	1.86248e-06	1.59064e-07	2.36935		1.86248
1,100rpm, Fiber diameter_5,000X_	1268	Image0002	1.76304e-06	3.11152e-07	2.37934		1.76304
1,100rpm, Fiber diameter_5,000X_	1269	Image0002	1.52339e-06	3.14257e-07	2.5392		1.52339
1,100rpm, Fiber diameter_5,000X_	1270	Image0002	2.14464e-06	5.03753e-07	1.6156		2.14464
1,100rpm, Fiber diameter_5,000X_	1271	Image0002	2.27801e-06	7.28549e-07	1.91843		2.27801
1,100rpm, Fiber diameter_5,000X_	1272	Image0002	7.61278e-07	7.77346e-08	0.382069		0.761278
1,100rpm, Fiber diameter_5,000X_	1273	Image0002	1.19803e-06	2.00031e-07	0.690455		1.19803
1,100rpm, Fiber diameter_5,000X_	1274	Image0002	1.58401e-06	7.30165e-08	0.885317		1.58401
1,100rpm, Fiber diameter_5,000X_	1275	Image0002	1.7954e-06	8.80605e-08	0.340932		1.7954
1,100rpm, Fiber diameter_5,000X_	1276	Image0002	2.75294e-06	9.92913e-07	0.634264		2.75294
1,100rpm, Fiber diameter_5,000X_	1277	Image0002	1.9493e-06	4.09906e-07	2.90395		1.9493
1,100rpm, Fiber diameter_5,000X_	1278	Image0002	6.12641e-07	5.44687e-08	3.12734		0.612641
1,100rpm, Fiber diameter_5,000X_	1279	Image0002	1.39187e-06	1.40515e-07	0.732239		1.39187
1,100rpm, Fiber diameter_5,000X_	1280	Image0002	1.51313e-06	1.21677e-07	3.00218		1.51313
1,100rpm, Fiber diameter_5,000X_	1281	Image0002	1.23471e-06	1.92193e-07	0.0681204		1.23471
1,100rpm, Fiber diameter_5,000X_	1282	Image0002	1.64498e-06	3.91181e-08	3.0103		1.64498
1,100rpm, Fiber diameter_5,000X_	1283	Image0002	9.54973e-07	1.78341e-07	3.10497		0.954973
1,100rpm, Fiber diameter_5,000X_	1284	Image0002	1.99044e-06	5.24213e-08	2.9605		1.99044
1,100rpm, Fiber diameter_5,000X_	1285	Image0002	1.51982e-06	2.32506e-08	2.40742		1.51982
1,100rpm, Fiber diameter_5,000X_	1286	Image0002	1.6604e-06	4.24454e-08	2.71596		1.6604
1,100rpm, Fiber diameter_5,000X_	1287	Image0002	2.03212e-06	2.57464e-07	2.08573		2.03212
1,100rpm, Fiber diameter_5,000X_	1288	Image0002	1.61744e-06	1.32235e-07	0.95525		1.61744
1,100rpm, Fiber diameter_5,000X_	1289	Image0002	1.66872e-06	1.28683e-07	2.54251		1.66872
1,100rpm, Fiber diameter_5,000X_	1290	Image0002	5.69277e-07	5.52826e-08	0.51308		0.569277
1,100rpm, Fiber diameter_5,000X_	1291	Image0002	6.16921e-07	2.52188e-07	0.688316		0.616921
1,100rpm, Fiber diameter_5,000X_	1292	Image0002	9.73319e-07	5.14772e-08	0.751784		0.973319
1,100rpm, Fiber diameter_5,000X_	1293	Image0002	1.70932e-06	2.9186e-07	0.20623		1.70932
1,100rpm, Fiber diameter_5,000X_	1294	Image0002	2.02051e-06	3.14707e-08	0.13897		2.02051
1,100rpm, Fiber diameter_5,000X_	1295	Image0002	1.79273e-06	1.16387e-07	2.09059		1.79273
1,100rpm, Fiber diameter_5,000X_	1297	Image0002	2.04473e-06	3.02045e-07	0.242172		2.04473
1,100rpm, Fiber diameter_5,000X_	1298	Image0002	2.03174e-06	1.46919e-07	2.21394		2.03174
1,100rpm, Fiber diameter_5,000X_	1299	Image0002	1.8903e-06	5.40595e-08	0.460849		1.8903
1,100rpm, Fiber diameter_5,000X_	1300	Image0002	1.75298e-06	4.84303e-08	0.830395		1.75298
1,100rpm, Fiber diameter_5,000X_	1301	Image0002	1.00483e-06	3.17486e-07	0.327761		1.00483
1,100rpm, Fiber diameter_5,000X_	1302	Image0002	1.85435e-06	5.7047e-08	3.047		1.85435
1,100rpm, Fiber diameter_5,000X_	1303	Image0002	7.59383e-07	2.606e-07	2.35795		0.759383
1,100rpm, Fiber diameter_5,000X_	1304	Image0002	1.22371e-06	2.75462e-07	2.70733		1.22371
1,100rpm, Fiber diameter_5,000X_	1305	Image0002	1.71789e-06	6.37386e-08	1.90019		1.71789
1,100rpm, Fiber diameter_5,000X_	1307	Image0002	1.72375e-06	7.54805e-08	2.59275		1.72375
1,100rpm, Fiber diameter_5,000X_	1308	Image0002	1.3805e-06	5.06674e-07	2.67377		1.3805
1,100rpm, Fiber diameter_5,000X_	1309	Image0002	1.08981e-06	2.18615e-07	1.16157		1.08981
1,100rpm, Fiber diameter_5,000X_	1310	Image0002	1.82505e-06	8.72522e-08	0.942143		1.82505
1,100rpm, Fiber diameter_5,000X_	1311	Image0002	2.25317e-06	1.15895e-07	1.27175		2.25317
1,100rpm, Fiber diameter_5,000X_	1312	Image0002	1.5283e-06	3.86039e-07	0.448059		1.5283
1,100rpm, Fiber diameter_5,000X_	1313	Image0002	1.2305e-06	3.27126e-07	0.699649		1.2305
1,100rpm, Fiber diameter_5,000X_	1314	Image0002	1.61787e-06	6.78528e-08	0.837554		1.61787
1,100rpm, Fiber diameter_5,000X_	1315	Image0002	1.58401e-06	7.30165e-08	0.885317		1.58401
1,100rpm, Fiber diameter_5,000X_	1316	Image0002	5.90518e-07	5.26513e-09	0.434574		0.590518
1,100rpm, Fiber diameter_5,000X_	1317	Image0002	2.30959e-06	3.52574e-07	2.3956		2.30959
1,100rpm, Fiber diameter_5,000X_	1318	Image0002	7.61278e-07	7.77346e-08	0.382069		0.761278
1,100rpm, Fiber diameter_5,000X_	1319	Image0002	2.44878e-07	9.52988e-08	0.966923		0.244878
1,100rpm, Fiber diameter_5,000X_	1320	Image0002	1.06499e-06	4.61898e-08	0.822637		1.06499
1,100rpm, Fiber diameter_5,000X_	1321	Image0002	1.67633e-06	3.85985e-08	0.529983		1.67633
1,100rpm, Fiber diameter_5,000X_	1322	Image0002	1.36066e-06	1.68417e-07	2.70593		1.36066
1,100rpm, Fiber diameter_5,000X_	1323	Image0002	2.02519e-06	1.58527e-07	1.53464		2.02519
1,100rpm, Fiber diameter_5,000X_	1324	Image0002	1.13546e-06	4.16327e-08	0.494694		1.13546
1,100rpm, Fiber diameter_5,000X_	1326	Image0002	1.67276e-06	6.47226e-08	0.856434		1.67276
1,100rpm, Fiber diameter_5,000X_	1327	Image0002	1.97958e-06	1.06147e-07	3.01265		1.97958
1,100rpm, Fiber diameter_5,000X_	1328	Image0002	1.05755e-06	5.45374e-08	0.694828		1.05755
1,100rpm, Fiber diameter_5,000X_	1329	Image0002	8.50936e-07	7.26251e-08	3.12161		0.850936
1,100rpm, Fiber diameter_5,000X_	1330	Image0002	1.47011e-06	5.95736e-08	2.54872		1.47011
1,100rpm, Fiber diameter_5,000X_	1331	Image0002	2.20156e-06	9.63534e-07	2.47229		2.20156
1,100rpm, Fiber diameter_5,000X_	1332	Image0002	2.4122e-06	6.68453e-08	1.18592		2.4122
1,100rpm, Fiber diameter_5,000X_	1333	Image0002	1.05817e-06	4.19781e-08	0.664396		1.05817
1,100rpm, Fiber diameter_5,000X_	1334	Image0002	1.51118e-06	3.24004e-08	0.185399		1.51118
1,100rpm, Fiber diameter_5,000X_	1335	Image0002	8.65191e-07	2.9197e-07	2.36977		0.865191
1,100rpm, Fiber diameter_5,000X_	1336	Image0002	2.09234e-06	6.93524e-07	1.66251		2.09234
1,100rpm, Fiber diameter_5,000X_	1337	Image0002	1.26466e-06	1.73276e-07	2.71439		1.26466
1,100rpm, Fiber diameter_5,000X_	1338	Image0002	1.86485e-06	6.11329e-08	0.295226		1.86485
1,100rpm, Fiber diameter_5,000X_	1339	Image0002	1.22385e-06	2.72e-07	0.181676		1.22385
1,100rpm, Fiber diameter_5,000X_	1340	Image0002	7.43998e-07	1.1123e-07	0.61679		0.743998
1,100rpm, Fiber diameter_5,000X_	1341	Image0002	2.22722e-06	1.60663e-07	1.36853		2.22722
1,100rpm, Fiber diameter_5,000X_	1342	Image0002	1.88409e-06	4.2871e-08	0.644887		1.88409
1,100rpm, Fiber diameter_5,000X_	1343	Image0002	1.96557e-06	5.49431e-08	1.68333		1.96557
1,100rpm, Fiber diameter_5,000X_	1344	Image0002	5.57846e-07	2.47791e-07	0.9694		0.557846
1,100rpm, Fiber diameter_5,000X_	1345	Image0002	1.49447e-06	4.6001e-08	2.42738		1.49447
1,100rpm, Fiber diameter_5,000X_	1346	Image0002	2.09623e-06	3.85988e-08	1.34118		2.09623
1,100rpm, Fiber diameter_5,000X_	1348	Image0002	1.8515e-06	3.74575e-07	2.20369		1.8515
1,100rpm, Fiber diameter_5,000X_	1349	Image0002	1.80347e-06	3.65273e-08	0.531489		1.80347
1,100rpm, Fiber diameter_5,000X_	1350	Image0002	1.44363e-06	6.76732e-08	2.66548		1.44363
1,100rpm, Fiber diameter_5,000X_	1351	Image0002	1.78764e-06	3.68454e-08	2.72346		1.78764
1,100rpm, Fiber diameter_5,000X_	1352	Image0002	1.32304e-06	4.36894e-07	2.82579		1.32304
1,100rpm, Fiber diameter_5,000X_	1353	Image0002	1.84238e-06	1.04201e-07	1.03908		1.84238
1,100rpm, Fiber diameter_5,000X_	1354	Image0002	1.9342e-06	7.69702e-08	1.24627		1.9342
1,100rpm, Fiber diameter_5,000X_	1355	Image0002	5.98104e-07	1.18227e-07	1.15143		0.598104
1,100rpm, Fiber diameter_5,000X_	1356	Image0002	2.78573e-06	3.87409e-07	0.56016		2.78573
1,100rpm, Fiber diameter_5,000X_	1357	Image0002	6.40358e-07	2.77242e-08	0.690615		0.640358
1,100rpm, Fiber diameter_5,000X_	1358	Image0002	1.65466e-06	4.71604e-07	3.06465		1.65466
1,100rpm, Fiber diameter_5,000X_	1359	Image0002	1.66024e-06	1.53576e-07	0.762167		1.66024
1,100rpm, Fiber diameter_5,000X_	1360	Image0002	1.23824e-06	2.74196e-08	3.03109		1.23824
1,100rpm, Fiber diameter_5,000X_	1361	Image0002	1.94657e-06	6.31372e-08	1.31611		1.94657
1,100rpm, Fiber diameter_5,000X_	1362	Image0002	1.98067e-06	8.37459e-08	2.56082		1.98067
1,100rpm, Fiber diameter_5,000X_	1363	Image0002	1.83873e-06	2.87117e-07	2.56396		1.83873
1,100rpm, Fiber diameter_5,000X_	1364	Image0002	1.65397e-06	3.61195e-08	0.767763		1.65397
1,100rpm, Fiber diameter_5,000X_	1365	Image0002	1.65397e-06	3.61195e-08	0.767763		1.65397
1,100rpm, Fiber diameter_5,000X_	1366	Image0002	9.19763e-07	1.03767e-08	0.78592		0.919763
1,100rpm, Fiber diameter_5,000X_	1367	Image0002	2.28005e-06	2.82219e-07	0.195548		2.28005
1,100rpm, Fiber diameter_5,000X_	1368	Image0002	2.191e-06	9.47052e-08	1.54195		2.191
1,100rpm, Fiber diameter_5,000X_	1369	Image0002	5.43362e-07	3.59625e-09	0.742687		0.543362
1,100rpm, Fiber diameter_5,000X_	1370	Image0002	1.05144e-06	1.54144e-08	0.64163		1.05144
1,100rpm, Fiber diameter_5,000X_	1371	Image0002	1.78248e-06	5.23018e-08	2.45697		1.78248
1,100rpm, Fiber diameter_5,000X_	1372	Image0002	1.74576e-06	3.44989e-07	1.64211		1.74576
1,100rpm, Fiber diameter_5,000X_	1373	Image0002	9.05125e-07	2.78554e-07	0.337539		0.905125
1,100rpm, Fiber diameter_5,000X_	1374	Image0002	6.07046e-07	6.41666e-08	0.671714		0.607046
1,100rpm, Fiber diameter_5,000X_	1375	Image0002	1.95916e-06	1.29048e-07	0.890584		1.95916
1,100rpm, Fiber diameter_5,000X_	1376	Image0002	6.96794e-07	1.14759e-07	1.49872		0.696794
1,100rpm, Fiber diameter_5,000X_	1377	Image0002	1.8962e-06	9.12722e-07	1.49026		1.8962
1,100rpm, Fiber diameter_5,000X_	1380	Image0002	1.98544e-06	2.73718e-07	0.185559		1.98544
1,100rpm, Fiber diameter_5,000X_	1381	Image0003	2.4849e-06	8.46269e-07	1.16421		2.4849
1,100rpm, Fiber diameter_5,000X_	1382	Image0003	1.77672e-06	5.31871e-08	2.39396		1.77672
1,100rpm, Fiber diameter_5,000X_	1383	Image0003	1.90155e-06	2.03359e-08	1.35601		1.90155
1,100rpm, Fiber diameter_5,000X_	1384	Image0003	1.94847e-06	6.04212e-07	0.453674		1.94847
1,100rpm, Fiber diameter_5,000X_	1385	Image0003	1.52701e-06	9.12483e-08	0.42105		1.52701
1,100rpm, Fiber diameter_5,000X_	1386	Image0003	1.79581e-06	2.57792e-08	2.62172		1.79581
1,100rpm, Fiber diameter_5,000X_	1387	Image0003	6.20506e-07	9.37975e-08	1.05492		0.620506
1,100rpm, Fiber diameter_5,000X_	1388	Image0003	2.39174e-06	1.56145e-07	2.48748		2.39174
1,100rpm, Fiber diameter_5,000X_	1389	Image0003	1.95654e-06	9.35405e-08	2.61895		1.95654
1,100rpm, Fiber diameter_5,000X_	1391	Image0003	1.55603e-06	3.48634e-08	2.46273		1.55603
1,100rpm, Fiber diameter_5,000X_	1392	Image0003	1.45634e-06	2.50121e-08	0.386235		1.45634
1,100rpm, Fiber diameter_5,000X_	1394	Image0003	2.44189e-06	5.37714e-08	0.787654		2.44189
1,100rpm, Fiber diameter_5,000X_	1395	Image0003	1.56069e-06	2.68942e-08	2.31884		1.56069
1,100rpm, Fiber diameter_5,000X_	1396	Image0003	2.13796e-06	3.63476e-07	2.46104		2.13796
1,100rpm, Fiber diameter_5,000X_	1397	Image0003	1.14107e-06	4.50511e-08	0.791127		1.14107
1,100rpm, Fiber diameter_5,000X_	1398	Image0003	7.35919e-07	3.3283e-08	1.52551		0.735919
1,100rpm, Fiber diameter_5,000X_	1399	Image0003	9.38362e-07	3.09705e-07	2.39501		0.938362
1,100rpm, Fiber diameter_5,000X_	1400	Image0003	2.0213e-06	6.14694e-08	2.86106		2.0213
1,100rpm, Fiber diameter_5,000X_	1401	Image0003	2.23337e-06	6.05744e-08	2.79083		2.23337
1,100rpm, Fiber diameter_5,000X_	1402	Image0003	1.93828e-06	5.90912e-08	2.54105		1.93828
1,100rpm, Fiber diameter_5,000X_	1403	Image0003	2.21938e-06	9.96048e-08	2.64957		2.21938
1,100rpm, Fiber diameter_5,000X_	1404	Image0003	2.50755e-06	2.6168e-08	0.265075		2.50755
1,100rpm, Fiber diameter_5,000X_	1405	Image0003	7.00366e-07	8.6627e-08	1.96368		0.700366
1,100rpm, Fiber diameter_5,000X_	1406	Image0003	7.55118e-07	1.6709e-07	1.70391		0.755118
1,100rpm, Fiber diameter_5,000X_	1407	Image0003	1.5113e-06	6.50336e-08	2.27982		1.5113
1,100rpm, Fiber diameter_5,000X_	1408	Image0003	2.05282e-06	1.67136e-07	2.90765		2.05282
1,100rpm, Fiber diameter_5,000X_	1409	Image0003	8.12523e-07	8.77476e-08	0.924076		0.812523
1,100rpm, Fiber diameter_5,000X_	1410	Image0003	8.51511e-07	3.01011e-07	1.13224		0.851511
1,100rpm, Fiber diameter_5,000X_	1411	Image0003	6.98271e-07	2.02247e-08	2.16605		0.698271
1,100rpm, Fiber diameter_5,000X_	1412	Image0003	7.13892e-07	1.75613e-07	1.14256		0.713892
1,100rpm, Fiber diameter_5,000X_	1413	Image0003	2.41792e-06	4.38095e-08	2.43897		2.41792
1,100rpm, Fiber diameter_5,000X_	1414	Image0003	2.07805e-06	3.14064e-07	0.479255		2.07805
1,100rpm, Fiber diameter_5,000X_	1415	Image0003	2.59816e-06	3.10286e-08	0.300837		2.59816
1,100rpm, Fiber diameter_5,000X_	1416	Image0003	9.86018e-07	2.27904e-07	1.19139		0.986018
1,100rpm, Fiber diameter_5,000X_	1417	Image0003	2.22426e-06	2.34672e-07	2.79983		2.22426
1,100rpm, Fiber diameter_5,000X_	1418	Image0003	1.45427e-06	2.62286e-08	0.459348		1.45427
1,100rpm, Fiber diameter_5,000X_	1419	Image0003	7.58417e-07	2.7202e-08	1.71406		0.758417
1,100rpm, Fiber diameter_5,000X_	1420	Image0003	7.66148e-07	1.87889e-07	0.81439		0.766148
1,100rpm, Fiber diameter_5,000X_	1421	Image0003	1.91532e-06	3.86295e-07	0.467448		1.91532
1,100rpm, Fiber diameter_5,000X_	1422	Image0003	1.92301e-06	1.21204e-07	2.65476		1.92301
1,100rpm, Fiber diameter_5,000X_	1423	Image0003	6.9352e-07	6.03523e-08	2.26959		0.69352
1,100rpm, Fiber diameter_5,000X_	1424	Image0003	1.99769e-06	2.20602e-08	2.71486		1.99769
1,100rpm, Fiber diameter_5,000X_	1425	Image0003	2.29349e-06	2.10215e-07	0.00381983		2.29349
1,100rpm, Fiber diameter_5,000X_	1426	Image0003	1.85675e-06	8.58354e-08	0.992974		1.85675
1,100rpm, Fiber diameter_5,000X_	1427	Image0003	1.83746e-06	7.97075e-09	3.13711		1.83746
1,100rpm, Fiber diameter_5,000X_	1428	Image0003	2.13401e-06	5.88005e-07	2.00026		2.13401
1,100rpm, Fiber diameter_5,000X_	1429	Image0003	1.82705e-06	4.85619e-08	2.75846		1.82705
1,100rpm, Fiber diameter_5,000X_	1430	Image0003	2.66739e-06	4.46962e-07	2.3431		2.66739
1,100rpm, Fiber diameter_5,000X_	1431	Image0003	1.65493e-06	1.70055e-07	1.86443		1.65493
1,100rpm, Fiber diameter_5,000X_	1433	Image0003	8.03166e-07	1.32479e-07	0.978833		0.803166
1,100rpm, Fiber diameter_5,000X_	1434	Image0003	7.29701e-07	1.50862e-08	1.21219		0.729701
1,100rpm, Fiber diameter_5,000X_	1436	Image0003	1.06608e-06	9.71456e-08	1.7794		1.06608
1,100rpm, Fiber diameter_5,000X_	1437	Image0003	9.28015e-07	2.05342e-08	2.68821		0.928015
1,100rpm, Fiber diameter_5,000X_	1439	Image0003	2.18977e-06	2.3796e-08	2.62572		2.18977
1,100rpm, Fiber diameter_5,000X_	1440	Image0003	1.22071e-06	2.59838e-07	2.08487		1.22071
1,100rpm, Fiber diameter_5,000X_	1441	Image0003	2.0101e-06	7.17666e-08	1.13816		2.0101
1,100rpm, Fiber diameter_5,000X_	1442	Image0003	1.29243e-06	4.43291e-08	0.292102		1.29243
1,100rpm, Fiber diameter_5,000X_	1443	Image0003	1.81821e-06	3.35301e-07	0.518266		1.81821
1,100rpm, Fiber diameter_5,000X_	1444	Image0003	1.44908e-06	3.21988e-07	0.0975995		1.44908
1,100rpm, Fiber diameter_5,000X_	1445	Image0003	1.47577e-06	1.68347e-07	2.82037		1.47577
1,100rpm, Fiber diameter_5,000X_	1446	Image0003	1.89643e-06	5.20609e-08	2.7569		1.89643
1,100rpm, Fiber diameter_5,000X_	1447	Image0003	1.30445e-06	2.86765e-07	3.0765		1.30445
1,100rpm, Fiber diameter_5,000X_	1448	Image0003	1.72523e-06	7.54978e-08	0.934529		1.72523
1,100rpm, Fiber diameter_5,000X_	1449	Image0003	1.52606e-06	2.71584e-07	3.06614		1.52606
1,100rpm, Fiber diameter_5,000X_	1450	Image0003	1.462e-06	5.00347e-08	0.557702		1.462
1,100rpm, Fiber diameter_5,000X_	1452	Image0003	1.84598e-06	2.34407e-08	2.72256		1.84598
1,100rpm, Fiber diameter_5,000X_	1453	Image0003	2.15326e-06	6.17632e-08	2.60628		2.15326
1,100rpm, Fiber diameter_5,000X_	1454	Image0003	2.35324e-06	5.1661e-08	2.34433		2.35324
1,100rpm, Fiber diameter_5,000X_	1455	Image0003	1.19912e-06	2.60479e-08	0.669691		1.19912
1,100rpm, Fiber diameter_5,000X_	1456	Image0003	9.23943e-07	4.19179e-08	1.81346		0.923943
1,100rpm, Fiber diameter_5,000X_	1457	Image0003	6.00563e-07	2.52798e-08	1.24921		0.600563
1,100rpm, Fiber diameter_5,000X_	1458	Image0003	1.61556e-06	3.86954e-07	0.61868		1.61556
1,100rpm, Fiber diameter_5,000X_	1459	Image0003	1.53923e-06	6.05965e-08	2.28171		1.53923
1,100rpm, Fiber diameter_5,000X_	1460	Image0003	1.91838e-06	4.71772e-08	2.87093		1.91838
1,100rpm, Fiber diameter_5,000X_	1461	Image0003	2.09305e-06	1.30908e-06	1.43058		2.09305
1,100rpm, Fiber diameter_5,000X_	1462	Image0003	1.73802e-06	2.19735e-07	0.519968		1.73802
1,100rpm, Fiber diameter_5,000X_	1463	Image0003	1.94445e-06	6.44876e-08	2.57177		1.94445
1,100rpm, Fiber diameter_5,000X_	1464	Image0003	2.16569e-06	9.02239e-08	2.43367		2.16569
1,100rpm, Fiber diameter_5,000X_	1465	Image0003	1.32903e-06	4.11771e-08	2.37336		1.32903
1,100rpm, Fiber diameter_5,000X_	1466	Image0003	1.52933e-06	2.2722e-07	2.52684		1.52933
1,100rpm, Fiber diameter_5,000X_	1467	Image0003	1.29439e-06	1.18126e-07	2.94126		1.29439
1,100rpm, Fiber diameter_5,000X_	1468	Image0003	7.35919e-07	3.3283e-08	1.52551		0.735919
1,100rpm, Fiber diameter_5,000X_	1469	Image0003	2.64237e-06	1.1779e-07	0.287232		2.64237
1,100rpm, Fiber diameter_5,000X_	1471	Image0003	1.00932e-06	5.17762e-08	1.1315		1.00932
1,100rpm, Fiber diameter_5,000X_	1472	Image0003	2.01405e-06	6.07152e-07	0.579697		2.01405
1,100rpm, Fiber diameter_5,000X_	1473	Image0003	7.32824e-07	2.39694e-08	2.15517		0.732824
1,100rpm, Fiber diameter_5,000X_	1474	Image0003	2.11203e-06	2.58031e-07	2.78385		2.11203
1,100rpm, Fiber diameter_5,000X_	1475	Image0003	2.01623e-06	9.84734e-08	0.821416		2.01623
1,100rpm, Fiber diameter_5,000X_	1476	Image0003	1.51329e-06	8.41146e-08	2.49564		1.51329
1,100rpm, Fiber diameter_5,000X_	1477	Image0003	7.45513e-07	5.48003e-08	1.45288		0.745513
1,100rpm, Fiber diameter_5,000X_	1478	Image0003	7.33214e-07	4.71435e-08	1.58589		0.733214
1,100rpm, Fiber diameter_5,000X_	1479	Image0003	1.5704e-06	1.09905e-07	0.247391		1.5704
1,100rpm, Fiber diameter_5,000X_	1481	Image0003	1.78906e-06	3.97637e-07	2.53406		1.78906
1,100rpm, Fiber diameter_5,000X_	1483	Image0003	6.76513e-07	4.10052e-08	1.33258		0.676513
1,100rpm, Fiber diameter_5,000X_	1484	Image0003	2.41038e-06	6.33221e-08	0.802469		2.41038
1,100rpm, Fiber diameter_5,000X_	1485	Image0003	6.19085e-07	2.21251e-08	1.526		0.619085
1,100rpm, Fiber diameter_5,000X_	1486	Image0003	1.79544e-06	4.97492e-07	0.23828		1.79544
1,100rpm, Fiber diameter_5,000X_	1487	Image0003	8.62817e-07	2.78254e-07	0.282926		0.862817
1,100rpm, Fiber diameter_5,000X_	1488	Image0003	2.0349e-06	2.63999e-07	0.216502		2.0349
1,100rpm, Fiber diameter_5,000X_	1489	Image0003	1.68279e-06	6.13909e-08	2.35339		1.68279
1,100rpm, Fiber diameter_5,000X_	1490	Image0003	1.0879e-06	3.36943e-07	0.348787		1.0879
1,100rpm, Fiber diameter_5,000X_	1491	Image0003	6.18596e-07	1.26438e-07	0.452763		0.618596
1,100rpm, Fiber diameter_5,000X_	1492	Image0003	6.06938e-07	8.58909e-09	0.919012		0.606938
1,100rpm, Fiber diameter_5,000X_	1493	Image0003	1.04403e-06	8.88023e-08	1.29473		1.04403
1,100rpm, Fiber diameter_5,000X_	1494	Image0003	1.61642e-06	1.18544e-06	2.6281		1.61642
1,100rpm, Fiber diameter_5,000X_	1496	Image0003	1.63032e-06	9.52074e-08	0.545232		1.63032
1,100rpm, Fiber diameter_5,000X_	1497	Image0003	1.72107e-06	1.27298e-07	0.658826		1.72107
1,100rpm, Fiber diameter_5,000X_	1498	Image0003	1.40691e-06	2.84546e-07	0.35169		1.40691
1,100rpm, Fiber diameter_5,000X_	1499	Image0003	2.07861e-06	3.19313e-08	2.76712		2.07861
1,100rpm, Fiber diameter_5,000X_	1500	Image0003	2.65209e-06	1.1026e-07	0.405846		2.65209
1,100rpm, Fiber diameter_5,000X_	1501	Image0003	1.45052e-06	5.91938e-08	0.729515		1.45052
1,100rpm, Fiber diameter_5,000X_	1502	Image0003	2.70908e-06	1.54684e-07	0.479142		2.70908
1,100rpm, Fiber diameter_5,000X_	1503	Image0003	2.08108e-06	1.33382e-07	2.99177		2.08108
1,100rpm, Fiber diameter_5,000X_	1504	Image0003	2.24433e-06	4.3059e-07	0.032805		2.24433
1,100rpm, Fiber diameter_5,000X_	1505	Image0003	2.3828e-06	7.56348e-08	2.63474		2.3828
1,100rpm, Fiber diameter_5,000X_	1506	Image0003	2.00427e-06	2.88876e-08	0.172249		2.00427
1,100rpm, Fiber diameter_5,000X_	1507	Image0003	1.6471e-06	3.81892e-07	2.90302		1.6471
1,100rpm, Fiber diameter_5,000X_	1508	Image0003	7.56505e-07	1.25989e-07	1.88341		0.756505
1,100rpm, Fiber diameter_5,000X_	1509	Image0003	9.66034e-07	3.53278e-07	1.94655		0.966034
1,100rpm, Fiber diameter_5,000X_	1510	Image0003	1.6186e-06	5.25229e-07	0.555549		1.6186
1,100rpm, Fiber diameter_5,000X_	1511	Image0003	2.21323e-06	7.14754e-08	2.43842		2.21323
1,100rpm, Fiber diameter_5,000X_	1512	Image0003	1.42303e-06	8.58205e-08	1.12946		1.42303
1,100rpm, Fiber diameter_5,000X_	1513	Image0003	1.90297e-06	3.79156e-08	1.33068		1.90297
1,100rpm, Fiber diameter_5,000X_	1514	Image0003	1.73531e-06	2.86645e-08	2.51993		1.73531
1,100rpm, Fiber diameter_5,000X_	1515	Image0003	1.07889e-06	9.82026e-08	1.25736		1.07889
1,100rpm, Fiber diameter_5,000X_	1516	Image0003	7.68505e-07	4.12902e-07	0.754603		0.768505
1,100rpm, Fiber diameter_5,000X_	1517	Image0003	1.13058e-06	3.15838e-07	0.96286		1.13058
1,100rpm, Fiber diameter_5,000X_	1518	Image0003	1.65057e-06	3.44807e-08	2.72502		1.65057
1,100rpm, Fiber diameter_5,000X_	1519	Image0003	1.76726e-06	3.17789e-08	3.11815		1.76726
1,100rpm, Fiber diameter_5,000X_	1520	Image0003	2.45347e-06	2.49826e-07	2.40521		2.45347
1,100rpm, Fiber diameter_5,000X_	1521	Image0003	2.2973e-06	4.25614e-08	0.711524		2.2973
1,100rpm, Fiber diameter_5,000X_	1522	Image0003	1.27613e-06	2.8657e-08	0.772616		1.27613
1,100rpm, Fiber diameter_5,000X_	1523	Image0003	8.12061e-07	2.27977e-07	1.45934		0.812061
1,100rpm, Fiber diameter_5,000X_	1524	Image0003	1.93603e-06	2.57207e-07	2.3308		1.93603
1,100rpm, Fiber diameter_5,000X_	1525	Image0003	9.76521e-07	3.77623e-07	0.736912		0.976521
1,100rpm, Fiber diameter_5,000X_	1526	Image0003	1.48513e-06	3.20695e-08	2.77473		1.48513
1,100rpm, Fiber diameter_5,000X_	1527	Image0003	6.84345e-07	2.1152e-08	1.20314		0.684345
1,100rpm, Fiber diameter_5,000X_	1528	Image0003	1.87586e-06	2.18364e-08	0.00530192		1.87586
1,100rpm, Fiber diameter_5,000X_	1529	Image0003	2.71247e-06	1.66001e-07	3.07107		2.71247
1,100rpm, Fiber diameter_5,000X_	1530	Image0003	8.63751e-07	1.48815e-07	1.75127		0.863751
1,100rpm, Fiber diameter_5,000X_	1531	Image0003	1.00429e-06	2.52865e-08	1.21798		1.00429
1,100rpm, Fiber diameter_5,000X_	1532	Image0003	2.02404e-06	6.06471e-08	2.49361		2.02404
1,100rpm, Fiber diameter_5,000X_	1533	Image0003	1.608e-06	1.40754e-08	0.536542		1.608
1,100rpm, Fiber diameter_5,000X_	1534	Image0003	1.6815e-06	8.34112e-08	2.89045		1.6815
1,100rpm, Fiber diameter_5,000X_	1535	Image0003	2.41428e-06	6.49217e-08	2.86749		2.41428
1,100rpm, Fiber diameter_5,000X_	1536	Image0003	7.72261e-07	1.31743e-07	2.05248		0.772261
1,100rpm, Fiber diameter_5,000X_	1537	Image0003	1.9809e-06	2.27125e-07	2.72358		1.9809
1,100rpm, Fiber diameter_5,000X_	1538	Image0003	1.38323e-06	1.24376e-07	0.576073		1.38323
1,100rpm, Fiber diameter_5,000X_	1539	Image0003	1.22711e-06	1.23275e-07	0.0355297		1.22711
1,100rpm, Fiber diameter_5,000X_	1540	Image0003	9.36333e-07	9.2395e-08	1.86364		0.936333
1,100rpm, Fiber diameter_5,000X_	1541	Image0003	9.4536e-07	3.574e-07	0.666703		0.94536
1,100rpm, Fiber diameter_5,000X_	1542	Image0003	2.34558e-06	4.4472e-08	2.43029		2.34558
1,100rpm, Fiber diameter_5,000X_	1543	Image0003	7.39484e-07	8.56456e-08	0.625548		0.739484
1,100rpm, Fiber diameter_5,000X_	1544	Image0003	7.07945e-07	9.82628e-08	0.297803		0.707945
1,100rpm, Fiber diameter_5,000X_	1545	Image0003	2.41937e-06	3.37469e-07	0.173372		2.41937
1,100rpm, Fiber diameter_5,000X_	1546	Image0003	1.21537e-06	3.25102e-08	1.98999		1.21537
1,100rpm, Fiber diameter_5,000X_	1547	Image0003	1.04312e-06	1.57155e-07	0.950781		1.04312
1,100rpm, Fiber diameter_5,000X_	1548	Image0003	1.42158e-06	2.45123e-08	2.67234		1.42158
1,100rpm, Fiber diameter_5,000X_	1550	Image0003	1.2975e-06	2.82932e-07	2.21411		1.2975
1,100rpm, Fiber diameter_5,000X_	1551	Image0003	1.84618e-06	3.96165e-07	2.53584		1.84618
1,100rpm, Fiber diameter_5,000X_	1552	Image0003	1.42091e-06	1.40961e-07	1.00276		1.42091
1,100rpm, Fiber diameter_5,000X_	1553	Image0003	5.26552e-07	6.54403e-08	1.86223		0.526552
1,100rpm, Fiber diameter_5,000X_	1554	Image0003	1.26301e-06	2.4979e-07	2.95842		1.26301
1,100rpm, Fiber diameter_5,000X_	1555	Image0003	1.3027e-06	1.82517e-07	0.0601773		1.3027
1,100rpm, Fiber diameter_5,000X_	1556	Image0003	1.7648e-06	3.13057e-07	2.30749		1.7648
1,100rpm, Fiber diameter_5,000X_	1557	Image0003	2.30698e-06	6.1202e-07	0.528108		2.30698
1,100rpm, Fiber diameter_5,000X_	1558	Image0003	9.86018e-07	2.27904e-07	1.19139		0.986018
1,100rpm, Fiber diameter_5,000X_	1559	Image0003	1.73351e-06	2.964e-08	2.79092		1.73351
1,100rpm, Fiber diameter_5,000X_	1560	Image0003	2.44875e-06	4.27917e-08	2.35345		2.44875
1,100rpm, Fiber diameter_5,000X_	1561	Image0003	1.93623e-06	7.26224e-08	0.583981		1.93623
1,100rpm, Fiber diameter_5,000X_	1562	Image0003	2.2997e-06	5.95052e-08	3.00143		2.2997
1,100rpm, Fiber diameter_5,000X_	1563	Image0003	6.80547e-07	1.41308e-08	2.6073		0.680547
1,100rpm, Fiber diameter_5,000X_	1564	Image0003	5.97347e-07	1.33166e-08	0.923763		0.597347
1,100rpm, Fiber diameter_5,000X_	1565	Image0003	1.96117e-06	1.36616e-07	2.538		1.96117
1,100rpm, Fiber diameter_5,000X_	1566	Image0003	2.15678e-06	8.70916e-08	2.98328		2.15678
1,100rpm, Fiber diameter_5,000X_	1567	Image0003	2.20159e-06	4.25277e-07	0.457396		2.20159
1,100rpm, Fiber diameter_5,000X_	1568	Image0003	2.7299e-06	4.0696e-07	2.36299		2.7299
1,100rpm, Fiber diameter_5,000X_	1569	Image0003	1.489e-06	3.49506e-07	2.39449		1.489
1,100rpm, Fiber diameter_5,000X_	1570	Image0003	1.3866e-06	2.60075e-08	2.49696		1.3866
1,100rpm, Fiber diameter_5,000X_	1571	Image0003	2.20196e-06	4.7293e-08	2.77213		2.20196
1,100rpm, Fiber diameter_5,000X_	1572	Image0003	5.98556e-07	2.90102e-08	1.86058		0.598556
1,100rpm, Fiber diameter_5,000X_	1573	Image0003	4.89494e-07	1.96011e-07	2.55924		0.489494
1,100rpm, Fiber diameter_5,000X_	1574	Image0003	1.68716e-06	2.59008e-08	2.11582		1.68716
1,100rpm, Fiber diameter_5,000X_	1575	Image0003	1.99276e-06	8.49275e-08	2.70932		1.99276
1,100rpm, Fiber diameter_5,000X_	1576	Image0003	1.66066e-06	4.36884e-08	2.55834		1.66066
1,100rpm, Fiber diameter_5,000X_	1577	Image0003	1.45662e-06	4.56164e-08	2.8292		1.45662
1,100rpm, Fiber diameter_5,000X_	1578	Image0003	1.67321e-06	6.95715e-08	1.12166		1.67321
1,100rpm, Fiber diameter_5,000X_	1579	Image0003	1.26773e-06	9.51616e-08	0.118584		1.26773
1,100rpm, Fiber diameter_5,000X_	1580	Image0003	2.51203e-06	4.18539e-08	0.790079		2.51203
1,100rpm, Fiber diameter_5,000X_	1581	Image0003	1.25765e-06	3.39995e-07	1.24548		1.25765
1,100rpm, Fiber diameter_5,000X_	1582	Image0003	1.52563e-06	3.68628e-07	3.00949		1.52563
1,100rpm, Fiber diameter_5,000X_	1583	Image0003	1.01293e-06	1.2567e-07	1.14298		1.01293
1,100rpm, Fiber diameter_5,000X_	1584	Image0003	2.1794e-06	3.42747e-08	2.91635		2.1794
1,100rpm, Fiber diameter_5,000X_	1585	Image0003	1.37699e-06	1.76539e-07	0.0234075		1.37699
1,100rpm, Fiber diameter_5,000X_	1586	Image0003	2.0345e-06	5.72065e-08	0.849461		2.0345
1,100rpm, Fiber diameter_5,000X_	1587	Image0003	1.68024e-06	1.73022e-07	1.12521		1.68024
1,100rpm, Fiber diameter_5,000X_	1588	Image0003	6.76393e-07	2.85268e-08	0.660388		0.676393
1,100rpm, Fiber diameter_5,000X_	1589	Image0003	1.01e-06	3.81093e-07	2.44388		1.01
1,100rpm, Fiber diameter_5,000X_	1590	Image0003	4.97504e-07	4.60512e-08	2.75787		0.497504
1,100rpm, Fiber diameter_5,000X_	1591	Image0003	1.65097e-06	5.13919e-08	2.40973		1.65097
1,100rpm, Fiber diameter_5,000X_	1592	Image0003	1.52628e-06	2.63908e-08	2.64305		1.52628
1,100rpm, Fiber diameter_5,000X_	1593	Image0003	7.1452e-07	5.59064e-08	0.506335		0.71452
1,100rpm, Fiber diameter_5,000X_	1595	Image0003	8.95384e-07	1.60535e-07	1.06622		0.895384
1,100rpm, Fiber diameter_5,000X_	1596	Image0003	9.07177e-07	2.44559e-08	2.64928		0.907177
1,100rpm, Fiber diameter_5,000X_	1597	Image0003	1.6981e-06	1.415e-07	0.662769		1.6981
1,100rpm, Fiber diameter_5,000X_	1598	Image0003	2.34646e-06	9.04143e-08	0.391046		2.34646
1,100rpm, Fiber diameter_5,000X_	1599	Image0003	2.34918e-06	5.98837e-08	1.7752		2.34918
1,100rpm, Fiber diameter_5,000X_	1600	Image0003	1.46201e-06	4.56387e-07	0.305992		1.46201
1,100rpm, Fiber diameter_5,000X_	1601	Image0003	7.42141e-07	6.10604e-08	0.592415		0.742141
1,100rpm, Fiber diameter_5,000X_	1602	Image0003	1.01127e-06	2.30929e-07	2.02411		1.01127
1,100rpm, Fiber diameter_5,000X_	1605	Image0003	7.23291e-07	2.64168e-07	1.2312		0.723291
1,100rpm, Fiber diameter_5,000X_	1607	Image0003	2.22727e-06	4.45172e-08	2.64374		2.22727
1,100rpm, Fiber diameter_5,000X_	1609	Image0003	2.2141e-06	4.75804e-07	0.523528		2.2141
1,100rpm, Fiber diameter_5,000X_	1610	Image0003	2.55076e-06	4.22891e-07	2.4936		2.55076
1,100rpm, Fiber diameter_5,000X_	1611	Image0003	1.18334e-06	4.41515e-07	2.72875		1.18334
1,100rpm, Fiber diameter_5,000X_	1612	Image0003	2.3496e-06	1.32735e-07	2.35715		2.3496
1,100rpm, Fiber diameter_5,000X_	1613	Image0003	1.2055e-06	1.69593e-07	1.51022		1.2055
1,100rpm, Fiber diameter_5,000X_	1614	Image0003	6.37718e-07	5.86746e-08	1.06981		0.637718
1,100rpm, Fiber diameter_5,000X_	1615	Image0003	1.5044e-06	1.00711e-07	0.710622		1.5044
1,100rpm, Fiber diameter_5,000X_	1616	Image0003	1.52518e-06	2.62203e-08	2.61823		1.52518
1,100rpm, Fiber diameter_5,000X_	1617	Image0003	7.09134e-07	2.90281e-08	1.43324		0.709134
1,100rpm, Fiber diameter_5,000X_	1619	Image0003	2.36297e-06	4.63084e-08	2.75179		2.36297
1,100rpm, Fiber diameter_5,000X_	1620	Image0003	2.73097e-06	5.60112e-08	0.533771		2.73097
1,100rpm, Fiber diameter_5,000X_	1621	Image0003	7.31695e-07	2.15642e-08	1.47553		0.731695
1,100rpm, Fiber diameter_5,000X_	1622	Image0003	2.19793e-06	5.08393e-08	2.88761		2.19793
1,100rpm, Fiber diameter_5,000X_	1623	Image0003	1.6157e-06	1.8865e-08	2.18534		1.6157
1,100rpm, Fiber diameter_5,000X_	1624	Image0003	1.94588e-06	5.11374e-08	2.69589		1.94588
1,100rpm, Fiber diameter_5,000X_	1625	Image0003	1.43494e-06	1.17442e-07	2.0877		1.43494
1,100rpm, Fiber diameter_5,000X_	1626	Image0003	1.75676e-06	6.55179e-08	1.73889		1.75676
1,100rpm, Fiber diameter_5,000X_	1627	Image0003	1.76989e-06	7.094e-08	0.208793		1.76989
1,100rpm, Fiber diameter_5,000X_	1628	Image0003	5.62961e-07	2.77619e-08	1.19912		0.562961
1,100rpm, Fiber diameter_5,000X_	1629	Image0003	5.62961e-07	2.77619e-08	1.19912		0.562961
1,100rpm, Fiber diameter_5,000X_	1630	Image0003	2.52996e-06	9.80666e-08	2.9796		2.52996
1,100rpm, Fiber diameter_5,000X_	1631	Image0003	1.30818e-06	1.05762e-07	2.30141		1.30818
1,100rpm, Fiber diameter_5,000X_	1632	Image0003	1.05741e-06	2.62195e-07	0.83558		1.05741
1,100rpm, Fiber diameter_5,000X_	1633	Image0003	2.05366e-06	4.16034e-08	2.90953		2.05366
1,100rpm, Fiber diameter_5,000X_	1635	Image0003	9.4412e-07	2.29678e-07	1.36486		0.94412
1,100rpm, Fiber diameter_5,000X_	1636	Image0003	1.14409e-06	3.02737e-07	0.179622		1.14409
1,100rpm, Fiber diameter_5,000X_	1637	Image0003	1.65933e-06	5.95716e-08	2.74273		1.65933
1,100rpm, Fiber diameter_5,000X_	1638	Image0003	1.75481e-06	3.70984e-08	2.34745		1.75481
1,100rpm, Fiber diameter_5,000X_	1639	Image0003	2.47503e-06	2.83472e-07	2.56951		2.47503
1,100rpm, Fiber diameter_5,000X_	1640	Image0003	1.13204e-06	5.27362e-08	0.69855		1.13204
1,100rpm, Fiber diameter_5,000X_	1641	Image0003	1.25003e-06	7.16799e-08	2.89238		1.25003
1,100rpm, Fiber diameter_5,000X_	1642	Image0003	2.00945e-06	5.22929e-08	0.729658		2.00945
1,100rpm, Fiber diameter_5,000X_	1643	Image0003	1.76319e-06	5.7867e-08	2.91229		1.76319
1,100rpm, Fiber diameter_5,000X_	1644	Image0003	1.65627e-06	1.47225e-07	1.24597		1.65627
1,100rpm, Fiber diameter_5,000X_	1645	Image0003	1.54e-06	1.23113e-07	2.45831		1.54
1,100rpm, Fiber diameter_5,000X_	1646	Image0003	6.05264e-07	1.93627e-08	2.0132		0.605264
1,100rpm, Fiber diameter_5,000X_	1647	Image0003	7.28963e-07	1.3211e-07	1.97143		0.728963
1,100rpm, Fiber diameter_5,000X_	1648	Image0003	1.08967e-06	3.25033e-07	1.9612		1.08967
1,100rpm, Fiber diameter_5,000X_	1649	Image0003	2.35659e-06	5.74771e-08	2.32543		2.35659
1,100rpm, Fiber diameter_5,000X_	1650	Image0003	9.67588e-07	1.84169e-07	0.728252		0.967588
1,100rpm, Fiber diameter_5,000X_	1651	Image0003	1.24433e-06	7.31461e-08	0.497697		1.24433
1,100rpm, Fiber diameter_5,000X_	1652	Image0003	7.54889e-07	5.93298e-08	1.72601		0.754889
1,100rpm, Fiber diameter_5,000X_	1653	Image0003	1.32251e-06	1.13219e-07	0.113694		1.32251
1,100rpm, Fiber diameter_5,000X_	1654	Image0003	1.78906e-06	3.97637e-07	2.53406		1.78906
1,100rpm, Fiber diameter_5,000X_	1656	Image0003	1.76195e-06	8.14066e-07	2.76679		1.76195
1,100rpm, Fiber diameter_5,000X_	1657	Image0003	1.56308e-06	2.40165e-07	2.37702		1.56308
1,100rpm, Fiber diameter_5,000X_	1658	Image0003	6.75597e-07	2.06257e-08	1.57241		0.675597
1,100rpm, Fiber diameter_5,000X_	1659	Image0003	1.52016e-06	4.05455e-07	2.50123		1.52016
1,100rpm, Fiber diameter_5,000X_	1660	Image0003	1.61495e-06	4.18214e-07	1.95597		1.61495
1,100rpm, Fiber diameter_5,000X_	1661	Image0003	1.34005e-06	2.65465e-07	1.29249		1.34005
1,100rpm, Fiber diameter_5,000X_	1662	Image0003	2.11529e-06	6.00196e-08	2.71408		2.11529
1,100rpm, Fiber diameter_5,000X_	1663	Image0003	1.78755e-06	1.33867e-07	0.84354		1.78755
1,100rpm, Fiber diameter_5,000X_	1664	Image0003	1.6021e-06	5.87653e-07	0.824755		1.6021
1,100rpm, Fiber diameter_5,000X_	1665	Image0003	7.29128e-07	3.62676e-08	1.15844		0.729128
1,100rpm, Fiber diameter_5,000X_	1666	Image0003	2.29405e-06	8.50496e-08	2.38823		2.29405
1,100rpm, Fiber diameter_5,000X_	1667	Image0003	1.81821e-06	3.35301e-07	0.518266		1.81821
1,100rpm, Fiber diameter_5,000X_	1668	Image0003	5.93149e-07	2.35321e-08	2.38463		0.593149
1,100rpm, Fiber diameter_5,000X_	1669	Image0003	5.30394e-07	7.69237e-08	1.33143		0.530394
1,100rpm, Fiber diameter_5,000X_	1670	Image0003	1.00813e-06	9.6592e-08	0.171878		1.00813
1,100rpm, Fiber diameter_5,000X_	1671	Image0003	2.39541e-06	3.88857e-08	0.219698		2.39541
1,100rpm, Fiber diameter_5,000X_	1672	Image0003	2.30792e-06	7.09382e-08	2.36701		2.30792
1,100rpm, Fiber diameter_5,000X_	1673	Image0003	1.68192e-06	1.26312e-07	0.144603		1.68192
1,100rpm, Fiber diameter_5,000X_	1674	Image0003	1.7064e-06	4.09611e-08	0.58189		1.7064
1,100rpm, Fiber diameter_5,000X_	1675	Image0003	5.85888e-07	7.6561e-08	1.49428		0.585888
1,100rpm, Fiber diameter_5,000X_	1676	Image0003	1.3254e-06	4.87754e-07	0.0202388		1.3254
1,100rpm, Fiber diameter_5,000X_	1677	Image0003	1.64142e-06	3.87712e-08	1.1254		1.64142
1,100rpm, Fiber diameter_5,000X_	1678	Image0003	5.62961e-07	2.77619e-08	1.19912		0.562961
1,100rpm, Fiber diameter_5,000X_	1679	Image0003	1.82888e-06	4.752e-07	2.80054		1.82888
1,100rpm, Fiber diameter_5,000X_	1680	Image0003	2.13378e-06	1.19307e-07	2.67672		2.13378
1,100rpm, Fiber diameter_5,000X_	1682	Image0003	1.69608e-06	2.22843e-08	3.01945		1.69608
1,100rpm, Fiber diameter_5,000X_	1683	Image0003	1.3701e-06	1.64878e-08	2.19154		1.3701
1,100rpm, Fiber diameter_5,000X_	1684	Image0003	1.49052e-06	5.30021e-08	0.388114		1.49052
1,100rpm, Fiber diameter_5,000X_	1685	Image0003	1.37954e-06	5.80937e-08	0.128722		1.37954
1,100rpm, Fiber diameter_5,000X_	1686	Image0003	2.73159e-06	8.25107e-08	0.171422		2.73159
1,100rpm, Fiber diameter_5,000X_	1687	Image0003	5.08752e-07	9.96131e-08	0.333265		0.508752
1,100rpm, Fiber diameter_5,000X_	1688	Image0003	1.7786e-06	4.84214e-08	2.71069		1.7786
1,100rpm, Fiber diameter_5,000X_	1689	Image0003	2.20487e-06	5.74301e-08	2.75248		2.20487
1,100rpm, Fiber diameter_5,000X_	1690	Image0003	1.56486e-06	3.29526e-08	2.27683		1.56486
1,100rpm, Fiber diameter_5,000X_	1691	Image0003	2.0349e-06	2.63999e-07	0.216502		2.0349
1,100rpm, Fiber diameter_5,000X_	1692	Image0003	1.70433e-06	5.04625e-08	1.67265		1.70433
1,100rpm, Fiber diameter_5,000X_	1693	Image0003	2.15182e-06	2.16759e-07	2.56282		2.15182
1,100rpm, Fiber diameter_5,000X_	1694	Image0003	2.31161e-06	1.74529e-08	0.680038		2.31161
1,100rpm, Fiber diameter_5,000X_	1695	Image0003	1.95314e-06	3.9086e-08	2.81764		1.95314
1,100rpm, Fiber diameter_5,000X_	1696	Image0003	1.68152e-06	7.85593e-08	0.235249		1.68152
1,100rpm, Fiber diameter_5,000X_	1697	Image0003	5.9749e-07	9.74247e-09	0.9417		0.59749
1,100rpm, Fiber diameter_5,000X_	1698	Image0003	1.53194e-06	2.83392e-07	2.5536		1.53194
1,100rpm, Fiber diameter_5,000X_	1699	Image0003	8.49855e-07	1.94132e-07	0.982238		0.849855
1,100rpm, Fiber diameter_5,000X_	1700	Image0003	1.08906e-06	4.08861e-07	1.90204		1.08906
1,100rpm, Fiber diameter_5,000X_	1701	Image0003	7.64522e-07	6.47047e-08	1.06001		0.764522
1,100rpm, Fiber diameter_5,000X_	1702	Image0003	9.41774e-07	1.26154e-07	1.28819		0.941774
1,100rpm, Fiber diameter_5,000X_	1703	Image0003	1.91847e-06	6.36194e-07	0.611999		1.91847
1,100rpm, Fiber diameter_5,000X_	1704	Image0003	6.90652e-07	8.70247e-08	2.02		0.690652
1,100rpm, Fiber diameter_5,000X_	1705	Image0003	2.00939e-06	1.80496e-08	0.688746		2.00939
1,100rpm, Fiber diameter_5,000X_	1706	Image0003	6.91659e-07	5.2553e-08	2.36235		0.691659
1,100rpm, Fiber diameter_5,000X_	1707	Image0003	2.29459e-06	1.06945e-07	2.57563		2.29459
1,100rpm, Fiber diameter_5,000X_	1708	Image0003	1.44789e-06	1.46569e-07	0.555428		1.44789
1,100rpm, Fiber diameter_5,000X_	1710	Image0003	7.48414e-07	2.41354e-08	2.30575		0.748414
1,100rpm, Fiber diameter_5,000X_	1711	Image0003	2.11276e-06	4.26261e-07	2.46691		2.11276
1,100rpm, Fiber diameter_5,000X_	1712	Image0003	8.85526e-07	1.68035e-07	1.04488		0.885526
1,100rpm, Fiber diameter_5,000X_	1713	Image0003	1.39013e-06	9.47882e-08	1.04573		1.39013
1,100rpm, Fiber diameter_5,000X_	1714	Image0003	1.37099e-06	2.41608e-07	2.87321		1.37099
1,100rpm, Fiber diameter_5,000X_	1715	Image0003	1.40095e-06	2.58502e-07	0.533851		1.40095
1,100rpm, Fiber diameter_5,000X_	1716	Image0003	6.81414e-07	1.4551e-07	0.122385		0.681414
1,100rpm, Fiber diameter_5,000X_	1717	Image0003	1.72081e-06	3.05007e-07	2.05066		1.72081
1,100rpm, Fiber diameter_5,000X_	1718	Image0003	1.46211e-06	1.96879e-07	2.61771		1.46211
1,100rpm, Fiber diameter_5,000X_	1719	Image0003	5.69784e-07	1.32166e-08	1.30034		0.569784
1,100rpm, Fiber diameter_5,000X_	1720	Image0003	1.27292e-06	3.72809e-07	1.1587		1.27292
1,100rpm, Fiber diameter_5,000X_	1721	Image0003	9.4536e-07	3.574e-07	0.666703		0.94536
1,100rpm, Fiber diameter_5,000X_	1722	Image0003	6.94681e-07	2.08641e-08	1.33194		0.694681
1,100rpm, Fiber diameter_5,000X_	1723	Image0003	2.80709e-06	4.83636e-07	2.48237		2.80709
1,100rpm, Fiber diameter_5,000X_	1724	Image0003	1.10076e-06	2.44774e-07	0.720497		1.10076
1,100rpm, Fiber diameter_5,000X_	1725	Image0003	1.72874e-06	4.2478e-08	1.84453		1.72874
1,100rpm, Fiber diameter_5,000X_	1726	Image0003	1.51998e-06	1.85769e-07	0.117542		1.51998
1,100rpm, Fiber diameter_5,000X_	1727	Image0003	1.09807e-06	2.06722e-07	2.59124		1.09807
1,100rpm, Fiber diameter_5,000X_	1728	Image0003	6.03181e-07	2.14518e-08	1.2624		0.603181
1,100rpm, Fiber diameter_5,000X_	1729	Image0003	2.21632e-06	1.62731e-07	0.633624		2.21632
1,100rpm, Fiber diameter_5,000X_	1730	Image0003	9.71354e-07	3.24006e-08	1.07901		0.971354
1,100rpm, Fiber diameter_5,000X_	1731	Image0003	2.3726e-06	4.4227e-08	2.45687		2.3726
1,100rpm, Fiber diameter_5,000X_	1732	Image0003	1.30881e-06	3.72757e-07	0.650171		1.30881
1,100rpm, Fiber diameter_5,000X_	1733	Image0003	2.19839e-06	3.57356e-08	2.73145		2.19839
1,100rpm, Fiber diameter_5,000X_	1734	Image0003	9.73993e-07	1.90958e-07	0.307252		0.973993
1,100rpm, Fiber diameter_5,000X_	1735	Image0003	8.91298e-07	4.03277e-07	0.798138		0.891298
1,100rpm, Fiber diameter_5,000X_	1736	Image0003	1.82226e-06	5.9037e-07	0.341573		1.82226
1,100rpm, Fiber diameter_5,000X_	1737	Image0003	8.81589e-07	7.33788e-08	0.388594		0.881589
1,100rpm, Fiber diameter_5,000X_	1738	Image0003	1.73219e-06	3.83258e-07	2.33886		1.73219
1,100rpm, Fiber diameter_5,000X_	1739	Image0003	2.61284e-06	1.35575e-06	2.25494		2.61284
1,100rpm, Fiber diameter_5,000X_	1740	Image0003	1.45546e-06	3.76233e-07	1.02148		1.45546
1,100rpm, Fiber diameter_5,000X_	1741	Image0003	1.30383e-06	4.32811e-09	0.775614		1.30383
1,100rpm, Fiber diameter_5,000X_	1742	Image0003	9.20538e-07	2.39192e-07	1.11672		0.920538
1,100rpm, Fiber diameter_5,000X_	1743	Image0003	1.80188e-06	2.14754e-08	0.000583301		1.80188
1,100rpm, Fiber diameter_5,000X_	1744	Image0003	2.13061e-06	8.2071e-08	2.75211		2.13061
1,100rpm, Fiber diameter_5,000X_	1745	Image0003	2.2632e-06	5.67576e-08	2.72153		2.2632
1,100rpm, Fiber diameter_5,000X_	1746	Image0003	1.85363e-06	7.19415e-08	0.135549		1.85363
1,100rpm, Fiber diameter_5,000X_	1747	Image0003	2.17718e-06	1.07044e-07	2.29387		2.17718
1,100rpm, Fiber diameter_5,000X_	1748	Image0003	5.29725e-07	2.14979e-07	2.57504		0.529725
1,100rpm, Fiber diameter_5,000X_	1749	Image0003	1.50794e-06	4.26513e-08	2.69116		1.50794
1,100rpm, Fiber diameter_5,000X_	1750	Image0003	1.66606e-06	3.57355e-08	2.45193		1.66606
1,100rpm, Fiber diameter_5,000X_	1752	Image0003	1.74388e-06	5.12129e-08	2.42955		1.74388
1,100rpm, Fiber diameter_5,000X_	1753	Image0003	1.93566e-06	2.53319e-08	2.63475		1.93566
1,100rpm, Fiber diameter_5,000X_	1754	Image0003	8.40198e-07	3.63054e-08	2.99131		0.840198
1,100rpm, Fiber diameter_5,000X_	1755	Image0003	2.6307e-06	8.26149e-08	0.404719		2.6307
1,100rpm, Fiber diameter_5,000X_	1756	Image0003	2.81348e-06	1.05282e-07	0.382053		2.81348
1,100rpm, Fiber diameter_5,000X_	1757	Image0003	5.88363e-07	1.85596e-08	0.963883		0.588363
1,100rpm, Fiber diameter_5,000X_	1758	Image0003	5.86772e-07	1.39273e-07	0.789236		0.586772
1,100rpm, Fiber diameter_5,000X_	1759	Image0003	1.79601e-06	1.39479e-07	1.11061		1.79601
1,100rpm, Fiber diameter_5,000X_	1760	Image0003	1.96027e-06	4.80829e-07	0.36293		1.96027
1,100rpm, Fiber diameter_5,000X_	1761	Image0003	1.06142e-06	2.50647e-08	0.158807		1.06142
1,100rpm, Fiber diameter_5,000X_	1762	Image0003	7.27895e-07	5.02815e-08	1.67916		0.727895
1,100rpm, Fiber diameter_5,000X_	1763	Image0003	1.69768e-06	6.11669e-07	2.84196		1.69768
1,100rpm, Fiber diameter_5,000X_	1765	Image0003	2.01794e-06	1.0441e-07	2.71074		2.01794
1,100rpm, Fiber diameter_5,000X_	1766	Image0003	1.37868e-06	2.07731e-08	2.61605		1.37868
1,100rpm, Fiber diameter_5,000X_	1768	Image0003	8.56829e-07	4.81122e-08	2.0181		0.856829
1,100rpm, Fiber diameter_5,000X_	1769	Image0003	1.13957e-06	4.21512e-07	2.05709		1.13957
1,100rpm, Fiber diameter_5,000X_	1770	Image0003	1.27506e-06	3.86552e-08	2.11243		1.27506
1,100rpm, Fiber diameter_5,000X_	1771	Image0003	2.38686e-06	6.07344e-08	2.29752		2.38686
1,100rpm, Fiber diameter_5,000X_	1772	Image0003	1.86804e-06	7.96578e-08	2.91117		1.86804
1,100rpm, Fiber diameter_5,000X_	1773	Image0003	5.90995e-07	2.122e-08	1.20219		0.590995
1,100rpm, Fiber diameter_5,000X_	1774	Image0003	6.12734e-07	2.35851e-08	2.04492		0.612734
1,100rpm, Fiber diameter_5,000X_	1775	Image0003	2.02327e-06	7.37683e-08	2.58976		2.02327
1,100rpm, Fiber diameter_5,000X_	1776	Image0003	1.77729e-06	2.11786e-07	1.6799		1.77729
1,100rpm, Fiber diameter_5,000X_	1777	Image0003	1.57273e-06	5.24841e-08	2.70367		1.57273
1,100rpm, Fiber diameter_5,000X_	1778	Image0003	1.48715e-06	9.07563e-08	0.359501		1.48715
1,100rpm, Fiber diameter_5,000X_	1779	Image0003	1.10842e-06	6.04208e-09	0.132551		1.10842
1,100rpm, Fiber diameter_5,000X_	1780	Image0003	2.0489e-06	4.15181e-07	0.459371		2.0489
1,100rpm, Fiber diameter_5,000X_	1781	Image0003	1.80715e-06	2.48915e-07	0.40711		1.80715
1,100rpm, Fiber diameter_5,000X_	1782	Image0003	1.61297e-06	6.25476e-08	0.263046		1.61297
1,100rpm, Fiber diameter_5,000X_	1783	Image0003	1.37947e-06	4.38534e-07	0.582767		1.37947
1,100rpm, Fiber diameter_5,000X_	1784	Image0003	5.88773e-07	3.97998e-08	2.51234		0.588773
1,100rpm, Fiber diameter_5,000X_	1785	Image0003	1.44793e-06	6.03617e-08	2.82385		1.44793
1,100rpm, Fiber diameter_5,000X_	1786	Image0003	2.04597e-06	6.04754e-07	2.87869		2.04597
1,100rpm, Fiber diameter_5,000X_	1787	Image0003	1.73401e-06	2.73877e-07	1.34284		1.73401
1,100rpm, Fiber diameter_5,000X_	1788	Image0003	1.80738e-06	2.69993e-07	0.396472		1.80738
1,100rpm, Fiber diameter_5,000X_	1789	Image0003	7.65211e-07	1.69737e-07	1.42066		0.765211
1,100rpm, Fiber diameter_5,000X_	1790	Image0003	8.08079e-07	1.60415e-07	2.49189		0.808079
1,100rpm, Fiber diameter_5,000X_	1791	Image0003	1.39656e-06	4.15338e-07	0.802524		1.39656
1,100rpm, Fiber diameter_5,000X_	1792	Image0003	2.42366e-06	2.76436e-08	2.8278		2.42366
1,100rpm, Fiber diameter_5,000X_	1793	Image0003	7.48414e-07	2.41354e-08	2.30575		0.748414
1,100rpm, Fiber diameter_5,000X_	1795	Image0003	1.61572e-06	2.12411e-07	0.434921		1.61572
1,100rpm, Fiber diameter_5,000X_	1796	Image0003	1.2496e-06	5.76595e-08	0.848816		1.2496
1,100rpm, Fiber diameter_5,000X_	1797	Image0003	1.39127e-06	3.74747e-07	2.71653		1.39127
1,100rpm, Fiber diameter_5,000X_	1798	Image0003	1.65933e-06	5.95716e-08	2.74273		1.65933
1,100rpm, Fiber diameter_5,000X_	1799	Image0003	9.99511e-07	4.94917e-07	3.14142		0.999511
1,100rpm, Fiber diameter_5,000X_	1800	Image0003	1.11787e-06	4.30132e-07	0.890187		1.11787
1,100rpm, Fiber diameter_5,000X_	1802	Image0003	1.94839e-06	2.36215e-07	2.81444		1.94839
1,100rpm, Fiber diameter_5,000X_	1803	Image0003	1.15449e-06	2.93335e-08	0.724567		1.15449
1,100rpm, Fiber diameter_5,000X_	1804	Image0003	1.23e-06	3.11305e-07	0.561849		1.23
1,100rpm, Fiber diameter_5,000X_	1805	Image0003	1.4761e-06	3.22125e-08	2.71049		1.4761
1,100rpm, Fiber diameter_5,000X_	1806	Image0003	8.15935e-07	8.56622e-08	0.00777888		0.815935
1,100rpm, Fiber diameter_5,000X_	1807	Image0003	2.36043e-06	2.91539e-08	0.766364		2.36043
1,100rpm, Fiber diameter_5,000X_	1808	Image0003	1.2227e-06	1.88411e-07	0.320841		1.2227
1,100rpm, Fiber diameter_5,000X_	1809	Image0003	1.56274e-06	2.83202e-07	2.65901		1.56274
1,100rpm, Fiber diameter_5,000X_	1810	Image0003	1.68784e-06	7.64115e-08	0.507855		1.68784
1,100rpm, Fiber diameter_5,000X_	1811	Image0003	1.63395e-06	2.87731e-07	3.00865		1.63395
1,100rpm, Fiber diameter_5,000X_	1812	Image0003	1.74678e-06	1.05796e-07	1.04886		1.74678
1,100rpm, Fiber diameter_5,000X_	1813	Image0003	2.25315e-06	1.86893e-07	0.667142		2.25315
1,100rpm, Fiber diameter_5,000X_	1815	Image0003	1.76827e-06	1.12351e-07	0.235618		1.76827
1,100rpm, Fiber diameter_5,000X_	1816	Image0003	1.35019e-06	2.52048e-07	0.126082		1.35019
1,100rpm, Fiber diameter_5,000X_	1817	Image0003	7.62879e-07	1.08796e-07	2.34762		0.762879
1,100rpm, Fiber diameter_5,000X_	1819	Image0003	7.23385e-07	2.60619e-08	0.699876		0.723385
1,100rpm, Fiber diameter_5,000X_	1820	Image0003	9.67081e-07	1.22006e-08	1.18469		0.967081
1,100rpm, Fiber diameter_5,000X_	1821	Image0003	2.35485e-06	7.95812e-08	2.32023		2.35485
1,100rpm, Fiber diameter_5,000X_	1822	Image0003	1.14116e-06	3.00463e-07	0.390386		1.14116
1,100rpm, Fiber diameter_5,000X_	1823	Image0003	9.86018e-07	2.27904e-07	1.19139		0.986018
1,100rpm, Fiber diameter_5,000X_	1825	Image0003	6.95331e-07	2.59659e-08	2.27052		0.695331
1,100rpm, Fiber diameter_5,000X_	1826	Image0003	1.28961e-06	3.5079e-07	0.920025		1.28961
1,100rpm, Fiber diameter_5,000X_	1827	Image0003	1.68608e-06	5.32649e-08	1.11918		1.68608
1,100rpm, Fiber diameter_5,000X_	1828	Image0003	1.37489e-06	2.05042e-07	0.758994		1.37489
1,100rpm, Fiber diameter_5,000X_	1829	Image0003	7.07261e-07	6.25129e-08	1.82323		0.707261
1,100rpm, Fiber diameter_5,000X_	1830	Image0003	5.3887e-07	8.25397e-08	0.411381		0.53887
1,100rpm, Fiber diameter_5,000X_	1831	Image0003	6.02371e-07	1.47038e-07	0.888055		0.602371
1,100rpm, Fiber diameter_5,000X_	1832	Image0003	1.22366e-06	3.20218e-07	1.31495		1.22366
1,100rpm, Fiber diameter_5,000X_	1833	Image0003	1.89377e-06	1.16026e-07	2.55869		1.89377
1,100rpm, Fiber diameter_5,000X_	1834	Image0003	1.85895e-06	4.46549e-08	3.09564		1.85895
1,100rpm, Fiber diameter_5,000X_	1835	Image0003	2.16149e-06	7.78801e-08	2.72704		2.16149
1,100rpm, Fiber diameter_5,000X_	1836	Image0003	1.54379e-06	1.41619e-07	0.456302		1.54379
1,100rpm, Fiber diameter_5,000X_	1837	Image0003	8.89877e-07	1.77556e-08	3.0425		0.889877
1,100rpm, Fiber diameter_5,000X_	1838	Image0003	8.8844e-07	6.60611e-08	1.16494		0.88844
1,100rpm, Fiber diameter_5,000X_	1839	Image0003	1.93603e-06	2.57207e-07	2.3308		1.93603
1,100rpm, Fiber diameter_5,000X_	1840	Image0003	9.60151e-07	2.8204e-07	0.596882		0.960151
1,100rpm, Fiber diameter_5,000X_	1842	Image0003	1.07577e-06	3.73261e-07	2.09061		1.07577
1,100rpm, Fiber diameter_5,000X_	1843	Image0003	6.81414e-07	1.4551e-07	0.122385		0.681414
1,100rpm, Fiber diameter_5,000X_	1845	Image0003	8.51048e-07	1.70826e-07	1.81871		0.851048
1,100rpm, Fiber diameter_5,000X_	1846	Image0003	1.64349e-06	3.22894e-07	0.016242		1.64349
1,100rpm, Fiber diameter_5,000X_	1847	Image0003	2.15813e-06	3.68321e-07	1.01845		2.15813
1,100rpm, Fiber diameter_5,000X_	1848	Image0003	1.11787e-06	4.30132e-07	0.890187		1.11787
1,100rpm, Fiber diameter_5,000X_	1849	Image0003	2.73327e-06	4.36714e-08	0.414447		2.73327
1,100rpm, Fiber diameter_5,000X_	1850	Image0003	1.86169e-06	2.27877e-07	2.62056		1.86169
1,100rpm, Fiber diameter_5,000X_	1851	Image0003	1.3106e-06	3.28555e-08	2.19332		1.3106
1,100rpm, Fiber diameter_5,000X_	1852	Image0003	2.34046e-06	4.42283e-08	3.12663		2.34046
1,100rpm, Fiber diameter_5,000X_	1853	Image0003	9.20538e-07	2.39192e-07	1.11672		0.920538
1,100rpm, Fiber diameter_5,000X_	1854	Image0003	2.25597e-06	2.20303e-07	2.24522		2.25597
1,100rpm, Fiber diameter_5,000X_	1856	Image0003	7.09134e-07	2.90281e-08	1.43324		0.709134
1,100rpm, Fiber diameter_5,000X_	1857	Image0003	1.203e-06	1.18208e-07	2.20922		1.203
1,100rpm, Fiber diameter_5,000X_	1858	Image0003	1.22592e-06	3.42805e-08	0.729935		1.22592
1,100rpm, Fiber diameter_5,000X_	1859	Image0003	1.59885e-06	3.79628e-07	2.72648		1.59885
1,100rpm, Fiber diameter_5,000X_	1860	Image0003	2.25686e-06	6.87778e-07	2.95421		2.25686
1,100rpm, Fiber diameter_5,000X_	1861	Image0003	6.10828e-07	1.80258e-08	2.00814		0.610828
1,100rpm, Fiber diameter_5,000X_	1862	Image0003	2.17915e-06	3.5335e-07	2.69714		2.17915
1,100rpm, Fiber diameter_5,000X_	1863	Image0003	2.22894e-06	6.97138e-07	1.98108		2.22894
1,100rpm, Fiber diameter_5,000X_	1864	Image0003	5.98716e-07	1.77076e-08	1.09963		0.598716
1,100rpm, Fiber diameter_5,000X_	1865	Image0003	5.26552e-07	6.54403e-08	1.86223		0.526552
1,100rpm, Fiber diameter_5,000X_	1866	Image0003	1.32566e-06	5.09762e-08	0.152673		1.32566
1,100rpm, Fiber diameter_5,000X_	1867	Image0003	7.48414e-07	2.41354e-08	2.30575		0.748414
1,100rpm, Fiber diameter_5,000X_	1868	Image0003	1.22366e-06	3.20218e-07	1.31495		1.22366
1,100rpm, Fiber diameter_5,000X_	1869	Image0003	1.31658e-06	1.24868e-07	1.23214		1.31658
1,100rpm, Fiber diameter_5,000X_	1870	Image0003	5.26552e-07	6.54403e-08	1.86223		0.526552
1,100rpm, Fiber diameter_5,000X_	1871	Image0003	1.82608e-06	2.14633e-07	2.73009		1.82608
1,100rpm, Fiber diameter_5,000X_	1874	Image0003	6.931e-07	5.92884e-08	1.11845		0.6931
1,100rpm, Fiber diameter_5,000X_	1875	Image0003	1.04272e-06	2.72394e-08	0.169998		1.04272
1,100rpm, Fiber diameter_5,000X_	1876	Image0003	2.044e-06	4.15458e-08	2.64666		2.044
1,100rpm, Fiber diameter_5,000X_	1877	Image0003	1.5164e-06	3.2144e-08	2.80605		1.5164
1,100rpm, Fiber diameter_5,000X_	1878	Image0003	1.28949e-06	2.46646e-07	2.87567		1.28949
1,100rpm, Fiber diameter_5,000X_	1879	Image0003	2.35806e-06	1.53432e-07	0.198876		2.35806
1,100rpm, Fiber diameter_5,000X_	1880	Image0003	6.01801e-07	1.69878e-08	1.21727		0.601801
1,100rpm, Fiber diameter_5,000X_	1881	Image0003	5.95027e-07	1.88571e-08	1.15332		0.595027
1,100rpm, Fiber diameter_5,000X_	1882	Image0003	1.26927e-06	3.82028e-07	0.581292		1.26927
1,100rpm, Fiber diameter_5,000X_	1883	Image0003	5.26552e-07	6.54403e-08	1.86223		0.526552
1,100rpm, Fiber diameter_5,000X_	1884	Image0003	7.1452e-07	5.59064e-08	0.506335		0.71452
1,100rpm, Fiber diameter_5,000X_	1885	Image0003	1.65816e-06	5.33991e-08	2.67185		1.65816
1,100rpm, Fiber diameter_5,000X_	1886	Image0003	5.49275e-07	1.46234e-08	0.975666		0.549275
1,100rpm, Fiber diameter_5,000X_	1887	Image0003	2.142e-06	4.14268e-08	2.7402		2.142
1,100rpm, Fiber diameter_5,000X_	1888	Image0003	1.48273e-06	1.11488e-07	2.56142		1.48273
1,100rpm, Fiber diameter_5,000X_	1889	Image0003	1.6448e-06	6.44901e-08	2.91122		1.6448
1,100rpm, Fiber diameter_5,000X_	1890	Image0003	2.25242e-06	5.50301e-07	0.574708		2.25242
1,100rpm, Fiber diameter_5,000X_	1891	Image0003	7.47141e-07	3.92725e-08	1.14393		0.747141
1,100rpm, Fiber diameter_5,000X_	1892	Image0003	1.52485e-06	8.04128e-08	1.50377		1.52485
1,100rpm, Fiber diameter_5,000X_	1893	Image0003	1.61609e-06	4.43253e-08	2.81796		1.61609
1,100rpm, Fiber diameter_5,000X_	1894	Image0003	6.90339e-07	1.74249e-07	2.4648		0.690339
1,100rpm, Fiber diameter_5,000X_	1895	Image0003	1.65176e-06	6.73541e-07	3.07539		1.65176
1,100rpm, Fiber diameter_5,000X_	1896	Image0003	1.52999e-06	1.43398e-07	2.37269		1.52999
1,100rpm, Fiber diameter_5,000X_	1897	Image0003	2.02739e-06	5.73785e-08	2.75587		2.02739
1,100rpm, Fiber diameter_5,000X_	1899	Image0003	2.12859e-06	2.91855e-07	0.56275		2.12859
1,100rpm, Fiber diameter_5,000X_	1900	Image0003	2.33338e-06	5.36165e-08	2.80986		2.33338
1,100rpm, Fiber diameter_5,000X_	1901	Image0003	2.30684e-06	2.75602e-07	2.32976		2.30684
1,100rpm, Fiber diameter_5,000X_	1902	Image0003	5.62961e-07	2.77619e-08	1.19912		0.562961
1,100rpm, Fiber diameter_5,000X_	1903	Image0003	6.92055e-07	2.27801e-08	2.72496		0.692055
1,100rpm, Fiber diameter_5,000X_	1904	Image0003	6.93474e-07	2.70937e-08	2.7256		0.693474
1,100rpm, Fiber diameter_5,000X_	1905	Image0003	1.80738e-06	2.69993e-07	0.396472		1.80738
1,100rpm, Fiber diameter_5,000X_	1906	Image0003	1.48683e-06	4.88746e-07	2.88021		1.48683
1,100rpm, Fiber diameter_5,000X_	1907	Image0003	1.89778e-06	1.57412e-07	2.71279		1.89778
1,100rpm, Fiber diameter_5,000X_	1908	Image0003	1.8634e-06	3.61864e-08	1.3418		1.8634
1,100rpm, Fiber diameter_5,000X_	1909	Image0003	1.81817e-06	4.22514e-08	2.60164		1.81817
1,100rpm, Fiber diameter_5,000X_	1910	Image0003	1.68138e-06	3.9766e-07	2.47881		1.68138
1,100rpm, Fiber diameter_5,000X_	1911	Image0003	1.83556e-06	1.30655e-07	0.376341		1.83556
1,100rpm, Fiber diameter_5,000X_	1912	Image0003	1.64508e-06	2.05917e-07	2.42228		1.64508
1,100rpm, Fiber diameter_5,000X_	1913	Image0003	2.42647e-06	2.01894e-07	2.30486		2.42647
1,100rpm, Fiber diameter_5,000X_	1914	Image0003	1.27936e-06	3.38069e-07	2.60992		1.27936
1,100rpm, Fiber diameter_5,000X_	1915	Image0003	1.281e-06	4.15136e-07	0.393722		1.281
1,100rpm, Fiber diameter_5,000X_	1916	Image0003	8.88532e-07	1.409e-07	0.645358		0.888532
1,100rpm, Fiber diameter_5,000X_	1917	Image0003	6.02359e-07	5.68777e-08	2.82888		0.602359
1,100rpm, Fiber diameter_5,000X_	1918	Image0003	7.43953e-07	5.89162e-08	0.879399		0.743953
1,100rpm, Fiber diameter_5,000X_	1919	Image0003	7.62698e-07	5.47245e-08	1.42273		0.762698
1,100rpm, Fiber diameter_5,000X_	1920	Image0003	6.93781e-07	1.91297e-07	0.813123		0.693781
1,100rpm, Fiber diameter_5,000X_	1921	Image0003	1.47281e-06	9.17111e-08	0.570317		1.47281
1,100rpm, Fiber diameter_5,000X_	1922	Image0003	1.37806e-06	4.88156e-08	0.149253		1.37806
1,100rpm, Fiber diameter_5,000X_	1923	Image0003	1.34419e-06	1.44406e-07	0.894012		1.34419
1,100rpm, Fiber diameter_5,000X_	1924	Image0003	2.15903e-06	2.76273e-07	2.68405		2.15903
1,100rpm, Fiber diameter_5,000X_	1925	Image0003	1.85507e-06	2.51601e-08	2.70991		1.85507
1,100rpm, Fiber diameter_5,000X_	1927	Image0003	5.6925e-07	2.17638e-07	0.56628		0.56925
1,100rpm, Fiber diameter_5,000X_	1928	Image0003	9.79305e-07	5.04194e-08	1.09603		0.979305
1,100rpm, Fiber diameter_5,000X_	1929	Image0003	1.65454e-06	3.716e-07	1.61433		1.65454
1,100rpm, Fiber diameter_5,000X_	1930	Image0003	2.15934e-06	1.83364e-07	0.11998		2.15934
1,100rpm, Fiber diameter_5,000X_	1931	Image0003	1.1251e-06	3.77516e-07	0.410176		1.1251
1,100rpm, Fiber diameter_5,000X_	1932	Image0003	1.78288e-06	3.67601e-07	0.214664		1.78288
1,100rpm, Fiber diameter_5,000X_	1933	Image0003	8.19604e-07	1.52697e-07	0.895629		0.819604
1,100rpm, Fiber diameter_5,000X_	1934	Image0003	1.03285e-06	2.1525e-07	1.25708		1.03285
1,100rpm, Fiber diameter_5,000X_	1935	Image0003	9.08208e-07	1.17948e-07	2.45553		0.908208
1,100rpm, Fiber diameter_5,000X_	1936	Image0003	2.75862e-06	8.50754e-08	0.431639		2.75862
1,100rpm, Fiber diameter_5,000X_	1937	Image0003	2.3526e-06	7.57345e-08	2.67459		2.3526
1,100rpm, Fiber diameter_5,000X_	1938	Image0003	6.90792e-07	1.25781e-07	2.75507		0.690792
1,100rpm, Fiber diameter_5,000X_	1939	Image0003	1.6889e-06	1.00185e-06	0.352181		1.6889
1,100rpm, Fiber diameter_5,000X_	1940	Image0003	2.05932e-06	2.38178e-07	0.960943		2.05932
1,100rpm, Fiber diameter_5,000X_	1941	Image0003	1.82885e-06	1.87628e-07	0.507233		1.82885
1,100rpm, Fiber diameter_5,000X_	1942	Image0003	2.38455e-06	1.00017e-07	2.39365		2.38455
1,100rpm, Fiber diameter_5,000X_	1943	Image0003	7.64522e-07	6.47047e-08	1.06001		0.764522
1,100rpm, Fiber diameter_5,000X_	1945	Image0003	2.27602e-06	5.66982e-07	0.238832		2.27602
1,100rpm, Fiber diameter_5,000X_	1946	Image0003	1.55172e-06	2.46394e-07	2.46034		1.55172
1,100rpm, Fiber diameter_5,000X_	1947	Image0003	2.0415e-06	5.36097e-08	2.79817		2.0415
1,100rpm, Fiber diameter_5,000X_	1948	Image0003	1.84469e-06	2.27619e-08	2.72811		1.84469
1,100rpm, Fiber diameter_5,000X_	1949	Image0003	9.08722e-07	1.68703e-07	2.93468		0.908722
1,100rpm, Fiber diameter_5,000X_	1950	Image0003	1.89818e-06	8.17975e-08	0.808282		1.89818
1,100rpm, Fiber diameter_5,000X_	1951	Image0003	6.99153e-07	1.34464e-07	1.6212		0.699153
1,100rpm, Fiber diameter_5,000X_	1953	Image0003	1.21992e-06	2.40938e-07	0.378786		1.21992
1,100rpm, Fiber diameter_5,000X_	1954	Image0003	1.42091e-06	1.40961e-07	1.00276		1.42091
1,100rpm, Fiber diameter_5,000X_	1955	Image0003	6.20422e-07	3.02507e-08	1.0402		0.620422
1,100rpm, Fiber diameter_5,000X_	1956	Image0003	7.34534e-07	1.40847e-07	2.24275		0.734534
1,100rpm, Fiber diameter_5,000X_	1957	Image0003	3.28837e-07	1.91975e-07	0.802846		0.328837
1,100rpm, Fiber diameter_5,000X_	1959	Image0003	1.72675e-06	3.60097e-07	0.838598		1.72675
1,100rpm, Fiber diameter_5,000X_	1960	Image0003	1.00318e-06	3.52872e-07	1.09737		1.00318
1,100rpm, Fiber diameter_5,000X_	1961	Image0003	1.58528e-06	4.07361e-08	0.404054		1.58528
1,100rpm, Fiber diameter_5,000X_	1962	Image0003	7.13286e-07	9.00831e-08	2.12923		0.713286
1,100rpm, Fiber diameter_5,000X_	1963	Image0003	2.8048e-06	5.00954e-07	2.83804		2.8048
1,100rpm, Fiber diameter_5,000X_	1964	Image0003	1.6183e-06	1.88191e-07	2.03322		1.6183
1,100rpm, Fiber diameter_5,000X_	1965	Image0003	1.10762e-06	6.61497e-08	0.89089		1.10762
1,100rpm, Fiber diameter_5,000X_	1966	Image0003	2.13845e-06	1.10848e-07	2.61414		2.13845
1,100rpm, Fiber diameter_5,000X_	1967	Image0003	2.06689e-06	6.5921e-08	2.74888		2.06689
1,100rpm, Fiber diameter_5,000X_	1968	Image0003	1.75924e-06	6.61926e-08	2.59779		1.75924
1,100rpm, Fiber diameter_5,000X_	1969	Image0003	7.41855e-07	2.12277e-08	1.40879		0.741855
1,100rpm, Fiber diameter_5,000X_	1970	Image0003	2.23824e-06	1.2596e-07	2.88913		2.23824
1,100rpm, Fiber diameter_5,000X_	1971	Image0003	2.69971e-06	4.64719e-07	2.33624		2.69971
1,100rpm, Fiber diameter_5,000X_	1972	Image0003	2.27684e-06	4.34993e-08	2.64366		2.27684
1,100rpm, Fiber diameter_5,000X_	1973	Image0003	2.38653e-06	5.37379e-08	0.713309		2.38653
1,100rpm, Fiber diameter_5,000X_	1974	Image0003	1.62976e-06	2.58121e-07	2.13838		1.62976
1,100rpm, Fiber diameter_5,000X_	1975	Image0003	1.54605e-06	7.32177e-08	2.97037		1.54605
1,100rpm, Fiber diameter_5,000X_	1976	Image0003	6.93781e-07	1.91297e-07	0.813123		0.693781
1,100rpm, Fiber diameter_5,000X_	1977	Image0003	1.29127e-06	4.41315e-08	0.112018		1.29127
1,100rpm, Fiber diameter_5,000X_	1978	Image0003	2.37545e-06	9.39745e-08	2.38576		2.37545
1,100rpm, Fiber diameter_5,000X_	1979	Image0003	7.92647e-07	2.25635e-08	0.576128		0.792647
1,100rpm, Fiber diameter_5,000X_	1980	Image0003	5.68048e-07	1.28166e-08	2.51289		0.568048
1,100rpm, Fiber diameter_5,000X_	1981	Image0003	1.4619e-06	5.50874e-08	1.52084		1.4619
1,100rpm, Fiber diameter_5,000X_	1982	Image0003	1.81689e-06	2.35567e-07	3.05412		1.81689
1,100rpm, Fiber diameter_5,000X_	1983	Image0003	7.17582e-07	1.3431e-07	2.8718		0.717582
1,100rpm, Fiber diameter_5,000X_	1984	Image0003	7.58377e-07	7.93779e-08	2.34002		0.758377
1,100rpm, Fiber diameter_5,000X_	1985	Image0003	2.34357e-06	3.58834e-07	3.11283		2.34357
1,100rpm, Fiber diameter_5,000X_	1986	Image0003	6.0687e-07	3.62997e-09	1.31573		0.60687
1,100rpm, Fiber diameter_5,000X_	1987	Image0003	2.51092e-06	5.27412e-08	0.183579		2.51092
1,100rpm, Fiber diameter_5,000X_	1988	Image0003	1.44857e-06	8.5056e-08	0.544751		1.44857
1,100rpm, Fiber diameter_5,000X_	1989	Image0003	5.86772e-07	1.39273e-07	0.789236		0.586772
1,100rpm, Fiber diameter_5,000X_	1990	Image0003	1.33462e-06	3.11841e-07	2.40642		1.33462
1,100rpm, Fiber diameter_5,000X_	1991	Image0003	2.50707e-06	1.24906e-07	2.9341		2.50707
1,100rpm, Fiber diameter_5,000X_	1992	Image0003	5.95027e-07	1.88571e-08	1.15332		0.595027
1,100rpm, Fiber diameter_5,000X_	1993	Image0003	2.02957e-06	7.63753e-08	2.49982		2.02957
1,100rpm, Fiber diameter_5,000X_	1994	Image0003	1.62154e-06	2.78898e-07	2.76963		1.62154
1,100rpm, Fiber diameter_5,000X_	1995	Image0003	1.67329e-06	4.61411e-08	1.01325		1.67329
1,100rpm, Fiber diameter_5,000X_	1996	Image0003	2.41998e-06	1.94156e-07	2.32077		2.41998
1,100rpm, Fiber diameter_5,000X_	1997	Image0003	1.66513e-06	9.42502e-08	0.916097		1.66513
1,100rpm, Fiber diameter_5,000X_	1998	Image0003	1.05174e-06	3.85782e-08	1.49259		1.05174
1,100rpm, Fiber diameter_5,000X_	1999	Image0003	1.59289e-06	9.81361e-08	0.251328		1.59289
1,100rpm, Fiber diameter_5,000X_	2000	Image0003	6.8459e-07	2.606e-08	0.751229		0.68459
1,100rpm, Fiber diameter_5,000X_	2001	Image0003	7.40884e-07	1.25326e-07	1.47432		0.740884
1,100rpm, Fiber diameter_5,000X_	2002	Image0003	7.73709e-07	1.75988e-08	1.47645		0.773709
1,100rpm, Fiber diameter_5,000X_	2003	Image0003	7.39484e-07	8.56456e-08	0.625548		0.739484
1,100rpm, Fiber diameter_5,000X_	2004	Image0003	1.49464e-06	2.43084e-08	0.424956		1.49464
1,100rpm, Fiber diameter_5,000X_	2005	Image0003	1.36375e-06	3.02831e-08	0.0951151		1.36375
1,100rpm, Fiber diameter_5,000X_	2006	Image0003	1.24537e-06	2.16812e-07	0.600472		1.24537
1,100rpm, Fiber diameter_5,000X_	2007	Image0003	5.69172e-07	9.34975e-08	1.31569		0.569172
1,100rpm, Fiber diameter_5,000X_	2008	Image0003	7.14168e-07	3.94096e-08	1.2363		0.714168
1,100rpm, Fiber diameter_5,000X_	2009	Image0003	2.23308e-06	1.9708e-07	2.88976		2.23308
1,100rpm, Fiber diameter_5,000X_	2010	Image0003	1.82085e-06	3.43695e-08	2.9262		1.82085
1,100rpm, Fiber diameter_5,000X_	2011	Image0003	7.721e-07	9.08267e-08	1.1312		0.7721
1,100rpm, Fiber diameter_5,000X_	2012	Image0003	7.36028e-07	3.158e-08	1.5437		0.736028
1,100rpm, Fiber diameter_5,000X_	2013	Image0003	1.81768e-06	1.28834e-07	0.473262		1.81768
1,100rpm, Fiber diameter_5,000X_	2014	Image0003	1.72915e-06	2.48184e-07	2.77072		1.72915
1,100rpm, Fiber diameter_5,000X_	2016	Image0003	5.91934e-07	3.54905e-08	1.18771		0.591934
1,100rpm, Fiber diameter_5,000X_	2017	Image0003	2.21816e-06	6.22781e-07	0.331966		2.21816
1,100rpm, Fiber diameter_5,000X_	2018	Image0003	9.4412e-07	2.29678e-07	1.36486		0.94412
1,100rpm, Fiber diameter_5,000X_	2019	Image0003	2.26413e-06	2.61752e-07	2.60976		2.26413
1,100rpm, Fiber diameter_5,000X_	2020	Image0003	2.21276e-06	1.26814e-07	2.80837		2.21276
1,100rpm, Fiber diameter_5,000X_	2021	Image0003	1.59547e-06	1.49557e-07	0.305596		1.59547
1,100rpm, Fiber diameter_5,000X_	2022	Image0003	1.19463e-06	1.49399e-07	0.00323896		1.19463
1,100rpm, Fiber diameter_5,000X_	2023	Image0003	2.17212e-06	1.01387e-06	2.62904		2.17212
1,100rpm, Fiber diameter_5,000X_	2024	Image0003	7.35919e-07	3.3283e-08	1.52551		0.735919
1,100rpm, Fiber diameter_5,000X_	2025	Image0003	1.67642e-06	1.89316e-07	0.409324		1.67642
1,100rpm, Fiber diameter_5,000X_	2027	Image0003	7.29701e-07	1.50862e-08	1.21219		0.729701
1,100rpm, Fiber diameter_5,000X_	2028	Image0003	1.22527e-06	3.3459e-08	2.52102		1.22527
1,100rpm, Fiber diameter_5,000X_	2029	Image0003	1.62976e-06	2.58121e-07	2.13838		1.62976
1,100rpm, Fiber diameter_5,000X_	2031	Image0003	1.96093e-06	3.89211e-08	2.71043		1.96093
1,100rpm, Fiber diameter_5,000X_	2032	Image0003	1.22592e-06	3.42805e-08	0.729935		1.22592
1,100rpm, Fiber diameter_5,000X_	2033	Image0003	2.27473e-06	1.32999e-07	2.74829		2.27473
1,100rpm, Fiber diameter_5,000X_	2035	Image0003	8.03166e-07	1.32479e-07	0.978833		0.803166
1,100rpm, Fiber diameter_5,000X_	2036	Image0003	2.2485e-06	8.23957e-08	2.80123		2.2485
1,100rpm, Fiber diameter_5,000X_	2037	Image0003	1.7648e-06	3.13057e-07	2.30749		1.7648
1,100rpm, Fiber diameter_5,000X_	2038	Image0003	1.10886e-06	8.08608e-08	0.73866		1.10886
1,100rpm, Fiber diameter_5,000X_	2040	Image0003	2.01608e-06	8.58408e-08	1.96392		2.01608
1,100rpm, Fiber diameter_5,000X_	2041	Image0003	1.69708e-06	3.93406e-08	2.32735		1.69708
1,100rpm, Fiber diameter_5,000X_	2042	Image0003	1.93603e-06	2.57207e-07	2.3308		1.93603
1,100rpm, Fiber diameter_5,000X_	2043	Image0003	8.17381e-07	2.728e-08	1.7789		0.817381
1,100rpm, Fiber diameter_5,000X_	2044	Image0003	1.94445e-06	6.44876e-08	2.57177		1.94445
1,100rpm, Fiber diameter_5,000X_	2046	Image0003	1.96593e-06	3.12127e-08	1.50393		1.96593
1,100rpm, Fiber diameter_5,000X_	2047	Image0003	1.09818e-06	3.66923e-07	0.421626		1.09818
1,100rpm, Fiber diameter_5,000X_	2048	Image0003	6.19766e-07	9.71531e-08	2.25628		0.619766
1,100rpm, Fiber diameter_5,000X_	2049	Image0003	1.07768e-06	3.04088e-07	1.21818		1.07768
1,100rpm, Fiber diameter_5,000X_	2050	Image0003	9.11123e-07	4.03233e-08	2.78627		0.911123
1,100rpm, Fiber diameter_5,000X_	2051	Image0003	1.54379e-06	1.41619e-07	0.456302		1.54379
1,100rpm, Fiber diameter_5,000X_	2052	Image0003	2.13102e-06	1.27125e-07	2.36694		2.13102
1,100rpm, Fiber diameter_5,000X_	2054	Image0003	7.09134e-07	2.90281e-08	1.43324		0.709134
1,100rpm, Fiber diameter_5,000X_	2055	Image0003	1.54836e-06	2.73004e-08	1.7344		1.54836
1,100rpm, Fiber diameter_5,000X_	2056	Image0003	8.34471e-07	1.87105e-07	0.974049		0.834471
1,100rpm, Fiber diameter_5,000X_	2057	Image0003	9.20538e-07	2.39192e-07	1.11672		0.920538
1,100rpm, Fiber diameter_5,000X_	2058	Image0003	9.42325e-07	1.10581e-07	1.82495		0.942325
1,100rpm, Fiber diameter_5,000X_	2059	Image0003	2.53989e-06	7.66841e-08	0.348707		2.53989
1,100rpm, Fiber diameter_5,000X_	2061	Image0003	8.04185e-07	2.09213e-07	2.16509		0.804185
1,100rpm, Fiber diameter_5,000X_	2062	Image0003	6.20506e-07	9.37975e-08	1.05492		0.620506
1,100rpm, Fiber diameter_5,000X_	2063	Image0003	2.20211e-06	5.37747e-08	3.08425		2.20211
1,100rpm, Fiber diameter_5,000X_	2064	Image0003	1.07768e-06	3.04088e-07	1.21818		1.07768
1,100rpm, Fiber diameter_5,000X_	2065	Image0003	5.37856e-07	9.7703e-08	2.23016		0.537856
1,100rpm, Fiber diameter_5,000X_	2066	Image0001	2.04139e-06	2.66886e-07	1.30475		2.04139
1,100rpm, Fiber diameter_5,000X_	2067	Image0001	1.24497e-06	4.74492e-08	1.55945		1.24497
1,100rpm, Fiber diameter_5,000X_	2068	Image0001	2.02848e-06	4.96396e-08	1.81871		2.02848
1,100rpm, Fiber diameter_5,000X_	2069	Image0001	1.32975e-06	2.46239e-07	0.403052		1.32975
1,100rpm, Fiber diameter_5,000X_	2070	Image0001	1.58145e-06	5.1701e-08	1.4736		1.58145
1,100rpm, Fiber diameter_5,000X_	2071	Image0001	1.24951e-06	2.00615e-08	2.4646		1.24951
1,100rpm, Fiber diameter_5,000X_	2072	Image0001	1.3805e-06	9.73503e-08	0.426541		1.3805
1,100rpm, Fiber diameter_5,000X_	2073	Image0001	9.49845e-07	8.79266e-08	0.665031		0.949845
1,100rpm, Fiber diameter_5,000X_	2074	Image0001	1.24233e-06	5.44844e-08	2.66409		1.24233
1,100rpm, Fiber diameter_5,000X_	2075	Image0001	1.92329e-06	1.73111e-07	1.3308		1.92329
1,100rpm, Fiber diameter_5,000X_	2076	Image0001	1.19137e-06	1.05862e-07	1.95074		1.19137
1,100rpm, Fiber diameter_5,000X_	2077	Image0001	5.61252e-07	2.44732e-08	1.48143		0.561252
1,100rpm, Fiber diameter_5,000X_	2078	Image0001	1.74924e-06	1.79036e-07	0.28499		1.74924
1,100rpm, Fiber diameter_5,000X_	2079	Image0001	1.29532e-06	3.74643e-07	0.614662		1.29532
1,100rpm, Fiber diameter_5,000X_	2080	Image0001	1.34125e-06	3.68262e-08	0.43617		1.34125
1,100rpm, Fiber diameter_5,000X_	2081	Image0001	5.53873e-07	1.43263e-08	1.46886		0.553873
1,100rpm, Fiber diameter_5,000X_	2082	Image0001	1.48342e-06	3.07241e-08	2.66578		1.48342
1,100rpm, Fiber diameter_5,000X_	2083	Image0001	1.0042e-06	3.56909e-08	1.01477		1.0042
1,100rpm, Fiber diameter_5,000X_	2084	Image0001	1.42912e-06	4.11681e-07	0.504671		1.42912
1,100rpm, Fiber diameter_5,000X_	2085	Image0001	2.59971e-06	2.39224e-07	0.748561		2.59971
1,100rpm, Fiber diameter_5,000X_	2086	Image0001	2.65594e-06	2.24962e-07	2.89836		2.65594
1,100rpm, Fiber diameter_5,000X_	2087	Image0001	1.653e-06	2.13744e-07	1.53779		1.653
1,100rpm, Fiber diameter_5,000X_	2088	Image0001	2.69702e-06	2.57401e-07	0.695561		2.69702
1,100rpm, Fiber diameter_5,000X_	2089	Image0001	1.87431e-06	4.81469e-08	1.55228		1.87431
1,100rpm, Fiber diameter_5,000X_	2090	Image0001	1.31698e-06	7.27411e-08	1.89263		1.31698
1,100rpm, Fiber diameter_5,000X_	2091	Image0001	2.27061e-06	3.6143e-07	2.7586		2.27061
1,100rpm, Fiber diameter_5,000X_	2092	Image0001	1.40029e-06	2.39717e-07	0.983424		1.40029
1,100rpm, Fiber diameter_5,000X_	2093	Image0001	1.00325e-06	8.54441e-08	1.84238		1.00325
1,100rpm, Fiber diameter_5,000X_	2094	Image0001	2.5785e-06	9.24547e-08	0.693896		2.5785
1,100rpm, Fiber diameter_5,000X_	2095	Image0001	1.59133e-06	6.84502e-08	0.0288991		1.59133
1,100rpm, Fiber diameter_5,000X_	2096	Image0001	7.15857e-07	4.81935e-08	1.16526		0.715857
1,100rpm, Fiber diameter_5,000X_	2097	Image0001	1.62005e-06	9.87335e-08	0.332494		1.62005
1,100rpm, Fiber diameter_5,000X_	2098	Image0001	1.39854e-06	4.10058e-08	1.68938		1.39854
1,100rpm, Fiber diameter_5,000X_	2099	Image0001	1.40464e-06	2.51655e-08	2.06853		1.40464
1,100rpm, Fiber diameter_5,000X_	2100	Image0001	1.21829e-06	5.06758e-08	2.43674		1.21829
1,100rpm, Fiber diameter_5,000X_	2101	Image0001	1.67419e-06	4.13689e-07	0.623194		1.67419
1,100rpm, Fiber diameter_5,000X_	2102	Image0001	1.38584e-06	4.29564e-08	1.58308		1.38584
1,100rpm, Fiber diameter_5,000X_	2103	Image0001	1.32916e-06	7.35297e-07	2.85927		1.32916
1,100rpm, Fiber diameter_5,000X_	2104	Image0001	9.40445e-07	2.14432e-07	2.90629		0.940445
1,100rpm, Fiber diameter_5,000X_	2105	Image0001	7.46481e-07	1.65239e-08	1.98071		0.746481
1,100rpm, Fiber diameter_5,000X_	2106	Image0001	7.64484e-07	8.37944e-08	1.05879		0.764484
1,100rpm, Fiber diameter_5,000X_	2107	Image0001	1.42326e-06	5.87277e-08	1.56648		1.42326
1,100rpm, Fiber diameter_5,000X_	2108	Image0001	1.18668e-06	2.08016e-08	1.65193		1.18668
1,100rpm, Fiber diameter_5,000X_	2109	Image0001	1.47348e-06	9.85961e-08	0.232866		1.47348
1,100rpm, Fiber diameter_5,000X_	2110	Image0001	1.84287e-06	2.47666e-07	0.41172		1.84287
1,100rpm, Fiber diameter_5,000X_	2111	Image0001	1.69337e-06	1.03365e-07	2.02401		1.69337
1,100rpm, Fiber diameter_5,000X_	2112	Image0001	1.27872e-06	7.0182e-08	2.45865		1.27872
1,100rpm, Fiber diameter_5,000X_	2113	Image0001	1.47327e-06	3.11624e-08	0.0678899		1.47327
1,100rpm, Fiber diameter_5,000X_	2114	Image0001	2.18874e-06	3.34972e-07	0.0397801		2.18874
1,100rpm, Fiber diameter_5,000X_	2115	Image0001	1.09709e-06	4.70358e-07	0.225932		1.09709
1,100rpm, Fiber diameter_5,000X_	2116	Image0001	1.0843e-06	2.11223e-07	1.17414		1.0843
1,100rpm, Fiber diameter_5,000X_	2117	Image0001	2.27052e-06	2.01089e-07	0.662436		2.27052
1,100rpm, Fiber diameter_5,000X_	2119	Image0001	1.83684e-06	3.07747e-08	3.11394		1.83684
1,100rpm, Fiber diameter_5,000X_	2120	Image0001	1.5271e-06	2.67393e-07	1.54665		1.5271
1,100rpm, Fiber diameter_5,000X_	2121	Image0001	1.24922e-06	2.68453e-07	2.97123		1.24922
1,100rpm, Fiber diameter_5,000X_	2122	Image0001	1.82071e-06	6.65414e-08	2.82597		1.82071
1,100rpm, Fiber diameter_5,000X_	2124	Image0001	5.17562e-07	7.9631e-08	2.03704		0.517562
1,100rpm, Fiber diameter_5,000X_	2125	Image0001	2.07142e-06	3.55816e-07	3.03876		2.07142
1,100rpm, Fiber diameter_5,000X_	2126	Image0001	2.24994e-06	5.23036e-07	0.165065		2.24994
1,100rpm, Fiber diameter_5,000X_	2127	Image0001	1.47479e-06	1.08614e-07	1.63743		1.47479
1,100rpm, Fiber diameter_5,000X_	2128	Image0001	1.70296e-06	4.20766e-07	0.218969		1.70296
1,100rpm, Fiber diameter_5,000X_	2129	Image0001	1.9814e-06	1.50061e-07	0.763357		1.9814
1,100rpm, Fiber diameter_5,000X_	2130	Image0001	1.18002e-06	4.36568e-07	1.6394		1.18002
1,100rpm, Fiber diameter_5,000X_	2131	Image0001	1.43534e-06	8.7709e-07	1.62101		1.43534
1,100rpm, Fiber diameter_5,000X_	2132	Image0001	1.39216e-06	9.03962e-08	2.98785		1.39216
1,100rpm, Fiber diameter_5,000X_	2133	Image0001	1.66512e-06	2.99586e-07	0.330148		1.66512
1,100rpm, Fiber diameter_5,000X_	2134	Image0001	1.7601e-06	1.38712e-07	0.387937		1.7601
1,100rpm, Fiber diameter_5,000X_	2135	Image0001	1.95507e-06	5.04402e-07	1.46261		1.95507
1,100rpm, Fiber diameter_5,000X_	2136	Image0001	5.60552e-07	5.18812e-09	1.39265		0.560552
1,100rpm, Fiber diameter_5,000X_	2137	Image0001	2.46543e-06	1.20672e-06	1.89004		2.46543
1,100rpm, Fiber diameter_5,000X_	2138	Image0001	7.38278e-07	2.68549e-07	0.287897		0.738278
1,100rpm, Fiber diameter_5,000X_	2139	Image0001	1.83024e-06	3.2078e-07	0.421591		1.83024
1,100rpm, Fiber diameter_5,000X_	2140	Image0001	1.9776e-06	8.8545e-08	0.771018		1.9776
1,100rpm, Fiber diameter_5,000X_	2141	Image0001	1.03268e-06	2.55031e-08	1.27704		1.03268
1,100rpm, Fiber diameter_5,000X_	2143	Image0001	1.49912e-06	2.26065e-08	1.64196		1.49912
1,100rpm, Fiber diameter_5,000X_	2145	Image0001	1.84069e-06	5.0773e-08	0.851655		1.84069
1,100rpm, Fiber diameter_5,000X_	2146	Image0001	1.40288e-06	6.92624e-08	1.18172		1.40288
1,100rpm, Fiber diameter_5,000X_	2147	Image0001	1.93642e-06	4.84314e-08	2.74055		1.93642
1,100rpm, Fiber diameter_5,000X_	2148	Image0001	1.2002e-06	3.3037e-08	1.08037		1.2002
1,100rpm, Fiber diameter_5,000X_	2149	Image0001	1.43087e-06	5.03197e-08	1.32582		1.43087
1,100rpm, Fiber diameter_5,000X_	2150	Image0001	1.63142e-06	3.05924e-07	2.60809		1.63142
1,100rpm, Fiber diameter_5,000X_	2151	Image0001	3.76689e-07	1.12288e-07	0.965664		0.376689
1,100rpm, Fiber diameter_5,000X_	2152	Image0001	1.65818e-06	2.1359e-07	0.359629		1.65818
1,100rpm, Fiber diameter_5,000X_	2153	Image0001	6.15447e-07	1.19552e-07	0.525168		0.615447
1,100rpm, Fiber diameter_5,000X_	2154	Image0001	1.1027e-06	2.06987e-07	0.465675		1.1027
1,100rpm, Fiber diameter_5,000X_	2155	Image0001	1.24486e-06	2.22674e-08	2.67811		1.24486
1,100rpm, Fiber diameter_5,000X_	2156	Image0001	9.05704e-07	2.22016e-07	0.943204		0.905704
1,100rpm, Fiber diameter_5,000X_	2157	Image0001	1.13902e-06	1.88607e-07	2.53188		1.13902
[truncated: 556 more rows]

## Sheet: 2,000 rpm-edge
ProjectName	ID	ImageName	DiameterAverage	DiameterSD	Orientation		Fiber diameter (um)
2,000rpm, Fiber diameter_5,000X_	2750	Image0001	9.66208e-07	1.18493e-07	0.458572		0.966208
2,000rpm, Fiber diameter_5,000X_	2751	Image0001	2.86046e-06	5.22299e-08	0.918421		2.86046
2,000rpm, Fiber diameter_5,000X_	2752	Image0001	1.93861e-06	1.59975e-07	2.071		1.93861
2,000rpm, Fiber diameter_5,000X_	2753	Image0001	1.33028e-06	3.31824e-07	1.81963		1.33028
2,000rpm, Fiber diameter_5,000X_	2754	Image0001	1.27349e-06	5.43139e-08	0.395887		1.27349
2,000rpm, Fiber diameter_5,000X_	2755	Image0001	2.12492e-06	9.677e-08	2.32029		2.12492
2,000rpm, Fiber diameter_5,000X_	2756	Image0001	1.04393e-06	2.23317e-08	1.60025		1.04393
2,000rpm, Fiber diameter_5,000X_	2757	Image0001	6.21921e-07	2.49672e-08	0.695976		0.621921
2,000rpm, Fiber diameter_5,000X_	2758	Image0001	1.78445e-06	2.1569e-07	2.08447		1.78445
2,000rpm, Fiber diameter_5,000X_	2759	Image0001	1.12172e-06	8.33954e-08	1.68395		1.12172
2,000rpm, Fiber diameter_5,000X_	2760	Image0001	1.06935e-06	6.24239e-07	0.909908		1.06935
2,000rpm, Fiber diameter_5,000X_	2761	Image0001	6.25867e-07	2.80493e-08	0.71141		0.625867
2,000rpm, Fiber diameter_5,000X_	2762	Image0001	2.43585e-06	6.42759e-07	0.363084		2.43585
2,000rpm, Fiber diameter_5,000X_	2763	Image0001	1.87785e-06	3.75736e-08	1.80603		1.87785
2,000rpm, Fiber diameter_5,000X_	2764	Image0001	2.19679e-06	6.47496e-08	2.50802		2.19679
2,000rpm, Fiber diameter_5,000X_	2765	Image0001	1.93651e-06	4.37651e-07	1.79989		1.93651
2,000rpm, Fiber diameter_5,000X_	2766	Image0001	1.57903e-06	2.70695e-07	2.30661		1.57903
2,000rpm, Fiber diameter_5,000X_	2767	Image0001	2.48084e-06	8.07816e-07	3.0355		2.48084
2,000rpm, Fiber diameter_5,000X_	2768	Image0001	1.87049e-06	2.72422e-08	0.249193		1.87049
2,000rpm, Fiber diameter_5,000X_	2769	Image0001	2.44533e-06	3.82847e-07	1.70718		2.44533
2,000rpm, Fiber diameter_5,000X_	2770	Image0001	1.48036e-06	3.54601e-07	1.16284		1.48036
2,000rpm, Fiber diameter_5,000X_	2772	Image0001	2.96981e-06	1.70474e-07	0.904521		2.96981
2,000rpm, Fiber diameter_5,000X_	2773	Image0001	1.36298e-06	2.06286e-07	1.64246		1.36298
2,000rpm, Fiber diameter_5,000X_	2774	Image0001	1.48943e-06	3.69889e-07	2.18744		1.48943
2,000rpm, Fiber diameter_5,000X_	2775	Image0001	5.2632e-07	4.84639e-09	0.714202		0.52632
2,000rpm, Fiber diameter_5,000X_	2776	Image0001	1.09879e-06	3.55905e-08	1.16985		1.09879
2,000rpm, Fiber diameter_5,000X_	2777	Image0001	2.2814e-06	2.58873e-07	1.664		2.2814
2,000rpm, Fiber diameter_5,000X_	2778	Image0001	1.37762e-06	6.02602e-08	1.27624		1.37762
2,000rpm, Fiber diameter_5,000X_	2779	Image0001	9.32061e-07	3.45824e-07	1.7766		0.932061
2,000rpm, Fiber diameter_5,000X_	2780	Image0001	5.10907e-07	1.31446e-08	2.54883		0.510907
2,000rpm, Fiber diameter_5,000X_	2781	Image0001	1.93869e-06	3.56179e-07	0.833362		1.93869
2,000rpm, Fiber diameter_5,000X_	2782	Image0001	1.34799e-06	7.02527e-08	2.55126		1.34799
2,000rpm, Fiber diameter_5,000X_	2783	Image0001	1.20356e-06	4.39843e-08	0.398095		1.20356
2,000rpm, Fiber diameter_5,000X_	2784	Image0001	2.88614e-06	1.79823e-07	0.870368		2.88614
2,000rpm, Fiber diameter_5,000X_	2785	Image0001	2.98579e-06	1.07144e-07	0.82443		2.98579
2,000rpm, Fiber diameter_5,000X_	2786	Image0001	1.51051e-06	3.55226e-07	0.0480939		1.51051
2,000rpm, Fiber diameter_5,000X_	2787	Image0001	1.4138e-06	7.12352e-08	2.5845		1.4138
2,000rpm, Fiber diameter_5,000X_	2788	Image0001	2.78714e-06	2.31396e-07	2.86305		2.78714
2,000rpm, Fiber diameter_5,000X_	2789	Image0001	2.16849e-06	3.64257e-08	0.955935		2.16849
2,000rpm, Fiber diameter_5,000X_	2790	Image0001	2.13822e-06	1.16578e-07	1.03732		2.13822
2,000rpm, Fiber diameter_5,000X_	2791	Image0001	1.19724e-06	6.06573e-08	2.4671		1.19724
2,000rpm, Fiber diameter_5,000X_	2792	Image0001	1.69647e-06	5.22731e-08	1.60549		1.69647
2,000rpm, Fiber diameter_5,000X_	2793	Image0001	1.72123e-06	2.89032e-07	1.52499		1.72123
2,000rpm, Fiber diameter_5,000X_	2794	Image0001	1.34799e-06	7.02527e-08	2.55126		1.34799
2,000rpm, Fiber diameter_5,000X_	2795	Image0001	1.66407e-06	9.75737e-08	0.176684		1.66407
2,000rpm, Fiber diameter_5,000X_	2796	Image0001	2.11553e-06	8.90324e-08	0.681549		2.11553
2,000rpm, Fiber diameter_5,000X_	2797	Image0001	1.45317e-06	7.0667e-08	1.01232		1.45317
2,000rpm, Fiber diameter_5,000X_	2798	Image0001	1.35965e-06	8.97526e-08	1.58357		1.35965
2,000rpm, Fiber diameter_5,000X_	2799	Image0001	2.88735e-06	1.00583e-07	0.634227		2.88735
2,000rpm, Fiber diameter_5,000X_	2800	Image0001	1.54815e-06	6.79832e-08	1.70864		1.54815
2,000rpm, Fiber diameter_5,000X_	2801	Image0001	1.34741e-06	4.18395e-08	2.82909		1.34741
2,000rpm, Fiber diameter_5,000X_	2802	Image0001	2.88687e-06	8.76156e-07	0.906471		2.88687
2,000rpm, Fiber diameter_5,000X_	2803	Image0001	1.46641e-06	3.34081e-07	0.582574		1.46641
2,000rpm, Fiber diameter_5,000X_	2804	Image0001	2.38631e-06	1.99608e-07	0.88394		2.38631
2,000rpm, Fiber diameter_5,000X_	2805	Image0001	2.08277e-06	2.59504e-07	0.798784		2.08277
2,000rpm, Fiber diameter_5,000X_	2806	Image0001	1.63855e-06	6.00068e-08	0.928449		1.63855
2,000rpm, Fiber diameter_5,000X_	2807	Image0001	1.70205e-06	4.18788e-08	2.05464		1.70205
2,000rpm, Fiber diameter_5,000X_	2808	Image0001	1.82061e-06	4.11106e-07	0.726947		1.82061
2,000rpm, Fiber diameter_5,000X_	2809	Image0001	2.24667e-06	1.63284e-07	2.34146		2.24667
2,000rpm, Fiber diameter_5,000X_	2810	Image0001	1.26896e-06	3.01204e-08	1.21304		1.26896
2,000rpm, Fiber diameter_5,000X_	2811	Image0001	1.24133e-06	9.8588e-08	1.31391		1.24133
2,000rpm, Fiber diameter_5,000X_	2812	Image0001	2.53761e-06	1.34473e-07	0.649292		2.53761
2,000rpm, Fiber diameter_5,000X_	2813	Image0001	2.95714e-06	1.06779e-07	0.977969		2.95714
2,000rpm, Fiber diameter_5,000X_	2814	Image0001	1.27302e-06	5.93253e-08	0.67117		1.27302
2,000rpm, Fiber diameter_5,000X_	2815	Image0001	1.78843e-06	1.46712e-07	2.13422		1.78843
2,000rpm, Fiber diameter_5,000X_	2816	Image0001	1.85268e-06	7.73682e-08	0.817088		1.85268
2,000rpm, Fiber diameter_5,000X_	2817	Image0001	1.33322e-06	8.75406e-08	2.50123		1.33322
2,000rpm, Fiber diameter_5,000X_	2818	Image0001	1.26827e-06	3.03797e-08	1.1431		1.26827
2,000rpm, Fiber diameter_5,000X_	2819	Image0001	2.17202e-06	5.16967e-08	2.33105		2.17202
2,000rpm, Fiber diameter_5,000X_	2820	Image0001	1.58332e-06	8.7884e-08	0.395812		1.58332
2,000rpm, Fiber diameter_5,000X_	2821	Image0001	2.16857e-06	5.26866e-08	2.25303		2.16857
2,000rpm, Fiber diameter_5,000X_	2822	Image0001	1.61089e-06	3.46497e-08	2.1693		1.61089
2,000rpm, Fiber diameter_5,000X_	2823	Image0001	2.3132e-06	3.49648e-07	0.997959		2.3132
2,000rpm, Fiber diameter_5,000X_	2824	Image0001	1.7739e-06	2.7033e-07	1.78729		1.7739
2,000rpm, Fiber diameter_5,000X_	2825	Image0001	1.75275e-06	2.56806e-07	0.860712		1.75275
2,000rpm, Fiber diameter_5,000X_	2826	Image0001	1.99542e-06	1.9487e-07	2.09861		1.99542
2,000rpm, Fiber diameter_5,000X_	2827	Image0001	1.5188e-06	8.22527e-08	1.54606		1.5188
2,000rpm, Fiber diameter_5,000X_	2828	Image0001	2.14486e-06	9.91078e-08	2.3411		2.14486
2,000rpm, Fiber diameter_5,000X_	2829	Image0001	6.94021e-07	8.30018e-08	1.31828		0.694021
2,000rpm, Fiber diameter_5,000X_	2830	Image0001	2.6136e-06	1.80127e-07	1.03285		2.6136
2,000rpm, Fiber diameter_5,000X_	2831	Image0001	1.41346e-06	2.76561e-07	2.53729		1.41346
2,000rpm, Fiber diameter_5,000X_	2832	Image0001	2.55825e-06	1.11775e-06	3.10652		2.55825
2,000rpm, Fiber diameter_5,000X_	2833	Image0001	2.91154e-06	6.49697e-08	0.785295		2.91154
2,000rpm, Fiber diameter_5,000X_	2834	Image0001	1.16093e-06	2.82407e-08	2.29804		1.16093
2,000rpm, Fiber diameter_5,000X_	2835	Image0001	1.94819e-06	1.98811e-07	1.33577		1.94819
2,000rpm, Fiber diameter_5,000X_	2836	Image0001	2.18416e-06	7.49959e-08	0.995515		2.18416
2,000rpm, Fiber diameter_5,000X_	2837	Image0001	1.46544e-06	6.40318e-07	1.47882		1.46544
2,000rpm, Fiber diameter_5,000X_	2838	Image0001	5.9896e-07	1.32387e-07	2.29615		0.59896
2,000rpm, Fiber diameter_5,000X_	2839	Image0001	7.00079e-07	3.32055e-08	2.25358		0.700079
2,000rpm, Fiber diameter_5,000X_	2840	Image0001	2.11962e-06	1.54337e-07	2.59809		2.11962
2,000rpm, Fiber diameter_5,000X_	2841	Image0001	1.62792e-06	7.66097e-08	1.86241		1.62792
2,000rpm, Fiber diameter_5,000X_	2842	Image0001	2.42988e-06	1.21796e-07	0.939158		2.42988
2,000rpm, Fiber diameter_5,000X_	2843	Image0001	5.4798e-07	7.22702e-08	2.82097		0.54798
2,000rpm, Fiber diameter_5,000X_	2844	Image0001	1.55588e-06	3.09658e-07	2.19585		1.55588
2,000rpm, Fiber diameter_5,000X_	2845	Image0001	1.64633e-06	7.12528e-08	1.68441		1.64633
2,000rpm, Fiber diameter_5,000X_	2846	Image0001	1.75144e-06	9.98672e-08	1.40053		1.75144
2,000rpm, Fiber diameter_5,000X_	2847	Image0001	1.26285e-06	2.19139e-08	0.435089		1.26285
2,000rpm, Fiber diameter_5,000X_	2848	Image0001	1.51232e-06	1.90186e-08	1.61543		1.51232
2,000rpm, Fiber diameter_5,000X_	2849	Image0001	1.33101e-06	4.83503e-08	2.12986		1.33101
2,000rpm, Fiber diameter_5,000X_	2850	Image0001	1.78041e-06	9.15103e-08	1.34373		1.78041
2,000rpm, Fiber diameter_5,000X_	2851	Image0001	2.00305e-06	6.37342e-08	1.16201		2.00305
2,000rpm, Fiber diameter_5,000X_	2852	Image0001	2.39848e-06	1.76424e-07	1.69811		2.39848
2,000rpm, Fiber diameter_5,000X_	2853	Image0001	2.2453e-06	5.09353e-07	0.897135		2.2453
2,000rpm, Fiber diameter_5,000X_	2854	Image0001	3.16684e-06	5.09858e-07	0.84508		3.16684
2,000rpm, Fiber diameter_5,000X_	2855	Image0001	1.35832e-06	3.02629e-08	1.70178		1.35832
2,000rpm, Fiber diameter_5,000X_	2856	Image0001	2.21712e-06	9.03401e-08	0.986059		2.21712
2,000rpm, Fiber diameter_5,000X_	2857	Image0001	2.87464e-06	1.55597e-07	2.35697		2.87464
2,000rpm, Fiber diameter_5,000X_	2858	Image0001	1.20714e-06	5.11255e-08	0.857657		1.20714
2,000rpm, Fiber diameter_5,000X_	2859	Image0001	1.45607e-06	2.7644e-07	2.45796		1.45607
2,000rpm, Fiber diameter_5,000X_	2860	Image0001	2.33142e-06	4.70861e-07	1.68625		2.33142
2,000rpm, Fiber diameter_5,000X_	2861	Image0001	1.29499e-06	5.72264e-08	1.20372		1.29499
2,000rpm, Fiber diameter_5,000X_	2862	Image0001	1.43847e-06	3.43771e-07	1.8205		1.43847
2,000rpm, Fiber diameter_5,000X_	2863	Image0001	2.60981e-06	8.92859e-08	0.472053		2.60981
2,000rpm, Fiber diameter_5,000X_	2864	Image0001	1.20293e-06	3.93443e-08	1.26204		1.20293
2,000rpm, Fiber diameter_5,000X_	2865	Image0001	2.5712e-06	2.86113e-07	1.16737		2.5712
2,000rpm, Fiber diameter_5,000X_	2866	Image0001	1.80454e-06	2.47154e-07	1.42597		1.80454
2,000rpm, Fiber diameter_5,000X_	2867	Image0001	1.58575e-06	1.12162e-07	1.88803		1.58575
2,000rpm, Fiber diameter_5,000X_	2868	Image0001	1.36518e-06	9.70114e-08	0.00421308		1.36518
2,000rpm, Fiber diameter_5,000X_	2869	Image0001	2.11275e-06	7.08956e-08	0.4407		2.11275
2,000rpm, Fiber diameter_5,000X_	2870	Image0001	1.79025e-06	1.07667e-07	0.816467		1.79025
2,000rpm, Fiber diameter_5,000X_	2871	Image0001	1.99542e-06	1.9487e-07	2.09861		1.99542
2,000rpm, Fiber diameter_5,000X_	2872	Image0001	1.55425e-06	6.07315e-08	2.45291		1.55425
2,000rpm, Fiber diameter_5,000X_	2873	Image0001	2.30941e-06	3.38191e-07	0.583769		2.30941
2,000rpm, Fiber diameter_5,000X_	2874	Image0001	2.15814e-06	1.63111e-07	1.14938		2.15814
2,000rpm, Fiber diameter_5,000X_	2875	Image0001	8.12364e-07	5.05146e-07	0.478385		0.812364
2,000rpm, Fiber diameter_5,000X_	2876	Image0001	1.98973e-06	5.18562e-07	2.18525		1.98973
2,000rpm, Fiber diameter_5,000X_	2877	Image0001	2.50821e-06	4.3267e-07	0.517136		2.50821
2,000rpm, Fiber diameter_5,000X_	2878	Image0001	1.33028e-06	3.31824e-07	1.81963		1.33028
2,000rpm, Fiber diameter_5,000X_	2879	Image0001	1.27999e-06	6.24919e-08	0.0379791		1.27999
2,000rpm, Fiber diameter_5,000X_	2880	Image0001	2.43543e-06	8.1825e-08	2.67233		2.43543
2,000rpm, Fiber diameter_5,000X_	2881	Image0001	7.86145e-07	1.36544e-08	2.97249		0.786145
2,000rpm, Fiber diameter_5,000X_	2882	Image0001	1.45041e-06	2.43759e-07	1.40405		1.45041
2,000rpm, Fiber diameter_5,000X_	2883	Image0001	1.05561e-06	1.25298e-07	2.8729		1.05561
2,000rpm, Fiber diameter_5,000X_	2884	Image0001	7.28369e-07	3.42248e-07	0.457303		0.728369
2,000rpm, Fiber diameter_5,000X_	2885	Image0001	1.40673e-06	1.92954e-07	2.42067		1.40673
2,000rpm, Fiber diameter_5,000X_	2886	Image0001	2.8658e-06	2.14469e-07	0.840489		2.8658
2,000rpm, Fiber diameter_5,000X_	2887	Image0001	1.41751e-06	6.60755e-08	1.73405		1.41751
2,000rpm, Fiber diameter_5,000X_	2888	Image0001	1.20064e-06	4.99286e-07	1.70955		1.20064
2,000rpm, Fiber diameter_5,000X_	2889	Image0001	1.5812e-06	3.42618e-07	1.25863		1.5812
2,000rpm, Fiber diameter_5,000X_	2890	Image0001	8.99552e-07	1.18197e-07	1.20534		0.899552
2,000rpm, Fiber diameter_5,000X_	2891	Image0001	1.10804e-06	3.06692e-07	0.59172		1.10804
2,000rpm, Fiber diameter_5,000X_	2892	Image0001	1.75274e-06	4.57467e-07	2.57468		1.75274
2,000rpm, Fiber diameter_5,000X_	2893	Image0001	8.55925e-07	2.13946e-08	0.90349		0.855925
2,000rpm, Fiber diameter_5,000X_	2894	Image0001	1.7155e-06	4.3216e-08	1.62281		1.7155
2,000rpm, Fiber diameter_5,000X_	2895	Image0001	4.82226e-07	3.01374e-08	2.45632		0.482226
2,000rpm, Fiber diameter_5,000X_	2896	Image0001	1.79369e-06	5.24451e-08	1.26548		1.79369
2,000rpm, Fiber diameter_5,000X_	2897	Image0001	1.20072e-06	7.61976e-08	2.69786		1.20072
2,000rpm, Fiber diameter_5,000X_	2898	Image0001	1.29971e-06	4.94618e-08	0.335508		1.29971
2,000rpm, Fiber diameter_5,000X_	2899	Image0001	2.38201e-06	4.14258e-07	2.50867		2.38201
2,000rpm, Fiber diameter_5,000X_	2900	Image0001	1.74712e-06	2.40973e-07	2.74387		1.74712
2,000rpm, Fiber diameter_5,000X_	2901	Image0001	1.07911e-06	3.71552e-07	1.44273		1.07911
2,000rpm, Fiber diameter_5,000X_	2902	Image0001	1.15539e-06	9.03478e-08	1.14716		1.15539
2,000rpm, Fiber diameter_5,000X_	2903	Image0001	1.56048e-06	6.18752e-07	0.763142		1.56048
2,000rpm, Fiber diameter_5,000X_	2904	Image0001	3.01761e-06	3.9315e-07	0.734196		3.01761
2,000rpm, Fiber diameter_5,000X_	2905	Image0001	1.55748e-06	5.3896e-08	1.62263		1.55748
2,000rpm, Fiber diameter_5,000X_	2906	Image0001	1.77743e-06	2.5473e-07	1.07143		1.77743
2,000rpm, Fiber diameter_5,000X_	2907	Image0001	1.74978e-06	8.12695e-08	1.50533		1.74978
2,000rpm, Fiber diameter_5,000X_	2908	Image0001	5.52152e-07	3.25951e-08	2.75009		0.552152
2,000rpm, Fiber diameter_5,000X_	2909	Image0001	1.58326e-06	7.51902e-08	0.91718		1.58326
2,000rpm, Fiber diameter_5,000X_	2910	Image0001	1.26213e-06	3.98902e-07	2.49758		1.26213
2,000rpm, Fiber diameter_5,000X_	2911	Image0001	6.5716e-07	1.02233e-07	2.32911		0.65716
2,000rpm, Fiber diameter_5,000X_	2912	Image0001	1.19614e-06	2.99265e-08	1.17725		1.19614
2,000rpm, Fiber diameter_5,000X_	2913	Image0001	6.14541e-07	1.69636e-08	1.02216		0.614541
2,000rpm, Fiber diameter_5,000X_	2914	Image0001	2.19571e-06	2.43164e-07	0.791985		2.19571
2,000rpm, Fiber diameter_5,000X_	2915	Image0001	1.77961e-06	3.46358e-08	0.0956535		1.77961
2,000rpm, Fiber diameter_5,000X_	2916	Image0001	2.55438e-06	5.92256e-07	1.05027		2.55438
2,000rpm, Fiber diameter_5,000X_	2917	Image0001	4.95056e-07	2.31931e-09	1.33055		0.495056
2,000rpm, Fiber diameter_5,000X_	2918	Image0001	1.83598e-06	3.54527e-08	1.66472		1.83598
2,000rpm, Fiber diameter_5,000X_	2919	Image0001	2.30428e-06	1.41048e-07	1.6712		2.30428
2,000rpm, Fiber diameter_5,000X_	2920	Image0001	9.31062e-07	6.92333e-08	3.11332		0.931062
2,000rpm, Fiber diameter_5,000X_	2921	Image0001	1.4883e-06	3.68466e-07	0.643003		1.4883
2,000rpm, Fiber diameter_5,000X_	2922	Image0001	2.7989e-06	2.43984e-07	1.0802		2.7989
2,000rpm, Fiber diameter_5,000X_	2923	Image0001	2.50329e-06	5.98375e-07	0.617127		2.50329
2,000rpm, Fiber diameter_5,000X_	2924	Image0001	5.4798e-07	7.22702e-08	2.82097		0.54798
2,000rpm, Fiber diameter_5,000X_	2925	Image0001	1.85183e-06	1.07829e-07	1.51874		1.85183
2,000rpm, Fiber diameter_5,000X_	2926	Image0001	6.61503e-07	1.61226e-08	2.29814		0.661503
2,000rpm, Fiber diameter_5,000X_	2927	Image0001	2.23789e-06	8.62821e-08	0.511399		2.23789
2,000rpm, Fiber diameter_5,000X_	2928	Image0001	2.04618e-06	2.87864e-08	2.22091		2.04618
2,000rpm, Fiber diameter_5,000X_	2929	Image0001	1.59174e-06	4.68045e-07	0.114255		1.59174
2,000rpm, Fiber diameter_5,000X_	2930	Image0001	6.94385e-07	3.86695e-08	1.47553		0.694385
2,000rpm, Fiber diameter_5,000X_	2931	Image0001	1.58244e-06	4.32919e-08	1.30639		1.58244
2,000rpm, Fiber diameter_5,000X_	2932	Image0001	9.05148e-07	3.14073e-08	0.478281		0.905148
2,000rpm, Fiber diameter_5,000X_	2933	Image0001	6.52514e-07	4.61844e-08	1.20608		0.652514
2,000rpm, Fiber diameter_5,000X_	2934	Image0001	1.72496e-06	3.51196e-07	1.18255		1.72496
2,000rpm, Fiber diameter_5,000X_	2935	Image0001	1.38348e-06	1.89327e-07	2.68108		1.38348
2,000rpm, Fiber diameter_5,000X_	2936	Image0001	3.96286e-07	7.76888e-09	0.092799		0.396286
2,000rpm, Fiber diameter_5,000X_	2937	Image0001	2.21259e-06	1.19779e-07	1.05809		2.21259
2,000rpm, Fiber diameter_5,000X_	2938	Image0001	1.29367e-06	1.20904e-07	2.1461		1.29367
2,000rpm, Fiber diameter_5,000X_	2939	Image0001	3.96286e-07	7.76888e-09	0.092799		0.396286
2,000rpm, Fiber diameter_5,000X_	2940	Image0001	1.29739e-06	6.57497e-08	1.19376		1.29739
2,000rpm, Fiber diameter_5,000X_	2941	Image0001	2.47358e-06	2.82957e-07	0.570166		2.47358
2,000rpm, Fiber diameter_5,000X_	2942	Image0001	6.69543e-07	2.4779e-08	0.596945		0.669543
2,000rpm, Fiber diameter_5,000X_	2943	Image0001	1.38209e-06	3.03855e-07	1.24234		1.38209
2,000rpm, Fiber diameter_5,000X_	2944	Image0001	1.58229e-06	6.27691e-08	1.14183		1.58229
2,000rpm, Fiber diameter_5,000X_	2945	Image0001	1.77031e-06	3.94884e-07	2.03509		1.77031
2,000rpm, Fiber diameter_5,000X_	2946	Image0001	1.77376e-06	3.65857e-07	1.2928		1.77376
2,000rpm, Fiber diameter_5,000X_	2947	Image0001	5.62378e-07	3.99149e-09	0.714701		0.562378
2,000rpm, Fiber diameter_5,000X_	2948	Image0001	2.79272e-06	5.84981e-08	1.73249		2.79272
2,000rpm, Fiber diameter_5,000X_	2949	Image0001	4.59619e-07	3.0918e-08	0.150775		0.459619
2,000rpm, Fiber diameter_5,000X_	2950	Image0001	7.40485e-07	3.66938e-08	0.359264		0.740485
2,000rpm, Fiber diameter_5,000X_	2951	Image0001	2.30157e-06	6.76424e-07	1.88499		2.30157
2,000rpm, Fiber diameter_5,000X_	2952	Image0001	1.2848e-06	7.96419e-08	1.27586		1.2848
2,000rpm, Fiber diameter_5,000X_	2953	Image0001	1.73296e-06	7.27541e-08	2.06155		1.73296
2,000rpm, Fiber diameter_5,000X_	2954	Image0001	1.64813e-06	5.98975e-07	0.513156		1.64813
2,000rpm, Fiber diameter_5,000X_	2955	Image0001	1.02056e-06	6.22989e-08	2.65347		1.02056
2,000rpm, Fiber diameter_5,000X_	2956	Image0001	6.32613e-07	4.89715e-08	2.04107		0.632613
2,000rpm, Fiber diameter_5,000X_	2957	Image0001	2.72882e-06	4.72931e-08	1.0087		2.72882
2,000rpm, Fiber diameter_5,000X_	2958	Image0001	1.57962e-06	6.42961e-08	1.72454		1.57962
2,000rpm, Fiber diameter_5,000X_	2959	Image0001	1.35146e-06	1.48907e-07	2.1876		1.35146
2,000rpm, Fiber diameter_5,000X_	2960	Image0001	9.41399e-07	4.15021e-08	1.70474		0.941399
2,000rpm, Fiber diameter_5,000X_	2961	Image0001	1.79518e-06	3.37825e-08	0.60246		1.79518
2,000rpm, Fiber diameter_5,000X_	2962	Image0001	1.3374e-06	4.02242e-08	0.345075		1.3374
2,000rpm, Fiber diameter_5,000X_	2963	Image0001	2.0403e-06	9.2668e-07	1.07022		2.0403
2,000rpm, Fiber diameter_5,000X_	2964	Image0001	1.51508e-06	2.92329e-07	3.12993		1.51508
2,000rpm, Fiber diameter_5,000X_	2965	Image0001	1.67123e-06	2.83221e-08	1.3773		1.67123
2,000rpm, Fiber diameter_5,000X_	2966	Image0001	1.6847e-06	9.00552e-08	1.5113		1.6847
2,000rpm, Fiber diameter_5,000X_	2967	Image0001	2.37659e-06	5.87917e-08	0.42696		2.37659
2,000rpm, Fiber diameter_5,000X_	2968	Image0001	2.60597e-06	3.07714e-08	0.503681		2.60597
2,000rpm, Fiber diameter_5,000X_	2969	Image0001	1.71002e-06	1.81796e-07	1.64021		1.71002
2,000rpm, Fiber diameter_5,000X_	2970	Image0001	2.43793e-06	5.60515e-08	2.3359		2.43793
2,000rpm, Fiber diameter_5,000X_	2971	Image0001	1.51427e-06	2.84492e-07	3.13168		1.51427
2,000rpm, Fiber diameter_5,000X_	2972	Image0001	1.01851e-06	4.21539e-08	3.13702		1.01851
2,000rpm, Fiber diameter_5,000X_	2973	Image0001	2.23442e-06	1.93044e-07	0.827355		2.23442
2,000rpm, Fiber diameter_5,000X_	2974	Image0001	2.96208e-06	4.49472e-08	0.828177		2.96208
2,000rpm, Fiber diameter_5,000X_	2976	Image0001	1.6798e-06	2.97049e-08	1.59072		1.6798
2,000rpm, Fiber diameter_5,000X_	2977	Image0001	4.92284e-07	2.62214e-09	1.32982		0.492284
2,000rpm, Fiber diameter_5,000X_	2978	Image0001	2.07764e-06	4.34024e-07	1.83631		2.07764
2,000rpm, Fiber diameter_5,000X_	2979	Image0001	1.94712e-06	2.74191e-07	0.579992		1.94712
2,000rpm, Fiber diameter_5,000X_	2980	Image0001	1.50886e-06	7.13883e-08	2.46959		1.50886
2,000rpm, Fiber diameter_5,000X_	2981	Image0001	3.0867e-06	9.66458e-08	1.02125		3.0867
2,000rpm, Fiber diameter_5,000X_	2982	Image0001	1.44894e-06	1.86024e-07	2.56731		1.44894
2,000rpm, Fiber diameter_5,000X_	2983	Image0001	2.24467e-06	6.76825e-07	2.22502		2.24467
2,000rpm, Fiber diameter_5,000X_	2984	Image0001	1.98762e-06	6.64524e-08	0.610126		1.98762
2,000rpm, Fiber diameter_5,000X_	2985	Image0001	2.17885e-06	1.47149e-07	0.945917		2.17885
2,000rpm, Fiber diameter_5,000X_	2986	Image0001	6.94021e-07	8.30018e-08	1.31828		0.694021
2,000rpm, Fiber diameter_5,000X_	2987	Image0001	2.54216e-06	2.97027e-07	2.61825		2.54216
2,000rpm, Fiber diameter_5,000X_	2988	Image0001	1.58229e-06	6.27691e-08	1.14183		1.58229
2,000rpm, Fiber diameter_5,000X_	2989	Image0001	2.191e-06	2.63217e-07	0.883512		2.191
2,000rpm, Fiber diameter_5,000X_	2990	Image0001	2.93415e-06	8.88436e-08	0.83758		2.93415
2,000rpm, Fiber diameter_5,000X_	2991	Image0001	1.86227e-06	4.79231e-08	1.48312		1.86227
2,000rpm, Fiber diameter_5,000X_	2992	Image0001	1.32245e-06	5.4589e-08	1.24078		1.32245
2,000rpm, Fiber diameter_5,000X_	2993	Image0001	5.28114e-07	1.25394e-07	2.59027		0.528114
2,000rpm, Fiber diameter_5,000X_	2994	Image0001	2.43415e-06	3.43328e-07	0.72932		2.43415
2,000rpm, Fiber diameter_5,000X_	2995	Image0001	1.16919e-06	5.68917e-08	2.51419		1.16919
2,000rpm, Fiber diameter_5,000X_	2996	Image0001	2.19259e-06	6.51487e-08	2.35267		2.19259
2,000rpm, Fiber diameter_5,000X_	2997	Image0001	2.017e-06	2.46464e-07	1.81237		2.017
2,000rpm, Fiber diameter_5,000X_	2998	Image0001	1.36877e-06	1.05234e-07	1.2682		1.36877
2,000rpm, Fiber diameter_5,000X_	2999	Image0001	2.76896e-06	6.85243e-07	1.74572		2.76896
2,000rpm, Fiber diameter_5,000X_	3000	Image0001	2.30227e-06	9.64381e-08	0.608351		2.30227
2,000rpm, Fiber diameter_5,000X_	3001	Image0001	1.93787e-06	2.52714e-07	1.46157		1.93787
2,000rpm, Fiber diameter_5,000X_	3002	Image0001	1.9544e-06	9.0412e-08	0.581976		1.9544
2,000rpm, Fiber diameter_5,000X_	3003	Image0001	1.77376e-06	1.02227e-07	0.876914		1.77376
2,000rpm, Fiber diameter_5,000X_	3004	Image0001	2.61875e-06	4.57919e-07	1.15224		2.61875
2,000rpm, Fiber diameter_5,000X_	3005	Image0001	1.23825e-06	4.58653e-08	2.49507		1.23825
2,000rpm, Fiber diameter_5,000X_	3006	Image0001	2.08341e-06	3.56519e-07	2.0435		2.08341
2,000rpm, Fiber diameter_5,000X_	3007	Image0001	8.49505e-07	1.80213e-07	2.43918		0.849505
2,000rpm, Fiber diameter_5,000X_	3008	Image0001	2.58202e-06	9.16642e-08	0.569061		2.58202
2,000rpm, Fiber diameter_5,000X_	3009	Image0001	1.85193e-06	2.21546e-07	2.30653		1.85193
2,000rpm, Fiber diameter_5,000X_	3010	Image0001	1.04762e-06	2.06309e-07	1.15388		1.04762
2,000rpm, Fiber diameter_5,000X_	3011	Image0001	5.5553e-07	9.47121e-09	1.38931		0.55553
2,000rpm, Fiber diameter_5,000X_	3012	Image0001	1.68147e-06	1.6465e-07	0.414716		1.68147
2,000rpm, Fiber diameter_5,000X_	3013	Image0001	2.69292e-06	5.45449e-07	0.604995		2.69292
2,000rpm, Fiber diameter_5,000X_	3014	Image0001	6.77367e-07	9.47451e-08	0.744855		0.677367
2,000rpm, Fiber diameter_5,000X_	3015	Image0001	1.9676e-06	2.39884e-07	1.69506		1.9676
2,000rpm, Fiber diameter_5,000X_	3016	Image0001	3.22588e-06	2.90791e-07	0.879333		3.22588
2,000rpm, Fiber diameter_5,000X_	3017	Image0001	2.09568e-06	2.80546e-07	1.95282		2.09568
2,000rpm, Fiber diameter_5,000X_	3018	Image0001	7.33757e-07	1.41142e-07	0.74867		0.733757
2,000rpm, Fiber diameter_5,000X_	3019	Image0001	2.30434e-06	4.52876e-08	0.956049		2.30434
2,000rpm, Fiber diameter_5,000X_	3021	Image0001	1.21667e-06	3.29153e-08	0.488394		1.21667
2,000rpm, Fiber diameter_5,000X_	3022	Image0001	1.90503e-06	4.40288e-08	1.43901		1.90503
2,000rpm, Fiber diameter_5,000X_	3023	Image0001	1.27709e-06	4.93164e-08	2.5111		1.27709
2,000rpm, Fiber diameter_5,000X_	3024	Image0001	3.91256e-07	2.07175e-09	1.311		0.391256
2,000rpm, Fiber diameter_5,000X_	3025	Image0001	1.24777e-06	5.64006e-08	2.28751		1.24777
2,000rpm, Fiber diameter_5,000X_	3026	Image0001	1.92542e-06	4.25213e-07	0.748902		1.92542
2,000rpm, Fiber diameter_5,000X_	3027	Image0001	1.99525e-06	1.33771e-07	1.50542		1.99525
2,000rpm, Fiber diameter_5,000X_	3028	Image0001	1.12804e-06	1.22413e-07	2.02447		1.12804
2,000rpm, Fiber diameter_5,000X_	3029	Image0001	1.23986e-06	2.1313e-07	2.69884		1.23986
2,000rpm, Fiber diameter_5,000X_	3030	Image0001	6.84099e-07	3.6723e-07	1.85381		0.684099
2,000rpm, Fiber diameter_5,000X_	3032	Image0001	1.61316e-06	1.1735e-07	1.17876		1.61316
2,000rpm, Fiber diameter_5,000X_	3033	Image0001	1.35601e-06	1.14992e-07	2.23964		1.35601
2,000rpm, Fiber diameter_5,000X_	3034	Image0001	1.69577e-06	3.77405e-08	1.59461		1.69577
2,000rpm, Fiber diameter_5,000X_	3035	Image0001	1.81152e-06	3.77082e-08	2.04443		1.81152
2,000rpm, Fiber diameter_5,000X_	3036	Image0001	1.22081e-06	5.11472e-08	2.2632		1.22081
2,000rpm, Fiber diameter_5,000X_	3037	Image0001	1.95455e-06	1.59619e-07	1.0508		1.95455
2,000rpm, Fiber diameter_5,000X_	3038	Image0001	2.46732e-06	7.13381e-08	0.423796		2.46732
2,000rpm, Fiber diameter_5,000X_	3039	Image0001	7.25814e-07	1.78837e-08	1.25337		0.725814
2,000rpm, Fiber diameter_5,000X_	3040	Image0001	2.26102e-06	2.84748e-07	0.629553		2.26102
2,000rpm, Fiber diameter_5,000X_	3041	Image0001	5.9537e-07	4.03796e-08	1.26253		0.59537
2,000rpm, Fiber diameter_5,000X_	3042	Image0001	1.68349e-06	4.04529e-07	0.433069		1.68349
2,000rpm, Fiber diameter_5,000X_	3043	Image0001	2.30383e-06	2.30432e-07	1.00643		2.30383
2,000rpm, Fiber diameter_5,000X_	3044	Image0001	4.92991e-07	6.79797e-08	0.723336		0.492991
2,000rpm, Fiber diameter_5,000X_	3045	Image0001	2.8682e-06	7.96927e-08	0.956629		2.8682
2,000rpm, Fiber diameter_5,000X_	3046	Image0001	7.91213e-07	1.28075e-07	2.97969		0.791213
2,000rpm, Fiber diameter_5,000X_	3047	Image0001	7.91213e-07	1.28075e-07	2.97969		0.791213
2,000rpm, Fiber diameter_5,000X_	3048	Image0001	1.212e-06	2.23704e-08	1.30345		1.212
2,000rpm, Fiber diameter_5,000X_	3049	Image0001	6.49724e-07	3.68315e-07	2.44654		0.649724
2,000rpm, Fiber diameter_5,000X_	3050	Image0001	1.05909e-06	1.10232e-08	3.06545		1.05909
2,000rpm, Fiber diameter_5,000X_	3051	Image0001	8.17694e-07	1.35432e-07	0.296776		0.817694
2,000rpm, Fiber diameter_5,000X_	3052	Image0001	1.17542e-06	2.94147e-08	1.20486		1.17542
2,000rpm, Fiber diameter_5,000X_	3053	Image0001	1.8893e-06	6.4362e-08	0.396722		1.8893
2,000rpm, Fiber diameter_5,000X_	3054	Image0001	1.88385e-06	5.10487e-07	0.884294		1.88385
2,000rpm, Fiber diameter_5,000X_	3055	Image0001	2.0449e-06	3.51672e-08	0.561747		2.0449
2,000rpm, Fiber diameter_5,000X_	3056	Image0001	9.37105e-07	1.1162e-08	0.357497		0.937105
2,000rpm, Fiber diameter_5,000X_	3057	Image0001	1.46331e-06	7.50667e-08	1.57905		1.46331
2,000rpm, Fiber diameter_5,000X_	3058	Image0001	2.84634e-06	2.91016e-08	2.72426		2.84634
2,000rpm, Fiber diameter_5,000X_	3059	Image0001	1.61888e-06	6.94976e-08	0.1693		1.61888
2,000rpm, Fiber diameter_5,000X_	3060	Image0001	5.83191e-07	1.00348e-08	1.37489		0.583191
2,000rpm, Fiber diameter_5,000X_	3061	Image0001	2.84997e-06	1.23953e-07	0.632894		2.84997
2,000rpm, Fiber diameter_5,000X_	3062	Image0001	1.19458e-06	3.6977e-08	2.48291		1.19458
2,000rpm, Fiber diameter_5,000X_	3063	Image0001	2.57016e-06	1.24987e-07	0.514997		2.57016
2,000rpm, Fiber diameter_5,000X_	3064	Image0001	1.91753e-06	3.29993e-07	1.46109		1.91753
2,000rpm, Fiber diameter_5,000X_	3065	Image0001	2.63046e-06	7.07197e-07	3.03076		2.63046
2,000rpm, Fiber diameter_5,000X_	3066	Image0001	2.69918e-06	6.38847e-07	1.49795		2.69918
2,000rpm, Fiber diameter_5,000X_	3067	Image0001	1.22715e-06	3.46887e-08	2.5654		1.22715
2,000rpm, Fiber diameter_5,000X_	3068	Image0001	2.16531e-06	5.53222e-08	2.32999		2.16531
2,000rpm, Fiber diameter_5,000X_	3069	Image0001	1.77295e-06	1.44747e-07	1.50729		1.77295
2,000rpm, Fiber diameter_5,000X_	3070	Image0001	2.14683e-06	1.07642e-07	0.505224		2.14683
2,000rpm, Fiber diameter_5,000X_	3071	Image0001	2.27738e-06	5.73332e-07	1.75552		2.27738
2,000rpm, Fiber diameter_5,000X_	3072	Image0001	2.63815e-06	3.96073e-07	1.04658		2.63815
2,000rpm, Fiber diameter_5,000X_	3073	Image0001	1.87843e-06	1.72005e-07	2.1864		1.87843
2,000rpm, Fiber diameter_5,000X_	3074	Image0001	6.0806e-07	5.1316e-08	0.32493		0.60806
2,000rpm, Fiber diameter_5,000X_	3075	Image0001	1.68349e-06	4.04529e-07	0.433069		1.68349
2,000rpm, Fiber diameter_5,000X_	3076	Image0001	1.75465e-06	2.86044e-07	1.77403		1.75465
2,000rpm, Fiber diameter_5,000X_	3077	Image0001	1.18973e-06	4.05381e-08	1.61681		1.18973
2,000rpm, Fiber diameter_5,000X_	3078	Image0001	1.47925e-06	1.53308e-07	1.15666		1.47925
2,000rpm, Fiber diameter_5,000X_	3079	Image0001	1.75157e-06	1.09579e-07	0.911569		1.75157
2,000rpm, Fiber diameter_5,000X_	3080	Image0001	7.91213e-07	1.28075e-07	2.97969		0.791213
2,000rpm, Fiber diameter_5,000X_	3081	Image0001	1.96154e-06	4.22409e-08	1.2438		1.96154
2,000rpm, Fiber diameter_5,000X_	3082	Image0001	2.91499e-06	7.48603e-07	2.89927		2.91499
2,000rpm, Fiber diameter_5,000X_	3083	Image0001	2.12483e-06	1.25884e-07	0.882441		2.12483
2,000rpm, Fiber diameter_5,000X_	3084	Image0001	1.15111e-06	3.92619e-08	2.69836		1.15111
2,000rpm, Fiber diameter_5,000X_	3085	Image0001	8.49505e-07	1.80213e-07	2.43918		0.849505
2,000rpm, Fiber diameter_5,000X_	3087	Image0001	1.15816e-06	5.40496e-08	2.51477		1.15816
2,000rpm, Fiber diameter_5,000X_	3088	Image0001	1.98708e-06	6.61627e-08	0.829807		1.98708
2,000rpm, Fiber diameter_5,000X_	3089	Image0001	1.49159e-06	7.79984e-08	1.31491		1.49159
2,000rpm, Fiber diameter_5,000X_	3090	Image0001	8.79734e-07	9.25778e-08	2.08294		0.879734
2,000rpm, Fiber diameter_5,000X_	3091	Image0001	1.71016e-06	1.06678e-07	1.18371		1.71016
2,000rpm, Fiber diameter_5,000X_	3092	Image0001	3.32494e-06	4.548e-07	2.73767		3.32494
2,000rpm, Fiber diameter_5,000X_	3093	Image0001	1.19301e-06	4.50788e-08	1.6792		1.19301
2,000rpm, Fiber diameter_5,000X_	3094	Image0001	1.92312e-06	1.07481e-07	0.142139		1.92312
2,000rpm, Fiber diameter_5,000X_	3095	Image0001	1.21689e-06	4.15923e-08	1.17397		1.21689
2,000rpm, Fiber diameter_5,000X_	3096	Image0001	1.89553e-06	3.23075e-07	0.653765		1.89553
2,000rpm, Fiber diameter_5,000X_	3097	Image0001	1.53142e-06	2.24052e-07	2.49805		1.53142
2,000rpm, Fiber diameter_5,000X_	3098	Image0001	2.00007e-06	3.78641e-07	1.90877		2.00007
2,000rpm, Fiber diameter_5,000X_	3099	Image0001	1.87214e-06	2.74882e-07	0.803629		1.87214
2,000rpm, Fiber diameter_5,000X_	3100	Image0001	2.71881e-06	4.76535e-07	0.982079		2.71881
2,000rpm, Fiber diameter_5,000X_	3101	Image0001	1.42594e-06	2.06421e-07	2.55254		1.42594
2,000rpm, Fiber diameter_5,000X_	3102	Image0001	1.11975e-06	1.05011e-07	2.4481		1.11975
2,000rpm, Fiber diameter_5,000X_	3103	Image0001	1.64198e-06	2.73095e-07	0.574759		1.64198
2,000rpm, Fiber diameter_5,000X_	3104	Image0001	1.23756e-06	3.65707e-08	2.43685		1.23756
2,000rpm, Fiber diameter_5,000X_	3105	Image0001	6.94021e-07	8.30018e-08	1.31828		0.694021
2,000rpm, Fiber diameter_5,000X_	3106	Image0001	1.44628e-06	2.0728e-08	1.63537		1.44628
2,000rpm, Fiber diameter_5,000X_	3107	Image0001	1.93861e-06	1.59975e-07	2.071		1.93861
2,000rpm, Fiber diameter_5,000X_	3108	Image0001	6.40711e-07	7.42998e-08	1.13275		0.640711
2,000rpm, Fiber diameter_5,000X_	3109	Image0001	2.01378e-06	6.72499e-08	1.12732		2.01378
2,000rpm, Fiber diameter_5,000X_	3110	Image0001	2.16912e-06	5.58676e-08	2.35951		2.16912
2,000rpm, Fiber diameter_5,000X_	3111	Image0001	2.40741e-06	2.07218e-07	0.894319		2.40741
2,000rpm, Fiber diameter_5,000X_	3112	Image0001	5.96003e-07	1.74188e-08	1.81718		0.596003
2,000rpm, Fiber diameter_5,000X_	3113	Image0001	1.79595e-06	9.29967e-08	0.348003		1.79595
2,000rpm, Fiber diameter_5,000X_	3114	Image0001	1.26994e-06	2.42157e-07	0.829479		1.26994
2,000rpm, Fiber diameter_5,000X_	3115	Image0001	1.76692e-06	3.08427e-07	1.678		1.76692
2,000rpm, Fiber diameter_5,000X_	3116	Image0001	2.45457e-06	3.7956e-08	0.459349		2.45457
2,000rpm, Fiber diameter_5,000X_	3117	Image0001	1.96067e-06	5.26671e-08	0.748533		1.96067
2,000rpm, Fiber diameter_5,000X_	3118	Image0001	1.98673e-06	1.4519e-07	3.07561		1.98673
2,000rpm, Fiber diameter_5,000X_	3119	Image0001	5.79995e-07	2.37785e-08	0.714058		0.579995
2,000rpm, Fiber diameter_5,000X_	3120	Image0001	2.66097e-06	2.29831e-07	0.563197		2.66097
2,000rpm, Fiber diameter_5,000X_	3121	Image0001	1.55831e-06	6.99074e-08	1.73829		1.55831
2,000rpm, Fiber diameter_5,000X_	3122	Image0001	1.45093e-06	4.79803e-08	2.42333		1.45093
2,000rpm, Fiber diameter_5,000X_	3123	Image0001	1.58912e-06	5.13729e-07	0.734176		1.58912
2,000rpm, Fiber diameter_5,000X_	3124	Image0001	2.61183e-06	5.3117e-07	0.862941		2.61183
2,000rpm, Fiber diameter_5,000X_	3125	Image0001	7.46891e-07	2.74889e-08	2.56051		0.746891
2,000rpm, Fiber diameter_5,000X_	3126	Image0001	1.55617e-06	9.94047e-08	2.41729		1.55617
2,000rpm, Fiber diameter_5,000X_	3127	Image0001	2.35742e-06	3.2264e-07	2.04291		2.35742
2,000rpm, Fiber diameter_5,000X_	3128	Image0001	1.30255e-06	3.38473e-08	0.0881665		1.30255
2,000rpm, Fiber diameter_5,000X_	3129	Image0001	1.35965e-06	8.97526e-08	1.58357		1.35965
2,000rpm, Fiber diameter_5,000X_	3130	Image0001	1.58626e-06	1.82697e-07	1.23153		1.58626
2,000rpm, Fiber diameter_5,000X_	3131	Image0001	2.42943e-06	2.56452e-07	1.62095		2.42943
2,000rpm, Fiber diameter_5,000X_	3132	Image0001	6.40711e-07	7.42998e-08	1.13275		0.640711
2,000rpm, Fiber diameter_5,000X_	3133	Image0001	1.32684e-06	4.11484e-07	2.53586		1.32684
2,000rpm, Fiber diameter_5,000X_	3134	Image0001	3.97074e-07	6.06803e-09	0.142284		0.397074
2,000rpm, Fiber diameter_5,000X_	3135	Image0001	1.19458e-06	3.6977e-08	2.48291		1.19458
2,000rpm, Fiber diameter_5,000X_	3136	Image0001	9.1581e-07	3.02372e-07	0.65379		0.91581
2,000rpm, Fiber diameter_5,000X_	3137	Image0001	1.9808e-06	1.39526e-07	0.758968		1.9808
2,000rpm, Fiber diameter_5,000X_	3138	Image0001	1.45665e-06	1.03384e-07	1.15851		1.45665
2,000rpm, Fiber diameter_5,000X_	3139	Image0001	6.73134e-07	1.54952e-07	0.931092		0.673134
2,000rpm, Fiber diameter_5,000X_	3140	Image0001	8.26025e-07	1.66812e-07	0.982935		0.826025
2,000rpm, Fiber diameter_5,000X_	3141	Image0001	1.77743e-06	2.5473e-07	1.07143		1.77743
2,000rpm, Fiber diameter_5,000X_	3142	Image0001	1.31967e-06	6.6582e-08	1.24097		1.31967
2,000rpm, Fiber diameter_5,000X_	3143	Image0001	6.3684e-07	2.12248e-08	1.06833		0.63684
2,000rpm, Fiber diameter_5,000X_	3144	Image0001	4.82226e-07	3.01374e-08	2.45632		0.482226
2,000rpm, Fiber diameter_5,000X_	3145	Image0001	2.31139e-06	2.37395e-07	0.638818		2.31139
2,000rpm, Fiber diameter_5,000X_	3146	Image0001	1.0979e-06	3.82044e-08	1.54611		1.0979
2,000rpm, Fiber diameter_5,000X_	3147	Image0001	1.27217e-06	1.2966e-07	1.44141		1.27217
2,000rpm, Fiber diameter_5,000X_	3148	Image0001	1.32765e-06	2.07538e-07	1.28564		1.32765
2,000rpm, Fiber diameter_5,000X_	3149	Image0001	2.02359e-06	4.65671e-08	0.428076		2.02359
2,000rpm, Fiber diameter_5,000X_	3150	Image0001	2.04364e-06	6.78202e-08	0.722618		2.04364
2,000rpm, Fiber diameter_5,000X_	3151	Image0001	2.01374e-06	1.10414e-07	0.849935		2.01374
2,000rpm, Fiber diameter_5,000X_	3152	Image0001	2.15115e-06	4.64715e-08	2.3238		2.15115
2,000rpm, Fiber diameter_5,000X_	3153	Image0001	2.87282e-06	1.6075e-07	3.13443		2.87282
2,000rpm, Fiber diameter_5,000X_	3154	Image0001	1.26687e-06	1.28966e-07	2.57081		1.26687
2,000rpm, Fiber diameter_5,000X_	3155	Image0001	1.53275e-06	2.73961e-07	2.31208		1.53275
2,000rpm, Fiber diameter_5,000X_	3156	Image0001	6.94021e-07	8.30018e-08	1.31828		0.694021
2,000rpm, Fiber diameter_5,000X_	3157	Image0001	2.00324e-06	1.25645e-07	1.1061		2.00324
2,000rpm, Fiber diameter_5,000X_	3158	Image0001	1.16725e-06	3.56987e-07	1.25541		1.16725
2,000rpm, Fiber diameter_5,000X_	3159	Image0001	1.43953e-06	2.87361e-08	2.57289		1.43953
2,000rpm, Fiber diameter_5,000X_	3160	Image0001	7.46408e-07	1.74499e-07	2.63296		0.746408
2,000rpm, Fiber diameter_5,000X_	3161	Image0001	7.91432e-07	2.56974e-07	1.38606		0.791432
2,000rpm, Fiber diameter_5,000X_	3162	Image0001	2.4002e-06	7.06397e-08	0.751171		2.4002
2,000rpm, Fiber diameter_5,000X_	3163	Image0001	8.49505e-07	1.80213e-07	2.43918		0.849505
2,000rpm, Fiber diameter_5,000X_	3164	Image0001	2.07751e-06	8.22618e-08	0.795292		2.07751
2,000rpm, Fiber diameter_5,000X_	3165	Image0001	1.81736e-06	1.39705e-07	0.605879		1.81736
2,000rpm, Fiber diameter_5,000X_	3166	Image0001	1.3493e-06	3.69647e-07	2.58597		1.3493
2,000rpm, Fiber diameter_5,000X_	3167	Image0001	2.41283e-06	2.25111e-07	0.54952		2.41283
2,000rpm, Fiber diameter_5,000X_	3168	Image0001	1.27999e-06	6.24919e-08	0.0379791		1.27999
2,000rpm, Fiber diameter_5,000X_	3169	Image0001	2.57026e-06	8.89958e-08	0.345693		2.57026
2,000rpm, Fiber diameter_5,000X_	3170	Image0001	2.0403e-06	9.2668e-07	1.07022		2.0403
2,000rpm, Fiber diameter_5,000X_	3171	Image0001	5.55466e-07	7.90302e-09	1.02147		0.555466
2,000rpm, Fiber diameter_5,000X_	3172	Image0001	1.57644e-06	3.80373e-08	1.69144		1.57644
2,000rpm, Fiber diameter_5,000X_	3173	Image0001	9.00443e-07	1.74345e-08	0.449238		0.900443
2,000rpm, Fiber diameter_5,000X_	3174	Image0001	5.92466e-07	7.51383e-09	0.907681		0.592466
2,000rpm, Fiber diameter_5,000X_	3175	Image0001	4.63768e-07	1.65861e-07	0.55681		0.463768
2,000rpm, Fiber diameter_5,000X_	3176	Image0001	1.44346e-06	1.9561e-07	1.28185		1.44346
2,000rpm, Fiber diameter_5,000X_	3177	Image0001	1.35133e-06	3.57552e-08	2.76503		1.35133
2,000rpm, Fiber diameter_5,000X_	3178	Image0001	1.01919e-06	1.68421e-07	1.71182		1.01919
2,000rpm, Fiber diameter_5,000X_	3179	Image0001	2.43239e-06	2.11697e-07	0.592705		2.43239
2,000rpm, Fiber diameter_5,000X_	3180	Image0001	4.59619e-07	3.0918e-08	0.150775		0.459619
2,000rpm, Fiber diameter_5,000X_	3181	Image0001	1.82969e-06	5.14654e-08	1.58332		1.82969
2,000rpm, Fiber diameter_5,000X_	3182	Image0001	1.52035e-06	1.50452e-07	1.12677		1.52035
2,000rpm, Fiber diameter_5,000X_	3183	Image0001	1.50441e-06	4.44061e-07	2.75571		1.50441
2,000rpm, Fiber diameter_5,000X_	3184	Image0001	2.17894e-06	5.09932e-07	0.677845		2.17894
2,000rpm, Fiber diameter_5,000X_	3185	Image0001	1.80664e-06	1.23562e-07	2.21605		1.80664
2,000rpm, Fiber diameter_5,000X_	3186	Image0001	1.0659e-06	4.43643e-08	1.7914		1.0659
2,000rpm, Fiber diameter_5,000X_	3187	Image0001	1.56726e-06	8.97557e-08	2.09245		1.56726
2,000rpm, Fiber diameter_5,000X_	3188	Image0001	1.10484e-06	3.80254e-07	0.739823		1.10484
2,000rpm, Fiber diameter_5,000X_	3189	Image0001	1.14076e-06	4.49807e-08	1.29055		1.14076
2,000rpm, Fiber diameter_5,000X_	3190	Image0001	8.12364e-07	5.05146e-07	0.478385		0.812364
2,000rpm, Fiber diameter_5,000X_	3191	Image0001	9.12184e-07	9.50335e-08	0.606273		0.912184
2,000rpm, Fiber diameter_5,000X_	3192	Image0001	1.14034e-06	3.95818e-07	1.2315		1.14034
2,000rpm, Fiber diameter_5,000X_	3193	Image0001	1.64518e-06	2.52216e-07	0.733279		1.64518
2,000rpm, Fiber diameter_5,000X_	3194	Image0001	1.8139e-06	9.43014e-08	1.31156		1.8139
2,000rpm, Fiber diameter_5,000X_	3195	Image0001	2.67846e-06	4.54282e-07	0.781286		2.67846
2,000rpm, Fiber diameter_5,000X_	3196	Image0001	1.3378e-06	1.64314e-07	1.30402		1.3378
2,000rpm, Fiber diameter_5,000X_	3197	Image0001	2.32654e-06	3.85273e-07	0.707014		2.32654
2,000rpm, Fiber diameter_5,000X_	3198	Image0001	5.62062e-07	1.42637e-08	1.55714		0.562062
2,000rpm, Fiber diameter_5,000X_	3199	Image0001	1.94136e-06	1.44625e-07	1.38751		1.94136
2,000rpm, Fiber diameter_5,000X_	3200	Image0001	1.62742e-06	7.99034e-08	1.89773		1.62742
2,000rpm, Fiber diameter_5,000X_	3201	Image0001	1.01501e-06	1.73342e-07	1.25939		1.01501
2,000rpm, Fiber diameter_5,000X_	3202	Image0001	1.22757e-06	4.57285e-07	0.908642		1.22757
2,000rpm, Fiber diameter_5,000X_	3203	Image0001	2.42231e-06	2.52415e-07	1.61219		2.42231
2,000rpm, Fiber diameter_5,000X_	3204	Image0001	1.59243e-06	1.5431e-07	1.70538		1.59243
2,000rpm, Fiber diameter_5,000X_	3205	Image0001	2.04618e-06	2.87864e-08	2.22091		2.04618
2,000rpm, Fiber diameter_5,000X_	3206	Image0001	2.60836e-06	1.62502e-06	1.24809		2.60836
2,000rpm, Fiber diameter_5,000X_	3207	Image0001	2.64675e-06	1.85469e-07	0.752856		2.64675
2,000rpm, Fiber diameter_5,000X_	3208	Image0001	6.94021e-07	8.30018e-08	1.31828		0.694021
2,000rpm, Fiber diameter_5,000X_	3209	Image0001	1.55028e-06	2.88769e-07	2.51876		1.55028
2,000rpm, Fiber diameter_5,000X_	3210	Image0001	1.24692e-06	5.17925e-08	2.57294		1.24692
2,000rpm, Fiber diameter_5,000X_	3211	Image0001	2.92459e-06	4.15528e-07	0.934595		2.92459
2,000rpm, Fiber diameter_5,000X_	3212	Image0001	2.06666e-06	3.15531e-07	0.912892		2.06666
2,000rpm, Fiber diameter_5,000X_	3213	Image0001	1.31967e-06	6.6582e-08	1.24097		1.31967
2,000rpm, Fiber diameter_5,000X_	3214	Image0001	1.10521e-06	3.26291e-08	1.76411		1.10521
2,000rpm, Fiber diameter_5,000X_	3215	Image0001	5.80962e-07	1.37543e-07	0.247281		0.580962
2,000rpm, Fiber diameter_5,000X_	3216	Image0001	1.64978e-06	6.77758e-08	1.13302		1.64978
2,000rpm, Fiber diameter_5,000X_	3217	Image0001	1.56048e-06	6.18752e-07	0.763142		1.56048
2,000rpm, Fiber diameter_5,000X_	3218	Image0001	1.23002e-06	4.94173e-08	1.27206		1.23002
2,000rpm, Fiber diameter_5,000X_	3219	Image0001	1.12592e-06	1.87733e-07	2.77211		1.12592
2,000rpm, Fiber diameter_5,000X_	3220	Image0001	6.89833e-07	6.52368e-08	0.743054		0.689833
2,000rpm, Fiber diameter_5,000X_	3221	Image0001	1.36928e-06	3.00996e-07	0.705774		1.36928
2,000rpm, Fiber diameter_5,000X_	3222	Image0001	5.20174e-07	6.84739e-08	0.710682		0.520174
2,000rpm, Fiber diameter_5,000X_	3223	Image0001	1.55324e-06	3.55067e-08	0.572322		1.55324
2,000rpm, Fiber diameter_5,000X_	3224	Image0001	1.53566e-06	5.3789e-08	0.82746		1.53566
2,000rpm, Fiber diameter_5,000X_	3225	Image0001	1.46398e-06	3.52278e-07	0.446991		1.46398
2,000rpm, Fiber diameter_5,000X_	3226	Image0001	1.01851e-06	4.21539e-08	3.13702		1.01851
2,000rpm, Fiber diameter_5,000X_	3227	Image0001	1.09879e-06	3.55905e-08	1.16985		1.09879
2,000rpm, Fiber diameter_5,000X_	3228	Image0001	1.65578e-06	9.30222e-08	1.13385		1.65578
2,000rpm, Fiber diameter_5,000X_	3229	Image0001	2.05245e-06	4.55091e-07	2.38771		2.05245
2,000rpm, Fiber diameter_5,000X_	3231	Image0001	1.17335e-06	3.71683e-08	1.26456		1.17335
2,000rpm, Fiber diameter_5,000X_	3232	Image0001	1.27811e-06	5.08123e-08	2.30871		1.27811
2,000rpm, Fiber diameter_5,000X_	3233	Image0001	1.34321e-06	3.45098e-08	0.458887		1.34321
2,000rpm, Fiber diameter_5,000X_	3234	Image0001	1.7472e-06	2.4141e-07	0.885899		1.7472
2,000rpm, Fiber diameter_5,000X_	3235	Image0001	2.31785e-06	3.64764e-08	2.39249		2.31785
2,000rpm, Fiber diameter_5,000X_	3236	Image0001	1.4545e-06	2.97718e-07	0.36539		1.4545
2,000rpm, Fiber diameter_5,000X_	3237	Image0001	1.3095e-06	6.30103e-08	1.34141		1.3095
2,000rpm, Fiber diameter_5,000X_	3238	Image0001	7.55141e-07	1.75476e-07	0.899194		0.755141
2,000rpm, Fiber diameter_5,000X_	3239	Image0001	2.15043e-06	4.07827e-07	1.25304		2.15043
2,000rpm, Fiber diameter_5,000X_	3240	Image0001	2.0485e-06	4.18088e-07	0.366347		2.0485
2,000rpm, Fiber diameter_5,000X_	3241	Image0001	1.34321e-06	3.45098e-08	0.458887		1.34321
2,000rpm, Fiber diameter_5,000X_	3242	Image0001	1.58374e-06	7.81184e-08	1.91255		1.58374
2,000rpm, Fiber diameter_5,000X_	3243	Image0001	1.43847e-06	3.43771e-07	1.8205		1.43847
2,000rpm, Fiber diameter_5,000X_	3244	Image0001	1.76329e-06	5.43488e-08	1.98146		1.76329
2,000rpm, Fiber diameter_5,000X_	3245	Image0001	1.55425e-06	6.07315e-08	2.45291		1.55425
2,000rpm, Fiber diameter_5,000X_	3246	Image0001	2.84437e-06	5.70316e-07	0.612522		2.84437
2,000rpm, Fiber diameter_5,000X_	3247	Image0001	1.30418e-06	4.66871e-08	2.32393		1.30418
2,000rpm, Fiber diameter_5,000X_	3248	Image0001	1.48146e-06	2.41841e-07	2.32724		1.48146
2,000rpm, Fiber diameter_5,000X_	3249	Image0001	1.27217e-06	1.2966e-07	1.44141		1.27217
2,000rpm, Fiber diameter_5,000X_	3250	Image0001	1.644e-06	2.05654e-07	1.93984		1.644
2,000rpm, Fiber diameter_5,000X_	3251	Image0001	6.97221e-07	2.1415e-08	1.24935		0.697221
2,000rpm, Fiber diameter_5,000X_	3252	Image0001	5.43561e-07	1.46691e-08	0.706813		0.543561
2,000rpm, Fiber diameter_5,000X_	3253	Image0001	1.6163e-06	9.3381e-08	2.21391		1.6163
2,000rpm, Fiber diameter_5,000X_	3254	Image0001	1.33028e-06	3.31824e-07	1.81963		1.33028
2,000rpm, Fiber diameter_5,000X_	3255	Image0001	1.18221e-06	1.26287e-07	1.8631		1.18221
2,000rpm, Fiber diameter_5,000X_	3256	Image0001	9.99555e-07	4.9163e-07	2.76125		0.999555
2,000rpm, Fiber diameter_5,000X_	3257	Image0001	1.62549e-06	1.27017e-07	2.5655		1.62549
2,000rpm, Fiber diameter_5,000X_	3258	Image0001	2.22593e-06	2.29285e-08	1.06517		2.22593
2,000rpm, Fiber diameter_5,000X_	3259	Image0001	1.24507e-06	5.49646e-08	2.50555		1.24507
2,000rpm, Fiber diameter_5,000X_	3260	Image0001	1.45093e-06	4.79803e-08	2.42333		1.45093
2,000rpm, Fiber diameter_5,000X_	3261	Image0001	2.90433e-06	9.18306e-08	2.82238		2.90433
2,000rpm, Fiber diameter_5,000X_	3262	Image0001	1.37139e-06	8.67381e-08	1.49623		1.37139
[truncated: 2,215 more rows]
