# Supplementary material for: Visualization of porosity and pore size gradients in electrospun scaffolds using laser metrology
Source: PLoS One. 2023 Mar 9;18(3):e0282903. doi: 10.1371/journal.pone.0282903 (PMC9997878; doi:10.1371/journal.pone.0282903)
Supplement: S1 Data — (GZ) [file pone.0282903.s002.gz › data/FiberDiameter/Fiber analysis at 5,000X - Edge/Edge, 200rpm at 5,000X/200rpm, Fiber diameter_5,000X__20220127142343/Export/project.xml]

<?xml version="1.0" encoding="utf-8"?>
<Project xmlns:xsi="http://www.w3.org/2001/XMLSchema-instance" xmlns:xsd="http://www.w3.org/2001/XMLSchema">
   <ProjectName>200rpm, Fiber diameter_5,000X_</ProjectName>
   <Measurements>
      <Measurement>
         <ID>1</ID>
         <Type>F</Type>
         <ImageName>Image0004</ImageName>
         <FiberMeasurement>
            <DiameterAverage>1.7361278534262112E-06</DiameterAverage>
            <DiameterSD>3.3356912951316634E-07</DiameterSD>
            <Orientation>1.0902184256288241</Orientation>
         </FiberMeasurement>
      </Measurement>
      <Measurement>
         <ID>2</ID>
         <Type>F</Type>
         <ImageName>Image0004</ImageName>
         <FiberMeasurement>
            <DiameterAverage>2.0036203980920274E-06</DiameterAverage>
            <DiameterSD>4.4539432299064887E-07</DiameterSD>
            <Orientation>0.63565546097751935</Orientation>
         </FiberMeasurement>
      </Measurement>
      <Measurement>
         <ID>3</ID>
         <Type>F</Type>
         <ImageName>Image0004</ImageName>
         <FiberMeasurement>
            <DiameterAverage>1.8194425633819541E-06</DiameterAverage>
            <DiameterSD>4.9887712780912289E-08</DiameterSD>
            <Orientation>2.776046483992852</Orientation>
         </FiberMeasurement>
      </Measurement>
      <Measurement>
         <ID>4</ID>
         <Type>F</Type>
         <ImageName>Image0004</ImageName>
         <FiberMeasurement>
            <DiameterAverage>1.3216925567116712E-06</DiameterAverage>
            <DiameterSD>5.8606877038346519E-08</DiameterSD>
            <Orientation>2.4393466975944005</Orientation>
         </FiberMeasurement>
      </Measurement>
      <Measurement>
         <ID>5</ID>
         <Type>F</Type>
         <ImageName>Image0004</ImageName>
         <FiberMeasurement>
            <DiameterAverage>1.4734023066470159E-06</DiameterAverage>
            <DiameterSD>3.0646272726517187E-07</DiameterSD>
            <Orientation>0.41031734120465252</Orientation>
         </FiberMeasurement>
      </Measurement>
      <Measurement>
         <ID>6</ID>
         <Type>F</Type>
         <ImageName>Image0004</ImageName>
         <FiberMeasurement>
            <DiameterAverage>1.5219692788860762E-06</DiameterAverage>
            <DiameterSD>2.7584222846412206E-08</DiameterSD>
            <Orientation>2.7315133291398013</Orientation>
         </FiberMeasurement>
      </Measurement>
      <Measurement>
         <ID>7</ID>
         <Type>F</Type>
         <ImageName>Image0004</ImageName>
         <FiberMeasurement>
            <DiameterAverage>1.2368251214357361E-06</DiameterAverage>
            <DiameterSD>2.5181939697153246E-07</DiameterSD>
            <Orientation>1.8641254073522784</Orientation>
         </FiberMeasurement>
      </Measurement>
      <Measurement>
         <ID>8</ID>
         <Type>F</Type>
         <ImageName>Image0004</ImageName>
         <FiberMeasurement>
            <DiameterAverage>1.5217645359541424E-06</DiameterAverage>
            <DiameterSD>3.5038632899073787E-08</DiameterSD>
            <Orientation>2.2843327895620691</Orientation>
         </FiberMeasurement>
      </Measurement>
      <Measurement>
         <ID>9</ID>
         <Type>F</Type>
         <ImageName>Image0004</ImageName>
         <FiberMeasurement>
            <DiameterAverage>1.4191474332000183E-06</DiameterAverage>
            <DiameterSD>5.3170033828933752E-08</DiameterSD>
            <Orientation>2.7419425329687654</Orientation>
         </FiberMeasurement>
      </Measurement>
      <Measurement>
         <ID>10</ID>
         <Type>F</Type>
         <ImageName>Image0004</ImageName>
         <FiberMeasurement>
            <DiameterAverage>1.6301591256532089E-06</DiameterAverage>
            <DiameterSD>3.2461943806992484E-08</DiameterSD>
            <Orientation>0.38962814278297547</Orientation>
         </FiberMeasurement>
      </Measurement>
      <Measurement>
         <ID>11</ID>
         <Type>F</Type>
         <ImageName>Image0004</ImageName>
         <FiberMeasurement>
            <DiameterAverage>1.8634303311890415E-06</DiameterAverage>
            <DiameterSD>1.0192266441589079E-07</DiameterSD>
            <Orientation>0.587070464849037</Orientation>
         </FiberMeasurement>
      </Measurement>
      <Measurement>
         <ID>12</ID>
         <Type>F</Type>
         <ImageName>Image0004</ImageName>
         <FiberMeasurement>
            <DiameterAverage>1.7490003468693318E-06</DiameterAverage>
            <DiameterSD>8.451488438446291E-08</DiameterSD>
            <Orientation>1.8946720989303929</Orientation>
         </FiberMeasurement>
      </Measurement>
      <Measurement>
         <ID>13</ID>
         <Type>F</Type>
         <ImageName>Image0004</ImageName>
         <FiberMeasurement>
            <DiameterAverage>1.2694147750605698E-06</DiameterAverage>
            <DiameterSD>9.5227588492788441E-08</DiameterSD>
            <Orientation>2.53969426821624</Orientation>
         </FiberMeasurement>
      </Measurement>
      <Measurement>
         <ID>14</ID>
         <Type>F</Type>
         <ImageName>Image0004</ImageName>
         <FiberMeasurement>
            <DiameterAverage>2.3544372022907241E-06</DiameterAverage>
            <DiameterSD>5.3136822784844964E-08</DiameterSD>
            <Orientation>2.1438468394292114</Orientation>
         </FiberMeasurement>
      </Measurement>
      <Measurement>
         <ID>15</ID>
         <Type>F</Type>
         <ImageName>Image0004</ImageName>
         <FiberMeasurement>
            <DiameterAverage>1.3128100729588566E-06</DiameterAverage>
            <DiameterSD>1.1009615488329181E-07</DiameterSD>
            <Orientation>2.768773658253024</Orientation>
         </FiberMeasurement>
      </Measurement>
      <Measurement>
         <ID>16</ID>
         <Type>F</Type>
         <ImageName>Image0004</ImageName>
         <FiberMeasurement>
            <DiameterAverage>1.5164528675741325E-06</DiameterAverage>
            <DiameterSD>5.9735680172294711E-08</DiameterSD>
            <Orientation>2.9266823492050027</Orientation>
         </FiberMeasurement>
      </Measurement>
      <Measurement>
         <ID>17</ID>
         <Type>F</Type>
         <ImageName>Image0004</ImageName>
         <FiberMeasurement>
            <DiameterAverage>1.6307255139462838E-06</DiameterAverage>
            <DiameterSD>1.2317975885674751E-07</DiameterSD>
            <Orientation>2.6856484061399133</Orientation>
         </FiberMeasurement>
      </Measurement>
      <Measurement>
         <ID>18</ID>
         <Type>F</Type>
         <ImageName>Image0004</ImageName>
         <FiberMeasurement>
            <DiameterAverage>4.913823420430068E-07</DiameterAverage>
            <DiameterSD>2.7251063441189981E-07</DiameterSD>
            <Orientation>0.37685947023138033</Orientation>
         </FiberMeasurement>
      </Measurement>
      <Measurement>
         <ID>19</ID>
         <Type>F</Type>
         <ImageName>Image0004</ImageName>
         <FiberMeasurement>
            <DiameterAverage>2.1317639750698056E-06</DiameterAverage>
            <DiameterSD>7.8487876432734728E-08</DiameterSD>
            <Orientation>0.16581089916821054</Orientation>
         </FiberMeasurement>
      </Measurement>
      <Measurement>
         <ID>20</ID>
         <Type>F</Type>
         <ImageName>Image0004</ImageName>
         <FiberMeasurement>
            <DiameterAverage>1.3508003930199069E-06</DiameterAverage>
            <DiameterSD>2.8559512463330217E-08</DiameterSD>
            <Orientation>0.092546882413650083</Orientation>
         </FiberMeasurement>
      </Measurement>
      <Measurement>
         <ID>21</ID>
         <Type>F</Type>
         <ImageName>Image0004</ImageName>
         <FiberMeasurement>
            <DiameterAverage>2.110940871241936E-06</DiameterAverage>
            <DiameterSD>2.896296136224525E-08</DiameterSD>
            <Orientation>0.33113673166085761</Orientation>
         </FiberMeasurement>
      </Measurement>
      <Measurement>
         <ID>22</ID>
         <Type>F</Type>
         <ImageName>Image0004</ImageName>
         <FiberMeasurement>
            <DiameterAverage>2.2515885001518035E-06</DiameterAverage>
            <DiameterSD>1.7775770241955604E-07</DiameterSD>
            <Orientation>0.50485509469288814</Orientation>
         </FiberMeasurement>
      </Measurement>
      <Measurement>
         <ID>23</ID>
         <Type>F</Type>
         <ImageName>Image0004</ImageName>
         <FiberMeasurement>
            <DiameterAverage>1.8399568676983044E-06</DiameterAverage>
            <DiameterSD>2.6507922315136745E-08</DiameterSD>
            <Orientation>2.7813216461393759</Orientation>
         </FiberMeasurement>
      </Measurement>
      <Measurement>
         <ID>24</ID>
         <Type>F</Type>
         <ImageName>Image0004</ImageName>
         <FiberMeasurement>
            <DiameterAverage>1.4497231163128229E-06</DiameterAverage>
            <DiameterSD>4.9968422822666255E-08</DiameterSD>
            <Orientation>0.61518085403456713</Orientation>
         </FiberMeasurement>
      </Measurement>
      <Measurement>
         <ID>25</ID>
         <Type>F</Type>
         <ImageName>Image0004</ImageName>
         <FiberMeasurement>
            <DiameterAverage>1.0204555851019579E-06</DiameterAverage>
            <DiameterSD>3.7092018338299639E-07</DiameterSD>
            <Orientation>3.0310319708855005</Orientation>
         </FiberMeasurement>
      </Measurement>
      <Measurement>
         <ID>26</ID>
         <Type>F</Type>
         <ImageName>Image0004</ImageName>
         <FiberMeasurement>
            <DiameterAverage>9.67425393404225E-07</DiameterAverage>
            <DiameterSD>3.33801330021244E-07</DiameterSD>
            <Orientation>0.63083149929463322</Orientation>
         </FiberMeasurement>
      </Measurement>
      <Measurement>
         <ID>27</ID>
         <Type>F</Type>
         <ImageName>Image0004</ImageName>
         <FiberMeasurement>
            <DiameterAverage>2.3927660814258677E-06</DiameterAverage>
            <DiameterSD>5.3269534686052327E-08</DiameterSD>
            <Orientation>0.074063810508130656</Orientation>
         </FiberMeasurement>
      </Measurement>
      <Measurement>
         <ID>28</ID>
         <Type>F</Type>
         <ImageName>Image0004</ImageName>
         <FiberMeasurement>
            <DiameterAverage>1.5147887262219047E-06</DiameterAverage>
            <DiameterSD>2.5775297754698564E-08</DiameterSD>
            <Orientation>2.2494883203634122</Orientation>
         </FiberMeasurement>
      </Measurement>
      <Measurement>
         <ID>29</ID>
         <Type>F</Type>
         <ImageName>Image0004</ImageName>
         <FiberMeasurement>
            <DiameterAverage>2.1621988241113207E-06</DiameterAverage>
            <DiameterSD>2.8039122885178183E-07</DiameterSD>
            <Orientation>1.7643588121334122</Orientation>
         </FiberMeasurement>
      </Measurement>
      <Measurement>
         <ID>30</ID>
         <Type>F</Type>
         <ImageName>Image0004</ImageName>
         <FiberMeasurement>
            <DiameterAverage>1.2953449140744641E-06</DiameterAverage>
            <DiameterSD>3.0074099770701676E-07</DiameterSD>
            <Orientation>0.63372972101987068</Orientation>
         </FiberMeasurement>
      </Measurement>
      <Measurement>
         <ID>31</ID>
         <Type>F</Type>
         <ImageName>Image0004</ImageName>
         <FiberMeasurement>
            <DiameterAverage>1.261766898702903E-06</DiameterAverage>
            <DiameterSD>7.9423767435947952E-08</DiameterSD>
            <Orientation>0.10473470869426915</Orientation>
         </FiberMeasurement>
      </Measurement>
      <Measurement>
         <ID>32</ID>
         <Type>F</Type>
         <ImageName>Image0004</ImageName>
         <FiberMeasurement>
            <DiameterAverage>1.8651552742913221E-06</DiameterAverage>
            <DiameterSD>3.1175213181671949E-08</DiameterSD>
            <Orientation>2.7834757631991272</Orientation>
         </FiberMeasurement>
      </Measurement>
      <Measurement>
         <ID>33</ID>
         <Type>F</Type>
         <ImageName>Image0004</ImageName>
         <FiberMeasurement>
            <DiameterAverage>1.3440915598583239E-06</DiameterAverage>
            <DiameterSD>5.3566994045846867E-08</DiameterSD>
            <Orientation>2.2392321005299594</Orientation>
         </FiberMeasurement>
      </Measurement>
      <Measurement>
         <ID>34</ID>
         <Type>F</Type>
         <ImageName>Image0004</ImageName>
         <FiberMeasurement>
            <DiameterAverage>1.1545777026686435E-06</DiameterAverage>
            <DiameterSD>2.23191581125425E-07</DiameterSD>
            <Orientation>2.1070256068584037</Orientation>
         </FiberMeasurement>
      </Measurement>
      <Measurement>
         <ID>35</ID>
         <Type>F</Type>
         <ImageName>Image0004</ImageName>
         <FiberMeasurement>
            <DiameterAverage>1.4372123494007942E-06</DiameterAverage>
            <DiameterSD>1.2883528724042827E-08</DiameterSD>
            <Orientation>1.5908824474302616</Orientation>
         </FiberMeasurement>
      </Measurement>
      <Measurement>
         <ID>36</ID>
         <Type>F</Type>
         <ImageName>Image0004</ImageName>
         <FiberMeasurement>
            <DiameterAverage>1.8195079477439101E-06</DiameterAverage>
            <DiameterSD>1.6353890109846123E-07</DiameterSD>
            <Orientation>1.0583814140787775</Orientation>
         </FiberMeasurement>
      </Measurement>
      <Measurement>
         <ID>37</ID>
         <Type>F</Type>
         <ImageName>Image0004</ImageName>
         <FiberMeasurement>
            <DiameterAverage>2.1961274438880181E-06</DiameterAverage>
            <DiameterSD>3.1298931180075739E-08</DiameterSD>
            <Orientation>2.5766725070067795</Orientation>
         </FiberMeasurement>
      </Measurement>
      <Measurement>
         <ID>38</ID>
         <Type>F</Type>
         <ImageName>Image0004</ImageName>
         <FiberMeasurement>
            <DiameterAverage>2.0296152217536087E-06</DiameterAverage>
            <DiameterSD>7.3941307053134577E-08</DiameterSD>
            <Orientation>0.72732845649515987</Orientation>
         </FiberMeasurement>
      </Measurement>
      <Measurement>
         <ID>39</ID>
         <Type>F</Type>
         <ImageName>Image0004</ImageName>
         <FiberMeasurement>
            <DiameterAverage>1.9333132932468928E-06</DiameterAverage>
            <DiameterSD>5.125549724074444E-08</DiameterSD>
            <Orientation>0.751921455437039</Orientation>
         </FiberMeasurement>
      </Measurement>
      <Measurement>
         <ID>40</ID>
         <Type>F</Type>
         <ImageName>Image0004</ImageName>
         <FiberMeasurement>
            <DiameterAverage>5.4456896319232276E-07</DiameterAverage>
            <DiameterSD>1.4840087088386891E-07</DiameterSD>
            <Orientation>0.0042747628488585959</Orientation>
         </FiberMeasurement>
      </Measurement>
      <Measurement>
         <ID>41</ID>
         <Type>F</Type>
         <ImageName>Image0004</ImageName>
         <FiberMeasurement>
            <DiameterAverage>1.2321233287431593E-06</DiameterAverage>
            <DiameterSD>7.4847112262652031E-08</DiameterSD>
            <Orientation>2.7884884183197109</Orientation>
         </FiberMeasurement>
      </Measurement>
      <Measurement>
         <ID>42</ID>
         <Type>F</Type>
         <ImageName>Image0004</ImageName>
         <FiberMeasurement>
            <DiameterAverage>1.5027202728290173E-06</DiameterAverage>
            <DiameterSD>2.0997038402712116E-07</DiameterSD>
            <Orientation>1.7902630397150656</Orientation>
         </FiberMeasurement>
      </Measurement>
      <Measurement>
         <ID>43</ID>
         <Type>F</Type>
         <ImageName>Image0004</ImageName>
         <FiberMeasurement>
            <DiameterAverage>1.5739426875114307E-06</DiameterAverage>
            <DiameterSD>9.573874110540901E-08</DiameterSD>
            <Orientation>2.3295488870427281</Orientation>
         </FiberMeasurement>
      </Measurement>
      <Measurement>
         <ID>44</ID>
         <Type>F</Type>
         <ImageName>Image0004</ImageName>
         <FiberMeasurement>
            <DiameterAverage>1.3527449138052949E-06</DiameterAverage>
            <DiameterSD>6.95500142888688E-08</DiameterSD>
            <Orientation>2.8773473114481702</Orientation>
         </FiberMeasurement>
      </Measurement>
      <Measurement>
         <ID>45</ID>
         <Type>F</Type>
         <ImageName>Image0004</ImageName>
         <FiberMeasurement>
            <DiameterAverage>1.2286139501234419E-06</DiameterAverage>
            <DiameterSD>4.4050809676622105E-08</DiameterSD>
            <Orientation>2.9525070325124174</Orientation>
         </FiberMeasurement>
      </Measurement>
      <Measurement>
         <ID>46</ID>
         <Type>F</Type>
         <ImageName>Image0004</ImageName>
         <FiberMeasurement>
            <DiameterAverage>1.0806528334546392E-06</DiameterAverage>
            <DiameterSD>4.3061193021839781E-08</DiameterSD>
            <Orientation>2.3153055807282827</Orientation>
         </FiberMeasurement>
      </Measurement>
      <Measurement>
         <ID>47</ID>
         <Type>F</Type>
         <ImageName>Image0004</ImageName>
         <FiberMeasurement>
            <DiameterAverage>1.3349057786047946E-06</DiameterAverage>
            <DiameterSD>3.8076362202685352E-07</DiameterSD>
            <Orientation>0.47394059772581509</Orientation>
         </FiberMeasurement>
      </Measurement>
      <Measurement>
         <ID>48</ID>
         <Type>F</Type>
         <ImageName>Image0004</ImageName>
         <FiberMeasurement>
            <DiameterAverage>1.8762704634884098E-06</DiameterAverage>
            <DiameterSD>1.7350871015521527E-07</DiameterSD>
            <Orientation>0.82743541014951516</Orientation>
         </FiberMeasurement>
      </Measurement>
      <Measurement>
         <ID>49</ID>
         <Type>F</Type>
         <ImageName>Image0004</ImageName>
         <FiberMeasurement>
            <DiameterAverage>1.3661507720202918E-06</DiameterAverage>
            <DiameterSD>3.8621924031681344E-08</DiameterSD>
            <Orientation>1.5096270309738535</Orientation>
         </FiberMeasurement>
      </Measurement>
      <Measurement>
         <ID>50</ID>
         <Type>F</Type>
         <ImageName>Image0004</ImageName>
         <FiberMeasurement>
            <DiameterAverage>1.5369622472989914E-06</DiameterAverage>
            <DiameterSD>4.7181441989457122E-07</DiameterSD>
            <Orientation>2.4910768887200203</Orientation>
         </FiberMeasurement>
      </Measurement>
      <Measurement>
         <ID>51</ID>
         <Type>F</Type>
         <ImageName>Image0004</ImageName>
         <FiberMeasurement>
            <DiameterAverage>1.7324519905761309E-06</DiameterAverage>
            <DiameterSD>6.937948101387927E-08</DiameterSD>
            <Orientation>2.8559244450974943</Orientation>
         </FiberMeasurement>
      </Measurement>
      <Measurement>
         <ID>52</ID>
         <Type>F</Type>
         <ImageName>Image0004</ImageName>
         <FiberMeasurement>
            <DiameterAverage>7.54307114195417E-07</DiameterAverage>
            <DiameterSD>2.0091817282643526E-08</DiameterSD>
            <Orientation>3.034540824387514</Orientation>
         </FiberMeasurement>
      </Measurement>
      <Measurement>
         <ID>53</ID>
         <Type>F</Type>
         <ImageName>Image0004</ImageName>
         <FiberMeasurement>
            <DiameterAverage>1.3797262216641624E-06</DiameterAverage>
            <DiameterSD>1.4599104890163885E-07</DiameterSD>
            <Orientation>1.2971348386745443</Orientation>
         </FiberMeasurement>
      </Measurement>
      <Measurement>
         <ID>54</ID>
         <Type>F</Type>
         <ImageName>Image0004</ImageName>
         <FiberMeasurement>
            <DiameterAverage>2.2018834361218839E-06</DiameterAverage>
            <DiameterSD>6.1541352655076264E-08</DiameterSD>
            <Orientation>1.9938573680010381</Orientation>
         </FiberMeasurement>
      </Measurement>
      <Measurement>
         <ID>55</ID>
         <Type>F</Type>
         <ImageName>Image0004</ImageName>
         <FiberMeasurement>
            <DiameterAverage>6.3229583465607116E-07</DiameterAverage>
            <DiameterSD>4.20880620561743E-08</DiameterSD>
            <Orientation>1.887195326210886</Orientation>
         </FiberMeasurement>
      </Measurement>
      <Measurement>
         <ID>56</ID>
         <Type>F</Type>
         <ImageName>Image0004</ImageName>
         <FiberMeasurement>
            <DiameterAverage>1.2173323267238654E-06</DiameterAverage>
            <DiameterSD>2.3568107867559186E-07</DiameterSD>
            <Orientation>0.60868225891426708</Orientation>
         </FiberMeasurement>
      </Measurement>
      <Measurement>
         <ID>57</ID>
         <Type>F</Type>
         <ImageName>Image0004</ImageName>
         <FiberMeasurement>
            <DiameterAverage>1.0100466522847637E-06</DiameterAverage>
            <DiameterSD>2.0579204157036667E-07</DiameterSD>
            <Orientation>2.9957125371420386</Orientation>
         </FiberMeasurement>
      </Measurement>
      <Measurement>
         <ID>58</ID>
         <Type>F</Type>
         <ImageName>Image0004</ImageName>
         <FiberMeasurement>
            <DiameterAverage>1.2152331202039593E-06</DiameterAverage>
            <DiameterSD>1.1996483209041773E-07</DiameterSD>
            <Orientation>0.2441492608669511</Orientation>
         </FiberMeasurement>
      </Measurement>
      <Measurement>
         <ID>59</ID>
         <Type>F</Type>
         <ImageName>Image0004</ImageName>
         <FiberMeasurement>
            <DiameterAverage>2.0250206880683371E-06</DiameterAverage>
            <DiameterSD>3.0687572496071621E-07</DiameterSD>
            <Orientation>0.77318054483394283</Orientation>
         </FiberMeasurement>
      </Measurement>
      <Measurement>
         <ID>60</ID>
         <Type>F</Type>
         <ImageName>Image0004</ImageName>
         <FiberMeasurement>
            <DiameterAverage>8.6145276732100855E-07</DiameterAverage>
            <DiameterSD>3.2101772374973909E-07</DiameterSD>
            <Orientation>0.22664298800226612</Orientation>
         </FiberMeasurement>
      </Measurement>
      <Measurement>
         <ID>61</ID>
         <Type>F</Type>
         <ImageName>Image0004</ImageName>
         <FiberMeasurement>
            <DiameterAverage>2.1879272020634259E-06</DiameterAverage>
            <DiameterSD>1.0743320175055065E-07</DiameterSD>
            <Orientation>0.034501664862144135</Orientation>
         </FiberMeasurement>
      </Measurement>
      <Measurement>
         <ID>62</ID>
         <Type>F</Type>
         <ImageName>Image0004</ImageName>
         <FiberMeasurement>
            <DiameterAverage>1.2010031037325064E-06</DiameterAverage>
            <DiameterSD>2.7711317362186591E-07</DiameterSD>
            <Orientation>0.1309363897823691</Orientation>
         </FiberMeasurement>
      </Measurement>
      <Measurement>
         <ID>63</ID>
         <Type>F</Type>
         <ImageName>Image0004</ImageName>
         <FiberMeasurement>
            <DiameterAverage>1.5347244133660678E-06</DiameterAverage>
            <DiameterSD>2.1154379159711391E-08</DiameterSD>
            <Orientation>2.8363382586321677</Orientation>
         </FiberMeasurement>
      </Measurement>
      <Measurement>
         <ID>64</ID>
         <Type>F</Type>
         <ImageName>Image0004</ImageName>
         <FiberMeasurement>
            <DiameterAverage>1.1354566716977752E-06</DiameterAverage>
            <DiameterSD>4.1275479653375296E-07</DiameterSD>
            <Orientation>2.3351447004549408</Orientation>
         </FiberMeasurement>
      </Measurement>
      <Measurement>
         <ID>65</ID>
         <Type>F</Type>
         <ImageName>Image0004</ImageName>
         <FiberMeasurement>
            <DiameterAverage>1.92408049024871E-06</DiameterAverage>
            <DiameterSD>5.85558853377616E-07</DiameterSD>
            <Orientation>2.08297367085192</Orientation>
         </FiberMeasurement>
      </Measurement>
      <Measurement>
         <ID>66</ID>
         <Type>F</Type>
         <ImageName>Image0004</ImageName>
         <FiberMeasurement>
            <DiameterAverage>1.2870793896694017E-06</DiameterAverage>
            <DiameterSD>2.7412476739838718E-08</DiameterSD>
            <Orientation>2.8371945241841292</Orientation>
         </FiberMeasurement>
      </Measurement>
      <Measurement>
         <ID>67</ID>
         <Type>F</Type>
         <ImageName>Image0004</ImageName>
         <FiberMeasurement>
            <DiameterAverage>1.0323704814617905E-06</DiameterAverage>
            <DiameterSD>1.02841260185493E-07</DiameterSD>
            <Orientation>0.10227520322610068</Orientation>
         </FiberMeasurement>
      </Measurement>
      <Measurement>
         <ID>68</ID>
         <Type>F</Type>
         <ImageName>Image0004</ImageName>
         <FiberMeasurement>
            <DiameterAverage>1.1984607651231672E-06</DiameterAverage>
            <DiameterSD>1.7320496448848064E-07</DiameterSD>
            <Orientation>1.0598233334007372</Orientation>
         </FiberMeasurement>
      </Measurement>
      <Measurement>
         <ID>69</ID>
         <Type>F</Type>
         <ImageName>Image0004</ImageName>
         <FiberMeasurement>
            <DiameterAverage>1.9566264339468419E-06</DiameterAverage>
            <DiameterSD>7.3717283862234653E-08</DiameterSD>
            <Orientation>0.32663395528562944</Orientation>
         </FiberMeasurement>
      </Measurement>
      <Measurement>
         <ID>70</ID>
         <Type>F</Type>
         <ImageName>Image0004</ImageName>
         <FiberMeasurement>
            <DiameterAverage>2.712895727673756E-06</DiameterAverage>
            <DiameterSD>6.7077088093361507E-08</DiameterSD>
            <Orientation>0.85139617547217417</Orientation>
         </FiberMeasurement>
      </Measurement>
      <Measurement>
         <ID>71</ID>
         <Type>F</Type>
         <ImageName>Image0004</ImageName>
         <FiberMeasurement>
            <DiameterAverage>2.5889668438070248E-06</DiameterAverage>
            <DiameterSD>7.99194873999053E-08</DiameterSD>
            <Orientation>1.3817911172715438</Orientation>
         </FiberMeasurement>
      </Measurement>
      <Measurement>
         <ID>72</ID>
         <Type>F</Type>
         <ImageName>Image0004</ImageName>
         <FiberMeasurement>
            <DiameterAverage>8.8726858198237919E-07</DiameterAverage>
            <DiameterSD>1.773660777927242E-07</DiameterSD>
            <Orientation>0.32118849128171567</Orientation>
         </FiberMeasurement>
      </Measurement>
      <Measurement>
         <ID>73</ID>
         <Type>F</Type>
         <ImageName>Image0004</ImageName>
         <FiberMeasurement>
            <DiameterAverage>1.459412771461399E-06</DiameterAverage>
            <DiameterSD>5.0652347231344766E-08</DiameterSD>
            <Orientation>2.6982515480715179</Orientation>
         </FiberMeasurement>
      </Measurement>
      <Measurement>
         <ID>74</ID>
         <Type>F</Type>
         <ImageName>Image0004</ImageName>
         <FiberMeasurement>
            <DiameterAverage>7.1907361574017278E-07</DiameterAverage>
            <DiameterSD>1.2662892791636362E-08</DiameterSD>
            <Orientation>2.3739033571994463</Orientation>
         </FiberMeasurement>
      </Measurement>
      <Measurement>
         <ID>75</ID>
         <Type>F</Type>
         <ImageName>Image0004</ImageName>
         <FiberMeasurement>
            <DiameterAverage>5.56358318246186E-07</DiameterAverage>
            <DiameterSD>8.563511070513464E-08</DiameterSD>
            <Orientation>1.7580701757357773</Orientation>
         </FiberMeasurement>
      </Measurement>
      <Measurement>
         <ID>76</ID>
         <Type>F</Type>
         <ImageName>Image0004</ImageName>
         <FiberMeasurement>
            <DiameterAverage>2.2684991605622303E-06</DiameterAverage>
            <DiameterSD>6.8259552071291157E-08</DiameterSD>
            <Orientation>0.783887157555203</Orientation>
         </FiberMeasurement>
      </Measurement>
      <Measurement>
         <ID>77</ID>
         <Type>F</Type>
         <ImageName>Image0004</ImageName>
         <FiberMeasurement>
            <DiameterAverage>1.3305379996984982E-06</DiameterAverage>
            <DiameterSD>1.8025536148492949E-07</DiameterSD>
            <Orientation>2.5867179675248626</Orientation>
         </FiberMeasurement>
      </Measurement>
      <Measurement>
         <ID>78</ID>
         <Type>F</Type>
         <ImageName>Image0004</ImageName>
         <FiberMeasurement>
            <DiameterAverage>2.2210027981327421E-06</DiameterAverage>
            <DiameterSD>8.330068456470696E-07</DiameterSD>
            <Orientation>0.28022817476880374</Orientation>
         </FiberMeasurement>
      </Measurement>
      <Measurement>
         <ID>79</ID>
         <Type>F</Type>
         <ImageName>Image0004</ImageName>
         <FiberMeasurement>
            <DiameterAverage>1.5532719085950491E-06</DiameterAverage>
            <DiameterSD>1.1743712276999383E-07</DiameterSD>
            <Orientation>0.10367261354733458</Orientation>
         </FiberMeasurement>
      </Measurement>
      <Measurement>
         <ID>80</ID>
         <Type>F</Type>
         <ImageName>Image0004</ImageName>
         <FiberMeasurement>
            <DiameterAverage>1.0969266044010728E-06</DiameterAverage>
            <DiameterSD>1.1906776731610433E-08</DiameterSD>
            <Orientation>2.9296524836341753</Orientation>
         </FiberMeasurement>
      </Measurement>
      <Measurement>
         <ID>81</ID>
         <Type>F</Type>
         <ImageName>Image0004</ImageName>
         <FiberMeasurement>
            <DiameterAverage>1.3234190572119959E-06</DiameterAverage>
            <DiameterSD>7.2066527212078929E-08</DiameterSD>
            <Orientation>2.3143489474267804</Orientation>
         </FiberMeasurement>
      </Measurement>
      <Measurement>
         <ID>82</ID>
         <Type>F</Type>
         <ImageName>Image0004</ImageName>
         <FiberMeasurement>
            <DiameterAverage>2.7132871919106296E-06</DiameterAverage>
            <DiameterSD>3.08439176795596E-08</DiameterSD>
            <Orientation>1.6960226427912046</Orientation>
         </FiberMeasurement>
      </Measurement>
      <Measurement>
         <ID>83</ID>
         <Type>F</Type>
         <ImageName>Image0004</ImageName>
         <FiberMeasurement>
            <DiameterAverage>1.5445238520322632E-06</DiameterAverage>
            <DiameterSD>1.0426716985586398E-07</DiameterSD>
            <Orientation>1.8916063068259048</Orientation>
         </FiberMeasurement>
      </Measurement>
      <Measurement>
         <ID>84</ID>
         <Type>F</Type>
         <ImageName>Image0004</ImageName>
         <FiberMeasurement>
            <DiameterAverage>2.2736563416247739E-06</DiameterAverage>
            <DiameterSD>1.1148299943067082E-07</DiameterSD>
            <Orientation>0.26245933036580915</Orientation>
         </FiberMeasurement>
      </Measurement>
      <Measurement>
         <ID>85</ID>
         <Type>F</Type>
         <ImageName>Image0004</ImageName>
         <FiberMeasurement>
            <DiameterAverage>1.4385120700985593E-06</DiameterAverage>
            <DiameterSD>4.9491912781524884E-08</DiameterSD>
            <Orientation>0.82334073171223143</Orientation>
         </FiberMeasurement>
      </Measurement>
      <Measurement>
         <ID>86</ID>
         <Type>F</Type>
         <ImageName>Image0004</ImageName>
         <FiberMeasurement>
            <DiameterAverage>1.844725024033147E-06</DiameterAverage>
            <DiameterSD>1.7865549339500521E-07</DiameterSD>
            <Orientation>2.7641086763136631</Orientation>
         </FiberMeasurement>
      </Measurement>
      <Measurement>
         <ID>87</ID>
         <Type>F</Type>
         <ImageName>Image0004</ImageName>
         <FiberMeasurement>
            <DiameterAverage>2.3435492877550603E-06</DiameterAverage>
            <DiameterSD>1.52633463561884E-07</DiameterSD>
            <Orientation>2.4753089970148454</Orientation>
         </FiberMeasurement>
      </Measurement>
      <Measurement>
         <ID>88</ID>
         <Type>F</Type>
         <ImageName>Image0004</ImageName>
         <FiberMeasurement>
            <DiameterAverage>1.3198751727379698E-06</DiameterAverage>
            <DiameterSD>3.3064629489982858E-07</DiameterSD>
            <Orientation>0.09475195528896832</Orientation>
         </FiberMeasurement>
      </Measurement>
      <Measurement>
         <ID>89</ID>
         <Type>F</Type>
         <ImageName>Image0004</ImageName>
         <FiberMeasurement>
            <DiameterAverage>1.3744679107488519E-06</DiameterAverage>
            <DiameterSD>4.8881268406796578E-08</DiameterSD>
            <Orientation>2.8117171715967517</Orientation>
         </FiberMeasurement>
      </Measurement>
      <Measurement>
         <ID>90</ID>
         <Type>F</Type>
         <ImageName>Image0004</ImageName>
         <FiberMeasurement>
            <DiameterAverage>1.653297056800404E-06</DiameterAverage>
            <DiameterSD>1.5850887304750078E-07</DiameterSD>
            <Orientation>2.7368381911299817</Orientation>
         </FiberMeasurement>
      </Measurement>
      <Measurement>
         <ID>91</ID>
         <Type>F</Type>
         <ImageName>Image0004</ImageName>
         <FiberMeasurement>
            <DiameterAverage>6.4981442292685809E-07</DiameterAverage>
            <DiameterSD>3.0564264982121089E-07</DiameterSD>
            <Orientation>0.79924876007661938</Orientation>
         </FiberMeasurement>
      </Measurement>
      <Measurement>
         <ID>92</ID>
         <Type>F</Type>
         <ImageName>Image0004</ImageName>
         <FiberMeasurement>
            <DiameterAverage>2.1227632108154492E-06</DiameterAverage>
            <DiameterSD>5.2476302689234663E-08</DiameterSD>
            <Orientation>2.3045839447109375</Orientation>
         </FiberMeasurement>
      </Measurement>
      <Measurement>
         <ID>94</ID>
         <Type>F</Type>
         <ImageName>Image0004</ImageName>
         <FiberMeasurement>
            <DiameterAverage>1.4840718108058561E-06</DiameterAverage>
            <DiameterSD>4.2892207332755094E-08</DiameterSD>
            <Orientation>2.5355729512726883</Orientation>
         </FiberMeasurement>
      </Measurement>
      <Measurement>
         <ID>95</ID>
         <Type>F</Type>
         <ImageName>Image0004</ImageName>
         <FiberMeasurement>
            <DiameterAverage>1.509162822947218E-06</DiameterAverage>
            <DiameterSD>4.1625681907133091E-08</DiameterSD>
            <Orientation>2.3332249614643708</Orientation>
         </FiberMeasurement>
      </Measurement>
      <Measurement>
         <ID>96</ID>
         <Type>F</Type>
         <ImageName>Image0004</ImageName>
         <FiberMeasurement>
            <DiameterAverage>1.4530050596147191E-06</DiameterAverage>
            <DiameterSD>1.7618669685535512E-07</DiameterSD>
            <Orientation>2.8789681546168753</Orientation>
         </FiberMeasurement>
      </Measurement>
      <Measurement>
         <ID>97</ID>
         <Type>F</Type>
         <ImageName>Image0004</ImageName>
         <FiberMeasurement>
            <DiameterAverage>1.4583633066465785E-06</DiameterAverage>
            <DiameterSD>1.7383252277655918E-07</DiameterSD>
            <Orientation>0.092768165543070907</Orientation>
         </FiberMeasurement>
      </Measurement>
      <Measurement>
         <ID>98</ID>
         <Type>F</Type>
         <ImageName>Image0004</ImageName>
         <FiberMeasurement>
            <DiameterAverage>1.841873607823875E-06</DiameterAverage>
            <DiameterSD>4.4361046311608338E-08</DiameterSD>
            <Orientation>1.8954965962662562</Orientation>
         </FiberMeasurement>
      </Measurement>
      <Measurement>
         <ID>99</ID>
         <Type>F</Type>
         <ImageName>Image0004</ImageName>
         <FiberMeasurement>
            <DiameterAverage>1.0870306162559293E-06</DiameterAverage>
            <DiameterSD>1.6386835703006045E-07</DiameterSD>
            <Orientation>0.18885791438703248</Orientation>
         </FiberMeasurement>
      </Measurement>
      <Measurement>
         <ID>100</ID>
         <Type>F</Type>
         <ImageName>Image0004</ImageName>
         <FiberMeasurement>
            <DiameterAverage>1.5649744730539523E-06</DiameterAverage>
            <DiameterSD>2.1965778755467298E-08</DiameterSD>
            <Orientation>1.7224646529220997</Orientation>
         </FiberMeasurement>
      </Measurement>
      <Measurement>
         <ID>101</ID>
         <Type>F</Type>
         <ImageName>Image0004</ImageName>
         <FiberMeasurement>
            <DiameterAverage>1.498574986308705E-06</DiameterAverage>
            <DiameterSD>1.9341104658641999E-07</DiameterSD>
            <Orientation>0.43480261389186148</Orientation>
         </FiberMeasurement>
      </Measurement>
      <Measurement>
         <ID>102</ID>
         <Type>F</Type>
         <ImageName>Image0004</ImageName>
         <FiberMeasurement>
            <DiameterAverage>1.5054005510545244E-06</DiameterAverage>
            <DiameterSD>7.3938892140208427E-08</DiameterSD>
            <Orientation>0.65830173546807857</Orientation>
         </FiberMeasurement>
      </Measurement>
      <Measurement>
         <ID>103</ID>
         <Type>F</Type>
         <ImageName>Image0004</ImageName>
         <FiberMeasurement>
            <DiameterAverage>1.602840076177338E-06</DiameterAverage>
            <DiameterSD>5.0443225362455258E-08</DiameterSD>
            <Orientation>2.2222056041359033</Orientation>
         </FiberMeasurement>
      </Measurement>
      <Measurement>
         <ID>104</ID>
         <Type>F</Type>
         <ImageName>Image0004</ImageName>
         <FiberMeasurement>
            <DiameterAverage>1.5624808582421736E-06</DiameterAverage>
            <DiameterSD>2.501174319448325E-07</DiameterSD>
            <Orientation>1.8910293027369274</Orientation>
         </FiberMeasurement>
      </Measurement>
      <Measurement>
         <ID>105</ID>
         <Type>F</Type>
         <ImageName>Image0004</ImageName>
         <FiberMeasurement>
            <DiameterAverage>1.6391182091761058E-06</DiameterAverage>
            <DiameterSD>1.0886041663264315E-07</DiameterSD>
            <Orientation>1.3857362804615543</Orientation>
         </FiberMeasurement>
      </Measurement>
      <Measurement>
         <ID>106</ID>
         <Type>F</Type>
         <ImageName>Image0004</ImageName>
         <FiberMeasurement>
            <DiameterAverage>1.4189228857919212E-06</DiameterAverage>
            <DiameterSD>7.3961745396510084E-08</DiameterSD>
            <Orientation>2.9103340619974425</Orientation>
         </FiberMeasurement>
      </Measurement>
      <Measurement>
         <ID>107</ID>
         <Type>F</Type>
         <ImageName>Image0004</ImageName>
         <FiberMeasurement>
            <DiameterAverage>1.5263474940599852E-06</DiameterAverage>
            <DiameterSD>5.14066945547099E-07</DiameterSD>
            <Orientation>0.96863526884782758</Orientation>
         </FiberMeasurement>
      </Measurement>
      <Measurement>
         <ID>108</ID>
         <Type>F</Type>
         <ImageName>Image0004</ImageName>
         <FiberMeasurement>
            <DiameterAverage>1.287741330615171E-06</DiameterAverage>
            <DiameterSD>2.920100737180711E-07</DiameterSD>
            <Orientation>2.3772369117756216</Orientation>
         </FiberMeasurement>
      </Measurement>
      <Measurement>
         <ID>109</ID>
         <Type>F</Type>
         <ImageName>Image0004</ImageName>
         <FiberMeasurement>
            <DiameterAverage>2.3582830062933295E-06</DiameterAverage>
            <DiameterSD>7.8075937189696615E-08</DiameterSD>
            <Orientation>1.4437262559987636</Orientation>
         </FiberMeasurement>
      </Measurement>
      <Measurement>
         <ID>110</ID>
         <Type>F</Type>
         <ImageName>Image0004</ImageName>
         <FiberMeasurement>
            <DiameterAverage>1.2838723133857316E-06</DiameterAverage>
            <DiameterSD>4.74782294007047E-08</DiameterSD>
            <Orientation>0.65147492779912752</Orientation>
         </FiberMeasurement>
      </Measurement>
      <Measurement>
         <ID>111</ID>
         <Type>F</Type>
         <ImageName>Image0004</ImageName>
         <FiberMeasurement>
            <DiameterAverage>1.2735244224215622E-06</DiameterAverage>
            <DiameterSD>3.1380674730497303E-07</DiameterSD>
            <Orientation>0.69244466364059043</Orientation>
         </FiberMeasurement>
      </Measurement>
      <Measurement>
         <ID>112</ID>
         <Type>F</Type>
         <ImageName>Image0004</ImageName>
         <FiberMeasurement>
            <DiameterAverage>1.2255245396809511E-06</DiameterAverage>
            <DiameterSD>2.4134248842264892E-08</DiameterSD>
            <Orientation>1.53144731549135</Orientation>
         </FiberMeasurement>
      </Measurement>
      <Measurement>
         <ID>113</ID>
         <Type>F</Type>
         <ImageName>Image0004</ImageName>
         <FiberMeasurement>
            <DiameterAverage>1.3187203687110983E-06</DiameterAverage>
            <DiameterSD>2.7546875133299363E-07</DiameterSD>
            <Orientation>0.35062852684098755</Orientation>
         </FiberMeasurement>
      </Measurement>
      <Measurement>
         <ID>114</ID>
         <Type>F</Type>
         <ImageName>Image0004</ImageName>
         <FiberMeasurement>
            <DiameterAverage>1.6090925544509909E-06</DiameterAverage>
            <DiameterSD>3.7242474989146536E-08</DiameterSD>
            <Orientation>2.5681281354817904</Orientation>
         </FiberMeasurement>
      </Measurement>
      <Measurement>
         <ID>115</ID>
         <Type>F</Type>
         <ImageName>Image0004</ImageName>
         <FiberMeasurement>
            <DiameterAverage>1.2870793896694017E-06</DiameterAverage>
            <DiameterSD>2.7412476739838718E-08</DiameterSD>
            <Orientation>2.8371945241841292</Orientation>
         </FiberMeasurement>
      </Measurement>
      <Measurement>
         <ID>116</ID>
         <Type>F</Type>
         <ImageName>Image0004</ImageName>
         <FiberMeasurement>
            <DiameterAverage>1.3085924151527931E-06</DiameterAverage>
            <DiameterSD>3.7678444277960258E-08</DiameterSD>
            <Orientation>2.3117438189026798</Orientation>
         </FiberMeasurement>
      </Measurement>
      <Measurement>
         <ID>117</ID>
         <Type>F</Type>
         <ImageName>Image0004</ImageName>
         <FiberMeasurement>
            <DiameterAverage>1.1492166119373124E-06</DiameterAverage>
            <DiameterSD>3.7055672917779777E-07</DiameterSD>
            <Orientation>2.4132625350918291</Orientation>
         </FiberMeasurement>
      </Measurement>
      <Measurement>
         <ID>118</ID>
         <Type>F</Type>
         <ImageName>Image0004</ImageName>
         <FiberMeasurement>
            <DiameterAverage>1.5672746047862619E-06</DiameterAverage>
            <DiameterSD>3.8932887961097404E-08</DiameterSD>
            <Orientation>0.64296734768014385</Orientation>
         </FiberMeasurement>
      </Measurement>
      <Measurement>
         <ID>119</ID>
         <Type>F</Type>
         <ImageName>Image0004</ImageName>
         <FiberMeasurement>
            <DiameterAverage>1.440151193630034E-06</DiameterAverage>
            <DiameterSD>9.2722232179940459E-08</DiameterSD>
            <Orientation>0.71737568539044838</Orientation>
         </FiberMeasurement>
      </Measurement>
      <Measurement>
         <ID>120</ID>
         <Type>F</Type>
         <ImageName>Image0004</ImageName>
         <FiberMeasurement>
            <DiameterAverage>1.467075036662517E-06</DiameterAverage>
            <DiameterSD>5.1944225805190414E-08</DiameterSD>
            <Orientation>1.202822460044471</Orientation>
         </FiberMeasurement>
      </Measurement>
      <Measurement>
         <ID>121</ID>
         <Type>F</Type>
         <ImageName>Image0004</ImageName>
         <FiberMeasurement>
            <DiameterAverage>1.1023825381623965E-06</DiameterAverage>
            <DiameterSD>1.2343631183771941E-07</DiameterSD>
            <Orientation>2.6304290476922167</Orientation>
         </FiberMeasurement>
      </Measurement>
      <Measurement>
         <ID>122</ID>
         <Type>F</Type>
         <ImageName>Image0004</ImageName>
         <FiberMeasurement>
            <DiameterAverage>8.0501669186964661E-07</DiameterAverage>
            <DiameterSD>1.9962591801901871E-07</DiameterSD>
            <Orientation>2.4770048172149748</Orientation>
         </FiberMeasurement>
      </Measurement>
      <Measurement>
         <ID>123</ID>
         <Type>F</Type>
         <ImageName>Image0004</ImageName>
         <FiberMeasurement>
            <DiameterAverage>1.4339710310183525E-06</DiameterAverage>
            <DiameterSD>5.4464972478585059E-08</DiameterSD>
            <Orientation>0.28230427787356205</Orientation>
         </FiberMeasurement>
      </Measurement>
      <Measurement>
         <ID>124</ID>
         <Type>F</Type>
         <ImageName>Image0004</ImageName>
         <FiberMeasurement>
            <DiameterAverage>1.1879521878512886E-06</DiameterAverage>
            <DiameterSD>1.8265509419932193E-07</DiameterSD>
            <Orientation>0.54624549507974374</Orientation>
         </FiberMeasurement>
      </Measurement>
      <Measurement>
         <ID>125</ID>
         <Type>F</Type>
         <ImageName>Image0004</ImageName>
         <FiberMeasurement>
            <DiameterAverage>1.9559044232130684E-06</DiameterAverage>
            <DiameterSD>4.8520689192628942E-08</DiameterSD>
            <Orientation>0.70552457020890791</Orientation>
         </FiberMeasurement>
      </Measurement>
      <Measurement>
         <ID>126</ID>
         <Type>F</Type>
         <ImageName>Image0004</ImageName>
         <FiberMeasurement>
            <DiameterAverage>1.4771776984047138E-06</DiameterAverage>
            <DiameterSD>2.4099627605342633E-07</DiameterSD>
            <Orientation>0.3415856723855108</Orientation>
         </FiberMeasurement>
      </Measurement>
      <Measurement>
         <ID>127</ID>
         <Type>F</Type>
         <ImageName>Image0004</ImageName>
         <FiberMeasurement>
            <DiameterAverage>1.8106717011803573E-06</DiameterAverage>
            <DiameterSD>3.0077653766748458E-07</DiameterSD>
            <Orientation>0.31260610863720972</Orientation>
         </FiberMeasurement>
      </Measurement>
      <Measurement>
         <ID>128</ID>
         <Type>F</Type>
         <ImageName>Image0004</ImageName>
         <FiberMeasurement>
            <DiameterAverage>1.1784790106180062E-06</DiameterAverage>
            <DiameterSD>4.8522922391372743E-08</DiameterSD>
            <Orientation>0.76603350062491815</Orientation>
         </FiberMeasurement>
      </Measurement>
      <Measurement>
         <ID>129</ID>
         <Type>F</Type>
         <ImageName>Image0004</ImageName>
         <FiberMeasurement>
            <DiameterAverage>9.8551656217203416E-07</DiameterAverage>
            <DiameterSD>2.1124553032250872E-07</DiameterSD>
            <Orientation>2.5777447359444197</Orientation>
         </FiberMeasurement>
      </Measurement>
      <Measurement>
         <ID>130</ID>
         <Type>F</Type>
         <ImageName>Image0004</ImageName>
         <FiberMeasurement>
            <DiameterAverage>2.5408324599166048E-06</DiameterAverage>
            <DiameterSD>1.088053460367371E-07</DiameterSD>
            <Orientation>0.81913351557742009</Orientation>
         </FiberMeasurement>
      </Measurement>
      <Measurement>
         <ID>131</ID>
         <Type>F</Type>
         <ImageName>Image0004</ImageName>
         <FiberMeasurement>
            <DiameterAverage>4.9142576108446944E-07</DiameterAverage>
            <DiameterSD>6.43169403847954E-08</DiameterSD>
            <Orientation>2.6690959616053371</Orientation>
         </FiberMeasurement>
      </Measurement>
      <Measurement>
         <ID>132</ID>
         <Type>F</Type>
         <ImageName>Image0004</ImageName>
         <FiberMeasurement>
            <DiameterAverage>1.3393906748333192E-06</DiameterAverage>
            <DiameterSD>1.3237555927094708E-08</DiameterSD>
            <Orientation>0.32062253085386172</Orientation>
         </FiberMeasurement>
      </Measurement>
      <Measurement>
         <ID>133</ID>
         <Type>F</Type>
         <ImageName>Image0004</ImageName>
         <FiberMeasurement>
            <DiameterAverage>2.1053515246716015E-06</DiameterAverage>
            <DiameterSD>5.24263062703965E-07</DiameterSD>
            <Orientation>2.7153654841758232</Orientation>
         </FiberMeasurement>
      </Measurement>
      <Measurement>
         <ID>134</ID>
         <Type>F</Type>
         <ImageName>Image0004</ImageName>
         <FiberMeasurement>
            <DiameterAverage>5.7195850135628843E-07</DiameterAverage>
            <DiameterSD>2.1118118550841152E-08</DiameterSD>
            <Orientation>1.9244901847050024</Orientation>
         </FiberMeasurement>
      </Measurement>
      <Measurement>
         <ID>135</ID>
         <Type>F</Type>
         <ImageName>Image0004</ImageName>
         <FiberMeasurement>
            <DiameterAverage>1.3648881824601739E-06</DiameterAverage>
            <DiameterSD>3.541075384014634E-08</DiameterSD>
            <Orientation>2.759714083835497</Orientation>
         </FiberMeasurement>
      </Measurement>
      <Measurement>
         <ID>136</ID>
         <Type>F</Type>
         <ImageName>Image0004</ImageName>
         <FiberMeasurement>
            <DiameterAverage>1.55533060944734E-06</DiameterAverage>
            <DiameterSD>5.9796383531357864E-08</DiameterSD>
            <Orientation>0.59150697573152944</Orientation>
         </FiberMeasurement>
      </Measurement>
      <Measurement>
         <ID>137</ID>
         <Type>F</Type>
         <ImageName>Image0004</ImageName>
         <FiberMeasurement>
            <DiameterAverage>8.1982650090758517E-07</DiameterAverage>
            <DiameterSD>2.3533279164369908E-07</DiameterSD>
            <Orientation>0.53264149133701655</Orientation>
         </FiberMeasurement>
      </Measurement>
      <Measurement>
         <ID>138</ID>
         <Type>F</Type>
         <ImageName>Image0004</ImageName>
         <FiberMeasurement>
            <DiameterAverage>1.8670380962929004E-06</DiameterAverage>
            <DiameterSD>2.5041332347279752E-08</DiameterSD>
            <Orientation>2.8891783531646125</Orientation>
         </FiberMeasurement>
      </Measurement>
      <Measurement>
         <ID>139</ID>
         <Type>F</Type>
         <ImageName>Image0004</ImageName>
         <FiberMeasurement>
            <DiameterAverage>7.2712658323464154E-07</DiameterAverage>
            <DiameterSD>8.6887155100965714E-08</DiameterSD>
            <Orientation>0.64553250313928567</Orientation>
         </FiberMeasurement>
      </Measurement>
      <Measurement>
         <ID>140</ID>
         <Type>F</Type>
         <ImageName>Image0004</ImageName>
         <FiberMeasurement>
            <DiameterAverage>1.0672990697363603E-06</DiameterAverage>
            <DiameterSD>3.820939281113283E-07</DiameterSD>
            <Orientation>0.75226537768564694</Orientation>
         </FiberMeasurement>
      </Measurement>
      <Measurement>
         <ID>141</ID>
         <Type>F</Type>
         <ImageName>Image0004</ImageName>
         <FiberMeasurement>
            <DiameterAverage>1.3300839508647806E-06</DiameterAverage>
            <DiameterSD>3.3223897333653204E-08</DiameterSD>
            <Orientation>2.4154245479374414</Orientation>
         </FiberMeasurement>
      </Measurement>
      <Measurement>
         <ID>142</ID>
         <Type>F</Type>
         <ImageName>Image0004</ImageName>
         <FiberMeasurement>
            <DiameterAverage>2.1336862293557631E-06</DiameterAverage>
            <DiameterSD>8.5434030222945132E-08</DiameterSD>
            <Orientation>2.263089061509679</Orientation>
         </FiberMeasurement>
      </Measurement>
      <Measurement>
         <ID>143</ID>
         <Type>F</Type>
         <ImageName>Image0004</ImageName>
         <FiberMeasurement>
            <DiameterAverage>1.8787517358801249E-06</DiameterAverage>
            <DiameterSD>9.07793559875772E-08</DiameterSD>
            <Orientation>0.22185845109579402</Orientation>
         </FiberMeasurement>
      </Measurement>
      <Measurement>
         <ID>144</ID>
         <Type>F</Type>
         <ImageName>Image0004</ImageName>
         <FiberMeasurement>
            <DiameterAverage>9.1222278784951115E-07</DiameterAverage>
            <DiameterSD>5.3612443419608683E-08</DiameterSD>
            <Orientation>2.3996647102157138</Orientation>
         </FiberMeasurement>
      </Measurement>
      <Measurement>
         <ID>145</ID>
         <Type>F</Type>
         <ImageName>Image0004</ImageName>
         <FiberMeasurement>
            <DiameterAverage>1.5048189738462675E-06</DiameterAverage>
            <DiameterSD>5.2747061546376868E-08</DiameterSD>
            <Orientation>1.9046481197060339</Orientation>
         </FiberMeasurement>
      </Measurement>
      <Measurement>
         <ID>146</ID>
         <Type>F</Type>
         <ImageName>Image0004</ImageName>
         <FiberMeasurement>
            <DiameterAverage>1.3478423513900377E-06</DiameterAverage>
            <DiameterSD>8.15889546798551E-08</DiameterSD>
            <Orientation>2.2165607643338054</Orientation>
         </FiberMeasurement>
      </Measurement>
      <Measurement>
         <ID>147</ID>
         <Type>F</Type>
         <ImageName>Image0004</ImageName>
         <FiberMeasurement>
            <DiameterAverage>1.4384885696021068E-06</DiameterAverage>
            <DiameterSD>4.7244585280356412E-08</DiameterSD>
            <Orientation>2.3989548973937156</Orientation>
         </FiberMeasurement>
      </Measurement>
      <Measurement>
         <ID>148</ID>
         <Type>F</Type>
         <ImageName>Image0004</ImageName>
         <FiberMeasurement>
            <DiameterAverage>1.3535740000564246E-06</DiameterAverage>
            <DiameterSD>3.8317597193336977E-08</DiameterSD>
            <Orientation>0.68813105085624826</Orientation>
         </FiberMeasurement>
      </Measurement>
      <Measurement>
         <ID>149</ID>
         <Type>F</Type>
         <ImageName>Image0004</ImageName>
         <FiberMeasurement>
            <DiameterAverage>1.8272524969923056E-06</DiameterAverage>
            <DiameterSD>5.935256885015348E-07</DiameterSD>
            <Orientation>1.3222420498322789</Orientation>
         </FiberMeasurement>
      </Measurement>
      <Measurement>
         <ID>150</ID>
         <Type>F</Type>
         <ImageName>Image0004</ImageName>
         <FiberMeasurement>
            <DiameterAverage>1.4245317031360172E-06</DiameterAverage>
            <DiameterSD>2.1297269383154637E-08</DiameterSD>
            <Orientation>3.0121924350409426</Orientation>
         </FiberMeasurement>
      </Measurement>
      <Measurement>
         <ID>151</ID>
         <Type>F</Type>
         <ImageName>Image0004</ImageName>
         <FiberMeasurement>
            <DiameterAverage>1.4862583834368697E-06</DiameterAverage>
            <DiameterSD>7.15231600153109E-08</DiameterSD>
            <Orientation>1.9293448991048978</Orientation>
         </FiberMeasurement>
      </Measurement>
      <Measurement>
         <ID>152</ID>
         <Type>F</Type>
         <ImageName>Image0004</ImageName>
         <FiberMeasurement>
            <DiameterAverage>1.3942233586849193E-06</DiameterAverage>
            <DiameterSD>1.4109833957009428E-07</DiameterSD>
            <Orientation>2.0983124521077867</Orientation>
         </FiberMeasurement>
      </Measurement>
      <Measurement>
         <ID>153</ID>
         <Type>F</Type>
         <ImageName>Image0004</ImageName>
         <FiberMeasurement>
            <DiameterAverage>1.4856572057719974E-06</DiameterAverage>
            <DiameterSD>1.1156316849391818E-07</DiameterSD>
            <Orientation>1.511393111222713</Orientation>
         </FiberMeasurement>
      </Measurement>
      <Measurement>
         <ID>154</ID>
         <Type>F</Type>
         <ImageName>Image0004</ImageName>
         <FiberMeasurement>
            <DiameterAverage>1.1624894203718149E-06</DiameterAverage>
            <DiameterSD>2.080244115977782E-07</DiameterSD>
            <Orientation>0.21008595966982507</Orientation>
         </FiberMeasurement>
      </Measurement>
      <Measurement>
         <ID>155</ID>
         <Type>F</Type>
         <ImageName>Image0004</ImageName>
         <FiberMeasurement>
            <DiameterAverage>1.9536643383370569E-06</DiameterAverage>
            <DiameterSD>1.0397021202628575E-07</DiameterSD>
            <Orientation>2.636439286007338</Orientation>
         </FiberMeasurement>
      </Measurement>
      <Measurement>
         <ID>156</ID>
         <Type>F</Type>
         <ImageName>Image0004</ImageName>
         <FiberMeasurement>
            <DiameterAverage>1.6277434861926306E-06</DiameterAverage>
            <DiameterSD>1.0268754248886077E-07</DiameterSD>
            <Orientation>0.74634451052508488</Orientation>
         </FiberMeasurement>
      </Measurement>
      <Measurement>
         <ID>157</ID>
         <Type>F</Type>
         <ImageName>Image0004</ImageName>
         <FiberMeasurement>
            <DiameterAverage>1.681918606059282E-06</DiameterAverage>
            <DiameterSD>6.2658223976967648E-08</DiameterSD>
            <Orientation>2.7051003113639331</Orientation>
         </FiberMeasurement>
      </Measurement>
      <Measurement>
         <ID>158</ID>
         <Type>F</Type>
         <ImageName>Image0004</ImageName>
         <FiberMeasurement>
            <DiameterAverage>1.0260573677696421E-06</DiameterAverage>
            <DiameterSD>2.1837530255928317E-08</DiameterSD>
            <Orientation>0.03222791001927184</Orientation>
         </FiberMeasurement>
      </Measurement>
      <Measurement>
         <ID>159</ID>
         <Type>F</Type>
         <ImageName>Image0004</ImageName>
         <FiberMeasurement>
            <DiameterAverage>1.3895568675995584E-06</DiameterAverage>
            <DiameterSD>1.7498062233872035E-07</DiameterSD>
            <Orientation>0.13382993724375733</Orientation>
         </FiberMeasurement>
      </Measurement>
      <Measurement>
         <ID>160</ID>
         <Type>F</Type>
         <ImageName>Image0004</ImageName>
         <FiberMeasurement>
            <DiameterAverage>5.4967556818128432E-07</DiameterAverage>
            <DiameterSD>1.99702688866413E-08</DiameterSD>
            <Orientation>2.834664642536024</Orientation>
         </FiberMeasurement>
      </Measurement>
      <Measurement>
         <ID>161</ID>
         <Type>F</Type>
         <ImageName>Image0004</ImageName>
         <FiberMeasurement>
            <DiameterAverage>1.3890220291040041E-06</DiameterAverage>
            <DiameterSD>1.5029415175700274E-07</DiameterSD>
            <Orientation>1.9684245341506865</Orientation>
         </FiberMeasurement>
      </Measurement>
      <Measurement>
         <ID>162</ID>
         <Type>F</Type>
         <ImageName>Image0004</ImageName>
         <FiberMeasurement>
            <DiameterAverage>1.7628555678449645E-06</DiameterAverage>
            <DiameterSD>5.1710037218777413E-08</DiameterSD>
            <Orientation>2.0837513201563271</Orientation>
         </FiberMeasurement>
      </Measurement>
      <Measurement>
         <ID>163</ID>
         <Type>F</Type>
         <ImageName>Image0004</ImageName>
         <FiberMeasurement>
            <DiameterAverage>1.8257722150878833E-06</DiameterAverage>
            <DiameterSD>1.9422963894825719E-07</DiameterSD>
            <Orientation>0.40641218931362155</Orientation>
         </FiberMeasurement>
      </Measurement>
      <Measurement>
         <ID>164</ID>
         <Type>F</Type>
         <ImageName>Image0004</ImageName>
         <FiberMeasurement>
            <DiameterAverage>1.7002035511988976E-06</DiameterAverage>
            <DiameterSD>3.4855414762671526E-08</DiameterSD>
            <Orientation>1.2993212732080965</Orientation>
         </FiberMeasurement>
      </Measurement>
      <Measurement>
         <ID>165</ID>
         <Type>F</Type>
         <ImageName>Image0004</ImageName>
         <FiberMeasurement>
            <DiameterAverage>1.3675900062502044E-06</DiameterAverage>
            <DiameterSD>3.2686627588666475E-08</DiameterSD>
            <Orientation>2.7583294149108895</Orientation>
         </FiberMeasurement>
      </Measurement>
      <Measurement>
         <ID>166</ID>
         <Type>F</Type>
         <ImageName>Image0004</ImageName>
         <FiberMeasurement>
            <DiameterAverage>1.3169590276160752E-06</DiameterAverage>
            <DiameterSD>4.6360252034163215E-08</DiameterSD>
            <Orientation>2.84882443195579</Orientation>
         </FiberMeasurement>
      </Measurement>
      <Measurement>
         <ID>167</ID>
         <Type>F</Type>
         <ImageName>Image0004</ImageName>
         <FiberMeasurement>
            <DiameterAverage>1.8260997208516044E-06</DiameterAverage>
            <DiameterSD>3.0101586005735089E-08</DiameterSD>
            <Orientation>2.9623083611240291</Orientation>
         </FiberMeasurement>
      </Measurement>
      <Measurement>
         <ID>168</ID>
         <Type>F</Type>
         <ImageName>Image0004</ImageName>
         <FiberMeasurement>
            <DiameterAverage>2.0774420540893959E-06</DiameterAverage>
            <DiameterSD>9.93525389205278E-08</DiameterSD>
            <Orientation>2.307910126122672</Orientation>
         </FiberMeasurement>
      </Measurement>
      <Measurement>
         <ID>169</ID>
         <Type>F</Type>
         <ImageName>Image0004</ImageName>
         <FiberMeasurement>
            <DiameterAverage>1.5085757003187715E-06</DiameterAverage>
            <DiameterSD>4.0688535838358882E-08</DiameterSD>
            <Orientation>2.244219385156009</Orientation>
         </FiberMeasurement>
      </Measurement>
      <Measurement>
         <ID>170</ID>
         <Type>F</Type>
         <ImageName>Image0004</ImageName>
         <FiberMeasurement>
            <DiameterAverage>1.413876688021329E-06</DiameterAverage>
            <DiameterSD>1.6736933598585097E-07</DiameterSD>
            <Orientation>2.7020033864226018</Orientation>
         </FiberMeasurement>
      </Measurement>
      <Measurement>
         <ID>171</ID>
         <Type>F</Type>
         <ImageName>Image0004</ImageName>
         <FiberMeasurement>
            <DiameterAverage>1.2604123409379E-06</DiameterAverage>
            <DiameterSD>5.0466005020460032E-07</DiameterSD>
            <Orientation>0.673558403349112</Orientation>
         </FiberMeasurement>
      </Measurement>
      <Measurement>
         <ID>172</ID>
         <Type>F</Type>
         <ImageName>Image0004</ImageName>
         <FiberMeasurement>
            <DiameterAverage>1.0221128569701667E-06</DiameterAverage>
            <DiameterSD>3.2987643616431913E-07</DiameterSD>
            <Orientation>0.57069049471369426</Orientation>
         </FiberMeasurement>
      </Measurement>
      <Measurement>
         <ID>173</ID>
         <Type>F</Type>
         <ImageName>Image0004</ImageName>
         <FiberMeasurement>
            <DiameterAverage>4.913823420430068E-07</DiameterAverage>
            <DiameterSD>2.7251063441189981E-07</DiameterSD>
            <Orientation>0.37685947023138033</Orientation>
         </FiberMeasurement>
      </Measurement>
      <Measurement>
         <ID>174</ID>
         <Type>F</Type>
         <ImageName>Image0004</ImageName>
         <FiberMeasurement>
            <DiameterAverage>1.3977836319285359E-06</DiameterAverage>
            <DiameterSD>5.2768591976558307E-08</DiameterSD>
            <Orientation>2.2615110008154025</Orientation>
         </FiberMeasurement>
      </Measurement>
      <Measurement>
         <ID>175</ID>
         <Type>F</Type>
         <ImageName>Image0004</ImageName>
         <FiberMeasurement>
            <DiameterAverage>1.8255333022891731E-06</DiameterAverage>
            <DiameterSD>9.4888940203497367E-08</DiameterSD>
            <Orientation>2.6262224460327368</Orientation>
         </FiberMeasurement>
      </Measurement>
      <Measurement>
         <ID>176</ID>
         <Type>F</Type>
         <ImageName>Image0004</ImageName>
         <FiberMeasurement>
            <DiameterAverage>2.135407615204451E-06</DiameterAverage>
            <DiameterSD>7.3573800684943343E-08</DiameterSD>
            <Orientation>2.24603674265251</Orientation>
         </FiberMeasurement>
      </Measurement>
      <Measurement>
         <ID>177</ID>
         <Type>F</Type>
         <ImageName>Image0004</ImageName>
         <FiberMeasurement>
            <DiameterAverage>1.7059221942563104E-06</DiameterAverage>
            <DiameterSD>6.3326692638102083E-08</DiameterSD>
            <Orientation>1.9151892873282277</Orientation>
         </FiberMeasurement>
      </Measurement>
      <Measurement>
         <ID>178</ID>
         <Type>F</Type>
         <ImageName>Image0004</ImageName>
         <FiberMeasurement>
            <DiameterAverage>1.7879042684600804E-06</DiameterAverage>
            <DiameterSD>6.6743932332187366E-08</DiameterSD>
            <Orientation>0.35819313117147356</Orientation>
         </FiberMeasurement>
      </Measurement>
      <Measurement>
         <ID>179</ID>
         <Type>F</Type>
         <ImageName>Image0004</ImageName>
         <FiberMeasurement>
            <DiameterAverage>2.3455307201664795E-06</DiameterAverage>
            <DiameterSD>2.3202846238921953E-07</DiameterSD>
            <Orientation>1.8829208204326002</Orientation>
         </FiberMeasurement>
      </Measurement>
      <Measurement>
         <ID>180</ID>
         <Type>F</Type>
         <ImageName>Image0004</ImageName>
         <FiberMeasurement>
            <DiameterAverage>2.0130990862373464E-06</DiameterAverage>
            <DiameterSD>1.3248615441014647E-07</DiameterSD>
            <Orientation>2.765991899563077</Orientation>
         </FiberMeasurement>
      </Measurement>
      <Measurement>
         <ID>181</ID>
         <Type>F</Type>
         <ImageName>Image0004</ImageName>
         <FiberMeasurement>
            <DiameterAverage>1.3007061659140577E-06</DiameterAverage>
            <DiameterSD>2.793985468844281E-08</DiameterSD>
            <Orientation>1.3051417567753696</Orientation>
         </FiberMeasurement>
      </Measurement>
      <Measurement>
         <ID>182</ID>
         <Type>F</Type>
         <ImageName>Image0004</ImageName>
         <FiberMeasurement>
            <DiameterAverage>1.6690816407780719E-06</DiameterAverage>
            <DiameterSD>7.2676662348701363E-08</DiameterSD>
            <Orientation>1.1266585922147225</Orientation>
         </FiberMeasurement>
      </Measurement>
      <Measurement>
         <ID>183</ID>
         <Type>F</Type>
         <ImageName>Image0004</ImageName>
         <FiberMeasurement>
            <DiameterAverage>1.4943944715243363E-06</DiameterAverage>
            <DiameterSD>5.1469103321741024E-08</DiameterSD>
            <Orientation>1.2320006649342887</Orientation>
         </FiberMeasurement>
      </Measurement>
      <Measurement>
         <ID>184</ID>
         <Type>F</Type>
         <ImageName>Image0004</ImageName>
         <FiberMeasurement>
            <DiameterAverage>2.0046876262127783E-06</DiameterAverage>
            <DiameterSD>3.8134137172623604E-08</DiameterSD>
            <Orientation>0.025397809278788704</Orientation>
         </FiberMeasurement>
      </Measurement>
      <Measurement>
         <ID>185</ID>
         <Type>F</Type>
         <ImageName>Image0004</ImageName>
         <FiberMeasurement>
            <DiameterAverage>2.0156504303467448E-06</DiameterAverage>
            <DiameterSD>5.8670268594891073E-08</DiameterSD>
            <Orientation>0.72918052176027448</Orientation>
         </FiberMeasurement>
      </Measurement>
      <Measurement>
         <ID>186</ID>
         <Type>F</Type>
         <ImageName>Image0004</ImageName>
         <FiberMeasurement>
            <DiameterAverage>1.5072100581231624E-06</DiameterAverage>
            <DiameterSD>1.5796975065926734E-07</DiameterSD>
            <Orientation>0.71500539981316</Orientation>
         </FiberMeasurement>
      </Measurement>
      <Measurement>
         <ID>187</ID>
         <Type>F</Type>
         <ImageName>Image0004</ImageName>
         <FiberMeasurement>
            <DiameterAverage>2.0533767024431432E-06</DiameterAverage>
            <DiameterSD>5.1351501337398439E-07</DiameterSD>
            <Orientation>2.2171051185101058</Orientation>
         </FiberMeasurement>
      </Measurement>
      <Measurement>
         <ID>188</ID>
         <Type>F</Type>
         <ImageName>Image0004</ImageName>
         <FiberMeasurement>
            <DiameterAverage>7.322716021205624E-07</DiameterAverage>
            <DiameterSD>3.0146938626558147E-07</DiameterSD>
            <Orientation>0.0075460464506497179</Orientation>
         </FiberMeasurement>
      </Measurement>
      <Measurement>
         <ID>190</ID>
         <Type>F</Type>
         <ImageName>Image0004</ImageName>
         <FiberMeasurement>
            <DiameterAverage>1.9436185315483296E-06</DiameterAverage>
            <DiameterSD>7.2348905804645507E-08</DiameterSD>
            <Orientation>0.73512011233732544</Orientation>
         </FiberMeasurement>
      </Measurement>
      <Measurement>
         <ID>191</ID>
         <Type>F</Type>
         <ImageName>Image0004</ImageName>
         <FiberMeasurement>
            <DiameterAverage>1.11469946486308E-06</DiameterAverage>
            <DiameterSD>2.061478684550495E-07</DiameterSD>
            <Orientation>0.2061299114487273</Orientation>
         </FiberMeasurement>
      </Measurement>
      <Measurement>
         <ID>192</ID>
         <Type>F</Type>
         <ImageName>Image0004</ImageName>
         <FiberMeasurement>
            <DiameterAverage>1.4080916216949195E-06</DiameterAverage>
            <DiameterSD>1.3961589523747961E-08</DiameterSD>
            <Orientation>0.14844267773515218</Orientation>
         </FiberMeasurement>
      </Measurement>
      <Measurement>
         <ID>193</ID>
         <Type>F</Type>
         <ImageName>Image0004</ImageName>
         <FiberMeasurement>
            <DiameterAverage>6.3581001433216569E-07</DiameterAverage>
            <DiameterSD>2.9342819777398165E-08</DiameterSD>
            <Orientation>1.9842763316000402</Orientation>
         </FiberMeasurement>
      </Measurement>
      <Measurement>
         <ID>194</ID>
         <Type>F</Type>
         <ImageName>Image0004</ImageName>
         <FiberMeasurement>
            <DiameterAverage>6.3864639689517467E-07</DiameterAverage>
            <DiameterSD>3.0730798320164148E-08</DiameterSD>
            <Orientation>3.0298015657236563</Orientation>
         </FiberMeasurement>
      </Measurement>
      <Measurement>
         <ID>195</ID>
         <Type>F</Type>
         <ImageName>Image0004</ImageName>
         <FiberMeasurement>
            <DiameterAverage>2.3348358479078988E-06</DiameterAverage>
            <DiameterSD>1.8646068050037682E-07</DiameterSD>
            <Orientation>2.2889792633981529</Orientation>
         </FiberMeasurement>
      </Measurement>
      <Measurement>
         <ID>196</ID>
         <Type>F</Type>
         <ImageName>Image0004</ImageName>
         <FiberMeasurement>
            <DiameterAverage>1.0141509415058453E-06</DiameterAverage>
            <DiameterSD>3.0440255944217541E-07</DiameterSD>
            <Orientation>1.7927416763028694</Orientation>
         </FiberMeasurement>
      </Measurement>
      <Measurement>
         <ID>197</ID>
         <Type>F</Type>
         <ImageName>Image0004</ImageName>
         <FiberMeasurement>
            <DiameterAverage>1.7895802599481789E-06</DiameterAverage>
            <DiameterSD>3.1592306646610359E-07</DiameterSD>
            <Orientation>0.65541039370025655</Orientation>
         </FiberMeasurement>
      </Measurement>
      <Measurement>
         <ID>198</ID>
         <Type>F</Type>
         <ImageName>Image0004</ImageName>
         <FiberMeasurement>
            <DiameterAverage>1.9100928145665462E-06</DiameterAverage>
            <DiameterSD>4.0376314231171939E-08</DiameterSD>
            <Orientation>2.4813900993625126</Orientation>
         </FiberMeasurement>
      </Measurement>
      <Measurement>
         <ID>199</ID>
         <Type>F</Type>
         <ImageName>Image0004</ImageName>
         <FiberMeasurement>
            <DiameterAverage>2.0137612579874287E-06</DiameterAverage>
            <DiameterSD>8.2606723985759958E-08</DiameterSD>
            <Orientation>0.85693243496922133</Orientation>
         </FiberMeasurement>
      </Measurement>
      <Measurement>
         <ID>200</ID>
         <Type>F</Type>
         <ImageName>Image0004</ImageName>
         <FiberMeasurement>
            <DiameterAverage>1.4238863137001763E-06</DiameterAverage>
            <DiameterSD>6.1068453794885222E-08</DiameterSD>
            <Orientation>2.9960149386393473</Orientation>
         </FiberMeasurement>
      </Measurement>
      <Measurement>
         <ID>201</ID>
         <Type>F</Type>
         <ImageName>Image0004</ImageName>
         <FiberMeasurement>
            <DiameterAverage>5.0296524380842837E-07</DiameterAverage>
            <DiameterSD>4.656380090239785E-09</DiameterSD>
            <Orientation>2.4177150564912377</Orientation>
         </FiberMeasurement>
      </Measurement>
      <Measurement>
         <ID>202</ID>
         <Type>F</Type>
         <ImageName>Image0004</ImageName>
         <FiberMeasurement>
            <DiameterAverage>1.2326384189391824E-06</DiameterAverage>
            <DiameterSD>2.0835733885808882E-07</DiameterSD>
            <Orientation>0.38992747070180428</Orientation>
         </FiberMeasurement>
      </Measurement>
      <Measurement>
         <ID>203</ID>
         <Type>F</Type>
         <ImageName>Image0004</ImageName>
         <FiberMeasurement>
            <DiameterAverage>2.3023099256369979E-06</DiameterAverage>
            <DiameterSD>3.8473851397593857E-08</DiameterSD>
            <Orientation>0.99642850374662784</Orientation>
         </FiberMeasurement>
      </Measurement>
      <Measurement>
         <ID>204</ID>
         <Type>F</Type>
         <ImageName>Image0004</ImageName>
         <FiberMeasurement>
            <DiameterAverage>1.7600049344511192E-06</DiameterAverage>
            <DiameterSD>1.0191895164286053E-07</DiameterSD>
            <Orientation>0.75394245839534946</Orientation>
         </FiberMeasurement>
      </Measurement>
      <Measurement>
         <ID>205</ID>
         <Type>F</Type>
         <ImageName>Image0004</ImageName>
         <FiberMeasurement>
            <DiameterAverage>1.4543766121357422E-06</DiameterAverage>
            <DiameterSD>3.8577112933946811E-08</DiameterSD>
            <Orientation>0.8947624859756077</Orientation>
         </FiberMeasurement>
      </Measurement>
      <Measurement>
         <ID>206</ID>
         <Type>F</Type>
         <ImageName>Image0004</ImageName>
         <FiberMeasurement>
            <DiameterAverage>1.7439671306854984E-06</DiameterAverage>
            <DiameterSD>2.3698429981137281E-08</DiameterSD>
            <Orientation>2.0140229226805211</Orientation>
         </FiberMeasurement>
      </Measurement>
      <Measurement>
         <ID>207</ID>
         <Type>F</Type>
         <ImageName>Image0004</ImageName>
         <FiberMeasurement>
            <DiameterAverage>1.2215501168167786E-06</DiameterAverage>
            <DiameterSD>5.0788453676543618E-08</DiameterSD>
            <Orientation>1.8638463302853405</Orientation>
         </FiberMeasurement>
      </Measurement>
      <Measurement>
         <ID>208</ID>
         <Type>F</Type>
         <ImageName>Image0004</ImageName>
         <FiberMeasurement>
            <DiameterAverage>1.8911699904993848E-06</DiameterAverage>
            <DiameterSD>1.3908863091548996E-07</DiameterSD>
            <Orientation>2.8045916249418132</Orientation>
         </FiberMeasurement>
      </Measurement>
      <Measurement>
         <ID>209</ID>
         <Type>F</Type>
         <ImageName>Image0004</ImageName>
         <FiberMeasurement>
            <DiameterAverage>1.6114503400768467E-06</DiameterAverage>
            <DiameterSD>2.8729744728094017E-07</DiameterSD>
            <Orientation>1.18855172154356</Orientation>
         </FiberMeasurement>
      </Measurement>
      <Measurement>
         <ID>210</ID>
         <Type>F</Type>
         <ImageName>Image0004</ImageName>
         <FiberMeasurement>
            <DiameterAverage>5.518331670547073E-07</DiameterAverage>
            <DiameterSD>7.3908135097087462E-09</DiameterSD>
            <Orientation>2.3526180269010037</Orientation>
         </FiberMeasurement>
      </Measurement>
      <Measurement>
         <ID>211</ID>
         <Type>F</Type>
         <ImageName>Image0004</ImageName>
         <FiberMeasurement>
            <DiameterAverage>1.9847911468924618E-06</DiameterAverage>
            <DiameterSD>1.0992630533689066E-07</DiameterSD>
            <Orientation>2.8725345046983044</Orientation>
         </FiberMeasurement>
      </Measurement>
      <Measurement>
         <ID>212</ID>
         <Type>F</Type>
         <ImageName>Image0004</ImageName>
         <FiberMeasurement>
            <DiameterAverage>4.9321500788117283E-07</DiameterAverage>
            <DiameterSD>1.4203731849447906E-08</DiameterSD>
            <Orientation>0.38738354593726632</Orientation>
         </FiberMeasurement>
      </Measurement>
      <Measurement>
         <ID>213</ID>
         <Type>F</Type>
         <ImageName>Image0004</ImageName>
         <FiberMeasurement>
            <DiameterAverage>1.8936437231504369E-06</DiameterAverage>
            <DiameterSD>4.3243143187108038E-08</DiameterSD>
            <Orientation>2.6634265773029577</Orientation>
         </FiberMeasurement>
      </Measurement>
      <Measurement>
         <ID>214</ID>
         <Type>F</Type>
         <ImageName>Image0004</ImageName>
         <FiberMeasurement>
            <DiameterAverage>1.915113386954907E-06</DiameterAverage>
            <DiameterSD>2.7822511529000961E-08</DiameterSD>
            <Orientation>2.7766290614213558</Orientation>
         </FiberMeasurement>
      </Measurement>
      <Measurement>
         <ID>215</ID>
         <Type>F</Type>
         <ImageName>Image0004</ImageName>
         <FiberMeasurement>
            <DiameterAverage>2.0730864282202794E-06</DiameterAverage>
            <DiameterSD>2.7282644265648643E-08</DiameterSD>
            <Orientation>0.65983053461825658</Orientation>
         </FiberMeasurement>
      </Measurement>
      <Measurement>
         <ID>216</ID>
         <Type>F</Type>
         <ImageName>Image0004</ImageName>
         <FiberMeasurement>
            <DiameterAverage>1.9978144783396242E-06</DiameterAverage>
            <DiameterSD>2.2345118446020413E-07</DiameterSD>
            <Orientation>1.1745688998388406</Orientation>
         </FiberMeasurement>
      </Measurement>
      <Measurement>
         <ID>217</ID>
         <Type>F</Type>
         <ImageName>Image0004</ImageName>
         <FiberMeasurement>
            <DiameterAverage>1.2984171127130304E-06</DiameterAverage>
            <DiameterSD>5.0984336977653153E-08</DiameterSD>
            <Orientation>2.7795151520386083</Orientation>
         </FiberMeasurement>
      </Measurement>
      <Measurement>
         <ID>218</ID>
         <Type>F</Type>
         <ImageName>Image0004</ImageName>
         <FiberMeasurement>
            <DiameterAverage>2.2497837912593011E-06</DiameterAverage>
            <DiameterSD>3.0468176979570074E-08</DiameterSD>
            <Orientation>1.0508580141899719</Orientation>
         </FiberMeasurement>
      </Measurement>
      <Measurement>
         <ID>219</ID>
         <Type>F</Type>
         <ImageName>Image0004</ImageName>
         <FiberMeasurement>
            <DiameterAverage>1.4146788039593028E-06</DiameterAverage>
            <DiameterSD>3.0165043740673246E-08</DiameterSD>
            <Orientation>0.56608238992286275</Orientation>
         </FiberMeasurement>
      </Measurement>
      <Measurement>
         <ID>220</ID>
         <Type>F</Type>
         <ImageName>Image0004</ImageName>
         <FiberMeasurement>
            <DiameterAverage>2.03079292004499E-06</DiameterAverage>
            <DiameterSD>4.8243977590639258E-08</DiameterSD>
            <Orientation>0.51589837841430719</Orientation>
         </FiberMeasurement>
      </Measurement>
      <Measurement>
         <ID>221</ID>
         <Type>F</Type>
         <ImageName>Image0004</ImageName>
         <FiberMeasurement>
            <DiameterAverage>1.6035805949981999E-06</DiameterAverage>
            <DiameterSD>1.1676723769326092E-07</DiameterSD>
            <Orientation>1.8128639116899743</Orientation>
         </FiberMeasurement>
      </Measurement>
      <Measurement>
         <ID>222</ID>
         <Type>F</Type>
         <ImageName>Image0004</ImageName>
         <FiberMeasurement>
            <DiameterAverage>1.6072992016707756E-06</DiameterAverage>
            <DiameterSD>3.68605411509588E-08</DiameterSD>
            <Orientation>1.0446942700814419</Orientation>
         </FiberMeasurement>
      </Measurement>
      <Measurement>
         <ID>223</ID>
         <Type>F</Type>
         <ImageName>Image0004</ImageName>
         <FiberMeasurement>
            <DiameterAverage>9.17741336618375E-07</DiameterAverage>
            <DiameterSD>3.0892820427999748E-07</DiameterSD>
            <Orientation>0.041074378948321583</Orientation>
         </FiberMeasurement>
      </Measurement>
      <Measurement>
         <ID>224</ID>
         <Type>F</Type>
         <ImageName>Image0004</ImageName>
         <FiberMeasurement>
            <DiameterAverage>1.6774620577297305E-06</DiameterAverage>
            <DiameterSD>3.6158423415367055E-08</DiameterSD>
            <Orientation>1.064415043110498</Orientation>
         </FiberMeasurement>
      </Measurement>
      <Measurement>
         <ID>225</ID>
         <Type>F</Type>
         <ImageName>Image0004</ImageName>
         <FiberMeasurement>
            <DiameterAverage>5.2959853609827643E-07</DiameterAverage>
            <DiameterSD>8.089657085295494E-08</DiameterSD>
            <Orientation>0.010459841866721643</Orientation>
         </FiberMeasurement>
      </Measurement>
      <Measurement>
         <ID>226</ID>
         <Type>F</Type>
         <ImageName>Image0004</ImageName>
         <FiberMeasurement>
            <DiameterAverage>1.8273925347199643E-06</DiameterAverage>
            <DiameterSD>1.4842479210842413E-07</DiameterSD>
            <Orientation>0.57649018069804792</Orientation>
         </FiberMeasurement>
      </Measurement>
      <Measurement>
         <ID>227</ID>
         <Type>F</Type>
         <ImageName>Image0004</ImageName>
         <FiberMeasurement>
            <DiameterAverage>1.5383105116440731E-06</DiameterAverage>
            <DiameterSD>9.7005741736691092E-08</DiameterSD>
            <Orientation>0.17031494927522867</Orientation>
         </FiberMeasurement>
      </Measurement>
      <Measurement>
         <ID>228</ID>
         <Type>F</Type>
         <ImageName>Image0004</ImageName>
         <FiberMeasurement>
            <DiameterAverage>1.4043083117045059E-06</DiameterAverage>
            <DiameterSD>4.9732429167657161E-08</DiameterSD>
            <Orientation>0.75793106582077674</Orientation>
         </FiberMeasurement>
      </Measurement>
      <Measurement>
         <ID>229</ID>
         <Type>F</Type>
         <ImageName>Image0004</ImageName>
         <FiberMeasurement>
            <DiameterAverage>1.3605484808298791E-06</DiameterAverage>
            <DiameterSD>9.96294911783277E-08</DiameterSD>
            <Orientation>0.721142208535813</Orientation>
         </FiberMeasurement>
      </Measurement>
      <Measurement>
         <ID>230</ID>
         <Type>F</Type>
         <ImageName>Image0004</ImageName>
         <FiberMeasurement>
            <DiameterAverage>1.4731193648962685E-06</DiameterAverage>
            <DiameterSD>1.0227802897227834E-07</DiameterSD>
            <Orientation>0.72855432722573255</Orientation>
         </FiberMeasurement>
      </Measurement>
      <Measurement>
         <ID>231</ID>
         <Type>F</Type>
         <ImageName>Image0004</ImageName>
         <FiberMeasurement>
            <DiameterAverage>1.5430315112391157E-06</DiameterAverage>
            <DiameterSD>7.6589530312334243E-08</DiameterSD>
            <Orientation>1.0534268240770039</Orientation>
         </FiberMeasurement>
      </Measurement>
      <Measurement>
         <ID>232</ID>
         <Type>F</Type>
         <ImageName>Image0004</ImageName>
         <FiberMeasurement>
            <DiameterAverage>1.3585066022100786E-06</DiameterAverage>
            <DiameterSD>1.3903850403182187E-07</DiameterSD>
            <Orientation>1.1170036428638561</Orientation>
         </FiberMeasurement>
      </Measurement>
      <Measurement>
         <ID>233</ID>
         <Type>F</Type>
         <ImageName>Image0004</ImageName>
         <FiberMeasurement>
            <DiameterAverage>1.68387208245191E-06</DiameterAverage>
            <DiameterSD>7.5261364408494634E-08</DiameterSD>
            <Orientation>0.71681993137266364</Orientation>
         </FiberMeasurement>
      </Measurement>
      <Measurement>
         <ID>234</ID>
         <Type>F</Type>
         <ImageName>Image0004</ImageName>
         <FiberMeasurement>
            <DiameterAverage>2.165023384082123E-06</DiameterAverage>
            <DiameterSD>2.2389015145747812E-07</DiameterSD>
            <Orientation>1.9825873041351023</Orientation>
         </FiberMeasurement>
      </Measurement>
      <Measurement>
         <ID>235</ID>
         <Type>F</Type>
         <ImageName>Image0004</ImageName>
         <FiberMeasurement>
            <DiameterAverage>1.4243156868729513E-06</DiameterAverage>
            <DiameterSD>4.9839299765218411E-07</DiameterSD>
            <Orientation>1.3308959766170483</Orientation>
         </FiberMeasurement>
      </Measurement>
      <Measurement>
         <ID>236</ID>
         <Type>F</Type>
         <ImageName>Image0004</ImageName>
         <FiberMeasurement>
            <DiameterAverage>1.3560077814945128E-06</DiameterAverage>
            <DiameterSD>6.0814871138651393E-08</DiameterSD>
            <Orientation>2.7942815698833856</Orientation>
         </FiberMeasurement>
      </Measurement>
      <Measurement>
         <ID>237</ID>
         <Type>F</Type>
         <ImageName>Image0004</ImageName>
         <FiberMeasurement>
            <DiameterAverage>2.2388296820925391E-06</DiameterAverage>
            <DiameterSD>3.6379097446598835E-08</DiameterSD>
            <Orientation>0.47769235277556821</Orientation>
         </FiberMeasurement>
      </Measurement>
      <Measurement>
         <ID>238</ID>
         <Type>F</Type>
         <ImageName>Image0004</ImageName>
         <FiberMeasurement>
            <DiameterAverage>1.5906733861906151E-06</DiameterAverage>
            <DiameterSD>3.4509846794382478E-08</DiameterSD>
            <Orientation>1.0642199258584464</Orientation>
         </FiberMeasurement>
      </Measurement>
      <Measurement>
         <ID>239</ID>
         <Type>F</Type>
         <ImageName>Image0004</ImageName>
         <FiberMeasurement>
            <DiameterAverage>1.7818115259301709E-06</DiameterAverage>
            <DiameterSD>2.9355239850397793E-07</DiameterSD>
            <Orientation>2.0412020486847009</Orientation>
         </FiberMeasurement>
      </Measurement>
      <Measurement>
         <ID>240</ID>
         <Type>F</Type>
         <ImageName>Image0004</ImageName>
         <FiberMeasurement>
            <DiameterAverage>1.4327739356984429E-06</DiameterAverage>
            <DiameterSD>1.0073886786961108E-07</DiameterSD>
            <Orientation>2.889921537375602</Orientation>
         </FiberMeasurement>
      </Measurement>
      <Measurement>
         <ID>241</ID>
         <Type>F</Type>
         <ImageName>Image0004</ImageName>
         <FiberMeasurement>
            <DiameterAverage>1.6711850278423169E-06</DiameterAverage>
            <DiameterSD>2.3108288750733022E-07</DiameterSD>
            <Orientation>0.71985406514229755</Orientation>
         </FiberMeasurement>
      </Measurement>
      <Measurement>
         <ID>242</ID>
         <Type>F</Type>
         <ImageName>Image0004</ImageName>
         <FiberMeasurement>
            <DiameterAverage>2.206842686668161E-06</DiameterAverage>
            <DiameterSD>3.68633079877003E-08</DiameterSD>
            <Orientation>1.2633597906073673</Orientation>
         </FiberMeasurement>
      </Measurement>
      <Measurement>
         <ID>243</ID>
         <Type>F</Type>
         <ImageName>Image0004</ImageName>
         <FiberMeasurement>
            <DiameterAverage>1.9797189299175665E-06</DiameterAverage>
            <DiameterSD>9.5185573716535441E-08</DiameterSD>
            <Orientation>0.776885917304749</Orientation>
         </FiberMeasurement>
      </Measurement>
      <Measurement>
         <ID>244</ID>
         <Type>F</Type>
         <ImageName>Image0004</ImageName>
         <FiberMeasurement>
            <DiameterAverage>1.8279045568983417E-06</DiameterAverage>
            <DiameterSD>1.3946149195002187E-07</DiameterSD>
            <Orientation>1.9367217412343554</Orientation>
         </FiberMeasurement>
      </Measurement>
      <Measurement>
         <ID>245</ID>
         <Type>F</Type>
         <ImageName>Image0004</ImageName>
         <FiberMeasurement>
            <DiameterAverage>1.8485490242664039E-06</DiameterAverage>
            <DiameterSD>6.5296233252000579E-07</DiameterSD>
            <Orientation>1.8905182455454197</Orientation>
         </FiberMeasurement>
      </Measurement>
      <Measurement>
         <ID>246</ID>
         <Type>F</Type>
         <ImageName>Image0004</ImageName>
         <FiberMeasurement>
            <DiameterAverage>1.110197811656168E-06</DiameterAverage>
            <DiameterSD>2.0746938404899464E-07</DiameterSD>
            <Orientation>0.47601647721310425</Orientation>
         </FiberMeasurement>
      </Measurement>
      <Measurement>
         <ID>247</ID>
         <Type>F</Type>
         <ImageName>Image0004</ImageName>
         <FiberMeasurement>
            <DiameterAverage>2.4748153323134947E-06</DiameterAverage>
            <DiameterSD>1.0347444681393896E-06</DiameterSD>
            <Orientation>0.27861229002347376</Orientation>
         </FiberMeasurement>
      </Measurement>
      <Measurement>
         <ID>248</ID>
         <Type>F</Type>
         <ImageName>Image0004</ImageName>
         <FiberMeasurement>
            <DiameterAverage>1.3368497848061753E-06</DiameterAverage>
            <DiameterSD>3.9450769542323696E-07</DiameterSD>
            <Orientation>1.9691626003977365</Orientation>
         </FiberMeasurement>
      </Measurement>
      <Measurement>
         <ID>249</ID>
         <Type>F</Type>
         <ImageName>Image0004</ImageName>
         <FiberMeasurement>
            <DiameterAverage>1.6128923553455896E-06</DiameterAverage>
            <DiameterSD>3.466545143177007E-08</DiameterSD>
            <Orientation>2.8190720523930524</Orientation>
         </FiberMeasurement>
      </Measurement>
      <Measurement>
         <ID>250</ID>
         <Type>F</Type>
         <ImageName>Image0004</ImageName>
         <FiberMeasurement>
            <DiameterAverage>2.095549728335013E-06</DiameterAverage>
            <DiameterSD>3.1483722903554747E-07</DiameterSD>
            <Orientation>1.0835045203954976</Orientation>
         </FiberMeasurement>
      </Measurement>
      <Measurement>
         <ID>251</ID>
         <Type>F</Type>
         <ImageName>Image0004</ImageName>
         <FiberMeasurement>
            <DiameterAverage>2.1108183588833889E-06</DiameterAverage>
            <DiameterSD>5.5063448588134196E-08</DiameterSD>
            <Orientation>0.21697051346034479</Orientation>
         </FiberMeasurement>
      </Measurement>
      <Measurement>
         <ID>252</ID>
         <Type>F</Type>
         <ImageName>Image0004</ImageName>
         <FiberMeasurement>
            <DiameterAverage>1.1650070529334242E-06</DiameterAverage>
            <DiameterSD>3.6402521637096455E-08</DiameterSD>
            <Orientation>2.6817573420372716</Orientation>
         </FiberMeasurement>
      </Measurement>
      <Measurement>
         <ID>253</ID>
         <Type>F</Type>
         <ImageName>Image0004</ImageName>
         <FiberMeasurement>
            <DiameterAverage>1.4293228270678324E-06</DiameterAverage>
            <DiameterSD>6.38492983263782E-08</DiameterSD>
            <Orientation>0.55113058684545824</Orientation>
         </FiberMeasurement>
      </Measurement>
      <Measurement>
         <ID>254</ID>
         <Type>F</Type>
         <ImageName>Image0004</ImageName>
         <FiberMeasurement>
            <DiameterAverage>1.8681618654089166E-06</DiameterAverage>
            <DiameterSD>6.540456381015059E-08</DiameterSD>
            <Orientation>0.73969712581312286</Orientation>
         </FiberMeasurement>
      </Measurement>
      <Measurement>
         <ID>255</ID>
         <Type>F</Type>
         <ImageName>Image0004</ImageName>
         <FiberMeasurement>
            <DiameterAverage>1.3677777313737347E-06</DiameterAverage>
            <DiameterSD>2.7288496483338055E-08</DiameterSD>
            <Orientation>0.53103417521178842</Orientation>
         </FiberMeasurement>
      </Measurement>
      <Measurement>
         <ID>256</ID>
         <Type>F</Type>
         <ImageName>Image0004</ImageName>
         <FiberMeasurement>
            <DiameterAverage>1.47362030189944E-06</DiameterAverage>
            <DiameterSD>1.1286395861996458E-07</DiameterSD>
            <Orientation>0.73266981814571941</Orientation>
         </FiberMeasurement>
      </Measurement>
      <Measurement>
         <ID>257</ID>
         <Type>F</Type>
         <ImageName>Image0004</ImageName>
         <FiberMeasurement>
            <DiameterAverage>1.8828311592215379E-06</DiameterAverage>
            <DiameterSD>4.0486874720905688E-08</DiameterSD>
            <Orientation>3.1389071680775573</Orientation>
         </FiberMeasurement>
      </Measurement>
      <Measurement>
         <ID>258</ID>
         <Type>F</Type>
         <ImageName>Image0004</ImageName>
         <FiberMeasurement>
            <DiameterAverage>8.0897231521890164E-07</DiameterAverage>
            <DiameterSD>2.2552261044973994E-07</DiameterSD>
            <Orientation>1.4576652211896231</Orientation>
         </FiberMeasurement>
      </Measurement>
      <Measurement>
         <ID>259</ID>
         <Type>F</Type>
         <ImageName>Image0004</ImageName>
         <FiberMeasurement>
            <DiameterAverage>1.522495715304007E-06</DiameterAverage>
            <DiameterSD>4.5843214226347636E-08</DiameterSD>
            <Orientation>0.90704952632892066</Orientation>
         </FiberMeasurement>
      </Measurement>
      <Measurement>
         <ID>260</ID>
         <Type>F</Type>
         <ImageName>Image0004</ImageName>
         <FiberMeasurement>
            <DiameterAverage>1.7603165065435434E-06</DiameterAverage>
            <DiameterSD>2.1744417876411462E-07</DiameterSD>
            <Orientation>0.80184617541881831</Orientation>
         </FiberMeasurement>
      </Measurement>
      <Measurement>
         <ID>261</ID>
         <Type>F</Type>
         <ImageName>Image0004</ImageName>
         <FiberMeasurement>
            <DiameterAverage>1.696217726816773E-06</DiameterAverage>
            <DiameterSD>6.8377410869913368E-08</DiameterSD>
            <Orientation>2.4109781097295366</Orientation>
         </FiberMeasurement>
      </Measurement>
      <Measurement>
         <ID>262</ID>
         <Type>F</Type>
         <ImageName>Image0004</ImageName>
         <FiberMeasurement>
            <DiameterAverage>2.4213824045122219E-06</DiameterAverage>
            <DiameterSD>5.1930553559819342E-07</DiameterSD>
            <Orientation>2.6885552263175714</Orientation>
         </FiberMeasurement>
      </Measurement>
      <Measurement>
         <ID>263</ID>
         <Type>F</Type>
         <ImageName>Image0004</ImageName>
         <FiberMeasurement>
            <DiameterAverage>1.2570424023529926E-06</DiameterAverage>
            <DiameterSD>4.6583646397217016E-08</DiameterSD>
            <Orientation>0.16464877954428311</Orientation>
         </FiberMeasurement>
      </Measurement>
      <Measurement>
         <ID>264</ID>
         <Type>F</Type>
         <ImageName>Image0004</ImageName>
         <FiberMeasurement>
            <DiameterAverage>2.2421791197402446E-06</DiameterAverage>
            <DiameterSD>3.6572098620233293E-07</DiameterSD>
            <Orientation>1.6784220650644124</Orientation>
         </FiberMeasurement>
      </Measurement>
      <Measurement>
         <ID>265</ID>
         <Type>F</Type>
         <ImageName>Image0004</ImageName>
         <FiberMeasurement>
            <DiameterAverage>1.1941943734119229E-06</DiameterAverage>
            <DiameterSD>3.8660009809861214E-08</DiameterSD>
            <Orientation>1.5608954204807091</Orientation>
         </FiberMeasurement>
      </Measurement>
      <Measurement>
         <ID>266</ID>
         <Type>F</Type>
         <ImageName>Image0004</ImageName>
         <FiberMeasurement>
            <DiameterAverage>1.8634303311890415E-06</DiameterAverage>
            <DiameterSD>1.0192266441589079E-07</DiameterSD>
            <Orientation>0.587070464849037</Orientation>
         </FiberMeasurement>
      </Measurement>
      <Measurement>
         <ID>267</ID>
         <Type>F</Type>
         <ImageName>Image0004</ImageName>
         <FiberMeasurement>
            <DiameterAverage>5.7606450576885739E-07</DiameterAverage>
            <DiameterSD>3.3679923274487624E-08</DiameterSD>
            <Orientation>0.21533097913039639</Orientation>
         </FiberMeasurement>
      </Measurement>
      <Measurement>
         <ID>268</ID>
         <Type>F</Type>
         <ImageName>Image0004</ImageName>
         <FiberMeasurement>
            <DiameterAverage>1.7598902842264809E-06</DiameterAverage>
            <DiameterSD>3.2048822486160484E-08</DiameterSD>
            <Orientation>1.8440962544471258</Orientation>
         </FiberMeasurement>
      </Measurement>
      <Measurement>
         <ID>269</ID>
         <Type>F</Type>
         <ImageName>Image0004</ImageName>
         <FiberMeasurement>
            <DiameterAverage>5.4193574084253626E-07</DiameterAverage>
            <DiameterSD>1.2312550229153214E-08</DiameterSD>
            <Orientation>2.8490643653378913</Orientation>
         </FiberMeasurement>
      </Measurement>
      <Measurement>
         <ID>270</ID>
         <Type>F</Type>
         <ImageName>Image0004</ImageName>
         <FiberMeasurement>
            <DiameterAverage>1.4224965998966661E-06</DiameterAverage>
            <DiameterSD>2.3875368760577967E-08</DiameterSD>
            <Orientation>0.56714123225984436</Orientation>
         </FiberMeasurement>
      </Measurement>
      <Measurement>
         <ID>271</ID>
         <Type>F</Type>
         <ImageName>Image0004</ImageName>
         <FiberMeasurement>
            <DiameterAverage>7.7275526297512959E-07</DiameterAverage>
            <DiameterSD>1.3567625152941339E-07</DiameterSD>
            <Orientation>1.9271694458789419</Orientation>
         </FiberMeasurement>
      </Measurement>
      <Measurement>
         <ID>272</ID>
         <Type>F</Type>
         <ImageName>Image0004</ImageName>
         <FiberMeasurement>
            <DiameterAverage>2.0830814580391413E-06</DiameterAverage>
            <DiameterSD>2.4620063964420165E-07</DiameterSD>
            <Orientation>0.25312548834830007</Orientation>
         </FiberMeasurement>
      </Measurement>
      <Measurement>
         <ID>273</ID>
         <Type>F</Type>
         <ImageName>Image0004</ImageName>
         <FiberMeasurement>
            <DiameterAverage>1.360274200459118E-06</DiameterAverage>
            <DiameterSD>1.5466927260173096E-07</DiameterSD>
            <Orientation>0.554778998702994</Orientation>
         </FiberMeasurement>
      </Measurement>
      <Measurement>
         <ID>274</ID>
         <Type>F</Type>
         <ImageName>Image0004</ImageName>
         <FiberMeasurement>
            <DiameterAverage>2.0423130146798362E-06</DiameterAverage>
            <DiameterSD>5.65048742228673E-08</DiameterSD>
            <Orientation>0.68376833020350491</Orientation>
         </FiberMeasurement>
      </Measurement>
      <Measurement>
         <ID>275</ID>
         <Type>F</Type>
         <ImageName>Image0004</ImageName>
         <FiberMeasurement>
            <DiameterAverage>1.2415196347497963E-06</DiameterAverage>
            <DiameterSD>1.6421282593637866E-07</DiameterSD>
            <Orientation>0.45211329619046131</Orientation>
         </FiberMeasurement>
      </Measurement>
      <Measurement>
         <ID>276</ID>
         <Type>F</Type>
         <ImageName>Image0004</ImageName>
         <FiberMeasurement>
            <DiameterAverage>1.5131101406607307E-06</DiameterAverage>
            <DiameterSD>9.2824027078366314E-08</DiameterSD>
            <Orientation>0.85724576193468949</Orientation>
         </FiberMeasurement>
      </Measurement>
      <Measurement>
         <ID>277</ID>
         <Type>F</Type>
         <ImageName>Image0004</ImageName>
         <FiberMeasurement>
            <DiameterAverage>1.8422619212628637E-06</DiameterAverage>
            <DiameterSD>3.4757009749837986E-08</DiameterSD>
            <Orientation>2.4791947969864125</Orientation>
         </FiberMeasurement>
      </Measurement>
      <Measurement>
         <ID>278</ID>
         <Type>F</Type>
         <ImageName>Image0004</ImageName>
         <FiberMeasurement>
            <DiameterAverage>1.9298529837049552E-06</DiameterAverage>
            <DiameterSD>6.76173236070092E-07</DiameterSD>
            <Orientation>1.8080704612586573</Orientation>
         </FiberMeasurement>
      </Measurement>
      <Measurement>
         <ID>279</ID>
         <Type>F</Type>
         <ImageName>Image0004</ImageName>
         <FiberMeasurement>
            <DiameterAverage>1.8919754685059025E-06</DiameterAverage>
            <DiameterSD>2.3182043920419338E-08</DiameterSD>
            <Orientation>3.0030544827936168</Orientation>
         </FiberMeasurement>
      </Measurement>
      <Measurement>
         <ID>280</ID>
         <Type>F</Type>
         <ImageName>Image0004</ImageName>
         <FiberMeasurement>
            <DiameterAverage>1.6633776601838706E-06</DiameterAverage>
            <DiameterSD>7.9407587452838031E-08</DiameterSD>
            <Orientation>1.1557532055339284</Orientation>
         </FiberMeasurement>
      </Measurement>
      <Measurement>
         <ID>281</ID>
         <Type>F</Type>
         <ImageName>Image0004</ImageName>
         <FiberMeasurement>
            <DiameterAverage>2.0441574232723784E-06</DiameterAverage>
            <DiameterSD>4.590040062223994E-07</DiameterSD>
            <Orientation>0.95031613961914585</Orientation>
         </FiberMeasurement>
      </Measurement>
      <Measurement>
         <ID>282</ID>
         <Type>F</Type>
         <ImageName>Image0004</ImageName>
         <FiberMeasurement>
            <DiameterAverage>1.6774620577297305E-06</DiameterAverage>
            <DiameterSD>3.6158423415367055E-08</DiameterSD>
            <Orientation>1.064415043110498</Orientation>
         </FiberMeasurement>
      </Measurement>
      <Measurement>
         <ID>283</ID>
         <Type>F</Type>
         <ImageName>Image0004</ImageName>
         <FiberMeasurement>
            <DiameterAverage>1.1140683730391439E-06</DiameterAverage>
            <DiameterSD>1.0794868263236794E-07</DiameterSD>
            <Orientation>0.039039894598903967</Orientation>
         </FiberMeasurement>
      </Measurement>
      <Measurement>
         <ID>284</ID>
         <Type>F</Type>
         <ImageName>Image0004</ImageName>
         <FiberMeasurement>
            <DiameterAverage>2.2556657517957809E-06</DiameterAverage>
            <DiameterSD>4.1623573299072245E-07</DiameterSD>
            <Orientation>2.1200600484602403</Orientation>
         </FiberMeasurement>
      </Measurement>
      <Measurement>
         <ID>285</ID>
         <Type>F</Type>
         <ImageName>Image0004</ImageName>
         <FiberMeasurement>
            <DiameterAverage>1.6658452101443928E-06</DiameterAverage>
            <DiameterSD>6.9735066984303964E-08</DiameterSD>
            <Orientation>2.8625579180857854</Orientation>
         </FiberMeasurement>
      </Measurement>
      <Measurement>
         <ID>286</ID>
         <Type>F</Type>
         <ImageName>Image0004</ImageName>
         <FiberMeasurement>
            <DiameterAverage>1.813098580622064E-06</DiameterAverage>
            <DiameterSD>3.1324057369496177E-07</DiameterSD>
            <Orientation>2.5689833648301348</Orientation>
         </FiberMeasurement>
      </Measurement>
      <Measurement>
         <ID>287</ID>
         <Type>F</Type>
         <ImageName>Image0004</ImageName>
         <FiberMeasurement>
            <DiameterAverage>1.8634303311890415E-06</DiameterAverage>
            <DiameterSD>1.0192266441589079E-07</DiameterSD>
            <Orientation>0.587070464849037</Orientation>
         </FiberMeasurement>
      </Measurement>
      <Measurement>
         <ID>288</ID>
         <Type>F</Type>
         <ImageName>Image0004</ImageName>
         <FiberMeasurement>
            <DiameterAverage>1.8812049161820089E-06</DiameterAverage>
            <DiameterSD>1.9746510463028075E-07</DiameterSD>
            <Orientation>1.6811826260635381</Orientation>
         </FiberMeasurement>
      </Measurement>
      <Measurement>
         <ID>289</ID>
         <Type>F</Type>
         <ImageName>Image0004</ImageName>
         <FiberMeasurement>
            <DiameterAverage>1.1016789282896592E-06</DiameterAverage>
            <DiameterSD>9.5144295639004381E-09</DiameterSD>
            <Orientation>0.21757054417279928</Orientation>
         </FiberMeasurement>
      </Measurement>
      <Measurement>
         <ID>290</ID>
         <Type>F</Type>
         <ImageName>Image0004</ImageName>
         <FiberMeasurement>
            <DiameterAverage>1.7990790018328666E-06</DiameterAverage>
            <DiameterSD>1.093091094091031E-07</DiameterSD>
            <Orientation>0.21707170225670777</Orientation>
         </FiberMeasurement>
      </Measurement>
      <Measurement>
         <ID>291</ID>
         <Type>F</Type>
         <ImageName>Image0004</ImageName>
         <FiberMeasurement>
            <DiameterAverage>2.1220457083990922E-06</DiameterAverage>
            <DiameterSD>5.2452052923171451E-08</DiameterSD>
            <Orientation>2.36209557921033</Orientation>
         </FiberMeasurement>
      </Measurement>
      <Measurement>
         <ID>292</ID>
         <Type>F</Type>
         <ImageName>Image0004</ImageName>
         <FiberMeasurement>
            <DiameterAverage>1.5398575973095798E-06</DiameterAverage>
            <DiameterSD>3.1575065145437535E-07</DiameterSD>
            <Orientation>0.11192323538469669</Orientation>
         </FiberMeasurement>
      </Measurement>
      <Measurement>
         <ID>293</ID>
         <Type>F</Type>
         <ImageName>Image0004</ImageName>
         <FiberMeasurement>
            <DiameterAverage>1.1181088640038683E-06</DiameterAverage>
            <DiameterSD>2.1389092786621223E-07</DiameterSD>
            <Orientation>0.18330652114642423</Orientation>
         </FiberMeasurement>
      </Measurement>
      <Measurement>
         <ID>294</ID>
         <Type>F</Type>
         <ImageName>Image0004</ImageName>
         <FiberMeasurement>
            <DiameterAverage>6.0544834126128942E-07</DiameterAverage>
            <DiameterSD>6.33372970539055E-08</DiameterSD>
            <Orientation>2.7415391035314416</Orientation>
         </FiberMeasurement>
      </Measurement>
      <Measurement>
         <ID>295</ID>
         <Type>F</Type>
         <ImageName>Image0004</ImageName>
         <FiberMeasurement>
            <DiameterAverage>1.4717772121418746E-06</DiameterAverage>
            <DiameterSD>3.8082374894024091E-07</DiameterSD>
            <Orientation>0.55306866922412545</Orientation>
         </FiberMeasurement>
      </Measurement>
      <Measurement>
         <ID>296</ID>
         <Type>F</Type>
         <ImageName>Image0004</ImageName>
         <FiberMeasurement>
            <DiameterAverage>2.6477910940893323E-06</DiameterAverage>
            <DiameterSD>7.06788595749254E-08</DiameterSD>
            <Orientation>1.4983405167129471</Orientation>
         </FiberMeasurement>
      </Measurement>
      <Measurement>
         <ID>297</ID>
         <Type>F</Type>
         <ImageName>Image0004</ImageName>
         <FiberMeasurement>
            <DiameterAverage>1.7064922277375319E-06</DiameterAverage>
            <DiameterSD>9.7815469131822189E-08</DiameterSD>
            <Orientation>0.015867647060761124</Orientation>
         </FiberMeasurement>
      </Measurement>
      <Measurement>
         <ID>298</ID>
         <Type>F</Type>
         <ImageName>Image0004</ImageName>
         <FiberMeasurement>
            <DiameterAverage>1.455136428434468E-06</DiameterAverage>
            <DiameterSD>3.8152373566675918E-07</DiameterSD>
            <Orientation>2.013212703819379</Orientation>
         </FiberMeasurement>
      </Measurement>
      <Measurement>
         <ID>299</ID>
         <Type>F</Type>
         <ImageName>Image0004</ImageName>
         <FiberMeasurement>
            <DiameterAverage>1.338465167663761E-06</DiameterAverage>
            <DiameterSD>2.6952541808547437E-07</DiameterSD>
            <Orientation>0.47077146582260432</Orientation>
         </FiberMeasurement>
      </Measurement>
      <Measurement>
         <ID>300</ID>
         <Type>F</Type>
         <ImageName>Image0004</ImageName>
         <FiberMeasurement>
            <DiameterAverage>1.8151259730475432E-06</DiameterAverage>
            <DiameterSD>7.1292778728693078E-08</DiameterSD>
            <Orientation>2.6417018136048753</Orientation>
         </FiberMeasurement>
      </Measurement>
      <Measurement>
         <ID>301</ID>
         <Type>F</Type>
         <ImageName>Image0004</ImageName>
         <FiberMeasurement>
            <DiameterAverage>2.0535616419841856E-06</DiameterAverage>
            <DiameterSD>3.1196085662418061E-08</DiameterSD>
            <Orientation>0.69407203407709184</Orientation>
         </FiberMeasurement>
      </Measurement>
      <Measurement>
         <ID>302</ID>
         <Type>F</Type>
         <ImageName>Image0004</ImageName>
         <FiberMeasurement>
            <DiameterAverage>1.8115479520856634E-06</DiameterAverage>
            <DiameterSD>5.2805092881862351E-07</DiameterSD>
            <Orientation>0.08550834511128208</Orientation>
         </FiberMeasurement>
      </Measurement>
      <Measurement>
         <ID>303</ID>
         <Type>F</Type>
         <ImageName>Image0004</ImageName>
         <FiberMeasurement>
            <DiameterAverage>1.4645155820356538E-06</DiameterAverage>
            <DiameterSD>4.3616959735815592E-08</DiameterSD>
            <Orientation>2.8458886512457591</Orientation>
         </FiberMeasurement>
      </Measurement>
      <Measurement>
         <ID>304</ID>
         <Type>F</Type>
         <ImageName>Image0004</ImageName>
         <FiberMeasurement>
            <DiameterAverage>1.481821171816285E-06</DiameterAverage>
            <DiameterSD>3.8800278375529343E-08</DiameterSD>
            <Orientation>2.9013125186061446</Orientation>
         </FiberMeasurement>
      </Measurement>
      <Measurement>
         <ID>305</ID>
         <Type>F</Type>
         <ImageName>Image0004</ImageName>
         <FiberMeasurement>
            <DiameterAverage>1.5724232103102397E-06</DiameterAverage>
            <DiameterSD>6.4056239930965159E-08</DiameterSD>
            <Orientation>2.8494916348782793</Orientation>
         </FiberMeasurement>
      </Measurement>
      <Measurement>
         <ID>306</ID>
         <Type>F</Type>
         <ImageName>Image0004</ImageName>
         <FiberMeasurement>
            <DiameterAverage>1.45451269919026E-06</DiameterAverage>
            <DiameterSD>1.9362032146331501E-07</DiameterSD>
            <Orientation>3.0955731675151954</Orientation>
         </FiberMeasurement>
      </Measurement>
      <Measurement>
         <ID>307</ID>
         <Type>F</Type>
         <ImageName>Image0004</ImageName>
         <FiberMeasurement>
            <DiameterAverage>2.2713277631004092E-06</DiameterAverage>
            <DiameterSD>4.4847101283015076E-08</DiameterSD>
            <Orientation>0.462844103912213</Orientation>
         </FiberMeasurement>
      </Measurement>
      <Measurement>
         <ID>308</ID>
         <Type>F</Type>
         <ImageName>Image0004</ImageName>
         <FiberMeasurement>
            <DiameterAverage>1.3896392727715646E-06</DiameterAverage>
            <DiameterSD>3.7915035253918726E-08</DiameterSD>
            <Orientation>2.1111706241330128</Orientation>
         </FiberMeasurement>
      </Measurement>
      <Measurement>
         <ID>309</ID>
         <Type>F</Type>
         <ImageName>Image0004</ImageName>
         <FiberMeasurement>
            <DiameterAverage>1.7603165065435434E-06</DiameterAverage>
            <DiameterSD>2.1744417876411462E-07</DiameterSD>
            <Orientation>0.80184617541881831</Orientation>
         </FiberMeasurement>
      </Measurement>
      <Measurement>
         <ID>310</ID>
         <Type>F</Type>
         <ImageName>Image0004</ImageName>
         <FiberMeasurement>
            <DiameterAverage>1.4403837456175961E-06</DiameterAverage>
            <DiameterSD>6.1212123754301979E-08</DiameterSD>
            <Orientation>0.91069066168259927</Orientation>
         </FiberMeasurement>
      </Measurement>
      <Measurement>
         <ID>311</ID>
         <Type>F</Type>
         <ImageName>Image0004</ImageName>
         <FiberMeasurement>
            <DiameterAverage>1.8094766846496083E-06</DiameterAverage>
            <DiameterSD>3.9632074713393153E-07</DiameterSD>
            <Orientation>1.9138501583216709</Orientation>
         </FiberMeasurement>
      </Measurement>
      <Measurement>
         <ID>312</ID>
         <Type>F</Type>
         <ImageName>Image0004</ImageName>
         <FiberMeasurement>
            <DiameterAverage>1.3498875274056955E-06</DiameterAverage>
            <DiameterSD>3.40828452234272E-08</DiameterSD>
            <Orientation>2.8343542518118578</Orientation>
         </FiberMeasurement>
      </Measurement>
      <Measurement>
         <ID>313</ID>
         <Type>F</Type>
         <ImageName>Image0004</ImageName>
         <FiberMeasurement>
            <DiameterAverage>1.398233649409514E-06</DiameterAverage>
            <DiameterSD>4.5385778454217708E-08</DiameterSD>
            <Orientation>0.41774844575037789</Orientation>
         </FiberMeasurement>
      </Measurement>
      <Measurement>
         <ID>314</ID>
         <Type>F</Type>
         <ImageName>Image0004</ImageName>
         <FiberMeasurement>
            <DiameterAverage>2.5949325480304845E-06</DiameterAverage>
            <DiameterSD>4.223473093147754E-08</DiameterSD>
            <Orientation>1.7224498557870691</Orientation>
         </FiberMeasurement>
      </Measurement>
      <Measurement>
         <ID>315</ID>
         <Type>F</Type>
         <ImageName>Image0004</ImageName>
         <FiberMeasurement>
            <DiameterAverage>1.3245935423093473E-06</DiameterAverage>
            <DiameterSD>5.31103701095228E-08</DiameterSD>
            <Orientation>0.44509895845723108</Orientation>
         </FiberMeasurement>
      </Measurement>
      <Measurement>
         <ID>316</ID>
         <Type>F</Type>
         <ImageName>Image0004</ImageName>
         <FiberMeasurement>
            <DiameterAverage>5.5599895083435292E-07</DiameterAverage>
            <DiameterSD>1.9197285895841425E-08</DiameterSD>
            <Orientation>1.9015068049161528</Orientation>
         </FiberMeasurement>
      </Measurement>
      <Measurement>
         <ID>317</ID>
         <Type>F</Type>
         <ImageName>Image0004</ImageName>
         <FiberMeasurement>
            <DiameterAverage>7.6232712960047737E-07</DiameterAverage>
            <DiameterSD>3.699014024022082E-07</DiameterSD>
            <Orientation>2.635839723850085</Orientation>
         </FiberMeasurement>
      </Measurement>
      <Measurement>
         <ID>318</ID>
         <Type>F</Type>
         <ImageName>Image0004</ImageName>
         <FiberMeasurement>
            <DiameterAverage>2.18581106917026E-06</DiameterAverage>
            <DiameterSD>4.9238490385049741E-08</DiameterSD>
            <Orientation>1.0062680241971951</Orientation>
         </FiberMeasurement>
      </Measurement>
      <Measurement>
         <ID>319</ID>
         <Type>F</Type>
         <ImageName>Image0004</ImageName>
         <FiberMeasurement>
            <DiameterAverage>9.7590577281668653E-07</DiameterAverage>
            <DiameterSD>9.7997971087012256E-08</DiameterSD>
            <Orientation>0.55262996712424606</Orientation>
         </FiberMeasurement>
      </Measurement>
      <Measurement>
         <ID>320</ID>
         <Type>F</Type>
         <ImageName>Image0004</ImageName>
         <FiberMeasurement>
            <DiameterAverage>1.4728772110151436E-06</DiameterAverage>
            <DiameterSD>7.896844226264235E-08</DiameterSD>
            <Orientation>0.81590306611380914</Orientation>
         </FiberMeasurement>
      </Measurement>
      <Measurement>
         <ID>321</ID>
         <Type>F</Type>
         <ImageName>Image0004</ImageName>
         <FiberMeasurement>
            <DiameterAverage>1.0323704814617905E-06</DiameterAverage>
            <DiameterSD>1.02841260185493E-07</DiameterSD>
            <Orientation>0.10227520322610068</Orientation>
         </FiberMeasurement>
      </Measurement>
      <Measurement>
         <ID>322</ID>
         <Type>F</Type>
         <ImageName>Image0004</ImageName>
         <FiberMeasurement>
            <DiameterAverage>1.4076120142978683E-06</DiameterAverage>
            <DiameterSD>3.4419208364507573E-07</DiameterSD>
            <Orientation>1.9630195502194971</Orientation>
         </FiberMeasurement>
      </Measurement>
      <Measurement>
         <ID>323</ID>
         <Type>F</Type>
         <ImageName>Image0004</ImageName>
         <FiberMeasurement>
            <DiameterAverage>5.13457919573917E-07</DiameterAverage>
            <DiameterSD>2.1270410240576484E-08</DiameterSD>
            <Orientation>2.7770737950620572</Orientation>
         </FiberMeasurement>
      </Measurement>
      <Measurement>
         <ID>324</ID>
         <Type>F</Type>
         <ImageName>Image0004</ImageName>
         <FiberMeasurement>
            <DiameterAverage>1.2492760849596986E-06</DiameterAverage>
            <DiameterSD>3.3166200508443172E-08</DiameterSD>
            <Orientation>0.10690641761281113</Orientation>
         </FiberMeasurement>
      </Measurement>
      <Measurement>
         <ID>325</ID>
         <Type>F</Type>
         <ImageName>Image0004</ImageName>
         <FiberMeasurement>
            <DiameterAverage>1.3561303690027185E-06</DiameterAverage>
            <DiameterSD>2.5899815904127085E-08</DiameterSD>
            <Orientation>0.43355490642447936</Orientation>
         </FiberMeasurement>
      </Measurement>
      <Measurement>
         <ID>326</ID>
         <Type>F</Type>
         <ImageName>Image0004</ImageName>
         <FiberMeasurement>
            <DiameterAverage>1.4457864520285264E-06</DiameterAverage>
            <DiameterSD>3.2284466450486283E-08</DiameterSD>
            <Orientation>1.4116808360078006</Orientation>
         </FiberMeasurement>
      </Measurement>
      <Measurement>
         <ID>327</ID>
         <Type>F</Type>
         <ImageName>Image0004</ImageName>
         <FiberMeasurement>
            <DiameterAverage>1.4556225210596855E-06</DiameterAverage>
            <DiameterSD>3.314636967468448E-08</DiameterSD>
            <Orientation>2.549010211966082</Orientation>
         </FiberMeasurement>
      </Measurement>
      <Measurement>
         <ID>328</ID>
         <Type>F</Type>
         <ImageName>Image0004</ImageName>
         <FiberMeasurement>
            <DiameterAverage>1.4666296659407396E-06</DiameterAverage>
            <DiameterSD>1.4701326296954104E-07</DiameterSD>
            <Orientation>2.7748594977508114</Orientation>
         </FiberMeasurement>
      </Measurement>
      <Measurement>
         <ID>329</ID>
         <Type>F</Type>
         <ImageName>Image0004</ImageName>
         <FiberMeasurement>
            <DiameterAverage>7.5802770578009691E-07</DiameterAverage>
            <DiameterSD>1.5223123820009041E-07</DiameterSD>
            <Orientation>2.70965687422545</Orientation>
         </FiberMeasurement>
      </Measurement>
      <Measurement>
         <ID>330</ID>
         <Type>F</Type>
         <ImageName>Image0004</ImageName>
         <FiberMeasurement>
            <DiameterAverage>1.9173836513953782E-06</DiameterAverage>
            <DiameterSD>3.2528406138456941E-08</DiameterSD>
            <Orientation>1.5591177051923315</Orientation>
         </FiberMeasurement>
      </Measurement>
      <Measurement>
         <ID>331</ID>
         <Type>F</Type>
         <ImageName>Image0004</ImageName>
         <FiberMeasurement>
            <DiameterAverage>1.3437428739265019E-06</DiameterAverage>
            <DiameterSD>9.3522667342871968E-08</DiameterSD>
            <Orientation>2.4641008125028274</Orientation>
         </FiberMeasurement>
      </Measurement>
      <Measurement>
         <ID>332</ID>
         <Type>F</Type>
         <ImageName>Image0004</ImageName>
         <FiberMeasurement>
            <DiameterAverage>1.015890255727988E-06</DiameterAverage>
            <DiameterSD>1.7853925441864493E-07</DiameterSD>
            <Orientation>0.47444305115812979</Orientation>
         </FiberMeasurement>
      </Measurement>
      <Measurement>
         <ID>333</ID>
         <Type>F</Type>
         <ImageName>Image0004</ImageName>
         <FiberMeasurement>
            <DiameterAverage>6.6238456813670607E-07</DiameterAverage>
            <DiameterSD>2.5556021113773579E-08</DiameterSD>
            <Orientation>3.0152806382708026</Orientation>
         </FiberMeasurement>
      </Measurement>
      <Measurement>
         <ID>334</ID>
         <Type>F</Type>
         <ImageName>Image0004</ImageName>
         <FiberMeasurement>
            <DiameterAverage>1.8395208138845154E-06</DiameterAverage>
            <DiameterSD>3.596223374457782E-08</DiameterSD>
            <Orientation>0.21941468632641856</Orientation>
         </FiberMeasurement>
      </Measurement>
      <Measurement>
         <ID>335</ID>
         <Type>F</Type>
         <ImageName>Image0004</ImageName>
         <FiberMeasurement>
            <DiameterAverage>1.3655279385871529E-06</DiameterAverage>
            <DiameterSD>1.4432290905184578E-07</DiameterSD>
            <Orientation>0.61758115833961369</Orientation>
         </FiberMeasurement>
      </Measurement>
      <Measurement>
         <ID>336</ID>
         <Type>F</Type>
         <ImageName>Image0004</ImageName>
         <FiberMeasurement>
            <DiameterAverage>1.827530594022136E-06</DiameterAverage>
            <DiameterSD>1.1487942939382416E-07</DiameterSD>
            <Orientation>0.28106786646084481</Orientation>
         </FiberMeasurement>
      </Measurement>
      <Measurement>
         <ID>337</ID>
         <Type>F</Type>
         <ImageName>Image0004</ImageName>
         <FiberMeasurement>
            <DiameterAverage>1.4472934551247563E-06</DiameterAverage>
            <DiameterSD>3.6164873038482145E-08</DiameterSD>
            <Orientation>2.3045173264833965</Orientation>
         </FiberMeasurement>
      </Measurement>
      <Measurement>
         <ID>338</ID>
         <Type>F</Type>
         <ImageName>Image0004</ImageName>
         <FiberMeasurement>
            <DiameterAverage>1.9190699589353735E-06</DiameterAverage>
            <DiameterSD>8.2552572878708307E-08</DiameterSD>
            <Orientation>3.0730446729982273</Orientation>
         </FiberMeasurement>
      </Measurement>
      <Measurement>
         <ID>339</ID>
         <Type>F</Type>
         <ImageName>Image0004</ImageName>
         <FiberMeasurement>
            <DiameterAverage>2.7323319689420108E-06</DiameterAverage>
            <DiameterSD>9.4766115116171833E-07</DiameterSD>
            <Orientation>0.73846449092418653</Orientation>
         </FiberMeasurement>
      </Measurement>
      <Measurement>
         <ID>340</ID>
         <Type>F</Type>
         <ImageName>Image0004</ImageName>
         <FiberMeasurement>
            <DiameterAverage>1.3835809450298452E-06</DiameterAverage>
            <DiameterSD>1.4298385102582754E-07</DiameterSD>
            <Orientation>2.9720756290700194</Orientation>
         </FiberMeasurement>
      </Measurement>
      <Measurement>
         <ID>341</ID>
         <Type>F</Type>
         <ImageName>Image0004</ImageName>
         <FiberMeasurement>
            <DiameterAverage>2.1396506473670738E-06</DiameterAverage>
            <DiameterSD>5.8358281015409494E-08</DiameterSD>
            <Orientation>2.8456445169923588</Orientation>
         </FiberMeasurement>
      </Measurement>
      <Measurement>
         <ID>342</ID>
         <Type>F</Type>
         <ImageName>Image0004</ImageName>
         <FiberMeasurement>
            <DiameterAverage>2.0601708279255088E-06</DiameterAverage>
            <DiameterSD>3.8347534647646995E-07</DiameterSD>
            <Orientation>1.7102546768773157</Orientation>
         </FiberMeasurement>
      </Measurement>
      <Measurement>
         <ID>343</ID>
         <Type>F</Type>
         <ImageName>Image0004</ImageName>
         <FiberMeasurement>
            <DiameterAverage>1.2934480099687376E-06</DiameterAverage>
            <DiameterSD>2.4884526259366583E-07</DiameterSD>
            <Orientation>2.4951469960098716</Orientation>
         </FiberMeasurement>
      </Measurement>
      <Measurement>
         <ID>344</ID>
         <Type>F</Type>
         <ImageName>Image0004</ImageName>
         <FiberMeasurement>
            <DiameterAverage>1.001030112110733E-06</DiameterAverage>
            <DiameterSD>3.3344124225821874E-07</DiameterSD>
            <Orientation>0.2976620394389668</Orientation>
         </FiberMeasurement>
      </Measurement>
      <Measurement>
         <ID>345</ID>
         <Type>F</Type>
         <ImageName>Image0004</ImageName>
         <FiberMeasurement>
            <DiameterAverage>1.1957098405116129E-06</DiameterAverage>
            <DiameterSD>5.3632307768294564E-07</DiameterSD>
            <Orientation>2.8022906487179031</Orientation>
         </FiberMeasurement>
      </Measurement>
      <Measurement>
         <ID>346</ID>
         <Type>F</Type>
         <ImageName>Image0004</ImageName>
         <FiberMeasurement>
            <DiameterAverage>2.1288109190874864E-06</DiameterAverage>
            <DiameterSD>2.5794010752646016E-07</DiameterSD>
            <Orientation>0.8375590023495405</Orientation>
         </FiberMeasurement>
      </Measurement>
      <Measurement>
         <ID>347</ID>
         <Type>F</Type>
         <ImageName>Image0004</ImageName>
         <FiberMeasurement>
            <DiameterAverage>5.4621735584625359E-07</DiameterAverage>
            <DiameterSD>1.7981213451948202E-08</DiameterSD>
            <Orientation>2.7856891871882321</Orientation>
         </FiberMeasurement>
      </Measurement>
      <Measurement>
         <ID>348</ID>
         <Type>F</Type>
         <ImageName>Image0004</ImageName>
         <FiberMeasurement>
            <DiameterAverage>2.0526024970028754E-06</DiameterAverage>
            <DiameterSD>6.7591063706779753E-08</DiameterSD>
            <Orientation>1.1844598241832114</Orientation>
         </FiberMeasurement>
      </Measurement>
      <Measurement>
         <ID>349</ID>
         <Type>F</Type>
         <ImageName>Image0004</ImageName>
         <FiberMeasurement>
            <DiameterAverage>9.72049340830317E-07</DiameterAverage>
            <DiameterSD>8.2657446658437091E-08</DiameterSD>
            <Orientation>0.3625967967178847</Orientation>
         </FiberMeasurement>
      </Measurement>
      <Measurement>
         <ID>350</ID>
         <Type>F</Type>
         <ImageName>Image0004</ImageName>
         <FiberMeasurement>
            <DiameterAverage>6.3581001433216569E-07</DiameterAverage>
            <DiameterSD>2.9342819777398165E-08</DiameterSD>
            <Orientation>1.9842763316000402</Orientation>
         </FiberMeasurement>
      </Measurement>
      <Measurement>
         <ID>351</ID>
         <Type>F</Type>
         <ImageName>Image0004</ImageName>
         <FiberMeasurement>
            <DiameterAverage>1.3716018083128731E-06</DiameterAverage>
            <DiameterSD>5.0284744690799237E-08</DiameterSD>
            <Orientation>2.594221297674677</Orientation>
         </FiberMeasurement>
      </Measurement>
      <Measurement>
         <ID>352</ID>
         <Type>F</Type>
         <ImageName>Image0004</ImageName>
         <FiberMeasurement>
            <DiameterAverage>2.0951245458424908E-06</DiameterAverage>
            <DiameterSD>8.42407102435213E-08</DiameterSD>
            <Orientation>2.30460646800173</Orientation>
         </FiberMeasurement>
      </Measurement>
      <Measurement>
         <ID>353</ID>
         <Type>F</Type>
         <ImageName>Image0004</ImageName>
         <FiberMeasurement>
            <DiameterAverage>1.6729654216998465E-06</DiameterAverage>
            <DiameterSD>5.8451676980859367E-07</DiameterSD>
            <Orientation>2.9015782543723763</Orientation>
         </FiberMeasurement>
      </Measurement>
      <Measurement>
         <ID>354</ID>
         <Type>F</Type>
         <ImageName>Image0004</ImageName>
         <FiberMeasurement>
            <DiameterAverage>1.5838979038120824E-06</DiameterAverage>
            <DiameterSD>2.727782855426784E-07</DiameterSD>
            <Orientation>1.9193675461348896</Orientation>
         </FiberMeasurement>
      </Measurement>
      <Measurement>
         <ID>355</ID>
         <Type>F</Type>
         <ImageName>Image0004</ImageName>
         <FiberMeasurement>
            <DiameterAverage>1.4074723224066597E-06</DiameterAverage>
            <DiameterSD>5.0978335884185466E-08</DiameterSD>
            <Orientation>0.058589632273654393</Orientation>
         </FiberMeasurement>
      </Measurement>
      <Measurement>
         <ID>356</ID>
         <Type>F</Type>
         <ImageName>Image0004</ImageName>
         <FiberMeasurement>
            <DiameterAverage>2.1526347109077757E-06</DiameterAverage>
            <DiameterSD>1.0815610508407268E-07</DiameterSD>
            <Orientation>2.7195859371506947</Orientation>
         </FiberMeasurement>
      </Measurement>
      <Measurement>
         <ID>357</ID>
         <Type>F</Type>
         <ImageName>Image0004</ImageName>
         <FiberMeasurement>
            <DiameterAverage>1.8787623351119131E-06</DiameterAverage>
            <DiameterSD>7.4937478444479022E-08</DiameterSD>
            <Orientation>2.1823870349929808</Orientation>
         </FiberMeasurement>
      </Measurement>
      <Measurement>
         <ID>358</ID>
         <Type>F</Type>
         <ImageName>Image0004</ImageName>
         <FiberMeasurement>
            <DiameterAverage>1.3757026291413797E-06</DiameterAverage>
            <DiameterSD>1.2308070229660171E-07</DiameterSD>
            <Orientation>3.0012544958846745</Orientation>
         </FiberMeasurement>
      </Measurement>
      <Measurement>
         <ID>359</ID>
         <Type>F</Type>
         <ImageName>Image0004</ImageName>
         <FiberMeasurement>
            <DiameterAverage>1.2444086663063066E-06</DiameterAverage>
            <DiameterSD>1.3216722205728278E-07</DiameterSD>
            <Orientation>2.6933466973818274</Orientation>
         </FiberMeasurement>
      </Measurement>
      <Measurement>
         <ID>360</ID>
         <Type>F</Type>
         <ImageName>Image0004</ImageName>
         <FiberMeasurement>
            <DiameterAverage>1.8731315818258146E-06</DiameterAverage>
            <DiameterSD>2.1648480658678989E-07</DiameterSD>
            <Orientation>1.9112185174623395</Orientation>
         </FiberMeasurement>
      </Measurement>
      <Measurement>
         <ID>361</ID>
         <Type>F</Type>
         <ImageName>Image0004</ImageName>
         <FiberMeasurement>
            <DiameterAverage>1.8446234652449384E-06</DiameterAverage>
            <DiameterSD>3.1058327730186364E-09</DiameterSD>
            <Orientation>1.8077826384872962</Orientation>
         </FiberMeasurement>
      </Measurement>
      <Measurement>
         <ID>362</ID>
         <Type>F</Type>
         <ImageName>Image0004</ImageName>
         <FiberMeasurement>
            <DiameterAverage>1.6704244168673581E-06</DiameterAverage>
            <DiameterSD>5.3471131667343991E-07</DiameterSD>
            <Orientation>0.62229291234399065</Orientation>
         </FiberMeasurement>
      </Measurement>
      <Measurement>
         <ID>363</ID>
         <Type>F</Type>
         <ImageName>Image0004</ImageName>
         <FiberMeasurement>
            <DiameterAverage>1.310434430846483E-06</DiameterAverage>
            <DiameterSD>2.5539704890394219E-08</DiameterSD>
            <Orientation>2.83643829211745</Orientation>
         </FiberMeasurement>
      </Measurement>
      <Measurement>
         <ID>364</ID>
         <Type>F</Type>
         <ImageName>Image0004</ImageName>
         <FiberMeasurement>
            <DiameterAverage>1.5512207565327598E-06</DiameterAverage>
            <DiameterSD>9.449907514349327E-08</DiameterSD>
            <Orientation>0.93653838571750447</Orientation>
         </FiberMeasurement>
      </Measurement>
      <Measurement>
         <ID>365</ID>
         <Type>F</Type>
         <ImageName>Image0004</ImageName>
         <FiberMeasurement>
            <DiameterAverage>1.2824348555510999E-06</DiameterAverage>
            <DiameterSD>4.1112624804698253E-07</DiameterSD>
            <Orientation>0.0848815509878277</Orientation>
         </FiberMeasurement>
      </Measurement>
      <Measurement>
         <ID>366</ID>
         <Type>F</Type>
         <ImageName>Image0004</ImageName>
         <FiberMeasurement>
            <DiameterAverage>1.494615511006097E-06</DiameterAverage>
            <DiameterSD>4.1035863612947513E-07</DiameterSD>
            <Orientation>0.56246938033154437</Orientation>
         </FiberMeasurement>
      </Measurement>
      <Measurement>
         <ID>367</ID>
         <Type>F</Type>
         <ImageName>Image0004</ImageName>
         <FiberMeasurement>
            <DiameterAverage>2.3502272505195852E-06</DiameterAverage>
            <DiameterSD>9.3939421857408634E-08</DiameterSD>
            <Orientation>0.62919202806266672</Orientation>
         </FiberMeasurement>
      </Measurement>
      <Measurement>
         <ID>368</ID>
         <Type>F</Type>
         <ImageName>Image0004</ImageName>
         <FiberMeasurement>
            <DiameterAverage>1.9593556241287983E-06</DiameterAverage>
            <DiameterSD>2.5055719878966795E-07</DiameterSD>
            <Orientation>0.55183270911195859</Orientation>
         </FiberMeasurement>
      </Measurement>
      <Measurement>
         <ID>369</ID>
         <Type>F</Type>
         <ImageName>Image0004</ImageName>
         <FiberMeasurement>
            <DiameterAverage>1.7761433131857733E-06</DiameterAverage>
            <DiameterSD>3.2520497028133623E-08</DiameterSD>
            <Orientation>1.7087745805574828</Orientation>
         </FiberMeasurement>
      </Measurement>
      <Measurement>
         <ID>370</ID>
         <Type>F</Type>
         <ImageName>Image0004</ImageName>
         <FiberMeasurement>
            <DiameterAverage>1.3488354383175638E-06</DiameterAverage>
            <DiameterSD>4.0118352158707638E-07</DiameterSD>
            <Orientation>0.43904243268826332</Orientation>
         </FiberMeasurement>
      </Measurement>
      <Measurement>
         <ID>371</ID>
         <Type>F</Type>
         <ImageName>Image0004</ImageName>
         <FiberMeasurement>
            <DiameterAverage>5.4193574084253626E-07</DiameterAverage>
            <DiameterSD>1.2312550229153214E-08</DiameterSD>
            <Orientation>2.8490643653378913</Orientation>
         </FiberMeasurement>
      </Measurement>
      <Measurement>
         <ID>372</ID>
         <Type>F</Type>
         <ImageName>Image0004</ImageName>
         <FiberMeasurement>
            <DiameterAverage>1.6313072674272321E-06</DiameterAverage>
            <DiameterSD>4.3695712708422893E-07</DiameterSD>
            <Orientation>1.1927626043376094</Orientation>
         </FiberMeasurement>
      </Measurement>
      <Measurement>
         <ID>373</ID>
         <Type>F</Type>
         <ImageName>Image0004</ImageName>
         <FiberMeasurement>
            <DiameterAverage>1.6533315847829457E-06</DiameterAverage>
            <DiameterSD>1.1100082828718796E-07</DiameterSD>
            <Orientation>2.3036584029532143</Orientation>
         </FiberMeasurement>
      </Measurement>
      <Measurement>
         <ID>374</ID>
         <Type>F</Type>
         <ImageName>Image0004</ImageName>
         <FiberMeasurement>
            <DiameterAverage>1.7942321944539375E-06</DiameterAverage>
            <DiameterSD>5.1135403816317554E-08</DiameterSD>
            <Orientation>2.634954711139172</Orientation>
         </FiberMeasurement>
      </Measurement>
      <Measurement>
         <ID>375</ID>
         <Type>F</Type>
         <ImageName>Image0004</ImageName>
         <FiberMeasurement>
            <DiameterAverage>1.338465167663761E-06</DiameterAverage>
            <DiameterSD>2.6952541808547437E-07</DiameterSD>
            <Orientation>0.47077146582260432</Orientation>
         </FiberMeasurement>
      </Measurement>
      <Measurement>
         <ID>376</ID>
         <Type>F</Type>
         <ImageName>Image0004</ImageName>
         <FiberMeasurement>
            <DiameterAverage>1.4987693567772728E-06</DiameterAverage>
            <DiameterSD>2.2943947888020464E-07</DiameterSD>
            <Orientation>0.70367860034580709</Orientation>
         </FiberMeasurement>
      </Measurement>
      <Measurement>
         <ID>377</ID>
         <Type>F</Type>
         <ImageName>Image0004</ImageName>
         <FiberMeasurement>
            <DiameterAverage>1.8762704634884098E-06</DiameterAverage>
            <DiameterSD>1.7350871015521527E-07</DiameterSD>
            <Orientation>0.82743541014951516</Orientation>
         </FiberMeasurement>
      </Measurement>
      <Measurement>
         <ID>378</ID>
         <Type>F</Type>
         <ImageName>Image0004</ImageName>
         <FiberMeasurement>
            <DiameterAverage>1.7059221942563104E-06</DiameterAverage>
            <DiameterSD>6.3326692638102083E-08</DiameterSD>
            <Orientation>1.9151892873282277</Orientation>
         </FiberMeasurement>
      </Measurement>
      <Measurement>
         <ID>379</ID>
         <Type>F</Type>
         <ImageName>Image0004</ImageName>
         <FiberMeasurement>
            <DiameterAverage>1.1579179665091283E-06</DiameterAverage>
            <DiameterSD>1.1022550426288246E-08</DiameterSD>
            <Orientation>2.8409806866020832</Orientation>
         </FiberMeasurement>
      </Measurement>
      <Measurement>
         <ID>380</ID>
         <Type>F</Type>
         <ImageName>Image0004</ImageName>
         <FiberMeasurement>
            <DiameterAverage>1.2776129204944052E-06</DiameterAverage>
            <DiameterSD>2.8401102485920473E-07</DiameterSD>
            <Orientation>2.3897449880523283</Orientation>
         </FiberMeasurement>
      </Measurement>
      <Measurement>
         <ID>381</ID>
         <Type>F</Type>
         <ImageName>Image0004</ImageName>
         <FiberMeasurement>
            <DiameterAverage>1.3669816130981585E-06</DiameterAverage>
            <DiameterSD>1.0427708969215696E-07</DiameterSD>
            <Orientation>0.013230678529015279</Orientation>
         </FiberMeasurement>
      </Measurement>
      <Measurement>
         <ID>382</ID>
         <Type>F</Type>
         <ImageName>Image0004</ImageName>
         <FiberMeasurement>
            <DiameterAverage>1.3893035997643094E-06</DiameterAverage>
            <DiameterSD>8.1707996034524155E-08</DiameterSD>
            <Orientation>3.0133344277201131</Orientation>
         </FiberMeasurement>
      </Measurement>
      <Measurement>
         <ID>383</ID>
         <Type>F</Type>
         <ImageName>Image0004</ImageName>
         <FiberMeasurement>
            <DiameterAverage>1.8190024173668276E-06</DiameterAverage>
            <DiameterSD>2.7406585218661195E-07</DiameterSD>
            <Orientation>2.5840535337333552</Orientation>
         </FiberMeasurement>
      </Measurement>
      <Measurement>
         <ID>384</ID>
         <Type>F</Type>
         <ImageName>Image0004</ImageName>
         <FiberMeasurement>
            <DiameterAverage>2.03604285659992E-06</DiameterAverage>
            <DiameterSD>1.7614971256972737E-07</DiameterSD>
            <Orientation>0.76415737649616544</Orientation>
         </FiberMeasurement>
      </Measurement>
      <Measurement>
         <ID>385</ID>
         <Type>F</Type>
         <ImageName>Image0004</ImageName>
         <FiberMeasurement>
            <DiameterAverage>2.2878287461786348E-06</DiameterAverage>
            <DiameterSD>2.8084196430560811E-08</DiameterSD>
            <Orientation>1.0525005086842323</Orientation>
         </FiberMeasurement>
      </Measurement>
      <Measurement>
         <ID>386</ID>
         <Type>F</Type>
         <ImageName>Image0004</ImageName>
         <FiberMeasurement>
            <DiameterAverage>2.1172688983959321E-06</DiameterAverage>
            <DiameterSD>8.5142730407738245E-08</DiameterSD>
            <Orientation>0.72302121736358582</Orientation>
         </FiberMeasurement>
      </Measurement>
      <Measurement>
         <ID>387</ID>
         <Type>F</Type>
         <ImageName>Image0004</ImageName>
         <FiberMeasurement>
            <DiameterAverage>4.4651593957671852E-07</DiameterAverage>
            <DiameterSD>2.4983310530708496E-07</DiameterSD>
            <Orientation>0.39915375411376741</Orientation>
         </FiberMeasurement>
      </Measurement>
      <Measurement>
         <ID>388</ID>
         <Type>F</Type>
         <ImageName>Image0004</ImageName>
         <FiberMeasurement>
            <DiameterAverage>1.4254259737388449E-06</DiameterAverage>
            <DiameterSD>3.059830496992583E-07</DiameterSD>
            <Orientation>0.70731955137616564</Orientation>
         </FiberMeasurement>
      </Measurement>
      <Measurement>
         <ID>389</ID>
         <Type>F</Type>
         <ImageName>Image0004</ImageName>
         <FiberMeasurement>
            <DiameterAverage>1.6124257120943666E-06</DiameterAverage>
            <DiameterSD>4.4544583573402942E-07</DiameterSD>
            <Orientation>1.2661498342336421</Orientation>
         </FiberMeasurement>
      </Measurement>
      <Measurement>
         <ID>390</ID>
         <Type>F</Type>
         <ImageName>Image0004</ImageName>
         <FiberMeasurement>
            <DiameterAverage>5.5477473940708755E-07</DiameterAverage>
            <DiameterSD>2.3191567901286405E-08</DiameterSD>
            <Orientation>1.0151240186628499</Orientation>
         </FiberMeasurement>
      </Measurement>
      <Measurement>
         <ID>391</ID>
         <Type>F</Type>
         <ImageName>Image0004</ImageName>
         <FiberMeasurement>
            <DiameterAverage>1.926351001780506E-06</DiameterAverage>
            <DiameterSD>1.3391466673241271E-07</DiameterSD>
            <Orientation>2.5386950374585409</Orientation>
         </FiberMeasurement>
      </Measurement>
      <Measurement>
         <ID>392</ID>
         <Type>F</Type>
         <ImageName>Image0004</ImageName>
         <FiberMeasurement>
            <DiameterAverage>1.8163048118941871E-06</DiameterAverage>
            <DiameterSD>3.3676749347461273E-08</DiameterSD>
            <Orientation>2.8554962116098683</Orientation>
         </FiberMeasurement>
      </Measurement>
      <Measurement>
         <ID>393</ID>
         <Type>F</Type>
         <ImageName>Image0004</ImageName>
         <FiberMeasurement>
            <DiameterAverage>1.6533315847829457E-06</DiameterAverage>
            <DiameterSD>1.1100082828718796E-07</DiameterSD>
            <Orientation>2.3036584029532143</Orientation>
         </FiberMeasurement>
      </Measurement>
      <Measurement>
         <ID>394</ID>
         <Type>F</Type>
         <ImageName>Image0004</ImageName>
         <FiberMeasurement>
            <DiameterAverage>2.22356979755743E-06</DiameterAverage>
            <DiameterSD>1.2690516444316351E-07</DiameterSD>
            <Orientation>1.6740648192520558</Orientation>
         </FiberMeasurement>
      </Measurement>
      <Measurement>
         <ID>395</ID>
         <Type>F</Type>
         <ImageName>Image0004</ImageName>
         <FiberMeasurement>
            <DiameterAverage>4.8923245549298133E-07</DiameterAverage>
            <DiameterSD>5.436357092404798E-08</DiameterSD>
            <Orientation>1.6081374135985469</Orientation>
         </FiberMeasurement>
      </Measurement>
      <Measurement>
         <ID>396</ID>
         <Type>F</Type>
         <ImageName>Image0004</ImageName>
         <FiberMeasurement>
            <DiameterAverage>1.3814214188377679E-06</DiameterAverage>
            <DiameterSD>4.2915692283194395E-08</DiameterSD>
            <Orientation>0.044026801732591145</Orientation>
         </FiberMeasurement>
      </Measurement>
      <Measurement>
         <ID>397</ID>
         <Type>F</Type>
         <ImageName>Image0004</ImageName>
         <FiberMeasurement>
            <DiameterAverage>8.9002490116081848E-07</DiameterAverage>
            <DiameterSD>2.0335333532182456E-08</DiameterSD>
            <Orientation>0.0016625199697597349</Orientation>
         </FiberMeasurement>
      </Measurement>
      <Measurement>
         <ID>398</ID>
         <Type>F</Type>
         <ImageName>Image0004</ImageName>
         <FiberMeasurement>
            <DiameterAverage>1.3125961819719741E-06</DiameterAverage>
            <DiameterSD>5.2821324153588545E-08</DiameterSD>
            <Orientation>0.3919801366083262</Orientation>
         </FiberMeasurement>
      </Measurement>
      <Measurement>
         <ID>399</ID>
         <Type>F</Type>
         <ImageName>Image0004</ImageName>
         <FiberMeasurement>
            <DiameterAverage>5.465001641456319E-07</DiameterAverage>
            <DiameterSD>2.066027405915641E-08</DiameterSD>
            <Orientation>2.8186054221646839</Orientation>
         </FiberMeasurement>
      </Measurement>
      <Measurement>
         <ID>400</ID>
         <Type>F</Type>
         <ImageName>Image0004</ImageName>
         <FiberMeasurement>
            <DiameterAverage>1.5164528675741325E-06</DiameterAverage>
            <DiameterSD>5.9735680172294711E-08</DiameterSD>
            <Orientation>2.9266823492050027</Orientation>
         </FiberMeasurement>
      </Measurement>
      <Measurement>
         <ID>401</ID>
         <Type>F</Type>
         <ImageName>Image0004</ImageName>
         <FiberMeasurement>
            <DiameterAverage>1.3677777313737347E-06</DiameterAverage>
            <DiameterSD>2.7288496483338055E-08</DiameterSD>
            <Orientation>0.53103417521178842</Orientation>
         </FiberMeasurement>
      </Measurement>
      <Measurement>
         <ID>402</ID>
         <Type>F</Type>
         <ImageName>Image0004</ImageName>
         <FiberMeasurement>
            <DiameterAverage>2.2946967912314447E-06</DiameterAverage>
            <DiameterSD>3.6161779182106858E-08</DiameterSD>
            <Orientation>0.55029466069329191</Orientation>
         </FiberMeasurement>
      </Measurement>
      <Measurement>
         <ID>403</ID>
         <Type>F</Type>
         <ImageName>Image0004</ImageName>
         <FiberMeasurement>
            <DiameterAverage>1.6774620577297305E-06</DiameterAverage>
            <DiameterSD>3.6158423415367055E-08</DiameterSD>
            <Orientation>1.064415043110498</Orientation>
         </FiberMeasurement>
      </Measurement>
      <Measurement>
         <ID>404</ID>
         <Type>F</Type>
         <ImageName>Image0004</ImageName>
         <FiberMeasurement>
            <DiameterAverage>1.4923494538379765E-06</DiameterAverage>
            <DiameterSD>3.9432247476834843E-08</DiameterSD>
            <Orientation>0.71620665028808983</Orientation>
         </FiberMeasurement>
      </Measurement>
      <Measurement>
         <ID>405</ID>
         <Type>F</Type>
         <ImageName>Image0004</ImageName>
         <FiberMeasurement>
            <DiameterAverage>1.8279045568983417E-06</DiameterAverage>
            <DiameterSD>1.3946149195002187E-07</DiameterSD>
            <Orientation>1.9367217412343554</Orientation>
         </FiberMeasurement>
      </Measurement>
      <Measurement>
         <ID>407</ID>
         <Type>F</Type>
         <ImageName>Image0004</ImageName>
         <FiberMeasurement>
            <DiameterAverage>2.1217641482791597E-06</DiameterAverage>
            <DiameterSD>2.5847911199563908E-07</DiameterSD>
            <Orientation>2.5894215890717112</Orientation>
         </FiberMeasurement>
      </Measurement>
      <Measurement>
         <ID>408</ID>
         <Type>F</Type>
         <ImageName>Image0004</ImageName>
         <FiberMeasurement>
            <DiameterAverage>1.3780953397333767E-06</DiameterAverage>
            <DiameterSD>4.0142953923620104E-08</DiameterSD>
            <Orientation>0.45039971731816597</Orientation>
         </FiberMeasurement>
      </Measurement>
      <Measurement>
         <ID>409</ID>
         <Type>F</Type>
         <ImageName>Image0004</ImageName>
         <FiberMeasurement>
            <DiameterAverage>1.338465167663761E-06</DiameterAverage>
            <DiameterSD>2.6952541808547437E-07</DiameterSD>
            <Orientation>0.47077146582260432</Orientation>
         </FiberMeasurement>
      </Measurement>
      <Measurement>
         <ID>410</ID>
         <Type>F</Type>
         <ImageName>Image0004</ImageName>
         <FiberMeasurement>
            <DiameterAverage>1.2961321345958969E-06</DiameterAverage>
            <DiameterSD>2.4010082412958149E-07</DiameterSD>
            <Orientation>2.4213067427760611</Orientation>
         </FiberMeasurement>
      </Measurement>
      <Measurement>
         <ID>411</ID>
         <Type>F</Type>
         <ImageName>Image0004</ImageName>
         <FiberMeasurement>
            <DiameterAverage>1.4570772000184987E-06</DiameterAverage>
            <DiameterSD>7.0539555409221438E-08</DiameterSD>
            <Orientation>2.9280493392957103</Orientation>
         </FiberMeasurement>
      </Measurement>
      <Measurement>
         <ID>412</ID>
         <Type>F</Type>
         <ImageName>Image0004</ImageName>
         <FiberMeasurement>
            <DiameterAverage>1.5158364789260873E-06</DiameterAverage>
            <DiameterSD>2.1812874617928147E-07</DiameterSD>
            <Orientation>0.19039120568675413</Orientation>
         </FiberMeasurement>
      </Measurement>
      <Measurement>
         <ID>413</ID>
         <Type>F</Type>
         <ImageName>Image0004</ImageName>
         <FiberMeasurement>
            <DiameterAverage>1.3471122985358455E-06</DiameterAverage>
            <DiameterSD>1.0497937318717823E-07</DiameterSD>
            <Orientation>2.7982397878030154</Orientation>
         </FiberMeasurement>
      </Measurement>
      <Measurement>
         <ID>414</ID>
         <Type>F</Type>
         <ImageName>Image0004</ImageName>
         <FiberMeasurement>
            <DiameterAverage>5.8185899551827067E-07</DiameterAverage>
            <DiameterSD>2.325920993084656E-08</DiameterSD>
            <Orientation>2.7120524911409771</Orientation>
         </FiberMeasurement>
      </Measurement>
      <Measurement>
         <ID>415</ID>
         <Type>F</Type>
         <ImageName>Image0004</ImageName>
         <FiberMeasurement>
            <DiameterAverage>1.4933589417280775E-06</DiameterAverage>
            <DiameterSD>4.1808088004952174E-07</DiameterSD>
            <Orientation>3.0256959173546192</Orientation>
         </FiberMeasurement>
      </Measurement>
      <Measurement>
         <ID>416</ID>
         <Type>F</Type>
         <ImageName>Image0004</ImageName>
         <FiberMeasurement>
            <DiameterAverage>5.3997542067136446E-07</DiameterAverage>
            <DiameterSD>2.2684846441317293E-08</DiameterSD>
            <Orientation>2.8335715150732637</Orientation>
         </FiberMeasurement>
      </Measurement>
      <Measurement>
         <ID>417</ID>
         <Type>F</Type>
         <ImageName>Image0004</ImageName>
         <FiberMeasurement>
            <DiameterAverage>2.0353133766722177E-06</DiameterAverage>
            <DiameterSD>8.6271167585380766E-08</DiameterSD>
            <Orientation>0.71973275037293283</Orientation>
         </FiberMeasurement>
      </Measurement>
      <Measurement>
         <ID>418</ID>
         <Type>F</Type>
         <ImageName>Image0004</ImageName>
         <FiberMeasurement>
            <DiameterAverage>1.4764055924892622E-06</DiameterAverage>
            <DiameterSD>4.5628289042692677E-08</DiameterSD>
            <Orientation>3.0260082108415931</Orientation>
         </FiberMeasurement>
      </Measurement>
      <Measurement>
         <ID>419</ID>
         <Type>F</Type>
         <ImageName>Image0004</ImageName>
         <FiberMeasurement>
            <DiameterAverage>1.6170223983456759E-06</DiameterAverage>
            <DiameterSD>5.3291645890029131E-07</DiameterSD>
            <Orientation>2.8372940668743016</Orientation>
         </FiberMeasurement>
      </Measurement>
      <Measurement>
         <ID>420</ID>
         <Type>F</Type>
         <ImageName>Image0004</ImageName>
         <FiberMeasurement>
            <DiameterAverage>1.3708701709056596E-06</DiameterAverage>
            <DiameterSD>1.598037112848629E-07</DiameterSD>
            <Orientation>0.015822929231838336</Orientation>
         </FiberMeasurement>
      </Measurement>
      <Measurement>
         <ID>421</ID>
         <Type>F</Type>
         <ImageName>Image0004</ImageName>
         <FiberMeasurement>
            <DiameterAverage>8.7236184863292239E-07</DiameterAverage>
            <DiameterSD>1.1016684173869639E-07</DiameterSD>
            <Orientation>1.3891362445407551</Orientation>
         </FiberMeasurement>
      </Measurement>
      <Measurement>
         <ID>422</ID>
         <Type>F</Type>
         <ImageName>Image0004</ImageName>
         <FiberMeasurement>
            <DiameterAverage>1.5534376100539495E-06</DiameterAverage>
            <DiameterSD>7.79371947743297E-08</DiameterSD>
            <Orientation>0.16786785245229843</Orientation>
         </FiberMeasurement>
      </Measurement>
      <Measurement>
         <ID>423</ID>
         <Type>F</Type>
         <ImageName>Image0004</ImageName>
         <FiberMeasurement>
            <DiameterAverage>5.4193574084253626E-07</DiameterAverage>
            <DiameterSD>1.2312550229153214E-08</DiameterSD>
            <Orientation>2.8490643653378913</Orientation>
         </FiberMeasurement>
      </Measurement>
      <Measurement>
         <ID>424</ID>
         <Type>F</Type>
         <ImageName>Image0004</ImageName>
         <FiberMeasurement>
            <DiameterAverage>1.6727232447282568E-06</DiameterAverage>
            <DiameterSD>3.6619491074931832E-07</DiameterSD>
            <Orientation>0.75740292756442684</Orientation>
         </FiberMeasurement>
      </Measurement>
      <Measurement>
         <ID>425</ID>
         <Type>F</Type>
         <ImageName>Image0004</ImageName>
         <FiberMeasurement>
            <DiameterAverage>1.8828311592215379E-06</DiameterAverage>
            <DiameterSD>4.0486874720905688E-08</DiameterSD>
            <Orientation>3.1389071680775573</Orientation>
         </FiberMeasurement>
      </Measurement>
      <Measurement>
         <ID>426</ID>
         <Type>F</Type>
         <ImageName>Image0004</ImageName>
         <FiberMeasurement>
            <DiameterAverage>1.2828878634961789E-06</DiameterAverage>
            <DiameterSD>3.7091395954836333E-09</DiameterSD>
            <Orientation>0.0993228744213398</Orientation>
         </FiberMeasurement>
      </Measurement>
      <Measurement>
         <ID>427</ID>
         <Type>F</Type>
         <ImageName>Image0004</ImageName>
         <FiberMeasurement>
            <DiameterAverage>1.2964442659635774E-06</DiameterAverage>
            <DiameterSD>6.4958710316311431E-08</DiameterSD>
            <Orientation>0.16697608721780385</Orientation>
         </FiberMeasurement>
      </Measurement>
      <Measurement>
         <ID>428</ID>
         <Type>F</Type>
         <ImageName>Image0004</ImageName>
         <FiberMeasurement>
            <DiameterAverage>1.9794999560525975E-06</DiameterAverage>
            <DiameterSD>2.9172031036404516E-07</DiameterSD>
            <Orientation>0.45218046543277191</Orientation>
         </FiberMeasurement>
      </Measurement>
      <Measurement>
         <ID>429</ID>
         <Type>F</Type>
         <ImageName>Image0004</ImageName>
         <FiberMeasurement>
            <DiameterAverage>9.3236479609134525E-07</DiameterAverage>
            <DiameterSD>9.4556542368912743E-08</DiameterSD>
            <Orientation>2.5102566696840762</Orientation>
         </FiberMeasurement>
      </Measurement>
      <Measurement>
         <ID>430</ID>
         <Type>F</Type>
         <ImageName>Image0004</ImageName>
         <FiberMeasurement>
            <DiameterAverage>1.8378821948196439E-06</DiameterAverage>
            <DiameterSD>3.4939753020301996E-07</DiameterSD>
            <Orientation>0.30068793659420368</Orientation>
         </FiberMeasurement>
      </Measurement>
      <Measurement>
         <ID>431</ID>
         <Type>F</Type>
         <ImageName>Image0004</ImageName>
         <FiberMeasurement>
            <DiameterAverage>1.399726505782747E-06</DiameterAverage>
            <DiameterSD>5.61005499788576E-08</DiameterSD>
            <Orientation>2.8545333903218562</Orientation>
         </FiberMeasurement>
      </Measurement>
      <Measurement>
         <ID>432</ID>
         <Type>F</Type>
         <ImageName>Image0004</ImageName>
         <FiberMeasurement>
            <DiameterAverage>1.3383402486771222E-06</DiameterAverage>
            <DiameterSD>7.2492781632712064E-08</DiameterSD>
            <Orientation>1.4724625759874137</Orientation>
         </FiberMeasurement>
      </Measurement>
      <Measurement>
         <ID>433</ID>
         <Type>F</Type>
         <ImageName>Image0004</ImageName>
         <FiberMeasurement>
            <DiameterAverage>1.6107712278472367E-06</DiameterAverage>
            <DiameterSD>7.9578106990584492E-08</DiameterSD>
            <Orientation>2.7440763846970126</Orientation>
         </FiberMeasurement>
      </Measurement>
      <Measurement>
         <ID>434</ID>
         <Type>F</Type>
         <ImageName>Image0004</ImageName>
         <FiberMeasurement>
            <DiameterAverage>1.9199480513424583E-06</DiameterAverage>
            <DiameterSD>3.7559457530442382E-08</DiameterSD>
            <Orientation>2.825910274193153</Orientation>
         </FiberMeasurement>
      </Measurement>
      <Measurement>
         <ID>435</ID>
         <Type>F</Type>
         <ImageName>Image0004</ImageName>
         <FiberMeasurement>
            <DiameterAverage>1.1973816897768723E-06</DiameterAverage>
            <DiameterSD>3.1305770317017594E-08</DiameterSD>
            <Orientation>0.77937898735974775</Orientation>
         </FiberMeasurement>
      </Measurement>
      <Measurement>
         <ID>436</ID>
         <Type>F</Type>
         <ImageName>Image0004</ImageName>
         <FiberMeasurement>
            <DiameterAverage>1.8953444519381551E-06</DiameterAverage>
            <DiameterSD>5.420867021015906E-07</DiameterSD>
            <Orientation>0.65526519560458962</Orientation>
         </FiberMeasurement>
      </Measurement>
      <Measurement>
         <ID>437</ID>
         <Type>F</Type>
         <ImageName>Image0004</ImageName>
         <FiberMeasurement>
            <DiameterAverage>1.4540307330085853E-06</DiameterAverage>
            <DiameterSD>2.3139427209485532E-07</DiameterSD>
            <Orientation>1.9186209462768167</Orientation>
         </FiberMeasurement>
      </Measurement>
      <Measurement>
         <ID>438</ID>
         <Type>F</Type>
         <ImageName>Image0004</ImageName>
         <FiberMeasurement>
            <DiameterAverage>8.6799422335944891E-07</DiameterAverage>
            <DiameterSD>2.4746638863557E-07</DiameterSD>
            <Orientation>2.4480976851686216</Orientation>
         </FiberMeasurement>
      </Measurement>
      <Measurement>
         <ID>439</ID>
         <Type>F</Type>
         <ImageName>Image0004</ImageName>
         <FiberMeasurement>
            <DiameterAverage>1.5703099543446034E-06</DiameterAverage>
            <DiameterSD>1.7470038306242335E-07</DiameterSD>
            <Orientation>0.7193923129652956</Orientation>
         </FiberMeasurement>
      </Measurement>
      <Measurement>
         <ID>440</ID>
         <Type>F</Type>
         <ImageName>Image0004</ImageName>
         <FiberMeasurement>
            <DiameterAverage>1.6745008079222951E-06</DiameterAverage>
            <DiameterSD>3.6164804329977663E-08</DiameterSD>
            <Orientation>1.7708730537531596</Orientation>
         </FiberMeasurement>
      </Measurement>
      <Measurement>
         <ID>441</ID>
         <Type>F</Type>
         <ImageName>Image0004</ImageName>
         <FiberMeasurement>
            <DiameterAverage>1.4743489355220713E-06</DiameterAverage>
            <DiameterSD>6.3196045991371686E-08</DiameterSD>
            <Orientation>0.81376865439484869</Orientation>
         </FiberMeasurement>
      </Measurement>
      <Measurement>
         <ID>442</ID>
         <Type>F</Type>
         <ImageName>Image0004</ImageName>
         <FiberMeasurement>
            <DiameterAverage>1.3330585110941021E-06</DiameterAverage>
            <DiameterSD>1.023411486281665E-07</DiameterSD>
            <Orientation>3.0077762763388134</Orientation>
         </FiberMeasurement>
      </Measurement>
      <Measurement>
         <ID>443</ID>
         <Type>F</Type>
         <ImageName>Image0004</ImageName>
         <FiberMeasurement>
            <DiameterAverage>1.6633776601838706E-06</DiameterAverage>
            <DiameterSD>7.9407587452838031E-08</DiameterSD>
            <Orientation>1.1557532055339284</Orientation>
         </FiberMeasurement>
      </Measurement>
      <Measurement>
         <ID>444</ID>
         <Type>F</Type>
         <ImageName>Image0004</ImageName>
         <FiberMeasurement>
            <DiameterAverage>2.0622676645749123E-06</DiameterAverage>
            <DiameterSD>4.094610948916033E-07</DiameterSD>
            <Orientation>1.0478127657051317</Orientation>
         </FiberMeasurement>
      </Measurement>
      <Measurement>
         <ID>445</ID>
         <Type>F</Type>
         <ImageName>Image0004</ImageName>
         <FiberMeasurement>
            <DiameterAverage>1.0235349370877486E-06</DiameterAverage>
            <DiameterSD>2.1492096567771705E-07</DiameterSD>
            <Orientation>0.038724943229925889</Orientation>
         </FiberMeasurement>
      </Measurement>
      <Measurement>
         <ID>446</ID>
         <Type>F</Type>
         <ImageName>Image0004</ImageName>
         <FiberMeasurement>
            <DiameterAverage>2.454352205358258E-06</DiameterAverage>
            <DiameterSD>5.0347497213025984E-08</DiameterSD>
            <Orientation>0.37292454409813636</Orientation>
         </FiberMeasurement>
      </Measurement>
      <Measurement>
         <ID>447</ID>
         <Type>F</Type>
         <ImageName>Image0004</ImageName>
         <FiberMeasurement>
            <DiameterAverage>1.9255887139874239E-06</DiameterAverage>
            <DiameterSD>7.6853210335611686E-08</DiameterSD>
            <Orientation>0.74933949552792978</Orientation>
         </FiberMeasurement>
      </Measurement>
      <Measurement>
         <ID>448</ID>
         <Type>F</Type>
         <ImageName>Image0004</ImageName>
         <FiberMeasurement>
            <DiameterAverage>7.64448980844408E-07</DiameterAverage>
            <DiameterSD>3.2012007590536615E-08</DiameterSD>
            <Orientation>3.0420784154668978</Orientation>
         </FiberMeasurement>
      </Measurement>
      <Measurement>
         <ID>449</ID>
         <Type>F</Type>
         <ImageName>Image0004</ImageName>
         <FiberMeasurement>
            <DiameterAverage>1.3872265178369276E-06</DiameterAverage>
            <DiameterSD>4.3055002647795384E-08</DiameterSD>
            <Orientation>0.031327401538300624</Orientation>
         </FiberMeasurement>
      </Measurement>
      <Measurement>
         <ID>450</ID>
         <Type>F</Type>
         <ImageName>Image0004</ImageName>
         <FiberMeasurement>
            <DiameterAverage>4.0106430080429145E-07</DiameterAverage>
            <DiameterSD>3.9257743798255325E-08</DiameterSD>
            <Orientation>2.7756481687670558</Orientation>
         </FiberMeasurement>
      </Measurement>
      <Measurement>
         <ID>451</ID>
         <Type>F</Type>
         <ImageName>Image0004</ImageName>
         <FiberMeasurement>
            <DiameterAverage>1.4259556553779592E-06</DiameterAverage>
            <DiameterSD>7.8144846436500019E-08</DiameterSD>
            <Orientation>0.055725840947879239</Orientation>
         </FiberMeasurement>
      </Measurement>
      <Measurement>
         <ID>452</ID>
         <Type>F</Type>
         <ImageName>Image0004</ImageName>
         <FiberMeasurement>
            <DiameterAverage>1.2859180551357804E-06</DiameterAverage>
            <DiameterSD>1.1661726563589786E-07</DiameterSD>
            <Orientation>0.572401795606865</Orientation>
         </FiberMeasurement>
      </Measurement>
      <Measurement>
         <ID>453</ID>
         <Type>F</Type>
         <ImageName>Image0004</ImageName>
         <FiberMeasurement>
            <DiameterAverage>1.3820743281540422E-06</DiameterAverage>
            <DiameterSD>2.5106427666272087E-08</DiameterSD>
            <Orientation>0.49727934573127508</Orientation>
         </FiberMeasurement>
      </Measurement>
      <Measurement>
         <ID>454</ID>
         <Type>F</Type>
         <ImageName>Image0004</ImageName>
         <FiberMeasurement>
            <DiameterAverage>1.2249943938210998E-06</DiameterAverage>
            <DiameterSD>1.921803725533601E-07</DiameterSD>
            <Orientation>2.2258245547294204</Orientation>
         </FiberMeasurement>
      </Measurement>
      <Measurement>
         <ID>455</ID>
         <Type>F</Type>
         <ImageName>Image0004</ImageName>
         <FiberMeasurement>
            <DiameterAverage>1.6539622544590862E-06</DiameterAverage>
            <DiameterSD>5.2555683094384859E-07</DiameterSD>
            <Orientation>1.901168118636225</Orientation>
         </FiberMeasurement>
      </Measurement>
      <Measurement>
         <ID>457</ID>
         <Type>F</Type>
         <ImageName>Image0004</ImageName>
         <FiberMeasurement>
            <DiameterAverage>1.4684247000546834E-06</DiameterAverage>
            <DiameterSD>5.45244139882821E-08</DiameterSD>
            <Orientation>2.8210087975037039</Orientation>
         </FiberMeasurement>
      </Measurement>
      <Measurement>
         <ID>458</ID>
         <Type>F</Type>
         <ImageName>Image0004</ImageName>
         <FiberMeasurement>
            <DiameterAverage>1.243418647672008E-06</DiameterAverage>
            <DiameterSD>6.7931488766007851E-08</DiameterSD>
            <Orientation>0.76523132600445665</Orientation>
         </FiberMeasurement>
      </Measurement>
      <Measurement>
         <ID>459</ID>
         <Type>F</Type>
         <ImageName>Image0004</ImageName>
         <FiberMeasurement>
            <DiameterAverage>1.5771104411119112E-06</DiameterAverage>
            <DiameterSD>5.6031244400904379E-08</DiameterSD>
            <Orientation>2.8345862588825073</Orientation>
         </FiberMeasurement>
      </Measurement>
      <Measurement>
         <ID>460</ID>
         <Type>F</Type>
         <ImageName>Image0004</ImageName>
         <FiberMeasurement>
            <DiameterAverage>2.294839882175773E-06</DiameterAverage>
            <DiameterSD>5.93610401866578E-07</DiameterSD>
            <Orientation>2.7053955718563345</Orientation>
         </FiberMeasurement>
      </Measurement>
      <Measurement>
         <ID>461</ID>
         <Type>F</Type>
         <ImageName>Image0004</ImageName>
         <FiberMeasurement>
            <DiameterAverage>6.566792252833048E-07</DiameterAverage>
            <DiameterSD>9.3294096212879582E-08</DiameterSD>
            <Orientation>2.9833215998698992</Orientation>
         </FiberMeasurement>
      </Measurement>
      <Measurement>
         <ID>462</ID>
         <Type>F</Type>
         <ImageName>Image0004</ImageName>
         <FiberMeasurement>
            <DiameterAverage>1.3381914225725222E-06</DiameterAverage>
            <DiameterSD>4.4007884498937136E-08</DiameterSD>
            <Orientation>2.8805025663569022</Orientation>
         </FiberMeasurement>
      </Measurement>
      <Measurement>
         <ID>463</ID>
         <Type>F</Type>
         <ImageName>Image0004</ImageName>
         <FiberMeasurement>
            <DiameterAverage>5.3815486189322625E-07</DiameterAverage>
            <DiameterSD>1.6179332084516966E-08</DiameterSD>
            <Orientation>2.8048500456107495</Orientation>
         </FiberMeasurement>
      </Measurement>
      <Measurement>
         <ID>464</ID>
         <Type>F</Type>
         <ImageName>Image0004</ImageName>
         <FiberMeasurement>
            <DiameterAverage>9.7629761619133914E-07</DiameterAverage>
            <DiameterSD>1.7063139545011491E-07</DiameterSD>
            <Orientation>0.60652322404135983</Orientation>
         </FiberMeasurement>
      </Measurement>
      <Measurement>
         <ID>465</ID>
         <Type>F</Type>
         <ImageName>Image0004</ImageName>
         <FiberMeasurement>
            <DiameterAverage>1.6540271156968497E-06</DiameterAverage>
            <DiameterSD>1.0510848046319989E-06</DiameterSD>
            <Orientation>2.492422347385522</Orientation>
         </FiberMeasurement>
      </Measurement>
      <Measurement>
         <ID>466</ID>
         <Type>F</Type>
         <ImageName>Image0004</ImageName>
         <FiberMeasurement>
            <DiameterAverage>6.6671981852532867E-07</DiameterAverage>
            <DiameterSD>5.657006708890892E-08</DiameterSD>
            <Orientation>0.66059419066489744</Orientation>
         </FiberMeasurement>
      </Measurement>
      <Measurement>
         <ID>467</ID>
         <Type>F</Type>
         <ImageName>Image0004</ImageName>
         <FiberMeasurement>
            <DiameterAverage>1.3600258082497882E-06</DiameterAverage>
            <DiameterSD>4.2218236455138586E-08</DiameterSD>
            <Orientation>2.2579221748822986</Orientation>
         </FiberMeasurement>
      </Measurement>
      <Measurement>
         <ID>468</ID>
         <Type>F</Type>
         <ImageName>Image0004</ImageName>
         <FiberMeasurement>
            <DiameterAverage>2.1534917098992111E-06</DiameterAverage>
            <DiameterSD>4.3581498530400661E-08</DiameterSD>
            <Orientation>2.4751522122094651</Orientation>
         </FiberMeasurement>
      </Measurement>
      <Measurement>
         <ID>469</ID>
         <Type>F</Type>
         <ImageName>Image0004</ImageName>
         <FiberMeasurement>
            <DiameterAverage>1.360274200459118E-06</DiameterAverage>
            <DiameterSD>1.5466927260173096E-07</DiameterSD>
            <Orientation>0.554778998702994</Orientation>
         </FiberMeasurement>
      </Measurement>
      <Measurement>
         <ID>470</ID>
         <Type>F</Type>
         <ImageName>Image0004</ImageName>
         <FiberMeasurement>
            <DiameterAverage>1.3788919823370056E-06</DiameterAverage>
            <DiameterSD>3.9614899409157206E-08</DiameterSD>
            <Orientation>2.770460259333154</Orientation>
         </FiberMeasurement>
      </Measurement>
      <Measurement>
         <ID>471</ID>
         <Type>F</Type>
         <ImageName>Image0004</ImageName>
         <FiberMeasurement>
            <DiameterAverage>4.9490475116223825E-07</DiameterAverage>
            <DiameterSD>2.8217108326089504E-07</DiameterSD>
            <Orientation>0.49897464441959566</Orientation>
         </FiberMeasurement>
      </Measurement>
      <Measurement>
         <ID>472</ID>
         <Type>F</Type>
         <ImageName>Image0004</ImageName>
         <FiberMeasurement>
            <DiameterAverage>2.1657023516369425E-06</DiameterAverage>
            <DiameterSD>2.8235617033284563E-08</DiameterSD>
            <Orientation>2.4607481485380029</Orientation>
         </FiberMeasurement>
      </Measurement>
      <Measurement>
         <ID>473</ID>
         <Type>F</Type>
         <ImageName>Image0004</ImageName>
         <FiberMeasurement>
            <DiameterAverage>1.3485154956044165E-06</DiameterAverage>
            <DiameterSD>3.57589269499688E-08</DiameterSD>
            <Orientation>0.18768105670463858</Orientation>
         </FiberMeasurement>
      </Measurement>
      <Measurement>
         <ID>474</ID>
         <Type>F</Type>
         <ImageName>Image0004</ImageName>
         <FiberMeasurement>
            <DiameterAverage>1.7599306816985668E-06</DiameterAverage>
            <DiameterSD>2.0746759301112178E-07</DiameterSD>
            <Orientation>1.7417224004355496</Orientation>
         </FiberMeasurement>
      </Measurement>
      <Measurement>
         <ID>475</ID>
         <Type>F</Type>
         <ImageName>Image0004</ImageName>
         <FiberMeasurement>
            <DiameterAverage>6.7976723147557688E-07</DiameterAverage>
            <DiameterSD>1.9948810955351892E-08</DiameterSD>
            <Orientation>0.94447364382876453</Orientation>
         </FiberMeasurement>
      </Measurement>
      <Measurement>
         <ID>476</ID>
         <Type>F</Type>
         <ImageName>Image0004</ImageName>
         <FiberMeasurement>
            <DiameterAverage>1.2494338500639002E-06</DiameterAverage>
            <DiameterSD>2.1508439515201989E-07</DiameterSD>
            <Orientation>2.90477473259518</Orientation>
         </FiberMeasurement>
      </Measurement>
      <Measurement>
         <ID>477</ID>
         <Type>F</Type>
         <ImageName>Image0004</ImageName>
         <FiberMeasurement>
            <DiameterAverage>1.9202545642221704E-06</DiameterAverage>
            <DiameterSD>5.8702677167505033E-08</DiameterSD>
            <Orientation>2.3531251971564613</Orientation>
         </FiberMeasurement>
      </Measurement>
      <Measurement>
         <ID>478</ID>
         <Type>F</Type>
         <ImageName>Image0004</ImageName>
         <FiberMeasurement>
            <DiameterAverage>1.7064922277375319E-06</DiameterAverage>
            <DiameterSD>9.7815469131822189E-08</DiameterSD>
            <Orientation>0.015867647060761124</Orientation>
         </FiberMeasurement>
      </Measurement>
      <Measurement>
         <ID>479</ID>
         <Type>F</Type>
         <ImageName>Image0004</ImageName>
         <FiberMeasurement>
            <DiameterAverage>9.5287089209446322E-07</DiameterAverage>
            <DiameterSD>3.0481499994909816E-07</DiameterSD>
            <Orientation>0.60796883954272807</Orientation>
         </FiberMeasurement>
      </Measurement>
      <Measurement>
         <ID>480</ID>
         <Type>F</Type>
         <ImageName>Image0004</ImageName>
         <FiberMeasurement>
            <DiameterAverage>1.3645158186648347E-06</DiameterAverage>
            <DiameterSD>7.2150048794435612E-08</DiameterSD>
            <Orientation>0.016807131867725925</Orientation>
         </FiberMeasurement>
      </Measurement>
      <Measurement>
         <ID>481</ID>
         <Type>F</Type>
         <ImageName>Image0004</ImageName>
         <FiberMeasurement>
            <DiameterAverage>1.2457875008500621E-06</DiameterAverage>
            <DiameterSD>2.8196854774479944E-08</DiameterSD>
            <Orientation>2.4380203643106362</Orientation>
         </FiberMeasurement>
      </Measurement>
      <Measurement>
         <ID>482</ID>
         <Type>F</Type>
         <ImageName>Image0004</ImageName>
         <FiberMeasurement>
            <DiameterAverage>1.8762704634884098E-06</DiameterAverage>
            <DiameterSD>1.7350871015521527E-07</DiameterSD>
            <Orientation>0.82743541014951516</Orientation>
         </FiberMeasurement>
      </Measurement>
      <Measurement>
         <ID>483</ID>
         <Type>F</Type>
         <ImageName>Image0004</ImageName>
         <FiberMeasurement>
            <DiameterAverage>1.3854388716220534E-06</DiameterAverage>
            <DiameterSD>4.3749322343161529E-08</DiameterSD>
            <Orientation>2.6874210276933952</Orientation>
         </FiberMeasurement>
      </Measurement>
      <Measurement>
         <ID>484</ID>
         <Type>F</Type>
         <ImageName>Image0004</ImageName>
         <FiberMeasurement>
            <DiameterAverage>6.0047972856344532E-07</DiameterAverage>
            <DiameterSD>3.1053476871017408E-07</DiameterSD>
            <Orientation>0.92630630777749712</Orientation>
         </FiberMeasurement>
      </Measurement>
      <Measurement>
         <ID>485</ID>
         <Type>F</Type>
         <ImageName>Image0004</ImageName>
         <FiberMeasurement>
            <DiameterAverage>2.6477910940893323E-06</DiameterAverage>
            <DiameterSD>7.06788595749254E-08</DiameterSD>
            <Orientation>1.4983405167129471</Orientation>
         </FiberMeasurement>
      </Measurement>
      <Measurement>
         <ID>486</ID>
         <Type>F</Type>
         <ImageName>Image0004</ImageName>
         <FiberMeasurement>
            <DiameterAverage>1.2162248467532296E-06</DiameterAverage>
            <DiameterSD>1.848881266951585E-07</DiameterSD>
            <Orientation>2.8415195844968579</Orientation>
         </FiberMeasurement>
      </Measurement>
      <Measurement>
         <ID>487</ID>
         <Type>F</Type>
         <ImageName>Image0004</ImageName>
         <FiberMeasurement>
            <DiameterAverage>1.7734740956303924E-06</DiameterAverage>
            <DiameterSD>5.1325092705097814E-08</DiameterSD>
            <Orientation>0.23887071431179013</Orientation>
         </FiberMeasurement>
      </Measurement>
      <Measurement>
         <ID>489</ID>
         <Type>F</Type>
         <ImageName>Image0004</ImageName>
         <FiberMeasurement>
            <DiameterAverage>9.9094741356231939E-07</DiameterAverage>
            <DiameterSD>3.30029047390896E-07</DiameterSD>
            <Orientation>0.25640909695236497</Orientation>
         </FiberMeasurement>
      </Measurement>
      <Measurement>
         <ID>490</ID>
         <Type>F</Type>
         <ImageName>Image0004</ImageName>
         <FiberMeasurement>
            <DiameterAverage>4.913823420430068E-07</DiameterAverage>
            <DiameterSD>2.7251063441189981E-07</DiameterSD>
            <Orientation>0.37685947023138033</Orientation>
         </FiberMeasurement>
      </Measurement>
      <Measurement>
         <ID>491</ID>
         <Type>F</Type>
         <ImageName>Image0004</ImageName>
         <FiberMeasurement>
            <DiameterAverage>2.3446449015108054E-06</DiameterAverage>
            <DiameterSD>1.7447202836736496E-07</DiameterSD>
            <Orientation>0.67471995270016227</Orientation>
         </FiberMeasurement>
      </Measurement>
      <Measurement>
         <ID>492</ID>
         <Type>F</Type>
         <ImageName>Image0004</ImageName>
         <FiberMeasurement>
            <DiameterAverage>1.142450429679386E-06</DiameterAverage>
            <DiameterSD>1.0152052206259321E-07</DiameterSD>
            <Orientation>0.21592308639216179</Orientation>
         </FiberMeasurement>
      </Measurement>
      <Measurement>
         <ID>494</ID>
         <Type>F</Type>
         <ImageName>Image0004</ImageName>
         <FiberMeasurement>
            <DiameterAverage>1.295516524297425E-06</DiameterAverage>
            <DiameterSD>4.2589993969281282E-08</DiameterSD>
            <Orientation>0.75651761133915407</Orientation>
         </FiberMeasurement>
      </Measurement>
      <Measurement>
         <ID>495</ID>
         <Type>F</Type>
         <ImageName>Image0004</ImageName>
         <FiberMeasurement>
            <DiameterAverage>5.4255893677116147E-07</DiameterAverage>
            <DiameterSD>1.554110377328734E-08</DiameterSD>
            <Orientation>2.7613534923572</Orientation>
         </FiberMeasurement>
      </Measurement>
      <Measurement>
         <ID>496</ID>
         <Type>F</Type>
         <ImageName>Image0004</ImageName>
         <FiberMeasurement>
            <DiameterAverage>5.0079047113607763E-07</DiameterAverage>
            <DiameterSD>6.9410401450197981E-08</DiameterSD>
            <Orientation>2.2808545678639103</Orientation>
         </FiberMeasurement>
      </Measurement>
      <Measurement>
         <ID>497</ID>
         <Type>F</Type>
         <ImageName>Image0004</ImageName>
         <FiberMeasurement>
            <DiameterAverage>1.5016057089594407E-06</DiameterAverage>
            <DiameterSD>1.3249675096125719E-07</DiameterSD>
            <Orientation>2.1664063818523016</Orientation>
         </FiberMeasurement>
      </Measurement>
      <Measurement>
         <ID>498</ID>
         <Type>F</Type>
         <ImageName>Image0004</ImageName>
         <FiberMeasurement>
            <DiameterAverage>1.6533067152209829E-06</DiameterAverage>
            <DiameterSD>1.8079858571053545E-07</DiameterSD>
            <Orientation>2.7942128645336322</Orientation>
         </FiberMeasurement>
      </Measurement>
      <Measurement>
         <ID>499</ID>
         <Type>F</Type>
         <ImageName>Image0004</ImageName>
         <FiberMeasurement>
            <DiameterAverage>5.26391952838207E-07</DiameterAverage>
            <DiameterSD>1.3200982238595658E-08</DiameterSD>
            <Orientation>1.9248806511206682</Orientation>
         </FiberMeasurement>
      </Measurement>
      <Measurement>
         <ID>500</ID>
         <Type>F</Type>
         <ImageName>Image0004</ImageName>
         <FiberMeasurement>
            <DiameterAverage>1.8273925347199643E-06</DiameterAverage>
            <DiameterSD>1.4842479210842413E-07</DiameterSD>
            <Orientation>0.57649018069804792</Orientation>
         </FiberMeasurement>
      </Measurement>
      <Measurement>
         <ID>501</ID>
         <Type>F</Type>
         <ImageName>Image0004</ImageName>
         <FiberMeasurement>
            <DiameterAverage>1.4987693567772728E-06</DiameterAverage>
            <DiameterSD>2.2943947888020464E-07</DiameterSD>
            <Orientation>0.70367860034580709</Orientation>
         </FiberMeasurement>
      </Measurement>
      <Measurement>
         <ID>502</ID>
         <Type>F</Type>
         <ImageName>Image0004</ImageName>
         <FiberMeasurement>
            <DiameterAverage>1.7869644529144485E-06</DiameterAverage>
            <DiameterSD>1.8373950494015128E-07</DiameterSD>
            <Orientation>2.2152368480116622</Orientation>
         </FiberMeasurement>
      </Measurement>
      <Measurement>
         <ID>503</ID>
         <Type>F</Type>
         <ImageName>Image0004</ImageName>
         <FiberMeasurement>
            <DiameterAverage>5.9817985084580688E-07</DiameterAverage>
            <DiameterSD>7.0082115558870259E-08</DiameterSD>
            <Orientation>1.9967937028138947</Orientation>
         </FiberMeasurement>
      </Measurement>
      <Measurement>
         <ID>504</ID>
         <Type>F</Type>
         <ImageName>Image0004</ImageName>
         <FiberMeasurement>
            <DiameterAverage>5.2032367466477891E-07</DiameterAverage>
            <DiameterSD>2.6670299757925084E-08</DiameterSD>
            <Orientation>2.7950286197450134</Orientation>
         </FiberMeasurement>
      </Measurement>
      <Measurement>
         <ID>505</ID>
         <Type>F</Type>
         <ImageName>Image0004</ImageName>
         <FiberMeasurement>
            <DiameterAverage>1.3258114849646056E-06</DiameterAverage>
            <DiameterSD>1.5826404247809416E-07</DiameterSD>
            <Orientation>2.516713401962789</Orientation>
         </FiberMeasurement>
      </Measurement>
      <Measurement>
         <ID>506</ID>
         <Type>F</Type>
         <ImageName>Image0004</ImageName>
         <FiberMeasurement>
            <DiameterAverage>1.4486086939894119E-06</DiameterAverage>
            <DiameterSD>2.0754822695158461E-07</DiameterSD>
            <Orientation>1.363542398201159</Orientation>
         </FiberMeasurement>
      </Measurement>
      <Measurement>
         <ID>507</ID>
         <Type>F</Type>
         <ImageName>Image0004</ImageName>
         <FiberMeasurement>
            <DiameterAverage>2.2392168148938869E-06</DiameterAverage>
            <DiameterSD>2.2790875497404216E-07</DiameterSD>
            <Orientation>0.36875016059394872</Orientation>
         </FiberMeasurement>
      </Measurement>
      <Measurement>
         <ID>508</ID>
         <Type>F</Type>
         <ImageName>Image0004</ImageName>
         <FiberMeasurement>
            <DiameterAverage>7.0514996951289955E-07</DiameterAverage>
            <DiameterSD>1.5803560115569763E-08</DiameterSD>
            <Orientation>0.96339525451314489</Orientation>
         </FiberMeasurement>
      </Measurement>
      <Measurement>
         <ID>509</ID>
         <Type>F</Type>
         <ImageName>Image0004</ImageName>
         <FiberMeasurement>
            <DiameterAverage>1.4863364825427714E-06</DiameterAverage>
            <DiameterSD>8.2197700212098045E-08</DiameterSD>
            <Orientation>1.0789069287262949</Orientation>
         </FiberMeasurement>
      </Measurement>
      <Measurement>
         <ID>510</ID>
         <Type>F</Type>
         <ImageName>Image0004</ImageName>
         <FiberMeasurement>
            <DiameterAverage>1.6763721329844523E-06</DiameterAverage>
            <DiameterSD>1.1078086942210688E-07</DiameterSD>
            <Orientation>1.5776192362656551</Orientation>
         </FiberMeasurement>
      </Measurement>
      <Measurement>
         <ID>511</ID>
         <Type>F</Type>
         <ImageName>Image0004</ImageName>
         <FiberMeasurement>
            <DiameterAverage>1.2348909982369483E-06</DiameterAverage>
            <DiameterSD>1.0900262029313621E-07</DiameterSD>
            <Orientation>2.4831813106316263</Orientation>
         </FiberMeasurement>
      </Measurement>
      <Measurement>
         <ID>512</ID>
         <Type>F</Type>
         <ImageName>Image0004</ImageName>
         <FiberMeasurement>
            <DiameterAverage>1.4489060041098547E-06</DiameterAverage>
            <DiameterSD>4.8052847617187977E-08</DiameterSD>
            <Orientation>0.65436721343683646</Orientation>
         </FiberMeasurement>
      </Measurement>
      <Measurement>
         <ID>513</ID>
         <Type>F</Type>
         <ImageName>Image0004</ImageName>
         <FiberMeasurement>
            <DiameterAverage>1.7446421187114023E-06</DiameterAverage>
            <DiameterSD>2.173492462766914E-08</DiameterSD>
            <Orientation>2.3673853509425018</Orientation>
         </FiberMeasurement>
      </Measurement>
      <Measurement>
         <ID>514</ID>
         <Type>F</Type>
         <ImageName>Image0004</ImageName>
         <FiberMeasurement>
            <DiameterAverage>1.4043593147404218E-06</DiameterAverage>
            <DiameterSD>1.2981970754600658E-08</DiameterSD>
            <Orientation>0.31768967816978538</Orientation>
         </FiberMeasurement>
      </Measurement>
      <Measurement>
         <ID>515</ID>
         <Type>F</Type>
         <ImageName>Image0004</ImageName>
         <FiberMeasurement>
            <DiameterAverage>9.7915639593611242E-07</DiameterAverage>
            <DiameterSD>2.1939697240196909E-07</DiameterSD>
            <Orientation>2.3804851313733311</Orientation>
         </FiberMeasurement>
      </Measurement>
      <Measurement>
         <ID>516</ID>
         <Type>F</Type>
         <ImageName>Image0004</ImageName>
         <FiberMeasurement>
            <DiameterAverage>1.4998419297630985E-06</DiameterAverage>
            <DiameterSD>1.7115193777109788E-07</DiameterSD>
            <Orientation>0.70130393065002483</Orientation>
         </FiberMeasurement>
      </Measurement>
      <Measurement>
         <ID>517</ID>
         <Type>F</Type>
         <ImageName>Image0004</ImageName>
         <FiberMeasurement>
            <DiameterAverage>1.8777310925691417E-06</DiameterAverage>
            <DiameterSD>2.4171813211763617E-07</DiameterSD>
            <Orientation>0.62224556275918352</Orientation>
         </FiberMeasurement>
      </Measurement>
      <Measurement>
         <ID>518</ID>
         <Type>F</Type>
         <ImageName>Image0004</ImageName>
         <FiberMeasurement>
            <DiameterAverage>1.5429520087261803E-06</DiameterAverage>
            <DiameterSD>1.6392856993960757E-07</DiameterSD>
            <Orientation>2.025575420394814</Orientation>
         </FiberMeasurement>
      </Measurement>
      <Measurement>
         <ID>519</ID>
         <Type>F</Type>
         <ImageName>Image0004</ImageName>
         <FiberMeasurement>
            <DiameterAverage>2.5732259827256135E-06</DiameterAverage>
            <DiameterSD>8.95354999792119E-08</DiameterSD>
            <Orientation>0.86308616759058243</Orientation>
         </FiberMeasurement>
      </Measurement>
      <Measurement>
         <ID>520</ID>
         <Type>F</Type>
         <ImageName>Image0004</ImageName>
         <FiberMeasurement>
            <DiameterAverage>1.4074723224066597E-06</DiameterAverage>
            <DiameterSD>5.0978335884185466E-08</DiameterSD>
            <Orientation>0.058589632273654393</Orientation>
         </FiberMeasurement>
      </Measurement>
      <Measurement>
         <ID>521</ID>
         <Type>F</Type>
         <ImageName>Image0004</ImageName>
         <FiberMeasurement>
            <DiameterAverage>1.1671167479446007E-06</DiameterAverage>
            <DiameterSD>1.5626987087595413E-07</DiameterSD>
            <Orientation>0.56161530629885859</Orientation>
         </FiberMeasurement>
      </Measurement>
      <Measurement>
         <ID>522</ID>
         <Type>F</Type>
         <ImageName>Image0004</ImageName>
         <FiberMeasurement>
            <DiameterAverage>4.9142576108446944E-07</DiameterAverage>
            <DiameterSD>6.43169403847954E-08</DiameterSD>
            <Orientation>2.6690959616053371</Orientation>
         </FiberMeasurement>
      </Measurement>
      <Measurement>
         <ID>523</ID>
         <Type>F</Type>
         <ImageName>Image0004</ImageName>
         <FiberMeasurement>
            <DiameterAverage>1.2444086663063066E-06</DiameterAverage>
            <DiameterSD>1.3216722205728278E-07</DiameterSD>
            <Orientation>2.6933466973818274</Orientation>
         </FiberMeasurement>
      </Measurement>
      <Measurement>
         <ID>524</ID>
         <Type>F</Type>
         <ImageName>Image0004</ImageName>
         <FiberMeasurement>
            <DiameterAverage>1.9399999321339975E-06</DiameterAverage>
            <DiameterSD>5.0096133082084212E-07</DiameterSD>
            <Orientation>0.453910714739427</Orientation>
         </FiberMeasurement>
      </Measurement>
      <Measurement>
         <ID>525</ID>
         <Type>F</Type>
         <ImageName>Image0004</ImageName>
         <FiberMeasurement>
            <DiameterAverage>1.2400535426574964E-06</DiameterAverage>
            <DiameterSD>2.476101309075379E-08</DiameterSD>
            <Orientation>0.9240492787180743</Orientation>
         </FiberMeasurement>
      </Measurement>
      <Measurement>
         <ID>526</ID>
         <Type>F</Type>
         <ImageName>Image0004</ImageName>
         <FiberMeasurement>
            <DiameterAverage>2.441805061835012E-06</DiameterAverage>
            <DiameterSD>5.2127471005116385E-08</DiameterSD>
            <Orientation>1.7468000692168406</Orientation>
         </FiberMeasurement>
      </Measurement>
      <Measurement>
         <ID>527</ID>
         <Type>F</Type>
         <ImageName>Image0004</ImageName>
         <FiberMeasurement>
            <DiameterAverage>1.356668627639626E-06</DiameterAverage>
            <DiameterSD>4.856303607507185E-08</DiameterSD>
            <Orientation>3.0535404881791783</Orientation>
         </FiberMeasurement>
      </Measurement>
      <Measurement>
         <ID>528</ID>
         <Type>F</Type>
         <ImageName>Image0004</ImageName>
         <FiberMeasurement>
            <DiameterAverage>1.3848632853786459E-06</DiameterAverage>
            <DiameterSD>3.5479372258155442E-08</DiameterSD>
            <Orientation>2.3119388700397696</Orientation>
         </FiberMeasurement>
      </Measurement>
      <Measurement>
         <ID>529</ID>
         <Type>F</Type>
         <ImageName>Image0004</ImageName>
         <FiberMeasurement>
            <DiameterAverage>9.3236479609134525E-07</DiameterAverage>
            <DiameterSD>9.4556542368912743E-08</DiameterSD>
            <Orientation>2.5102566696840762</Orientation>
         </FiberMeasurement>
      </Measurement>
      <Measurement>
         <ID>530</ID>
         <Type>F</Type>
         <ImageName>Image0004</ImageName>
         <FiberMeasurement>
            <DiameterAverage>2.0566327027255381E-06</DiameterAverage>
            <DiameterSD>8.0672233886578872E-08</DiameterSD>
            <Orientation>2.2968217058235028</Orientation>
         </FiberMeasurement>
      </Measurement>
      <Measurement>
         <ID>531</ID>
         <Type>F</Type>
         <ImageName>Image0004</ImageName>
         <FiberMeasurement>
            <DiameterAverage>1.982096115667174E-06</DiameterAverage>
            <DiameterSD>7.282384946577631E-08</DiameterSD>
            <Orientation>0.22460019377153623</Orientation>
         </FiberMeasurement>
      </Measurement>
      <Measurement>
         <ID>532</ID>
         <Type>F</Type>
         <ImageName>Image0004</ImageName>
         <FiberMeasurement>
            <DiameterAverage>1.4377626377779849E-06</DiameterAverage>
            <DiameterSD>4.5621237999463205E-08</DiameterSD>
            <Orientation>2.5784216171783894</Orientation>
         </FiberMeasurement>
      </Measurement>
      <Measurement>
         <ID>533</ID>
         <Type>F</Type>
         <ImageName>Image0004</ImageName>
         <FiberMeasurement>
            <DiameterAverage>9.7864431720319E-07</DiameterAverage>
            <DiameterSD>1.3085903878704398E-07</DiameterSD>
            <Orientation>0.878099050455366</Orientation>
         </FiberMeasurement>
      </Measurement>
      <Measurement>
         <ID>534</ID>
         <Type>F</Type>
         <ImageName>Image0004</ImageName>
         <FiberMeasurement>
            <DiameterAverage>1.1179994222200312E-06</DiameterAverage>
            <DiameterSD>3.9210014983910708E-08</DiameterSD>
            <Orientation>3.1071472812924927</Orientation>
         </FiberMeasurement>
      </Measurement>
      <Measurement>
         <ID>535</ID>
         <Type>F</Type>
         <ImageName>Image0004</ImageName>
         <FiberMeasurement>
            <DiameterAverage>1.5731573311705712E-06</DiameterAverage>
            <DiameterSD>2.4428876098927225E-07</DiameterSD>
            <Orientation>1.0199555823049467</Orientation>
         </FiberMeasurement>
      </Measurement>
      <Measurement>
         <ID>536</ID>
         <Type>F</Type>
         <ImageName>Image0004</ImageName>
         <FiberMeasurement>
            <DiameterAverage>2.6456004518014119E-06</DiameterAverage>
            <DiameterSD>5.502109148688877E-07</DiameterSD>
            <Orientation>2.9163643865229254</Orientation>
         </FiberMeasurement>
      </Measurement>
      <Measurement>
         <ID>537</ID>
         <Type>F</Type>
         <ImageName>Image0004</ImageName>
         <FiberMeasurement>
            <DiameterAverage>1.4528239840201287E-06</DiameterAverage>
            <DiameterSD>1.2334405546266955E-07</DiameterSD>
            <Orientation>0.25473861410904458</Orientation>
         </FiberMeasurement>
      </Measurement>
      <Measurement>
         <ID>538</ID>
         <Type>F</Type>
         <ImageName>Image0004</ImageName>
         <FiberMeasurement>
            <DiameterAverage>2.5467300412412881E-06</DiameterAverage>
            <DiameterSD>2.31118902624224E-07</DiameterSD>
            <Orientation>2.0440370784942283</Orientation>
         </FiberMeasurement>
      </Measurement>
      <Measurement>
         <ID>539</ID>
         <Type>F</Type>
         <ImageName>Image0004</ImageName>
         <FiberMeasurement>
            <DiameterAverage>6.2081802556176909E-07</DiameterAverage>
            <DiameterSD>8.1113412433257556E-08</DiameterSD>
            <Orientation>0.69390315683758019</Orientation>
         </FiberMeasurement>
      </Measurement>
      <Measurement>
         <ID>540</ID>
         <Type>F</Type>
         <ImageName>Image0004</ImageName>
         <FiberMeasurement>
            <DiameterAverage>8.8573365130015146E-07</DiameterAverage>
            <DiameterSD>2.2226659371146354E-07</DiameterSD>
            <Orientation>2.3175278654402156</Orientation>
         </FiberMeasurement>
      </Measurement>
      <Measurement>
         <ID>541</ID>
         <Type>F</Type>
         <ImageName>Image0004</ImageName>
         <FiberMeasurement>
            <DiameterAverage>5.2856290445198728E-07</DiameterAverage>
            <DiameterSD>1.846702995343E-08</DiameterSD>
            <Orientation>2.8499497668140061</Orientation>
         </FiberMeasurement>
      </Measurement>
      <Measurement>
         <ID>542</ID>
         <Type>F</Type>
         <ImageName>Image0004</ImageName>
         <FiberMeasurement>
            <DiameterAverage>8.6562139080477215E-07</DiameterAverage>
            <DiameterSD>3.4243297956231121E-08</DiameterSD>
            <Orientation>0.45776625028959012</Orientation>
         </FiberMeasurement>
      </Measurement>
      <Measurement>
         <ID>543</ID>
         <Type>F</Type>
         <ImageName>Image0004</ImageName>
         <FiberMeasurement>
            <DiameterAverage>2.1861243051361445E-06</DiameterAverage>
            <DiameterSD>3.6225216717780396E-08</DiameterSD>
            <Orientation>1.7315188454666168</Orientation>
         </FiberMeasurement>
      </Measurement>
      <Measurement>
         <ID>544</ID>
         <Type>F</Type>
         <ImageName>Image0004</ImageName>
         <FiberMeasurement>
            <DiameterAverage>2.2413047594529031E-06</DiameterAverage>
            <DiameterSD>1.4562239683668166E-07</DiameterSD>
            <Orientation>2.214369308873843</Orientation>
         </FiberMeasurement>
      </Measurement>
      <Measurement>
         <ID>545</ID>
         <Type>F</Type>
         <ImageName>Image0004</ImageName>
         <FiberMeasurement>
            <DiameterAverage>8.9994984611612465E-07</DiameterAverage>
            <DiameterSD>1.9482843239905134E-07</DiameterSD>
            <Orientation>0.7445295731490561</Orientation>
         </FiberMeasurement>
      </Measurement>
      <Measurement>
         <ID>546</ID>
         <Type>F</Type>
         <ImageName>Image0004</ImageName>
         <FiberMeasurement>
            <DiameterAverage>1.4372822769285218E-06</DiameterAverage>
            <DiameterSD>3.9987759275734357E-08</DiameterSD>
            <Orientation>0.69160029179747051</Orientation>
         </FiberMeasurement>
      </Measurement>
      <Measurement>
         <ID>547</ID>
         <Type>F</Type>
         <ImageName>Image0004</ImageName>
         <FiberMeasurement>
            <DiameterAverage>9.03474671704468E-07</DiameterAverage>
            <DiameterSD>8.686901214292953E-08</DiameterSD>
            <Orientation>1.6648616467803146</Orientation>
         </FiberMeasurement>
      </Measurement>
      <Measurement>
         <ID>548</ID>
         <Type>F</Type>
         <ImageName>Image0004</ImageName>
         <FiberMeasurement>
            <DiameterAverage>2.26820520288401E-06</DiameterAverage>
            <DiameterSD>6.4323849422164208E-08</DiameterSD>
            <Orientation>2.3109951523610488</Orientation>
         </FiberMeasurement>
      </Measurement>
      <Measurement>
         <ID>549</ID>
         <Type>F</Type>
         <ImageName>Image0004</ImageName>
         <FiberMeasurement>
            <DiameterAverage>1.3661507720202918E-06</DiameterAverage>
            <DiameterSD>3.8621924031681344E-08</DiameterSD>
            <Orientation>1.5096270309738535</Orientation>
         </FiberMeasurement>
      </Measurement>
      <Measurement>
         <ID>550</ID>
         <Type>F</Type>
         <ImageName>Image0004</ImageName>
         <FiberMeasurement>
            <DiameterAverage>1.4449296925834976E-06</DiameterAverage>
            <DiameterSD>5.8136276369421893E-08</DiameterSD>
            <Orientation>0.10264721181071705</Orientation>
         </FiberMeasurement>
      </Measurement>
      <Measurement>
         <ID>551</ID>
         <Type>F</Type>
         <ImageName>Image0004</ImageName>
         <FiberMeasurement>
            <DiameterAverage>1.0126554725848853E-06</DiameterAverage>
            <DiameterSD>9.9970903303624626E-09</DiameterSD>
            <Orientation>0.14272080725568287</Orientation>
         </FiberMeasurement>
      </Measurement>
      <Measurement>
         <ID>552</ID>
         <Type>F</Type>
         <ImageName>Image0004</ImageName>
         <FiberMeasurement>
            <DiameterAverage>1.4884180822724149E-06</DiameterAverage>
            <DiameterSD>1.5980644762071244E-07</DiameterSD>
            <Orientation>2.314399126027475</Orientation>
         </FiberMeasurement>
      </Measurement>
      <Measurement>
         <ID>553</ID>
         <Type>F</Type>
         <ImageName>Image0004</ImageName>
         <FiberMeasurement>
            <DiameterAverage>1.5602938241215708E-06</DiameterAverage>
            <DiameterSD>4.5986571087806538E-08</DiameterSD>
            <Orientation>2.6847572466958649</Orientation>
         </FiberMeasurement>
      </Measurement>
      <Measurement>
         <ID>554</ID>
         <Type>F</Type>
         <ImageName>Image0004</ImageName>
         <FiberMeasurement>
            <DiameterAverage>1.7059221942563104E-06</DiameterAverage>
            <DiameterSD>6.3326692638102083E-08</DiameterSD>
            <Orientation>1.9151892873282277</Orientation>
         </FiberMeasurement>
      </Measurement>
      <Measurement>
         <ID>555</ID>
         <Type>F</Type>
         <ImageName>Image0004</ImageName>
         <FiberMeasurement>
            <DiameterAverage>5.37355728522101E-07</DiameterAverage>
            <DiameterSD>7.280346387961675E-09</DiameterSD>
            <Orientation>1.7678261325504756</Orientation>
         </FiberMeasurement>
      </Measurement>
      <Measurement>
         <ID>556</ID>
         <Type>F</Type>
         <ImageName>Image0004</ImageName>
         <FiberMeasurement>
            <DiameterAverage>1.7332266855296638E-06</DiameterAverage>
            <DiameterSD>8.1600047842050679E-07</DiameterSD>
            <Orientation>0.10579077758832514</Orientation>
         </FiberMeasurement>
      </Measurement>
      <Measurement>
         <ID>557</ID>
         <Type>F</Type>
         <ImageName>Image0004</ImageName>
         <FiberMeasurement>
            <DiameterAverage>1.3562806950552848E-06</DiameterAverage>
            <DiameterSD>3.1096746412956404E-08</DiameterSD>
            <Orientation>0.70245805068565526</Orientation>
         </FiberMeasurement>
      </Measurement>
      <Measurement>
         <ID>558</ID>
         <Type>F</Type>
         <ImageName>Image0004</ImageName>
         <FiberMeasurement>
            <DiameterAverage>4.9902607358292684E-07</DiameterAverage>
            <DiameterSD>4.223577773739919E-08</DiameterSD>
            <Orientation>0.066333730961126047</Orientation>
         </FiberMeasurement>
      </Measurement>
      <Measurement>
         <ID>559</ID>
         <Type>F</Type>
         <ImageName>Image0004</ImageName>
         <FiberMeasurement>
            <DiameterAverage>5.8660477425260225E-07</DiameterAverage>
            <DiameterSD>1.7626669443909414E-08</DiameterSD>
            <Orientation>1.6730381798882663</Orientation>
         </FiberMeasurement>
      </Measurement>
      <Measurement>
         <ID>560</ID>
         <Type>F</Type>
         <ImageName>Image0004</ImageName>
         <FiberMeasurement>
            <DiameterAverage>1.4696616645582232E-06</DiameterAverage>
            <DiameterSD>2.0416530943108724E-08</DiameterSD>
            <Orientation>2.760707953868053</Orientation>
         </FiberMeasurement>
      </Measurement>
      <Measurement>
         <ID>561</ID>
         <Type>F</Type>
         <ImageName>Image0004</ImageName>
         <FiberMeasurement>
            <DiameterAverage>9.8551656217203416E-07</DiameterAverage>
            <DiameterSD>2.1124553032250872E-07</DiameterSD>
            <Orientation>2.5777447359444197</Orientation>
         </FiberMeasurement>
      </Measurement>
      <Measurement>
         <ID>562</ID>
         <Type>F</Type>
         <ImageName>Image0004</ImageName>
         <FiberMeasurement>
            <DiameterAverage>1.6246865568884457E-06</DiameterAverage>
            <DiameterSD>3.5814161120420094E-08</DiameterSD>
            <Orientation>1.6488681711386071</Orientation>
         </FiberMeasurement>
      </Measurement>
      <Measurement>
         <ID>563</ID>
         <Type>F</Type>
         <ImageName>Image0004</ImageName>
         <FiberMeasurement>
            <DiameterAverage>1.5383105116440731E-06</DiameterAverage>
            <DiameterSD>9.7005741736691092E-08</DiameterSD>
            <Orientation>0.17031494927522867</Orientation>
         </FiberMeasurement>
      </Measurement>
      <Measurement>
         <ID>564</ID>
         <Type>F</Type>
         <ImageName>Image0004</ImageName>
         <FiberMeasurement>
            <DiameterAverage>5.2918924465491327E-07</DiameterAverage>
            <DiameterSD>2.1208912792792905E-08</DiameterSD>
            <Orientation>2.3741160591981494</Orientation>
         </FiberMeasurement>
      </Measurement>
      <Measurement>
         <ID>565</ID>
         <Type>F</Type>
         <ImageName>Image0004</ImageName>
         <FiberMeasurement>
            <DiameterAverage>2.2541270941278643E-06</DiameterAverage>
            <DiameterSD>2.5603452089426846E-07</DiameterSD>
            <Orientation>0.25736603567217714</Orientation>
         </FiberMeasurement>
      </Measurement>
      <Measurement>
         <ID>566</ID>
         <Type>F</Type>
         <ImageName>Image0004</ImageName>
         <FiberMeasurement>
            <DiameterAverage>1.5749765038659518E-06</DiameterAverage>
            <DiameterSD>1.1407178689146371E-06</DiameterSD>
            <Orientation>1.4283359833479343</Orientation>
         </FiberMeasurement>
      </Measurement>
      <Measurement>
         <ID>567</ID>
         <Type>F</Type>
         <ImageName>Image0004</ImageName>
         <FiberMeasurement>
            <DiameterAverage>1.3201889352789888E-06</DiameterAverage>
            <DiameterSD>4.6425910652454108E-07</DiameterSD>
            <Orientation>3.1307593711384496</Orientation>
         </FiberMeasurement>
      </Measurement>
      <Measurement>
         <ID>568</ID>
         <Type>F</Type>
         <ImageName>Image0004</ImageName>
         <FiberMeasurement>
            <DiameterAverage>1.1832401199938412E-06</DiameterAverage>
            <DiameterSD>1.2934138100390037E-07</DiameterSD>
            <Orientation>0.57429567286553762</Orientation>
         </FiberMeasurement>
      </Measurement>
      <Measurement>
         <ID>569</ID>
         <Type>F</Type>
         <ImageName>Image0004</ImageName>
         <FiberMeasurement>
            <DiameterAverage>1.6653422301055075E-06</DiameterAverage>
            <DiameterSD>1.3205873401238383E-07</DiameterSD>
            <Orientation>1.2930497961887939</Orientation>
         </FiberMeasurement>
      </Measurement>
      <Measurement>
         <ID>570</ID>
         <Type>F</Type>
         <ImageName>Image0004</ImageName>
         <FiberMeasurement>
            <DiameterAverage>5.5459964098101791E-07</DiameterAverage>
            <DiameterSD>2.7913026484809633E-07</DiameterSD>
            <Orientation>2.2518773617233916</Orientation>
         </FiberMeasurement>
      </Measurement>
      <Measurement>
         <ID>571</ID>
         <Type>F</Type>
         <ImageName>Image0004</ImageName>
         <FiberMeasurement>
            <DiameterAverage>1.3499553631029445E-06</DiameterAverage>
            <DiameterSD>4.9530563208129744E-08</DiameterSD>
            <Orientation>0.32639918245789734</Orientation>
         </FiberMeasurement>
      </Measurement>
      <Measurement>
         <ID>572</ID>
         <Type>F</Type>
         <ImageName>Image0004</ImageName>
         <FiberMeasurement>
            <DiameterAverage>1.7573090048649377E-06</DiameterAverage>
            <DiameterSD>3.6599354383818954E-08</DiameterSD>
            <Orientation>2.6723781348707316</Orientation>
         </FiberMeasurement>
      </Measurement>
      <Measurement>
         <ID>573</ID>
         <Type>F</Type>
         <ImageName>Image0004</ImageName>
         <FiberMeasurement>
            <DiameterAverage>2.0970983493631294E-06</DiameterAverage>
            <DiameterSD>2.4727033875490226E-07</DiameterSD>
            <Orientation>1.6598285040602716</Orientation>
         </FiberMeasurement>
      </Measurement>
      <Measurement>
         <ID>574</ID>
         <Type>F</Type>
         <ImageName>Image0004</ImageName>
         <FiberMeasurement>
            <DiameterAverage>1.8805770279386815E-06</DiameterAverage>
            <DiameterSD>6.6690835649910977E-07</DiameterSD>
            <Orientation>0.53113928330212723</Orientation>
         </FiberMeasurement>
      </Measurement>
      <Measurement>
         <ID>575</ID>
         <Type>F</Type>
         <ImageName>Image0004</ImageName>
         <FiberMeasurement>
            <DiameterAverage>1.3797262216641624E-06</DiameterAverage>
            <DiameterSD>1.4599104890163885E-07</DiameterSD>
            <Orientation>1.2971348386745443</Orientation>
         </FiberMeasurement>
      </Measurement>
      <Measurement>
         <ID>576</ID>
         <Type>F</Type>
         <ImageName>Image0004</ImageName>
         <FiberMeasurement>
            <DiameterAverage>2.1816642360653258E-06</DiameterAverage>
            <DiameterSD>3.4843600914791059E-08</DiameterSD>
            <Orientation>1.7227626102633047</Orientation>
         </FiberMeasurement>
      </Measurement>
      <Measurement>
         <ID>577</ID>
         <Type>F</Type>
         <ImageName>Image0004</ImageName>
         <FiberMeasurement>
            <DiameterAverage>5.3871265303555217E-07</DiameterAverage>
            <DiameterSD>6.431678754763118E-09</DiameterSD>
            <Orientation>2.8017287160201967</Orientation>
         </FiberMeasurement>
      </Measurement>
      <Measurement>
         <ID>578</ID>
         <Type>F</Type>
         <ImageName>Image0004</ImageName>
         <FiberMeasurement>
            <DiameterAverage>1.2838723133857316E-06</DiameterAverage>
            <DiameterSD>4.74782294007047E-08</DiameterSD>
            <Orientation>0.65147492779912752</Orientation>
         </FiberMeasurement>
      </Measurement>
      <Measurement>
         <ID>579</ID>
         <Type>F</Type>
         <ImageName>Image0004</ImageName>
         <FiberMeasurement>
            <DiameterAverage>1.0354742809598293E-06</DiameterAverage>
            <DiameterSD>1.8210504818946414E-07</DiameterSD>
            <Orientation>3.0041166571306408</Orientation>
         </FiberMeasurement>
      </Measurement>
      <Measurement>
         <ID>580</ID>
         <Type>F</Type>
         <ImageName>Image0004</ImageName>
         <FiberMeasurement>
            <DiameterAverage>1.73368620070195E-06</DiameterAverage>
            <DiameterSD>1.8219590115009324E-07</DiameterSD>
            <Orientation>2.4495368645425484</Orientation>
         </FiberMeasurement>
      </Measurement>
      <Measurement>
         <ID>581</ID>
         <Type>F</Type>
         <ImageName>Image0004</ImageName>
         <FiberMeasurement>
            <DiameterAverage>1.679012806185845E-06</DiameterAverage>
            <DiameterSD>6.086091018542505E-08</DiameterSD>
            <Orientation>1.8473144293929815</Orientation>
         </FiberMeasurement>
      </Measurement>
      <Measurement>
         <ID>582</ID>
         <Type>F</Type>
         <ImageName>Image0004</ImageName>
         <FiberMeasurement>
            <DiameterAverage>9.9664025299554178E-07</DiameterAverage>
            <DiameterSD>1.084795726012715E-08</DiameterSD>
            <Orientation>3.1037733215086458</Orientation>
         </FiberMeasurement>
      </Measurement>
      <Measurement>
         <ID>583</ID>
         <Type>F</Type>
         <ImageName>Image0004</ImageName>
         <FiberMeasurement>
            <DiameterAverage>1.3627648555572757E-06</DiameterAverage>
            <DiameterSD>2.4680034353372505E-08</DiameterSD>
            <Orientation>2.7380289115601055</Orientation>
         </FiberMeasurement>
      </Measurement>
      <Measurement>
         <ID>584</ID>
         <Type>F</Type>
         <ImageName>Image0004</ImageName>
         <FiberMeasurement>
            <DiameterAverage>1.4583633066465785E-06</DiameterAverage>
            <DiameterSD>1.7383252277655918E-07</DiameterSD>
            <Orientation>0.092768165543070907</Orientation>
         </FiberMeasurement>
      </Measurement>
      <Measurement>
         <ID>585</ID>
         <Type>F</Type>
         <ImageName>Image0004</ImageName>
         <FiberMeasurement>
            <DiameterAverage>1.5347024167792182E-06</DiameterAverage>
            <DiameterSD>6.09200140486667E-08</DiameterSD>
            <Orientation>1.8444970170539654</Orientation>
         </FiberMeasurement>
      </Measurement>
      <Measurement>
         <ID>586</ID>
         <Type>F</Type>
         <ImageName>Image0004</ImageName>
         <FiberMeasurement>
            <DiameterAverage>1.4404159268152836E-06</DiameterAverage>
            <DiameterSD>8.2159709687530667E-08</DiameterSD>
            <Orientation>1.3449686798294085</Orientation>
         </FiberMeasurement>
      </Measurement>
      <Measurement>
         <ID>587</ID>
         <Type>F</Type>
         <ImageName>Image0004</ImageName>
         <FiberMeasurement>
            <DiameterAverage>1.3874772794839058E-06</DiameterAverage>
            <DiameterSD>5.4842178932897663E-08</DiameterSD>
            <Orientation>2.4768112205342847</Orientation>
         </FiberMeasurement>
      </Measurement>
      <Measurement>
         <ID>588</ID>
         <Type>F</Type>
         <ImageName>Image0004</ImageName>
         <FiberMeasurement>
            <DiameterAverage>1.1566734802340064E-06</DiameterAverage>
            <DiameterSD>4.0530326118600088E-08</DiameterSD>
            <Orientation>2.9058359263924</Orientation>
         </FiberMeasurement>
      </Measurement>
      <Measurement>
         <ID>589</ID>
         <Type>F</Type>
         <ImageName>Image0004</ImageName>
         <FiberMeasurement>
            <DiameterAverage>1.3426482849653695E-06</DiameterAverage>
            <DiameterSD>2.3593298042869521E-07</DiameterSD>
            <Orientation>2.6214340402994289</Orientation>
         </FiberMeasurement>
      </Measurement>
      <Measurement>
         <ID>590</ID>
         <Type>F</Type>
         <ImageName>Image0004</ImageName>
         <FiberMeasurement>
            <DiameterAverage>1.4497231163128229E-06</DiameterAverage>
            <DiameterSD>4.9968422822666255E-08</DiameterSD>
            <Orientation>0.61518085403456713</Orientation>
         </FiberMeasurement>
      </Measurement>
      <Measurement>
         <ID>591</ID>
         <Type>F</Type>
         <ImageName>Image0004</ImageName>
         <FiberMeasurement>
            <DiameterAverage>7.0514996951289955E-07</DiameterAverage>
            <DiameterSD>1.5803560115569763E-08</DiameterSD>
            <Orientation>0.96339525451314489</Orientation>
         </FiberMeasurement>
      </Measurement>
      <Measurement>
         <ID>592</ID>
         <Type>F</Type>
         <ImageName>Image0004</ImageName>
         <FiberMeasurement>
            <DiameterAverage>1.6667616008635868E-06</DiameterAverage>
            <DiameterSD>3.6794843414605023E-07</DiameterSD>
            <Orientation>0.62007395653883379</Orientation>
         </FiberMeasurement>
      </Measurement>
      <Measurement>
         <ID>593</ID>
         <Type>F</Type>
         <ImageName>Image0004</ImageName>
         <FiberMeasurement>
            <DiameterAverage>2.0433655876552206E-06</DiameterAverage>
            <DiameterSD>1.4156447545091588E-07</DiameterSD>
            <Orientation>0.10875807091204391</Orientation>
         </FiberMeasurement>
      </Measurement>
      <Measurement>
         <ID>594</ID>
         <Type>F</Type>
         <ImageName>Image0004</ImageName>
         <FiberMeasurement>
            <DiameterAverage>6.2338299091158634E-07</DiameterAverage>
            <DiameterSD>1.028049717077179E-08</DiameterSD>
            <Orientation>3.0744614894361715</Orientation>
         </FiberMeasurement>
      </Measurement>
      <Measurement>
         <ID>595</ID>
         <Type>F</Type>
         <ImageName>Image0004</ImageName>
         <FiberMeasurement>
            <DiameterAverage>2.2124939261057844E-06</DiameterAverage>
            <DiameterSD>3.8525413627206561E-07</DiameterSD>
            <Orientation>0.53888596367344122</Orientation>
         </FiberMeasurement>
      </Measurement>
      <Measurement>
         <ID>596</ID>
         <Type>F</Type>
         <ImageName>Image0004</ImageName>
         <FiberMeasurement>
            <DiameterAverage>2.5955378423770728E-07</DiameterAverage>
            <DiameterSD>1.7616690641720729E-07</DiameterSD>
            <Orientation>2.8256595713732477</Orientation>
         </FiberMeasurement>
      </Measurement>
      <Measurement>
         <ID>597</ID>
         <Type>F</Type>
         <ImageName>Image0004</ImageName>
         <FiberMeasurement>
            <DiameterAverage>1.3896273948168795E-06</DiameterAverage>
            <DiameterSD>4.5676442969921348E-08</DiameterSD>
            <Orientation>2.5016550000891216</Orientation>
         </FiberMeasurement>
      </Measurement>
      <Measurement>
         <ID>598</ID>
         <Type>F</Type>
         <ImageName>Image0004</ImageName>
         <FiberMeasurement>
            <DiameterAverage>1.3943682495204141E-06</DiameterAverage>
            <DiameterSD>2.297069126544363E-07</DiameterSD>
            <Orientation>2.8220734099950695</Orientation>
         </FiberMeasurement>
      </Measurement>
      <Measurement>
         <ID>599</ID>
         <Type>F</Type>
         <ImageName>Image0004</ImageName>
         <FiberMeasurement>
            <DiameterAverage>8.8573365130015146E-07</DiameterAverage>
            <DiameterSD>2.2226659371146354E-07</DiameterSD>
            <Orientation>2.3175278654402156</Orientation>
         </FiberMeasurement>
      </Measurement>
      <Measurement>
         <ID>600</ID>
         <Type>F</Type>
         <ImageName>Image0004</ImageName>
         <FiberMeasurement>
            <DiameterAverage>1.8597976499856054E-06</DiameterAverage>
            <DiameterSD>2.9650856953809218E-08</DiameterSD>
            <Orientation>2.9434487534777323</Orientation>
         </FiberMeasurement>
      </Measurement>
      <Measurement>
         <ID>601</ID>
         <Type>F</Type>
         <ImageName>Image0004</ImageName>
         <FiberMeasurement>
            <DiameterAverage>1.7059221942563104E-06</DiameterAverage>
            <DiameterSD>6.3326692638102083E-08</DiameterSD>
            <Orientation>1.9151892873282277</Orientation>
         </FiberMeasurement>
      </Measurement>
      <Measurement>
         <ID>602</ID>
         <Type>F</Type>
         <ImageName>Image0004</ImageName>
         <FiberMeasurement>
            <DiameterAverage>1.1793907898805943E-06</DiameterAverage>
            <DiameterSD>3.3928369655666638E-08</DiameterSD>
            <Orientation>2.4483073628548175</Orientation>
         </FiberMeasurement>
      </Measurement>
      <Measurement>
         <ID>603</ID>
         <Type>F</Type>
         <ImageName>Image0004</ImageName>
         <FiberMeasurement>
            <DiameterAverage>1.8279045568983417E-06</DiameterAverage>
            <DiameterSD>1.3946149195002187E-07</DiameterSD>
            <Orientation>1.9367217412343554</Orientation>
         </FiberMeasurement>
      </Measurement>
      <Measurement>
         <ID>604</ID>
         <Type>F</Type>
         <ImageName>Image0004</ImageName>
         <FiberMeasurement>
            <DiameterAverage>6.6671981852532867E-07</DiameterAverage>
            <DiameterSD>5.657006708890892E-08</DiameterSD>
            <Orientation>0.66059419066489744</Orientation>
         </FiberMeasurement>
      </Measurement>
      <Measurement>
         <ID>605</ID>
         <Type>F</Type>
         <ImageName>Image0004</ImageName>
         <FiberMeasurement>
            <DiameterAverage>6.3581001433216569E-07</DiameterAverage>
            <DiameterSD>2.9342819777398165E-08</DiameterSD>
            <Orientation>1.9842763316000402</Orientation>
         </FiberMeasurement>
      </Measurement>
      <Measurement>
         <ID>606</ID>
         <Type>F</Type>
         <ImageName>Image0004</ImageName>
         <FiberMeasurement>
            <DiameterAverage>1.2878664978617566E-06</DiameterAverage>
            <DiameterSD>3.8394572074508425E-07</DiameterSD>
            <Orientation>1.7202572638546481</Orientation>
         </FiberMeasurement>
      </Measurement>
      <Measurement>
         <ID>607</ID>
         <Type>F</Type>
         <ImageName>Image0004</ImageName>
         <FiberMeasurement>
            <DiameterAverage>1.9562223507951212E-06</DiameterAverage>
            <DiameterSD>2.5664232636047654E-07</DiameterSD>
            <Orientation>0.43400121092616151</Orientation>
         </FiberMeasurement>
      </Measurement>
      <Measurement>
         <ID>608</ID>
         <Type>F</Type>
         <ImageName>Image0004</ImageName>
         <FiberMeasurement>
            <DiameterAverage>1.2267710795730905E-06</DiameterAverage>
            <DiameterSD>1.289580718258386E-07</DiameterSD>
            <Orientation>2.3317429821554829</Orientation>
         </FiberMeasurement>
      </Measurement>
      <Measurement>
         <ID>609</ID>
         <Type>F</Type>
         <ImageName>Image0004</ImageName>
         <FiberMeasurement>
            <DiameterAverage>1.6942583971295473E-06</DiameterAverage>
            <DiameterSD>1.65853065640698E-07</DiameterSD>
            <Orientation>2.9275171802828144</Orientation>
         </FiberMeasurement>
      </Measurement>
      <Measurement>
         <ID>610</ID>
         <Type>F</Type>
         <ImageName>Image0004</ImageName>
         <FiberMeasurement>
            <DiameterAverage>6.8167773951374666E-07</DiameterAverage>
            <DiameterSD>4.0716187038248622E-08</DiameterSD>
            <Orientation>2.3384261349767113</Orientation>
         </FiberMeasurement>
      </Measurement>
      <Measurement>
         <ID>611</ID>
         <Type>F</Type>
         <ImageName>Image0004</ImageName>
         <FiberMeasurement>
            <DiameterAverage>4.6302130331585524E-07</DiameterAverage>
            <DiameterSD>2.085826559195138E-07</DiameterSD>
            <Orientation>0.096199434264453015</Orientation>
         </FiberMeasurement>
      </Measurement>
      <Measurement>
         <ID>612</ID>
         <Type>F</Type>
         <ImageName>Image0004</ImageName>
         <FiberMeasurement>
            <DiameterAverage>1.5204146746932524E-06</DiameterAverage>
            <DiameterSD>2.864510131405324E-08</DiameterSD>
            <Orientation>1.0624969740181796</Orientation>
         </FiberMeasurement>
      </Measurement>
      <Measurement>
         <ID>613</ID>
         <Type>F</Type>
         <ImageName>Image0004</ImageName>
         <FiberMeasurement>
            <DiameterAverage>1.383848203058428E-06</DiameterAverage>
            <DiameterSD>2.6073684985694922E-08</DiameterSD>
            <Orientation>0.073718694939338483</Orientation>
         </FiberMeasurement>
      </Measurement>
      <Measurement>
         <ID>614</ID>
         <Type>F</Type>
         <ImageName>Image0004</ImageName>
         <FiberMeasurement>
            <DiameterAverage>1.80893826312215E-06</DiameterAverage>
            <DiameterSD>6.3072102793938669E-08</DiameterSD>
            <Orientation>2.5214133450039182</Orientation>
         </FiberMeasurement>
      </Measurement>
      <Measurement>
         <ID>615</ID>
         <Type>F</Type>
         <ImageName>Image0004</ImageName>
         <FiberMeasurement>
            <DiameterAverage>1.4884180822724149E-06</DiameterAverage>
            <DiameterSD>1.5980644762071244E-07</DiameterSD>
            <Orientation>2.314399126027475</Orientation>
         </FiberMeasurement>
      </Measurement>
      <Measurement>
         <ID>616</ID>
         <Type>F</Type>
         <ImageName>Image0004</ImageName>
         <FiberMeasurement>
            <DiameterAverage>2.2209754964571086E-06</DiameterAverage>
            <DiameterSD>3.793425065864169E-08</DiameterSD>
            <Orientation>1.3601800477825652</Orientation>
         </FiberMeasurement>
      </Measurement>
      <Measurement>
         <ID>617</ID>
         <Type>F</Type>
         <ImageName>Image0004</ImageName>
         <FiberMeasurement>
            <DiameterAverage>2.6744270614241886E-06</DiameterAverage>
            <DiameterSD>3.32329029325619E-08</DiameterSD>
            <Orientation>1.8122263613732126</Orientation>
         </FiberMeasurement>
      </Measurement>
      <Measurement>
         <ID>618</ID>
         <Type>F</Type>
         <ImageName>Image0004</ImageName>
         <FiberMeasurement>
            <DiameterAverage>6.7615941184040981E-07</DiameterAverage>
            <DiameterSD>3.08776110088174E-08</DiameterSD>
            <Orientation>2.6421962860272128</Orientation>
         </FiberMeasurement>
      </Measurement>
      <Measurement>
         <ID>619</ID>
         <Type>F</Type>
         <ImageName>Image0004</ImageName>
         <FiberMeasurement>
            <DiameterAverage>1.8350581366159888E-06</DiameterAverage>
            <DiameterSD>9.595197585678444E-08</DiameterSD>
            <Orientation>0.61268606818791849</Orientation>
         </FiberMeasurement>
      </Measurement>
      <Measurement>
         <ID>620</ID>
         <Type>F</Type>
         <ImageName>Image0004</ImageName>
         <FiberMeasurement>
            <DiameterAverage>1.7712591815586353E-06</DiameterAverage>
            <DiameterSD>2.437255342565669E-08</DiameterSD>
            <Orientation>2.3549340378987349</Orientation>
         </FiberMeasurement>
      </Measurement>
      <Measurement>
         <ID>621</ID>
         <Type>F</Type>
         <ImageName>Image0004</ImageName>
         <FiberMeasurement>
            <DiameterAverage>8.172710175573626E-07</DiameterAverage>
            <DiameterSD>7.36056280806913E-08</DiameterSD>
            <Orientation>0.91913142248909407</Orientation>
         </FiberMeasurement>
      </Measurement>
      <Measurement>
         <ID>622</ID>
         <Type>F</Type>
         <ImageName>Image0004</ImageName>
         <FiberMeasurement>
            <DiameterAverage>1.551214655826705E-06</DiameterAverage>
            <DiameterSD>4.326134031986461E-08</DiameterSD>
            <Orientation>2.6686663790406704</Orientation>
         </FiberMeasurement>
      </Measurement>
      <Measurement>
         <ID>623</ID>
         <Type>F</Type>
         <ImageName>Image0004</ImageName>
         <FiberMeasurement>
            <DiameterAverage>6.3518914998847379E-07</DiameterAverage>
            <DiameterSD>9.7009127057442819E-09</DiameterSD>
            <Orientation>0.43263904998868058</Orientation>
         </FiberMeasurement>
      </Measurement>
      <Measurement>
         <ID>624</ID>
         <Type>F</Type>
         <ImageName>Image0004</ImageName>
         <FiberMeasurement>
            <DiameterAverage>1.6513612042286187E-06</DiameterAverage>
            <DiameterSD>3.6551730699629135E-07</DiameterSD>
            <Orientation>0.61296468645365465</Orientation>
         </FiberMeasurement>
      </Measurement>
      <Measurement>
         <ID>625</ID>
         <Type>F</Type>
         <ImageName>Image0004</ImageName>
         <FiberMeasurement>
            <DiameterAverage>5.0737160332740228E-07</DiameterAverage>
            <DiameterSD>2.1936934296451204E-08</DiameterSD>
            <Orientation>2.3879663120317</Orientation>
         </FiberMeasurement>
      </Measurement>
      <Measurement>
         <ID>626</ID>
         <Type>F</Type>
         <ImageName>Image0004</ImageName>
         <FiberMeasurement>
            <DiameterAverage>1.2266574395249117E-06</DiameterAverage>
            <DiameterSD>4.7869884836939941E-08</DiameterSD>
            <Orientation>3.0381276101951316</Orientation>
         </FiberMeasurement>
      </Measurement>
      <Measurement>
         <ID>627</ID>
         <Type>F</Type>
         <ImageName>Image0004</ImageName>
         <FiberMeasurement>
            <DiameterAverage>9.2818077567337859E-07</DiameterAverage>
            <DiameterSD>8.6878742426829137E-08</DiameterSD>
            <Orientation>2.8648312685059003</Orientation>
         </FiberMeasurement>
      </Measurement>
      <Measurement>
         <ID>628</ID>
         <Type>F</Type>
         <ImageName>Image0004</ImageName>
         <FiberMeasurement>
            <DiameterAverage>2.3997933491359075E-06</DiameterAverage>
            <DiameterSD>4.8379036305343318E-07</DiameterSD>
            <Orientation>2.7495895716600711</Orientation>
         </FiberMeasurement>
      </Measurement>
      <Measurement>
         <ID>629</ID>
         <Type>F</Type>
         <ImageName>Image0004</ImageName>
         <FiberMeasurement>
            <DiameterAverage>1.600908577775956E-06</DiameterAverage>
            <DiameterSD>2.1789171516239896E-08</DiameterSD>
            <Orientation>0.75081219255092457</Orientation>
         </FiberMeasurement>
      </Measurement>
      <Measurement>
         <ID>630</ID>
         <Type>F</Type>
         <ImageName>Image0004</ImageName>
         <FiberMeasurement>
            <DiameterAverage>1.142450429679386E-06</DiameterAverage>
            <DiameterSD>1.0152052206259321E-07</DiameterSD>
            <Orientation>0.21592308639216179</Orientation>
         </FiberMeasurement>
      </Measurement>
      <Measurement>
         <ID>631</ID>
         <Type>F</Type>
         <ImageName>Image0004</ImageName>
         <FiberMeasurement>
            <DiameterAverage>1.4532685488796937E-06</DiameterAverage>
            <DiameterSD>4.423263794793806E-08</DiameterSD>
            <Orientation>0.046834334684810804</Orientation>
         </FiberMeasurement>
      </Measurement>
      <Measurement>
         <ID>632</ID>
         <Type>F</Type>
         <ImageName>Image0004</ImageName>
         <FiberMeasurement>
            <DiameterAverage>1.4372822769285218E-06</DiameterAverage>
            <DiameterSD>3.9987759275734357E-08</DiameterSD>
            <Orientation>0.69160029179747051</Orientation>
         </FiberMeasurement>
      </Measurement>
      <Measurement>
         <ID>633</ID>
         <Type>F</Type>
         <ImageName>Image0004</ImageName>
         <FiberMeasurement>
            <DiameterAverage>1.700888293103693E-06</DiameterAverage>
            <DiameterSD>3.7724460249344516E-07</DiameterSD>
            <Orientation>0.54362998583491762</Orientation>
         </FiberMeasurement>
      </Measurement>
      <Measurement>
         <ID>634</ID>
         <Type>F</Type>
         <ImageName>Image0004</ImageName>
         <FiberMeasurement>
            <DiameterAverage>9.1489564494909109E-07</DiameterAverage>
            <DiameterSD>1.5507587824727903E-07</DiameterSD>
            <Orientation>0.067102102401519412</Orientation>
         </FiberMeasurement>
      </Measurement>
      <Measurement>
         <ID>635</ID>
         <Type>F</Type>
         <ImageName>Image0004</ImageName>
         <FiberMeasurement>
            <DiameterAverage>1.5001756051795439E-06</DiameterAverage>
            <DiameterSD>1.9025832747544948E-08</DiameterSD>
            <Orientation>2.9912441366908884</Orientation>
         </FiberMeasurement>
      </Measurement>
      <Measurement>
         <ID>636</ID>
         <Type>F</Type>
         <ImageName>Image0004</ImageName>
         <FiberMeasurement>
            <DiameterAverage>1.9033034272337355E-06</DiameterAverage>
            <DiameterSD>8.9229418867493735E-08</DiameterSD>
            <Orientation>0.7331816228337269</Orientation>
         </FiberMeasurement>
      </Measurement>
      <Measurement>
         <ID>637</ID>
         <Type>F</Type>
         <ImageName>Image0004</ImageName>
         <FiberMeasurement>
            <DiameterAverage>1.31232596712185E-06</DiameterAverage>
            <DiameterSD>1.9668826818455078E-07</DiameterSD>
            <Orientation>2.941376367046654</Orientation>
         </FiberMeasurement>
      </Measurement>
      <Measurement>
         <ID>638</ID>
         <Type>F</Type>
         <ImageName>Image0004</ImageName>
         <FiberMeasurement>
            <DiameterAverage>1.2653167324246823E-06</DiameterAverage>
            <DiameterSD>2.0140230952341123E-07</DiameterSD>
            <Orientation>2.9302921746764308</Orientation>
         </FiberMeasurement>
      </Measurement>
      <Measurement>
         <ID>639</ID>
         <Type>F</Type>
         <ImageName>Image0004</ImageName>
         <FiberMeasurement>
            <DiameterAverage>1.9866242954480892E-06</DiameterAverage>
            <DiameterSD>4.2166804583903486E-08</DiameterSD>
            <Orientation>2.3209043209355196</Orientation>
         </FiberMeasurement>
      </Measurement>
      <Measurement>
         <ID>640</ID>
         <Type>F</Type>
         <ImageName>Image0004</ImageName>
         <FiberMeasurement>
            <DiameterAverage>1.2816912204035122E-06</DiameterAverage>
            <DiameterSD>2.3066859929834032E-07</DiameterSD>
            <Orientation>0.096308409984323065</Orientation>
         </FiberMeasurement>
      </Measurement>
      <Measurement>
         <ID>641</ID>
         <Type>F</Type>
         <ImageName>Image0004</ImageName>
         <FiberMeasurement>
            <DiameterAverage>5.2568684992878735E-07</DiameterAverage>
            <DiameterSD>2.559407366350667E-08</DiameterSD>
            <Orientation>2.7738532784776839</Orientation>
         </FiberMeasurement>
      </Measurement>
      <Measurement>
         <ID>642</ID>
         <Type>F</Type>
         <ImageName>Image0004</ImageName>
         <FiberMeasurement>
            <DiameterAverage>1.2184146406075325E-06</DiameterAverage>
            <DiameterSD>3.8418215493103222E-07</DiameterSD>
            <Orientation>3.0066777876325466</Orientation>
         </FiberMeasurement>
      </Measurement>
      <Measurement>
         <ID>643</ID>
         <Type>F</Type>
         <ImageName>Image0004</ImageName>
         <FiberMeasurement>
            <DiameterAverage>1.7169707892806024E-06</DiameterAverage>
            <DiameterSD>2.5828285315263256E-07</DiameterSD>
            <Orientation>0.096409085176316633</Orientation>
         </FiberMeasurement>
      </Measurement>
      <Measurement>
         <ID>644</ID>
         <Type>F</Type>
         <ImageName>Image0004</ImageName>
         <FiberMeasurement>
            <DiameterAverage>1.3794305991199685E-06</DiameterAverage>
            <DiameterSD>3.1646171293716261E-08</DiameterSD>
            <Orientation>0.834135687420515</Orientation>
         </FiberMeasurement>
      </Measurement>
      <Measurement>
         <ID>645</ID>
         <Type>F</Type>
         <ImageName>Image0004</ImageName>
         <FiberMeasurement>
            <DiameterAverage>1.8427798957982953E-06</DiameterAverage>
            <DiameterSD>9.6955811489375761E-08</DiameterSD>
            <Orientation>0.80136601949328146</Orientation>
         </FiberMeasurement>
      </Measurement>
      <Measurement>
         <ID>646</ID>
         <Type>F</Type>
         <ImageName>Image0004</ImageName>
         <FiberMeasurement>
            <DiameterAverage>1.9879776944811884E-06</DiameterAverage>
            <DiameterSD>4.636531058637146E-08</DiameterSD>
            <Orientation>1.8300680722732081</Orientation>
         </FiberMeasurement>
      </Measurement>
      <Measurement>
         <ID>647</ID>
         <Type>F</Type>
         <ImageName>Image0004</ImageName>
         <FiberMeasurement>
            <DiameterAverage>1.2604123409379E-06</DiameterAverage>
            <DiameterSD>5.0466005020460032E-07</DiameterSD>
            <Orientation>0.673558403349112</Orientation>
         </FiberMeasurement>
      </Measurement>
      <Measurement>
         <ID>648</ID>
         <Type>F</Type>
         <ImageName>Image0004</ImageName>
         <FiberMeasurement>
            <DiameterAverage>1.0133564777472238E-06</DiameterAverage>
            <DiameterSD>1.8061072889596434E-07</DiameterSD>
            <Orientation>2.7703706909340675</Orientation>
         </FiberMeasurement>
      </Measurement>
      <Measurement>
         <ID>649</ID>
         <Type>F</Type>
         <ImageName>Image0004</ImageName>
         <FiberMeasurement>
            <DiameterAverage>1.6223742178072456E-06</DiameterAverage>
            <DiameterSD>7.7678449379088222E-08</DiameterSD>
            <Orientation>2.6573787153380977</Orientation>
         </FiberMeasurement>
      </Measurement>
      <Measurement>
         <ID>650</ID>
         <Type>F</Type>
         <ImageName>Image0004</ImageName>
         <FiberMeasurement>
            <DiameterAverage>1.3085924151527931E-06</DiameterAverage>
            <DiameterSD>3.7678444277960258E-08</DiameterSD>
            <Orientation>2.3117438189026798</Orientation>
         </FiberMeasurement>
      </Measurement>
      <Measurement>
         <ID>651</ID>
         <Type>F</Type>
         <ImageName>Image0004</ImageName>
         <FiberMeasurement>
            <DiameterAverage>9.0861893057600266E-07</DiameterAverage>
            <DiameterSD>1.4959753914711952E-07</DiameterSD>
            <Orientation>0.71438773541694822</Orientation>
         </FiberMeasurement>
      </Measurement>
      <Measurement>
         <ID>652</ID>
         <Type>F</Type>
         <ImageName>Image0004</ImageName>
         <FiberMeasurement>
            <DiameterAverage>4.288491554446963E-07</DiameterAverage>
            <DiameterSD>2.27712395811919E-08</DiameterSD>
            <Orientation>1.6736763828920727</Orientation>
         </FiberMeasurement>
      </Measurement>
      <Measurement>
         <ID>653</ID>
         <Type>F</Type>
         <ImageName>Image0004</ImageName>
         <FiberMeasurement>
            <DiameterAverage>1.4047836399872475E-06</DiameterAverage>
            <DiameterSD>9.7991113688923018E-08</DiameterSD>
            <Orientation>2.2316065840779036</Orientation>
         </FiberMeasurement>
      </Measurement>
      <Measurement>
         <ID>654</ID>
         <Type>F</Type>
         <ImageName>Image0004</ImageName>
         <FiberMeasurement>
            <DiameterAverage>1.0653980265174086E-06</DiameterAverage>
            <DiameterSD>6.2176471064881746E-08</DiameterSD>
            <Orientation>2.4850547643445844</Orientation>
         </FiberMeasurement>
      </Measurement>
      <Measurement>
         <ID>655</ID>
         <Type>F</Type>
         <ImageName>Image0004</ImageName>
         <FiberMeasurement>
            <DiameterAverage>1.5802616326133669E-06</DiameterAverage>
            <DiameterSD>5.9236293825853516E-08</DiameterSD>
            <Orientation>1.876939397231737</Orientation>
         </FiberMeasurement>
      </Measurement>
      <Measurement>
         <ID>656</ID>
         <Type>F</Type>
         <ImageName>Image0004</ImageName>
         <FiberMeasurement>
            <DiameterAverage>1.5147887262219047E-06</DiameterAverage>
            <DiameterSD>2.5775297754698564E-08</DiameterSD>
            <Orientation>2.2494883203634122</Orientation>
         </FiberMeasurement>
      </Measurement>
      <Measurement>
         <ID>657</ID>
         <Type>F</Type>
         <ImageName>Image0004</ImageName>
         <FiberMeasurement>
            <DiameterAverage>2.080764702237124E-06</DiameterAverage>
            <DiameterSD>3.9985464196974983E-08</DiameterSD>
            <Orientation>0.88907779425355649</Orientation>
         </FiberMeasurement>
      </Measurement>
      <Measurement>
         <ID>658</ID>
         <Type>F</Type>
         <ImageName>Image0004</ImageName>
         <FiberMeasurement>
            <DiameterAverage>1.7879042684600804E-06</DiameterAverage>
            <DiameterSD>6.6743932332187366E-08</DiameterSD>
            <Orientation>0.35819313117147356</Orientation>
         </FiberMeasurement>
      </Measurement>
      <Measurement>
         <ID>659</ID>
         <Type>F</Type>
         <ImageName>Image0004</ImageName>
         <FiberMeasurement>
            <DiameterAverage>1.2604123409379E-06</DiameterAverage>
            <DiameterSD>5.0466005020460032E-07</DiameterSD>
            <Orientation>0.673558403349112</Orientation>
         </FiberMeasurement>
      </Measurement>
      <Measurement>
         <ID>660</ID>
         <Type>F</Type>
         <ImageName>Image0004</ImageName>
         <FiberMeasurement>
            <DiameterAverage>2.3797327092758814E-06</DiameterAverage>
            <DiameterSD>3.5586785370182192E-07</DiameterSD>
            <Orientation>0.69150857539210386</Orientation>
         </FiberMeasurement>
      </Measurement>
      <Measurement>
         <ID>661</ID>
         <Type>F</Type>
         <ImageName>Image0004</ImageName>
         <FiberMeasurement>
            <DiameterAverage>5.4106005005616657E-07</DiameterAverage>
            <DiameterSD>3.5193309423753562E-08</DiameterSD>
            <Orientation>2.5139942955017824</Orientation>
         </FiberMeasurement>
      </Measurement>
      <Measurement>
         <ID>662</ID>
         <Type>F</Type>
         <ImageName>Image0004</ImageName>
         <FiberMeasurement>
            <DiameterAverage>1.0354742809598293E-06</DiameterAverage>
            <DiameterSD>1.8210504818946414E-07</DiameterSD>
            <Orientation>3.0041166571306408</Orientation>
         </FiberMeasurement>
      </Measurement>
      <Measurement>
         <ID>663</ID>
         <Type>F</Type>
         <ImageName>Image0004</ImageName>
         <FiberMeasurement>
            <DiameterAverage>1.1145318556309008E-06</DiameterAverage>
            <DiameterSD>1.9361515899653315E-07</DiameterSD>
            <Orientation>0.0028857250560828619</Orientation>
         </FiberMeasurement>
      </Measurement>
      <Measurement>
         <ID>664</ID>
         <Type>F</Type>
         <ImageName>Image0004</ImageName>
         <FiberMeasurement>
            <DiameterAverage>6.3864639689517467E-07</DiameterAverage>
            <DiameterSD>3.0730798320164148E-08</DiameterSD>
            <Orientation>3.0298015657236563</Orientation>
         </FiberMeasurement>
      </Measurement>
      <Measurement>
         <ID>665</ID>
         <Type>F</Type>
         <ImageName>Image0004</ImageName>
         <FiberMeasurement>
            <DiameterAverage>1.1530913956301652E-06</DiameterAverage>
            <DiameterSD>2.7068615375202837E-07</DiameterSD>
            <Orientation>2.5448176087148271</Orientation>
         </FiberMeasurement>
      </Measurement>
      <Measurement>
         <ID>666</ID>
         <Type>F</Type>
         <ImageName>Image0004</ImageName>
         <FiberMeasurement>
            <DiameterAverage>4.913823420430068E-07</DiameterAverage>
            <DiameterSD>2.7251063441189981E-07</DiameterSD>
            <Orientation>0.37685947023138033</Orientation>
         </FiberMeasurement>
      </Measurement>
      <Measurement>
         <ID>667</ID>
         <Type>F</Type>
         <ImageName>Image0004</ImageName>
         <FiberMeasurement>
            <DiameterAverage>1.4774708700474508E-06</DiameterAverage>
            <DiameterSD>2.5517709588662726E-08</DiameterSD>
            <Orientation>2.2416062423381486</Orientation>
         </FiberMeasurement>
      </Measurement>
      <Measurement>
         <ID>668</ID>
         <Type>F</Type>
         <ImageName>Image0004</ImageName>
         <FiberMeasurement>
            <DiameterAverage>1.3733663990753265E-06</DiameterAverage>
            <DiameterSD>4.5073195541643154E-08</DiameterSD>
            <Orientation>2.6930150466690614</Orientation>
         </FiberMeasurement>
      </Measurement>
      <Measurement>
         <ID>669</ID>
         <Type>F</Type>
         <ImageName>Image0004</ImageName>
         <FiberMeasurement>
            <DiameterAverage>1.1107904626619479E-06</DiameterAverage>
            <DiameterSD>1.9691001438534857E-07</DiameterSD>
            <Orientation>2.3098023813415</Orientation>
         </FiberMeasurement>
      </Measurement>
      <Measurement>
         <ID>671</ID>
         <Type>F</Type>
         <ImageName>Image0004</ImageName>
         <FiberMeasurement>
            <DiameterAverage>9.4250592913292053E-07</DiameterAverage>
            <DiameterSD>6.2137841389737808E-08</DiameterSD>
            <Orientation>2.4113545113076844</Orientation>
         </FiberMeasurement>
      </Measurement>
      <Measurement>
         <ID>672</ID>
         <Type>F</Type>
         <ImageName>Image0004</ImageName>
         <FiberMeasurement>
            <DiameterAverage>1.2368251214357361E-06</DiameterAverage>
            <DiameterSD>2.5181939697153246E-07</DiameterSD>
            <Orientation>1.8641254073522784</Orientation>
         </FiberMeasurement>
      </Measurement>
      <Measurement>
         <ID>673</ID>
         <Type>F</Type>
         <ImageName>Image0004</ImageName>
         <FiberMeasurement>
            <DiameterAverage>1.3434604541126658E-06</DiameterAverage>
            <DiameterSD>4.3495183583017E-08</DiameterSD>
            <Orientation>2.237976022483843</Orientation>
         </FiberMeasurement>
      </Measurement>
      <Measurement>
         <ID>674</ID>
         <Type>F</Type>
         <ImageName>Image0004</ImageName>
         <FiberMeasurement>
            <DiameterAverage>1.4449296925834976E-06</DiameterAverage>
            <DiameterSD>5.8136276369421893E-08</DiameterSD>
            <Orientation>0.10264721181071705</Orientation>
         </FiberMeasurement>
      </Measurement>
      <Measurement>
         <ID>675</ID>
         <Type>F</Type>
         <ImageName>Image0004</ImageName>
         <FiberMeasurement>
            <DiameterAverage>2.4471950971204163E-06</DiameterAverage>
            <DiameterSD>4.5543093536736793E-07</DiameterSD>
            <Orientation>0.14955820247341936</Orientation>
         </FiberMeasurement>
      </Measurement>
      <Measurement>
         <ID>676</ID>
         <Type>F</Type>
         <ImageName>Image0004</ImageName>
         <FiberMeasurement>
            <DiameterAverage>1.3387251443392087E-06</DiameterAverage>
            <DiameterSD>4.8448323565739894E-07</DiameterSD>
            <Orientation>2.0502337059193838</Orientation>
         </FiberMeasurement>
      </Measurement>
      <Measurement>
         <ID>677</ID>
         <Type>F</Type>
         <ImageName>Image0004</ImageName>
         <FiberMeasurement>
            <DiameterAverage>6.2632836167342424E-07</DiameterAverage>
            <DiameterSD>1.1962633486050531E-07</DiameterSD>
            <Orientation>0.910312160775384</Orientation>
         </FiberMeasurement>
      </Measurement>
      <Measurement>
         <ID>678</ID>
         <Type>F</Type>
         <ImageName>Image0004</ImageName>
         <FiberMeasurement>
            <DiameterAverage>1.377665403252931E-06</DiameterAverage>
            <DiameterSD>3.0256046008746831E-08</DiameterSD>
            <Orientation>2.7425714387143905</Orientation>
         </FiberMeasurement>
      </Measurement>
      <Measurement>
         <ID>679</ID>
         <Type>F</Type>
         <ImageName>Image0004</ImageName>
         <FiberMeasurement>
            <DiameterAverage>1.7607425485284286E-06</DiameterAverage>
            <DiameterSD>3.906514149102246E-08</DiameterSD>
            <Orientation>2.7891178363972911</Orientation>
         </FiberMeasurement>
      </Measurement>
      <Measurement>
         <ID>680</ID>
         <Type>F</Type>
         <ImageName>Image0004</ImageName>
         <FiberMeasurement>
            <DiameterAverage>2.1986109028690087E-06</DiameterAverage>
            <DiameterSD>4.5859695232251833E-07</DiameterSD>
            <Orientation>0.50751360668269285</Orientation>
         </FiberMeasurement>
      </Measurement>
      <Measurement>
         <ID>681</ID>
         <Type>F</Type>
         <ImageName>Image0004</ImageName>
         <FiberMeasurement>
            <DiameterAverage>1.3669816130981585E-06</DiameterAverage>
            <DiameterSD>1.0427708969215696E-07</DiameterSD>
            <Orientation>0.013230678529015279</Orientation>
         </FiberMeasurement>
      </Measurement>
      <Measurement>
         <ID>682</ID>
         <Type>F</Type>
         <ImageName>Image0004</ImageName>
         <FiberMeasurement>
            <DiameterAverage>8.6799422335944891E-07</DiameterAverage>
            <DiameterSD>2.4746638863557E-07</DiameterSD>
            <Orientation>2.4480976851686216</Orientation>
         </FiberMeasurement>
      </Measurement>
      <Measurement>
         <ID>683</ID>
         <Type>F</Type>
         <ImageName>Image0004</ImageName>
         <FiberMeasurement>
            <DiameterAverage>1.6035805949981999E-06</DiameterAverage>
            <DiameterSD>1.1676723769326092E-07</DiameterSD>
            <Orientation>1.8128639116899743</Orientation>
         </FiberMeasurement>
      </Measurement>
      <Measurement>
         <ID>684</ID>
         <Type>F</Type>
         <ImageName>Image0004</ImageName>
         <FiberMeasurement>
            <DiameterAverage>1.1880855408544481E-06</DiameterAverage>
            <DiameterSD>1.2729223215828004E-07</DiameterSD>
            <Orientation>2.3444303676089024</Orientation>
         </FiberMeasurement>
      </Measurement>
      <Measurement>
         <ID>685</ID>
         <Type>F</Type>
         <ImageName>Image0004</ImageName>
         <FiberMeasurement>
            <DiameterAverage>1.6124257120943666E-06</DiameterAverage>
            <DiameterSD>4.4544583573402942E-07</DiameterSD>
            <Orientation>1.2661498342336421</Orientation>
         </FiberMeasurement>
      </Measurement>
      <Measurement>
         <ID>686</ID>
         <Type>F</Type>
         <ImageName>Image0004</ImageName>
         <FiberMeasurement>
            <DiameterAverage>7.64448980844408E-07</DiameterAverage>
            <DiameterSD>3.2012007590536615E-08</DiameterSD>
            <Orientation>3.0420784154668978</Orientation>
         </FiberMeasurement>
      </Measurement>
      <Measurement>
         <ID>687</ID>
         <Type>F</Type>
         <ImageName>Image0004</ImageName>
         <FiberMeasurement>
            <DiameterAverage>1.4182571620810829E-06</DiameterAverage>
            <DiameterSD>6.9681733891294971E-08</DiameterSD>
            <Orientation>2.8779886934652881</Orientation>
         </FiberMeasurement>
      </Measurement>
      <Measurement>
         <ID>688</ID>
         <Type>F</Type>
         <ImageName>Image0004</ImageName>
         <FiberMeasurement>
            <DiameterAverage>2.0449753808857283E-06</DiameterAverage>
            <DiameterSD>8.053024156968762E-08</DiameterSD>
            <Orientation>0.70951299029107828</Orientation>
         </FiberMeasurement>
      </Measurement>
      <Measurement>
         <ID>689</ID>
         <Type>F</Type>
         <ImageName>Image0004</ImageName>
         <FiberMeasurement>
            <DiameterAverage>2.2549340185815988E-06</DiameterAverage>
            <DiameterSD>6.0516032385310425E-08</DiameterSD>
            <Orientation>0.40566807301649888</Orientation>
         </FiberMeasurement>
      </Measurement>
      <Measurement>
         <ID>690</ID>
         <Type>F</Type>
         <ImageName>Image0004</ImageName>
         <FiberMeasurement>
            <DiameterAverage>1.3669816130981585E-06</DiameterAverage>
            <DiameterSD>1.0427708969215696E-07</DiameterSD>
            <Orientation>0.013230678529015279</Orientation>
         </FiberMeasurement>
      </Measurement>
      <Measurement>
         <ID>691</ID>
         <Type>F</Type>
         <ImageName>Image0004</ImageName>
         <FiberMeasurement>
            <DiameterAverage>9.63608933147968E-07</DiameterAverage>
            <DiameterSD>4.1354891737680397E-07</DiameterSD>
            <Orientation>1.6515823217073165</Orientation>
         </FiberMeasurement>
      </Measurement>
      <Measurement>
         <ID>692</ID>
         <Type>F</Type>
         <ImageName>Image0004</ImageName>
         <FiberMeasurement>
            <DiameterAverage>1.3309855282758383E-06</DiameterAverage>
            <DiameterSD>3.296916698693231E-07</DiameterSD>
            <Orientation>2.7742403789270718</Orientation>
         </FiberMeasurement>
      </Measurement>
      <Measurement>
         <ID>693</ID>
         <Type>F</Type>
         <ImageName>Image0003</ImageName>
         <FiberMeasurement>
            <DiameterAverage>1.4166788631688105E-06</DiameterAverage>
            <DiameterSD>7.0659870586879566E-08</DiameterSD>
            <Orientation>0.56852440822777939</Orientation>
         </FiberMeasurement>
      </Measurement>
      <Measurement>
         <ID>694</ID>
         <Type>F</Type>
         <ImageName>Image0003</ImageName>
         <FiberMeasurement>
            <DiameterAverage>1.8476143230849725E-06</DiameterAverage>
            <DiameterSD>4.8713299435203424E-08</DiameterSD>
            <Orientation>0.9104634617325934</Orientation>
         </FiberMeasurement>
      </Measurement>
      <Measurement>
         <ID>695</ID>
         <Type>F</Type>
         <ImageName>Image0003</ImageName>
         <FiberMeasurement>
            <DiameterAverage>1.8718263869987444E-06</DiameterAverage>
            <DiameterSD>1.2440899901108931E-07</DiameterSD>
            <Orientation>0.17606296567509255</Orientation>
         </FiberMeasurement>
      </Measurement>
      <Measurement>
         <ID>696</ID>
         <Type>F</Type>
         <ImageName>Image0003</ImageName>
         <FiberMeasurement>
            <DiameterAverage>9.3648976695732563E-07</DiameterAverage>
            <DiameterSD>7.41066519675337E-08</DiameterSD>
            <Orientation>2.2774207227139609</Orientation>
         </FiberMeasurement>
      </Measurement>
      <Measurement>
         <ID>698</ID>
         <Type>F</Type>
         <ImageName>Image0003</ImageName>
         <FiberMeasurement>
            <DiameterAverage>1.8995712868694344E-06</DiameterAverage>
            <DiameterSD>2.137131104504596E-08</DiameterSD>
            <Orientation>2.412753543538332</Orientation>
         </FiberMeasurement>
      </Measurement>
      <Measurement>
         <ID>699</ID>
         <Type>F</Type>
         <ImageName>Image0003</ImageName>
         <FiberMeasurement>
            <DiameterAverage>1.9259863682642569E-06</DiameterAverage>
            <DiameterSD>9.485645948118467E-08</DiameterSD>
            <Orientation>0.98209935983442265</Orientation>
         </FiberMeasurement>
      </Measurement>
      <Measurement>
         <ID>700</ID>
         <Type>F</Type>
         <ImageName>Image0003</ImageName>
         <FiberMeasurement>
            <DiameterAverage>1.1601974680062097E-06</DiameterAverage>
            <DiameterSD>6.287900937841051E-08</DiameterSD>
            <Orientation>0.93140165136318542</Orientation>
         </FiberMeasurement>
      </Measurement>
      <Measurement>
         <ID>701</ID>
         <Type>F</Type>
         <ImageName>Image0003</ImageName>
         <FiberMeasurement>
            <DiameterAverage>1.6105221419861329E-06</DiameterAverage>
            <DiameterSD>9.5925000365647851E-08</DiameterSD>
            <Orientation>1.4291052672746609</Orientation>
         </FiberMeasurement>
      </Measurement>
      <Measurement>
         <ID>702</ID>
         <Type>F</Type>
         <ImageName>Image0003</ImageName>
         <FiberMeasurement>
            <DiameterAverage>8.9332650965841788E-07</DiameterAverage>
            <DiameterSD>1.2134720858786677E-07</DiameterSD>
            <Orientation>1.0710804634855009</Orientation>
         </FiberMeasurement>
      </Measurement>
      <Measurement>
         <ID>703</ID>
         <Type>F</Type>
         <ImageName>Image0003</ImageName>
         <FiberMeasurement>
            <DiameterAverage>6.5610354123137985E-07</DiameterAverage>
            <DiameterSD>1.7611968002816615E-08</DiameterSD>
            <Orientation>0.63833962312909909</Orientation>
         </FiberMeasurement>
      </Measurement>
      <Measurement>
         <ID>704</ID>
         <Type>F</Type>
         <ImageName>Image0003</ImageName>
         <FiberMeasurement>
            <DiameterAverage>8.3444398871916783E-07</DiameterAverage>
            <DiameterSD>1.3610614812070828E-07</DiameterSD>
            <Orientation>2.1950685169635618</Orientation>
         </FiberMeasurement>
      </Measurement>
      <Measurement>
         <ID>705</ID>
         <Type>F</Type>
         <ImageName>Image0003</ImageName>
         <FiberMeasurement>
            <DiameterAverage>1.5393672850677847E-06</DiameterAverage>
            <DiameterSD>2.6904951260837588E-08</DiameterSD>
            <Orientation>0.54369680850762814</Orientation>
         </FiberMeasurement>
      </Measurement>
      <Measurement>
         <ID>706</ID>
         <Type>F</Type>
         <ImageName>Image0003</ImageName>
         <FiberMeasurement>
            <DiameterAverage>4.0519838710746024E-07</DiameterAverage>
            <DiameterSD>1.5660354109152765E-08</DiameterSD>
            <Orientation>2.145242435245625</Orientation>
         </FiberMeasurement>
      </Measurement>
      <Measurement>
         <ID>707</ID>
         <Type>F</Type>
         <ImageName>Image0003</ImageName>
         <FiberMeasurement>
            <DiameterAverage>1.0268763877336727E-06</DiameterAverage>
            <DiameterSD>2.3596209271119993E-07</DiameterSD>
            <Orientation>2.7288982125522292</Orientation>
         </FiberMeasurement>
      </Measurement>
      <Measurement>
         <ID>708</ID>
         <Type>F</Type>
         <ImageName>Image0003</ImageName>
         <FiberMeasurement>
            <DiameterAverage>1.0232119005370466E-06</DiameterAverage>
            <DiameterSD>1.9243450755297863E-07</DiameterSD>
            <Orientation>1.0780479500240898</Orientation>
         </FiberMeasurement>
      </Measurement>
      <Measurement>
         <ID>709</ID>
         <Type>F</Type>
         <ImageName>Image0003</ImageName>
         <FiberMeasurement>
            <DiameterAverage>1.6935133040205445E-06</DiameterAverage>
            <DiameterSD>8.20940029016141E-08</DiameterSD>
            <Orientation>2.8757416998586693</Orientation>
         </FiberMeasurement>
      </Measurement>
      <Measurement>
         <ID>710</ID>
         <Type>F</Type>
         <ImageName>Image0003</ImageName>
         <FiberMeasurement>
            <DiameterAverage>1.1461957690861298E-06</DiameterAverage>
            <DiameterSD>2.1226702499609083E-07</DiameterSD>
            <Orientation>2.8169307736604612</Orientation>
         </FiberMeasurement>
      </Measurement>
      <Measurement>
         <ID>711</ID>
         <Type>F</Type>
         <ImageName>Image0003</ImageName>
         <FiberMeasurement>
            <DiameterAverage>1.5594299044505109E-06</DiameterAverage>
            <DiameterSD>3.0224526884305855E-07</DiameterSD>
            <Orientation>2.6925425666545082</Orientation>
         </FiberMeasurement>
      </Measurement>
      <Measurement>
         <ID>712</ID>
         <Type>F</Type>
         <ImageName>Image0003</ImageName>
         <FiberMeasurement>
            <DiameterAverage>1.3538855218037385E-06</DiameterAverage>
            <DiameterSD>1.2956442083997674E-07</DiameterSD>
            <Orientation>2.0505278518831833</Orientation>
         </FiberMeasurement>
      </Measurement>
      <Measurement>
         <ID>713</ID>
         <Type>F</Type>
         <ImageName>Image0003</ImageName>
         <FiberMeasurement>
            <DiameterAverage>7.1034916979157E-07</DiameterAverage>
            <DiameterSD>1.6375473295800943E-08</DiameterSD>
            <Orientation>2.9263425855872103</Orientation>
         </FiberMeasurement>
      </Measurement>
      <Measurement>
         <ID>714</ID>
         <Type>F</Type>
         <ImageName>Image0003</ImageName>
         <FiberMeasurement>
            <DiameterAverage>1.327167054376869E-06</DiameterAverage>
            <DiameterSD>1.3541644131929753E-07</DiameterSD>
            <Orientation>3.03334803193631</Orientation>
         </FiberMeasurement>
      </Measurement>
      <Measurement>
         <ID>715</ID>
         <Type>F</Type>
         <ImageName>Image0003</ImageName>
         <FiberMeasurement>
            <DiameterAverage>1.4821755851701088E-06</DiameterAverage>
            <DiameterSD>4.0050869323950332E-08</DiameterSD>
            <Orientation>2.610209428692658</Orientation>
         </FiberMeasurement>
      </Measurement>
      <Measurement>
         <ID>716</ID>
         <Type>F</Type>
         <ImageName>Image0003</ImageName>
         <FiberMeasurement>
            <DiameterAverage>1.952625744398227E-06</DiameterAverage>
            <DiameterSD>1.6767879260512295E-07</DiameterSD>
            <Orientation>2.1547540890095593</Orientation>
         </FiberMeasurement>
      </Measurement>
      <Measurement>
         <ID>717</ID>
         <Type>F</Type>
         <ImageName>Image0003</ImageName>
         <FiberMeasurement>
            <DiameterAverage>2.1636427421989708E-06</DiameterAverage>
            <DiameterSD>4.9564288315536884E-08</DiameterSD>
            <Orientation>2.2381203676791066</Orientation>
         </FiberMeasurement>
      </Measurement>
      <Measurement>
         <ID>718</ID>
         <Type>F</Type>
         <ImageName>Image0003</ImageName>
         <FiberMeasurement>
            <DiameterAverage>8.6964061697100867E-07</DiameterAverage>
            <DiameterSD>5.4256245572714122E-08</DiameterSD>
            <Orientation>0.82323121513899988</Orientation>
         </FiberMeasurement>
      </Measurement>
      <Measurement>
         <ID>719</ID>
         <Type>F</Type>
         <ImageName>Image0003</ImageName>
         <FiberMeasurement>
            <DiameterAverage>9.1865491237682433E-07</DiameterAverage>
            <DiameterSD>1.8992581056828192E-07</DiameterSD>
            <Orientation>2.9166217081071921</Orientation>
         </FiberMeasurement>
      </Measurement>
      <Measurement>
         <ID>721</ID>
         <Type>F</Type>
         <ImageName>Image0003</ImageName>
         <FiberMeasurement>
            <DiameterAverage>1.7903620155549796E-06</DiameterAverage>
            <DiameterSD>3.4654638978152095E-07</DiameterSD>
            <Orientation>1.8667743706498781</Orientation>
         </FiberMeasurement>
      </Measurement>
      <Measurement>
         <ID>722</ID>
         <Type>F</Type>
         <ImageName>Image0003</ImageName>
         <FiberMeasurement>
            <DiameterAverage>1.1712564117584774E-06</DiameterAverage>
            <DiameterSD>1.2558729964592684E-07</DiameterSD>
            <Orientation>0.96485868243141093</Orientation>
         </FiberMeasurement>
      </Measurement>
      <Measurement>
         <ID>723</ID>
         <Type>F</Type>
         <ImageName>Image0003</ImageName>
         <FiberMeasurement>
            <DiameterAverage>9.5238515533606161E-07</DiameterAverage>
            <DiameterSD>2.5345010337313939E-07</DiameterSD>
            <Orientation>0.7567025888170309</Orientation>
         </FiberMeasurement>
      </Measurement>
      <Measurement>
         <ID>724</ID>
         <Type>F</Type>
         <ImageName>Image0003</ImageName>
         <FiberMeasurement>
            <DiameterAverage>1.0737542159681235E-06</DiameterAverage>
            <DiameterSD>6.8459930432589722E-08</DiameterSD>
            <Orientation>0.2668829685804448</Orientation>
         </FiberMeasurement>
      </Measurement>
      <Measurement>
         <ID>725</ID>
         <Type>F</Type>
         <ImageName>Image0003</ImageName>
         <FiberMeasurement>
            <DiameterAverage>1.9477351739446908E-06</DiameterAverage>
            <DiameterSD>5.5866445602437518E-08</DiameterSD>
            <Orientation>0.36277453141544358</Orientation>
         </FiberMeasurement>
      </Measurement>
      <Measurement>
         <ID>726</ID>
         <Type>F</Type>
         <ImageName>Image0003</ImageName>
         <FiberMeasurement>
            <DiameterAverage>1.0810762765232258E-06</DiameterAverage>
            <DiameterSD>2.6603424037943406E-07</DiameterSD>
            <Orientation>0.75526343776467453</Orientation>
         </FiberMeasurement>
      </Measurement>
      <Measurement>
         <ID>727</ID>
         <Type>F</Type>
         <ImageName>Image0003</ImageName>
         <FiberMeasurement>
            <DiameterAverage>1.3479838753419213E-06</DiameterAverage>
            <DiameterSD>4.5305589290740033E-07</DiameterSD>
            <Orientation>2.7043802268600841</Orientation>
         </FiberMeasurement>
      </Measurement>
      <Measurement>
         <ID>728</ID>
         <Type>F</Type>
         <ImageName>Image0003</ImageName>
         <FiberMeasurement>
            <DiameterAverage>8.0380913845896188E-07</DiameterAverage>
            <DiameterSD>1.3165535681412343E-07</DiameterSD>
            <Orientation>0.56641091879690963</Orientation>
         </FiberMeasurement>
      </Measurement>
      <Measurement>
         <ID>729</ID>
         <Type>F</Type>
         <ImageName>Image0003</ImageName>
         <FiberMeasurement>
            <DiameterAverage>1.4582515390646231E-06</DiameterAverage>
            <DiameterSD>1.1514017104795459E-07</DiameterSD>
            <Orientation>1.2957484059546411</Orientation>
         </FiberMeasurement>
      </Measurement>
      <Measurement>
         <ID>730</ID>
         <Type>F</Type>
         <ImageName>Image0003</ImageName>
         <FiberMeasurement>
            <DiameterAverage>2.6387300836823263E-06</DiameterAverage>
            <DiameterSD>1.3740978752868739E-06</DiameterSD>
            <Orientation>2.914197411651501</Orientation>
         </FiberMeasurement>
      </Measurement>
      <Measurement>
         <ID>731</ID>
         <Type>F</Type>
         <ImageName>Image0003</ImageName>
         <FiberMeasurement>
            <DiameterAverage>1.6390221783714954E-06</DiameterAverage>
            <DiameterSD>3.9899899591859915E-07</DiameterSD>
            <Orientation>2.2820123392748308</Orientation>
         </FiberMeasurement>
      </Measurement>
      <Measurement>
         <ID>732</ID>
         <Type>F</Type>
         <ImageName>Image0003</ImageName>
         <FiberMeasurement>
            <DiameterAverage>1.2534298819803392E-06</DiameterAverage>
            <DiameterSD>2.1637424539505378E-07</DiameterSD>
            <Orientation>0.0085776803520125535</Orientation>
         </FiberMeasurement>
      </Measurement>
      <Measurement>
         <ID>734</ID>
         <Type>F</Type>
         <ImageName>Image0003</ImageName>
         <FiberMeasurement>
            <DiameterAverage>1.9944891553874264E-06</DiameterAverage>
            <DiameterSD>2.6483107876771921E-08</DiameterSD>
            <Orientation>3.0869461649150831</Orientation>
         </FiberMeasurement>
      </Measurement>
      <Measurement>
         <ID>735</ID>
         <Type>F</Type>
         <ImageName>Image0003</ImageName>
         <FiberMeasurement>
            <DiameterAverage>1.6493509356342998E-06</DiameterAverage>
            <DiameterSD>4.5574869075045865E-07</DiameterSD>
            <Orientation>0.360828522711113</Orientation>
         </FiberMeasurement>
      </Measurement>
      <Measurement>
         <ID>736</ID>
         <Type>F</Type>
         <ImageName>Image0003</ImageName>
         <FiberMeasurement>
            <DiameterAverage>2.2640967868847997E-06</DiameterAverage>
            <DiameterSD>8.0765160604897789E-07</DiameterSD>
            <Orientation>2.446780273742696</Orientation>
         </FiberMeasurement>
      </Measurement>
      <Measurement>
         <ID>737</ID>
         <Type>F</Type>
         <ImageName>Image0003</ImageName>
         <FiberMeasurement>
            <DiameterAverage>2.1008839412609757E-06</DiameterAverage>
            <DiameterSD>1.1428516957556939E-07</DiameterSD>
            <Orientation>0.130393993467709</Orientation>
         </FiberMeasurement>
      </Measurement>
      <Measurement>
         <ID>739</ID>
         <Type>F</Type>
         <ImageName>Image0003</ImageName>
         <FiberMeasurement>
            <DiameterAverage>2.2006392156993364E-06</DiameterAverage>
            <DiameterSD>1.8281715834087476E-07</DiameterSD>
            <Orientation>2.5473590418193814</Orientation>
         </FiberMeasurement>
      </Measurement>
      <Measurement>
         <ID>740</ID>
         <Type>F</Type>
         <ImageName>Image0003</ImageName>
         <FiberMeasurement>
            <DiameterAverage>1.164688452398744E-06</DiameterAverage>
            <DiameterSD>2.6782315232850653E-08</DiameterSD>
            <Orientation>2.9127789233970809</Orientation>
         </FiberMeasurement>
      </Measurement>
      <Measurement>
         <ID>741</ID>
         <Type>F</Type>
         <ImageName>Image0003</ImageName>
         <FiberMeasurement>
            <DiameterAverage>1.668869708139903E-06</DiameterAverage>
            <DiameterSD>3.6649345012498236E-08</DiameterSD>
            <Orientation>0.62431821914732821</Orientation>
         </FiberMeasurement>
      </Measurement>
      <Measurement>
         <ID>742</ID>
         <Type>F</Type>
         <ImageName>Image0003</ImageName>
         <FiberMeasurement>
            <DiameterAverage>1.729350440465265E-06</DiameterAverage>
            <DiameterSD>5.6188584542934508E-08</DiameterSD>
            <Orientation>1.4297713718951519</Orientation>
         </FiberMeasurement>
      </Measurement>
      <Measurement>
         <ID>743</ID>
         <Type>F</Type>
         <ImageName>Image0003</ImageName>
         <FiberMeasurement>
            <DiameterAverage>1.0794651452848361E-06</DiameterAverage>
            <DiameterSD>5.8154483262995252E-09</DiameterSD>
            <Orientation>1.2114586861075707</Orientation>
         </FiberMeasurement>
      </Measurement>
      <Measurement>
         <ID>745</ID>
         <Type>F</Type>
         <ImageName>Image0003</ImageName>
         <FiberMeasurement>
            <DiameterAverage>2.4534627595900381E-06</DiameterAverage>
            <DiameterSD>1.0323661279802637E-06</DiameterSD>
            <Orientation>2.8245364080433433</Orientation>
         </FiberMeasurement>
      </Measurement>
      <Measurement>
         <ID>746</ID>
         <Type>F</Type>
         <ImageName>Image0003</ImageName>
         <FiberMeasurement>
            <DiameterAverage>1.0826456250588339E-06</DiameterAverage>
            <DiameterSD>6.2739187021454531E-08</DiameterSD>
            <Orientation>2.5474302555494424</Orientation>
         </FiberMeasurement>
      </Measurement>
      <Measurement>
         <ID>747</ID>
         <Type>F</Type>
         <ImageName>Image0003</ImageName>
         <FiberMeasurement>
            <DiameterAverage>2.11499105009453E-06</DiameterAverage>
            <DiameterSD>3.6109359782496428E-07</DiameterSD>
            <Orientation>2.2517746978550823</Orientation>
         </FiberMeasurement>
      </Measurement>
      <Measurement>
         <ID>748</ID>
         <Type>F</Type>
         <ImageName>Image0003</ImageName>
         <FiberMeasurement>
            <DiameterAverage>2.3055170955213459E-06</DiameterAverage>
            <DiameterSD>4.1130359108275239E-08</DiameterSD>
            <Orientation>1.9987299303994996</Orientation>
         </FiberMeasurement>
      </Measurement>
      <Measurement>
         <ID>749</ID>
         <Type>F</Type>
         <ImageName>Image0003</ImageName>
         <FiberMeasurement>
            <DiameterAverage>1.2129681311289053E-06</DiameterAverage>
            <DiameterSD>5.1240780811699317E-08</DiameterSD>
            <Orientation>1.230648797230173</Orientation>
         </FiberMeasurement>
      </Measurement>
      <Measurement>
         <ID>750</ID>
         <Type>F</Type>
         <ImageName>Image0003</ImageName>
         <FiberMeasurement>
            <DiameterAverage>1.9751580196532856E-06</DiameterAverage>
            <DiameterSD>3.3158008376442107E-07</DiameterSD>
            <Orientation>0.056205410945947311</Orientation>
         </FiberMeasurement>
      </Measurement>
      <Measurement>
         <ID>751</ID>
         <Type>F</Type>
         <ImageName>Image0003</ImageName>
         <FiberMeasurement>
            <DiameterAverage>1.2224667530130629E-06</DiameterAverage>
            <DiameterSD>7.05030305030831E-08</DiameterSD>
            <Orientation>3.0363457801873324</Orientation>
         </FiberMeasurement>
      </Measurement>
      <Measurement>
         <ID>752</ID>
         <Type>F</Type>
         <ImageName>Image0003</ImageName>
         <FiberMeasurement>
            <DiameterAverage>7.2252126217825248E-07</DiameterAverage>
            <DiameterSD>3.5602908580498633E-08</DiameterSD>
            <Orientation>1.7713565883116091</Orientation>
         </FiberMeasurement>
      </Measurement>
      <Measurement>
         <ID>753</ID>
         <Type>F</Type>
         <ImageName>Image0003</ImageName>
         <FiberMeasurement>
            <DiameterAverage>1.53442165592734E-06</DiameterAverage>
            <DiameterSD>7.1598221588756228E-08</DiameterSD>
            <Orientation>0.45044507233358039</Orientation>
         </FiberMeasurement>
      </Measurement>
      <Measurement>
         <ID>754</ID>
         <Type>F</Type>
         <ImageName>Image0003</ImageName>
         <FiberMeasurement>
            <DiameterAverage>1.7609768690300138E-06</DiameterAverage>
            <DiameterSD>1.2676913887280298E-07</DiameterSD>
            <Orientation>1.5454339291014971</Orientation>
         </FiberMeasurement>
      </Measurement>
      <Measurement>
         <ID>755</ID>
         <Type>F</Type>
         <ImageName>Image0003</ImageName>
         <FiberMeasurement>
            <DiameterAverage>2.1549388283079275E-06</DiameterAverage>
            <DiameterSD>3.1313436305309451E-07</DiameterSD>
            <Orientation>2.8926918578086336</Orientation>
         </FiberMeasurement>
      </Measurement>
      <Measurement>
         <ID>756</ID>
         <Type>F</Type>
         <ImageName>Image0003</ImageName>
         <FiberMeasurement>
            <DiameterAverage>1.9823005655210217E-06</DiameterAverage>
            <DiameterSD>1.8893402424066387E-07</DiameterSD>
            <Orientation>0.84220129504091623</Orientation>
         </FiberMeasurement>
      </Measurement>
      <Measurement>
         <ID>757</ID>
         <Type>F</Type>
         <ImageName>Image0003</ImageName>
         <FiberMeasurement>
            <DiameterAverage>2.6783868749729085E-06</DiameterAverage>
            <DiameterSD>1.4318161596287778E-07</DiameterSD>
            <Orientation>2.7407522439369352</Orientation>
         </FiberMeasurement>
      </Measurement>
      <Measurement>
         <ID>759</ID>
         <Type>F</Type>
         <ImageName>Image0003</ImageName>
         <FiberMeasurement>
            <DiameterAverage>6.2610752906059094E-07</DiameterAverage>
            <DiameterSD>1.1217893105443987E-07</DiameterSD>
            <Orientation>2.6850775058146112</Orientation>
         </FiberMeasurement>
      </Measurement>
      <Measurement>
         <ID>760</ID>
         <Type>F</Type>
         <ImageName>Image0003</ImageName>
         <FiberMeasurement>
            <DiameterAverage>1.0294406874582803E-06</DiameterAverage>
            <DiameterSD>9.9634331957723279E-08</DiameterSD>
            <Orientation>2.9169153405921837</Orientation>
         </FiberMeasurement>
      </Measurement>
      <Measurement>
         <ID>761</ID>
         <Type>F</Type>
         <ImageName>Image0003</ImageName>
         <FiberMeasurement>
            <DiameterAverage>1.1712153267221712E-06</DiameterAverage>
            <DiameterSD>6.1193538279337308E-08</DiameterSD>
            <Orientation>0.077870471058488114</Orientation>
         </FiberMeasurement>
      </Measurement>
      <Measurement>
         <ID>762</ID>
         <Type>F</Type>
         <ImageName>Image0003</ImageName>
         <FiberMeasurement>
            <DiameterAverage>7.5711616525570093E-07</DiameterAverage>
            <DiameterSD>6.2883294249184469E-08</DiameterSD>
            <Orientation>0.38137480157853459</Orientation>
         </FiberMeasurement>
      </Measurement>
      <Measurement>
         <ID>763</ID>
         <Type>F</Type>
         <ImageName>Image0003</ImageName>
         <FiberMeasurement>
            <DiameterAverage>6.6991554817583716E-07</DiameterAverage>
            <DiameterSD>2.9763200449962233E-08</DiameterSD>
            <Orientation>2.3604255852623317</Orientation>
         </FiberMeasurement>
      </Measurement>
      <Measurement>
         <ID>764</ID>
         <Type>F</Type>
         <ImageName>Image0003</ImageName>
         <FiberMeasurement>
            <DiameterAverage>1.4865972370296433E-06</DiameterAverage>
            <DiameterSD>4.5147180181693496E-08</DiameterSD>
            <Orientation>0.70858624174916029</Orientation>
         </FiberMeasurement>
      </Measurement>
      <Measurement>
         <ID>765</ID>
         <Type>F</Type>
         <ImageName>Image0003</ImageName>
         <FiberMeasurement>
            <DiameterAverage>2.0413367179996445E-06</DiameterAverage>
            <DiameterSD>1.305094782370291E-07</DiameterSD>
            <Orientation>0.737551558994959</Orientation>
         </FiberMeasurement>
      </Measurement>
      <Measurement>
         <ID>766</ID>
         <Type>F</Type>
         <ImageName>Image0003</ImageName>
         <FiberMeasurement>
            <DiameterAverage>7.7590231907345883E-07</DiameterAverage>
            <DiameterSD>3.2450147941404711E-07</DiameterSD>
            <Orientation>1.6299308716477881</Orientation>
         </FiberMeasurement>
      </Measurement>
      <Measurement>
         <ID>767</ID>
         <Type>F</Type>
         <ImageName>Image0003</ImageName>
         <FiberMeasurement>
            <DiameterAverage>1.4065074761940307E-06</DiameterAverage>
            <DiameterSD>1.7470079817715557E-07</DiameterSD>
            <Orientation>0.10632008935320766</Orientation>
         </FiberMeasurement>
      </Measurement>
      <Measurement>
         <ID>768</ID>
         <Type>F</Type>
         <ImageName>Image0003</ImageName>
         <FiberMeasurement>
            <DiameterAverage>8.0138030501064264E-07</DiameterAverage>
            <DiameterSD>1.8340977184209958E-07</DiameterSD>
            <Orientation>0.97466228783502751</Orientation>
         </FiberMeasurement>
      </Measurement>
      <Measurement>
         <ID>769</ID>
         <Type>F</Type>
         <ImageName>Image0003</ImageName>
         <FiberMeasurement>
            <DiameterAverage>8.3204617925188129E-07</DiameterAverage>
            <DiameterSD>2.6106674327769757E-07</DiameterSD>
            <Orientation>0.64724305202603516</Orientation>
         </FiberMeasurement>
      </Measurement>
      <Measurement>
         <ID>770</ID>
         <Type>F</Type>
         <ImageName>Image0003</ImageName>
         <FiberMeasurement>
            <DiameterAverage>1.4580835599558496E-06</DiameterAverage>
            <DiameterSD>7.92848003637455E-08</DiameterSD>
            <Orientation>1.0728492674851766</Orientation>
         </FiberMeasurement>
      </Measurement>
      <Measurement>
         <ID>771</ID>
         <Type>F</Type>
         <ImageName>Image0003</ImageName>
         <FiberMeasurement>
            <DiameterAverage>1.8571599424726729E-06</DiameterAverage>
            <DiameterSD>5.0147739910383282E-08</DiameterSD>
            <Orientation>1.3255111718960062</Orientation>
         </FiberMeasurement>
      </Measurement>
      <Measurement>
         <ID>772</ID>
         <Type>F</Type>
         <ImageName>Image0003</ImageName>
         <FiberMeasurement>
            <DiameterAverage>1.3298133490371007E-06</DiameterAverage>
            <DiameterSD>8.1104153724960235E-08</DiameterSD>
            <Orientation>0.025769619725398474</Orientation>
         </FiberMeasurement>
      </Measurement>
      <Measurement>
         <ID>773</ID>
         <Type>F</Type>
         <ImageName>Image0003</ImageName>
         <FiberMeasurement>
            <DiameterAverage>1.4817852423795391E-06</DiameterAverage>
            <DiameterSD>9.0131001235169941E-08</DiameterSD>
            <Orientation>2.9681962556659776</Orientation>
         </FiberMeasurement>
      </Measurement>
      <Measurement>
         <ID>775</ID>
         <Type>F</Type>
         <ImageName>Image0003</ImageName>
         <FiberMeasurement>
            <DiameterAverage>1.4831035393299344E-06</DiameterAverage>
            <DiameterSD>1.9595986244287016E-07</DiameterSD>
            <Orientation>2.0390560640569095</Orientation>
         </FiberMeasurement>
      </Measurement>
      <Measurement>
         <ID>776</ID>
         <Type>F</Type>
         <ImageName>Image0003</ImageName>
         <FiberMeasurement>
            <DiameterAverage>4.6990917706975145E-07</DiameterAverage>
            <DiameterSD>6.56912585916298E-08</DiameterSD>
            <Orientation>2.8171067940439878</Orientation>
         </FiberMeasurement>
      </Measurement>
      <Measurement>
         <ID>777</ID>
         <Type>F</Type>
         <ImageName>Image0003</ImageName>
         <FiberMeasurement>
            <DiameterAverage>1.512626717652775E-06</DiameterAverage>
            <DiameterSD>2.3596390757138949E-07</DiameterSD>
            <Orientation>2.2608775342480336</Orientation>
         </FiberMeasurement>
      </Measurement>
      <Measurement>
         <ID>778</ID>
         <Type>F</Type>
         <ImageName>Image0003</ImageName>
         <FiberMeasurement>
            <DiameterAverage>1.2129681311289053E-06</DiameterAverage>
            <DiameterSD>5.1240780811699317E-08</DiameterSD>
            <Orientation>1.230648797230173</Orientation>
         </FiberMeasurement>
      </Measurement>
      <Measurement>
         <ID>779</ID>
         <Type>F</Type>
         <ImageName>Image0003</ImageName>
         <FiberMeasurement>
            <DiameterAverage>1.4330894808109272E-06</DiameterAverage>
            <DiameterSD>1.4288691701316775E-07</DiameterSD>
            <Orientation>2.2850631262475334</Orientation>
         </FiberMeasurement>
      </Measurement>
      <Measurement>
         <ID>780</ID>
         <Type>F</Type>
         <ImageName>Image0003</ImageName>
         <FiberMeasurement>
            <DiameterAverage>1.7108836863701944E-06</DiameterAverage>
            <DiameterSD>4.0885510043062879E-08</DiameterSD>
            <Orientation>0.23078121987327366</Orientation>
         </FiberMeasurement>
      </Measurement>
      <Measurement>
         <ID>781</ID>
         <Type>F</Type>
         <ImageName>Image0003</ImageName>
         <FiberMeasurement>
            <DiameterAverage>9.6531679642301888E-07</DiameterAverage>
            <DiameterSD>3.3384312548198418E-07</DiameterSD>
            <Orientation>1.1678726830216051</Orientation>
         </FiberMeasurement>
      </Measurement>
      <Measurement>
         <ID>782</ID>
         <Type>F</Type>
         <ImageName>Image0003</ImageName>
         <FiberMeasurement>
            <DiameterAverage>6.4586357435753412E-07</DiameterAverage>
            <DiameterSD>1.0823397211756675E-07</DiameterSD>
            <Orientation>0.81104878320615092</Orientation>
         </FiberMeasurement>
      </Measurement>
      <Measurement>
         <ID>783</ID>
         <Type>F</Type>
         <ImageName>Image0003</ImageName>
         <FiberMeasurement>
            <DiameterAverage>1.6362119258370891E-06</DiameterAverage>
            <DiameterSD>6.4230065031986463E-08</DiameterSD>
            <Orientation>1.05403029979775</Orientation>
         </FiberMeasurement>
      </Measurement>
      <Measurement>
         <ID>784</ID>
         <Type>F</Type>
         <ImageName>Image0003</ImageName>
         <FiberMeasurement>
            <DiameterAverage>1.0847242674596143E-06</DiameterAverage>
            <DiameterSD>1.0567987945623134E-07</DiameterSD>
            <Orientation>2.5364167547112046</Orientation>
         </FiberMeasurement>
      </Measurement>
      <Measurement>
         <ID>785</ID>
         <Type>F</Type>
         <ImageName>Image0003</ImageName>
         <FiberMeasurement>
            <DiameterAverage>1.6208232079907277E-06</DiameterAverage>
            <DiameterSD>4.1639927062942515E-07</DiameterSD>
            <Orientation>1.6787168466446849</Orientation>
         </FiberMeasurement>
      </Measurement>
      <Measurement>
         <ID>786</ID>
         <Type>F</Type>
         <ImageName>Image0003</ImageName>
         <FiberMeasurement>
            <DiameterAverage>1.8987782196428404E-06</DiameterAverage>
            <DiameterSD>6.8442942520303952E-08</DiameterSD>
            <Orientation>2.5740402883618687</Orientation>
         </FiberMeasurement>
      </Measurement>
      <Measurement>
         <ID>787</ID>
         <Type>F</Type>
         <ImageName>Image0003</ImageName>
         <FiberMeasurement>
            <DiameterAverage>1.23388373017861E-06</DiameterAverage>
            <DiameterSD>1.2074576528327991E-07</DiameterSD>
            <Orientation>2.3744705798382366</Orientation>
         </FiberMeasurement>
      </Measurement>
      <Measurement>
         <ID>788</ID>
         <Type>F</Type>
         <ImageName>Image0003</ImageName>
         <FiberMeasurement>
            <DiameterAverage>1.7666913306429178E-06</DiameterAverage>
            <DiameterSD>4.1893453537902818E-07</DiameterSD>
            <Orientation>1.8693843995307715</Orientation>
         </FiberMeasurement>
      </Measurement>
      <Measurement>
         <ID>789</ID>
         <Type>F</Type>
         <ImageName>Image0003</ImageName>
         <FiberMeasurement>
            <DiameterAverage>7.7695883066546623E-07</DiameterAverage>
            <DiameterSD>8.620209567543116E-08</DiameterSD>
            <Orientation>0.943421092816275</Orientation>
         </FiberMeasurement>
      </Measurement>
      <Measurement>
         <ID>790</ID>
         <Type>F</Type>
         <ImageName>Image0003</ImageName>
         <FiberMeasurement>
            <DiameterAverage>2.3134996335182493E-06</DiameterAverage>
            <DiameterSD>6.1550784850701842E-07</DiameterSD>
            <Orientation>2.8547977843148926</Orientation>
         </FiberMeasurement>
      </Measurement>
      <Measurement>
         <ID>791</ID>
         <Type>F</Type>
         <ImageName>Image0003</ImageName>
         <FiberMeasurement>
            <DiameterAverage>1.130986173771888E-06</DiameterAverage>
            <DiameterSD>2.3293815966089536E-08</DiameterSD>
            <Orientation>2.4258927791523148</Orientation>
         </FiberMeasurement>
      </Measurement>
      <Measurement>
         <ID>792</ID>
         <Type>F</Type>
         <ImageName>Image0003</ImageName>
         <FiberMeasurement>
            <DiameterAverage>1.2972733406218703E-06</DiameterAverage>
            <DiameterSD>6.6188200153543735E-08</DiameterSD>
            <Orientation>2.9458717053295564</Orientation>
         </FiberMeasurement>
      </Measurement>
      <Measurement>
         <ID>793</ID>
         <Type>F</Type>
         <ImageName>Image0003</ImageName>
         <FiberMeasurement>
            <DiameterAverage>5.6603500024271091E-07</DiameterAverage>
            <DiameterSD>1.7422260939236241E-07</DiameterSD>
            <Orientation>2.6316093440365256</Orientation>
         </FiberMeasurement>
      </Measurement>
      <Measurement>
         <ID>794</ID>
         <Type>F</Type>
         <ImageName>Image0003</ImageName>
         <FiberMeasurement>
            <DiameterAverage>5.6192992998094167E-07</DiameterAverage>
            <DiameterSD>1.7634778054106096E-08</DiameterSD>
            <Orientation>2.974306327692283</Orientation>
         </FiberMeasurement>
      </Measurement>
      <Measurement>
         <ID>795</ID>
         <Type>F</Type>
         <ImageName>Image0003</ImageName>
         <FiberMeasurement>
            <DiameterAverage>1.1471266266573514E-06</DiameterAverage>
            <DiameterSD>4.3177124048368033E-08</DiameterSD>
            <Orientation>0.41802129620495654</Orientation>
         </FiberMeasurement>
      </Measurement>
      <Measurement>
         <ID>796</ID>
         <Type>F</Type>
         <ImageName>Image0003</ImageName>
         <FiberMeasurement>
            <DiameterAverage>5.3325152513541364E-07</DiameterAverage>
            <DiameterSD>2.1608776767825182E-08</DiameterSD>
            <Orientation>0.64576176668418739</Orientation>
         </FiberMeasurement>
      </Measurement>
      <Measurement>
         <ID>797</ID>
         <Type>F</Type>
         <ImageName>Image0003</ImageName>
         <FiberMeasurement>
            <DiameterAverage>1.9448360281509466E-06</DiameterAverage>
            <DiameterSD>1.0013977483823828E-07</DiameterSD>
            <Orientation>0.53644357870782122</Orientation>
         </FiberMeasurement>
      </Measurement>
      <Measurement>
         <ID>798</ID>
         <Type>F</Type>
         <ImageName>Image0003</ImageName>
         <FiberMeasurement>
            <DiameterAverage>6.8873867926641535E-07</DiameterAverage>
            <DiameterSD>1.6521597259069364E-07</DiameterSD>
            <Orientation>0.35625545920182716</Orientation>
         </FiberMeasurement>
      </Measurement>
      <Measurement>
         <ID>799</ID>
         <Type>F</Type>
         <ImageName>Image0003</ImageName>
         <FiberMeasurement>
            <DiameterAverage>1.3516551738049126E-06</DiameterAverage>
            <DiameterSD>2.5612416539740008E-07</DiameterSD>
            <Orientation>0.70256961766386994</Orientation>
         </FiberMeasurement>
      </Measurement>
      <Measurement>
         <ID>800</ID>
         <Type>F</Type>
         <ImageName>Image0003</ImageName>
         <FiberMeasurement>
            <DiameterAverage>1.4568017535312496E-06</DiameterAverage>
            <DiameterSD>7.4856194088899027E-08</DiameterSD>
            <Orientation>2.5809695830116484</Orientation>
         </FiberMeasurement>
      </Measurement>
      <Measurement>
         <ID>801</ID>
         <Type>F</Type>
         <ImageName>Image0003</ImageName>
         <FiberMeasurement>
            <DiameterAverage>1.1831795010187641E-06</DiameterAverage>
            <DiameterSD>3.1605322950486122E-07</DiameterSD>
            <Orientation>0.54129888859059516</Orientation>
         </FiberMeasurement>
      </Measurement>
      <Measurement>
         <ID>803</ID>
         <Type>F</Type>
         <ImageName>Image0003</ImageName>
         <FiberMeasurement>
            <DiameterAverage>5.6531220696478358E-07</DiameterAverage>
            <DiameterSD>2.4210136633014694E-08</DiameterSD>
            <Orientation>0.25272392585791853</Orientation>
         </FiberMeasurement>
      </Measurement>
      <Measurement>
         <ID>804</ID>
         <Type>F</Type>
         <ImageName>Image0003</ImageName>
         <FiberMeasurement>
            <DiameterAverage>1.3097429739808977E-06</DiameterAverage>
            <DiameterSD>2.9212603145010988E-07</DiameterSD>
            <Orientation>2.4059947025992519</Orientation>
         </FiberMeasurement>
      </Measurement>
      <Measurement>
         <ID>805</ID>
         <Type>F</Type>
         <ImageName>Image0003</ImageName>
         <FiberMeasurement>
            <DiameterAverage>2.3172108774731581E-06</DiameterAverage>
            <DiameterSD>2.4114137207679762E-07</DiameterSD>
            <Orientation>1.6544216656421302</Orientation>
         </FiberMeasurement>
      </Measurement>
      <Measurement>
         <ID>806</ID>
         <Type>F</Type>
         <ImageName>Image0003</ImageName>
         <FiberMeasurement>
            <DiameterAverage>8.7444102864634047E-07</DiameterAverage>
            <DiameterSD>1.7733938890649019E-07</DiameterSD>
            <Orientation>2.3835935879655796</Orientation>
         </FiberMeasurement>
      </Measurement>
      <Measurement>
         <ID>807</ID>
         <Type>F</Type>
         <ImageName>Image0003</ImageName>
         <FiberMeasurement>
            <DiameterAverage>1.1931411225571119E-06</DiameterAverage>
            <DiameterSD>9.7882396207596125E-08</DiameterSD>
            <Orientation>0.39793947192657014</Orientation>
         </FiberMeasurement>
      </Measurement>
      <Measurement>
         <ID>808</ID>
         <Type>F</Type>
         <ImageName>Image0003</ImageName>
         <FiberMeasurement>
            <DiameterAverage>1.77605733575397E-06</DiameterAverage>
            <DiameterSD>3.064313603613276E-08</DiameterSD>
            <Orientation>2.4626301062982057</Orientation>
         </FiberMeasurement>
      </Measurement>
      <Measurement>
         <ID>809</ID>
         <Type>F</Type>
         <ImageName>Image0003</ImageName>
         <FiberMeasurement>
            <DiameterAverage>6.2156146562530893E-07</DiameterAverage>
            <DiameterSD>7.3691624475212137E-09</DiameterSD>
            <Orientation>0.33930865122718629</Orientation>
         </FiberMeasurement>
      </Measurement>
      <Measurement>
         <ID>810</ID>
         <Type>F</Type>
         <ImageName>Image0003</ImageName>
         <FiberMeasurement>
            <DiameterAverage>1.474202601987428E-06</DiameterAverage>
            <DiameterSD>1.030873629103052E-07</DiameterSD>
            <Orientation>2.8328685220617786</Orientation>
         </FiberMeasurement>
      </Measurement>
      <Measurement>
         <ID>811</ID>
         <Type>F</Type>
         <ImageName>Image0003</ImageName>
         <FiberMeasurement>
            <DiameterAverage>2.1534422595618125E-06</DiameterAverage>
            <DiameterSD>1.1529266787470217E-07</DiameterSD>
            <Orientation>2.9177158801369516</Orientation>
         </FiberMeasurement>
      </Measurement>
      <Measurement>
         <ID>812</ID>
         <Type>F</Type>
         <ImageName>Image0003</ImageName>
         <FiberMeasurement>
            <DiameterAverage>1.0249231829081391E-06</DiameterAverage>
            <DiameterSD>1.0484646248456065E-07</DiameterSD>
            <Orientation>2.0218400984929628</Orientation>
         </FiberMeasurement>
      </Measurement>
      <Measurement>
         <ID>813</ID>
         <Type>F</Type>
         <ImageName>Image0003</ImageName>
         <FiberMeasurement>
            <DiameterAverage>4.1704119266177225E-07</DiameterAverage>
            <DiameterSD>2.7736542311487861E-08</DiameterSD>
            <Orientation>1.4559408087040964</Orientation>
         </FiberMeasurement>
      </Measurement>
      <Measurement>
         <ID>814</ID>
         <Type>F</Type>
         <ImageName>Image0003</ImageName>
         <FiberMeasurement>
            <DiameterAverage>6.2761804580127364E-07</DiameterAverage>
            <DiameterSD>4.0378780824295357E-08</DiameterSD>
            <Orientation>1.0344472059212524</Orientation>
         </FiberMeasurement>
      </Measurement>
      <Measurement>
         <ID>815</ID>
         <Type>F</Type>
         <ImageName>Image0003</ImageName>
         <FiberMeasurement>
            <DiameterAverage>1.1294308691462669E-06</DiameterAverage>
            <DiameterSD>2.0210896563655363E-08</DiameterSD>
            <Orientation>2.4534188416230083</Orientation>
         </FiberMeasurement>
      </Measurement>
      <Measurement>
         <ID>816</ID>
         <Type>F</Type>
         <ImageName>Image0003</ImageName>
         <FiberMeasurement>
            <DiameterAverage>1.4563805234123015E-06</DiameterAverage>
            <DiameterSD>5.9930700350695773E-08</DiameterSD>
            <Orientation>2.9487957019100031</Orientation>
         </FiberMeasurement>
      </Measurement>
      <Measurement>
         <ID>817</ID>
         <Type>F</Type>
         <ImageName>Image0003</ImageName>
         <FiberMeasurement>
            <DiameterAverage>1.198105931271202E-06</DiameterAverage>
            <DiameterSD>2.8644168942113308E-07</DiameterSD>
            <Orientation>0.208999760008362</Orientation>
         </FiberMeasurement>
      </Measurement>
      <Measurement>
         <ID>818</ID>
         <Type>F</Type>
         <ImageName>Image0003</ImageName>
         <FiberMeasurement>
            <DiameterAverage>1.1692509240272876E-06</DiameterAverage>
            <DiameterSD>1.0793775342607618E-07</DiameterSD>
            <Orientation>3.0410604875999905</Orientation>
         </FiberMeasurement>
      </Measurement>
      <Measurement>
         <ID>819</ID>
         <Type>F</Type>
         <ImageName>Image0003</ImageName>
         <FiberMeasurement>
            <DiameterAverage>6.8550152812243753E-07</DiameterAverage>
            <DiameterSD>1.6689784367233653E-07</DiameterSD>
            <Orientation>2.646801843875811</Orientation>
         </FiberMeasurement>
      </Measurement>
      <Measurement>
         <ID>820</ID>
         <Type>F</Type>
         <ImageName>Image0003</ImageName>
         <FiberMeasurement>
            <DiameterAverage>1.538416203025148E-06</DiameterAverage>
            <DiameterSD>3.2379811000453783E-08</DiameterSD>
            <Orientation>0.73034755400787887</Orientation>
         </FiberMeasurement>
      </Measurement>
      <Measurement>
         <ID>821</ID>
         <Type>F</Type>
         <ImageName>Image0003</ImageName>
         <FiberMeasurement>
            <DiameterAverage>2.2679449995541313E-06</DiameterAverage>
            <DiameterSD>1.1131945662122169E-06</DiameterSD>
            <Orientation>2.1011203024881553</Orientation>
         </FiberMeasurement>
      </Measurement>
      <Measurement>
         <ID>822</ID>
         <Type>F</Type>
         <ImageName>Image0003</ImageName>
         <FiberMeasurement>
            <DiameterAverage>6.5610354123137985E-07</DiameterAverage>
            <DiameterSD>1.7611968002816615E-08</DiameterSD>
            <Orientation>0.63833962312909909</Orientation>
         </FiberMeasurement>
      </Measurement>
      <Measurement>
         <ID>823</ID>
         <Type>F</Type>
         <ImageName>Image0003</ImageName>
         <FiberMeasurement>
            <DiameterAverage>1.7059834281824955E-06</DiameterAverage>
            <DiameterSD>4.3751349197962544E-07</DiameterSD>
            <Orientation>0.80995807248726615</Orientation>
         </FiberMeasurement>
      </Measurement>
      <Measurement>
         <ID>824</ID>
         <Type>F</Type>
         <ImageName>Image0003</ImageName>
         <FiberMeasurement>
            <DiameterAverage>1.303680096881344E-06</DiameterAverage>
            <DiameterSD>2.9127666276304361E-07</DiameterSD>
            <Orientation>2.7445871374432311</Orientation>
         </FiberMeasurement>
      </Measurement>
      <Measurement>
         <ID>825</ID>
         <Type>F</Type>
         <ImageName>Image0003</ImageName>
         <FiberMeasurement>
            <DiameterAverage>1.0377262711110108E-06</DiameterAverage>
            <DiameterSD>1.9468885241418532E-07</DiameterSD>
            <Orientation>2.9103725465258763</Orientation>
         </FiberMeasurement>
      </Measurement>
      <Measurement>
         <ID>826</ID>
         <Type>F</Type>
         <ImageName>Image0003</ImageName>
         <FiberMeasurement>
            <DiameterAverage>2.1481370676823271E-06</DiameterAverage>
            <DiameterSD>8.17384682017095E-07</DiameterSD>
            <Orientation>2.9820552280097696</Orientation>
         </FiberMeasurement>
      </Measurement>
      <Measurement>
         <ID>828</ID>
         <Type>F</Type>
         <ImageName>Image0003</ImageName>
         <FiberMeasurement>
            <DiameterAverage>1.36142037665078E-06</DiameterAverage>
            <DiameterSD>3.1438418854861317E-07</DiameterSD>
            <Orientation>2.7523932133607487</Orientation>
         </FiberMeasurement>
      </Measurement>
      <Measurement>
         <ID>829</ID>
         <Type>F</Type>
         <ImageName>Image0003</ImageName>
         <FiberMeasurement>
            <DiameterAverage>2.3214648093829036E-06</DiameterAverage>
            <DiameterSD>5.0907303607196714E-08</DiameterSD>
            <Orientation>0.905242559045232</Orientation>
         </FiberMeasurement>
      </Measurement>
      <Measurement>
         <ID>830</ID>
         <Type>F</Type>
         <ImageName>Image0003</ImageName>
         <FiberMeasurement>
            <DiameterAverage>1.920415260635122E-06</DiameterAverage>
            <DiameterSD>1.8249377230959513E-07</DiameterSD>
            <Orientation>0.81554896844614466</Orientation>
         </FiberMeasurement>
      </Measurement>
      <Measurement>
         <ID>831</ID>
         <Type>F</Type>
         <ImageName>Image0003</ImageName>
         <FiberMeasurement>
            <DiameterAverage>1.5058371031636185E-06</DiameterAverage>
            <DiameterSD>4.6969036517067107E-08</DiameterSD>
            <Orientation>0.2688098252766451</Orientation>
         </FiberMeasurement>
      </Measurement>
      <Measurement>
         <ID>832</ID>
         <Type>F</Type>
         <ImageName>Image0003</ImageName>
         <FiberMeasurement>
            <DiameterAverage>1.4987335189374054E-06</DiameterAverage>
            <DiameterSD>1.5318867226002989E-07</DiameterSD>
            <Orientation>2.2501655926951525</Orientation>
         </FiberMeasurement>
      </Measurement>
      <Measurement>
         <ID>833</ID>
         <Type>F</Type>
         <ImageName>Image0003</ImageName>
         <FiberMeasurement>
            <DiameterAverage>1.9594733926818891E-06</DiameterAverage>
            <DiameterSD>2.6033115887860967E-07</DiameterSD>
            <Orientation>2.1905461611522616</Orientation>
         </FiberMeasurement>
      </Measurement>
      <Measurement>
         <ID>835</ID>
         <Type>F</Type>
         <ImageName>Image0003</ImageName>
         <FiberMeasurement>
            <DiameterAverage>1.1114074574773578E-06</DiameterAverage>
            <DiameterSD>3.9831645783602274E-08</DiameterSD>
            <Orientation>2.5057907389887748</Orientation>
         </FiberMeasurement>
      </Measurement>
      <Measurement>
         <ID>837</ID>
         <Type>F</Type>
         <ImageName>Image0003</ImageName>
         <FiberMeasurement>
            <DiameterAverage>1.8307763728467057E-06</DiameterAverage>
            <DiameterSD>9.9211646302194E-08</DiameterSD>
            <Orientation>0.23102882268984251</Orientation>
         </FiberMeasurement>
      </Measurement>
      <Measurement>
         <ID>838</ID>
         <Type>F</Type>
         <ImageName>Image0003</ImageName>
         <FiberMeasurement>
            <DiameterAverage>1.4182097440375649E-06</DiameterAverage>
            <DiameterSD>2.028930249727847E-07</DiameterSD>
            <Orientation>2.4117881186985617</Orientation>
         </FiberMeasurement>
      </Measurement>
      <Measurement>
         <ID>839</ID>
         <Type>F</Type>
         <ImageName>Image0003</ImageName>
         <FiberMeasurement>
            <DiameterAverage>1.9540724011727598E-06</DiameterAverage>
            <DiameterSD>9.9293918332263254E-08</DiameterSD>
            <Orientation>1.5116247784276007</Orientation>
         </FiberMeasurement>
      </Measurement>
      <Measurement>
         <ID>840</ID>
         <Type>F</Type>
         <ImageName>Image0003</ImageName>
         <FiberMeasurement>
            <DiameterAverage>1.5689925390070554E-06</DiameterAverage>
            <DiameterSD>6.2995355389351817E-08</DiameterSD>
            <Orientation>0.42076657940308654</Orientation>
         </FiberMeasurement>
      </Measurement>
      <Measurement>
         <ID>841</ID>
         <Type>F</Type>
         <ImageName>Image0003</ImageName>
         <FiberMeasurement>
            <DiameterAverage>8.42209824276447E-07</DiameterAverage>
            <DiameterSD>3.2594899444460376E-07</DiameterSD>
            <Orientation>2.9964986739063395</Orientation>
         </FiberMeasurement>
      </Measurement>
      <Measurement>
         <ID>842</ID>
         <Type>F</Type>
         <ImageName>Image0003</ImageName>
         <FiberMeasurement>
            <DiameterAverage>7.17691536810165E-07</DiameterAverage>
            <DiameterSD>5.1472964083989493E-08</DiameterSD>
            <Orientation>2.0872686596185632</Orientation>
         </FiberMeasurement>
      </Measurement>
      <Measurement>
         <ID>843</ID>
         <Type>F</Type>
         <ImageName>Image0003</ImageName>
         <FiberMeasurement>
            <DiameterAverage>1.4025987483415574E-06</DiameterAverage>
            <DiameterSD>5.4220583221364155E-08</DiameterSD>
            <Orientation>2.1351774810114996</Orientation>
         </FiberMeasurement>
      </Measurement>
      <Measurement>
         <ID>844</ID>
         <Type>F</Type>
         <ImageName>Image0003</ImageName>
         <FiberMeasurement>
            <DiameterAverage>1.6723398524627074E-06</DiameterAverage>
            <DiameterSD>5.1103298675353921E-08</DiameterSD>
            <Orientation>0.35421853223263766</Orientation>
         </FiberMeasurement>
      </Measurement>
      <Measurement>
         <ID>845</ID>
         <Type>F</Type>
         <ImageName>Image0003</ImageName>
         <FiberMeasurement>
            <DiameterAverage>2.1550942142776315E-06</DiameterAverage>
            <DiameterSD>7.6419289026305674E-08</DiameterSD>
            <Orientation>1.4691523614940663</Orientation>
         </FiberMeasurement>
      </Measurement>
      <Measurement>
         <ID>846</ID>
         <Type>F</Type>
         <ImageName>Image0003</ImageName>
         <FiberMeasurement>
            <DiameterAverage>1.2604332835672958E-06</DiameterAverage>
            <DiameterSD>2.5225806133639566E-07</DiameterSD>
            <Orientation>0.2446864694045427</Orientation>
         </FiberMeasurement>
      </Measurement>
      <Measurement>
         <ID>847</ID>
         <Type>F</Type>
         <ImageName>Image0003</ImageName>
         <FiberMeasurement>
            <DiameterAverage>1.1080020378298167E-06</DiameterAverage>
            <DiameterSD>3.2132645073543606E-07</DiameterSD>
            <Orientation>0.774727068703076</Orientation>
         </FiberMeasurement>
      </Measurement>
      <Measurement>
         <ID>848</ID>
         <Type>F</Type>
         <ImageName>Image0003</ImageName>
         <FiberMeasurement>
            <DiameterAverage>6.1547964665018592E-07</DiameterAverage>
            <DiameterSD>1.0824057150630157E-08</DiameterSD>
            <Orientation>0.30378354676900327</Orientation>
         </FiberMeasurement>
      </Measurement>
      <Measurement>
         <ID>849</ID>
         <Type>F</Type>
         <ImageName>Image0003</ImageName>
         <FiberMeasurement>
            <DiameterAverage>1.0214039073354879E-06</DiameterAverage>
            <DiameterSD>7.0318193665902476E-08</DiameterSD>
            <Orientation>3.106851471827504</Orientation>
         </FiberMeasurement>
      </Measurement>
      <Measurement>
         <ID>850</ID>
         <Type>F</Type>
         <ImageName>Image0003</ImageName>
         <FiberMeasurement>
            <DiameterAverage>6.5381354894795217E-07</DiameterAverage>
            <DiameterSD>1.881947916074653E-07</DiameterSD>
            <Orientation>0.93960821815766171</Orientation>
         </FiberMeasurement>
      </Measurement>
      <Measurement>
         <ID>851</ID>
         <Type>F</Type>
         <ImageName>Image0003</ImageName>
         <FiberMeasurement>
            <DiameterAverage>4.9006906940773371E-07</DiameterAverage>
            <DiameterSD>6.6619636534459579E-08</DiameterSD>
            <Orientation>2.7795257341389252</Orientation>
         </FiberMeasurement>
      </Measurement>
      <Measurement>
         <ID>852</ID>
         <Type>F</Type>
         <ImageName>Image0003</ImageName>
         <FiberMeasurement>
            <DiameterAverage>1.2198732027147933E-06</DiameterAverage>
            <DiameterSD>6.6375015993212238E-08</DiameterSD>
            <Orientation>2.4787337544582604</Orientation>
         </FiberMeasurement>
      </Measurement>
      <Measurement>
         <ID>853</ID>
         <Type>F</Type>
         <ImageName>Image0003</ImageName>
         <FiberMeasurement>
            <DiameterAverage>8.9618249931917454E-07</DiameterAverage>
            <DiameterSD>2.0125210761961016E-07</DiameterSD>
            <Orientation>1.4358521714325807</Orientation>
         </FiberMeasurement>
      </Measurement>
      <Measurement>
         <ID>854</ID>
         <Type>F</Type>
         <ImageName>Image0003</ImageName>
         <FiberMeasurement>
            <DiameterAverage>1.0899305151474907E-06</DiameterAverage>
            <DiameterSD>5.9522035944730558E-08</DiameterSD>
            <Orientation>3.0721537598005977</Orientation>
         </FiberMeasurement>
      </Measurement>
      <Measurement>
         <ID>855</ID>
         <Type>F</Type>
         <ImageName>Image0003</ImageName>
         <FiberMeasurement>
            <DiameterAverage>1.0881134170900882E-06</DiameterAverage>
            <DiameterSD>1.6818382597127346E-07</DiameterSD>
            <Orientation>2.9298774618245744</Orientation>
         </FiberMeasurement>
      </Measurement>
      <Measurement>
         <ID>856</ID>
         <Type>F</Type>
         <ImageName>Image0003</ImageName>
         <FiberMeasurement>
            <DiameterAverage>1.1476660854128214E-06</DiameterAverage>
            <DiameterSD>3.0547891415153963E-07</DiameterSD>
            <Orientation>3.106362316782374</Orientation>
         </FiberMeasurement>
      </Measurement>
      <Measurement>
         <ID>857</ID>
         <Type>F</Type>
         <ImageName>Image0003</ImageName>
         <FiberMeasurement>
            <DiameterAverage>2.3122259849676596E-06</DiameterAverage>
            <DiameterSD>6.7291599892671816E-07</DiameterSD>
            <Orientation>0.23040200845381365</Orientation>
         </FiberMeasurement>
      </Measurement>
      <Measurement>
         <ID>859</ID>
         <Type>F</Type>
         <ImageName>Image0003</ImageName>
         <FiberMeasurement>
            <DiameterAverage>1.8144874583963595E-06</DiameterAverage>
            <DiameterSD>3.3964890120557758E-07</DiameterSD>
            <Orientation>2.5997361156465892</Orientation>
         </FiberMeasurement>
      </Measurement>
      <Measurement>
         <ID>860</ID>
         <Type>F</Type>
         <ImageName>Image0003</ImageName>
         <FiberMeasurement>
            <DiameterAverage>1.1594917611077972E-06</DiameterAverage>
            <DiameterSD>1.0068470214047764E-07</DiameterSD>
            <Orientation>2.6932474116507983</Orientation>
         </FiberMeasurement>
      </Measurement>
      <Measurement>
         <ID>861</ID>
         <Type>F</Type>
         <ImageName>Image0003</ImageName>
         <FiberMeasurement>
            <DiameterAverage>6.2156146562530893E-07</DiameterAverage>
            <DiameterSD>7.3691624475212137E-09</DiameterSD>
            <Orientation>0.33930865122718629</Orientation>
         </FiberMeasurement>
      </Measurement>
      <Measurement>
         <ID>863</ID>
         <Type>F</Type>
         <ImageName>Image0003</ImageName>
         <FiberMeasurement>
            <DiameterAverage>1.7842808911418323E-06</DiameterAverage>
            <DiameterSD>4.8566037542918772E-08</DiameterSD>
            <Orientation>0.613844872632135</Orientation>
         </FiberMeasurement>
      </Measurement>
      <Measurement>
         <ID>865</ID>
         <Type>F</Type>
         <ImageName>Image0003</ImageName>
         <FiberMeasurement>
            <DiameterAverage>1.4000898109758078E-06</DiameterAverage>
            <DiameterSD>1.9864671018033948E-07</DiameterSD>
            <Orientation>2.4912268768618926</Orientation>
         </FiberMeasurement>
      </Measurement>
      <Measurement>
         <ID>866</ID>
         <Type>F</Type>
         <ImageName>Image0003</ImageName>
         <FiberMeasurement>
            <DiameterAverage>1.0704595925506527E-06</DiameterAverage>
            <DiameterSD>3.5474521500160244E-08</DiameterSD>
            <Orientation>1.9007627303433039</Orientation>
         </FiberMeasurement>
      </Measurement>
      <Measurement>
         <ID>867</ID>
         <Type>F</Type>
         <ImageName>Image0003</ImageName>
         <FiberMeasurement>
            <DiameterAverage>2.2048952119744377E-06</DiameterAverage>
            <DiameterSD>1.2965691518832612E-07</DiameterSD>
            <Orientation>2.2056475257095451</Orientation>
         </FiberMeasurement>
      </Measurement>
      <Measurement>
         <ID>868</ID>
         <Type>F</Type>
         <ImageName>Image0003</ImageName>
         <FiberMeasurement>
            <DiameterAverage>3.907064583301151E-07</DiameterAverage>
            <DiameterSD>5.4344849210340558E-08</DiameterSD>
            <Orientation>2.6657646548721821</Orientation>
         </FiberMeasurement>
      </Measurement>
      <Measurement>
         <ID>869</ID>
         <Type>F</Type>
         <ImageName>Image0003</ImageName>
         <FiberMeasurement>
            <DiameterAverage>7.9478763964806369E-07</DiameterAverage>
            <DiameterSD>8.2457525257422664E-08</DiameterSD>
            <Orientation>0.73858474921487283</Orientation>
         </FiberMeasurement>
      </Measurement>
      <Measurement>
         <ID>870</ID>
         <Type>F</Type>
         <ImageName>Image0003</ImageName>
         <FiberMeasurement>
            <DiameterAverage>1.5053251482656124E-06</DiameterAverage>
            <DiameterSD>3.2495739574119582E-08</DiameterSD>
            <Orientation>3.0899394189144722</Orientation>
         </FiberMeasurement>
      </Measurement>
      <Measurement>
         <ID>871</ID>
         <Type>F</Type>
         <ImageName>Image0003</ImageName>
         <FiberMeasurement>
            <DiameterAverage>6.8196402267237457E-07</DiameterAverage>
            <DiameterSD>2.9407669167180903E-08</DiameterSD>
            <Orientation>2.9840290532025819</Orientation>
         </FiberMeasurement>
      </Measurement>
      <Measurement>
         <ID>872</ID>
         <Type>F</Type>
         <ImageName>Image0003</ImageName>
         <FiberMeasurement>
            <DiameterAverage>1.2082001180920063E-06</DiameterAverage>
            <DiameterSD>1.610368604397955E-07</DiameterSD>
            <Orientation>2.7280675368677607</Orientation>
         </FiberMeasurement>
      </Measurement>
      <Measurement>
         <ID>873</ID>
         <Type>F</Type>
         <ImageName>Image0003</ImageName>
         <FiberMeasurement>
            <DiameterAverage>1.545885999557021E-06</DiameterAverage>
            <DiameterSD>5.0131409858786484E-08</DiameterSD>
            <Orientation>3.0167137842794318</Orientation>
         </FiberMeasurement>
      </Measurement>
      <Measurement>
         <ID>874</ID>
         <Type>F</Type>
         <ImageName>Image0003</ImageName>
         <FiberMeasurement>
            <DiameterAverage>2.1039787577610854E-06</DiameterAverage>
            <DiameterSD>4.5841972106690806E-08</DiameterSD>
            <Orientation>2.3854783140457343</Orientation>
         </FiberMeasurement>
      </Measurement>
      <Measurement>
         <ID>875</ID>
         <Type>F</Type>
         <ImageName>Image0003</ImageName>
         <FiberMeasurement>
            <DiameterAverage>1.9021064067272124E-06</DiameterAverage>
            <DiameterSD>1.2598297298496123E-07</DiameterSD>
            <Orientation>0.22020193909905586</Orientation>
         </FiberMeasurement>
      </Measurement>
      <Measurement>
         <ID>876</ID>
         <Type>F</Type>
         <ImageName>Image0003</ImageName>
         <FiberMeasurement>
            <DiameterAverage>1.5931644731655228E-06</DiameterAverage>
            <DiameterSD>1.7159343373890989E-08</DiameterSD>
            <Orientation>2.8441869837168174</Orientation>
         </FiberMeasurement>
      </Measurement>
      <Measurement>
         <ID>877</ID>
         <Type>F</Type>
         <ImageName>Image0003</ImageName>
         <FiberMeasurement>
            <DiameterAverage>2.0215216181719268E-06</DiameterAverage>
            <DiameterSD>2.6814158939147794E-07</DiameterSD>
            <Orientation>2.989022705310306</Orientation>
         </FiberMeasurement>
      </Measurement>
      <Measurement>
         <ID>878</ID>
         <Type>F</Type>
         <ImageName>Image0003</ImageName>
         <FiberMeasurement>
            <DiameterAverage>1.2012952652842339E-06</DiameterAverage>
            <DiameterSD>4.0065335195265823E-07</DiameterSD>
            <Orientation>0.82858001179846874</Orientation>
         </FiberMeasurement>
      </Measurement>
      <Measurement>
         <ID>879</ID>
         <Type>F</Type>
         <ImageName>Image0003</ImageName>
         <FiberMeasurement>
            <DiameterAverage>1.7833594114257408E-06</DiameterAverage>
            <DiameterSD>1.3002128008635742E-07</DiameterSD>
            <Orientation>2.63828559503033</Orientation>
         </FiberMeasurement>
      </Measurement>
      <Measurement>
         <ID>880</ID>
         <Type>F</Type>
         <ImageName>Image0003</ImageName>
         <FiberMeasurement>
            <DiameterAverage>5.4031689812718341E-07</DiameterAverage>
            <DiameterSD>1.1170290931522199E-08</DiameterSD>
            <Orientation>1.5108318537492207</Orientation>
         </FiberMeasurement>
      </Measurement>
      <Measurement>
         <ID>881</ID>
         <Type>F</Type>
         <ImageName>Image0003</ImageName>
         <FiberMeasurement>
            <DiameterAverage>1.0941923195759685E-06</DiameterAverage>
            <DiameterSD>1.0195965694834857E-07</DiameterSD>
            <Orientation>2.1025444833886882</Orientation>
         </FiberMeasurement>
      </Measurement>
      <Measurement>
         <ID>882</ID>
         <Type>F</Type>
         <ImageName>Image0003</ImageName>
         <FiberMeasurement>
            <DiameterAverage>1.4071899497999937E-06</DiameterAverage>
            <DiameterSD>3.1367801576573328E-08</DiameterSD>
            <Orientation>3.0509751955852722</Orientation>
         </FiberMeasurement>
      </Measurement>
      <Measurement>
         <ID>883</ID>
         <Type>F</Type>
         <ImageName>Image0003</ImageName>
         <FiberMeasurement>
            <DiameterAverage>2.2203659977858553E-06</DiameterAverage>
            <DiameterSD>8.7303145562299169E-07</DiameterSD>
            <Orientation>2.3303364152990418</Orientation>
         </FiberMeasurement>
      </Measurement>
      <Measurement>
         <ID>884</ID>
         <Type>F</Type>
         <ImageName>Image0003</ImageName>
         <FiberMeasurement>
            <DiameterAverage>1.5687964998828273E-06</DiameterAverage>
            <DiameterSD>5.958345346357065E-08</DiameterSD>
            <Orientation>2.6488478771750366</Orientation>
         </FiberMeasurement>
      </Measurement>
      <Measurement>
         <ID>885</ID>
         <Type>F</Type>
         <ImageName>Image0003</ImageName>
         <FiberMeasurement>
            <DiameterAverage>1.8435775302564734E-06</DiameterAverage>
            <DiameterSD>2.4161729625840238E-07</DiameterSD>
            <Orientation>1.2202022200965934</Orientation>
         </FiberMeasurement>
      </Measurement>
      <Measurement>
         <ID>886</ID>
         <Type>F</Type>
         <ImageName>Image0003</ImageName>
         <FiberMeasurement>
            <DiameterAverage>5.8490608763064309E-07</DiameterAverage>
            <DiameterSD>2.3838273119767473E-08</DiameterSD>
            <Orientation>0.80389398515486055</Orientation>
         </FiberMeasurement>
      </Measurement>
      <Measurement>
         <ID>887</ID>
         <Type>F</Type>
         <ImageName>Image0003</ImageName>
         <FiberMeasurement>
            <DiameterAverage>6.2995168294110492E-07</DiameterAverage>
            <DiameterSD>1.3113856285097821E-07</DiameterSD>
            <Orientation>2.2486144661501797</Orientation>
         </FiberMeasurement>
      </Measurement>
      <Measurement>
         <ID>888</ID>
         <Type>F</Type>
         <ImageName>Image0003</ImageName>
         <FiberMeasurement>
            <DiameterAverage>1.8119952961616002E-06</DiameterAverage>
            <DiameterSD>5.5074943118640138E-07</DiameterSD>
            <Orientation>1.7026082206427313</Orientation>
         </FiberMeasurement>
      </Measurement>
      <Measurement>
         <ID>889</ID>
         <Type>F</Type>
         <ImageName>Image0003</ImageName>
         <FiberMeasurement>
            <DiameterAverage>1.4831035393299344E-06</DiameterAverage>
            <DiameterSD>1.9595986244287016E-07</DiameterSD>
            <Orientation>2.0390560640569095</Orientation>
         </FiberMeasurement>
      </Measurement>
      <Measurement>
         <ID>890</ID>
         <Type>F</Type>
         <ImageName>Image0003</ImageName>
         <FiberMeasurement>
            <DiameterAverage>7.659500174343872E-07</DiameterAverage>
            <DiameterSD>3.2741312797455445E-07</DiameterSD>
            <Orientation>1.2197888869567646</Orientation>
         </FiberMeasurement>
      </Measurement>
      <Measurement>
         <ID>891</ID>
         <Type>F</Type>
         <ImageName>Image0003</ImageName>
         <FiberMeasurement>
            <DiameterAverage>6.9241360206382566E-07</DiameterAverage>
            <DiameterSD>1.2418254643444123E-07</DiameterSD>
            <Orientation>2.411147545186481</Orientation>
         </FiberMeasurement>
      </Measurement>
      <Measurement>
         <ID>892</ID>
         <Type>F</Type>
         <ImageName>Image0003</ImageName>
         <FiberMeasurement>
            <DiameterAverage>1.6125333144916596E-06</DiameterAverage>
            <DiameterSD>1.2005942597859541E-07</DiameterSD>
            <Orientation>2.739826303947873</Orientation>
         </FiberMeasurement>
      </Measurement>
      <Measurement>
         <ID>893</ID>
         <Type>F</Type>
         <ImageName>Image0003</ImageName>
         <FiberMeasurement>
            <DiameterAverage>5.76461625070795E-07</DiameterAverage>
            <DiameterSD>2.5734614291053177E-07</DiameterSD>
            <Orientation>1.057040061062668</Orientation>
         </FiberMeasurement>
      </Measurement>
      <Measurement>
         <ID>894</ID>
         <Type>F</Type>
         <ImageName>Image0003</ImageName>
         <FiberMeasurement>
            <DiameterAverage>4.7407729900088056E-07</DiameterAverage>
            <DiameterSD>7.4574438004371263E-08</DiameterSD>
            <Orientation>0.03917991577585303</Orientation>
         </FiberMeasurement>
      </Measurement>
      <Measurement>
         <ID>895</ID>
         <Type>F</Type>
         <ImageName>Image0003</ImageName>
         <FiberMeasurement>
            <DiameterAverage>2.3404675248911043E-06</DiameterAverage>
            <DiameterSD>2.0213622045031904E-07</DiameterSD>
            <Orientation>2.8227608257862991</Orientation>
         </FiberMeasurement>
      </Measurement>
      <Measurement>
         <ID>896</ID>
         <Type>F</Type>
         <ImageName>Image0003</ImageName>
         <FiberMeasurement>
            <DiameterAverage>1.6716531777473258E-06</DiameterAverage>
            <DiameterSD>5.8627456509525061E-07</DiameterSD>
            <Orientation>2.63886549430184</Orientation>
         </FiberMeasurement>
      </Measurement>
      <Measurement>
         <ID>897</ID>
         <Type>F</Type>
         <ImageName>Image0003</ImageName>
         <FiberMeasurement>
            <DiameterAverage>2.1945950013365809E-06</DiameterAverage>
            <DiameterSD>6.0664073670757809E-07</DiameterSD>
            <Orientation>0.3276897072367646</Orientation>
         </FiberMeasurement>
      </Measurement>
      <Measurement>
         <ID>898</ID>
         <Type>F</Type>
         <ImageName>Image0003</ImageName>
         <FiberMeasurement>
            <DiameterAverage>1.2418151717315896E-06</DiameterAverage>
            <DiameterSD>7.4922626699137641E-08</DiameterSD>
            <Orientation>0.86035698487127166</Orientation>
         </FiberMeasurement>
      </Measurement>
      <Measurement>
         <ID>899</ID>
         <Type>F</Type>
         <ImageName>Image0003</ImageName>
         <FiberMeasurement>
            <DiameterAverage>9.0042663028460363E-07</DiameterAverage>
            <DiameterSD>5.9646652506498319E-08</DiameterSD>
            <Orientation>3.0316092754281896</Orientation>
         </FiberMeasurement>
      </Measurement>
      <Measurement>
         <ID>900</ID>
         <Type>F</Type>
         <ImageName>Image0003</ImageName>
         <FiberMeasurement>
            <DiameterAverage>1.0872655688642279E-06</DiameterAverage>
            <DiameterSD>2.2079177668928515E-07</DiameterSD>
            <Orientation>0.22228756206162564</Orientation>
         </FiberMeasurement>
      </Measurement>
      <Measurement>
         <ID>901</ID>
         <Type>F</Type>
         <ImageName>Image0003</ImageName>
         <FiberMeasurement>
            <DiameterAverage>9.9344332003502514E-07</DiameterAverage>
            <DiameterSD>2.1903352428273697E-07</DiameterSD>
            <Orientation>2.7473523048776234</Orientation>
         </FiberMeasurement>
      </Measurement>
      <Measurement>
         <ID>902</ID>
         <Type>F</Type>
         <ImageName>Image0003</ImageName>
         <FiberMeasurement>
            <DiameterAverage>1.1479714543084854E-06</DiameterAverage>
            <DiameterSD>4.0205415626947257E-08</DiameterSD>
            <Orientation>0.51897667153818083</Orientation>
         </FiberMeasurement>
      </Measurement>
      <Measurement>
         <ID>903</ID>
         <Type>F</Type>
         <ImageName>Image0003</ImageName>
         <FiberMeasurement>
            <DiameterAverage>1.8097384864504812E-06</DiameterAverage>
            <DiameterSD>1.3424869626252625E-07</DiameterSD>
            <Orientation>0.73799861778022657</Orientation>
         </FiberMeasurement>
      </Measurement>
      <Measurement>
         <ID>904</ID>
         <Type>F</Type>
         <ImageName>Image0003</ImageName>
         <FiberMeasurement>
            <DiameterAverage>8.8954296799165887E-07</DiameterAverage>
            <DiameterSD>2.0054864756235224E-07</DiameterSD>
            <Orientation>1.2411545320161459</Orientation>
         </FiberMeasurement>
      </Measurement>
      <Measurement>
         <ID>906</ID>
         <Type>F</Type>
         <ImageName>Image0003</ImageName>
         <FiberMeasurement>
            <DiameterAverage>1.1779218223580552E-06</DiameterAverage>
            <DiameterSD>1.232390969983222E-07</DiameterSD>
            <Orientation>0.13526290745003458</Orientation>
         </FiberMeasurement>
      </Measurement>
      <Measurement>
         <ID>907</ID>
         <Type>F</Type>
         <ImageName>Image0003</ImageName>
         <FiberMeasurement>
            <DiameterAverage>7.6998012165830514E-07</DiameterAverage>
            <DiameterSD>2.5110552619806526E-07</DiameterSD>
            <Orientation>0.58549172489817347</Orientation>
         </FiberMeasurement>
      </Measurement>
      <Measurement>
         <ID>908</ID>
         <Type>F</Type>
         <ImageName>Image0003</ImageName>
         <FiberMeasurement>
            <DiameterAverage>1.974855629943747E-06</DiameterAverage>
            <DiameterSD>2.8517598533932681E-07</DiameterSD>
            <Orientation>2.4759587083256167</Orientation>
         </FiberMeasurement>
      </Measurement>
      <Measurement>
         <ID>909</ID>
         <Type>F</Type>
         <ImageName>Image0003</ImageName>
         <FiberMeasurement>
            <DiameterAverage>1.4119981071717933E-06</DiameterAverage>
            <DiameterSD>5.6212988602836874E-08</DiameterSD>
            <Orientation>0.68926563977444255</Orientation>
         </FiberMeasurement>
      </Measurement>
      <Measurement>
         <ID>910</ID>
         <Type>F</Type>
         <ImageName>Image0003</ImageName>
         <FiberMeasurement>
            <DiameterAverage>1.877972281052014E-06</DiameterAverage>
            <DiameterSD>5.5897781562901114E-08</DiameterSD>
            <Orientation>2.4942240783721465</Orientation>
         </FiberMeasurement>
      </Measurement>
      <Measurement>
         <ID>911</ID>
         <Type>F</Type>
         <ImageName>Image0003</ImageName>
         <FiberMeasurement>
            <DiameterAverage>6.5610354123137985E-07</DiameterAverage>
            <DiameterSD>1.7611968002816615E-08</DiameterSD>
            <Orientation>0.63833962312909909</Orientation>
         </FiberMeasurement>
      </Measurement>
      <Measurement>
         <ID>912</ID>
         <Type>F</Type>
         <ImageName>Image0003</ImageName>
         <FiberMeasurement>
            <DiameterAverage>5.7065778003250875E-07</DiameterAverage>
            <DiameterSD>3.7716204914914277E-08</DiameterSD>
            <Orientation>2.9612042341808071</Orientation>
         </FiberMeasurement>
      </Measurement>
      <Measurement>
         <ID>913</ID>
         <Type>F</Type>
         <ImageName>Image0003</ImageName>
         <FiberMeasurement>
            <DiameterAverage>1.905105647395942E-06</DiameterAverage>
            <DiameterSD>4.86209664884034E-08</DiameterSD>
            <Orientation>2.4090876457678516</Orientation>
         </FiberMeasurement>
      </Measurement>
      <Measurement>
         <ID>914</ID>
         <Type>F</Type>
         <ImageName>Image0003</ImageName>
         <FiberMeasurement>
            <DiameterAverage>2.3128482209542437E-06</DiameterAverage>
            <DiameterSD>1.0236482309797049E-06</DiameterSD>
            <Orientation>1.1526378377370488</Orientation>
         </FiberMeasurement>
      </Measurement>
      <Measurement>
         <ID>915</ID>
         <Type>F</Type>
         <ImageName>Image0003</ImageName>
         <FiberMeasurement>
            <DiameterAverage>2.1321055832903882E-06</DiameterAverage>
            <DiameterSD>4.6517955646153255E-07</DiameterSD>
            <Orientation>0.788337716534486</Orientation>
         </FiberMeasurement>
      </Measurement>
      <Measurement>
         <ID>916</ID>
         <Type>F</Type>
         <ImageName>Image0003</ImageName>
         <FiberMeasurement>
            <DiameterAverage>2.022291880695704E-06</DiameterAverage>
            <DiameterSD>4.9060331819840548E-07</DiameterSD>
            <Orientation>3.0051750304389264</Orientation>
         </FiberMeasurement>
      </Measurement>
      <Measurement>
         <ID>917</ID>
         <Type>F</Type>
         <ImageName>Image0003</ImageName>
         <FiberMeasurement>
            <DiameterAverage>1.7931017026334992E-06</DiameterAverage>
            <DiameterSD>9.2523438381282962E-08</DiameterSD>
            <Orientation>1.1593219325438906</Orientation>
         </FiberMeasurement>
      </Measurement>
      <Measurement>
         <ID>918</ID>
         <Type>F</Type>
         <ImageName>Image0003</ImageName>
         <FiberMeasurement>
            <DiameterAverage>1.6344149008892768E-06</DiameterAverage>
            <DiameterSD>5.8274613343386436E-07</DiameterSD>
            <Orientation>0.6412735793802532</Orientation>
         </FiberMeasurement>
      </Measurement>
      <Measurement>
         <ID>920</ID>
         <Type>F</Type>
         <ImageName>Image0003</ImageName>
         <FiberMeasurement>
            <DiameterAverage>1.6422162531650386E-06</DiameterAverage>
            <DiameterSD>6.7880821441390718E-08</DiameterSD>
            <Orientation>0.59379354265768125</Orientation>
         </FiberMeasurement>
      </Measurement>
      <Measurement>
         <ID>922</ID>
         <Type>F</Type>
         <ImageName>Image0003</ImageName>
         <FiberMeasurement>
            <DiameterAverage>5.3888918100673812E-07</DiameterAverage>
            <DiameterSD>2.0448271692716735E-08</DiameterSD>
            <Orientation>2.9268983603326708</Orientation>
         </FiberMeasurement>
      </Measurement>
      <Measurement>
         <ID>923</ID>
         <Type>F</Type>
         <ImageName>Image0003</ImageName>
         <FiberMeasurement>
            <DiameterAverage>1.1872938278951531E-06</DiameterAverage>
            <DiameterSD>3.28652763933752E-07</DiameterSD>
            <Orientation>2.9540270218311515</Orientation>
         </FiberMeasurement>
      </Measurement>
      <Measurement>
         <ID>924</ID>
         <Type>F</Type>
         <ImageName>Image0003</ImageName>
         <FiberMeasurement>
            <DiameterAverage>1.8464989065817224E-06</DiameterAverage>
            <DiameterSD>1.71026607855293E-07</DiameterSD>
            <Orientation>0.24554721607164634</Orientation>
         </FiberMeasurement>
      </Measurement>
      <Measurement>
         <ID>925</ID>
         <Type>F</Type>
         <ImageName>Image0003</ImageName>
         <FiberMeasurement>
            <DiameterAverage>1.3112474820679544E-06</DiameterAverage>
            <DiameterSD>2.8561429036299721E-07</DiameterSD>
            <Orientation>0.87882187588208038</Orientation>
         </FiberMeasurement>
      </Measurement>
      <Measurement>
         <ID>926</ID>
         <Type>F</Type>
         <ImageName>Image0003</ImageName>
         <FiberMeasurement>
            <DiameterAverage>1.3975911373905518E-06</DiameterAverage>
            <DiameterSD>2.3236427712805828E-07</DiameterSD>
            <Orientation>2.5697561958344295</Orientation>
         </FiberMeasurement>
      </Measurement>
      <Measurement>
         <ID>927</ID>
         <Type>F</Type>
         <ImageName>Image0003</ImageName>
         <FiberMeasurement>
            <DiameterAverage>1.5635231651043532E-06</DiameterAverage>
            <DiameterSD>1.0881898850883319E-07</DiameterSD>
            <Orientation>0.98466512583507892</Orientation>
         </FiberMeasurement>
      </Measurement>
      <Measurement>
         <ID>928</ID>
         <Type>F</Type>
         <ImageName>Image0003</ImageName>
         <FiberMeasurement>
            <DiameterAverage>9.9855190967898563E-07</DiameterAverage>
            <DiameterSD>2.4271976461492287E-07</DiameterSD>
            <Orientation>0.824148615002859</Orientation>
         </FiberMeasurement>
      </Measurement>
      <Measurement>
         <ID>929</ID>
         <Type>F</Type>
         <ImageName>Image0003</ImageName>
         <FiberMeasurement>
            <DiameterAverage>1.6057267354612891E-06</DiameterAverage>
            <DiameterSD>4.5291205610059454E-08</DiameterSD>
            <Orientation>0.2212903992109197</Orientation>
         </FiberMeasurement>
      </Measurement>
      <Measurement>
         <ID>930</ID>
         <Type>F</Type>
         <ImageName>Image0003</ImageName>
         <FiberMeasurement>
            <DiameterAverage>1.2761821938462408E-06</DiameterAverage>
            <DiameterSD>4.7046734882215922E-08</DiameterSD>
            <Orientation>1.1444352913623905</Orientation>
         </FiberMeasurement>
      </Measurement>
      <Measurement>
         <ID>931</ID>
         <Type>F</Type>
         <ImageName>Image0003</ImageName>
         <FiberMeasurement>
            <DiameterAverage>1.5978749825252007E-06</DiameterAverage>
            <DiameterSD>6.8513104641919081E-08</DiameterSD>
            <Orientation>1.194749630101325</Orientation>
         </FiberMeasurement>
      </Measurement>
      <Measurement>
         <ID>932</ID>
         <Type>F</Type>
         <ImageName>Image0003</ImageName>
         <FiberMeasurement>
            <DiameterAverage>6.8942011164347835E-07</DiameterAverage>
            <DiameterSD>1.016287794480658E-07</DiameterSD>
            <Orientation>2.7980064733005925</Orientation>
         </FiberMeasurement>
      </Measurement>
      <Measurement>
         <ID>933</ID>
         <Type>F</Type>
         <ImageName>Image0003</ImageName>
         <FiberMeasurement>
            <DiameterAverage>1.9376655120563924E-06</DiameterAverage>
            <DiameterSD>6.8726821022675843E-08</DiameterSD>
            <Orientation>2.4956155195427296</Orientation>
         </FiberMeasurement>
      </Measurement>
      <Measurement>
         <ID>934</ID>
         <Type>F</Type>
         <ImageName>Image0003</ImageName>
         <FiberMeasurement>
            <DiameterAverage>7.6874894426340769E-07</DiameterAverage>
            <DiameterSD>4.0791601302279377E-07</DiameterSD>
            <Orientation>0.38305492292637133</Orientation>
         </FiberMeasurement>
      </Measurement>
      <Measurement>
         <ID>935</ID>
         <Type>F</Type>
         <ImageName>Image0003</ImageName>
         <FiberMeasurement>
            <DiameterAverage>1.5490307850322276E-06</DiameterAverage>
            <DiameterSD>6.0649793453967342E-08</DiameterSD>
            <Orientation>0.040055711352407916</Orientation>
         </FiberMeasurement>
      </Measurement>
      <Measurement>
         <ID>936</ID>
         <Type>F</Type>
         <ImageName>Image0003</ImageName>
         <FiberMeasurement>
            <DiameterAverage>1.8709176481862892E-06</DiameterAverage>
            <DiameterSD>4.841289342904576E-08</DiameterSD>
            <Orientation>0.51596344838350228</Orientation>
         </FiberMeasurement>
      </Measurement>
      <Measurement>
         <ID>937</ID>
         <Type>F</Type>
         <ImageName>Image0003</ImageName>
         <FiberMeasurement>
            <DiameterAverage>1.2109920268095067E-06</DiameterAverage>
            <DiameterSD>4.5854802255677609E-08</DiameterSD>
            <Orientation>1.6211991689213157</Orientation>
         </FiberMeasurement>
      </Measurement>
      <Measurement>
         <ID>938</ID>
         <Type>F</Type>
         <ImageName>Image0003</ImageName>
         <FiberMeasurement>
            <DiameterAverage>7.7440507406976167E-07</DiameterAverage>
            <DiameterSD>1.6839773708907837E-07</DiameterSD>
            <Orientation>2.0811822623947793</Orientation>
         </FiberMeasurement>
      </Measurement>
      <Measurement>
         <ID>939</ID>
         <Type>F</Type>
         <ImageName>Image0003</ImageName>
         <FiberMeasurement>
            <DiameterAverage>1.2246498862470511E-06</DiameterAverage>
            <DiameterSD>1.3575922555046777E-07</DiameterSD>
            <Orientation>2.586580145462376</Orientation>
         </FiberMeasurement>
      </Measurement>
      <Measurement>
         <ID>940</ID>
         <Type>F</Type>
         <ImageName>Image0003</ImageName>
         <FiberMeasurement>
            <DiameterAverage>9.81453073317899E-07</DiameterAverage>
            <DiameterSD>2.9348672109181883E-07</DiameterSD>
            <Orientation>0.81563277898775088</Orientation>
         </FiberMeasurement>
      </Measurement>
      <Measurement>
         <ID>941</ID>
         <Type>F</Type>
         <ImageName>Image0003</ImageName>
         <FiberMeasurement>
            <DiameterAverage>6.7764848810699752E-07</DiameterAverage>
            <DiameterSD>1.5242661123060306E-07</DiameterSD>
            <Orientation>0.41200295228207856</Orientation>
         </FiberMeasurement>
      </Measurement>
      <Measurement>
         <ID>942</ID>
         <Type>F</Type>
         <ImageName>Image0003</ImageName>
         <FiberMeasurement>
            <DiameterAverage>1.5351724170031661E-06</DiameterAverage>
            <DiameterSD>2.4221298897013032E-07</DiameterSD>
            <Orientation>1.3180638219782339</Orientation>
         </FiberMeasurement>
      </Measurement>
      <Measurement>
         <ID>943</ID>
         <Type>F</Type>
         <ImageName>Image0003</ImageName>
         <FiberMeasurement>
            <DiameterAverage>9.94957620747764E-07</DiameterAverage>
            <DiameterSD>1.2195609633144533E-07</DiameterSD>
            <Orientation>2.6189148660178132</Orientation>
         </FiberMeasurement>
      </Measurement>
      <Measurement>
         <ID>944</ID>
         <Type>F</Type>
         <ImageName>Image0003</ImageName>
         <FiberMeasurement>
            <DiameterAverage>8.0910033824564715E-07</DiameterAverage>
            <DiameterSD>1.1058842358808248E-07</DiameterSD>
            <Orientation>2.7828714956576714</Orientation>
         </FiberMeasurement>
      </Measurement>
      <Measurement>
         <ID>945</ID>
         <Type>F</Type>
         <ImageName>Image0003</ImageName>
         <FiberMeasurement>
            <DiameterAverage>2.1746768761165806E-06</DiameterAverage>
            <DiameterSD>3.970923655357401E-07</DiameterSD>
            <Orientation>0.84711590540964321</Orientation>
         </FiberMeasurement>
      </Measurement>
      <Measurement>
         <ID>946</ID>
         <Type>F</Type>
         <ImageName>Image0003</ImageName>
         <FiberMeasurement>
            <DiameterAverage>1.1351693087185588E-06</DiameterAverage>
            <DiameterSD>1.7301080141176162E-07</DiameterSD>
            <Orientation>1.0302550386029081</Orientation>
         </FiberMeasurement>
      </Measurement>
      <Measurement>
         <ID>947</ID>
         <Type>F</Type>
         <ImageName>Image0003</ImageName>
         <FiberMeasurement>
            <DiameterAverage>2.2836049061923051E-06</DiameterAverage>
            <DiameterSD>6.2587605024061533E-08</DiameterSD>
            <Orientation>0.77255312522544</Orientation>
         </FiberMeasurement>
      </Measurement>
      <Measurement>
         <ID>948</ID>
         <Type>F</Type>
         <ImageName>Image0003</ImageName>
         <FiberMeasurement>
            <DiameterAverage>1.0961241093629673E-06</DiameterAverage>
            <DiameterSD>2.3606001867409119E-08</DiameterSD>
            <Orientation>2.80656752305312</Orientation>
         </FiberMeasurement>
      </Measurement>
      <Measurement>
         <ID>949</ID>
         <Type>F</Type>
         <ImageName>Image0003</ImageName>
         <FiberMeasurement>
            <DiameterAverage>9.0751193014904865E-07</DiameterAverage>
            <DiameterSD>1.8804855691071921E-07</DiameterSD>
            <Orientation>2.4958955866980279</Orientation>
         </FiberMeasurement>
      </Measurement>
      <Measurement>
         <ID>950</ID>
         <Type>F</Type>
         <ImageName>Image0003</ImageName>
         <FiberMeasurement>
            <DiameterAverage>1.401338997314584E-06</DiameterAverage>
            <DiameterSD>6.49293542064196E-07</DiameterSD>
            <Orientation>0.032822332410317415</Orientation>
         </FiberMeasurement>
      </Measurement>
      <Measurement>
         <ID>951</ID>
         <Type>F</Type>
         <ImageName>Image0003</ImageName>
         <FiberMeasurement>
            <DiameterAverage>2.0324962841867442E-06</DiameterAverage>
            <DiameterSD>8.6860574796775613E-08</DiameterSD>
            <Orientation>2.6071478985809922</Orientation>
         </FiberMeasurement>
      </Measurement>
      <Measurement>
         <ID>952</ID>
         <Type>F</Type>
         <ImageName>Image0003</ImageName>
         <FiberMeasurement>
            <DiameterAverage>1.9809821551429825E-06</DiameterAverage>
            <DiameterSD>2.9155510070854148E-07</DiameterSD>
            <Orientation>0.2343184359476172</Orientation>
         </FiberMeasurement>
      </Measurement>
      <Measurement>
         <ID>953</ID>
         <Type>F</Type>
         <ImageName>Image0003</ImageName>
         <FiberMeasurement>
            <DiameterAverage>1.9501750932093232E-06</DiameterAverage>
            <DiameterSD>2.8721397241446852E-07</DiameterSD>
            <Orientation>2.5893485370192453</Orientation>
         </FiberMeasurement>
      </Measurement>
      <Measurement>
         <ID>954</ID>
         <Type>F</Type>
         <ImageName>Image0003</ImageName>
         <FiberMeasurement>
            <DiameterAverage>1.2905670883343593E-06</DiameterAverage>
            <DiameterSD>9.8387394184293636E-08</DiameterSD>
            <Orientation>0.827562985800808</Orientation>
         </FiberMeasurement>
      </Measurement>
      <Measurement>
         <ID>955</ID>
         <Type>F</Type>
         <ImageName>Image0003</ImageName>
         <FiberMeasurement>
            <DiameterAverage>1.6970117128937779E-06</DiameterAverage>
            <DiameterSD>4.7193746265472257E-07</DiameterSD>
            <Orientation>2.6602178061285193</Orientation>
         </FiberMeasurement>
      </Measurement>
      <Measurement>
         <ID>956</ID>
         <Type>F</Type>
         <ImageName>Image0003</ImageName>
         <FiberMeasurement>
            <DiameterAverage>1.1448040934923648E-06</DiameterAverage>
            <DiameterSD>3.2785197440992713E-07</DiameterSD>
            <Orientation>0.43741349764388227</Orientation>
         </FiberMeasurement>
      </Measurement>
      <Measurement>
         <ID>957</ID>
         <Type>F</Type>
         <ImageName>Image0003</ImageName>
         <FiberMeasurement>
            <DiameterAverage>1.643010040383773E-06</DiameterAverage>
            <DiameterSD>1.9546527084918196E-07</DiameterSD>
            <Orientation>0.50513152536816286</Orientation>
         </FiberMeasurement>
      </Measurement>
      <Measurement>
         <ID>958</ID>
         <Type>F</Type>
         <ImageName>Image0003</ImageName>
         <FiberMeasurement>
            <DiameterAverage>1.2604332835672958E-06</DiameterAverage>
            <DiameterSD>2.5225806133639566E-07</DiameterSD>
            <Orientation>0.2446864694045427</Orientation>
         </FiberMeasurement>
      </Measurement>
      <Measurement>
         <ID>959</ID>
         <Type>F</Type>
         <ImageName>Image0003</ImageName>
         <FiberMeasurement>
            <DiameterAverage>2.1655725686302163E-06</DiameterAverage>
            <DiameterSD>2.14822168311095E-08</DiameterSD>
            <Orientation>0.76523976842066144</Orientation>
         </FiberMeasurement>
      </Measurement>
      <Measurement>
         <ID>960</ID>
         <Type>F</Type>
         <ImageName>Image0003</ImageName>
         <FiberMeasurement>
            <DiameterAverage>9.4626451501870616E-07</DiameterAverage>
            <DiameterSD>1.313471789065958E-07</DiameterSD>
            <Orientation>1.3735299326686508</Orientation>
         </FiberMeasurement>
      </Measurement>
      <Measurement>
         <ID>961</ID>
         <Type>F</Type>
         <ImageName>Image0003</ImageName>
         <FiberMeasurement>
            <DiameterAverage>8.0699679482846914E-07</DiameterAverage>
            <DiameterSD>2.3946798475281446E-07</DiameterSD>
            <Orientation>0.72030609429259818</Orientation>
         </FiberMeasurement>
      </Measurement>
      <Measurement>
         <ID>962</ID>
         <Type>F</Type>
         <ImageName>Image0003</ImageName>
         <FiberMeasurement>
            <DiameterAverage>1.1712153267221712E-06</DiameterAverage>
            <DiameterSD>6.1193538279337308E-08</DiameterSD>
            <Orientation>0.077870471058488114</Orientation>
         </FiberMeasurement>
      </Measurement>
      <Measurement>
         <ID>964</ID>
         <Type>F</Type>
         <ImageName>Image0003</ImageName>
         <FiberMeasurement>
            <DiameterAverage>1.2077656592075057E-06</DiameterAverage>
            <DiameterSD>3.0673370552755912E-08</DiameterSD>
            <Orientation>0.13620935164198514</Orientation>
         </FiberMeasurement>
      </Measurement>
      <Measurement>
         <ID>965</ID>
         <Type>F</Type>
         <ImageName>Image0003</ImageName>
         <FiberMeasurement>
            <DiameterAverage>1.2630667014734963E-06</DiameterAverage>
            <DiameterSD>1.044414633458615E-07</DiameterSD>
            <Orientation>1.3590282579940354</Orientation>
         </FiberMeasurement>
      </Measurement>
      <Measurement>
         <ID>966</ID>
         <Type>F</Type>
         <ImageName>Image0003</ImageName>
         <FiberMeasurement>
            <DiameterAverage>1.652888122666202E-06</DiameterAverage>
            <DiameterSD>2.0732908444738896E-07</DiameterSD>
            <Orientation>0.83830309020459814</Orientation>
         </FiberMeasurement>
      </Measurement>
      <Measurement>
         <ID>967</ID>
         <Type>F</Type>
         <ImageName>Image0003</ImageName>
         <FiberMeasurement>
            <DiameterAverage>9.4027572894176973E-07</DiameterAverage>
            <DiameterSD>2.4080185206946303E-07</DiameterSD>
            <Orientation>2.3495366500815611</Orientation>
         </FiberMeasurement>
      </Measurement>
      <Measurement>
         <ID>968</ID>
         <Type>F</Type>
         <ImageName>Image0003</ImageName>
         <FiberMeasurement>
            <DiameterAverage>2.1470399601338579E-06</DiameterAverage>
            <DiameterSD>6.8569860734146893E-07</DiameterSD>
            <Orientation>2.9570807532928574</Orientation>
         </FiberMeasurement>
      </Measurement>
      <Measurement>
         <ID>969</ID>
         <Type>F</Type>
         <ImageName>Image0003</ImageName>
         <FiberMeasurement>
            <DiameterAverage>6.2995168294110492E-07</DiameterAverage>
            <DiameterSD>1.3113856285097821E-07</DiameterSD>
            <Orientation>2.2486144661501797</Orientation>
         </FiberMeasurement>
      </Measurement>
      <Measurement>
         <ID>970</ID>
         <Type>F</Type>
         <ImageName>Image0003</ImageName>
         <FiberMeasurement>
            <DiameterAverage>1.2248244811085393E-06</DiameterAverage>
            <DiameterSD>2.4970403715790282E-07</DiameterSD>
            <Orientation>2.718595361391889</Orientation>
         </FiberMeasurement>
      </Measurement>
      <Measurement>
         <ID>971</ID>
         <Type>F</Type>
         <ImageName>Image0003</ImageName>
         <FiberMeasurement>
            <DiameterAverage>2.0358690627694512E-06</DiameterAverage>
            <DiameterSD>1.1001382293367464E-07</DiameterSD>
            <Orientation>0.77366986504519519</Orientation>
         </FiberMeasurement>
      </Measurement>
      <Measurement>
         <ID>972</ID>
         <Type>F</Type>
         <ImageName>Image0003</ImageName>
         <FiberMeasurement>
            <DiameterAverage>1.7388956367365526E-06</DiameterAverage>
            <DiameterSD>4.034169447338581E-07</DiameterSD>
            <Orientation>2.0241713007605098</Orientation>
         </FiberMeasurement>
      </Measurement>
      <Measurement>
         <ID>973</ID>
         <Type>F</Type>
         <ImageName>Image0003</ImageName>
         <FiberMeasurement>
            <DiameterAverage>1.8659263071110687E-06</DiameterAverage>
            <DiameterSD>3.4266116278765671E-08</DiameterSD>
            <Orientation>2.4031182073023585</Orientation>
         </FiberMeasurement>
      </Measurement>
      <Measurement>
         <ID>974</ID>
         <Type>F</Type>
         <ImageName>Image0003</ImageName>
         <FiberMeasurement>
            <DiameterAverage>1.6575244551792162E-06</DiameterAverage>
            <DiameterSD>4.0233440202905348E-08</DiameterSD>
            <Orientation>0.034600678939812619</Orientation>
         </FiberMeasurement>
      </Measurement>
      <Measurement>
         <ID>975</ID>
         <Type>F</Type>
         <ImageName>Image0003</ImageName>
         <FiberMeasurement>
            <DiameterAverage>1.8511467506251937E-06</DiameterAverage>
            <DiameterSD>4.6613285433584086E-08</DiameterSD>
            <Orientation>0.849112260830911</Orientation>
         </FiberMeasurement>
      </Measurement>
      <Measurement>
         <ID>976</ID>
         <Type>F</Type>
         <ImageName>Image0003</ImageName>
         <FiberMeasurement>
            <DiameterAverage>1.7968366053299562E-06</DiameterAverage>
            <DiameterSD>1.9428128321053958E-07</DiameterSD>
            <Orientation>2.93149777270961</Orientation>
         </FiberMeasurement>
      </Measurement>
      <Measurement>
         <ID>977</ID>
         <Type>F</Type>
         <ImageName>Image0003</ImageName>
         <FiberMeasurement>
            <DiameterAverage>1.0236377173651014E-06</DiameterAverage>
            <DiameterSD>3.4382069605056009E-07</DiameterSD>
            <Orientation>2.0729231718681191</Orientation>
         </FiberMeasurement>
      </Measurement>
      <Measurement>
         <ID>978</ID>
         <Type>F</Type>
         <ImageName>Image0003</ImageName>
         <FiberMeasurement>
            <DiameterAverage>8.1919599296855433E-07</DiameterAverage>
            <DiameterSD>1.0266676271078067E-07</DiameterSD>
            <Orientation>0.018796264627660726</Orientation>
         </FiberMeasurement>
      </Measurement>
      <Measurement>
         <ID>979</ID>
         <Type>F</Type>
         <ImageName>Image0003</ImageName>
         <FiberMeasurement>
            <DiameterAverage>7.6776330749516759E-07</DiameterAverage>
            <DiameterSD>2.4177208027721186E-07</DiameterSD>
            <Orientation>2.7665534103301517</Orientation>
         </FiberMeasurement>
      </Measurement>
      <Measurement>
         <ID>981</ID>
         <Type>F</Type>
         <ImageName>Image0003</ImageName>
         <FiberMeasurement>
            <DiameterAverage>1.1016962894157466E-06</DiameterAverage>
            <DiameterSD>5.2545195614870842E-08</DiameterSD>
            <Orientation>0.9360867993521963</Orientation>
         </FiberMeasurement>
      </Measurement>
      <Measurement>
         <ID>982</ID>
         <Type>F</Type>
         <ImageName>Image0003</ImageName>
         <FiberMeasurement>
            <DiameterAverage>1.0930609553964437E-06</DiameterAverage>
            <DiameterSD>7.5524732340350375E-08</DiameterSD>
            <Orientation>0.19943504044242855</Orientation>
         </FiberMeasurement>
      </Measurement>
      <Measurement>
         <ID>983</ID>
         <Type>F</Type>
         <ImageName>Image0003</ImageName>
         <FiberMeasurement>
            <DiameterAverage>1.2015364522863382E-06</DiameterAverage>
            <DiameterSD>1.4985399558017519E-07</DiameterSD>
            <Orientation>0.19290568632629115</Orientation>
         </FiberMeasurement>
      </Measurement>
      <Measurement>
         <ID>984</ID>
         <Type>F</Type>
         <ImageName>Image0003</ImageName>
         <FiberMeasurement>
            <DiameterAverage>1.2438451509962168E-06</DiameterAverage>
            <DiameterSD>6.9947909437470256E-08</DiameterSD>
            <Orientation>1.6169640149424622</Orientation>
         </FiberMeasurement>
      </Measurement>
      <Measurement>
         <ID>985</ID>
         <Type>F</Type>
         <ImageName>Image0003</ImageName>
         <FiberMeasurement>
            <DiameterAverage>2.3126966185850568E-06</DiameterAverage>
            <DiameterSD>4.1063397940491412E-08</DiameterSD>
            <Orientation>0.782847512491891</Orientation>
         </FiberMeasurement>
      </Measurement>
      <Measurement>
         <ID>986</ID>
         <Type>F</Type>
         <ImageName>Image0003</ImageName>
         <FiberMeasurement>
            <DiameterAverage>6.5122108651821619E-07</DiameterAverage>
            <DiameterSD>2.639808286759235E-07</DiameterSD>
            <Orientation>1.0267806385622025</Orientation>
         </FiberMeasurement>
      </Measurement>
      <Measurement>
         <ID>987</ID>
         <Type>F</Type>
         <ImageName>Image0003</ImageName>
         <FiberMeasurement>
            <DiameterAverage>1.561153240321622E-06</DiameterAverage>
            <DiameterSD>2.8961542576679431E-08</DiameterSD>
            <Orientation>0.16622786214736451</Orientation>
         </FiberMeasurement>
      </Measurement>
      <Measurement>
         <ID>988</ID>
         <Type>F</Type>
         <ImageName>Image0003</ImageName>
         <FiberMeasurement>
            <DiameterAverage>5.7111487455086077E-07</DiameterAverage>
            <DiameterSD>2.7338918936388664E-08</DiameterSD>
            <Orientation>2.5696877620058567</Orientation>
         </FiberMeasurement>
      </Measurement>
      <Measurement>
         <ID>989</ID>
         <Type>F</Type>
         <ImageName>Image0003</ImageName>
         <FiberMeasurement>
            <DiameterAverage>1.3891373114170378E-06</DiameterAverage>
            <DiameterSD>4.2872292125603183E-08</DiameterSD>
            <Orientation>3.0709174367899896</Orientation>
         </FiberMeasurement>
      </Measurement>
      <Measurement>
         <ID>990</ID>
         <Type>F</Type>
         <ImageName>Image0003</ImageName>
         <FiberMeasurement>
            <DiameterAverage>8.848130540831059E-07</DiameterAverage>
            <DiameterSD>2.1463745292652425E-07</DiameterSD>
            <Orientation>2.765218890351075</Orientation>
         </FiberMeasurement>
      </Measurement>
      <Measurement>
         <ID>991</ID>
         <Type>F</Type>
         <ImageName>Image0003</ImageName>
         <FiberMeasurement>
            <DiameterAverage>1.0074892997499887E-06</DiameterAverage>
            <DiameterSD>1.1747226762602153E-07</DiameterSD>
            <Orientation>2.633145096840769</Orientation>
         </FiberMeasurement>
      </Measurement>
      <Measurement>
         <ID>992</ID>
         <Type>F</Type>
         <ImageName>Image0003</ImageName>
         <FiberMeasurement>
            <DiameterAverage>8.7620598362693437E-07</DiameterAverage>
            <DiameterSD>3.5373526985676163E-07</DiameterSD>
            <Orientation>0.0684422956351324</Orientation>
         </FiberMeasurement>
      </Measurement>
      <Measurement>
         <ID>993</ID>
         <Type>F</Type>
         <ImageName>Image0003</ImageName>
         <FiberMeasurement>
            <DiameterAverage>1.9212739182969466E-06</DiameterAverage>
            <DiameterSD>5.9064180044139836E-08</DiameterSD>
            <Orientation>2.4014820388608848</Orientation>
         </FiberMeasurement>
      </Measurement>
      <Measurement>
         <ID>994</ID>
         <Type>F</Type>
         <ImageName>Image0003</ImageName>
         <FiberMeasurement>
            <DiameterAverage>1.115421515341199E-06</DiameterAverage>
            <DiameterSD>2.8817945957729639E-07</DiameterSD>
            <Orientation>0.77359529255882564</Orientation>
         </FiberMeasurement>
      </Measurement>
      <Measurement>
         <ID>995</ID>
         <Type>F</Type>
         <ImageName>Image0003</ImageName>
         <FiberMeasurement>
            <DiameterAverage>1.4977830788568576E-06</DiameterAverage>
            <DiameterSD>3.1272409737898441E-08</DiameterSD>
            <Orientation>0.72154569335823537</Orientation>
         </FiberMeasurement>
      </Measurement>
      <Measurement>
         <ID>996</ID>
         <Type>F</Type>
         <ImageName>Image0003</ImageName>
         <FiberMeasurement>
            <DiameterAverage>1.2319526270654592E-06</DiameterAverage>
            <DiameterSD>2.6879021343501541E-07</DiameterSD>
            <Orientation>0.087507117164209641</Orientation>
         </FiberMeasurement>
      </Measurement>
      <Measurement>
         <ID>997</ID>
         <Type>F</Type>
         <ImageName>Image0003</ImageName>
         <FiberMeasurement>
            <DiameterAverage>1.7395885347158931E-06</DiameterAverage>
            <DiameterSD>2.3004960060559778E-07</DiameterSD>
            <Orientation>2.233025112458229</Orientation>
         </FiberMeasurement>
      </Measurement>
      <Measurement>
         <ID>998</ID>
         <Type>F</Type>
         <ImageName>Image0003</ImageName>
         <FiberMeasurement>
            <DiameterAverage>9.351043580472461E-07</DiameterAverage>
            <DiameterSD>2.8173774818394305E-08</DiameterSD>
            <Orientation>0.033909280844761851</Orientation>
         </FiberMeasurement>
      </Measurement>
      <Measurement>
         <ID>999</ID>
         <Type>F</Type>
         <ImageName>Image0003</ImageName>
         <FiberMeasurement>
            <DiameterAverage>1.8045917335864696E-06</DiameterAverage>
            <DiameterSD>6.5778628650959627E-08</DiameterSD>
            <Orientation>0.98179192606789034</Orientation>
         </FiberMeasurement>
      </Measurement>
      <Measurement>
         <ID>1000</ID>
         <Type>F</Type>
         <ImageName>Image0003</ImageName>
         <FiberMeasurement>
            <DiameterAverage>1.1362647950499738E-06</DiameterAverage>
            <DiameterSD>2.5318982563820106E-07</DiameterSD>
            <Orientation>0.41356707975199591</Orientation>
         </FiberMeasurement>
      </Measurement>
      <Measurement>
         <ID>1001</ID>
         <Type>F</Type>
         <ImageName>Image0003</ImageName>
         <FiberMeasurement>
            <DiameterAverage>1.2658187472449111E-06</DiameterAverage>
            <DiameterSD>3.6285416475422785E-07</DiameterSD>
            <Orientation>0.959970774179944</Orientation>
         </FiberMeasurement>
      </Measurement>
      <Measurement>
         <ID>1002</ID>
         <Type>F</Type>
         <ImageName>Image0003</ImageName>
         <FiberMeasurement>
            <DiameterAverage>5.8840463777843094E-07</DiameterAverage>
            <DiameterSD>8.7342643419267682E-08</DiameterSD>
            <Orientation>0.022204853496112977</Orientation>
         </FiberMeasurement>
      </Measurement>
      <Measurement>
         <ID>1003</ID>
         <Type>F</Type>
         <ImageName>Image0003</ImageName>
         <FiberMeasurement>
            <DiameterAverage>1.1037973284640031E-06</DiameterAverage>
            <DiameterSD>3.7741336259029536E-07</DiameterSD>
            <Orientation>2.1236643381238256</Orientation>
         </FiberMeasurement>
      </Measurement>
      <Measurement>
         <ID>1004</ID>
         <Type>F</Type>
         <ImageName>Image0003</ImageName>
         <FiberMeasurement>
            <DiameterAverage>9.4626451501870616E-07</DiameterAverage>
            <DiameterSD>1.313471789065958E-07</DiameterSD>
            <Orientation>1.3735299326686508</Orientation>
         </FiberMeasurement>
      </Measurement>
      <Measurement>
         <ID>1005</ID>
         <Type>F</Type>
         <ImageName>Image0003</ImageName>
         <FiberMeasurement>
            <DiameterAverage>1.51812935052371E-06</DiameterAverage>
            <DiameterSD>2.6640468054996212E-07</DiameterSD>
            <Orientation>0.19169874247341145</Orientation>
         </FiberMeasurement>
      </Measurement>
      <Measurement>
         <ID>1006</ID>
         <Type>F</Type>
         <ImageName>Image0003</ImageName>
         <FiberMeasurement>
            <DiameterAverage>1.8350469379994588E-06</DiameterAverage>
            <DiameterSD>4.57635727486219E-08</DiameterSD>
            <Orientation>0.49666180144459021</Orientation>
         </FiberMeasurement>
      </Measurement>
      <Measurement>
         <ID>1007</ID>
         <Type>F</Type>
         <ImageName>Image0003</ImageName>
         <FiberMeasurement>
            <DiameterAverage>1.9444030637078406E-06</DiameterAverage>
            <DiameterSD>1.3811691484823536E-07</DiameterSD>
            <Orientation>0.71121084450370942</Orientation>
         </FiberMeasurement>
      </Measurement>
      <Measurement>
         <ID>1009</ID>
         <Type>F</Type>
         <ImageName>Image0003</ImageName>
         <FiberMeasurement>
            <DiameterAverage>1.4018423108883352E-06</DiameterAverage>
            <DiameterSD>6.0943735694465768E-08</DiameterSD>
            <Orientation>2.877853918937519</Orientation>
         </FiberMeasurement>
      </Measurement>
      <Measurement>
         <ID>1010</ID>
         <Type>F</Type>
         <ImageName>Image0003</ImageName>
         <FiberMeasurement>
            <DiameterAverage>1.4799301400023193E-06</DiameterAverage>
            <DiameterSD>3.1090903557083405E-07</DiameterSD>
            <Orientation>2.6893790626665766</Orientation>
         </FiberMeasurement>
      </Measurement>
      <Measurement>
         <ID>1011</ID>
         <Type>F</Type>
         <ImageName>Image0003</ImageName>
         <FiberMeasurement>
            <DiameterAverage>7.5891931610465275E-07</DiameterAverage>
            <DiameterSD>6.3407160431297E-08</DiameterSD>
            <Orientation>0.324230282408542</Orientation>
         </FiberMeasurement>
      </Measurement>
      <Measurement>
         <ID>1012</ID>
         <Type>F</Type>
         <ImageName>Image0003</ImageName>
         <FiberMeasurement>
            <DiameterAverage>1.8745599937573481E-06</DiameterAverage>
            <DiameterSD>5.0199203767173364E-08</DiameterSD>
            <Orientation>1.043312438796155</Orientation>
         </FiberMeasurement>
      </Measurement>
      <Measurement>
         <ID>1013</ID>
         <Type>F</Type>
         <ImageName>Image0003</ImageName>
         <FiberMeasurement>
            <DiameterAverage>1.4203916415043258E-06</DiameterAverage>
            <DiameterSD>1.8889025784740109E-07</DiameterSD>
            <Orientation>2.7105936286452113</Orientation>
         </FiberMeasurement>
      </Measurement>
      <Measurement>
         <ID>1014</ID>
         <Type>F</Type>
         <ImageName>Image0003</ImageName>
         <FiberMeasurement>
            <DiameterAverage>6.6971301117228607E-07</DiameterAverage>
            <DiameterSD>9.8576090857084758E-08</DiameterSD>
            <Orientation>3.0299556013132993</Orientation>
         </FiberMeasurement>
      </Measurement>
      <Measurement>
         <ID>1015</ID>
         <Type>F</Type>
         <ImageName>Image0003</ImageName>
         <FiberMeasurement>
            <DiameterAverage>1.0306684717722044E-06</DiameterAverage>
            <DiameterSD>2.0521299029769091E-07</DiameterSD>
            <Orientation>2.89258821494201</Orientation>
         </FiberMeasurement>
      </Measurement>
      <Measurement>
         <ID>1016</ID>
         <Type>F</Type>
         <ImageName>Image0003</ImageName>
         <FiberMeasurement>
            <DiameterAverage>9.190194874243693E-07</DiameterAverage>
            <DiameterSD>1.3588505522156766E-07</DiameterSD>
            <Orientation>1.5117683056643463</Orientation>
         </FiberMeasurement>
      </Measurement>
      <Measurement>
         <ID>1017</ID>
         <Type>F</Type>
         <ImageName>Image0003</ImageName>
         <FiberMeasurement>
            <DiameterAverage>9.74575477022729E-07</DiameterAverage>
            <DiameterSD>4.3359782071945022E-08</DiameterSD>
            <Orientation>2.8841097415596462</Orientation>
         </FiberMeasurement>
      </Measurement>
      <Measurement>
         <ID>1018</ID>
         <Type>F</Type>
         <ImageName>Image0003</ImageName>
         <FiberMeasurement>
            <DiameterAverage>1.9650137551515527E-06</DiameterAverage>
            <DiameterSD>3.6665617174342329E-08</DiameterSD>
            <Orientation>2.4067293815563495</Orientation>
         </FiberMeasurement>
      </Measurement>
      <Measurement>
         <ID>1019</ID>
         <Type>F</Type>
         <ImageName>Image0003</ImageName>
         <FiberMeasurement>
            <DiameterAverage>2.034353771430724E-06</DiameterAverage>
            <DiameterSD>5.4121185211790459E-08</DiameterSD>
            <Orientation>0.41646308211607297</Orientation>
         </FiberMeasurement>
      </Measurement>
      <Measurement>
         <ID>1020</ID>
         <Type>F</Type>
         <ImageName>Image0003</ImageName>
         <FiberMeasurement>
            <DiameterAverage>6.3948581204701654E-07</DiameterAverage>
            <DiameterSD>2.482941559989701E-08</DiameterSD>
            <Orientation>0.36531287788782918</Orientation>
         </FiberMeasurement>
      </Measurement>
      <Measurement>
         <ID>1021</ID>
         <Type>F</Type>
         <ImageName>Image0003</ImageName>
         <FiberMeasurement>
            <DiameterAverage>9.4141156816421431E-07</DiameterAverage>
            <DiameterSD>1.9043175375585123E-07</DiameterSD>
            <Orientation>2.9630414580756441</Orientation>
         </FiberMeasurement>
      </Measurement>
      <Measurement>
         <ID>1022</ID>
         <Type>F</Type>
         <ImageName>Image0003</ImageName>
         <FiberMeasurement>
            <DiameterAverage>8.8401252049035915E-07</DiameterAverage>
            <DiameterSD>3.1290321299442489E-07</DiameterSD>
            <Orientation>0.6085048594579604</Orientation>
         </FiberMeasurement>
      </Measurement>
      <Measurement>
         <ID>1023</ID>
         <Type>F</Type>
         <ImageName>Image0003</ImageName>
         <FiberMeasurement>
            <DiameterAverage>1.130986173771888E-06</DiameterAverage>
            <DiameterSD>2.3293815966089536E-08</DiameterSD>
            <Orientation>2.4258927791523148</Orientation>
         </FiberMeasurement>
      </Measurement>
      <Measurement>
         <ID>1024</ID>
         <Type>F</Type>
         <ImageName>Image0003</ImageName>
         <FiberMeasurement>
            <DiameterAverage>9.95522773948481E-07</DiameterAverage>
            <DiameterSD>2.4860309330038757E-07</DiameterSD>
            <Orientation>2.2853942054250904</Orientation>
         </FiberMeasurement>
      </Measurement>
      <Measurement>
         <ID>1025</ID>
         <Type>F</Type>
         <ImageName>Image0003</ImageName>
         <FiberMeasurement>
            <DiameterAverage>1.435851605037762E-06</DiameterAverage>
            <DiameterSD>1.9901081426586426E-07</DiameterSD>
            <Orientation>2.1754895809631813</Orientation>
         </FiberMeasurement>
      </Measurement>
      <Measurement>
         <ID>1026</ID>
         <Type>F</Type>
         <ImageName>Image0003</ImageName>
         <FiberMeasurement>
            <DiameterAverage>2.337197690455908E-06</DiameterAverage>
            <DiameterSD>2.3955533746714278E-07</DiameterSD>
            <Orientation>2.0413684961968772</Orientation>
         </FiberMeasurement>
      </Measurement>
      <Measurement>
         <ID>1027</ID>
         <Type>F</Type>
         <ImageName>Image0003</ImageName>
         <FiberMeasurement>
            <DiameterAverage>1.1198611154987687E-06</DiameterAverage>
            <DiameterSD>1.1000383301320584E-07</DiameterSD>
            <Orientation>2.5571875657992296</Orientation>
         </FiberMeasurement>
      </Measurement>
      <Measurement>
         <ID>1028</ID>
         <Type>F</Type>
         <ImageName>Image0003</ImageName>
         <FiberMeasurement>
            <DiameterAverage>1.4904144700314871E-06</DiameterAverage>
            <DiameterSD>1.5507040899053081E-07</DiameterSD>
            <Orientation>0.70667855180348171</Orientation>
         </FiberMeasurement>
      </Measurement>
      <Measurement>
         <ID>1029</ID>
         <Type>F</Type>
         <ImageName>Image0003</ImageName>
         <FiberMeasurement>
            <DiameterAverage>2.4541041360238843E-06</DiameterAverage>
            <DiameterSD>4.8721610742278311E-08</DiameterSD>
            <Orientation>2.41933047562485</Orientation>
         </FiberMeasurement>
      </Measurement>
      <Measurement>
         <ID>1030</ID>
         <Type>F</Type>
         <ImageName>Image0003</ImageName>
         <FiberMeasurement>
            <DiameterAverage>1.7429874002099243E-06</DiameterAverage>
            <DiameterSD>7.8990559598885879E-07</DiameterSD>
            <Orientation>1.3302941096114842</Orientation>
         </FiberMeasurement>
      </Measurement>
      <Measurement>
         <ID>1031</ID>
         <Type>F</Type>
         <ImageName>Image0003</ImageName>
         <FiberMeasurement>
            <DiameterAverage>2.562647146467757E-06</DiameterAverage>
            <DiameterSD>1.0043294459004573E-06</DiameterSD>
            <Orientation>1.1224562925754187</Orientation>
         </FiberMeasurement>
      </Measurement>
      <Measurement>
         <ID>1032</ID>
         <Type>F</Type>
         <ImageName>Image0003</ImageName>
         <FiberMeasurement>
            <DiameterAverage>5.76461625070795E-07</DiameterAverage>
            <DiameterSD>2.5734614291053177E-07</DiameterSD>
            <Orientation>1.057040061062668</Orientation>
         </FiberMeasurement>
      </Measurement>
      <Measurement>
         <ID>1033</ID>
         <Type>F</Type>
         <ImageName>Image0003</ImageName>
         <FiberMeasurement>
            <DiameterAverage>9.6621553077616463E-07</DiameterAverage>
            <DiameterSD>2.5591394207552397E-07</DiameterSD>
            <Orientation>0.48562401995909493</Orientation>
         </FiberMeasurement>
      </Measurement>
      <Measurement>
         <ID>1034</ID>
         <Type>F</Type>
         <ImageName>Image0003</ImageName>
         <FiberMeasurement>
            <DiameterAverage>9.0870573463115487E-07</DiameterAverage>
            <DiameterSD>1.9746183502902658E-07</DiameterSD>
            <Orientation>2.2752127355817358</Orientation>
         </FiberMeasurement>
      </Measurement>
      <Measurement>
         <ID>1035</ID>
         <Type>F</Type>
         <ImageName>Image0003</ImageName>
         <FiberMeasurement>
            <DiameterAverage>1.6973268253473884E-06</DiameterAverage>
            <DiameterSD>5.0250926850952876E-07</DiameterSD>
            <Orientation>2.2897078124479373</Orientation>
         </FiberMeasurement>
      </Measurement>
      <Measurement>
         <ID>1036</ID>
         <Type>F</Type>
         <ImageName>Image0003</ImageName>
         <FiberMeasurement>
            <DiameterAverage>1.4531080277681294E-06</DiameterAverage>
            <DiameterSD>3.5106264920730658E-08</DiameterSD>
            <Orientation>2.099597345539876</Orientation>
         </FiberMeasurement>
      </Measurement>
      <Measurement>
         <ID>1037</ID>
         <Type>F</Type>
         <ImageName>Image0003</ImageName>
         <FiberMeasurement>
            <DiameterAverage>1.1662542400060129E-06</DiameterAverage>
            <DiameterSD>3.6946179185446342E-08</DiameterSD>
            <Orientation>0.73327364458796673</Orientation>
         </FiberMeasurement>
      </Measurement>
      <Measurement>
         <ID>1038</ID>
         <Type>F</Type>
         <ImageName>Image0003</ImageName>
         <FiberMeasurement>
            <DiameterAverage>1.601551751935279E-06</DiameterAverage>
            <DiameterSD>1.836650946168943E-07</DiameterSD>
            <Orientation>0.74103980884782583</Orientation>
         </FiberMeasurement>
      </Measurement>
      <Measurement>
         <ID>1039</ID>
         <Type>F</Type>
         <ImageName>Image0003</ImageName>
         <FiberMeasurement>
            <DiameterAverage>5.3055772232164975E-07</DiameterAverage>
            <DiameterSD>2.5673843674086215E-08</DiameterSD>
            <Orientation>2.6050966157504285</Orientation>
         </FiberMeasurement>
      </Measurement>
      <Measurement>
         <ID>1040</ID>
         <Type>F</Type>
         <ImageName>Image0003</ImageName>
         <FiberMeasurement>
            <DiameterAverage>1.4741423072881018E-06</DiameterAverage>
            <DiameterSD>4.2523020339422988E-07</DiameterSD>
            <Orientation>2.61432488963529</Orientation>
         </FiberMeasurement>
      </Measurement>
      <Measurement>
         <ID>1041</ID>
         <Type>F</Type>
         <ImageName>Image0003</ImageName>
         <FiberMeasurement>
            <DiameterAverage>1.4204748616718138E-06</DiameterAverage>
            <DiameterSD>1.0557804985508797E-07</DiameterSD>
            <Orientation>1.2580818076571243</Orientation>
         </FiberMeasurement>
      </Measurement>
      <Measurement>
         <ID>1042</ID>
         <Type>F</Type>
         <ImageName>Image0003</ImageName>
         <FiberMeasurement>
            <DiameterAverage>1.5618520643185005E-06</DiameterAverage>
            <DiameterSD>2.9360919883986133E-07</DiameterSD>
            <Orientation>0.8152986510372966</Orientation>
         </FiberMeasurement>
      </Measurement>
      <Measurement>
         <ID>1043</ID>
         <Type>F</Type>
         <ImageName>Image0003</ImageName>
         <FiberMeasurement>
            <DiameterAverage>1.7220234184713559E-06</DiameterAverage>
            <DiameterSD>3.6495580110981107E-07</DiameterSD>
            <Orientation>0.17806769447540824</Orientation>
         </FiberMeasurement>
      </Measurement>
      <Measurement>
         <ID>1044</ID>
         <Type>F</Type>
         <ImageName>Image0003</ImageName>
         <FiberMeasurement>
            <DiameterAverage>1.1060707508042915E-06</DiameterAverage>
            <DiameterSD>1.6810954425915561E-07</DiameterSD>
            <Orientation>0.87099701859488377</Orientation>
         </FiberMeasurement>
      </Measurement>
      <Measurement>
         <ID>1045</ID>
         <Type>F</Type>
         <ImageName>Image0003</ImageName>
         <FiberMeasurement>
            <DiameterAverage>1.7515555603167785E-06</DiameterAverage>
            <DiameterSD>4.2319217024183522E-08</DiameterSD>
            <Orientation>0.78432431017302806</Orientation>
         </FiberMeasurement>
      </Measurement>
      <Measurement>
         <ID>1046</ID>
         <Type>F</Type>
         <ImageName>Image0003</ImageName>
         <FiberMeasurement>
            <DiameterAverage>1.8505759269641209E-06</DiameterAverage>
            <DiameterSD>6.3729884930529066E-08</DiameterSD>
            <Orientation>0.71979493607839928</Orientation>
         </FiberMeasurement>
      </Measurement>
      <Measurement>
         <ID>1047</ID>
         <Type>F</Type>
         <ImageName>Image0003</ImageName>
         <FiberMeasurement>
            <DiameterAverage>8.0138030501064264E-07</DiameterAverage>
            <DiameterSD>1.8340977184209958E-07</DiameterSD>
            <Orientation>0.97466228783502751</Orientation>
         </FiberMeasurement>
      </Measurement>
      <Measurement>
         <ID>1048</ID>
         <Type>F</Type>
         <ImageName>Image0003</ImageName>
         <FiberMeasurement>
            <DiameterAverage>7.1503356710479284E-07</DiameterAverage>
            <DiameterSD>6.3618298673787025E-08</DiameterSD>
            <Orientation>0.10726665025923357</Orientation>
         </FiberMeasurement>
      </Measurement>
      <Measurement>
         <ID>1049</ID>
         <Type>F</Type>
         <ImageName>Image0003</ImageName>
         <FiberMeasurement>
            <DiameterAverage>1.6954071649859331E-06</DiameterAverage>
            <DiameterSD>8.7901345122524287E-09</DiameterSD>
            <Orientation>2.7891124438171189</Orientation>
         </FiberMeasurement>
      </Measurement>
      <Measurement>
         <ID>1050</ID>
         <Type>F</Type>
         <ImageName>Image0003</ImageName>
         <FiberMeasurement>
            <DiameterAverage>1.5490307850322276E-06</DiameterAverage>
            <DiameterSD>6.0649793453967342E-08</DiameterSD>
            <Orientation>0.040055711352407916</Orientation>
         </FiberMeasurement>
      </Measurement>
      <Measurement>
         <ID>1051</ID>
         <Type>F</Type>
         <ImageName>Image0003</ImageName>
         <FiberMeasurement>
            <DiameterAverage>2.180591465328264E-06</DiameterAverage>
            <DiameterSD>3.8608228786344721E-08</DiameterSD>
            <Orientation>0.77018595849017246</Orientation>
         </FiberMeasurement>
      </Measurement>
      <Measurement>
         <ID>1052</ID>
         <Type>F</Type>
         <ImageName>Image0003</ImageName>
         <FiberMeasurement>
            <DiameterAverage>5.5964168657270145E-07</DiameterAverage>
            <DiameterSD>1.9683082239436794E-07</DiameterSD>
            <Orientation>0.71909499501495311</Orientation>
         </FiberMeasurement>
      </Measurement>
      <Measurement>
         <ID>1053</ID>
         <Type>F</Type>
         <ImageName>Image0003</ImageName>
         <FiberMeasurement>
            <DiameterAverage>8.2999942867944053E-07</DiameterAverage>
            <DiameterSD>4.3820040689614861E-07</DiameterSD>
            <Orientation>2.7948607632305129</Orientation>
         </FiberMeasurement>
      </Measurement>
      <Measurement>
         <ID>1054</ID>
         <Type>F</Type>
         <ImageName>Image0003</ImageName>
         <FiberMeasurement>
            <DiameterAverage>1.8648049159581656E-06</DiameterAverage>
            <DiameterSD>2.313709446352179E-07</DiameterSD>
            <Orientation>0.71899373459859484</Orientation>
         </FiberMeasurement>
      </Measurement>
      <Measurement>
         <ID>1055</ID>
         <Type>F</Type>
         <ImageName>Image0003</ImageName>
         <FiberMeasurement>
            <DiameterAverage>1.5759711167273822E-06</DiameterAverage>
            <DiameterSD>3.1734999411525588E-07</DiameterSD>
            <Orientation>1.9057951078766071</Orientation>
         </FiberMeasurement>
      </Measurement>
      <Measurement>
         <ID>1056</ID>
         <Type>F</Type>
         <ImageName>Image0003</ImageName>
         <FiberMeasurement>
            <DiameterAverage>1.3500035540804721E-06</DiameterAverage>
            <DiameterSD>4.3047328996304161E-07</DiameterSD>
            <Orientation>0.97138095431249927</Orientation>
         </FiberMeasurement>
      </Measurement>
      <Measurement>
         <ID>1057</ID>
         <Type>F</Type>
         <ImageName>Image0003</ImageName>
         <FiberMeasurement>
            <DiameterAverage>1.6059864773147017E-06</DiameterAverage>
            <DiameterSD>1.9462284640357846E-07</DiameterSD>
            <Orientation>2.5663143826942481</Orientation>
         </FiberMeasurement>
      </Measurement>
      <Measurement>
         <ID>1058</ID>
         <Type>F</Type>
         <ImageName>Image0003</ImageName>
         <FiberMeasurement>
            <DiameterAverage>2.1261171326444436E-06</DiameterAverage>
            <DiameterSD>3.0953432164397228E-08</DiameterSD>
            <Orientation>2.4424651593160789</Orientation>
         </FiberMeasurement>
      </Measurement>
      <Measurement>
         <ID>1059</ID>
         <Type>F</Type>
         <ImageName>Image0003</ImageName>
         <FiberMeasurement>
            <DiameterAverage>1.5467692502090293E-06</DiameterAverage>
            <DiameterSD>4.4828181543355726E-07</DiameterSD>
            <Orientation>2.8428703949870089</Orientation>
         </FiberMeasurement>
      </Measurement>
      <Measurement>
         <ID>1060</ID>
         <Type>F</Type>
         <ImageName>Image0003</ImageName>
         <FiberMeasurement>
            <DiameterAverage>1.0628002392174415E-06</DiameterAverage>
            <DiameterSD>6.4624434796290614E-08</DiameterSD>
            <Orientation>2.9230274137548888</Orientation>
         </FiberMeasurement>
      </Measurement>
      <Measurement>
         <ID>1061</ID>
         <Type>F</Type>
         <ImageName>Image0003</ImageName>
         <FiberMeasurement>
            <DiameterAverage>1.8232086263945011E-06</DiameterAverage>
            <DiameterSD>1.1650443727189489E-08</DiameterSD>
            <Orientation>2.4192299810808553</Orientation>
         </FiberMeasurement>
      </Measurement>
      <Measurement>
         <ID>1062</ID>
         <Type>F</Type>
         <ImageName>Image0003</ImageName>
         <FiberMeasurement>
            <DiameterAverage>7.7898049137380976E-07</DiameterAverage>
            <DiameterSD>1.7461102326600186E-07</DiameterSD>
            <Orientation>0.69997009172563884</Orientation>
         </FiberMeasurement>
      </Measurement>
      <Measurement>
         <ID>1063</ID>
         <Type>F</Type>
         <ImageName>Image0003</ImageName>
         <FiberMeasurement>
            <DiameterAverage>1.5715791649116827E-06</DiameterAverage>
            <DiameterSD>8.1767773424643575E-08</DiameterSD>
            <Orientation>1.7308525121722818</Orientation>
         </FiberMeasurement>
      </Measurement>
      <Measurement>
         <ID>1064</ID>
         <Type>F</Type>
         <ImageName>Image0003</ImageName>
         <FiberMeasurement>
            <DiameterAverage>1.7524988890260984E-06</DiameterAverage>
            <DiameterSD>1.2833811670928082E-07</DiameterSD>
            <Orientation>1.1002948974045779</Orientation>
         </FiberMeasurement>
      </Measurement>
      <Measurement>
         <ID>1065</ID>
         <Type>F</Type>
         <ImageName>Image0003</ImageName>
         <FiberMeasurement>
            <DiameterAverage>1.6799621221598792E-06</DiameterAverage>
            <DiameterSD>4.6439112008316405E-07</DiameterSD>
            <Orientation>2.1961625371259195</Orientation>
         </FiberMeasurement>
      </Measurement>
      <Measurement>
         <ID>1066</ID>
         <Type>F</Type>
         <ImageName>Image0003</ImageName>
         <FiberMeasurement>
            <DiameterAverage>1.8211772937027938E-06</DiameterAverage>
            <DiameterSD>2.3073061751367042E-08</DiameterSD>
            <Orientation>0.997674187943355</Orientation>
         </FiberMeasurement>
      </Measurement>
      <Measurement>
         <ID>1067</ID>
         <Type>F</Type>
         <ImageName>Image0003</ImageName>
         <FiberMeasurement>
            <DiameterAverage>1.1317197842425204E-06</DiameterAverage>
            <DiameterSD>1.3720904261670324E-07</DiameterSD>
            <Orientation>0.64962520247397382</Orientation>
         </FiberMeasurement>
      </Measurement>
      <Measurement>
         <ID>1068</ID>
         <Type>F</Type>
         <ImageName>Image0003</ImageName>
         <FiberMeasurement>
            <DiameterAverage>1.9164019456390281E-06</DiameterAverage>
            <DiameterSD>3.0161116653602871E-07</DiameterSD>
            <Orientation>2.88986650226367</Orientation>
         </FiberMeasurement>
      </Measurement>
      <Measurement>
         <ID>1070</ID>
         <Type>F</Type>
         <ImageName>Image0003</ImageName>
         <FiberMeasurement>
            <DiameterAverage>7.2812722670316339E-07</DiameterAverage>
            <DiameterSD>3.2920268918228877E-07</DiameterSD>
            <Orientation>0.89137592756948969</Orientation>
         </FiberMeasurement>
      </Measurement>
      <Measurement>
         <ID>1071</ID>
         <Type>F</Type>
         <ImageName>Image0003</ImageName>
         <FiberMeasurement>
            <DiameterAverage>7.6387481248060174E-07</DiameterAverage>
            <DiameterSD>1.9896566891481771E-07</DiameterSD>
            <Orientation>0.915279121664871</Orientation>
         </FiberMeasurement>
      </Measurement>
      <Measurement>
         <ID>1072</ID>
         <Type>F</Type>
         <ImageName>Image0003</ImageName>
         <FiberMeasurement>
            <DiameterAverage>1.9754420897960656E-06</DiameterAverage>
            <DiameterSD>7.6481311488646172E-08</DiameterSD>
            <Orientation>0.97869524981350708</Orientation>
         </FiberMeasurement>
      </Measurement>
      <Measurement>
         <ID>1073</ID>
         <Type>F</Type>
         <ImageName>Image0003</ImageName>
         <FiberMeasurement>
            <DiameterAverage>7.4254743441816079E-07</DiameterAverage>
            <DiameterSD>3.0745087280229325E-07</DiameterSD>
            <Orientation>1.0498568639599935</Orientation>
         </FiberMeasurement>
      </Measurement>
      <Measurement>
         <ID>1074</ID>
         <Type>F</Type>
         <ImageName>Image0003</ImageName>
         <FiberMeasurement>
            <DiameterAverage>1.579022648886311E-06</DiameterAverage>
            <DiameterSD>1.5336750334856552E-07</DiameterSD>
            <Orientation>2.2066282711872933</Orientation>
         </FiberMeasurement>
      </Measurement>
      <Measurement>
         <ID>1075</ID>
         <Type>F</Type>
         <ImageName>Image0003</ImageName>
         <FiberMeasurement>
            <DiameterAverage>1.958448094447667E-06</DiameterAverage>
            <DiameterSD>1.4820867928138228E-07</DiameterSD>
            <Orientation>1.0947241262221976</Orientation>
         </FiberMeasurement>
      </Measurement>
      <Measurement>
         <ID>1076</ID>
         <Type>F</Type>
         <ImageName>Image0003</ImageName>
         <FiberMeasurement>
            <DiameterAverage>1.8007554919837002E-06</DiameterAverage>
            <DiameterSD>4.1140173830891424E-07</DiameterSD>
            <Orientation>3.1200169764444552</Orientation>
         </FiberMeasurement>
      </Measurement>
      <Measurement>
         <ID>1077</ID>
         <Type>F</Type>
         <ImageName>Image0003</ImageName>
         <FiberMeasurement>
            <DiameterAverage>6.5076944198334213E-07</DiameterAverage>
            <DiameterSD>3.0744827788694787E-08</DiameterSD>
            <Orientation>2.3811419736969062</Orientation>
         </FiberMeasurement>
      </Measurement>
      <Measurement>
         <ID>1078</ID>
         <Type>F</Type>
         <ImageName>Image0003</ImageName>
         <FiberMeasurement>
            <DiameterAverage>1.1655795013769716E-06</DiameterAverage>
            <DiameterSD>1.8241157103636952E-07</DiameterSD>
            <Orientation>0.6095775656681296</Orientation>
         </FiberMeasurement>
      </Measurement>
      <Measurement>
         <ID>1079</ID>
         <Type>F</Type>
         <ImageName>Image0003</ImageName>
         <FiberMeasurement>
            <DiameterAverage>1.3327393031872732E-06</DiameterAverage>
            <DiameterSD>4.1674189092152828E-08</DiameterSD>
            <Orientation>0.69535538557105392</Orientation>
         </FiberMeasurement>
      </Measurement>
      <Measurement>
         <ID>1080</ID>
         <Type>F</Type>
         <ImageName>Image0003</ImageName>
         <FiberMeasurement>
            <DiameterAverage>9.6252316219999851E-07</DiameterAverage>
            <DiameterSD>1.9133421926706992E-07</DiameterSD>
            <Orientation>0.24366523250426683</Orientation>
         </FiberMeasurement>
      </Measurement>
      <Measurement>
         <ID>1081</ID>
         <Type>F</Type>
         <ImageName>Image0003</ImageName>
         <FiberMeasurement>
            <DiameterAverage>1.661856351850552E-06</DiameterAverage>
            <DiameterSD>4.2205341637694872E-07</DiameterSD>
            <Orientation>2.0932697859170752</Orientation>
         </FiberMeasurement>
      </Measurement>
      <Measurement>
         <ID>1082</ID>
         <Type>F</Type>
         <ImageName>Image0003</ImageName>
         <FiberMeasurement>
            <DiameterAverage>1.8941305062314419E-06</DiameterAverage>
            <DiameterSD>7.143690820504246E-08</DiameterSD>
            <Orientation>0.83663045004647885</Orientation>
         </FiberMeasurement>
      </Measurement>
      <Measurement>
         <ID>1083</ID>
         <Type>F</Type>
         <ImageName>Image0003</ImageName>
         <FiberMeasurement>
            <DiameterAverage>5.6137385268276663E-07</DiameterAverage>
            <DiameterSD>2.1074523971515753E-08</DiameterSD>
            <Orientation>2.95115276048427</Orientation>
         </FiberMeasurement>
      </Measurement>
      <Measurement>
         <ID>1084</ID>
         <Type>F</Type>
         <ImageName>Image0003</ImageName>
         <FiberMeasurement>
            <DiameterAverage>7.5393587194962218E-07</DiameterAverage>
            <DiameterSD>1.9850398138816349E-07</DiameterSD>
            <Orientation>2.8823641054192048</Orientation>
         </FiberMeasurement>
      </Measurement>
      <Measurement>
         <ID>1085</ID>
         <Type>F</Type>
         <ImageName>Image0003</ImageName>
         <FiberMeasurement>
            <DiameterAverage>1.5151812752456233E-06</DiameterAverage>
            <DiameterSD>6.3330431527497868E-08</DiameterSD>
            <Orientation>0.10681021147112653</Orientation>
         </FiberMeasurement>
      </Measurement>
      <Measurement>
         <ID>1086</ID>
         <Type>F</Type>
         <ImageName>Image0003</ImageName>
         <FiberMeasurement>
            <DiameterAverage>1.01162849993072E-06</DiameterAverage>
            <DiameterSD>2.2789387644945621E-07</DiameterSD>
            <Orientation>2.2375524772156226</Orientation>
         </FiberMeasurement>
      </Measurement>
      <Measurement>
         <ID>1087</ID>
         <Type>F</Type>
         <ImageName>Image0003</ImageName>
         <FiberMeasurement>
            <DiameterAverage>1.1255116267365058E-06</DiameterAverage>
            <DiameterSD>2.8310086817405476E-08</DiameterSD>
            <Orientation>0.76271519580723812</Orientation>
         </FiberMeasurement>
      </Measurement>
      <Measurement>
         <ID>1088</ID>
         <Type>F</Type>
         <ImageName>Image0003</ImageName>
         <FiberMeasurement>
            <DiameterAverage>1.6832052121240616E-06</DiameterAverage>
            <DiameterSD>4.8186918147255394E-08</DiameterSD>
            <Orientation>0.62681168752048189</Orientation>
         </FiberMeasurement>
      </Measurement>
      <Measurement>
         <ID>1089</ID>
         <Type>F</Type>
         <ImageName>Image0003</ImageName>
         <FiberMeasurement>
            <DiameterAverage>6.4733128147150206E-07</DiameterAverage>
            <DiameterSD>8.30800476860472E-09</DiameterSD>
            <Orientation>2.3227670354901395</Orientation>
         </FiberMeasurement>
      </Measurement>
      <Measurement>
         <ID>1090</ID>
         <Type>F</Type>
         <ImageName>Image0003</ImageName>
         <FiberMeasurement>
            <DiameterAverage>1.8925496819738382E-06</DiameterAverage>
            <DiameterSD>2.3789987028067918E-07</DiameterSD>
            <Orientation>2.9091808801803989</Orientation>
         </FiberMeasurement>
      </Measurement>
      <Measurement>
         <ID>1091</ID>
         <Type>F</Type>
         <ImageName>Image0003</ImageName>
         <FiberMeasurement>
            <DiameterAverage>5.82287386135789E-07</DiameterAverage>
            <DiameterSD>3.061634713680473E-08</DiameterSD>
            <Orientation>0.32803117270712412</Orientation>
         </FiberMeasurement>
      </Measurement>
      <Measurement>
         <ID>1092</ID>
         <Type>F</Type>
         <ImageName>Image0003</ImageName>
         <FiberMeasurement>
            <DiameterAverage>1.2798704416245714E-06</DiameterAverage>
            <DiameterSD>3.1865899683816222E-07</DiameterSD>
            <Orientation>0.98325325199096181</Orientation>
         </FiberMeasurement>
      </Measurement>
      <Measurement>
         <ID>1093</ID>
         <Type>F</Type>
         <ImageName>Image0003</ImageName>
         <FiberMeasurement>
            <DiameterAverage>1.4369207202483934E-06</DiameterAverage>
            <DiameterSD>2.0336930789963097E-07</DiameterSD>
            <Orientation>2.5031083179112414</Orientation>
         </FiberMeasurement>
      </Measurement>
      <Measurement>
         <ID>1094</ID>
         <Type>F</Type>
         <ImageName>Image0003</ImageName>
         <FiberMeasurement>
            <DiameterAverage>2.0253218817614153E-06</DiameterAverage>
            <DiameterSD>4.8992332571972795E-08</DiameterSD>
            <Orientation>2.330840280636572</Orientation>
         </FiberMeasurement>
      </Measurement>
      <Measurement>
         <ID>1095</ID>
         <Type>F</Type>
         <ImageName>Image0003</ImageName>
         <FiberMeasurement>
            <DiameterAverage>1.2290302045296631E-06</DiameterAverage>
            <DiameterSD>7.61332732279016E-08</DiameterSD>
            <Orientation>3.000325727217477</Orientation>
         </FiberMeasurement>
      </Measurement>
      <Measurement>
         <ID>1096</ID>
         <Type>F</Type>
         <ImageName>Image0003</ImageName>
         <FiberMeasurement>
            <DiameterAverage>9.80130239378627E-07</DiameterAverage>
            <DiameterSD>1.0301354273997827E-07</DiameterSD>
            <Orientation>2.6103844698337584</Orientation>
         </FiberMeasurement>
      </Measurement>
      <Measurement>
         <ID>1097</ID>
         <Type>F</Type>
         <ImageName>Image0003</ImageName>
         <FiberMeasurement>
            <DiameterAverage>1.9824905030136462E-06</DiameterAverage>
            <DiameterSD>5.4512533536429221E-08</DiameterSD>
            <Orientation>1.1395165003304004</Orientation>
         </FiberMeasurement>
      </Measurement>
      <Measurement>
         <ID>1098</ID>
         <Type>F</Type>
         <ImageName>Image0003</ImageName>
         <FiberMeasurement>
[truncated: 598,839 more chars]
