# Supplementary material for: Visualization of porosity and pore size gradients in electrospun scaffolds using laser metrology
Source: PLoS One. 2023 Mar 9;18(3):e0282903. doi: 10.1371/journal.pone.0282903 (PMC9997878; doi:10.1371/journal.pone.0282903)
Supplement: S1 Data — (GZ) [file pone.0282903.s002.gz › data/FiberDiameter/Fiber analysis at 5,000X - Edge/Edge, 2,000rpm at 5,000X/2,000rpm, Fiber diameter_5,000X__20220127143455/Export/project.xml]

<?xml version="1.0" encoding="utf-8"?>
<Project xmlns:xsi="http://www.w3.org/2001/XMLSchema-instance" xmlns:xsd="http://www.w3.org/2001/XMLSchema">
   <ProjectName>2,000rpm, Fiber diameter_5,000X_</ProjectName>
   <Measurements>
      <Measurement>
         <ID>2750</ID>
         <Type>F</Type>
         <ImageName>Image0001</ImageName>
         <FiberMeasurement>
            <DiameterAverage>9.6620758652378331E-07</DiameterAverage>
            <DiameterSD>1.184929267525706E-07</DiameterSD>
            <Orientation>0.45857169411140647</Orientation>
         </FiberMeasurement>
      </Measurement>
      <Measurement>
         <ID>2751</ID>
         <Type>F</Type>
         <ImageName>Image0001</ImageName>
         <FiberMeasurement>
            <DiameterAverage>2.8604553399070739E-06</DiameterAverage>
            <DiameterSD>5.2229926808287994E-08</DiameterSD>
            <Orientation>0.91842149003318241</Orientation>
         </FiberMeasurement>
      </Measurement>
      <Measurement>
         <ID>2752</ID>
         <Type>F</Type>
         <ImageName>Image0001</ImageName>
         <FiberMeasurement>
            <DiameterAverage>1.9386139113992487E-06</DiameterAverage>
            <DiameterSD>1.5997512498557924E-07</DiameterSD>
            <Orientation>2.0710001870110109</Orientation>
         </FiberMeasurement>
      </Measurement>
      <Measurement>
         <ID>2753</ID>
         <Type>F</Type>
         <ImageName>Image0001</ImageName>
         <FiberMeasurement>
            <DiameterAverage>1.3302849080578374E-06</DiameterAverage>
            <DiameterSD>3.3182447005392686E-07</DiameterSD>
            <Orientation>1.8196287138013607</Orientation>
         </FiberMeasurement>
      </Measurement>
      <Measurement>
         <ID>2754</ID>
         <Type>F</Type>
         <ImageName>Image0001</ImageName>
         <FiberMeasurement>
            <DiameterAverage>1.2734871326251263E-06</DiameterAverage>
            <DiameterSD>5.4313943526577306E-08</DiameterSD>
            <Orientation>0.39588668091170987</Orientation>
         </FiberMeasurement>
      </Measurement>
      <Measurement>
         <ID>2755</ID>
         <Type>F</Type>
         <ImageName>Image0001</ImageName>
         <FiberMeasurement>
            <DiameterAverage>2.1249202140008022E-06</DiameterAverage>
            <DiameterSD>9.6769956159941722E-08</DiameterSD>
            <Orientation>2.3202854291022823</Orientation>
         </FiberMeasurement>
      </Measurement>
      <Measurement>
         <ID>2756</ID>
         <Type>F</Type>
         <ImageName>Image0001</ImageName>
         <FiberMeasurement>
            <DiameterAverage>1.0439334013755767E-06</DiameterAverage>
            <DiameterSD>2.2331676577893834E-08</DiameterSD>
            <Orientation>1.6002513336599737</Orientation>
         </FiberMeasurement>
      </Measurement>
      <Measurement>
         <ID>2757</ID>
         <Type>F</Type>
         <ImageName>Image0001</ImageName>
         <FiberMeasurement>
            <DiameterAverage>6.2192051895224865E-07</DiameterAverage>
            <DiameterSD>2.4967211744237537E-08</DiameterSD>
            <Orientation>0.69597563167937559</Orientation>
         </FiberMeasurement>
      </Measurement>
      <Measurement>
         <ID>2758</ID>
         <Type>F</Type>
         <ImageName>Image0001</ImageName>
         <FiberMeasurement>
            <DiameterAverage>1.7844494474075532E-06</DiameterAverage>
            <DiameterSD>2.1568998951565667E-07</DiameterSD>
            <Orientation>2.0844666186647309</Orientation>
         </FiberMeasurement>
      </Measurement>
      <Measurement>
         <ID>2759</ID>
         <Type>F</Type>
         <ImageName>Image0001</ImageName>
         <FiberMeasurement>
            <DiameterAverage>1.1217173547688029E-06</DiameterAverage>
            <DiameterSD>8.339539579908043E-08</DiameterSD>
            <Orientation>1.6839526757224494</Orientation>
         </FiberMeasurement>
      </Measurement>
      <Measurement>
         <ID>2760</ID>
         <Type>F</Type>
         <ImageName>Image0001</ImageName>
         <FiberMeasurement>
            <DiameterAverage>1.0693500558742986E-06</DiameterAverage>
            <DiameterSD>6.24239268218262E-07</DiameterSD>
            <Orientation>0.90990767440438636</Orientation>
         </FiberMeasurement>
      </Measurement>
      <Measurement>
         <ID>2761</ID>
         <Type>F</Type>
         <ImageName>Image0001</ImageName>
         <FiberMeasurement>
            <DiameterAverage>6.2586747225711E-07</DiameterAverage>
            <DiameterSD>2.8049273258210814E-08</DiameterSD>
            <Orientation>0.71141038610448049</Orientation>
         </FiberMeasurement>
      </Measurement>
      <Measurement>
         <ID>2762</ID>
         <Type>F</Type>
         <ImageName>Image0001</ImageName>
         <FiberMeasurement>
            <DiameterAverage>2.4358531169551152E-06</DiameterAverage>
            <DiameterSD>6.4275907859643826E-07</DiameterSD>
            <Orientation>0.36308370238060356</Orientation>
         </FiberMeasurement>
      </Measurement>
      <Measurement>
         <ID>2763</ID>
         <Type>F</Type>
         <ImageName>Image0001</ImageName>
         <FiberMeasurement>
            <DiameterAverage>1.8778493957855231E-06</DiameterAverage>
            <DiameterSD>3.7573620876801054E-08</DiameterSD>
            <Orientation>1.8060250201650676</Orientation>
         </FiberMeasurement>
      </Measurement>
      <Measurement>
         <ID>2764</ID>
         <Type>F</Type>
         <ImageName>Image0001</ImageName>
         <FiberMeasurement>
            <DiameterAverage>2.1967928054275623E-06</DiameterAverage>
            <DiameterSD>6.4749567141874947E-08</DiameterSD>
            <Orientation>2.5080193939595792</Orientation>
         </FiberMeasurement>
      </Measurement>
      <Measurement>
         <ID>2765</ID>
         <Type>F</Type>
         <ImageName>Image0001</ImageName>
         <FiberMeasurement>
            <DiameterAverage>1.9365136297269357E-06</DiameterAverage>
            <DiameterSD>4.3765132391262717E-07</DiameterSD>
            <Orientation>1.7998855218639245</Orientation>
         </FiberMeasurement>
      </Measurement>
      <Measurement>
         <ID>2766</ID>
         <Type>F</Type>
         <ImageName>Image0001</ImageName>
         <FiberMeasurement>
            <DiameterAverage>1.579032623247035E-06</DiameterAverage>
            <DiameterSD>2.706951883837393E-07</DiameterSD>
            <Orientation>2.3066085824944804</Orientation>
         </FiberMeasurement>
      </Measurement>
      <Measurement>
         <ID>2767</ID>
         <Type>F</Type>
         <ImageName>Image0001</ImageName>
         <FiberMeasurement>
            <DiameterAverage>2.4808419945188789E-06</DiameterAverage>
            <DiameterSD>8.0781564130527746E-07</DiameterSD>
            <Orientation>3.0354994301307974</Orientation>
         </FiberMeasurement>
      </Measurement>
      <Measurement>
         <ID>2768</ID>
         <Type>F</Type>
         <ImageName>Image0001</ImageName>
         <FiberMeasurement>
            <DiameterAverage>1.8704873418288966E-06</DiameterAverage>
            <DiameterSD>2.7242150972707975E-08</DiameterSD>
            <Orientation>0.24919332682083623</Orientation>
         </FiberMeasurement>
      </Measurement>
      <Measurement>
         <ID>2769</ID>
         <Type>F</Type>
         <ImageName>Image0001</ImageName>
         <FiberMeasurement>
            <DiameterAverage>2.4453298202507165E-06</DiameterAverage>
            <DiameterSD>3.8284708922023661E-07</DiameterSD>
            <Orientation>1.7071760708495172</Orientation>
         </FiberMeasurement>
      </Measurement>
      <Measurement>
         <ID>2770</ID>
         <Type>F</Type>
         <ImageName>Image0001</ImageName>
         <FiberMeasurement>
            <DiameterAverage>1.4803647713967816E-06</DiameterAverage>
            <DiameterSD>3.546006450345479E-07</DiameterSD>
            <Orientation>1.1628392737730404</Orientation>
         </FiberMeasurement>
      </Measurement>
      <Measurement>
         <ID>2772</ID>
         <Type>F</Type>
         <ImageName>Image0001</ImageName>
         <FiberMeasurement>
            <DiameterAverage>2.9698060847344991E-06</DiameterAverage>
            <DiameterSD>1.7047433440686851E-07</DiameterSD>
            <Orientation>0.90452118552692429</Orientation>
         </FiberMeasurement>
      </Measurement>
      <Measurement>
         <ID>2773</ID>
         <Type>F</Type>
         <ImageName>Image0001</ImageName>
         <FiberMeasurement>
            <DiameterAverage>1.3629834804824364E-06</DiameterAverage>
            <DiameterSD>2.0628580764294445E-07</DiameterSD>
            <Orientation>1.6424612249421766</Orientation>
         </FiberMeasurement>
      </Measurement>
      <Measurement>
         <ID>2774</ID>
         <Type>F</Type>
         <ImageName>Image0001</ImageName>
         <FiberMeasurement>
            <DiameterAverage>1.4894348965886867E-06</DiameterAverage>
            <DiameterSD>3.6988942358186225E-07</DiameterSD>
            <Orientation>2.1874431627094713</Orientation>
         </FiberMeasurement>
      </Measurement>
      <Measurement>
         <ID>2775</ID>
         <Type>F</Type>
         <ImageName>Image0001</ImageName>
         <FiberMeasurement>
            <DiameterAverage>5.26320254805655E-07</DiameterAverage>
            <DiameterSD>4.8463875914029096E-09</DiameterSD>
            <Orientation>0.71420205890023358</Orientation>
         </FiberMeasurement>
      </Measurement>
      <Measurement>
         <ID>2776</ID>
         <Type>F</Type>
         <ImageName>Image0001</ImageName>
         <FiberMeasurement>
            <DiameterAverage>1.0987934723511511E-06</DiameterAverage>
            <DiameterSD>3.5590541974815716E-08</DiameterSD>
            <Orientation>1.1698519292524259</Orientation>
         </FiberMeasurement>
      </Measurement>
      <Measurement>
         <ID>2777</ID>
         <Type>F</Type>
         <ImageName>Image0001</ImageName>
         <FiberMeasurement>
            <DiameterAverage>2.2813976048840136E-06</DiameterAverage>
            <DiameterSD>2.58873097068288E-07</DiameterSD>
            <Orientation>1.6640026143994651</Orientation>
         </FiberMeasurement>
      </Measurement>
      <Measurement>
         <ID>2778</ID>
         <Type>F</Type>
         <ImageName>Image0001</ImageName>
         <FiberMeasurement>
            <DiameterAverage>1.3776157282876495E-06</DiameterAverage>
            <DiameterSD>6.0260180230079231E-08</DiameterSD>
            <Orientation>1.2762362027864991</Orientation>
         </FiberMeasurement>
      </Measurement>
      <Measurement>
         <ID>2779</ID>
         <Type>F</Type>
         <ImageName>Image0001</ImageName>
         <FiberMeasurement>
            <DiameterAverage>9.3206075835185674E-07</DiameterAverage>
            <DiameterSD>3.4582414646551392E-07</DiameterSD>
            <Orientation>1.776599281080548</Orientation>
         </FiberMeasurement>
      </Measurement>
      <Measurement>
         <ID>2780</ID>
         <Type>F</Type>
         <ImageName>Image0001</ImageName>
         <FiberMeasurement>
            <DiameterAverage>5.1090707054072569E-07</DiameterAverage>
            <DiameterSD>1.3144583646668454E-08</DiameterSD>
            <Orientation>2.5488349126481977</Orientation>
         </FiberMeasurement>
      </Measurement>
      <Measurement>
         <ID>2781</ID>
         <Type>F</Type>
         <ImageName>Image0001</ImageName>
         <FiberMeasurement>
            <DiameterAverage>1.9386908458993037E-06</DiameterAverage>
            <DiameterSD>3.5617906379743752E-07</DiameterSD>
            <Orientation>0.833362152718955</Orientation>
         </FiberMeasurement>
      </Measurement>
      <Measurement>
         <ID>2782</ID>
         <Type>F</Type>
         <ImageName>Image0001</ImageName>
         <FiberMeasurement>
            <DiameterAverage>1.347994015160379E-06</DiameterAverage>
            <DiameterSD>7.0252651638453326E-08</DiameterSD>
            <Orientation>2.5512581305497561</Orientation>
         </FiberMeasurement>
      </Measurement>
      <Measurement>
         <ID>2783</ID>
         <Type>F</Type>
         <ImageName>Image0001</ImageName>
         <FiberMeasurement>
            <DiameterAverage>1.2035604102892084E-06</DiameterAverage>
            <DiameterSD>4.398431018363469E-08</DiameterSD>
            <Orientation>0.39809455799782806</Orientation>
         </FiberMeasurement>
      </Measurement>
      <Measurement>
         <ID>2784</ID>
         <Type>F</Type>
         <ImageName>Image0001</ImageName>
         <FiberMeasurement>
            <DiameterAverage>2.8861377629065579E-06</DiameterAverage>
            <DiameterSD>1.7982314248933154E-07</DiameterSD>
            <Orientation>0.87036825352555325</Orientation>
         </FiberMeasurement>
      </Measurement>
      <Measurement>
         <ID>2785</ID>
         <Type>F</Type>
         <ImageName>Image0001</ImageName>
         <FiberMeasurement>
            <DiameterAverage>2.9857854957241847E-06</DiameterAverage>
            <DiameterSD>1.0714428736543746E-07</DiameterSD>
            <Orientation>0.82443037188197132</Orientation>
         </FiberMeasurement>
      </Measurement>
      <Measurement>
         <ID>2786</ID>
         <Type>F</Type>
         <ImageName>Image0001</ImageName>
         <FiberMeasurement>
            <DiameterAverage>1.5105078205220689E-06</DiameterAverage>
            <DiameterSD>3.5522600892680006E-07</DiameterSD>
            <Orientation>0.048093882786924606</Orientation>
         </FiberMeasurement>
      </Measurement>
      <Measurement>
         <ID>2787</ID>
         <Type>F</Type>
         <ImageName>Image0001</ImageName>
         <FiberMeasurement>
            <DiameterAverage>1.4138003662624675E-06</DiameterAverage>
            <DiameterSD>7.1235239629365884E-08</DiameterSD>
            <Orientation>2.5844994510777743</Orientation>
         </FiberMeasurement>
      </Measurement>
      <Measurement>
         <ID>2788</ID>
         <Type>F</Type>
         <ImageName>Image0001</ImageName>
         <FiberMeasurement>
            <DiameterAverage>2.7871366220027203E-06</DiameterAverage>
            <DiameterSD>2.3139580980511272E-07</DiameterSD>
            <Orientation>2.8630531387418592</Orientation>
         </FiberMeasurement>
      </Measurement>
      <Measurement>
         <ID>2789</ID>
         <Type>F</Type>
         <ImageName>Image0001</ImageName>
         <FiberMeasurement>
            <DiameterAverage>2.1684936400766818E-06</DiameterAverage>
            <DiameterSD>3.6425738951596657E-08</DiameterSD>
            <Orientation>0.95593523258632085</Orientation>
         </FiberMeasurement>
      </Measurement>
      <Measurement>
         <ID>2790</ID>
         <Type>F</Type>
         <ImageName>Image0001</ImageName>
         <FiberMeasurement>
            <DiameterAverage>2.1382203131289811E-06</DiameterAverage>
            <DiameterSD>1.1657789357278112E-07</DiameterSD>
            <Orientation>1.0373233557392627</Orientation>
         </FiberMeasurement>
      </Measurement>
      <Measurement>
         <ID>2791</ID>
         <Type>F</Type>
         <ImageName>Image0001</ImageName>
         <FiberMeasurement>
            <DiameterAverage>1.1972401150343606E-06</DiameterAverage>
            <DiameterSD>6.065727702381822E-08</DiameterSD>
            <Orientation>2.4671049860085792</Orientation>
         </FiberMeasurement>
      </Measurement>
      <Measurement>
         <ID>2792</ID>
         <Type>F</Type>
         <ImageName>Image0001</ImageName>
         <FiberMeasurement>
            <DiameterAverage>1.6964715442287244E-06</DiameterAverage>
            <DiameterSD>5.2273091043332551E-08</DiameterSD>
            <Orientation>1.6054943493974023</Orientation>
         </FiberMeasurement>
      </Measurement>
      <Measurement>
         <ID>2793</ID>
         <Type>F</Type>
         <ImageName>Image0001</ImageName>
         <FiberMeasurement>
            <DiameterAverage>1.7212258540831957E-06</DiameterAverage>
            <DiameterSD>2.8903156365788312E-07</DiameterSD>
            <Orientation>1.5249879963665085</Orientation>
         </FiberMeasurement>
      </Measurement>
      <Measurement>
         <ID>2794</ID>
         <Type>F</Type>
         <ImageName>Image0001</ImageName>
         <FiberMeasurement>
            <DiameterAverage>1.347994015160379E-06</DiameterAverage>
            <DiameterSD>7.0252651638453326E-08</DiameterSD>
            <Orientation>2.5512581305497561</Orientation>
         </FiberMeasurement>
      </Measurement>
      <Measurement>
         <ID>2795</ID>
         <Type>F</Type>
         <ImageName>Image0001</ImageName>
         <FiberMeasurement>
            <DiameterAverage>1.6640655489117929E-06</DiameterAverage>
            <DiameterSD>9.7573712779330079E-08</DiameterSD>
            <Orientation>0.17668367337310675</Orientation>
         </FiberMeasurement>
      </Measurement>
      <Measurement>
         <ID>2796</ID>
         <Type>F</Type>
         <ImageName>Image0001</ImageName>
         <FiberMeasurement>
            <DiameterAverage>2.1155336501620647E-06</DiameterAverage>
            <DiameterSD>8.9032357358762126E-08</DiameterSD>
            <Orientation>0.68154943237428733</Orientation>
         </FiberMeasurement>
      </Measurement>
      <Measurement>
         <ID>2797</ID>
         <Type>F</Type>
         <ImageName>Image0001</ImageName>
         <FiberMeasurement>
            <DiameterAverage>1.4531679501593308E-06</DiameterAverage>
            <DiameterSD>7.066699680525067E-08</DiameterSD>
            <Orientation>1.01231989775524</Orientation>
         </FiberMeasurement>
      </Measurement>
      <Measurement>
         <ID>2798</ID>
         <Type>F</Type>
         <ImageName>Image0001</ImageName>
         <FiberMeasurement>
            <DiameterAverage>1.3596538398118434E-06</DiameterAverage>
            <DiameterSD>8.97525510976348E-08</DiameterSD>
            <Orientation>1.5835707785424853</Orientation>
         </FiberMeasurement>
      </Measurement>
      <Measurement>
         <ID>2799</ID>
         <Type>F</Type>
         <ImageName>Image0001</ImageName>
         <FiberMeasurement>
            <DiameterAverage>2.887350213517398E-06</DiameterAverage>
            <DiameterSD>1.0058250584048403E-07</DiameterSD>
            <Orientation>0.63422723194094455</Orientation>
         </FiberMeasurement>
      </Measurement>
      <Measurement>
         <ID>2800</ID>
         <Type>F</Type>
         <ImageName>Image0001</ImageName>
         <FiberMeasurement>
            <DiameterAverage>1.5481502854415628E-06</DiameterAverage>
            <DiameterSD>6.7983155379271258E-08</DiameterSD>
            <Orientation>1.7086390325102698</Orientation>
         </FiberMeasurement>
      </Measurement>
      <Measurement>
         <ID>2801</ID>
         <Type>F</Type>
         <ImageName>Image0001</ImageName>
         <FiberMeasurement>
            <DiameterAverage>1.3474108283726472E-06</DiameterAverage>
            <DiameterSD>4.1839543862319516E-08</DiameterSD>
            <Orientation>2.8290948881916047</Orientation>
         </FiberMeasurement>
      </Measurement>
      <Measurement>
         <ID>2802</ID>
         <Type>F</Type>
         <ImageName>Image0001</ImageName>
         <FiberMeasurement>
            <DiameterAverage>2.8868668942040831E-06</DiameterAverage>
            <DiameterSD>8.7615559817048375E-07</DiameterSD>
            <Orientation>0.90647067780197921</Orientation>
         </FiberMeasurement>
      </Measurement>
      <Measurement>
         <ID>2803</ID>
         <Type>F</Type>
         <ImageName>Image0001</ImageName>
         <FiberMeasurement>
            <DiameterAverage>1.46640646522548E-06</DiameterAverage>
            <DiameterSD>3.3408121128087918E-07</DiameterSD>
            <Orientation>0.582574475328983</Orientation>
         </FiberMeasurement>
      </Measurement>
      <Measurement>
         <ID>2804</ID>
         <Type>F</Type>
         <ImageName>Image0001</ImageName>
         <FiberMeasurement>
            <DiameterAverage>2.3863113676180513E-06</DiameterAverage>
            <DiameterSD>1.9960791903190889E-07</DiameterSD>
            <Orientation>0.88394042987371757</Orientation>
         </FiberMeasurement>
      </Measurement>
      <Measurement>
         <ID>2805</ID>
         <Type>F</Type>
         <ImageName>Image0001</ImageName>
         <FiberMeasurement>
            <DiameterAverage>2.0827661558005456E-06</DiameterAverage>
            <DiameterSD>2.5950387077853495E-07</DiameterSD>
            <Orientation>0.798784171268314</Orientation>
         </FiberMeasurement>
      </Measurement>
      <Measurement>
         <ID>2806</ID>
         <Type>F</Type>
         <ImageName>Image0001</ImageName>
         <FiberMeasurement>
            <DiameterAverage>1.6385456872445178E-06</DiameterAverage>
            <DiameterSD>6.0006824132702944E-08</DiameterSD>
            <Orientation>0.928449400344022</Orientation>
         </FiberMeasurement>
      </Measurement>
      <Measurement>
         <ID>2807</ID>
         <Type>F</Type>
         <ImageName>Image0001</ImageName>
         <FiberMeasurement>
            <DiameterAverage>1.7020498746639924E-06</DiameterAverage>
            <DiameterSD>4.1878838929867312E-08</DiameterSD>
            <Orientation>2.0546354810667609</Orientation>
         </FiberMeasurement>
      </Measurement>
      <Measurement>
         <ID>2808</ID>
         <Type>F</Type>
         <ImageName>Image0001</ImageName>
         <FiberMeasurement>
            <DiameterAverage>1.820607594069526E-06</DiameterAverage>
            <DiameterSD>4.1110588580291389E-07</DiameterSD>
            <Orientation>0.72694737807060039</Orientation>
         </FiberMeasurement>
      </Measurement>
      <Measurement>
         <ID>2809</ID>
         <Type>F</Type>
         <ImageName>Image0001</ImageName>
         <FiberMeasurement>
            <DiameterAverage>2.24667360069891E-06</DiameterAverage>
            <DiameterSD>1.6328374589145389E-07</DiameterSD>
            <Orientation>2.3414551092756404</Orientation>
         </FiberMeasurement>
      </Measurement>
      <Measurement>
         <ID>2810</ID>
         <Type>F</Type>
         <ImageName>Image0001</ImageName>
         <FiberMeasurement>
            <DiameterAverage>1.2689627420723857E-06</DiameterAverage>
            <DiameterSD>3.0120425503237945E-08</DiameterSD>
            <Orientation>1.2130423245804367</Orientation>
         </FiberMeasurement>
      </Measurement>
      <Measurement>
         <ID>2811</ID>
         <Type>F</Type>
         <ImageName>Image0001</ImageName>
         <FiberMeasurement>
            <DiameterAverage>1.2413290936049849E-06</DiameterAverage>
            <DiameterSD>9.8588028347525156E-08</DiameterSD>
            <Orientation>1.3139056891540859</Orientation>
         </FiberMeasurement>
      </Measurement>
      <Measurement>
         <ID>2812</ID>
         <Type>F</Type>
         <ImageName>Image0001</ImageName>
         <FiberMeasurement>
            <DiameterAverage>2.5376113232563339E-06</DiameterAverage>
            <DiameterSD>1.3447298850021409E-07</DiameterSD>
            <Orientation>0.64929212928660884</Orientation>
         </FiberMeasurement>
      </Measurement>
      <Measurement>
         <ID>2813</ID>
         <Type>F</Type>
         <ImageName>Image0001</ImageName>
         <FiberMeasurement>
            <DiameterAverage>2.9571446714271193E-06</DiameterAverage>
            <DiameterSD>1.0677895457653451E-07</DiameterSD>
            <Orientation>0.9779694091962805</Orientation>
         </FiberMeasurement>
      </Measurement>
      <Measurement>
         <ID>2814</ID>
         <Type>F</Type>
         <ImageName>Image0001</ImageName>
         <FiberMeasurement>
            <DiameterAverage>1.2730235800961911E-06</DiameterAverage>
            <DiameterSD>5.9325250113787174E-08</DiameterSD>
            <Orientation>0.67117016968029186</Orientation>
         </FiberMeasurement>
      </Measurement>
      <Measurement>
         <ID>2815</ID>
         <Type>F</Type>
         <ImageName>Image0001</ImageName>
         <FiberMeasurement>
            <DiameterAverage>1.7884294618829812E-06</DiameterAverage>
            <DiameterSD>1.4671221977133575E-07</DiameterSD>
            <Orientation>2.1342200756519305</Orientation>
         </FiberMeasurement>
      </Measurement>
      <Measurement>
         <ID>2816</ID>
         <Type>F</Type>
         <ImageName>Image0001</ImageName>
         <FiberMeasurement>
            <DiameterAverage>1.8526788566529779E-06</DiameterAverage>
            <DiameterSD>7.7368190272348E-08</DiameterSD>
            <Orientation>0.8170876253821624</Orientation>
         </FiberMeasurement>
      </Measurement>
      <Measurement>
         <ID>2817</ID>
         <Type>F</Type>
         <ImageName>Image0001</ImageName>
         <FiberMeasurement>
            <DiameterAverage>1.3332164936586003E-06</DiameterAverage>
            <DiameterSD>8.7540635138720785E-08</DiameterSD>
            <Orientation>2.5012293159946548</Orientation>
         </FiberMeasurement>
      </Measurement>
      <Measurement>
         <ID>2818</ID>
         <Type>F</Type>
         <ImageName>Image0001</ImageName>
         <FiberMeasurement>
            <DiameterAverage>1.2682740955828655E-06</DiameterAverage>
            <DiameterSD>3.0379695338773339E-08</DiameterSD>
            <Orientation>1.1430979261195264</Orientation>
         </FiberMeasurement>
      </Measurement>
      <Measurement>
         <ID>2819</ID>
         <Type>F</Type>
         <ImageName>Image0001</ImageName>
         <FiberMeasurement>
            <DiameterAverage>2.1720198801483564E-06</DiameterAverage>
            <DiameterSD>5.1696656429569642E-08</DiameterSD>
            <Orientation>2.3310530075006608</Orientation>
         </FiberMeasurement>
      </Measurement>
      <Measurement>
         <ID>2820</ID>
         <Type>F</Type>
         <ImageName>Image0001</ImageName>
         <FiberMeasurement>
            <DiameterAverage>1.5833157957246057E-06</DiameterAverage>
            <DiameterSD>8.7884010955795609E-08</DiameterSD>
            <Orientation>0.39581210050546523</Orientation>
         </FiberMeasurement>
      </Measurement>
      <Measurement>
         <ID>2821</ID>
         <Type>F</Type>
         <ImageName>Image0001</ImageName>
         <FiberMeasurement>
            <DiameterAverage>2.1685650860606531E-06</DiameterAverage>
            <DiameterSD>5.2686637003524525E-08</DiameterSD>
            <Orientation>2.2530290801456316</Orientation>
         </FiberMeasurement>
      </Measurement>
      <Measurement>
         <ID>2822</ID>
         <Type>F</Type>
         <ImageName>Image0001</ImageName>
         <FiberMeasurement>
            <DiameterAverage>1.6108937293458905E-06</DiameterAverage>
            <DiameterSD>3.4649712462088438E-08</DiameterSD>
            <Orientation>2.1693004151426827</Orientation>
         </FiberMeasurement>
      </Measurement>
      <Measurement>
         <ID>2823</ID>
         <Type>F</Type>
         <ImageName>Image0001</ImageName>
         <FiberMeasurement>
            <DiameterAverage>2.313201030502669E-06</DiameterAverage>
            <DiameterSD>3.4964776116739472E-07</DiameterSD>
            <Orientation>0.99795862320072337</Orientation>
         </FiberMeasurement>
      </Measurement>
      <Measurement>
         <ID>2824</ID>
         <Type>F</Type>
         <ImageName>Image0001</ImageName>
         <FiberMeasurement>
            <DiameterAverage>1.7739024574549081E-06</DiameterAverage>
            <DiameterSD>2.7032981584092163E-07</DiameterSD>
            <Orientation>1.7872873106152818</Orientation>
         </FiberMeasurement>
      </Measurement>
      <Measurement>
         <ID>2825</ID>
         <Type>F</Type>
         <ImageName>Image0001</ImageName>
         <FiberMeasurement>
            <DiameterAverage>1.7527527154544828E-06</DiameterAverage>
            <DiameterSD>2.5680604060999662E-07</DiameterSD>
            <Orientation>0.86071207717548026</Orientation>
         </FiberMeasurement>
      </Measurement>
      <Measurement>
         <ID>2826</ID>
         <Type>F</Type>
         <ImageName>Image0001</ImageName>
         <FiberMeasurement>
            <DiameterAverage>1.9954156300308131E-06</DiameterAverage>
            <DiameterSD>1.948695770390957E-07</DiameterSD>
            <Orientation>2.0986146194651516</Orientation>
         </FiberMeasurement>
      </Measurement>
      <Measurement>
         <ID>2827</ID>
         <Type>F</Type>
         <ImageName>Image0001</ImageName>
         <FiberMeasurement>
            <DiameterAverage>1.5188011217140699E-06</DiameterAverage>
            <DiameterSD>8.2252692912432662E-08</DiameterSD>
            <Orientation>1.5460610926816836</Orientation>
         </FiberMeasurement>
      </Measurement>
      <Measurement>
         <ID>2828</ID>
         <Type>F</Type>
         <ImageName>Image0001</ImageName>
         <FiberMeasurement>
            <DiameterAverage>2.1448644020794545E-06</DiameterAverage>
            <DiameterSD>9.91077879957596E-08</DiameterSD>
            <Orientation>2.3410974394520068</Orientation>
         </FiberMeasurement>
      </Measurement>
      <Measurement>
         <ID>2829</ID>
         <Type>F</Type>
         <ImageName>Image0001</ImageName>
         <FiberMeasurement>
            <DiameterAverage>6.9402072813646745E-07</DiameterAverage>
            <DiameterSD>8.3001809744483422E-08</DiameterSD>
            <Orientation>1.3182805247110396</Orientation>
         </FiberMeasurement>
      </Measurement>
      <Measurement>
         <ID>2830</ID>
         <Type>F</Type>
         <ImageName>Image0001</ImageName>
         <FiberMeasurement>
            <DiameterAverage>2.6135968261042757E-06</DiameterAverage>
            <DiameterSD>1.8012745226556961E-07</DiameterSD>
            <Orientation>1.0328542462041619</Orientation>
         </FiberMeasurement>
      </Measurement>
      <Measurement>
         <ID>2831</ID>
         <Type>F</Type>
         <ImageName>Image0001</ImageName>
         <FiberMeasurement>
            <DiameterAverage>1.4134632751079181E-06</DiameterAverage>
            <DiameterSD>2.7656144275828192E-07</DiameterSD>
            <Orientation>2.5372858230059316</Orientation>
         </FiberMeasurement>
      </Measurement>
      <Measurement>
         <ID>2832</ID>
         <Type>F</Type>
         <ImageName>Image0001</ImageName>
         <FiberMeasurement>
            <DiameterAverage>2.5582526097401616E-06</DiameterAverage>
            <DiameterSD>1.1177549803501394E-06</DiameterSD>
            <Orientation>3.1065199726633046</Orientation>
         </FiberMeasurement>
      </Measurement>
      <Measurement>
         <ID>2833</ID>
         <Type>F</Type>
         <ImageName>Image0001</ImageName>
         <FiberMeasurement>
            <DiameterAverage>2.9115390295478626E-06</DiameterAverage>
            <DiameterSD>6.49697167360835E-08</DiameterSD>
            <Orientation>0.78529512676987556</Orientation>
         </FiberMeasurement>
      </Measurement>
      <Measurement>
         <ID>2834</ID>
         <Type>F</Type>
         <ImageName>Image0001</ImageName>
         <FiberMeasurement>
            <DiameterAverage>1.1609267636294204E-06</DiameterAverage>
            <DiameterSD>2.82406508266214E-08</DiameterSD>
            <Orientation>2.2980427252181492</Orientation>
         </FiberMeasurement>
      </Measurement>
      <Measurement>
         <ID>2835</ID>
         <Type>F</Type>
         <ImageName>Image0001</ImageName>
         <FiberMeasurement>
            <DiameterAverage>1.9481881589817763E-06</DiameterAverage>
            <DiameterSD>1.9881069521603808E-07</DiameterSD>
            <Orientation>1.3357662069148495</Orientation>
         </FiberMeasurement>
      </Measurement>
      <Measurement>
         <ID>2836</ID>
         <Type>F</Type>
         <ImageName>Image0001</ImageName>
         <FiberMeasurement>
            <DiameterAverage>2.184159727770243E-06</DiameterAverage>
            <DiameterSD>7.49959172400852E-08</DiameterSD>
            <Orientation>0.99551532795065645</Orientation>
         </FiberMeasurement>
      </Measurement>
      <Measurement>
         <ID>2837</ID>
         <Type>F</Type>
         <ImageName>Image0001</ImageName>
         <FiberMeasurement>
            <DiameterAverage>1.4654422806906735E-06</DiameterAverage>
            <DiameterSD>6.4031769192189027E-07</DiameterSD>
            <Orientation>1.4788177489473338</Orientation>
         </FiberMeasurement>
      </Measurement>
      <Measurement>
         <ID>2838</ID>
         <Type>F</Type>
         <ImageName>Image0001</ImageName>
         <FiberMeasurement>
            <DiameterAverage>5.9895951064024953E-07</DiameterAverage>
            <DiameterSD>1.3238733377161808E-07</DiameterSD>
            <Orientation>2.2961466866135147</Orientation>
         </FiberMeasurement>
      </Measurement>
      <Measurement>
         <ID>2839</ID>
         <Type>F</Type>
         <ImageName>Image0001</ImageName>
         <FiberMeasurement>
            <DiameterAverage>7.000793097011889E-07</DiameterAverage>
            <DiameterSD>3.320553554974051E-08</DiameterSD>
            <Orientation>2.2535773631560696</Orientation>
         </FiberMeasurement>
      </Measurement>
      <Measurement>
         <ID>2840</ID>
         <Type>F</Type>
         <ImageName>Image0001</ImageName>
         <FiberMeasurement>
            <DiameterAverage>2.1196180325646387E-06</DiameterAverage>
            <DiameterSD>1.5433742741877145E-07</DiameterSD>
            <Orientation>2.59809030960165</Orientation>
         </FiberMeasurement>
      </Measurement>
      <Measurement>
         <ID>2841</ID>
         <Type>F</Type>
         <ImageName>Image0001</ImageName>
         <FiberMeasurement>
            <DiameterAverage>1.6279152132484175E-06</DiameterAverage>
            <DiameterSD>7.6609671500449015E-08</DiameterSD>
            <Orientation>1.8624065865473525</Orientation>
         </FiberMeasurement>
      </Measurement>
      <Measurement>
         <ID>2842</ID>
         <Type>F</Type>
         <ImageName>Image0001</ImageName>
         <FiberMeasurement>
            <DiameterAverage>2.4298783571014453E-06</DiameterAverage>
            <DiameterSD>1.2179570319515117E-07</DiameterSD>
            <Orientation>0.93915764701978843</Orientation>
         </FiberMeasurement>
      </Measurement>
      <Measurement>
         <ID>2843</ID>
         <Type>F</Type>
         <ImageName>Image0001</ImageName>
         <FiberMeasurement>
            <DiameterAverage>5.4798044877659019E-07</DiameterAverage>
            <DiameterSD>7.2270226217558345E-08</DiameterSD>
            <Orientation>2.8209666495047738</Orientation>
         </FiberMeasurement>
      </Measurement>
      <Measurement>
         <ID>2844</ID>
         <Type>F</Type>
         <ImageName>Image0001</ImageName>
         <FiberMeasurement>
            <DiameterAverage>1.5558782863368667E-06</DiameterAverage>
            <DiameterSD>3.0965796895676318E-07</DiameterSD>
            <Orientation>2.1958532762568712</Orientation>
         </FiberMeasurement>
      </Measurement>
      <Measurement>
         <ID>2845</ID>
         <Type>F</Type>
         <ImageName>Image0001</ImageName>
         <FiberMeasurement>
            <DiameterAverage>1.6463325987557634E-06</DiameterAverage>
            <DiameterSD>7.1252790971334823E-08</DiameterSD>
            <Orientation>1.6844087293505212</Orientation>
         </FiberMeasurement>
      </Measurement>
      <Measurement>
         <ID>2846</ID>
         <Type>F</Type>
         <ImageName>Image0001</ImageName>
         <FiberMeasurement>
            <DiameterAverage>1.7514398183490194E-06</DiameterAverage>
            <DiameterSD>9.9867242070976538E-08</DiameterSD>
            <Orientation>1.4005289603913251</Orientation>
         </FiberMeasurement>
      </Measurement>
      <Measurement>
         <ID>2847</ID>
         <Type>F</Type>
         <ImageName>Image0001</ImageName>
         <FiberMeasurement>
            <DiameterAverage>1.2628536606015688E-06</DiameterAverage>
            <DiameterSD>2.1913892522418091E-08</DiameterSD>
            <Orientation>0.43508932905500314</Orientation>
         </FiberMeasurement>
      </Measurement>
      <Measurement>
         <ID>2848</ID>
         <Type>F</Type>
         <ImageName>Image0001</ImageName>
         <FiberMeasurement>
            <DiameterAverage>1.5123228950359481E-06</DiameterAverage>
            <DiameterSD>1.9018614388771807E-08</DiameterSD>
            <Orientation>1.61543134272667</Orientation>
         </FiberMeasurement>
      </Measurement>
      <Measurement>
         <ID>2849</ID>
         <Type>F</Type>
         <ImageName>Image0001</ImageName>
         <FiberMeasurement>
            <DiameterAverage>1.3310069050579085E-06</DiameterAverage>
            <DiameterSD>4.8350317912156372E-08</DiameterSD>
            <Orientation>2.1298571195547389</Orientation>
         </FiberMeasurement>
      </Measurement>
      <Measurement>
         <ID>2850</ID>
         <Type>F</Type>
         <ImageName>Image0001</ImageName>
         <FiberMeasurement>
            <DiameterAverage>1.7804123211333667E-06</DiameterAverage>
            <DiameterSD>9.1510271317805313E-08</DiameterSD>
            <Orientation>1.3437347469781504</Orientation>
         </FiberMeasurement>
      </Measurement>
      <Measurement>
         <ID>2851</ID>
         <Type>F</Type>
         <ImageName>Image0001</ImageName>
         <FiberMeasurement>
            <DiameterAverage>2.0030504872151582E-06</DiameterAverage>
            <DiameterSD>6.3734160035494788E-08</DiameterSD>
            <Orientation>1.1620123195023839</Orientation>
         </FiberMeasurement>
      </Measurement>
      <Measurement>
         <ID>2852</ID>
         <Type>F</Type>
         <ImageName>Image0001</ImageName>
         <FiberMeasurement>
            <DiameterAverage>2.3984786708779034E-06</DiameterAverage>
            <DiameterSD>1.7642405805129167E-07</DiameterSD>
            <Orientation>1.6981051692176929</Orientation>
         </FiberMeasurement>
      </Measurement>
      <Measurement>
         <ID>2853</ID>
         <Type>F</Type>
         <ImageName>Image0001</ImageName>
         <FiberMeasurement>
            <DiameterAverage>2.24529821733778E-06</DiameterAverage>
            <DiameterSD>5.0935250459816251E-07</DiameterSD>
            <Orientation>0.89713542141436042</Orientation>
         </FiberMeasurement>
      </Measurement>
      <Measurement>
         <ID>2854</ID>
         <Type>F</Type>
         <ImageName>Image0001</ImageName>
         <FiberMeasurement>
            <DiameterAverage>3.1668448254007226E-06</DiameterAverage>
            <DiameterSD>5.0985849017868177E-07</DiameterSD>
            <Orientation>0.8450798891713921</Orientation>
         </FiberMeasurement>
      </Measurement>
      <Measurement>
         <ID>2855</ID>
         <Type>F</Type>
         <ImageName>Image0001</ImageName>
         <FiberMeasurement>
            <DiameterAverage>1.3583243378408111E-06</DiameterAverage>
            <DiameterSD>3.0262900838621558E-08</DiameterSD>
            <Orientation>1.701776565881318</Orientation>
         </FiberMeasurement>
      </Measurement>
      <Measurement>
         <ID>2856</ID>
         <Type>F</Type>
         <ImageName>Image0001</ImageName>
         <FiberMeasurement>
            <DiameterAverage>2.217116590992863E-06</DiameterAverage>
            <DiameterSD>9.03400812729139E-08</DiameterSD>
            <Orientation>0.9860594105656596</Orientation>
         </FiberMeasurement>
      </Measurement>
      <Measurement>
         <ID>2857</ID>
         <Type>F</Type>
         <ImageName>Image0001</ImageName>
         <FiberMeasurement>
            <DiameterAverage>2.8746416479056806E-06</DiameterAverage>
            <DiameterSD>1.555965900812089E-07</DiameterSD>
            <Orientation>2.3569687799713286</Orientation>
         </FiberMeasurement>
      </Measurement>
      <Measurement>
         <ID>2858</ID>
         <Type>F</Type>
         <ImageName>Image0001</ImageName>
         <FiberMeasurement>
            <DiameterAverage>1.2071442485655764E-06</DiameterAverage>
            <DiameterSD>5.1125459985906421E-08</DiameterSD>
            <Orientation>0.85765654332499708</Orientation>
         </FiberMeasurement>
      </Measurement>
      <Measurement>
         <ID>2859</ID>
         <Type>F</Type>
         <ImageName>Image0001</ImageName>
         <FiberMeasurement>
            <DiameterAverage>1.456070785375485E-06</DiameterAverage>
            <DiameterSD>2.7644029837523261E-07</DiameterSD>
            <Orientation>2.4579615434725595</Orientation>
         </FiberMeasurement>
      </Measurement>
      <Measurement>
         <ID>2860</ID>
         <Type>F</Type>
         <ImageName>Image0001</ImageName>
         <FiberMeasurement>
            <DiameterAverage>2.3314242042773778E-06</DiameterAverage>
            <DiameterSD>4.7086139600106525E-07</DiameterSD>
            <Orientation>1.6862510134602742</Orientation>
         </FiberMeasurement>
      </Measurement>
      <Measurement>
         <ID>2861</ID>
         <Type>F</Type>
         <ImageName>Image0001</ImageName>
         <FiberMeasurement>
            <DiameterAverage>1.2949881542045954E-06</DiameterAverage>
            <DiameterSD>5.7226419017423882E-08</DiameterSD>
            <Orientation>1.2037157727288963</Orientation>
         </FiberMeasurement>
      </Measurement>
      <Measurement>
         <ID>2862</ID>
         <Type>F</Type>
         <ImageName>Image0001</ImageName>
         <FiberMeasurement>
            <DiameterAverage>1.4384716721262213E-06</DiameterAverage>
            <DiameterSD>3.4377065645127534E-07</DiameterSD>
            <Orientation>1.8205040875007483</Orientation>
         </FiberMeasurement>
      </Measurement>
      <Measurement>
         <ID>2863</ID>
         <Type>F</Type>
         <ImageName>Image0001</ImageName>
         <FiberMeasurement>
            <DiameterAverage>2.609808011778535E-06</DiameterAverage>
            <DiameterSD>8.9285865766161149E-08</DiameterSD>
            <Orientation>0.47205252295752625</Orientation>
         </FiberMeasurement>
      </Measurement>
      <Measurement>
         <ID>2864</ID>
         <Type>F</Type>
         <ImageName>Image0001</ImageName>
         <FiberMeasurement>
            <DiameterAverage>1.2029279330280454E-06</DiameterAverage>
            <DiameterSD>3.9344301614116381E-08</DiameterSD>
            <Orientation>1.2620437640600992</Orientation>
         </FiberMeasurement>
      </Measurement>
      <Measurement>
         <ID>2865</ID>
         <Type>F</Type>
         <ImageName>Image0001</ImageName>
         <FiberMeasurement>
            <DiameterAverage>2.571196419343146E-06</DiameterAverage>
            <DiameterSD>2.8611316837540253E-07</DiameterSD>
            <Orientation>1.1673739250589983</Orientation>
         </FiberMeasurement>
      </Measurement>
      <Measurement>
         <ID>2866</ID>
         <Type>F</Type>
         <ImageName>Image0001</ImageName>
         <FiberMeasurement>
            <DiameterAverage>1.8045357471503977E-06</DiameterAverage>
            <DiameterSD>2.4715416494777487E-07</DiameterSD>
            <Orientation>1.4259679694663983</Orientation>
         </FiberMeasurement>
      </Measurement>
      <Measurement>
         <ID>2867</ID>
         <Type>F</Type>
         <ImageName>Image0001</ImageName>
         <FiberMeasurement>
            <DiameterAverage>1.5857510100620637E-06</DiameterAverage>
            <DiameterSD>1.1216220575141692E-07</DiameterSD>
            <Orientation>1.8880307719235074</Orientation>
         </FiberMeasurement>
      </Measurement>
      <Measurement>
         <ID>2868</ID>
         <Type>F</Type>
         <ImageName>Image0001</ImageName>
         <FiberMeasurement>
            <DiameterAverage>1.3651773523433921E-06</DiameterAverage>
            <DiameterSD>9.7011351262255943E-08</DiameterSD>
            <Orientation>0.0042130766523590006</Orientation>
         </FiberMeasurement>
      </Measurement>
      <Measurement>
         <ID>2869</ID>
         <Type>F</Type>
         <ImageName>Image0001</ImageName>
         <FiberMeasurement>
            <DiameterAverage>2.1127488666106342E-06</DiameterAverage>
            <DiameterSD>7.0895645987374512E-08</DiameterSD>
            <Orientation>0.44070017543754414</Orientation>
         </FiberMeasurement>
      </Measurement>
      <Measurement>
         <ID>2870</ID>
         <Type>F</Type>
         <ImageName>Image0001</ImageName>
         <FiberMeasurement>
            <DiameterAverage>1.7902472894922341E-06</DiameterAverage>
            <DiameterSD>1.0766689931539902E-07</DiameterSD>
            <Orientation>0.81646685019703447</Orientation>
         </FiberMeasurement>
      </Measurement>
      <Measurement>
         <ID>2871</ID>
         <Type>F</Type>
         <ImageName>Image0001</ImageName>
         <FiberMeasurement>
            <DiameterAverage>1.9954156300308131E-06</DiameterAverage>
            <DiameterSD>1.948695770390957E-07</DiameterSD>
            <Orientation>2.0986146194651516</Orientation>
         </FiberMeasurement>
      </Measurement>
      <Measurement>
         <ID>2872</ID>
         <Type>F</Type>
         <ImageName>Image0001</ImageName>
         <FiberMeasurement>
            <DiameterAverage>1.5542536199713152E-06</DiameterAverage>
            <DiameterSD>6.0731464005060167E-08</DiameterSD>
            <Orientation>2.4529060764068804</Orientation>
         </FiberMeasurement>
      </Measurement>
      <Measurement>
         <ID>2873</ID>
         <Type>F</Type>
         <ImageName>Image0001</ImageName>
         <FiberMeasurement>
            <DiameterAverage>2.309407913301097E-06</DiameterAverage>
            <DiameterSD>3.3819135955260916E-07</DiameterSD>
            <Orientation>0.58376928976629572</Orientation>
         </FiberMeasurement>
      </Measurement>
      <Measurement>
         <ID>2874</ID>
         <Type>F</Type>
         <ImageName>Image0001</ImageName>
         <FiberMeasurement>
            <DiameterAverage>2.1581352478094223E-06</DiameterAverage>
            <DiameterSD>1.631111672160202E-07</DiameterSD>
            <Orientation>1.1493827614319547</Orientation>
         </FiberMeasurement>
      </Measurement>
      <Measurement>
         <ID>2875</ID>
         <Type>F</Type>
         <ImageName>Image0001</ImageName>
         <FiberMeasurement>
            <DiameterAverage>8.1236411009857757E-07</DiameterAverage>
            <DiameterSD>5.0514590621016943E-07</DiameterSD>
            <Orientation>0.47838467965340908</Orientation>
         </FiberMeasurement>
      </Measurement>
      <Measurement>
         <ID>2876</ID>
         <Type>F</Type>
         <ImageName>Image0001</ImageName>
         <FiberMeasurement>
            <DiameterAverage>1.9897277167396507E-06</DiameterAverage>
            <DiameterSD>5.1856228229416075E-07</DiameterSD>
            <Orientation>2.1852506779259979</Orientation>
         </FiberMeasurement>
      </Measurement>
      <Measurement>
         <ID>2877</ID>
         <Type>F</Type>
         <ImageName>Image0001</ImageName>
         <FiberMeasurement>
            <DiameterAverage>2.5082056001046322E-06</DiameterAverage>
            <DiameterSD>4.326702535027953E-07</DiameterSD>
            <Orientation>0.517136112681252</Orientation>
         </FiberMeasurement>
      </Measurement>
      <Measurement>
         <ID>2878</ID>
         <Type>F</Type>
         <ImageName>Image0001</ImageName>
         <FiberMeasurement>
            <DiameterAverage>1.3302849080578374E-06</DiameterAverage>
            <DiameterSD>3.3182447005392686E-07</DiameterSD>
            <Orientation>1.8196287138013607</Orientation>
         </FiberMeasurement>
      </Measurement>
      <Measurement>
         <ID>2879</ID>
         <Type>F</Type>
         <ImageName>Image0001</ImageName>
         <FiberMeasurement>
            <DiameterAverage>1.2799880052154238E-06</DiameterAverage>
            <DiameterSD>6.2491880204516439E-08</DiameterSD>
            <Orientation>0.037979101908289577</Orientation>
         </FiberMeasurement>
      </Measurement>
      <Measurement>
         <ID>2880</ID>
         <Type>F</Type>
         <ImageName>Image0001</ImageName>
         <FiberMeasurement>
            <DiameterAverage>2.4354300357420328E-06</DiameterAverage>
            <DiameterSD>8.1824957183340661E-08</DiameterSD>
            <Orientation>2.6723344008121455</Orientation>
         </FiberMeasurement>
      </Measurement>
      <Measurement>
         <ID>2881</ID>
         <Type>F</Type>
         <ImageName>Image0001</ImageName>
         <FiberMeasurement>
            <DiameterAverage>7.8614476697171742E-07</DiameterAverage>
            <DiameterSD>1.3654443707422747E-08</DiameterSD>
            <Orientation>2.9724924285628438</Orientation>
         </FiberMeasurement>
      </Measurement>
      <Measurement>
         <ID>2882</ID>
         <Type>F</Type>
         <ImageName>Image0001</ImageName>
         <FiberMeasurement>
            <DiameterAverage>1.4504069497796576E-06</DiameterAverage>
            <DiameterSD>2.4375855925102803E-07</DiameterSD>
            <Orientation>1.4040527154009275</Orientation>
         </FiberMeasurement>
      </Measurement>
      <Measurement>
         <ID>2883</ID>
         <Type>F</Type>
         <ImageName>Image0001</ImageName>
         <FiberMeasurement>
            <DiameterAverage>1.0556073030952317E-06</DiameterAverage>
            <DiameterSD>1.2529765605606462E-07</DiameterSD>
            <Orientation>2.8729008752547851</Orientation>
         </FiberMeasurement>
      </Measurement>
      <Measurement>
         <ID>2884</ID>
         <Type>F</Type>
         <ImageName>Image0001</ImageName>
         <FiberMeasurement>
            <DiameterAverage>7.2836932472398848E-07</DiameterAverage>
            <DiameterSD>3.42248313232812E-07</DiameterSD>
            <Orientation>0.4573027195256989</Orientation>
         </FiberMeasurement>
      </Measurement>
      <Measurement>
         <ID>2885</ID>
         <Type>F</Type>
         <ImageName>Image0001</ImageName>
         <FiberMeasurement>
            <DiameterAverage>1.4067325561747056E-06</DiameterAverage>
            <DiameterSD>1.9295382683423843E-07</DiameterSD>
            <Orientation>2.4206675895834002</Orientation>
         </FiberMeasurement>
      </Measurement>
      <Measurement>
         <ID>2886</ID>
         <Type>F</Type>
         <ImageName>Image0001</ImageName>
         <FiberMeasurement>
            <DiameterAverage>2.8658047818005118E-06</DiameterAverage>
            <DiameterSD>2.1446865603977387E-07</DiameterSD>
            <Orientation>0.84048923094786354</Orientation>
         </FiberMeasurement>
      </Measurement>
      <Measurement>
         <ID>2887</ID>
         <Type>F</Type>
         <ImageName>Image0001</ImageName>
         <FiberMeasurement>
            <DiameterAverage>1.4175087651475524E-06</DiameterAverage>
            <DiameterSD>6.6075497248633436E-08</DiameterSD>
            <Orientation>1.734050390506181</Orientation>
         </FiberMeasurement>
      </Measurement>
      <Measurement>
         <ID>2888</ID>
         <Type>F</Type>
         <ImageName>Image0001</ImageName>
         <FiberMeasurement>
            <DiameterAverage>1.2006428293789602E-06</DiameterAverage>
            <DiameterSD>4.9928605024503343E-07</DiameterSD>
            <Orientation>1.7095493503470931</Orientation>
         </FiberMeasurement>
      </Measurement>
      <Measurement>
         <ID>2889</ID>
         <Type>F</Type>
         <ImageName>Image0001</ImageName>
         <FiberMeasurement>
            <DiameterAverage>1.5811994940368992E-06</DiameterAverage>
            <DiameterSD>3.4261843745283591E-07</DiameterSD>
            <Orientation>1.2586336669161833</Orientation>
         </FiberMeasurement>
      </Measurement>
      <Measurement>
         <ID>2890</ID>
         <Type>F</Type>
         <ImageName>Image0001</ImageName>
         <FiberMeasurement>
            <DiameterAverage>8.9955218292578732E-07</DiameterAverage>
            <DiameterSD>1.1819718427109243E-07</DiameterSD>
            <Orientation>1.2053429513700973</Orientation>
         </FiberMeasurement>
      </Measurement>
      <Measurement>
         <ID>2891</ID>
         <Type>F</Type>
         <ImageName>Image0001</ImageName>
         <FiberMeasurement>
            <DiameterAverage>1.1080392089854449E-06</DiameterAverage>
            <DiameterSD>3.0669211315434083E-07</DiameterSD>
            <Orientation>0.59172048213318629</Orientation>
         </FiberMeasurement>
      </Measurement>
      <Measurement>
         <ID>2892</ID>
         <Type>F</Type>
         <ImageName>Image0001</ImageName>
         <FiberMeasurement>
            <DiameterAverage>1.7527372561976054E-06</DiameterAverage>
            <DiameterSD>4.5746680717148594E-07</DiameterSD>
            <Orientation>2.5746849229862745</Orientation>
         </FiberMeasurement>
      </Measurement>
      <Measurement>
         <ID>2893</ID>
         <Type>F</Type>
         <ImageName>Image0001</ImageName>
         <FiberMeasurement>
            <DiameterAverage>8.5592510525870011E-07</DiameterAverage>
            <DiameterSD>2.139457406231104E-08</DiameterSD>
            <Orientation>0.90348967486733844</Orientation>
         </FiberMeasurement>
      </Measurement>
      <Measurement>
         <ID>2894</ID>
         <Type>F</Type>
         <ImageName>Image0001</ImageName>
         <FiberMeasurement>
            <DiameterAverage>1.7154982337565838E-06</DiameterAverage>
            <DiameterSD>4.3216047409934657E-08</DiameterSD>
            <Orientation>1.6228058569200878</Orientation>
         </FiberMeasurement>
      </Measurement>
      <Measurement>
         <ID>2895</ID>
         <Type>F</Type>
         <ImageName>Image0001</ImageName>
         <FiberMeasurement>
            <DiameterAverage>4.822258373946095E-07</DiameterAverage>
            <DiameterSD>3.0137435325288038E-08</DiameterSD>
            <Orientation>2.456321354365496</Orientation>
         </FiberMeasurement>
      </Measurement>
      <Measurement>
         <ID>2896</ID>
         <Type>F</Type>
         <ImageName>Image0001</ImageName>
         <FiberMeasurement>
            <DiameterAverage>1.7936933566772227E-06</DiameterAverage>
            <DiameterSD>5.2445102350394214E-08</DiameterSD>
            <Orientation>1.2654760195228727</Orientation>
         </FiberMeasurement>
      </Measurement>
      <Measurement>
         <ID>2897</ID>
         <Type>F</Type>
         <ImageName>Image0001</ImageName>
         <FiberMeasurement>
            <DiameterAverage>1.2007187854347118E-06</DiameterAverage>
            <DiameterSD>7.6197571576947926E-08</DiameterSD>
            <Orientation>2.6978555133135509</Orientation>
         </FiberMeasurement>
      </Measurement>
      <Measurement>
         <ID>2898</ID>
         <Type>F</Type>
         <ImageName>Image0001</ImageName>
         <FiberMeasurement>
            <DiameterAverage>1.2997099289702725E-06</DiameterAverage>
            <DiameterSD>4.9461843619686435E-08</DiameterSD>
            <Orientation>0.33550839306061908</Orientation>
         </FiberMeasurement>
      </Measurement>
      <Measurement>
         <ID>2899</ID>
         <Type>F</Type>
         <ImageName>Image0001</ImageName>
         <FiberMeasurement>
            <DiameterAverage>2.3820103218803246E-06</DiameterAverage>
            <DiameterSD>4.1425830648686925E-07</DiameterSD>
            <Orientation>2.5086710049579004</Orientation>
         </FiberMeasurement>
      </Measurement>
      <Measurement>
         <ID>2900</ID>
         <Type>F</Type>
         <ImageName>Image0001</ImageName>
         <FiberMeasurement>
            <DiameterAverage>1.7471198914162144E-06</DiameterAverage>
            <DiameterSD>2.4097312880653941E-07</DiameterSD>
            <Orientation>2.74387430619376</Orientation>
         </FiberMeasurement>
      </Measurement>
      <Measurement>
         <ID>2901</ID>
         <Type>F</Type>
         <ImageName>Image0001</ImageName>
         <FiberMeasurement>
            <DiameterAverage>1.079107246566571E-06</DiameterAverage>
            <DiameterSD>3.7155226674199115E-07</DiameterSD>
            <Orientation>1.4427319499757809</Orientation>
         </FiberMeasurement>
      </Measurement>
      <Measurement>
         <ID>2902</ID>
         <Type>F</Type>
         <ImageName>Image0001</ImageName>
         <FiberMeasurement>
            <DiameterAverage>1.1553913055410632E-06</DiameterAverage>
            <DiameterSD>9.0347817477216358E-08</DiameterSD>
            <Orientation>1.1471609856176082</Orientation>
         </FiberMeasurement>
      </Measurement>
      <Measurement>
         <ID>2903</ID>
         <Type>F</Type>
         <ImageName>Image0001</ImageName>
         <FiberMeasurement>
            <DiameterAverage>1.5604802745762509E-06</DiameterAverage>
            <DiameterSD>6.18751788799907E-07</DiameterSD>
            <Orientation>0.76314162799966534</Orientation>
         </FiberMeasurement>
      </Measurement>
      <Measurement>
         <ID>2904</ID>
         <Type>F</Type>
         <ImageName>Image0001</ImageName>
         <FiberMeasurement>
            <DiameterAverage>3.0176143014225066E-06</DiameterAverage>
            <DiameterSD>3.9314994346371454E-07</DiameterSD>
            <Orientation>0.73419636315861392</Orientation>
         </FiberMeasurement>
      </Measurement>
      <Measurement>
         <ID>2905</ID>
         <Type>F</Type>
         <ImageName>Image0001</ImageName>
         <FiberMeasurement>
            <DiameterAverage>1.5574783703775167E-06</DiameterAverage>
            <DiameterSD>5.3896035622383719E-08</DiameterSD>
            <Orientation>1.622628554887779</Orientation>
         </FiberMeasurement>
      </Measurement>
      <Measurement>
         <ID>2906</ID>
         <Type>F</Type>
         <ImageName>Image0001</ImageName>
         <FiberMeasurement>
            <DiameterAverage>1.7774250805584239E-06</DiameterAverage>
            <DiameterSD>2.5473010674867243E-07</DiameterSD>
            <Orientation>1.0714331021136838</Orientation>
         </FiberMeasurement>
      </Measurement>
      <Measurement>
         <ID>2907</ID>
         <Type>F</Type>
         <ImageName>Image0001</ImageName>
         <FiberMeasurement>
            <DiameterAverage>1.749775852000893E-06</DiameterAverage>
            <DiameterSD>8.1269512060780254E-08</DiameterSD>
            <Orientation>1.5053331820127938</Orientation>
         </FiberMeasurement>
      </Measurement>
      <Measurement>
         <ID>2908</ID>
         <Type>F</Type>
         <ImageName>Image0001</ImageName>
         <FiberMeasurement>
            <DiameterAverage>5.5215188393436864E-07</DiameterAverage>
            <DiameterSD>3.2595089131585186E-08</DiameterSD>
            <Orientation>2.7500927042642833</Orientation>
         </FiberMeasurement>
      </Measurement>
      <Measurement>
         <ID>2909</ID>
         <Type>F</Type>
         <ImageName>Image0001</ImageName>
         <FiberMeasurement>
            <DiameterAverage>1.5832582449420384E-06</DiameterAverage>
            <DiameterSD>7.5190181998840649E-08</DiameterSD>
            <Orientation>0.91718012748289568</Orientation>
         </FiberMeasurement>
      </Measurement>
      <Measurement>
         <ID>2910</ID>
         <Type>F</Type>
         <ImageName>Image0001</ImageName>
         <FiberMeasurement>
            <DiameterAverage>1.2621303346706361E-06</DiameterAverage>
            <DiameterSD>3.9890191604305253E-07</DiameterSD>
            <Orientation>2.4975757033471635</Orientation>
         </FiberMeasurement>
      </Measurement>
      <Measurement>
         <ID>2911</ID>
         <Type>F</Type>
         <ImageName>Image0001</ImageName>
         <FiberMeasurement>
            <DiameterAverage>6.5715959581578548E-07</DiameterAverage>
            <DiameterSD>1.0223259959947591E-07</DiameterSD>
            <Orientation>2.3291059123109203</Orientation>
         </FiberMeasurement>
      </Measurement>
      <Measurement>
         <ID>2912</ID>
         <Type>F</Type>
         <ImageName>Image0001</ImageName>
         <FiberMeasurement>
            <DiameterAverage>1.1961439125197639E-06</DiameterAverage>
            <DiameterSD>2.9926489144138511E-08</DiameterSD>
            <Orientation>1.1772499367466855</Orientation>
         </FiberMeasurement>
      </Measurement>
      <Measurement>
         <ID>2913</ID>
         <Type>F</Type>
         <ImageName>Image0001</ImageName>
         <FiberMeasurement>
            <DiameterAverage>6.1454092939552079E-07</DiameterAverage>
            <DiameterSD>1.6963596679663703E-08</DiameterSD>
            <Orientation>1.0221623053855315</Orientation>
         </FiberMeasurement>
      </Measurement>
      <Measurement>
         <ID>2914</ID>
         <Type>F</Type>
         <ImageName>Image0001</ImageName>
         <FiberMeasurement>
            <DiameterAverage>2.1957135534526289E-06</DiameterAverage>
            <DiameterSD>2.4316445851772558E-07</DiameterSD>
            <Orientation>0.79198484033809546</Orientation>
         </FiberMeasurement>
      </Measurement>
      <Measurement>
         <ID>2915</ID>
         <Type>F</Type>
         <ImageName>Image0001</ImageName>
         <FiberMeasurement>
            <DiameterAverage>1.7796139763867577E-06</DiameterAverage>
            <DiameterSD>3.4635783703693248E-08</DiameterSD>
            <Orientation>0.0956534804511183</Orientation>
         </FiberMeasurement>
      </Measurement>
      <Measurement>
         <ID>2916</ID>
         <Type>F</Type>
         <ImageName>Image0001</ImageName>
         <FiberMeasurement>
            <DiameterAverage>2.5543811373334037E-06</DiameterAverage>
            <DiameterSD>5.9225623187311052E-07</DiameterSD>
            <Orientation>1.0502715250270724</Orientation>
         </FiberMeasurement>
      </Measurement>
      <Measurement>
         <ID>2917</ID>
         <Type>F</Type>
         <ImageName>Image0001</ImageName>
         <FiberMeasurement>
            <DiameterAverage>4.9505559038390241E-07</DiameterAverage>
            <DiameterSD>2.3193147986317314E-09</DiameterSD>
            <Orientation>1.3305522432415344</Orientation>
         </FiberMeasurement>
      </Measurement>
      <Measurement>
         <ID>2918</ID>
         <Type>F</Type>
         <ImageName>Image0001</ImageName>
         <FiberMeasurement>
            <DiameterAverage>1.8359816574683793E-06</DiameterAverage>
            <DiameterSD>3.54527426596379E-08</DiameterSD>
            <Orientation>1.6647207997521614</Orientation>
         </FiberMeasurement>
      </Measurement>
      <Measurement>
         <ID>2919</ID>
         <Type>F</Type>
         <ImageName>Image0001</ImageName>
         <FiberMeasurement>
            <DiameterAverage>2.3042775238636915E-06</DiameterAverage>
            <DiameterSD>1.4104847488229769E-07</DiameterSD>
            <Orientation>1.6711971959770509</Orientation>
         </FiberMeasurement>
      </Measurement>
      <Measurement>
         <ID>2920</ID>
         <Type>F</Type>
         <ImageName>Image0001</ImageName>
         <FiberMeasurement>
            <DiameterAverage>9.3106154614294933E-07</DiameterAverage>
            <DiameterSD>6.9233288030930488E-08</DiameterSD>
            <Orientation>3.1133190729906621</Orientation>
         </FiberMeasurement>
      </Measurement>
      <Measurement>
         <ID>2921</ID>
         <Type>F</Type>
         <ImageName>Image0001</ImageName>
         <FiberMeasurement>
            <DiameterAverage>1.4882955893902461E-06</DiameterAverage>
            <DiameterSD>3.6846626980448286E-07</DiameterSD>
            <Orientation>0.643003124410881</Orientation>
         </FiberMeasurement>
      </Measurement>
      <Measurement>
         <ID>2922</ID>
         <Type>F</Type>
         <ImageName>Image0001</ImageName>
         <FiberMeasurement>
            <DiameterAverage>2.7989040482694216E-06</DiameterAverage>
            <DiameterSD>2.4398439178939478E-07</DiameterSD>
            <Orientation>1.0802017447409793</Orientation>
         </FiberMeasurement>
      </Measurement>
      <Measurement>
         <ID>2923</ID>
         <Type>F</Type>
         <ImageName>Image0001</ImageName>
         <FiberMeasurement>
            <DiameterAverage>2.5032916110508597E-06</DiameterAverage>
            <DiameterSD>5.9837527465857473E-07</DiameterSD>
            <Orientation>0.617126591977736</Orientation>
         </FiberMeasurement>
      </Measurement>
      <Measurement>
         <ID>2924</ID>
         <Type>F</Type>
         <ImageName>Image0001</ImageName>
         <FiberMeasurement>
            <DiameterAverage>5.4798044877659019E-07</DiameterAverage>
            <DiameterSD>7.2270226217558345E-08</DiameterSD>
            <Orientation>2.8209666495047738</Orientation>
         </FiberMeasurement>
      </Measurement>
      <Measurement>
         <ID>2925</ID>
         <Type>F</Type>
         <ImageName>Image0001</ImageName>
         <FiberMeasurement>
            <DiameterAverage>1.8518272181753401E-06</DiameterAverage>
            <DiameterSD>1.0782905685135808E-07</DiameterSD>
            <Orientation>1.5187378730240428</Orientation>
         </FiberMeasurement>
      </Measurement>
      <Measurement>
         <ID>2926</ID>
         <Type>F</Type>
         <ImageName>Image0001</ImageName>
         <FiberMeasurement>
            <DiameterAverage>6.6150252335561247E-07</DiameterAverage>
            <DiameterSD>1.6122553715003766E-08</DiameterSD>
            <Orientation>2.2981381208938987</Orientation>
         </FiberMeasurement>
      </Measurement>
      <Measurement>
         <ID>2927</ID>
         <Type>F</Type>
         <ImageName>Image0001</ImageName>
         <FiberMeasurement>
            <DiameterAverage>2.2378923270247355E-06</DiameterAverage>
            <DiameterSD>8.6282096504885776E-08</DiameterSD>
            <Orientation>0.511398995865166</Orientation>
         </FiberMeasurement>
      </Measurement>
      <Measurement>
         <ID>2928</ID>
         <Type>F</Type>
         <ImageName>Image0001</ImageName>
         <FiberMeasurement>
            <DiameterAverage>2.046180347413654E-06</DiameterAverage>
            <DiameterSD>2.878639533339E-08</DiameterSD>
            <Orientation>2.220907693892026</Orientation>
         </FiberMeasurement>
      </Measurement>
      <Measurement>
         <ID>2929</ID>
         <Type>F</Type>
         <ImageName>Image0001</ImageName>
         <FiberMeasurement>
            <DiameterAverage>1.5917405210462964E-06</DiameterAverage>
            <DiameterSD>4.6804499035316419E-07</DiameterSD>
            <Orientation>0.11425474466154367</Orientation>
         </FiberMeasurement>
      </Measurement>
      <Measurement>
         <ID>2930</ID>
         <Type>F</Type>
         <ImageName>Image0001</ImageName>
         <FiberMeasurement>
            <DiameterAverage>6.9438457333257247E-07</DiameterAverage>
            <DiameterSD>3.8669476730112417E-08</DiameterSD>
            <Orientation>1.4755315597975502</Orientation>
         </FiberMeasurement>
      </Measurement>
      <Measurement>
         <ID>2931</ID>
         <Type>F</Type>
         <ImageName>Image0001</ImageName>
         <FiberMeasurement>
            <DiameterAverage>1.5824426647276185E-06</DiameterAverage>
            <DiameterSD>4.3291920937060488E-08</DiameterSD>
            <Orientation>1.3063859486120073</Orientation>
         </FiberMeasurement>
      </Measurement>
      <Measurement>
         <ID>2932</ID>
         <Type>F</Type>
         <ImageName>Image0001</ImageName>
         <FiberMeasurement>
            <DiameterAverage>9.0514780061701659E-07</DiameterAverage>
            <DiameterSD>3.1407307394114213E-08</DiameterSD>
            <Orientation>0.47828127590373642</Orientation>
         </FiberMeasurement>
      </Measurement>
      <Measurement>
         <ID>2933</ID>
         <Type>F</Type>
         <ImageName>Image0001</ImageName>
         <FiberMeasurement>
            <DiameterAverage>6.5251444303562915E-07</DiameterAverage>
            <DiameterSD>4.6184375856546281E-08</DiameterSD>
            <Orientation>1.2060841386294776</Orientation>
         </FiberMeasurement>
      </Measurement>
      <Measurement>
         <ID>2934</ID>
         <Type>F</Type>
         <ImageName>Image0001</ImageName>
         <FiberMeasurement>
            <DiameterAverage>1.7249591554897273E-06</DiameterAverage>
            <DiameterSD>3.5119644905153825E-07</DiameterSD>
            <Orientation>1.1825548458077042</Orientation>
         </FiberMeasurement>
      </Measurement>
      <Measurement>
         <ID>2935</ID>
         <Type>F</Type>
         <ImageName>Image0001</ImageName>
         <FiberMeasurement>
            <DiameterAverage>1.3834816584482455E-06</DiameterAverage>
            <DiameterSD>1.8932744414980898E-07</DiameterSD>
            <Orientation>2.6810812027716366</Orientation>
         </FiberMeasurement>
      </Measurement>
      <Measurement>
         <ID>2936</ID>
         <Type>F</Type>
         <ImageName>Image0001</ImageName>
         <FiberMeasurement>
            <DiameterAverage>3.9628576341366029E-07</DiameterAverage>
            <DiameterSD>7.7688803445799957E-09</DiameterSD>
            <Orientation>0.092798950762547</Orientation>
         </FiberMeasurement>
      </Measurement>
      <Measurement>
         <ID>2937</ID>
         <Type>F</Type>
         <ImageName>Image0001</ImageName>
         <FiberMeasurement>
            <DiameterAverage>2.2125872332837319E-06</DiameterAverage>
            <DiameterSD>1.197793270822518E-07</DiameterSD>
            <Orientation>1.0580934594404254</Orientation>
         </FiberMeasurement>
      </Measurement>
      <Measurement>
         <ID>2938</ID>
         <Type>F</Type>
         <ImageName>Image0001</ImageName>
         <FiberMeasurement>
            <DiameterAverage>1.2936677241132782E-06</DiameterAverage>
            <DiameterSD>1.2090419342202757E-07</DiameterSD>
            <Orientation>2.1460976023281919</Orientation>
         </FiberMeasurement>
      </Measurement>
      <Measurement>
         <ID>2939</ID>
         <Type>F</Type>
         <ImageName>Image0001</ImageName>
         <FiberMeasurement>
            <DiameterAverage>3.9628576341366029E-07</DiameterAverage>
            <DiameterSD>7.7688803445799957E-09</DiameterSD>
            <Orientation>0.092798950762547</Orientation>
         </FiberMeasurement>
      </Measurement>
      <Measurement>
         <ID>2940</ID>
         <Type>F</Type>
         <ImageName>Image0001</ImageName>
         <FiberMeasurement>
            <DiameterAverage>1.2973915013788656E-06</DiameterAverage>
            <DiameterSD>6.5749700732223547E-08</DiameterSD>
            <Orientation>1.1937607887241413</Orientation>
         </FiberMeasurement>
      </Measurement>
      <Measurement>
         <ID>2941</ID>
         <Type>F</Type>
         <ImageName>Image0001</ImageName>
         <FiberMeasurement>
            <DiameterAverage>2.4735844053882524E-06</DiameterAverage>
            <DiameterSD>2.8295709824394003E-07</DiameterSD>
            <Orientation>0.57016555801677948</Orientation>
         </FiberMeasurement>
      </Measurement>
      <Measurement>
         <ID>2942</ID>
         <Type>F</Type>
         <ImageName>Image0001</ImageName>
         <FiberMeasurement>
            <DiameterAverage>6.6954260967664061E-07</DiameterAverage>
            <DiameterSD>2.4779014042579715E-08</DiameterSD>
            <Orientation>0.59694529677559716</Orientation>
         </FiberMeasurement>
      </Measurement>
      <Measurement>
         <ID>2943</ID>
         <Type>F</Type>
         <ImageName>Image0001</ImageName>
         <FiberMeasurement>
            <DiameterAverage>1.3820914292637025E-06</DiameterAverage>
            <DiameterSD>3.0385524932313819E-07</DiameterSD>
            <Orientation>1.2423396590792466</Orientation>
         </FiberMeasurement>
      </Measurement>
      <Measurement>
         <ID>2944</ID>
         <Type>F</Type>
         <ImageName>Image0001</ImageName>
         <FiberMeasurement>
            <DiameterAverage>1.5822920848961729E-06</DiameterAverage>
            <DiameterSD>6.2769140813948E-08</DiameterSD>
            <Orientation>1.1418337542162074</Orientation>
         </FiberMeasurement>
      </Measurement>
      <Measurement>
         <ID>2945</ID>
         <Type>F</Type>
         <ImageName>Image0001</ImageName>
         <FiberMeasurement>
            <DiameterAverage>1.7703083596405515E-06</DiameterAverage>
            <DiameterSD>3.9488427427543197E-07</DiameterSD>
            <Orientation>2.0350874309847948</Orientation>
         </FiberMeasurement>
      </Measurement>
      <Measurement>
         <ID>2946</ID>
         <Type>F</Type>
         <ImageName>Image0001</ImageName>
         <FiberMeasurement>
            <DiameterAverage>1.7737558160297094E-06</DiameterAverage>
            <DiameterSD>3.6585677627464289E-07</DiameterSD>
            <Orientation>1.2927992026333968</Orientation>
         </FiberMeasurement>
      </Measurement>
      <Measurement>
         <ID>2947</ID>
         <Type>F</Type>
         <ImageName>Image0001</ImageName>
         <FiberMeasurement>
            <DiameterAverage>5.6237754512245923E-07</DiameterAverage>
            <DiameterSD>3.9914855824069843E-09</DiameterSD>
            <Orientation>0.71470143808327191</Orientation>
         </FiberMeasurement>
      </Measurement>
      <Measurement>
         <ID>2948</ID>
         <Type>F</Type>
         <ImageName>Image0001</ImageName>
         <FiberMeasurement>
            <DiameterAverage>2.7927187610293977E-06</DiameterAverage>
            <DiameterSD>5.8498109626307104E-08</DiameterSD>
            <Orientation>1.7324897582527241</Orientation>
         </FiberMeasurement>
      </Measurement>
      <Measurement>
         <ID>2949</ID>
         <Type>F</Type>
         <ImageName>Image0001</ImageName>
         <FiberMeasurement>
            <DiameterAverage>4.5961911086589281E-07</DiameterAverage>
            <DiameterSD>3.0917982178027195E-08</DiameterSD>
            <Orientation>0.15077462959526908</Orientation>
         </FiberMeasurement>
      </Measurement>
      <Measurement>
         <ID>2950</ID>
         <Type>F</Type>
         <ImageName>Image0001</ImageName>
         <FiberMeasurement>
            <DiameterAverage>7.4048537910752771E-07</DiameterAverage>
            <DiameterSD>3.6693805497502166E-08</DiameterSD>
            <Orientation>0.35926376705269114</Orientation>
         </FiberMeasurement>
      </Measurement>
      <Measurement>
         <ID>2951</ID>
         <Type>F</Type>
         <ImageName>Image0001</ImageName>
         <FiberMeasurement>
            <DiameterAverage>2.3015733129457973E-06</DiameterAverage>
            <DiameterSD>6.7642378117455779E-07</DiameterSD>
            <Orientation>1.8849924899049551</Orientation>
         </FiberMeasurement>
      </Measurement>
      <Measurement>
         <ID>2952</ID>
         <Type>F</Type>
         <ImageName>Image0001</ImageName>
         <FiberMeasurement>
            <DiameterAverage>1.2847999192645186E-06</DiameterAverage>
            <DiameterSD>7.9641923564500957E-08</DiameterSD>
            <Orientation>1.2758588795458341</Orientation>
         </FiberMeasurement>
      </Measurement>
      <Measurement>
         <ID>2953</ID>
         <Type>F</Type>
         <ImageName>Image0001</ImageName>
         <FiberMeasurement>
            <DiameterAverage>1.7329557550094591E-06</DiameterAverage>
            <DiameterSD>7.2754116957910223E-08</DiameterSD>
            <Orientation>2.0615512073856843</Orientation>
         </FiberMeasurement>
      </Measurement>
      <Measurement>
         <ID>2954</ID>
         <Type>F</Type>
         <ImageName>Image0001</ImageName>
         <FiberMeasurement>
            <DiameterAverage>1.64812848145715E-06</DiameterAverage>
            <DiameterSD>5.98974751187485E-07</DiameterSD>
            <Orientation>0.51315565481528835</Orientation>
         </FiberMeasurement>
      </Measurement>
      <Measurement>
         <ID>2955</ID>
         <Type>F</Type>
         <ImageName>Image0001</ImageName>
         <FiberMeasurement>
            <DiameterAverage>1.0205623820627981E-06</DiameterAverage>
            <DiameterSD>6.2298935937573368E-08</DiameterSD>
            <Orientation>2.6534689181166975</Orientation>
         </FiberMeasurement>
      </Measurement>
      <Measurement>
         <ID>2956</ID>
         <Type>F</Type>
         <ImageName>Image0001</ImageName>
         <FiberMeasurement>
            <DiameterAverage>6.3261310269942525E-07</DiameterAverage>
            <DiameterSD>4.8971484545649953E-08</DiameterSD>
            <Orientation>2.041068675547641</Orientation>
         </FiberMeasurement>
      </Measurement>
      <Measurement>
         <ID>2957</ID>
         <Type>F</Type>
         <ImageName>Image0001</ImageName>
         <FiberMeasurement>
            <DiameterAverage>2.7288217414313524E-06</DiameterAverage>
            <DiameterSD>4.7293062616285058E-08</DiameterSD>
            <Orientation>1.0086960153734657</Orientation>
         </FiberMeasurement>
      </Measurement>
      <Measurement>
         <ID>2958</ID>
         <Type>F</Type>
         <ImageName>Image0001</ImageName>
         <FiberMeasurement>
            <DiameterAverage>1.579621179805807E-06</DiameterAverage>
            <DiameterSD>6.4296117202877755E-08</DiameterSD>
            <Orientation>1.724544438076524</Orientation>
         </FiberMeasurement>
      </Measurement>
      <Measurement>
         <ID>2959</ID>
         <Type>F</Type>
         <ImageName>Image0001</ImageName>
         <FiberMeasurement>
            <DiameterAverage>1.3514638491794322E-06</DiameterAverage>
            <DiameterSD>1.489071355438945E-07</DiameterSD>
            <Orientation>2.1875993035894363</Orientation>
         </FiberMeasurement>
      </Measurement>
      <Measurement>
         <ID>2960</ID>
         <Type>F</Type>
         <ImageName>Image0001</ImageName>
         <FiberMeasurement>
            <DiameterAverage>9.413992677467742E-07</DiameterAverage>
            <DiameterSD>4.1502132594367564E-08</DiameterSD>
            <Orientation>1.7047389698748874</Orientation>
         </FiberMeasurement>
      </Measurement>
      <Measurement>
         <ID>2961</ID>
         <Type>F</Type>
         <ImageName>Image0001</ImageName>
         <FiberMeasurement>
            <DiameterAverage>1.7951804618963421E-06</DiameterAverage>
            <DiameterSD>3.3782532941332723E-08</DiameterSD>
            <Orientation>0.60246000773435526</Orientation>
         </FiberMeasurement>
      </Measurement>
      <Measurement>
         <ID>2962</ID>
         <Type>F</Type>
         <ImageName>Image0001</ImageName>
         <FiberMeasurement>
            <DiameterAverage>1.3373963753958371E-06</DiameterAverage>
            <DiameterSD>4.0224158369681363E-08</DiameterSD>
            <Orientation>0.345074807557699</Orientation>
         </FiberMeasurement>
      </Measurement>
      <Measurement>
         <ID>2963</ID>
         <Type>F</Type>
         <ImageName>Image0001</ImageName>
         <FiberMeasurement>
            <DiameterAverage>2.04029560799066E-06</DiameterAverage>
            <DiameterSD>9.2668019610728234E-07</DiameterSD>
            <Orientation>1.0702155712763923</Orientation>
         </FiberMeasurement>
      </Measurement>
      <Measurement>
         <ID>2964</ID>
         <Type>F</Type>
         <ImageName>Image0001</ImageName>
         <FiberMeasurement>
            <DiameterAverage>1.5150772176583125E-06</DiameterAverage>
            <DiameterSD>2.9232867097826388E-07</DiameterSD>
            <Orientation>3.12993235721488</Orientation>
         </FiberMeasurement>
      </Measurement>
      <Measurement>
         <ID>2965</ID>
         <Type>F</Type>
         <ImageName>Image0001</ImageName>
         <FiberMeasurement>
            <DiameterAverage>1.6712318393909296E-06</DiameterAverage>
            <DiameterSD>2.8322126621862471E-08</DiameterSD>
            <Orientation>1.3772971351523324</Orientation>
         </FiberMeasurement>
      </Measurement>
      <Measurement>
         <ID>2966</ID>
         <Type>F</Type>
         <ImageName>Image0001</ImageName>
         <FiberMeasurement>
            <DiameterAverage>1.6847034921062642E-06</DiameterAverage>
            <DiameterSD>9.0055172421503245E-08</DiameterSD>
            <Orientation>1.5113024967590183</Orientation>
         </FiberMeasurement>
      </Measurement>
      <Measurement>
         <ID>2967</ID>
         <Type>F</Type>
         <ImageName>Image0001</ImageName>
         <FiberMeasurement>
            <DiameterAverage>2.3765913925448645E-06</DiameterAverage>
            <DiameterSD>5.879166197925118E-08</DiameterSD>
            <Orientation>0.42696036099637064</Orientation>
         </FiberMeasurement>
      </Measurement>
      <Measurement>
         <ID>2968</ID>
         <Type>F</Type>
         <ImageName>Image0001</ImageName>
         <FiberMeasurement>
            <DiameterAverage>2.6059743951147582E-06</DiameterAverage>
            <DiameterSD>3.0771372771278745E-08</DiameterSD>
            <Orientation>0.50368072332016911</Orientation>
         </FiberMeasurement>
      </Measurement>
      <Measurement>
         <ID>2969</ID>
         <Type>F</Type>
         <ImageName>Image0001</ImageName>
         <FiberMeasurement>
            <DiameterAverage>1.7100236365970917E-06</DiameterAverage>
            <DiameterSD>1.8179558651077882E-07</DiameterSD>
            <Orientation>1.6402061280654399</Orientation>
         </FiberMeasurement>
      </Measurement>
      <Measurement>
         <ID>2970</ID>
         <Type>F</Type>
         <ImageName>Image0001</ImageName>
         <FiberMeasurement>
            <DiameterAverage>2.4379291271894456E-06</DiameterAverage>
            <DiameterSD>5.605151246153453E-08</DiameterSD>
            <Orientation>2.3358999766825894</Orientation>
         </FiberMeasurement>
      </Measurement>
      <Measurement>
         <ID>2971</ID>
         <Type>F</Type>
         <ImageName>Image0001</ImageName>
         <FiberMeasurement>
            <DiameterAverage>1.5142665297579656E-06</DiameterAverage>
            <DiameterSD>2.8449176057705168E-07</DiameterSD>
            <Orientation>3.1316847960260219</Orientation>
         </FiberMeasurement>
      </Measurement>
      <Measurement>
         <ID>2972</ID>
         <Type>F</Type>
         <ImageName>Image0001</ImageName>
         <FiberMeasurement>
            <DiameterAverage>1.0185117331788552E-06</DiameterAverage>
            <DiameterSD>4.2153896811236847E-08</DiameterSD>
            <Orientation>3.1370217603280146</Orientation>
         </FiberMeasurement>
      </Measurement>
      <Measurement>
         <ID>2973</ID>
         <Type>F</Type>
         <ImageName>Image0001</ImageName>
         <FiberMeasurement>
            <DiameterAverage>2.2344188974952212E-06</DiameterAverage>
            <DiameterSD>1.9304385855188326E-07</DiameterSD>
            <Orientation>0.82735472519748632</Orientation>
         </FiberMeasurement>
      </Measurement>
      <Measurement>
         <ID>2974</ID>
         <Type>F</Type>
         <ImageName>Image0001</ImageName>
         <FiberMeasurement>
            <DiameterAverage>2.9620847699992389E-06</DiameterAverage>
            <DiameterSD>4.4947172943377281E-08</DiameterSD>
            <Orientation>0.82817653009193248</Orientation>
         </FiberMeasurement>
      </Measurement>
      <Measurement>
         <ID>2976</ID>
         <Type>F</Type>
         <ImageName>Image0001</ImageName>
         <FiberMeasurement>
            <DiameterAverage>1.6798048018534932E-06</DiameterAverage>
            <DiameterSD>2.9704903179597838E-08</DiameterSD>
            <Orientation>1.5907164006934278</Orientation>
         </FiberMeasurement>
      </Measurement>
      <Measurement>
         <ID>2977</ID>
         <Type>F</Type>
         <ImageName>Image0001</ImageName>
         <FiberMeasurement>
            <DiameterAverage>4.9228371786880322E-07</DiameterAverage>
            <DiameterSD>2.6221415512122769E-09</DiameterSD>
            <Orientation>1.3298228535841918</Orientation>
         </FiberMeasurement>
      </Measurement>
      <Measurement>
         <ID>2978</ID>
         <Type>F</Type>
         <ImageName>Image0001</ImageName>
         <FiberMeasurement>
            <DiameterAverage>2.0776411548085931E-06</DiameterAverage>
            <DiameterSD>4.3402444018637417E-07</DiameterSD>
            <Orientation>1.8363081293581507</Orientation>
         </FiberMeasurement>
      </Measurement>
      <Measurement>
         <ID>2979</ID>
         <Type>F</Type>
         <ImageName>Image0001</ImageName>
         <FiberMeasurement>
            <DiameterAverage>1.9471221340385794E-06</DiameterAverage>
            <DiameterSD>2.7419134437020607E-07</DiameterSD>
            <Orientation>0.57999211619439672</Orientation>
         </FiberMeasurement>
      </Measurement>
      <Measurement>
         <ID>2980</ID>
         <Type>F</Type>
         <ImageName>Image0001</ImageName>
         <FiberMeasurement>
            <DiameterAverage>1.5088551673580471E-06</DiameterAverage>
            <DiameterSD>7.1388345188015107E-08</DiameterSD>
            <Orientation>2.4695850915820361</Orientation>
         </FiberMeasurement>
      </Measurement>
      <Measurement>
         <ID>2981</ID>
         <Type>F</Type>
         <ImageName>Image0001</ImageName>
         <FiberMeasurement>
            <DiameterAverage>3.0867030023941343E-06</DiameterAverage>
            <DiameterSD>9.6645776142795989E-08</DiameterSD>
            <Orientation>1.0212538273410359</Orientation>
         </FiberMeasurement>
      </Measurement>
      <Measurement>
         <ID>2982</ID>
         <Type>F</Type>
         <ImageName>Image0001</ImageName>
         <FiberMeasurement>
            <DiameterAverage>1.448937337320292E-06</DiameterAverage>
            <DiameterSD>1.8602421052486804E-07</DiameterSD>
            <Orientation>2.5673083759178459</Orientation>
         </FiberMeasurement>
      </Measurement>
      <Measurement>
         <ID>2983</ID>
         <Type>F</Type>
         <ImageName>Image0001</ImageName>
         <FiberMeasurement>
            <DiameterAverage>2.2446665190941643E-06</DiameterAverage>
            <DiameterSD>6.7682512804262674E-07</DiameterSD>
            <Orientation>2.2250211741442056</Orientation>
         </FiberMeasurement>
      </Measurement>
      <Measurement>
         <ID>2984</ID>
         <Type>F</Type>
         <ImageName>Image0001</ImageName>
         <FiberMeasurement>
            <DiameterAverage>1.9876209457778569E-06</DiameterAverage>
            <DiameterSD>6.6452444057497034E-08</DiameterSD>
            <Orientation>0.61012620002744966</Orientation>
         </FiberMeasurement>
      </Measurement>
      <Measurement>
         <ID>2985</ID>
         <Type>F</Type>
         <ImageName>Image0001</ImageName>
         <FiberMeasurement>
            <DiameterAverage>2.1788545854179078E-06</DiameterAverage>
            <DiameterSD>1.4714942688463629E-07</DiameterSD>
            <Orientation>0.94591678256722189</Orientation>
         </FiberMeasurement>
      </Measurement>
      <Measurement>
         <ID>2986</ID>
         <Type>F</Type>
         <ImageName>Image0001</ImageName>
         <FiberMeasurement>
            <DiameterAverage>6.9402072813646745E-07</DiameterAverage>
            <DiameterSD>8.3001809744483422E-08</DiameterSD>
            <Orientation>1.3182805247110396</Orientation>
         </FiberMeasurement>
      </Measurement>
      <Measurement>
         <ID>2987</ID>
         <Type>F</Type>
         <ImageName>Image0001</ImageName>
         <FiberMeasurement>
            <DiameterAverage>2.5421617026042654E-06</DiameterAverage>
            <DiameterSD>2.9702702647823784E-07</DiameterSD>
            <Orientation>2.6182462486609008</Orientation>
         </FiberMeasurement>
      </Measurement>
      <Measurement>
         <ID>2988</ID>
         <Type>F</Type>
         <ImageName>Image0001</ImageName>
         <FiberMeasurement>
            <DiameterAverage>1.5822920848961729E-06</DiameterAverage>
            <DiameterSD>6.2769140813948E-08</DiameterSD>
            <Orientation>1.1418337542162074</Orientation>
         </FiberMeasurement>
      </Measurement>
      <Measurement>
         <ID>2989</ID>
         <Type>F</Type>
         <ImageName>Image0001</ImageName>
         <FiberMeasurement>
            <DiameterAverage>2.1909994967504925E-06</DiameterAverage>
            <DiameterSD>2.632166182990901E-07</DiameterSD>
            <Orientation>0.88351158830073639</Orientation>
         </FiberMeasurement>
      </Measurement>
      <Measurement>
         <ID>2990</ID>
         <Type>F</Type>
         <ImageName>Image0001</ImageName>
         <FiberMeasurement>
            <DiameterAverage>2.9341504877597376E-06</DiameterAverage>
            <DiameterSD>8.8843588128744428E-08</DiameterSD>
            <Orientation>0.83758035506715611</Orientation>
         </FiberMeasurement>
      </Measurement>
      <Measurement>
         <ID>2991</ID>
         <Type>F</Type>
         <ImageName>Image0001</ImageName>
         <FiberMeasurement>
            <DiameterAverage>1.8622722866416736E-06</DiameterAverage>
            <DiameterSD>4.7923056393798273E-08</DiameterSD>
            <Orientation>1.483124892617719</Orientation>
         </FiberMeasurement>
      </Measurement>
      <Measurement>
         <ID>2992</ID>
         <Type>F</Type>
         <ImageName>Image0001</ImageName>
         <FiberMeasurement>
            <DiameterAverage>1.322445386436984E-06</DiameterAverage>
            <DiameterSD>5.4589036810389308E-08</DiameterSD>
            <Orientation>1.2407834440580994</Orientation>
         </FiberMeasurement>
      </Measurement>
      <Measurement>
         <ID>2993</ID>
         <Type>F</Type>
         <ImageName>Image0001</ImageName>
         <FiberMeasurement>
            <DiameterAverage>5.2811373758547207E-07</DiameterAverage>
            <DiameterSD>1.2539447380299786E-07</DiameterSD>
            <Orientation>2.5902654111974623</Orientation>
         </FiberMeasurement>
      </Measurement>
      <Measurement>
         <ID>2994</ID>
         <Type>F</Type>
         <ImageName>Image0001</ImageName>
         <FiberMeasurement>
            <DiameterAverage>2.4341532790345195E-06</DiameterAverage>
            <DiameterSD>3.4332780145478735E-07</DiameterSD>
            <Orientation>0.72931965811643862</Orientation>
         </FiberMeasurement>
      </Measurement>
      <Measurement>
         <ID>2995</ID>
         <Type>F</Type>
         <ImageName>Image0001</ImageName>
         <FiberMeasurement>
            <DiameterAverage>1.1691867556571143E-06</DiameterAverage>
            <DiameterSD>5.689169121805211E-08</DiameterSD>
            <Orientation>2.5141886380661429</Orientation>
         </FiberMeasurement>
      </Measurement>
      <Measurement>
         <ID>2996</ID>
         <Type>F</Type>
         <ImageName>Image0001</ImageName>
         <FiberMeasurement>
            <DiameterAverage>2.1925863539945509E-06</DiameterAverage>
            <DiameterSD>6.5148729190865739E-08</DiameterSD>
            <Orientation>2.3526675056004924</Orientation>
         </FiberMeasurement>
      </Measurement>
      <Measurement>
         <ID>2997</ID>
         <Type>F</Type>
         <ImageName>Image0001</ImageName>
         <FiberMeasurement>
            <DiameterAverage>2.0170005353066258E-06</DiameterAverage>
            <DiameterSD>2.4646414237387636E-07</DiameterSD>
            <Orientation>1.8123741397977915</Orientation>
         </FiberMeasurement>
      </Measurement>
      <Measurement>
         <ID>2998</ID>
         <Type>F</Type>
         <ImageName>Image0001</ImageName>
         <FiberMeasurement>
            <DiameterAverage>1.3687733461988395E-06</DiameterAverage>
            <DiameterSD>1.0523356157215614E-07</DiameterSD>
            <Orientation>1.2681980198426839</Orientation>
         </FiberMeasurement>
      </Measurement>
      <Measurement>
         <ID>2999</ID>
         <Type>F</Type>
         <ImageName>Image0001</ImageName>
         <FiberMeasurement>
            <DiameterAverage>2.7689595885950809E-06</DiameterAverage>
            <DiameterSD>6.852432406900506E-07</DiameterSD>
            <Orientation>1.7457220675174998</Orientation>
         </FiberMeasurement>
      </Measurement>
      <Measurement>
         <ID>3000</ID>
         <Type>F</Type>
         <ImageName>Image0001</ImageName>
         <FiberMeasurement>
            <DiameterAverage>2.3022713233358623E-06</DiameterAverage>
            <DiameterSD>9.6438132181626769E-08</DiameterSD>
            <Orientation>0.6083505836087989</Orientation>
         </FiberMeasurement>
      </Measurement>
      <Measurement>
         <ID>3001</ID>
         <Type>F</Type>
         <ImageName>Image0001</ImageName>
         <FiberMeasurement>
            <DiameterAverage>1.9378727238915377E-06</DiameterAverage>
            <DiameterSD>2.5271421135728709E-07</DiameterSD>
            <Orientation>1.4615702159693855</Orientation>
         </FiberMeasurement>
      </Measurement>
      <Measurement>
         <ID>3002</ID>
         <Type>F</Type>
         <ImageName>Image0001</ImageName>
         <FiberMeasurement>
            <DiameterAverage>1.954397932032942E-06</DiameterAverage>
            <DiameterSD>9.04120009154195E-08</DiameterSD>
            <Orientation>0.58197566399759659</Orientation>
         </FiberMeasurement>
      </Measurement>
      <Measurement>
         <ID>3003</ID>
         <Type>F</Type>
         <ImageName>Image0001</ImageName>
         <FiberMeasurement>
            <DiameterAverage>1.7737601333246179E-06</DiameterAverage>
            <DiameterSD>1.0222693742433122E-07</DiameterSD>
            <Orientation>0.87691446087080138</Orientation>
         </FiberMeasurement>
      </Measurement>
      <Measurement>
         <ID>3004</ID>
         <Type>F</Type>
         <ImageName>Image0001</ImageName>
         <FiberMeasurement>
            <DiameterAverage>2.618745149218129E-06</DiameterAverage>
            <DiameterSD>4.5791871111440106E-07</DiameterSD>
            <Orientation>1.1522366975994127</Orientation>
         </FiberMeasurement>
      </Measurement>
      <Measurement>
         <ID>3005</ID>
         <Type>F</Type>
         <ImageName>Image0001</ImageName>
         <FiberMeasurement>
            <DiameterAverage>1.2382505469372964E-06</DiameterAverage>
            <DiameterSD>4.5865258387531096E-08</DiameterSD>
            <Orientation>2.4950745070463221</Orientation>
         </FiberMeasurement>
      </Measurement>
      <Measurement>
         <ID>3006</ID>
         <Type>F</Type>
         <ImageName>Image0001</ImageName>
         <FiberMeasurement>
            <DiameterAverage>2.083408213091936E-06</DiameterAverage>
            <DiameterSD>3.5651879767346933E-07</DiameterSD>
            <Orientation>2.0435025142099157</Orientation>
         </FiberMeasurement>
      </Measurement>
      <Measurement>
         <ID>3007</ID>
         <Type>F</Type>
         <ImageName>Image0001</ImageName>
         <FiberMeasurement>
            <DiameterAverage>8.495052294147933E-07</DiameterAverage>
            <DiameterSD>1.8021301249909142E-07</DiameterSD>
            <Orientation>2.4391790472699064</Orientation>
         </FiberMeasurement>
      </Measurement>
      <Measurement>
         <ID>3008</ID>
         <Type>F</Type>
         <ImageName>Image0001</ImageName>
         <FiberMeasurement>
            <DiameterAverage>2.5820219559680364E-06</DiameterAverage>
            <DiameterSD>9.1664192307038632E-08</DiameterSD>
            <Orientation>0.56906103876078085</Orientation>
         </FiberMeasurement>
      </Measurement>
      <Measurement>
         <ID>3009</ID>
         <Type>F</Type>
         <ImageName>Image0001</ImageName>
         <FiberMeasurement>
            <DiameterAverage>1.8519311364917387E-06</DiameterAverage>
            <DiameterSD>2.215464421808183E-07</DiameterSD>
            <Orientation>2.3065299127108156</Orientation>
         </FiberMeasurement>
      </Measurement>
      <Measurement>
         <ID>3010</ID>
         <Type>F</Type>
         <ImageName>Image0001</ImageName>
         <FiberMeasurement>
            <DiameterAverage>1.0476210241182515E-06</DiameterAverage>
            <DiameterSD>2.0630897272470038E-07</DiameterSD>
            <Orientation>1.1538845538237</Orientation>
         </FiberMeasurement>
      </Measurement>
      <Measurement>
         <ID>3011</ID>
         <Type>F</Type>
         <ImageName>Image0001</ImageName>
         <FiberMeasurement>
            <DiameterAverage>5.5552956003388036E-07</DiameterAverage>
            <DiameterSD>9.4712069679416019E-09</DiameterSD>
            <Orientation>1.3893130415232049</Orientation>
         </FiberMeasurement>
      </Measurement>
      <Measurement>
         <ID>3012</ID>
         <Type>F</Type>
         <ImageName>Image0001</ImageName>
         <FiberMeasurement>
            <DiameterAverage>1.681473042045395E-06</DiameterAverage>
            <DiameterSD>1.6464966416302836E-07</DiameterSD>
            <Orientation>0.41471610159274219</Orientation>
         </FiberMeasurement>
      </Measurement>
      <Measurement>
         <ID>3013</ID>
         <Type>F</Type>
         <ImageName>Image0001</ImageName>
         <FiberMeasurement>
            <DiameterAverage>2.6929174527479117E-06</DiameterAverage>
            <DiameterSD>5.4544904627945781E-07</DiameterSD>
            <Orientation>0.60499472303417967</Orientation>
         </FiberMeasurement>
      </Measurement>
      <Measurement>
         <ID>3014</ID>
         <Type>F</Type>
         <ImageName>Image0001</ImageName>
         <FiberMeasurement>
            <DiameterAverage>6.7736675025924211E-07</DiameterAverage>
            <DiameterSD>9.4745103402283563E-08</DiameterSD>
            <Orientation>0.74485543696287171</Orientation>
         </FiberMeasurement>
      </Measurement>
      <Measurement>
         <ID>3015</ID>
         <Type>F</Type>
         <ImageName>Image0001</ImageName>
         <FiberMeasurement>
            <DiameterAverage>1.9676029478473343E-06</DiameterAverage>
            <DiameterSD>2.3988409068393031E-07</DiameterSD>
            <Orientation>1.6950557206695782</Orientation>
         </FiberMeasurement>
      </Measurement>
      <Measurement>
         <ID>3016</ID>
         <Type>F</Type>
         <ImageName>Image0001</ImageName>
         <FiberMeasurement>
            <DiameterAverage>3.2258846996096134E-06</DiameterAverage>
            <DiameterSD>2.907911872755856E-07</DiameterSD>
            <Orientation>0.87933318210847577</Orientation>
         </FiberMeasurement>
      </Measurement>
      <Measurement>
         <ID>3017</ID>
         <Type>F</Type>
         <ImageName>Image0001</ImageName>
         <FiberMeasurement>
            <DiameterAverage>2.0956767769728255E-06</DiameterAverage>
            <DiameterSD>2.8054631139839715E-07</DiameterSD>
            <Orientation>1.9528182541515262</Orientation>
         </FiberMeasurement>
      </Measurement>
      <Measurement>
         <ID>3018</ID>
         <Type>F</Type>
         <ImageName>Image0001</ImageName>
         <FiberMeasurement>
            <DiameterAverage>7.3375655531822617E-07</DiameterAverage>
            <DiameterSD>1.4114152747286007E-07</DiameterSD>
            <Orientation>0.748670244228876</Orientation>
         </FiberMeasurement>
      </Measurement>
      <Measurement>
         <ID>3019</ID>
         <Type>F</Type>
         <ImageName>Image0001</ImageName>
         <FiberMeasurement>
            <DiameterAverage>2.3043402770565128E-06</DiameterAverage>
            <DiameterSD>4.5287577419290443E-08</DiameterSD>
            <Orientation>0.95604926178922123</Orientation>
         </FiberMeasurement>
      </Measurement>
      <Measurement>
         <ID>3021</ID>
         <Type>F</Type>
         <ImageName>Image0001</ImageName>
         <FiberMeasurement>
            <DiameterAverage>1.216672989984804E-06</DiameterAverage>
            <DiameterSD>3.2915274680234493E-08</DiameterSD>
            <Orientation>0.48839390132773808</Orientation>
         </FiberMeasurement>
      </Measurement>
      <Measurement>
         <ID>3022</ID>
         <Type>F</Type>
         <ImageName>Image0001</ImageName>
         <FiberMeasurement>
            <DiameterAverage>1.905026458855826E-06</DiameterAverage>
            <DiameterSD>4.4028815137764728E-08</DiameterSD>
            <Orientation>1.4390105044924078</Orientation>
         </FiberMeasurement>
      </Measurement>
      <Measurement>
         <ID>3023</ID>
         <Type>F</Type>
         <ImageName>Image0001</ImageName>
         <FiberMeasurement>
            <DiameterAverage>1.277093641033689E-06</DiameterAverage>
            <DiameterSD>4.9316417783346578E-08</DiameterSD>
            <Orientation>2.5110962470502436</Orientation>
         </FiberMeasurement>
      </Measurement>
      <Measurement>
         <ID>3024</ID>
         <Type>F</Type>
         <ImageName>Image0001</ImageName>
         <FiberMeasurement>
            <DiameterAverage>3.9125589888016281E-07</DiameterAverage>
            <DiameterSD>2.0717526623716586E-09</DiameterSD>
            <Orientation>1.3109972435806532</Orientation>
         </FiberMeasurement>
      </Measurement>
      <Measurement>
         <ID>3025</ID>
         <Type>F</Type>
         <ImageName>Image0001</ImageName>
         <FiberMeasurement>
            <DiameterAverage>1.2477709142866252E-06</DiameterAverage>
            <DiameterSD>5.64006144901711E-08</DiameterSD>
            <Orientation>2.287505551150891</Orientation>
         </FiberMeasurement>
      </Measurement>
      <Measurement>
         <ID>3026</ID>
         <Type>F</Type>
         <ImageName>Image0001</ImageName>
         <FiberMeasurement>
            <DiameterAverage>1.9254236809938248E-06</DiameterAverage>
            <DiameterSD>4.2521280764170845E-07</DiameterSD>
            <Orientation>0.74890205522587316</Orientation>
         </FiberMeasurement>
      </Measurement>
      <Measurement>
         <ID>3027</ID>
         <Type>F</Type>
         <ImageName>Image0001</ImageName>
         <FiberMeasurement>
            <DiameterAverage>1.9952511763378E-06</DiameterAverage>
            <DiameterSD>1.3377083822846639E-07</DiameterSD>
            <Orientation>1.5054216616420364</Orientation>
         </FiberMeasurement>
      </Measurement>
      <Measurement>
         <ID>3028</ID>
         <Type>F</Type>
         <ImageName>Image0001</ImageName>
         <FiberMeasurement>
            <DiameterAverage>1.1280371684300587E-06</DiameterAverage>
            <DiameterSD>1.2241320925737018E-07</DiameterSD>
            <Orientation>2.0244730790693497</Orientation>
         </FiberMeasurement>
      </Measurement>
      <Measurement>
         <ID>3029</ID>
         <Type>F</Type>
         <ImageName>Image0001</ImageName>
         <FiberMeasurement>
            <DiameterAverage>1.2398629893353476E-06</DiameterAverage>
            <DiameterSD>2.1312984098197465E-07</DiameterSD>
            <Orientation>2.6988424736042189</Orientation>
         </FiberMeasurement>
      </Measurement>
      <Measurement>
         <ID>3030</ID>
         <Type>F</Type>
         <ImageName>Image0001</ImageName>
         <FiberMeasurement>
            <DiameterAverage>6.8409883106457751E-07</DiameterAverage>
            <DiameterSD>3.6723015784217127E-07</DiameterSD>
            <Orientation>1.8538059088198586</Orientation>
         </FiberMeasurement>
      </Measurement>
      <Measurement>
         <ID>3032</ID>
         <Type>F</Type>
         <ImageName>Image0001</ImageName>
         <FiberMeasurement>
            <DiameterAverage>1.6131569193487054E-06</DiameterAverage>
            <DiameterSD>1.173498267231756E-07</DiameterSD>
            <Orientation>1.1787619963009417</Orientation>
         </FiberMeasurement>
      </Measurement>
      <Measurement>
         <ID>3033</ID>
         <Type>F</Type>
         <ImageName>Image0001</ImageName>
         <FiberMeasurement>
            <DiameterAverage>1.3560070138367277E-06</DiameterAverage>
            <DiameterSD>1.1499173529689272E-07</DiameterSD>
            <Orientation>2.2396422177141941</Orientation>
         </FiberMeasurement>
      </Measurement>
      <Measurement>
         <ID>3034</ID>
         <Type>F</Type>
         <ImageName>Image0001</ImageName>
         <FiberMeasurement>
            <DiameterAverage>1.6957659061507011E-06</DiameterAverage>
            <DiameterSD>3.7740543473445377E-08</DiameterSD>
            <Orientation>1.5946128779248636</Orientation>
         </FiberMeasurement>
      </Measurement>
      <Measurement>
         <ID>3035</ID>
         <Type>F</Type>
         <ImageName>Image0001</ImageName>
         <FiberMeasurement>
            <DiameterAverage>1.8115194334298815E-06</DiameterAverage>
            <DiameterSD>3.770817550542304E-08</DiameterSD>
            <Orientation>2.0444349147305179</Orientation>
         </FiberMeasurement>
      </Measurement>
      <Measurement>
         <ID>3036</ID>
         <Type>F</Type>
         <ImageName>Image0001</ImageName>
         <FiberMeasurement>
            <DiameterAverage>1.2208067619117616E-06</DiameterAverage>
            <DiameterSD>5.1147178888716053E-08</DiameterSD>
            <Orientation>2.2632007381193375</Orientation>
         </FiberMeasurement>
      </Measurement>
      <Measurement>
         <ID>3037</ID>
         <Type>F</Type>
         <ImageName>Image0001</ImageName>
         <FiberMeasurement>
            <DiameterAverage>1.9545455753380474E-06</DiameterAverage>
            <DiameterSD>1.5961903417652028E-07</DiameterSD>
            <Orientation>1.0507982264906228</Orientation>
         </FiberMeasurement>
      </Measurement>
      <Measurement>
         <ID>3038</ID>
         <Type>F</Type>
         <ImageName>Image0001</ImageName>
         <FiberMeasurement>
            <DiameterAverage>2.4673158467436752E-06</DiameterAverage>
            <DiameterSD>7.1338146710625412E-08</DiameterSD>
            <Orientation>0.42379630155550269</Orientation>
         </FiberMeasurement>
      </Measurement>
      <Measurement>
         <ID>3039</ID>
         <Type>F</Type>
         <ImageName>Image0001</ImageName>
         <FiberMeasurement>
            <DiameterAverage>7.2581428902174424E-07</DiameterAverage>
            <DiameterSD>1.7883684439623459E-08</DiameterSD>
            <Orientation>1.2533719949302753</Orientation>
         </FiberMeasurement>
      </Measurement>
      <Measurement>
         <ID>3040</ID>
         <Type>F</Type>
         <ImageName>Image0001</ImageName>
         <FiberMeasurement>
            <DiameterAverage>2.261024130620805E-06</DiameterAverage>
            <DiameterSD>2.847479574870826E-07</DiameterSD>
            <Orientation>0.62955324285417391</Orientation>
         </FiberMeasurement>
      </Measurement>
      <Measurement>
         <ID>3041</ID>
         <Type>F</Type>
         <ImageName>Image0001</ImageName>
         <FiberMeasurement>
            <DiameterAverage>5.9537024460785954E-07</DiameterAverage>
            <DiameterSD>4.0379591171147507E-08</DiameterSD>
            <Orientation>1.2625283484363947</Orientation>
         </FiberMeasurement>
      </Measurement>
      <Measurement>
         <ID>3042</ID>
         <Type>F</Type>
         <ImageName>Image0001</ImageName>
         <FiberMeasurement>
            <DiameterAverage>1.6834897755232363E-06</DiameterAverage>
            <DiameterSD>4.0452895867754162E-07</DiameterSD>
            <Orientation>0.43306893087939907</Orientation>
         </FiberMeasurement>
      </Measurement>
      <Measurement>
         <ID>3043</ID>
         <Type>F</Type>
         <ImageName>Image0001</ImageName>
         <FiberMeasurement>
            <DiameterAverage>2.3038324041676948E-06</DiameterAverage>
            <DiameterSD>2.3043172154496626E-07</DiameterSD>
            <Orientation>1.0064251764409558</Orientation>
         </FiberMeasurement>
      </Measurement>
      <Measurement>
         <ID>3044</ID>
         <Type>F</Type>
         <ImageName>Image0001</ImageName>
         <FiberMeasurement>
            <DiameterAverage>4.9299149962926444E-07</DiameterAverage>
            <DiameterSD>6.7979707811446168E-08</DiameterSD>
            <Orientation>0.72333616124096034</Orientation>
         </FiberMeasurement>
      </Measurement>
      <Measurement>
         <ID>3045</ID>
         <Type>F</Type>
         <ImageName>Image0001</ImageName>
         <FiberMeasurement>
            <DiameterAverage>2.8682004096430103E-06</DiameterAverage>
            <DiameterSD>7.969270739425038E-08</DiameterSD>
            <Orientation>0.95662886006828285</Orientation>
         </FiberMeasurement>
      </Measurement>
      <Measurement>
         <ID>3046</ID>
         <Type>F</Type>
         <ImageName>Image0001</ImageName>
         <FiberMeasurement>
            <DiameterAverage>7.9121260932327525E-07</DiameterAverage>
            <DiameterSD>1.2807511539248903E-07</DiameterSD>
            <Orientation>2.9796858127704007</Orientation>
         </FiberMeasurement>
      </Measurement>
      <Measurement>
         <ID>3047</ID>
         <Type>F</Type>
         <ImageName>Image0001</ImageName>
         <FiberMeasurement>
            <DiameterAverage>7.9121260932327525E-07</DiameterAverage>
            <DiameterSD>1.2807511539248903E-07</DiameterSD>
            <Orientation>2.9796858127704007</Orientation>
         </FiberMeasurement>
      </Measurement>
      <Measurement>
         <ID>3048</ID>
         <Type>F</Type>
         <ImageName>Image0001</ImageName>
         <FiberMeasurement>
            <DiameterAverage>1.211997414133847E-06</DiameterAverage>
            <DiameterSD>2.2370396951507796E-08</DiameterSD>
            <Orientation>1.3034523594431984</Orientation>
         </FiberMeasurement>
      </Measurement>
      <Measurement>
         <ID>3049</ID>
         <Type>F</Type>
         <ImageName>Image0001</ImageName>
         <FiberMeasurement>
            <DiameterAverage>6.4972394362355414E-07</DiameterAverage>
            <DiameterSD>3.6831505267713455E-07</DiameterSD>
            <Orientation>2.4465412994976035</Orientation>
         </FiberMeasurement>
      </Measurement>
      <Measurement>
         <ID>3050</ID>
         <Type>F</Type>
         <ImageName>Image0001</ImageName>
         <FiberMeasurement>
            <DiameterAverage>1.0590918330547087E-06</DiameterAverage>
            <DiameterSD>1.1023155900245931E-08</DiameterSD>
            <Orientation>3.0654518631577887</Orientation>
         </FiberMeasurement>
      </Measurement>
      <Measurement>
         <ID>3051</ID>
         <Type>F</Type>
         <ImageName>Image0001</ImageName>
         <FiberMeasurement>
            <DiameterAverage>8.1769409020396116E-07</DiameterAverage>
            <DiameterSD>1.3543172199102041E-07</DiameterSD>
            <Orientation>0.296776284749411</Orientation>
         </FiberMeasurement>
      </Measurement>
      <Measurement>
         <ID>3052</ID>
         <Type>F</Type>
         <ImageName>Image0001</ImageName>
         <FiberMeasurement>
            <DiameterAverage>1.1754204028736229E-06</DiameterAverage>
            <DiameterSD>2.94146781550664E-08</DiameterSD>
            <Orientation>1.2048632691102279</Orientation>
         </FiberMeasurement>
      </Measurement>
      <Measurement>
         <ID>3053</ID>
         <Type>F</Type>
         <ImageName>Image0001</ImageName>
         <FiberMeasurement>
            <DiameterAverage>1.8893024551276519E-06</DiameterAverage>
            <DiameterSD>6.4361955740151339E-08</DiameterSD>
            <Orientation>0.39672249194039183</Orientation>
         </FiberMeasurement>
      </Measurement>
      <Measurement>
         <ID>3054</ID>
         <Type>F</Type>
         <ImageName>Image0001</ImageName>
         <FiberMeasurement>
            <DiameterAverage>1.8838461860815565E-06</DiameterAverage>
            <DiameterSD>5.1048720637067855E-07</DiameterSD>
            <Orientation>0.88429367236979106</Orientation>
         </FiberMeasurement>
      </Measurement>
      <Measurement>
         <ID>3055</ID>
         <Type>F</Type>
         <ImageName>Image0001</ImageName>
         <FiberMeasurement>
            <DiameterAverage>2.0449041172701858E-06</DiameterAverage>
            <DiameterSD>3.51671795415151E-08</DiameterSD>
            <Orientation>0.5617474150599312</Orientation>
         </FiberMeasurement>
      </Measurement>
      <Measurement>
         <ID>3056</ID>
         <Type>F</Type>
         <ImageName>Image0001</ImageName>
         <FiberMeasurement>
            <DiameterAverage>9.3710516858440562E-07</DiameterAverage>
            <DiameterSD>1.1162035136759924E-08</DiameterSD>
            <Orientation>0.357497091592912</Orientation>
         </FiberMeasurement>
      </Measurement>
      <Measurement>
         <ID>3057</ID>
         <Type>F</Type>
         <ImageName>Image0001</ImageName>
         <FiberMeasurement>
            <DiameterAverage>1.4633143020612124E-06</DiameterAverage>
            <DiameterSD>7.50666795013915E-08</DiameterSD>
            <Orientation>1.5790463102564207</Orientation>
         </FiberMeasurement>
      </Measurement>
      <Measurement>
         <ID>3058</ID>
         <Type>F</Type>
         <ImageName>Image0001</ImageName>
         <FiberMeasurement>
            <DiameterAverage>2.8463353199651632E-06</DiameterAverage>
            <DiameterSD>2.9101604690789969E-08</DiameterSD>
            <Orientation>2.7242626790787368</Orientation>
         </FiberMeasurement>
      </Measurement>
      <Measurement>
         <ID>3059</ID>
         <Type>F</Type>
         <ImageName>Image0001</ImageName>
         <FiberMeasurement>
            <DiameterAverage>1.6188765821890722E-06</DiameterAverage>
            <DiameterSD>6.949758425885232E-08</DiameterSD>
            <Orientation>0.16929976797352925</Orientation>
         </FiberMeasurement>
      </Measurement>
      <Measurement>
         <ID>3060</ID>
         <Type>F</Type>
         <ImageName>Image0001</ImageName>
         <FiberMeasurement>
            <DiameterAverage>5.8319141828983708E-07</DiameterAverage>
            <DiameterSD>1.0034787779970629E-08</DiameterSD>
            <Orientation>1.3748901516527785</Orientation>
         </FiberMeasurement>
      </Measurement>
      <Measurement>
         <ID>3061</ID>
         <Type>F</Type>
         <ImageName>Image0001</ImageName>
         <FiberMeasurement>
            <DiameterAverage>2.8499702116202961E-06</DiameterAverage>
            <DiameterSD>1.2395339523851797E-07</DiameterSD>
            <Orientation>0.63289396284971766</Orientation>
         </FiberMeasurement>
      </Measurement>
      <Measurement>
         <ID>3062</ID>
         <Type>F</Type>
         <ImageName>Image0001</ImageName>
         <FiberMeasurement>
            <DiameterAverage>1.1945801930913741E-06</DiameterAverage>
            <DiameterSD>3.69770129619736E-08</DiameterSD>
            <Orientation>2.4829105713841355</Orientation>
         </FiberMeasurement>
      </Measurement>
      <Measurement>
         <ID>3063</ID>
         <Type>F</Type>
         <ImageName>Image0001</ImageName>
         <FiberMeasurement>
            <DiameterAverage>2.5701598229657502E-06</DiameterAverage>
            <DiameterSD>1.2498748644452866E-07</DiameterSD>
            <Orientation>0.514997190883706</Orientation>
         </FiberMeasurement>
      </Measurement>
      <Measurement>
         <ID>3064</ID>
         <Type>F</Type>
         <ImageName>Image0001</ImageName>
         <FiberMeasurement>
            <DiameterAverage>1.9175299646498705E-06</DiameterAverage>
            <DiameterSD>3.29993440983025E-07</DiameterSD>
            <Orientation>1.4610857922583418</Orientation>
         </FiberMeasurement>
      </Measurement>
      <Measurement>
         <ID>3065</ID>
         <Type>F</Type>
         <ImageName>Image0001</ImageName>
         <FiberMeasurement>
            <DiameterAverage>2.630459019294876E-06</DiameterAverage>
            <DiameterSD>7.07197137661778E-07</DiameterSD>
            <Orientation>3.0307635570415941</Orientation>
         </FiberMeasurement>
      </Measurement>
      <Measurement>
         <ID>3066</ID>
         <Type>F</Type>
         <ImageName>Image0001</ImageName>
         <FiberMeasurement>
            <DiameterAverage>2.6991817741674953E-06</DiameterAverage>
            <DiameterSD>6.3884652812309372E-07</DiameterSD>
            <Orientation>1.4979517395646111</Orientation>
         </FiberMeasurement>
      </Measurement>
      <Measurement>
         <ID>3067</ID>
         <Type>F</Type>
         <ImageName>Image0001</ImageName>
         <FiberMeasurement>
            <DiameterAverage>1.2271532856852871E-06</DiameterAverage>
            <DiameterSD>3.4688694267796728E-08</DiameterSD>
            <Orientation>2.5653968140206236</Orientation>
         </FiberMeasurement>
      </Measurement>
      <Measurement>
         <ID>3068</ID>
         <Type>F</Type>
         <ImageName>Image0001</ImageName>
         <FiberMeasurement>
            <DiameterAverage>2.1653110993052321E-06</DiameterAverage>
            <DiameterSD>5.5322227130367946E-08</DiameterSD>
            <Orientation>2.3299912637224005</Orientation>
         </FiberMeasurement>
      </Measurement>
      <Measurement>
         <ID>3069</ID>
         <Type>F</Type>
         <ImageName>Image0001</ImageName>
         <FiberMeasurement>
            <DiameterAverage>1.7729508796755569E-06</DiameterAverage>
            <DiameterSD>1.4474742936879919E-07</DiameterSD>
            <Orientation>1.507293380487331</Orientation>
         </FiberMeasurement>
      </Measurement>
      <Measurement>
         <ID>3070</ID>
         <Type>F</Type>
         <ImageName>Image0001</ImageName>
         <FiberMeasurement>
            <DiameterAverage>2.1468301934629713E-06</DiameterAverage>
            <DiameterSD>1.076417737444964E-07</DiameterSD>
            <Orientation>0.50522424820330947</Orientation>
         </FiberMeasurement>
      </Measurement>
      <Measurement>
         <ID>3071</ID>
         <Type>F</Type>
         <ImageName>Image0001</ImageName>
         <FiberMeasurement>
            <DiameterAverage>2.277375555206086E-06</DiameterAverage>
            <DiameterSD>5.7333172005791689E-07</DiameterSD>
            <Orientation>1.7555188703077391</Orientation>
         </FiberMeasurement>
      </Measurement>
      <Measurement>
         <ID>3072</ID>
         <Type>F</Type>
         <ImageName>Image0001</ImageName>
         <FiberMeasurement>
            <DiameterAverage>2.6381536805850119E-06</DiameterAverage>
            <DiameterSD>3.9607328115138222E-07</DiameterSD>
            <Orientation>1.0465762439724942</Orientation>
         </FiberMeasurement>
      </Measurement>
      <Measurement>
         <ID>3073</ID>
         <Type>F</Type>
         <ImageName>Image0001</ImageName>
         <FiberMeasurement>
            <DiameterAverage>1.8784290586875003E-06</DiameterAverage>
            <DiameterSD>1.7200521969127766E-07</DiameterSD>
            <Orientation>2.1863997560825794</Orientation>
         </FiberMeasurement>
      </Measurement>
      <Measurement>
         <ID>3074</ID>
         <Type>F</Type>
         <ImageName>Image0001</ImageName>
         <FiberMeasurement>
            <DiameterAverage>6.0806048208002128E-07</DiameterAverage>
            <DiameterSD>5.1316009751937638E-08</DiameterSD>
            <Orientation>0.32493032776524949</Orientation>
         </FiberMeasurement>
      </Measurement>
      <Measurement>
         <ID>3075</ID>
         <Type>F</Type>
         <ImageName>Image0001</ImageName>
         <FiberMeasurement>
            <DiameterAverage>1.6834897755232363E-06</DiameterAverage>
            <DiameterSD>4.0452895867754162E-07</DiameterSD>
            <Orientation>0.43306893087939907</Orientation>
         </FiberMeasurement>
      </Measurement>
      <Measurement>
         <ID>3076</ID>
         <Type>F</Type>
         <ImageName>Image0001</ImageName>
         <FiberMeasurement>
            <DiameterAverage>1.7546547546899929E-06</DiameterAverage>
            <DiameterSD>2.8604382985184219E-07</DiameterSD>
            <Orientation>1.7740282335031696</Orientation>
         </FiberMeasurement>
      </Measurement>
      <Measurement>
         <ID>3077</ID>
         <Type>F</Type>
         <ImageName>Image0001</ImageName>
         <FiberMeasurement>
            <DiameterAverage>1.1897279496612855E-06</DiameterAverage>
            <DiameterSD>4.053806502774414E-08</DiameterSD>
            <Orientation>1.6168148581256268</Orientation>
         </FiberMeasurement>
      </Measurement>
      <Measurement>
         <ID>3078</ID>
         <Type>F</Type>
         <ImageName>Image0001</ImageName>
         <FiberMeasurement>
            <DiameterAverage>1.4792477028031391E-06</DiameterAverage>
            <DiameterSD>1.5330833998842681E-07</DiameterSD>
            <Orientation>1.1566561548704979</Orientation>
         </FiberMeasurement>
      </Measurement>
      <Measurement>
         <ID>3079</ID>
         <Type>F</Type>
         <ImageName>Image0001</ImageName>
         <FiberMeasurement>
            <DiameterAverage>1.7515673947347606E-06</DiameterAverage>
            <DiameterSD>1.0957945727523139E-07</DiameterSD>
            <Orientation>0.91156876032394729</Orientation>
         </FiberMeasurement>
      </Measurement>
      <Measurement>
         <ID>3080</ID>
         <Type>F</Type>
         <ImageName>Image0001</ImageName>
         <FiberMeasurement>
            <DiameterAverage>7.9121260932327525E-07</DiameterAverage>
            <DiameterSD>1.2807511539248903E-07</DiameterSD>
            <Orientation>2.9796858127704007</Orientation>
         </FiberMeasurement>
      </Measurement>
      <Measurement>
         <ID>3081</ID>
         <Type>F</Type>
         <ImageName>Image0001</ImageName>
         <FiberMeasurement>
            <DiameterAverage>1.96154187513248E-06</DiameterAverage>
            <DiameterSD>4.2240938405383656E-08</DiameterSD>
            <Orientation>1.2437992016940169</Orientation>
         </FiberMeasurement>
      </Measurement>
      <Measurement>
         <ID>3082</ID>
         <Type>F</Type>
         <ImageName>Image0001</ImageName>
         <FiberMeasurement>
            <DiameterAverage>2.9149882424873251E-06</DiameterAverage>
            <DiameterSD>7.4860328531674519E-07</DiameterSD>
            <Orientation>2.8992675213027308</Orientation>
         </FiberMeasurement>
      </Measurement>
      <Measurement>
         <ID>3083</ID>
         <Type>F</Type>
         <ImageName>Image0001</ImageName>
         <FiberMeasurement>
            <DiameterAverage>2.1248348853151909E-06</DiameterAverage>
            <DiameterSD>1.2588363457202119E-07</DiameterSD>
            <Orientation>0.882440706914017</Orientation>
         </FiberMeasurement>
      </Measurement>
      <Measurement>
         <ID>3084</ID>
         <Type>F</Type>
         <ImageName>Image0001</ImageName>
         <FiberMeasurement>
            <DiameterAverage>1.1511123983952486E-06</DiameterAverage>
            <DiameterSD>3.9261903326751162E-08</DiameterSD>
            <Orientation>2.6983575687635106</Orientation>
         </FiberMeasurement>
      </Measurement>
      <Measurement>
         <ID>3085</ID>
         <Type>F</Type>
         <ImageName>Image0001</ImageName>
         <FiberMeasurement>
            <DiameterAverage>8.495052294147933E-07</DiameterAverage>
            <DiameterSD>1.8021301249909142E-07</DiameterSD>
            <Orientation>2.4391790472699064</Orientation>
         </FiberMeasurement>
      </Measurement>
      <Measurement>
         <ID>3087</ID>
         <Type>F</Type>
         <ImageName>Image0001</ImageName>
         <FiberMeasurement>
            <DiameterAverage>1.1581647261034637E-06</DiameterAverage>
            <DiameterSD>5.4049606060742319E-08</DiameterSD>
            <Orientation>2.5147661561304506</Orientation>
         </FiberMeasurement>
      </Measurement>
      <Measurement>
         <ID>3088</ID>
         <Type>F</Type>
         <ImageName>Image0001</ImageName>
         <FiberMeasurement>
            <DiameterAverage>1.9870758431042851E-06</DiameterAverage>
            <DiameterSD>6.6162744920957066E-08</DiameterSD>
            <Orientation>0.82980674805808052</Orientation>
         </FiberMeasurement>
      </Measurement>
      <Measurement>
         <ID>3089</ID>
         <Type>F</Type>
         <ImageName>Image0001</ImageName>
         <FiberMeasurement>
            <DiameterAverage>1.4915868308617446E-06</DiameterAverage>
            <DiameterSD>7.7998414580285107E-08</DiameterSD>
            <Orientation>1.3149072866352078</Orientation>
         </FiberMeasurement>
      </Measurement>
      <Measurement>
         <ID>3090</ID>
         <Type>F</Type>
         <ImageName>Image0001</ImageName>
         <FiberMeasurement>
            <DiameterAverage>8.7973447072811812E-07</DiameterAverage>
            <DiameterSD>9.2577750200451885E-08</DiameterSD>
            <Orientation>2.0829409619913095</Orientation>
         </FiberMeasurement>
      </Measurement>
      <Measurement>
         <ID>3091</ID>
         <Type>F</Type>
         <ImageName>Image0001</ImageName>
         <FiberMeasurement>
            <DiameterAverage>1.7101569606356297E-06</DiameterAverage>
            <DiameterSD>1.0667772693139221E-07</DiameterSD>
            <Orientation>1.1837137663834059</Orientation>
         </FiberMeasurement>
      </Measurement>
      <Measurement>
         <ID>3092</ID>
         <Type>F</Type>
         <ImageName>Image0001</ImageName>
         <FiberMeasurement>
            <DiameterAverage>3.3249417528680516E-06</DiameterAverage>
            <DiameterSD>4.5479989253485266E-07</DiameterSD>
            <Orientation>2.7376743085601087</Orientation>
         </FiberMeasurement>
      </Measurement>
      <Measurement>
         <ID>3093</ID>
         <Type>F</Type>
         <ImageName>Image0001</ImageName>
         <FiberMeasurement>
            <DiameterAverage>1.1930133631704319E-06</DiameterAverage>
            <DiameterSD>4.5078840100322726E-08</DiameterSD>
            <Orientation>1.6791950275805951</Orientation>
         </FiberMeasurement>
      </Measurement>
      <Measurement>
         <ID>3094</ID>
         <Type>F</Type>
         <ImageName>Image0001</ImageName>
         <FiberMeasurement>
            <DiameterAverage>1.9231214355983146E-06</DiameterAverage>
            <DiameterSD>1.0748128480007154E-07</DiameterSD>
            <Orientation>0.14213911668567439</Orientation>
         </FiberMeasurement>
      </Measurement>
      <Measurement>
         <ID>3095</ID>
         <Type>F</Type>
         <ImageName>Image0001</ImageName>
         <FiberMeasurement>
            <DiameterAverage>1.216885873253524E-06</DiameterAverage>
            <DiameterSD>4.1592332426338469E-08</DiameterSD>
            <Orientation>1.1739651281493537</Orientation>
         </FiberMeasurement>
      </Measurement>
      <Measurement>
         <ID>3096</ID>
         <Type>F</Type>
         <ImageName>Image0001</ImageName>
         <FiberMeasurement>
            <DiameterAverage>1.8955327687683361E-06</DiameterAverage>
            <DiameterSD>3.2307523459645209E-07</DiameterSD>
            <Orientation>0.653764784913786</Orientation>
         </FiberMeasurement>
      </Measurement>
      <Measurement>
         <ID>3097</ID>
         <Type>F</Type>
         <ImageName>Image0001</ImageName>
         <FiberMeasurement>
            <DiameterAverage>1.5314234666108205E-06</DiameterAverage>
            <DiameterSD>2.2405189845369081E-07</DiameterSD>
            <Orientation>2.4980455766670921</Orientation>
         </FiberMeasurement>
      </Measurement>
      <Measurement>
         <ID>3098</ID>
         <Type>F</Type>
         <ImageName>Image0001</ImageName>
         <FiberMeasurement>
            <DiameterAverage>2.000068724797541E-06</DiameterAverage>
            <DiameterSD>3.7864105179986095E-07</DiameterSD>
            <Orientation>1.908769672620261</Orientation>
         </FiberMeasurement>
      </Measurement>
      <Measurement>
         <ID>3099</ID>
         <Type>F</Type>
         <ImageName>Image0001</ImageName>
         <FiberMeasurement>
            <DiameterAverage>1.8721377168489869E-06</DiameterAverage>
            <DiameterSD>2.7488246777805327E-07</DiameterSD>
            <Orientation>0.80362869045298591</Orientation>
         </FiberMeasurement>
      </Measurement>
      <Measurement>
         <ID>3100</ID>
         <Type>F</Type>
         <ImageName>Image0001</ImageName>
         <FiberMeasurement>
            <DiameterAverage>2.718810453750111E-06</DiameterAverage>
            <DiameterSD>4.765351207321831E-07</DiameterSD>
            <Orientation>0.982078597111953</Orientation>
         </FiberMeasurement>
      </Measurement>
      <Measurement>
         <ID>3101</ID>
         <Type>F</Type>
         <ImageName>Image0001</ImageName>
         <FiberMeasurement>
            <DiameterAverage>1.4259411410922944E-06</DiameterAverage>
            <DiameterSD>2.0642087473585658E-07</DiameterSD>
            <Orientation>2.5525361719840158</Orientation>
         </FiberMeasurement>
      </Measurement>
      <Measurement>
         <ID>3102</ID>
         <Type>F</Type>
         <ImageName>Image0001</ImageName>
         <FiberMeasurement>
            <DiameterAverage>1.1197546020725487E-06</DiameterAverage>
            <DiameterSD>1.0501127532098948E-07</DiameterSD>
            <Orientation>2.4481002303368946</Orientation>
         </FiberMeasurement>
      </Measurement>
      <Measurement>
         <ID>3103</ID>
         <Type>F</Type>
         <ImageName>Image0001</ImageName>
         <FiberMeasurement>
            <DiameterAverage>1.6419798989619915E-06</DiameterAverage>
            <DiameterSD>2.7309538173587661E-07</DiameterSD>
            <Orientation>0.57475898889413124</Orientation>
         </FiberMeasurement>
      </Measurement>
      <Measurement>
         <ID>3104</ID>
         <Type>F</Type>
         <ImageName>Image0001</ImageName>
         <FiberMeasurement>
            <DiameterAverage>1.2375552412856104E-06</DiameterAverage>
            <DiameterSD>3.6570734429870417E-08</DiameterSD>
            <Orientation>2.4368489455084505</Orientation>
         </FiberMeasurement>
      </Measurement>
      <Measurement>
         <ID>3105</ID>
         <Type>F</Type>
         <ImageName>Image0001</ImageName>
         <FiberMeasurement>
            <DiameterAverage>6.9402072813646745E-07</DiameterAverage>
            <DiameterSD>8.3001809744483422E-08</DiameterSD>
            <Orientation>1.3182805247110396</Orientation>
         </FiberMeasurement>
      </Measurement>
      <Measurement>
         <ID>3106</ID>
         <Type>F</Type>
         <ImageName>Image0001</ImageName>
         <FiberMeasurement>
            <DiameterAverage>1.446283883512266E-06</DiameterAverage>
            <DiameterSD>2.0727959023007217E-08</DiameterSD>
            <Orientation>1.6353721922095597</Orientation>
         </FiberMeasurement>
      </Measurement>
      <Measurement>
         <ID>3107</ID>
         <Type>F</Type>
         <ImageName>Image0001</ImageName>
         <FiberMeasurement>
            <DiameterAverage>1.9386139113992487E-06</DiameterAverage>
            <DiameterSD>1.5997512498557924E-07</DiameterSD>
            <Orientation>2.0710001870110109</Orientation>
         </FiberMeasurement>
      </Measurement>
      <Measurement>
         <ID>3108</ID>
         <Type>F</Type>
         <ImageName>Image0001</ImageName>
         <FiberMeasurement>
            <DiameterAverage>6.4071111986897836E-07</DiameterAverage>
            <DiameterSD>7.429975776224871E-08</DiameterSD>
            <Orientation>1.1327491152611529</Orientation>
         </FiberMeasurement>
      </Measurement>
      <Measurement>
         <ID>3109</ID>
         <Type>F</Type>
         <ImageName>Image0001</ImageName>
         <FiberMeasurement>
            <DiameterAverage>2.0137822293192242E-06</DiameterAverage>
            <DiameterSD>6.72499041998934E-08</DiameterSD>
            <Orientation>1.1273153267699447</Orientation>
         </FiberMeasurement>
      </Measurement>
      <Measurement>
         <ID>3110</ID>
         <Type>F</Type>
         <ImageName>Image0001</ImageName>
         <FiberMeasurement>
            <DiameterAverage>2.1691170087741627E-06</DiameterAverage>
            <DiameterSD>5.5867605962347918E-08</DiameterSD>
            <Orientation>2.3595089412921846</Orientation>
         </FiberMeasurement>
      </Measurement>
      <Measurement>
         <ID>3111</ID>
         <Type>F</Type>
         <ImageName>Image0001</ImageName>
         <FiberMeasurement>
            <DiameterAverage>2.4074053571851083E-06</DiameterAverage>
            <DiameterSD>2.0721811732367267E-07</DiameterSD>
            <Orientation>0.89431924825776821</Orientation>
         </FiberMeasurement>
      </Measurement>
      <Measurement>
         <ID>3112</ID>
         <Type>F</Type>
         <ImageName>Image0001</ImageName>
         <FiberMeasurement>
            <DiameterAverage>5.9600306892040771E-07</DiameterAverage>
            <DiameterSD>1.7418784974106864E-08</DiameterSD>
            <Orientation>1.8171750914142051</Orientation>
         </FiberMeasurement>
      </Measurement>
      <Measurement>
         <ID>3113</ID>
         <Type>F</Type>
         <ImageName>Image0001</ImageName>
         <FiberMeasurement>
            <DiameterAverage>1.7959465718908558E-06</DiameterAverage>
            <DiameterSD>9.29966887188995E-08</DiameterSD>
            <Orientation>0.34800347816101</Orientation>
         </FiberMeasurement>
      </Measurement>
      <Measurement>
         <ID>3114</ID>
         <Type>F</Type>
         <ImageName>Image0001</ImageName>
         <FiberMeasurement>
            <DiameterAverage>1.2699391814391218E-06</DiameterAverage>
            <DiameterSD>2.4215665688267513E-07</DiameterSD>
            <Orientation>0.82947854446350089</Orientation>
         </FiberMeasurement>
      </Measurement>
      <Measurement>
         <ID>3115</ID>
         <Type>F</Type>
         <ImageName>Image0001</ImageName>
         <FiberMeasurement>
            <DiameterAverage>1.7669208731326449E-06</DiameterAverage>
            <DiameterSD>3.0842734767495977E-07</DiameterSD>
            <Orientation>1.6780039305769141</Orientation>
         </FiberMeasurement>
      </Measurement>
      <Measurement>
         <ID>3116</ID>
         <Type>F</Type>
         <ImageName>Image0001</ImageName>
         <FiberMeasurement>
            <DiameterAverage>2.4545674836908329E-06</DiameterAverage>
            <DiameterSD>3.79560227452514E-08</DiameterSD>
            <Orientation>0.45934865726006269</Orientation>
         </FiberMeasurement>
      </Measurement>
      <Measurement>
         <ID>3117</ID>
         <Type>F</Type>
         <ImageName>Image0001</ImageName>
         <FiberMeasurement>
            <DiameterAverage>1.9606662300176871E-06</DiameterAverage>
            <DiameterSD>5.2667099870350632E-08</DiameterSD>
            <Orientation>0.74853309118639555</Orientation>
         </FiberMeasurement>
      </Measurement>
      <Measurement>
         <ID>3118</ID>
         <Type>F</Type>
         <ImageName>Image0001</ImageName>
         <FiberMeasurement>
            <DiameterAverage>1.9867306259217997E-06</DiameterAverage>
            <DiameterSD>1.4519028259925192E-07</DiameterSD>
            <Orientation>3.0756077479581707</Orientation>
         </FiberMeasurement>
      </Measurement>
      <Measurement>
         <ID>3119</ID>
         <Type>F</Type>
         <ImageName>Image0001</ImageName>
         <FiberMeasurement>
            <DiameterAverage>5.799951588064882E-07</DiameterAverage>
            <DiameterSD>2.3778503856744707E-08</DiameterSD>
            <Orientation>0.71405828941462379</Orientation>
         </FiberMeasurement>
      </Measurement>
      <Measurement>
         <ID>3120</ID>
         <Type>F</Type>
         <ImageName>Image0001</ImageName>
         <FiberMeasurement>
            <DiameterAverage>2.6609667734253305E-06</DiameterAverage>
            <DiameterSD>2.2983096582048055E-07</DiameterSD>
            <Orientation>0.56319659152712176</Orientation>
         </FiberMeasurement>
      </Measurement>
      <Measurement>
         <ID>3121</ID>
         <Type>F</Type>
         <ImageName>Image0001</ImageName>
         <FiberMeasurement>
            <DiameterAverage>1.5583096813150692E-06</DiameterAverage>
            <DiameterSD>6.9907409842396931E-08</DiameterSD>
            <Orientation>1.7382895674241852</Orientation>
         </FiberMeasurement>
      </Measurement>
      <Measurement>
         <ID>3122</ID>
         <Type>F</Type>
         <ImageName>Image0001</ImageName>
         <FiberMeasurement>
            <DiameterAverage>1.4509269843793338E-06</DiameterAverage>
            <DiameterSD>4.7980320857599445E-08</DiameterSD>
            <Orientation>2.4233337677685851</Orientation>
         </FiberMeasurement>
      </Measurement>
      <Measurement>
         <ID>3123</ID>
         <Type>F</Type>
         <ImageName>Image0001</ImageName>
         <FiberMeasurement>
            <DiameterAverage>1.5891220894246646E-06</DiameterAverage>
            <DiameterSD>5.13729195290077E-07</DiameterSD>
            <Orientation>0.73417619812068635</Orientation>
         </FiberMeasurement>
      </Measurement>
      <Measurement>
         <ID>3124</ID>
         <Type>F</Type>
         <ImageName>Image0001</ImageName>
         <FiberMeasurement>
            <DiameterAverage>2.6118288000624691E-06</DiameterAverage>
            <DiameterSD>5.3117004025677131E-07</DiameterSD>
            <Orientation>0.86294137273120819</Orientation>
         </FiberMeasurement>
      </Measurement>
      <Measurement>
         <ID>3125</ID>
         <Type>F</Type>
         <ImageName>Image0001</ImageName>
         <FiberMeasurement>
            <DiameterAverage>7.468905139316582E-07</DiameterAverage>
            <DiameterSD>2.7488946174815671E-08</DiameterSD>
            <Orientation>2.5605094605127965</Orientation>
         </FiberMeasurement>
      </Measurement>
      <Measurement>
         <ID>3126</ID>
         <Type>F</Type>
         <ImageName>Image0001</ImageName>
         <FiberMeasurement>
            <DiameterAverage>1.5561737514061961E-06</DiameterAverage>
            <DiameterSD>9.9404731075813577E-08</DiameterSD>
            <Orientation>2.4172897044196482</Orientation>
         </FiberMeasurement>
      </Measurement>
      <Measurement>
         <ID>3127</ID>
         <Type>F</Type>
         <ImageName>Image0001</ImageName>
         <FiberMeasurement>
            <DiameterAverage>2.3574212503931354E-06</DiameterAverage>
            <DiameterSD>3.2264018774800979E-07</DiameterSD>
            <Orientation>2.0429132468461972</Orientation>
         </FiberMeasurement>
      </Measurement>
      <Measurement>
         <ID>3128</ID>
         <Type>F</Type>
         <ImageName>Image0001</ImageName>
         <FiberMeasurement>
            <DiameterAverage>1.3025528820219498E-06</DiameterAverage>
            <DiameterSD>3.3847294339559554E-08</DiameterSD>
            <Orientation>0.088166530409517982</Orientation>
         </FiberMeasurement>
      </Measurement>
      <Measurement>
         <ID>3129</ID>
         <Type>F</Type>
         <ImageName>Image0001</ImageName>
         <FiberMeasurement>
            <DiameterAverage>1.3596538398118434E-06</DiameterAverage>
            <DiameterSD>8.97525510976348E-08</DiameterSD>
            <Orientation>1.5835707785424853</Orientation>
         </FiberMeasurement>
      </Measurement>
      <Measurement>
         <ID>3130</ID>
         <Type>F</Type>
         <ImageName>Image0001</ImageName>
         <FiberMeasurement>
            <DiameterAverage>1.5862604133904039E-06</DiameterAverage>
            <DiameterSD>1.8269671040329075E-07</DiameterSD>
            <Orientation>1.2315271046072509</Orientation>
         </FiberMeasurement>
      </Measurement>
      <Measurement>
         <ID>3131</ID>
         <Type>F</Type>
         <ImageName>Image0001</ImageName>
         <FiberMeasurement>
            <DiameterAverage>2.4294274159149442E-06</DiameterAverage>
            <DiameterSD>2.5645204820183494E-07</DiameterSD>
            <Orientation>1.6209523970438964</Orientation>
         </FiberMeasurement>
      </Measurement>
      <Measurement>
         <ID>3132</ID>
         <Type>F</Type>
         <ImageName>Image0001</ImageName>
         <FiberMeasurement>
            <DiameterAverage>6.4071111986897836E-07</DiameterAverage>
            <DiameterSD>7.429975776224871E-08</DiameterSD>
            <Orientation>1.1327491152611529</Orientation>
         </FiberMeasurement>
      </Measurement>
      <Measurement>
         <ID>3133</ID>
         <Type>F</Type>
         <ImageName>Image0001</ImageName>
         <FiberMeasurement>
            <DiameterAverage>1.326835283307238E-06</DiameterAverage>
            <DiameterSD>4.1148370580090271E-07</DiameterSD>
            <Orientation>2.5358580064611127</Orientation>
         </FiberMeasurement>
      </Measurement>
      <Measurement>
         <ID>3134</ID>
         <Type>F</Type>
         <ImageName>Image0001</ImageName>
         <FiberMeasurement>
            <DiameterAverage>3.970740844675239E-07</DiameterAverage>
            <DiameterSD>6.0680332620238932E-09</DiameterSD>
            <Orientation>0.14228380048570644</Orientation>
         </FiberMeasurement>
      </Measurement>
      <Measurement>
         <ID>3135</ID>
         <Type>F</Type>
         <ImageName>Image0001</ImageName>
         <FiberMeasurement>
            <DiameterAverage>1.1945801930913741E-06</DiameterAverage>
            <DiameterSD>3.69770129619736E-08</DiameterSD>
            <Orientation>2.4829105713841355</Orientation>
         </FiberMeasurement>
      </Measurement>
      <Measurement>
         <ID>3136</ID>
         <Type>F</Type>
         <ImageName>Image0001</ImageName>
         <FiberMeasurement>
            <DiameterAverage>9.1580967753728045E-07</DiameterAverage>
            <DiameterSD>3.0237198669407651E-07</DiameterSD>
            <Orientation>0.653790244815557</Orientation>
         </FiberMeasurement>
      </Measurement>
      <Measurement>
         <ID>3137</ID>
         <Type>F</Type>
         <ImageName>Image0001</ImageName>
         <FiberMeasurement>
            <DiameterAverage>1.980804893879789E-06</DiameterAverage>
            <DiameterSD>1.3952638210262147E-07</DiameterSD>
            <Orientation>0.75896775436491759</Orientation>
         </FiberMeasurement>
      </Measurement>
      <Measurement>
         <ID>3138</ID>
         <Type>F</Type>
         <ImageName>Image0001</ImageName>
         <FiberMeasurement>
            <DiameterAverage>1.4566547687791566E-06</DiameterAverage>
            <DiameterSD>1.0338421916720488E-07</DiameterSD>
            <Orientation>1.1585073637772705</Orientation>
         </FiberMeasurement>
      </Measurement>
      <Measurement>
         <ID>3139</ID>
         <Type>F</Type>
         <ImageName>Image0001</ImageName>
         <FiberMeasurement>
            <DiameterAverage>6.73134221592612E-07</DiameterAverage>
            <DiameterSD>1.5495188211376393E-07</DiameterSD>
            <Orientation>0.93109207805986194</Orientation>
         </FiberMeasurement>
      </Measurement>
      <Measurement>
         <ID>3140</ID>
         <Type>F</Type>
         <ImageName>Image0001</ImageName>
         <FiberMeasurement>
            <DiameterAverage>8.2602469856584133E-07</DiameterAverage>
            <DiameterSD>1.6681177198586185E-07</DiameterSD>
            <Orientation>0.982935097094663</Orientation>
         </FiberMeasurement>
      </Measurement>
      <Measurement>
         <ID>3141</ID>
         <Type>F</Type>
         <ImageName>Image0001</ImageName>
         <FiberMeasurement>
            <DiameterAverage>1.7774250805584239E-06</DiameterAverage>
            <DiameterSD>2.5473010674867243E-07</DiameterSD>
            <Orientation>1.0714331021136838</Orientation>
         </FiberMeasurement>
      </Measurement>
      <Measurement>
         <ID>3142</ID>
         <Type>F</Type>
         <ImageName>Image0001</ImageName>
         <FiberMeasurement>
            <DiameterAverage>1.319666965379566E-06</DiameterAverage>
            <DiameterSD>6.6582021965015363E-08</DiameterSD>
            <Orientation>1.240969387122044</Orientation>
         </FiberMeasurement>
      </Measurement>
      <Measurement>
         <ID>3143</ID>
         <Type>F</Type>
         <ImageName>Image0001</ImageName>
         <FiberMeasurement>
            <DiameterAverage>6.3683950583057016E-07</DiameterAverage>
            <DiameterSD>2.1224803594352477E-08</DiameterSD>
            <Orientation>1.0683295177459702</Orientation>
         </FiberMeasurement>
      </Measurement>
      <Measurement>
         <ID>3144</ID>
         <Type>F</Type>
         <ImageName>Image0001</ImageName>
         <FiberMeasurement>
            <DiameterAverage>4.822258373946095E-07</DiameterAverage>
            <DiameterSD>3.0137435325288038E-08</DiameterSD>
            <Orientation>2.456321354365496</Orientation>
         </FiberMeasurement>
      </Measurement>
      <Measurement>
         <ID>3145</ID>
         <Type>F</Type>
         <ImageName>Image0001</ImageName>
         <FiberMeasurement>
            <DiameterAverage>2.3113854846173569E-06</DiameterAverage>
            <DiameterSD>2.3739460785324008E-07</DiameterSD>
            <Orientation>0.63881759626583312</Orientation>
         </FiberMeasurement>
      </Measurement>
      <Measurement>
         <ID>3146</ID>
         <Type>F</Type>
         <ImageName>Image0001</ImageName>
         <FiberMeasurement>
            <DiameterAverage>1.0979040465078032E-06</DiameterAverage>
            <DiameterSD>3.8204386200688429E-08</DiameterSD>
            <Orientation>1.5461071090836585</Orientation>
         </FiberMeasurement>
      </Measurement>
      <Measurement>
         <ID>3147</ID>
         <Type>F</Type>
         <ImageName>Image0001</ImageName>
         <FiberMeasurement>
            <DiameterAverage>1.2721723527977553E-06</DiameterAverage>
            <DiameterSD>1.2965980364937636E-07</DiameterSD>
            <Orientation>1.441405318010303</Orientation>
         </FiberMeasurement>
      </Measurement>
      <Measurement>
         <ID>3148</ID>
         <Type>F</Type>
         <ImageName>Image0001</ImageName>
         <FiberMeasurement>
            <DiameterAverage>1.3276467080451357E-06</DiameterAverage>
            <DiameterSD>2.0753782800184277E-07</DiameterSD>
            <Orientation>1.2856385171435447</Orientation>
         </FiberMeasurement>
      </Measurement>
      <Measurement>
         <ID>3149</ID>
         <Type>F</Type>
         <ImageName>Image0001</ImageName>
         <FiberMeasurement>
            <DiameterAverage>2.0235897289528659E-06</DiameterAverage>
            <DiameterSD>4.6567123191708847E-08</DiameterSD>
            <Orientation>0.4280763641763623</Orientation>
         </FiberMeasurement>
      </Measurement>
      <Measurement>
         <ID>3150</ID>
         <Type>F</Type>
         <ImageName>Image0001</ImageName>
         <FiberMeasurement>
            <DiameterAverage>2.0436437444858929E-06</DiameterAverage>
            <DiameterSD>6.7820191143715682E-08</DiameterSD>
            <Orientation>0.72261760014354415</Orientation>
         </FiberMeasurement>
      </Measurement>
      <Measurement>
         <ID>3151</ID>
         <Type>F</Type>
         <ImageName>Image0001</ImageName>
         <FiberMeasurement>
            <DiameterAverage>2.013742126646287E-06</DiameterAverage>
            <DiameterSD>1.1041440927448273E-07</DiameterSD>
            <Orientation>0.84993519846405952</Orientation>
         </FiberMeasurement>
      </Measurement>
      <Measurement>
         <ID>3152</ID>
         <Type>F</Type>
         <ImageName>Image0001</ImageName>
         <FiberMeasurement>
            <DiameterAverage>2.15114526726742E-06</DiameterAverage>
            <DiameterSD>4.6471547002636157E-08</DiameterSD>
            <Orientation>2.3238002845965582</Orientation>
         </FiberMeasurement>
      </Measurement>
      <Measurement>
         <ID>3153</ID>
         <Type>F</Type>
         <ImageName>Image0001</ImageName>
         <FiberMeasurement>
            <DiameterAverage>2.8728224963778137E-06</DiameterAverage>
            <DiameterSD>1.6074993797220516E-07</DiameterSD>
            <Orientation>3.1344326834340133</Orientation>
         </FiberMeasurement>
      </Measurement>
      <Measurement>
         <ID>3154</ID>
         <Type>F</Type>
         <ImageName>Image0001</ImageName>
         <FiberMeasurement>
            <DiameterAverage>1.2668700263988441E-06</DiameterAverage>
            <DiameterSD>1.2896632415511569E-07</DiameterSD>
            <Orientation>2.5708118405810789</Orientation>
         </FiberMeasurement>
      </Measurement>
      <Measurement>
         <ID>3155</ID>
         <Type>F</Type>
         <ImageName>Image0001</ImageName>
         <FiberMeasurement>
            <DiameterAverage>1.532752257710857E-06</DiameterAverage>
            <DiameterSD>2.7396075974589118E-07</DiameterSD>
            <Orientation>2.3120807856605179</Orientation>
         </FiberMeasurement>
      </Measurement>
      <Measurement>
         <ID>3156</ID>
         <Type>F</Type>
         <ImageName>Image0001</ImageName>
         <FiberMeasurement>
            <DiameterAverage>6.9402072813646745E-07</DiameterAverage>
            <DiameterSD>8.3001809744483422E-08</DiameterSD>
            <Orientation>1.3182805247110396</Orientation>
         </FiberMeasurement>
      </Measurement>
      <Measurement>
         <ID>3157</ID>
         <Type>F</Type>
         <ImageName>Image0001</ImageName>
         <FiberMeasurement>
            <DiameterAverage>2.0032401968271038E-06</DiameterAverage>
            <DiameterSD>1.2564536120321967E-07</DiameterSD>
            <Orientation>1.1060982538333057</Orientation>
         </FiberMeasurement>
      </Measurement>
      <Measurement>
         <ID>3158</ID>
         <Type>F</Type>
         <ImageName>Image0001</ImageName>
         <FiberMeasurement>
            <DiameterAverage>1.1672540861889639E-06</DiameterAverage>
            <DiameterSD>3.569870559192886E-07</DiameterSD>
            <Orientation>1.2554138063281166</Orientation>
         </FiberMeasurement>
      </Measurement>
      <Measurement>
         <ID>3159</ID>
         <Type>F</Type>
         <ImageName>Image0001</ImageName>
         <FiberMeasurement>
            <DiameterAverage>1.4395305780733019E-06</DiameterAverage>
            <DiameterSD>2.8736065522424724E-08</DiameterSD>
            <Orientation>2.5728923780624244</Orientation>
         </FiberMeasurement>
      </Measurement>
      <Measurement>
         <ID>3160</ID>
         <Type>F</Type>
         <ImageName>Image0001</ImageName>
         <FiberMeasurement>
            <DiameterAverage>7.4640792745994219E-07</DiameterAverage>
            <DiameterSD>1.7449853724111547E-07</DiameterSD>
            <Orientation>2.6329570972761456</Orientation>
         </FiberMeasurement>
      </Measurement>
      <Measurement>
         <ID>3161</ID>
         <Type>F</Type>
         <ImageName>Image0001</ImageName>
         <FiberMeasurement>
            <DiameterAverage>7.9143191966170406E-07</DiameterAverage>
            <DiameterSD>2.5697446500733118E-07</DiameterSD>
            <Orientation>1.3860576672729934</Orientation>
         </FiberMeasurement>
      </Measurement>
      <Measurement>
         <ID>3162</ID>
         <Type>F</Type>
         <ImageName>Image0001</ImageName>
         <FiberMeasurement>
            <DiameterAverage>2.4001987952175222E-06</DiameterAverage>
            <DiameterSD>7.0639708965915929E-08</DiameterSD>
            <Orientation>0.75117063900786285</Orientation>
         </FiberMeasurement>
      </Measurement>
      <Measurement>
         <ID>3163</ID>
         <Type>F</Type>
         <ImageName>Image0001</ImageName>
         <FiberMeasurement>
            <DiameterAverage>8.495052294147933E-07</DiameterAverage>
            <DiameterSD>1.8021301249909142E-07</DiameterSD>
            <Orientation>2.4391790472699064</Orientation>
         </FiberMeasurement>
      </Measurement>
      <Measurement>
         <ID>3164</ID>
         <Type>F</Type>
         <ImageName>Image0001</ImageName>
         <FiberMeasurement>
            <DiameterAverage>2.077509629324044E-06</DiameterAverage>
            <DiameterSD>8.226182994701857E-08</DiameterSD>
            <Orientation>0.79529197276819852</Orientation>
         </FiberMeasurement>
      </Measurement>
      <Measurement>
         <ID>3165</ID>
         <Type>F</Type>
         <ImageName>Image0001</ImageName>
         <FiberMeasurement>
            <DiameterAverage>1.8173613809913422E-06</DiameterAverage>
            <DiameterSD>1.39705318089233E-07</DiameterSD>
            <Orientation>0.6058787967521887</Orientation>
         </FiberMeasurement>
      </Measurement>
      <Measurement>
         <ID>3166</ID>
         <Type>F</Type>
         <ImageName>Image0001</ImageName>
         <FiberMeasurement>
            <DiameterAverage>1.3493049212188728E-06</DiameterAverage>
            <DiameterSD>3.6964702855954409E-07</DiameterSD>
            <Orientation>2.5859732738655867</Orientation>
         </FiberMeasurement>
      </Measurement>
      <Measurement>
         <ID>3167</ID>
         <Type>F</Type>
         <ImageName>Image0001</ImageName>
         <FiberMeasurement>
            <DiameterAverage>2.41283207902415E-06</DiameterAverage>
            <DiameterSD>2.2511089646635909E-07</DiameterSD>
            <Orientation>0.54951999020867159</Orientation>
         </FiberMeasurement>
      </Measurement>
      <Measurement>
         <ID>3168</ID>
         <Type>F</Type>
         <ImageName>Image0001</ImageName>
         <FiberMeasurement>
            <DiameterAverage>1.2799880052154238E-06</DiameterAverage>
            <DiameterSD>6.2491880204516439E-08</DiameterSD>
            <Orientation>0.037979101908289577</Orientation>
         </FiberMeasurement>
      </Measurement>
      <Measurement>
         <ID>3169</ID>
         <Type>F</Type>
         <ImageName>Image0001</ImageName>
         <FiberMeasurement>
            <DiameterAverage>2.5702597461854876E-06</DiameterAverage>
            <DiameterSD>8.8995849562509915E-08</DiameterSD>
            <Orientation>0.34569301922922829</Orientation>
         </FiberMeasurement>
      </Measurement>
      <Measurement>
         <ID>3170</ID>
         <Type>F</Type>
         <ImageName>Image0001</ImageName>
         <FiberMeasurement>
            <DiameterAverage>2.04029560799066E-06</DiameterAverage>
            <DiameterSD>9.2668019610728234E-07</DiameterSD>
            <Orientation>1.0702155712763923</Orientation>
         </FiberMeasurement>
      </Measurement>
      <Measurement>
         <ID>3171</ID>
         <Type>F</Type>
         <ImageName>Image0001</ImageName>
         <FiberMeasurement>
            <DiameterAverage>5.5546622595464647E-07</DiameterAverage>
            <DiameterSD>7.9030248285422783E-09</DiameterSD>
            <Orientation>1.0214709292729916</Orientation>
         </FiberMeasurement>
      </Measurement>
      <Measurement>
         <ID>3172</ID>
         <Type>F</Type>
         <ImageName>Image0001</ImageName>
         <FiberMeasurement>
            <DiameterAverage>1.5764389185947347E-06</DiameterAverage>
            <DiameterSD>3.8037312108761987E-08</DiameterSD>
            <Orientation>1.6914447690795367</Orientation>
         </FiberMeasurement>
      </Measurement>
      <Measurement>
         <ID>3173</ID>
         <Type>F</Type>
         <ImageName>Image0001</ImageName>
         <FiberMeasurement>
            <DiameterAverage>9.0044259941225754E-07</DiameterAverage>
            <DiameterSD>1.7434481598194652E-08</DiameterSD>
            <Orientation>0.44923767786722651</Orientation>
         </FiberMeasurement>
      </Measurement>
      <Measurement>
         <ID>3174</ID>
         <Type>F</Type>
         <ImageName>Image0001</ImageName>
         <FiberMeasurement>
            <DiameterAverage>5.9246585044763271E-07</DiameterAverage>
            <DiameterSD>7.51383482375165E-09</DiameterSD>
            <Orientation>0.90768079902055154</Orientation>
         </FiberMeasurement>
      </Measurement>
      <Measurement>
         <ID>3175</ID>
         <Type>F</Type>
         <ImageName>Image0001</ImageName>
         <FiberMeasurement>
            <DiameterAverage>4.6376847237472986E-07</DiameterAverage>
            <DiameterSD>1.6586068699607303E-07</DiameterSD>
            <Orientation>0.55680966607357441</Orientation>
         </FiberMeasurement>
      </Measurement>
      <Measurement>
         <ID>3176</ID>
         <Type>F</Type>
         <ImageName>Image0001</ImageName>
         <FiberMeasurement>
            <DiameterAverage>1.4434569689967462E-06</DiameterAverage>
            <DiameterSD>1.9560952323849084E-07</DiameterSD>
            <Orientation>1.281854477705634</Orientation>
         </FiberMeasurement>
      </Measurement>
      <Measurement>
         <ID>3177</ID>
         <Type>F</Type>
         <ImageName>Image0001</ImageName>
         <FiberMeasurement>
            <DiameterAverage>1.3513268443722755E-06</DiameterAverage>
            <DiameterSD>3.5755184888917447E-08</DiameterSD>
            <Orientation>2.7650297843126528</Orientation>
         </FiberMeasurement>
      </Measurement>
      <Measurement>
         <ID>3178</ID>
         <Type>F</Type>
         <ImageName>Image0001</ImageName>
         <FiberMeasurement>
            <DiameterAverage>1.0191914025637543E-06</DiameterAverage>
            <DiameterSD>1.6842126812464028E-07</DiameterSD>
            <Orientation>1.7118215298398065</Orientation>
         </FiberMeasurement>
      </Measurement>
      <Measurement>
         <ID>3179</ID>
         <Type>F</Type>
         <ImageName>Image0001</ImageName>
         <FiberMeasurement>
            <DiameterAverage>2.4323913346431507E-06</DiameterAverage>
            <DiameterSD>2.1169663020612772E-07</DiameterSD>
            <Orientation>0.59270513795854263</Orientation>
         </FiberMeasurement>
      </Measurement>
      <Measurement>
         <ID>3180</ID>
         <Type>F</Type>
         <ImageName>Image0001</ImageName>
         <FiberMeasurement>
            <DiameterAverage>4.5961911086589281E-07</DiameterAverage>
            <DiameterSD>3.0917982178027195E-08</DiameterSD>
            <Orientation>0.15077462959526908</Orientation>
         </FiberMeasurement>
      </Measurement>
      <Measurement>
         <ID>3181</ID>
         <Type>F</Type>
         <ImageName>Image0001</ImageName>
         <FiberMeasurement>
            <DiameterAverage>1.829685311413689E-06</DiameterAverage>
            <DiameterSD>5.1465406716253371E-08</DiameterSD>
            <Orientation>1.5833226131235125</Orientation>
         </FiberMeasurement>
      </Measurement>
      <Measurement>
         <ID>3182</ID>
         <Type>F</Type>
         <ImageName>Image0001</ImageName>
         <FiberMeasurement>
            <DiameterAverage>1.5203548530339494E-06</DiameterAverage>
            <DiameterSD>1.50452089666156E-07</DiameterSD>
            <Orientation>1.1267698358598604</Orientation>
         </FiberMeasurement>
      </Measurement>
      <Measurement>
         <ID>3183</ID>
         <Type>F</Type>
         <ImageName>Image0001</ImageName>
         <FiberMeasurement>
            <DiameterAverage>1.5044064288477872E-06</DiameterAverage>
            <DiameterSD>4.4406136431397054E-07</DiameterSD>
            <Orientation>2.7557055260908294</Orientation>
         </FiberMeasurement>
      </Measurement>
      <Measurement>
         <ID>3184</ID>
         <Type>F</Type>
         <ImageName>Image0001</ImageName>
         <FiberMeasurement>
            <DiameterAverage>2.1789350107309104E-06</DiameterAverage>
            <DiameterSD>5.0993166044990849E-07</DiameterSD>
            <Orientation>0.67784494191411493</Orientation>
         </FiberMeasurement>
      </Measurement>
      <Measurement>
         <ID>3185</ID>
         <Type>F</Type>
         <ImageName>Image0001</ImageName>
         <FiberMeasurement>
            <DiameterAverage>1.8066355364708313E-06</DiameterAverage>
            <DiameterSD>1.2356210572558443E-07</DiameterSD>
            <Orientation>2.2160476201958286</Orientation>
         </FiberMeasurement>
      </Measurement>
      <Measurement>
         <ID>3186</ID>
         <Type>F</Type>
         <ImageName>Image0001</ImageName>
         <FiberMeasurement>
            <DiameterAverage>1.0658981708647423E-06</DiameterAverage>
            <DiameterSD>4.4364289760683843E-08</DiameterSD>
            <Orientation>1.7914041068582587</Orientation>
         </FiberMeasurement>
      </Measurement>
      <Measurement>
         <ID>3187</ID>
         <Type>F</Type>
         <ImageName>Image0001</ImageName>
         <FiberMeasurement>
            <DiameterAverage>1.5672558155058734E-06</DiameterAverage>
            <DiameterSD>8.9755712141024435E-08</DiameterSD>
            <Orientation>2.0924498801955114</Orientation>
         </FiberMeasurement>
      </Measurement>
      <Measurement>
         <ID>3188</ID>
         <Type>F</Type>
         <ImageName>Image0001</ImageName>
         <FiberMeasurement>
            <DiameterAverage>1.1048436315211846E-06</DiameterAverage>
            <DiameterSD>3.8025350491071541E-07</DiameterSD>
            <Orientation>0.73982344229573538</Orientation>
         </FiberMeasurement>
      </Measurement>
      <Measurement>
         <ID>3189</ID>
         <Type>F</Type>
         <ImageName>Image0001</ImageName>
         <FiberMeasurement>
            <DiameterAverage>1.1407616990464909E-06</DiameterAverage>
            <DiameterSD>4.4980728172810832E-08</DiameterSD>
            <Orientation>1.2905525711316337</Orientation>
         </FiberMeasurement>
      </Measurement>
      <Measurement>
         <ID>3190</ID>
         <Type>F</Type>
         <ImageName>Image0001</ImageName>
         <FiberMeasurement>
            <DiameterAverage>8.1236411009857757E-07</DiameterAverage>
            <DiameterSD>5.0514590621016943E-07</DiameterSD>
            <Orientation>0.47838467965340908</Orientation>
         </FiberMeasurement>
      </Measurement>
      <Measurement>
         <ID>3191</ID>
         <Type>F</Type>
         <ImageName>Image0001</ImageName>
         <FiberMeasurement>
            <DiameterAverage>9.121836412326433E-07</DiameterAverage>
            <DiameterSD>9.503351412926673E-08</DiameterSD>
            <Orientation>0.60627266275699743</Orientation>
         </FiberMeasurement>
      </Measurement>
      <Measurement>
         <ID>3192</ID>
         <Type>F</Type>
         <ImageName>Image0001</ImageName>
         <FiberMeasurement>
            <DiameterAverage>1.1403372771703579E-06</DiameterAverage>
            <DiameterSD>3.9581811541098748E-07</DiameterSD>
            <Orientation>1.2315027180388352</Orientation>
         </FiberMeasurement>
      </Measurement>
      <Measurement>
         <ID>3193</ID>
         <Type>F</Type>
         <ImageName>Image0001</ImageName>
         <FiberMeasurement>
            <DiameterAverage>1.6451762014221611E-06</DiameterAverage>
            <DiameterSD>2.5221630036545828E-07</DiameterSD>
            <Orientation>0.73327868257182549</Orientation>
         </FiberMeasurement>
      </Measurement>
      <Measurement>
         <ID>3194</ID>
         <Type>F</Type>
         <ImageName>Image0001</ImageName>
         <FiberMeasurement>
            <DiameterAverage>1.8138982600455324E-06</DiameterAverage>
            <DiameterSD>9.4301415085899254E-08</DiameterSD>
            <Orientation>1.3115602910483293</Orientation>
         </FiberMeasurement>
      </Measurement>
      <Measurement>
         <ID>3195</ID>
         <Type>F</Type>
         <ImageName>Image0001</ImageName>
         <FiberMeasurement>
            <DiameterAverage>2.6784591613119731E-06</DiameterAverage>
            <DiameterSD>4.5428179867271682E-07</DiameterSD>
            <Orientation>0.78128629659869109</Orientation>
         </FiberMeasurement>
      </Measurement>
      <Measurement>
         <ID>3196</ID>
         <Type>F</Type>
         <ImageName>Image0001</ImageName>
         <FiberMeasurement>
            <DiameterAverage>1.3378012452853498E-06</DiameterAverage>
            <DiameterSD>1.6431375833031087E-07</DiameterSD>
            <Orientation>1.3040245153687116</Orientation>
         </FiberMeasurement>
      </Measurement>
      <Measurement>
         <ID>3197</ID>
         <Type>F</Type>
         <ImageName>Image0001</ImageName>
         <FiberMeasurement>
            <DiameterAverage>2.3265397128299357E-06</DiameterAverage>
            <DiameterSD>3.8527335765538879E-07</DiameterSD>
            <Orientation>0.70701409383114444</Orientation>
         </FiberMeasurement>
      </Measurement>
      <Measurement>
         <ID>3198</ID>
         <Type>F</Type>
         <ImageName>Image0001</ImageName>
         <FiberMeasurement>
            <DiameterAverage>5.6206203878144224E-07</DiameterAverage>
            <DiameterSD>1.4263672332004851E-08</DiameterSD>
            <Orientation>1.5571447247084567</Orientation>
         </FiberMeasurement>
      </Measurement>
      <Measurement>
         <ID>3199</ID>
         <Type>F</Type>
         <ImageName>Image0001</ImageName>
         <FiberMeasurement>
            <DiameterAverage>1.9413626399494797E-06</DiameterAverage>
            <DiameterSD>1.4462507503021845E-07</DiameterSD>
            <Orientation>1.3875051503700946</Orientation>
         </FiberMeasurement>
      </Measurement>
      <Measurement>
         <ID>3200</ID>
         <Type>F</Type>
         <ImageName>Image0001</ImageName>
         <FiberMeasurement>
            <DiameterAverage>1.6274159597399839E-06</DiameterAverage>
            <DiameterSD>7.9903416877563E-08</DiameterSD>
            <Orientation>1.8977334875417014</Orientation>
         </FiberMeasurement>
      </Measurement>
      <Measurement>
         <ID>3201</ID>
         <Type>F</Type>
         <ImageName>Image0001</ImageName>
         <FiberMeasurement>
            <DiameterAverage>1.0150086567442479E-06</DiameterAverage>
            <DiameterSD>1.7334205167467121E-07</DiameterSD>
            <Orientation>1.2593876094422003</Orientation>
         </FiberMeasurement>
      </Measurement>
      <Measurement>
         <ID>3202</ID>
         <Type>F</Type>
         <ImageName>Image0001</ImageName>
         <FiberMeasurement>
            <DiameterAverage>1.2275682884320237E-06</DiameterAverage>
            <DiameterSD>4.5728506761773815E-07</DiameterSD>
            <Orientation>0.90864194214333</Orientation>
         </FiberMeasurement>
      </Measurement>
      <Measurement>
         <ID>3203</ID>
         <Type>F</Type>
         <ImageName>Image0001</ImageName>
         <FiberMeasurement>
            <DiameterAverage>2.4223108710792503E-06</DiameterAverage>
            <DiameterSD>2.5241489043299972E-07</DiameterSD>
            <Orientation>1.6121865789454761</Orientation>
         </FiberMeasurement>
      </Measurement>
      <Measurement>
         <ID>3204</ID>
         <Type>F</Type>
         <ImageName>Image0001</ImageName>
         <FiberMeasurement>
            <DiameterAverage>1.5924290522906197E-06</DiameterAverage>
            <DiameterSD>1.5430977549406917E-07</DiameterSD>
            <Orientation>1.7053780908988596</Orientation>
         </FiberMeasurement>
      </Measurement>
      <Measurement>
         <ID>3205</ID>
         <Type>F</Type>
         <ImageName>Image0001</ImageName>
         <FiberMeasurement>
            <DiameterAverage>2.046180347413654E-06</DiameterAverage>
            <DiameterSD>2.878639533339E-08</DiameterSD>
            <Orientation>2.220907693892026</Orientation>
         </FiberMeasurement>
      </Measurement>
      <Measurement>
         <ID>3206</ID>
         <Type>F</Type>
         <ImageName>Image0001</ImageName>
         <FiberMeasurement>
            <DiameterAverage>2.6083599823795688E-06</DiameterAverage>
            <DiameterSD>1.6250181220058693E-06</DiameterSD>
            <Orientation>1.2480918309595577</Orientation>
         </FiberMeasurement>
      </Measurement>
      <Measurement>
         <ID>3207</ID>
         <Type>F</Type>
         <ImageName>Image0001</ImageName>
         <FiberMeasurement>
            <DiameterAverage>2.6467527178625554E-06</DiameterAverage>
            <DiameterSD>1.8546910259854316E-07</DiameterSD>
            <Orientation>0.75285583430124459</Orientation>
         </FiberMeasurement>
      </Measurement>
      <Measurement>
         <ID>3208</ID>
         <Type>F</Type>
         <ImageName>Image0001</ImageName>
         <FiberMeasurement>
            <DiameterAverage>6.9402072813646745E-07</DiameterAverage>
            <DiameterSD>8.3001809744483422E-08</DiameterSD>
            <Orientation>1.3182805247110396</Orientation>
         </FiberMeasurement>
      </Measurement>
      <Measurement>
         <ID>3209</ID>
         <Type>F</Type>
         <ImageName>Image0001</ImageName>
         <FiberMeasurement>
            <DiameterAverage>1.5502831491382034E-06</DiameterAverage>
            <DiameterSD>2.8876910305586737E-07</DiameterSD>
            <Orientation>2.5187638506573764</Orientation>
         </FiberMeasurement>
      </Measurement>
      <Measurement>
         <ID>3210</ID>
         <Type>F</Type>
         <ImageName>Image0001</ImageName>
         <FiberMeasurement>
            <DiameterAverage>1.2469239188218187E-06</DiameterAverage>
            <DiameterSD>5.17925301120282E-08</DiameterSD>
            <Orientation>2.5729356330502258</Orientation>
         </FiberMeasurement>
      </Measurement>
      <Measurement>
         <ID>3211</ID>
         <Type>F</Type>
         <ImageName>Image0001</ImageName>
         <FiberMeasurement>
            <DiameterAverage>2.9245888863319324E-06</DiameterAverage>
            <DiameterSD>4.1552767784517329E-07</DiameterSD>
            <Orientation>0.934594674381234</Orientation>
         </FiberMeasurement>
      </Measurement>
      <Measurement>
         <ID>3212</ID>
         <Type>F</Type>
         <ImageName>Image0001</ImageName>
         <FiberMeasurement>
            <DiameterAverage>2.0666613966858424E-06</DiameterAverage>
            <DiameterSD>3.1553065126122459E-07</DiameterSD>
            <Orientation>0.91289209121164239</Orientation>
         </FiberMeasurement>
      </Measurement>
      <Measurement>
         <ID>3213</ID>
         <Type>F</Type>
         <ImageName>Image0001</ImageName>
         <FiberMeasurement>
            <DiameterAverage>1.319666965379566E-06</DiameterAverage>
            <DiameterSD>6.6582021965015363E-08</DiameterSD>
            <Orientation>1.240969387122044</Orientation>
         </FiberMeasurement>
      </Measurement>
      <Measurement>
         <ID>3214</ID>
         <Type>F</Type>
         <ImageName>Image0001</ImageName>
         <FiberMeasurement>
            <DiameterAverage>1.1052073405676791E-06</DiameterAverage>
            <DiameterSD>3.2629082619269573E-08</DiameterSD>
            <Orientation>1.7641055920601481</Orientation>
         </FiberMeasurement>
      </Measurement>
      <Measurement>
         <ID>3215</ID>
         <Type>F</Type>
         <ImageName>Image0001</ImageName>
         <FiberMeasurement>
            <DiameterAverage>5.8096215626674621E-07</DiameterAverage>
            <DiameterSD>1.3754301292687382E-07</DiameterSD>
            <Orientation>0.24728146967015713</Orientation>
         </FiberMeasurement>
      </Measurement>
      <Measurement>
         <ID>3216</ID>
         <Type>F</Type>
         <ImageName>Image0001</ImageName>
         <FiberMeasurement>
            <DiameterAverage>1.6497784055471089E-06</DiameterAverage>
            <DiameterSD>6.7775785979107882E-08</DiameterSD>
            <Orientation>1.1330242667492143</Orientation>
         </FiberMeasurement>
      </Measurement>
      <Measurement>
         <ID>3217</ID>
         <Type>F</Type>
         <ImageName>Image0001</ImageName>
         <FiberMeasurement>
            <DiameterAverage>1.5604802745762509E-06</DiameterAverage>
            <DiameterSD>6.18751788799907E-07</DiameterSD>
            <Orientation>0.76314162799966534</Orientation>
         </FiberMeasurement>
      </Measurement>
      <Measurement>
         <ID>3218</ID>
         <Type>F</Type>
         <ImageName>Image0001</ImageName>
         <FiberMeasurement>
            <DiameterAverage>1.2300220103990612E-06</DiameterAverage>
            <DiameterSD>4.9417263706886555E-08</DiameterSD>
            <Orientation>1.2720567722095646</Orientation>
         </FiberMeasurement>
      </Measurement>
      <Measurement>
         <ID>3219</ID>
         <Type>F</Type>
         <ImageName>Image0001</ImageName>
         <FiberMeasurement>
            <DiameterAverage>1.125919223021175E-06</DiameterAverage>
            <DiameterSD>1.87732651326425E-07</DiameterSD>
            <Orientation>2.77210616769248</Orientation>
         </FiberMeasurement>
      </Measurement>
      <Measurement>
         <ID>3220</ID>
         <Type>F</Type>
         <ImageName>Image0001</ImageName>
         <FiberMeasurement>
            <DiameterAverage>6.89833324112226E-07</DiameterAverage>
            <DiameterSD>6.5236799167235686E-08</DiameterSD>
            <Orientation>0.74305414090521371</Orientation>
         </FiberMeasurement>
      </Measurement>
      <Measurement>
         <ID>3221</ID>
         <Type>F</Type>
         <ImageName>Image0001</ImageName>
         <FiberMeasurement>
            <DiameterAverage>1.3692827158035955E-06</DiameterAverage>
            <DiameterSD>3.00996316683261E-07</DiameterSD>
            <Orientation>0.70577380055678485</Orientation>
         </FiberMeasurement>
      </Measurement>
      <Measurement>
         <ID>3222</ID>
         <Type>F</Type>
         <ImageName>Image0001</ImageName>
         <FiberMeasurement>
            <DiameterAverage>5.2017350435994573E-07</DiameterAverage>
            <DiameterSD>6.8473939617644711E-08</DiameterSD>
            <Orientation>0.710682360705627</Orientation>
         </FiberMeasurement>
      </Measurement>
      <Measurement>
         <ID>3223</ID>
         <Type>F</Type>
         <ImageName>Image0001</ImageName>
         <FiberMeasurement>
            <DiameterAverage>1.55324121107307E-06</DiameterAverage>
            <DiameterSD>3.5506693316738044E-08</DiameterSD>
            <Orientation>0.57232232627557966</Orientation>
         </FiberMeasurement>
      </Measurement>
      <Measurement>
         <ID>3224</ID>
         <Type>F</Type>
         <ImageName>Image0001</ImageName>
         <FiberMeasurement>
            <DiameterAverage>1.5356613792761479E-06</DiameterAverage>
            <DiameterSD>5.3788962893073669E-08</DiameterSD>
            <Orientation>0.82745980012477383</Orientation>
         </FiberMeasurement>
      </Measurement>
      <Measurement>
         <ID>3225</ID>
         <Type>F</Type>
         <ImageName>Image0001</ImageName>
         <FiberMeasurement>
            <DiameterAverage>1.463983602219744E-06</DiameterAverage>
            <DiameterSD>3.52277699097676E-07</DiameterSD>
            <Orientation>0.44699135814905311</Orientation>
         </FiberMeasurement>
      </Measurement>
      <Measurement>
         <ID>3226</ID>
         <Type>F</Type>
         <ImageName>Image0001</ImageName>
         <FiberMeasurement>
            <DiameterAverage>1.0185117331788552E-06</DiameterAverage>
            <DiameterSD>4.2153896811236847E-08</DiameterSD>
            <Orientation>3.1370217603280146</Orientation>
         </FiberMeasurement>
      </Measurement>
      <Measurement>
         <ID>3227</ID>
         <Type>F</Type>
         <ImageName>Image0001</ImageName>
         <FiberMeasurement>
            <DiameterAverage>1.0987934723511511E-06</DiameterAverage>
            <DiameterSD>3.5590541974815716E-08</DiameterSD>
            <Orientation>1.1698519292524259</Orientation>
         </FiberMeasurement>
      </Measurement>
      <Measurement>
         <ID>3228</ID>
         <Type>F</Type>
         <ImageName>Image0001</ImageName>
         <FiberMeasurement>
            <DiameterAverage>1.6557769568914301E-06</DiameterAverage>
            <DiameterSD>9.30222272722345E-08</DiameterSD>
            <Orientation>1.1338458468882189</Orientation>
         </FiberMeasurement>
      </Measurement>
      <Measurement>
         <ID>3229</ID>
         <Type>F</Type>
         <ImageName>Image0001</ImageName>
         <FiberMeasurement>
            <DiameterAverage>2.0524538527697977E-06</DiameterAverage>
            <DiameterSD>4.5509061968912637E-07</DiameterSD>
            <Orientation>2.3877066881279059</Orientation>
         </FiberMeasurement>
      </Measurement>
      <Measurement>
         <ID>3231</ID>
         <Type>F</Type>
         <ImageName>Image0001</ImageName>
         <FiberMeasurement>
            <DiameterAverage>1.1733539006718692E-06</DiameterAverage>
            <DiameterSD>3.7168303595553113E-08</DiameterSD>
            <Orientation>1.2645635491764609</Orientation>
         </FiberMeasurement>
      </Measurement>
      <Measurement>
         <ID>3232</ID>
         <Type>F</Type>
         <ImageName>Image0001</ImageName>
         <FiberMeasurement>
            <DiameterAverage>1.2781117379906425E-06</DiameterAverage>
            <DiameterSD>5.0812260650304154E-08</DiameterSD>
            <Orientation>2.3087088461029071</Orientation>
         </FiberMeasurement>
      </Measurement>
      <Measurement>
         <ID>3233</ID>
         <Type>F</Type>
         <ImageName>Image0001</ImageName>
         <FiberMeasurement>
            <DiameterAverage>1.3432064559227367E-06</DiameterAverage>
            <DiameterSD>3.4509841162580491E-08</DiameterSD>
            <Orientation>0.45888682902075917</Orientation>
         </FiberMeasurement>
      </Measurement>
      <Measurement>
         <ID>3234</ID>
         <Type>F</Type>
         <ImageName>Image0001</ImageName>
         <FiberMeasurement>
            <DiameterAverage>1.7472019576787982E-06</DiameterAverage>
            <DiameterSD>2.4141049706408714E-07</DiameterSD>
            <Orientation>0.88589887156581049</Orientation>
         </FiberMeasurement>
      </Measurement>
      <Measurement>
         <ID>3235</ID>
         <Type>F</Type>
         <ImageName>Image0001</ImageName>
         <FiberMeasurement>
            <DiameterAverage>2.317853961973935E-06</DiameterAverage>
            <DiameterSD>3.64764064471588E-08</DiameterSD>
            <Orientation>2.3924855256921678</Orientation>
         </FiberMeasurement>
      </Measurement>
      <Measurement>
         <ID>3236</ID>
         <Type>F</Type>
         <ImageName>Image0001</ImageName>
         <FiberMeasurement>
            <DiameterAverage>1.4545004432259802E-06</DiameterAverage>
            <DiameterSD>2.9771771525356441E-07</DiameterSD>
            <Orientation>0.36539012770930546</Orientation>
         </FiberMeasurement>
      </Measurement>
      <Measurement>
         <ID>3237</ID>
         <Type>F</Type>
         <ImageName>Image0001</ImageName>
         <FiberMeasurement>
            <DiameterAverage>1.3094962589761645E-06</DiameterAverage>
            <DiameterSD>6.3010313010780152E-08</DiameterSD>
            <Orientation>1.3414138122474224</Orientation>
         </FiberMeasurement>
      </Measurement>
      <Measurement>
         <ID>3238</ID>
         <Type>F</Type>
         <ImageName>Image0001</ImageName>
         <FiberMeasurement>
            <DiameterAverage>7.5514123252218379E-07</DiameterAverage>
            <DiameterSD>1.7547596373664139E-07</DiameterSD>
            <Orientation>0.89919360179851537</Orientation>
         </FiberMeasurement>
      </Measurement>
      <Measurement>
         <ID>3239</ID>
         <Type>F</Type>
         <ImageName>Image0001</ImageName>
         <FiberMeasurement>
            <DiameterAverage>2.1504320261107637E-06</DiameterAverage>
            <DiameterSD>4.0782704211799522E-07</DiameterSD>
            <Orientation>1.2530354798355166</Orientation>
         </FiberMeasurement>
      </Measurement>
      <Measurement>
         <ID>3240</ID>
         <Type>F</Type>
         <ImageName>Image0001</ImageName>
         <FiberMeasurement>
            <DiameterAverage>2.0484957250112435E-06</DiameterAverage>
            <DiameterSD>4.180877528911603E-07</DiameterSD>
            <Orientation>0.36634717844513887</Orientation>
         </FiberMeasurement>
      </Measurement>
      <Measurement>
         <ID>3241</ID>
         <Type>F</Type>
         <ImageName>Image0001</ImageName>
         <FiberMeasurement>
            <DiameterAverage>1.3432064559227367E-06</DiameterAverage>
            <DiameterSD>3.4509841162580491E-08</DiameterSD>
            <Orientation>0.45888682902075917</Orientation>
         </FiberMeasurement>
      </Measurement>
      <Measurement>
         <ID>3242</ID>
         <Type>F</Type>
         <ImageName>Image0001</ImageName>
         <FiberMeasurement>
            <DiameterAverage>1.5837420530799461E-06</DiameterAverage>
            <DiameterSD>7.8118400787932382E-08</DiameterSD>
            <Orientation>1.912545661041839</Orientation>
         </FiberMeasurement>
      </Measurement>
      <Measurement>
         <ID>3243</ID>
         <Type>F</Type>
         <ImageName>Image0001</ImageName>
         <FiberMeasurement>
            <DiameterAverage>1.4384716721262213E-06</DiameterAverage>
            <DiameterSD>3.4377065645127534E-07</DiameterSD>
            <Orientation>1.8205040875007483</Orientation>
         </FiberMeasurement>
      </Measurement>
      <Measurement>
         <ID>3244</ID>
         <Type>F</Type>
         <ImageName>Image0001</ImageName>
         <FiberMeasurement>
            <DiameterAverage>1.7632857362088104E-06</DiameterAverage>
            <DiameterSD>5.43488209775436E-08</DiameterSD>
            <Orientation>1.9814562458088558</Orientation>
         </FiberMeasurement>
      </Measurement>
      <Measurement>
         <ID>3245</ID>
         <Type>F</Type>
         <ImageName>Image0001</ImageName>
         <FiberMeasurement>
            <DiameterAverage>1.5542536199713152E-06</DiameterAverage>
            <DiameterSD>6.0731464005060167E-08</DiameterSD>
            <Orientation>2.4529060764068804</Orientation>
         </FiberMeasurement>
      </Measurement>
      <Measurement>
         <ID>3246</ID>
         <Type>F</Type>
         <ImageName>Image0001</ImageName>
         <FiberMeasurement>
            <DiameterAverage>2.84437335625035E-06</DiameterAverage>
            <DiameterSD>5.7031624259071582E-07</DiameterSD>
            <Orientation>0.61252205177810159</Orientation>
         </FiberMeasurement>
      </Measurement>
      <Measurement>
         <ID>3247</ID>
         <Type>F</Type>
         <ImageName>Image0001</ImageName>
         <FiberMeasurement>
            <DiameterAverage>1.3041832429971121E-06</DiameterAverage>
            <DiameterSD>4.6687126078202138E-08</DiameterSD>
            <Orientation>2.3239345442981323</Orientation>
         </FiberMeasurement>
      </Measurement>
      <Measurement>
         <ID>3248</ID>
         <Type>F</Type>
         <ImageName>Image0001</ImageName>
         <FiberMeasurement>
            <DiameterAverage>1.4814566325075349E-06</DiameterAverage>
            <DiameterSD>2.418406154883784E-07</DiameterSD>
            <Orientation>2.3272397150668103</Orientation>
         </FiberMeasurement>
      </Measurement>
      <Measurement>
         <ID>3249</ID>
         <Type>F</Type>
         <ImageName>Image0001</ImageName>
         <FiberMeasurement>
            <DiameterAverage>1.2721723527977553E-06</DiameterAverage>
            <DiameterSD>1.2965980364937636E-07</DiameterSD>
            <Orientation>1.441405318010303</Orientation>
         </FiberMeasurement>
      </Measurement>
      <Measurement>
         <ID>3250</ID>
         <Type>F</Type>
         <ImageName>Image0001</ImageName>
         <FiberMeasurement>
            <DiameterAverage>1.64400177039037E-06</DiameterAverage>
            <DiameterSD>2.0565435110568324E-07</DiameterSD>
            <Orientation>1.9398406285671717</Orientation>
         </FiberMeasurement>
      </Measurement>
      <Measurement>
         <ID>3251</ID>
         <Type>F</Type>
         <ImageName>Image0001</ImageName>
         <FiberMeasurement>
            <DiameterAverage>6.9722141742928535E-07</DiameterAverage>
            <DiameterSD>2.14149661059606E-08</DiameterSD>
            <Orientation>1.2493485520322034</Orientation>
         </FiberMeasurement>
      </Measurement>
      <Measurement>
         <ID>3252</ID>
         <Type>F</Type>
         <ImageName>Image0001</ImageName>
         <FiberMeasurement>
            <DiameterAverage>5.435614055729433E-07</DiameterAverage>
            <DiameterSD>1.4669120775580655E-08</DiameterSD>
            <Orientation>0.70681308482208149</Orientation>
         </FiberMeasurement>
      </Measurement>
      <Measurement>
         <ID>3253</ID>
         <Type>F</Type>
         <ImageName>Image0001</ImageName>
         <FiberMeasurement>
            <DiameterAverage>1.6162954399287671E-06</DiameterAverage>
            <DiameterSD>9.3380957703294365E-08</DiameterSD>
            <Orientation>2.213905311659639</Orientation>
         </FiberMeasurement>
      </Measurement>
      <Measurement>
         <ID>3254</ID>
         <Type>F</Type>
         <ImageName>Image0001</ImageName>
         <FiberMeasurement>
            <DiameterAverage>1.3302849080578374E-06</DiameterAverage>
            <DiameterSD>3.3182447005392686E-07</DiameterSD>
            <Orientation>1.8196287138013607</Orientation>
         </FiberMeasurement>
      </Measurement>
      <Measurement>
         <ID>3255</ID>
         <Type>F</Type>
         <ImageName>Image0001</ImageName>
         <FiberMeasurement>
            <DiameterAverage>1.1822112837916618E-06</DiameterAverage>
            <DiameterSD>1.2628712052335636E-07</DiameterSD>
            <Orientation>1.8631001851338138</Orientation>
         </FiberMeasurement>
      </Measurement>
      <Measurement>
         <ID>3256</ID>
         <Type>F</Type>
         <ImageName>Image0001</ImageName>
         <FiberMeasurement>
            <DiameterAverage>9.9955545642910384E-07</DiameterAverage>
            <DiameterSD>4.9163002778261721E-07</DiameterSD>
            <Orientation>2.7612491178563436</Orientation>
         </FiberMeasurement>
      </Measurement>
      <Measurement>
         <ID>3257</ID>
         <Type>F</Type>
         <ImageName>Image0001</ImageName>
         <FiberMeasurement>
            <DiameterAverage>1.6254898050895978E-06</DiameterAverage>
            <DiameterSD>1.2701663272917707E-07</DiameterSD>
            <Orientation>2.5654971319561244</Orientation>
         </FiberMeasurement>
      </Measurement>
      <Measurement>
         <ID>3258</ID>
         <Type>F</Type>
         <ImageName>Image0001</ImageName>
         <FiberMeasurement>
            <DiameterAverage>2.2259256258599505E-06</DiameterAverage>
            <DiameterSD>2.2928462879308837E-08</DiameterSD>
            <Orientation>1.0651688717239278</Orientation>
         </FiberMeasurement>
      </Measurement>
      <Measurement>
         <ID>3259</ID>
         <Type>F</Type>
         <ImageName>Image0001</ImageName>
         <FiberMeasurement>
            <DiameterAverage>1.2450727681625241E-06</DiameterAverage>
            <DiameterSD>5.4964601924396872E-08</DiameterSD>
            <Orientation>2.50554519378651</Orientation>
         </FiberMeasurement>
      </Measurement>
      <Measurement>
         <ID>3260</ID>
         <Type>F</Type>
         <ImageName>Image0001</ImageName>
         <FiberMeasurement>
            <DiameterAverage>1.4509269843793338E-06</DiameterAverage>
            <DiameterSD>4.7980320857599445E-08</DiameterSD>
            <Orientation>2.4233337677685851</Orientation>
         </FiberMeasurement>
      </Measurement>
      <Measurement>
         <ID>3261</ID>
         <Type>F</Type>
         <ImageName>Image0001</ImageName>
         <FiberMeasurement>
            <DiameterAverage>2.9043268117361015E-06</DiameterAverage>
            <DiameterSD>9.1830563058557849E-08</DiameterSD>
            <Orientation>2.8223765290351803</Orientation>
         </FiberMeasurement>
      </Measurement>
      <Measurement>
         <ID>3262</ID>
         <Type>F</Type>
         <ImageName>Image0001</ImageName>
         <FiberMeasurement>
            <DiameterAverage>1.3713872413860625E-06</DiameterAverage>
            <DiameterSD>8.6738062636736668E-08</DiameterSD>
            <Orientation>1.4962305440521948</Orientation>
         </FiberMeasurement>
      </Measurement>
      <Measurement>
         <ID>3263</ID>
         <Type>F</Type>
         <ImageName>Image0001</ImageName>
         <FiberMeasurement>
            <DiameterAverage>1.3080529182520566E-06</DiameterAverage>
            <DiameterSD>6.2021886974908037E-08</DiameterSD>
            <Orientation>1.3622033949891461</Orientation>
         </FiberMeasurement>
      </Measurement>
      <Measurement>
         <ID>3264</ID>
         <Type>F</Type>
         <ImageName>Image0001</ImageName>
         <FiberMeasurement>
            <DiameterAverage>9.1580967753728045E-07</DiameterAverage>
            <DiameterSD>3.0237198669407651E-07</DiameterSD>
            <Orientation>0.653790244815557</Orientation>
         </FiberMeasurement>
      </Measurement>
      <Measurement>
         <ID>3265</ID>
         <Type>F</Type>
         <ImageName>Image0001</ImageName>
         <FiberMeasurement>
            <DiameterAverage>2.3070000798322049E-06</DiameterAverage>
            <DiameterSD>1.2346296764641408E-07</DiameterSD>
            <Orientation>0.96716920755188174</Orientation>
         </FiberMeasurement>
      </Measurement>
      <Measurement>
         <ID>3266</ID>
         <Type>F</Type>
         <ImageName>Image0001</ImageName>
         <FiberMeasurement>
            <DiameterAverage>6.4071111986897836E-07</DiameterAverage>
            <DiameterSD>7.429975776224871E-08</DiameterSD>
            <Orientation>1.1327491152611529</Orientation>
         </FiberMeasurement>
      </Measurement>
      <Measurement>
         <ID>3267</ID>
         <Type>F</Type>
         <ImageName>Image0001</ImageName>
         <FiberMeasurement>
            <DiameterAverage>1.2450727681625241E-06</DiameterAverage>
            <DiameterSD>5.4964601924396872E-08</DiameterSD>
            <Orientation>2.50554519378651</Orientation>
         </FiberMeasurement>
      </Measurement>
      <Measurement>
         <ID>3268</ID>
         <Type>F</Type>
         <ImageName>Image0001</ImageName>
         <FiberMeasurement>
            <DiameterAverage>1.7632857362088104E-06</DiameterAverage>
            <DiameterSD>5.43488209775436E-08</DiameterSD>
            <Orientation>1.9814562458088558</Orientation>
         </FiberMeasurement>
      </Measurement>
      <Measurement>
         <ID>3269</ID>
         <Type>F</Type>
         <ImageName>Image0001</ImageName>
         <FiberMeasurement>
            <DiameterAverage>1.5568443935507087E-06</DiameterAverage>
            <DiameterSD>7.0663470024514986E-08</DiameterSD>
            <Orientation>1.7976880207775297</Orientation>
         </FiberMeasurement>
      </Measurement>
      <Measurement>
         <ID>3270</ID>
         <Type>F</Type>
         <ImageName>Image0001</ImageName>
         <FiberMeasurement>
            <DiameterAverage>3.1344654347858966E-06</DiameterAverage>
            <DiameterSD>2.9545968326576536E-07</DiameterSD>
            <Orientation>0.93205241295974539</Orientation>
         </FiberMeasurement>
      </Measurement>
      <Measurement>
         <ID>3271</ID>
         <Type>F</Type>
         <ImageName>Image0001</ImageName>
         <FiberMeasurement>
            <DiameterAverage>6.844709792127438E-07</DiameterAverage>
            <DiameterSD>5.518491165730285E-08</DiameterSD>
            <Orientation>1.4792747739147323</Orientation>
         </FiberMeasurement>
      </Measurement>
      <Measurement>
         <ID>3272</ID>
         <Type>F</Type>
         <ImageName>Image0001</ImageName>
         <FiberMeasurement>
            <DiameterAverage>1.9149292236709762E-06</DiameterAverage>
            <DiameterSD>1.8361451311402834E-07</DiameterSD>
            <Orientation>0.75170633165534517</Orientation>
         </FiberMeasurement>
      </Measurement>
      <Measurement>
         <ID>3273</ID>
         <Type>F</Type>
         <ImageName>Image0001</ImageName>
         <FiberMeasurement>
            <DiameterAverage>2.9715500341781165E-06</DiameterAverage>
            <DiameterSD>4.0278769491908841E-08</DiameterSD>
            <Orientation>0.85480723287192373</Orientation>
         </FiberMeasurement>
      </Measurement>
      <Measurement>
         <ID>3274</ID>
         <Type>F</Type>
         <ImageName>Image0001</ImageName>
         <FiberMeasurement>
            <DiameterAverage>1.5703285568347231E-06</DiameterAverage>
            <DiameterSD>9.5175559054139573E-08</DiameterSD>
            <Orientation>1.3688757632172344</Orientation>
         </FiberMeasurement>
      </Measurement>
      <Measurement>
         <ID>3275</ID>
         <Type>F</Type>
         <ImageName>Image0001</ImageName>
         <FiberMeasurement>
            <DiameterAverage>1.2773486901900484E-06</DiameterAverage>
            <DiameterSD>8.3833759588324391E-07</DiameterSD>
            <Orientation>1.4887106251304487</Orientation>
         </FiberMeasurement>
      </Measurement>
      <Measurement>
         <ID>3276</ID>
         <Type>F</Type>
         <ImageName>Image0001</ImageName>
         <FiberMeasurement>
            <DiameterAverage>1.2280170042273161E-06</DiameterAverage>
            <DiameterSD>2.5360397926523076E-08</DiameterSD>
            <Orientation>2.2527501737777595</Orientation>
         </FiberMeasurement>
      </Measurement>
      <Measurement>
         <ID>3277</ID>
         <Type>F</Type>
         <ImageName>Image0001</ImageName>
         <FiberMeasurement>
            <DiameterAverage>7.1034693171611764E-07</DiameterAverage>
            <DiameterSD>1.4359602204671703E-07</DiameterSD>
            <Orientation>3.1373472246611676</Orientation>
         </FiberMeasurement>
      </Measurement>
      <Measurement>
         <ID>3278</ID>
         <Type>F</Type>
         <ImageName>Image0001</ImageName>
         <FiberMeasurement>
            <DiameterAverage>6.3568722883268024E-07</DiameterAverage>
            <DiameterSD>1.5449075684424115E-07</DiameterSD>
            <Orientation>0.37537803262911851</Orientation>
         </FiberMeasurement>
      </Measurement>
      <Measurement>
         <ID>3279</ID>
         <Type>F</Type>
         <ImageName>Image0001</ImageName>
         <FiberMeasurement>
            <DiameterAverage>1.306678642143817E-06</DiameterAverage>
            <DiameterSD>5.7763095469873574E-08</DiameterSD>
            <Orientation>1.6105683398144606</Orientation>
         </FiberMeasurement>
      </Measurement>
      <Measurement>
         <ID>3280</ID>
         <Type>F</Type>
         <ImageName>Image0001</ImageName>
         <FiberMeasurement>
            <DiameterAverage>1.3548946659001076E-06</DiameterAverage>
            <DiameterSD>2.9508551692250609E-07</DiameterSD>
            <Orientation>1.1663214433221154</Orientation>
         </FiberMeasurement>
      </Measurement>
      <Measurement>
         <ID>3281</ID>
         <Type>F</Type>
         <ImageName>Image0001</ImageName>
         <FiberMeasurement>
            <DiameterAverage>1.3108015919159191E-06</DiameterAverage>
            <DiameterSD>5.1185173225168962E-08</DiameterSD>
            <Orientation>0.15937586437318216</Orientation>
         </FiberMeasurement>
      </Measurement>
      <Measurement>
         <ID>3282</ID>
         <Type>F</Type>
         <ImageName>Image0001</ImageName>
         <FiberMeasurement>
            <DiameterAverage>2.5673126162231195E-06</DiameterAverage>
            <DiameterSD>3.5906347605703311E-07</DiameterSD>
            <Orientation>2.0816680292884828</Orientation>
         </FiberMeasurement>
      </Measurement>
      <Measurement>
         <ID>3283</ID>
         <Type>F</Type>
         <ImageName>Image0001</ImageName>
         <FiberMeasurement>
            <DiameterAverage>1.6712318393909296E-06</DiameterAverage>
            <DiameterSD>2.8322126621862471E-08</DiameterSD>
            <Orientation>1.3772971351523324</Orientation>
         </FiberMeasurement>
      </Measurement>
      <Measurement>
         <ID>3284</ID>
         <Type>F</Type>
         <ImageName>Image0001</ImageName>
         <FiberMeasurement>
            <DiameterAverage>3.1478599925941564E-06</DiameterAverage>
            <DiameterSD>9.0297146187031E-08</DiameterSD>
            <Orientation>0.88863599617301858</Orientation>
         </FiberMeasurement>
      </Measurement>
      <Measurement>
         <ID>3285</ID>
         <Type>F</Type>
         <ImageName>Image0001</ImageName>
         <FiberMeasurement>
            <DiameterAverage>1.4509269843793338E-06</DiameterAverage>
            <DiameterSD>4.7980320857599445E-08</DiameterSD>
            <Orientation>2.4233337677685851</Orientation>
         </FiberMeasurement>
      </Measurement>
      <Measurement>
         <ID>3286</ID>
         <Type>F</Type>
         <ImageName>Image0001</ImageName>
         <FiberMeasurement>
            <DiameterAverage>1.0271380901756011E-06</DiameterAverage>
            <DiameterSD>3.7723799167242479E-08</DiameterSD>
            <Orientation>1.7428581511368868</Orientation>
         </FiberMeasurement>
      </Measurement>
      <Measurement>
         <ID>3287</ID>
         <Type>F</Type>
         <ImageName>Image0001</ImageName>
         <FiberMeasurement>
            <DiameterAverage>1.4448293411596928E-06</DiameterAverage>
            <DiameterSD>7.1011710133254635E-08</DiameterSD>
            <Orientation>1.3236175719426759</Orientation>
         </FiberMeasurement>
      </Measurement>
      <Measurement>
         <ID>3288</ID>
         <Type>F</Type>
         <ImageName>Image0001</ImageName>
         <FiberMeasurement>
            <DiameterAverage>1.2300748090113539E-06</DiameterAverage>
            <DiameterSD>4.7175032338888334E-08</DiameterSD>
            <Orientation>2.51359500162078</Orientation>
         </FiberMeasurement>
      </Measurement>
      <Measurement>
         <ID>3289</ID>
         <Type>F</Type>
         <ImageName>Image0001</ImageName>
         <FiberMeasurement>
            <DiameterAverage>8.8287672071373038E-07</DiameterAverage>
            <DiameterSD>2.8653694317604283E-07</DiameterSD>
            <Orientation>0.89932243783455212</Orientation>
         </FiberMeasurement>
      </Measurement>
      <Measurement>
         <ID>3290</ID>
         <Type>F</Type>
         <ImageName>Image0001</ImageName>
         <FiberMeasurement>
            <DiameterAverage>6.135118043556852E-07</DiameterAverage>
            <DiameterSD>3.9294696796265661E-08</DiameterSD>
            <Orientation>1.6151877410162325</Orientation>
         </FiberMeasurement>
      </Measurement>
      <Measurement>
         <ID>3291</ID>
         <Type>F</Type>
         <ImageName>Image0001</ImageName>
         <FiberMeasurement>
            <DiameterAverage>1.98426820204906E-06</DiameterAverage>
            <DiameterSD>1.446000164286647E-07</DiameterSD>
            <Orientation>1.6513167325598657</Orientation>
         </FiberMeasurement>
      </Measurement>
      <Measurement>
         <ID>3292</ID>
         <Type>F</Type>
         <ImageName>Image0001</ImageName>
         <FiberMeasurement>
            <DiameterAverage>2.2292528824753951E-06</DiameterAverage>
            <DiameterSD>5.288931149826094E-07</DiameterSD>
            <Orientation>0.890274351320517</Orientation>
         </FiberMeasurement>
      </Measurement>
      <Measurement>
         <ID>3293</ID>
         <Type>F</Type>
         <ImageName>Image0001</ImageName>
         <FiberMeasurement>
            <DiameterAverage>7.0287043629951073E-07</DiameterAverage>
            <DiameterSD>5.233750079196424E-08</DiameterSD>
            <Orientation>0.7910393481049891</Orientation>
         </FiberMeasurement>
      </Measurement>
      <Measurement>
         <ID>3294</ID>
         <Type>F</Type>
         <ImageName>Image0001</ImageName>
         <FiberMeasurement>
            <DiameterAverage>2.2575508468409961E-06</DiameterAverage>
            <DiameterSD>1.0042027735527392E-07</DiameterSD>
            <Orientation>0.9576516493547943</Orientation>
         </FiberMeasurement>
      </Measurement>
      <Measurement>
         <ID>3295</ID>
         <Type>F</Type>
         <ImageName>Image0001</ImageName>
         <FiberMeasurement>
            <DiameterAverage>1.851911436665211E-06</DiameterAverage>
            <DiameterSD>5.4511019293993414E-07</DiameterSD>
            <Orientation>0.62875543949710266</Orientation>
         </FiberMeasurement>
      </Measurement>
      <Measurement>
         <ID>3296</ID>
         <Type>F</Type>
         <ImageName>Image0001</ImageName>
         <FiberMeasurement>
            <DiameterAverage>1.2799880052154238E-06</DiameterAverage>
            <DiameterSD>6.2491880204516439E-08</DiameterSD>
            <Orientation>0.037979101908289577</Orientation>
         </FiberMeasurement>
      </Measurement>
      <Measurement>
         <ID>3297</ID>
         <Type>F</Type>
         <ImageName>Image0001</ImageName>
         <FiberMeasurement>
            <DiameterAverage>1.3629834804824364E-06</DiameterAverage>
            <DiameterSD>2.0628580764294445E-07</DiameterSD>
            <Orientation>1.6424612249421766</Orientation>
         </FiberMeasurement>
      </Measurement>
      <Measurement>
         <ID>3298</ID>
         <Type>F</Type>
         <ImageName>Image0001</ImageName>
         <FiberMeasurement>
            <DiameterAverage>2.0715473147788505E-06</DiameterAverage>
            <DiameterSD>7.8330413347604921E-08</DiameterSD>
            <Orientation>0.66821996678427908</Orientation>
         </FiberMeasurement>
      </Measurement>
      <Measurement>
         <ID>3299</ID>
         <Type>F</Type>
         <ImageName>Image0001</ImageName>
         <FiberMeasurement>
            <DiameterAverage>2.1569266676560566E-06</DiameterAverage>
            <DiameterSD>1.7640985183950663E-07</DiameterSD>
            <Orientation>0.6271238200126954</Orientation>
         </FiberMeasurement>
      </Measurement>
      <Measurement>
         <ID>3300</ID>
         <Type>F</Type>
         <ImageName>Image0001</ImageName>
         <FiberMeasurement>
            <DiameterAverage>9.8110438961438259E-07</DiameterAverage>
            <DiameterSD>6.6915545983913464E-08</DiameterSD>
            <Orientation>1.6854904390125882</Orientation>
         </FiberMeasurement>
      </Measurement>
      <Measurement>
         <ID>3301</ID>
         <Type>F</Type>
         <ImageName>Image0001</ImageName>
         <FiberMeasurement>
            <DiameterAverage>1.0109991989048364E-06</DiameterAverage>
            <DiameterSD>8.8359943116890914E-08</DiameterSD>
            <Orientation>1.4116416405519465</Orientation>
         </FiberMeasurement>
      </Measurement>
      <Measurement>
         <ID>3302</ID>
         <Type>F</Type>
         <ImageName>Image0001</ImageName>
         <FiberMeasurement>
            <DiameterAverage>1.48379911188324E-06</DiameterAverage>
            <DiameterSD>3.5429087003381484E-07</DiameterSD>
            <Orientation>0.65941711274337411</Orientation>
         </FiberMeasurement>
      </Measurement>
      <Measurement>
         <ID>3303</ID>
         <Type>F</Type>
         <ImageName>Image0001</ImageName>
         <FiberMeasurement>
            <DiameterAverage>5.9895951064024953E-07</DiameterAverage>
            <DiameterSD>1.3238733377161808E-07</DiameterSD>
            <Orientation>2.2961466866135147</Orientation>
         </FiberMeasurement>
      </Measurement>
      <Measurement>
         <ID>3304</ID>
         <Type>F</Type>
         <ImageName>Image0001</ImageName>
         <FiberMeasurement>
            <DiameterAverage>1.6952870434722393E-06</DiameterAverage>
            <DiameterSD>4.2653685935795993E-07</DiameterSD>
            <Orientation>2.7987866343443208</Orientation>
         </FiberMeasurement>
      </Measurement>
      <Measurement>
         <ID>3305</ID>
         <Type>F</Type>
         <ImageName>Image0001</ImageName>
         <FiberMeasurement>
            <DiameterAverage>1.1754204028736229E-06</DiameterAverage>
            <DiameterSD>2.94146781550664E-08</DiameterSD>
            <Orientation>1.2048632691102279</Orientation>
         </FiberMeasurement>
      </Measurement>
      <Measurement>
         <ID>3306</ID>
         <Type>F</Type>
         <ImageName>Image0001</ImageName>
         <FiberMeasurement>
            <DiameterAverage>1.4509269843793338E-06</DiameterAverage>
            <DiameterSD>4.7980320857599445E-08</DiameterSD>
            <Orientation>2.4233337677685851</Orientation>
         </FiberMeasurement>
      </Measurement>
      <Measurement>
         <ID>3307</ID>
         <Type>F</Type>
         <ImageName>Image0001</ImageName>
         <FiberMeasurement>
            <DiameterAverage>1.893097412698103E-06</DiameterAverage>
            <DiameterSD>1.2243701361489417E-07</DiameterSD>
            <Orientation>2.3824926570419191</Orientation>
         </FiberMeasurement>
      </Measurement>
      <Measurement>
         <ID>3308</ID>
         <Type>F</Type>
         <ImageName>Image0001</ImageName>
         <FiberMeasurement>
            <DiameterAverage>2.0740559022295875E-06</DiameterAverage>
            <DiameterSD>9.5687556003890972E-08</DiameterSD>
            <Orientation>2.5156191504255725</Orientation>
         </FiberMeasurement>
      </Measurement>
      <Measurement>
         <ID>3309</ID>
         <Type>F</Type>
         <ImageName>Image0001</ImageName>
         <FiberMeasurement>
            <DiameterAverage>1.6419798989619915E-06</DiameterAverage>
            <DiameterSD>2.7309538173587661E-07</DiameterSD>
            <Orientation>0.57475898889413124</Orientation>
         </FiberMeasurement>
      </Measurement>
      <Measurement>
         <ID>3310</ID>
         <Type>F</Type>
         <ImageName>Image0001</ImageName>
         <FiberMeasurement>
            <DiameterAverage>2.9266738713839059E-06</DiameterAverage>
            <DiameterSD>7.0891068729701731E-07</DiameterSD>
            <Orientation>0.83611251563566347</Orientation>
         </FiberMeasurement>
      </Measurement>
      <Measurement>
         <ID>3311</ID>
         <Type>F</Type>
         <ImageName>Image0001</ImageName>
         <FiberMeasurement>
            <DiameterAverage>1.6585008270661588E-06</DiameterAverage>
            <DiameterSD>1.9092589503654389E-08</DiameterSD>
            <Orientation>1.4659002471556648</Orientation>
         </FiberMeasurement>
      </Measurement>
      <Measurement>
         <ID>3312</ID>
         <Type>F</Type>
         <ImageName>Image0001</ImageName>
         <FiberMeasurement>
            <DiameterAverage>2.1638673513468011E-06</DiameterAverage>
            <DiameterSD>4.343368626660173E-07</DiameterSD>
            <Orientation>0.66037231934746743</Orientation>
         </FiberMeasurement>
      </Measurement>
      <Measurement>
         <ID>3313</ID>
         <Type>F</Type>
         <ImageName>Image0001</ImageName>
         <FiberMeasurement>
            <DiameterAverage>1.3317947255021638E-06</DiameterAverage>
            <DiameterSD>1.6740961671159712E-07</DiameterSD>
            <Orientation>1.1918764681509908</Orientation>
         </FiberMeasurement>
      </Measurement>
      <Measurement>
         <ID>3314</ID>
         <Type>F</Type>
         <ImageName>Image0001</ImageName>
         <FiberMeasurement>
            <DiameterAverage>1.9342968242013065E-06</DiameterAverage>
            <DiameterSD>9.6693027125357365E-08</DiameterSD>
            <Orientation>1.0885497060804947</Orientation>
         </FiberMeasurement>
      </Measurement>
      <Measurement>
         <ID>3315</ID>
         <Type>F</Type>
         <ImageName>Image0001</ImageName>
         <FiberMeasurement>
            <DiameterAverage>1.8177831977958505E-06</DiameterAverage>
            <DiameterSD>3.4102806113421723E-07</DiameterSD>
            <Orientation>1.7575078105648327</Orientation>
         </FiberMeasurement>
      </Measurement>
      <Measurement>
         <ID>3316</ID>
         <Type>F</Type>
         <ImageName>Image0001</ImageName>
         <FiberMeasurement>
            <DiameterAverage>1.4241852991481575E-06</DiameterAverage>
            <DiameterSD>2.5433718308436018E-07</DiameterSD>
            <Orientation>1.3062313773236729</Orientation>
         </FiberMeasurement>
      </Measurement>
      <Measurement>
         <ID>3317</ID>
         <Type>F</Type>
         <ImageName>Image0001</ImageName>
         <FiberMeasurement>
            <DiameterAverage>5.509438095171353E-07</DiameterAverage>
            <DiameterSD>1.4439922820655611E-08</DiameterSD>
            <Orientation>2.3452281570660758</Orientation>
         </FiberMeasurement>
      </Measurement>
      <Measurement>
         <ID>3318</ID>
         <Type>F</Type>
         <ImageName>Image0001</ImageName>
         <FiberMeasurement>
            <DiameterAverage>1.0299128655459789E-06</DiameterAverage>
            <DiameterSD>3.1558527537772248E-07</DiameterSD>
            <Orientation>2.3210033450119565</Orientation>
         </FiberMeasurement>
      </Measurement>
      <Measurement>
         <ID>3319</ID>
         <Type>F</Type>
         <ImageName>Image0001</ImageName>
         <FiberMeasurement>
            <DiameterAverage>1.3382856167805058E-06</DiameterAverage>
            <DiameterSD>4.2671118785625248E-07</DiameterSD>
            <Orientation>1.6068717704882121</Orientation>
         </FiberMeasurement>
      </Measurement>
      <Measurement>
         <ID>3320</ID>
         <Type>F</Type>
         <ImageName>Image0001</ImageName>
         <FiberMeasurement>
            <DiameterAverage>1.8256319813115434E-06</DiameterAverage>
            <DiameterSD>2.8158091991092169E-07</DiameterSD>
            <Orientation>2.3628054017119959</Orientation>
         </FiberMeasurement>
      </Measurement>
      <Measurement>
         <ID>3321</ID>
         <Type>F</Type>
         <ImageName>Image0001</ImageName>
         <FiberMeasurement>
            <DiameterAverage>1.953009467146105E-06</DiameterAverage>
            <DiameterSD>4.4649732171347923E-08</DiameterSD>
            <Orientation>0.66843327573667821</Orientation>
         </FiberMeasurement>
      </Measurement>
      <Measurement>
         <ID>3322</ID>
         <Type>F</Type>
         <ImageName>Image0001</ImageName>
         <FiberMeasurement>
            <DiameterAverage>1.0476210241182515E-06</DiameterAverage>
            <DiameterSD>2.0630897272470038E-07</DiameterSD>
            <Orientation>1.1538845538237</Orientation>
         </FiberMeasurement>
      </Measurement>
      <Measurement>
         <ID>3323</ID>
         <Type>F</Type>
         <ImageName>Image0001</ImageName>
         <FiberMeasurement>
            <DiameterAverage>1.1929715314475875E-06</DiameterAverage>
            <DiameterSD>6.3527484647151468E-08</DiameterSD>
            <Orientation>3.1143514042592004</Orientation>
         </FiberMeasurement>
      </Measurement>
      <Measurement>
         <ID>3324</ID>
         <Type>F</Type>
         <ImageName>Image0001</ImageName>
         <FiberMeasurement>
            <DiameterAverage>1.6960469138316394E-06</DiameterAverage>
            <DiameterSD>2.5525756558766021E-07</DiameterSD>
            <Orientation>1.2854133307460733</Orientation>
         </FiberMeasurement>
      </Measurement>
      <Measurement>
         <ID>3325</ID>
         <Type>F</Type>
         <ImageName>Image0001</ImageName>
         <FiberMeasurement>
            <DiameterAverage>1.6101541183931146E-06</DiameterAverage>
            <DiameterSD>3.4967770967502194E-08</DiameterSD>
            <Orientation>0.14029487945472505</Orientation>
         </FiberMeasurement>
      </Measurement>
      <Measurement>
         <ID>3326</ID>
         <Type>F</Type>
         <ImageName>Image0001</ImageName>
         <FiberMeasurement>
            <DiameterAverage>5.514609409056307E-07</DiameterAverage>
            <DiameterSD>8.4905653774622435E-08</DiameterSD>
            <Orientation>0.099256683942477553</Orientation>
         </FiberMeasurement>
      </Measurement>
      <Measurement>
         <ID>3327</ID>
         <Type>F</Type>
         <ImageName>Image0001</ImageName>
         <FiberMeasurement>
            <DiameterAverage>1.8641811282966191E-06</DiameterAverage>
            <DiameterSD>5.6666320528108857E-07</DiameterSD>
            <Orientation>2.8920039564149831</Orientation>
         </FiberMeasurement>
      </Measurement>
      <Measurement>
         <ID>3328</ID>
         <Type>F</Type>
         <ImageName>Image0001</ImageName>
         <FiberMeasurement>
            <DiameterAverage>1.3566367149927983E-06</DiameterAverage>
            <DiameterSD>4.324655399080636E-07</DiameterSD>
            <Orientation>0.58372399603846614</Orientation>
         </FiberMeasurement>
      </Measurement>
      <Measurement>
         <ID>3329</ID>
         <Type>F</Type>
         <ImageName>Image0001</ImageName>
         <FiberMeasurement>
            <DiameterAverage>1.7720699061082206E-06</DiameterAverage>
            <DiameterSD>1.7893637898116371E-07</DiameterSD>
            <Orientation>1.2572448977927857</Orientation>
         </FiberMeasurement>
      </Measurement>
      <Measurement>
         <ID>3330</ID>
         <Type>F</Type>
         <ImageName>Image0001</ImageName>
         <FiberMeasurement>
            <DiameterAverage>4.0611974802707538E-07</DiameterAverage>
            <DiameterSD>1.2577597149965198E-07</DiameterSD>
            <Orientation>1.009811893075808</Orientation>
         </FiberMeasurement>
      </Measurement>
      <Measurement>
         <ID>3331</ID>
         <Type>F</Type>
         <ImageName>Image0001</ImageName>
         <FiberMeasurement>
            <DiameterAverage>1.028072328407621E-06</DiameterAverage>
            <DiameterSD>2.3514980973614477E-08</DiameterSD>
            <Orientation>1.1577677515273448</Orientation>
         </FiberMeasurement>
      </Measurement>
      <Measurement>
         <ID>3332</ID>
         <Type>F</Type>
         <ImageName>Image0001</ImageName>
         <FiberMeasurement>
            <DiameterAverage>1.4710319864731534E-06</DiameterAverage>
            <DiameterSD>7.3208036720788286E-08</DiameterSD>
            <Orientation>1.5298810817955353</Orientation>
         </FiberMeasurement>
      </Measurement>
      <Measurement>
         <ID>3333</ID>
         <Type>F</Type>
         <ImageName>Image0001</ImageName>
         <FiberMeasurement>
            <DiameterAverage>6.9402072813646745E-07</DiameterAverage>
            <DiameterSD>8.3001809744483422E-08</DiameterSD>
            <Orientation>1.3182805247110396</Orientation>
         </FiberMeasurement>
      </Measurement>
      <Measurement>
         <ID>3334</ID>
         <Type>F</Type>
         <ImageName>Image0001</ImageName>
         <FiberMeasurement>
            <DiameterAverage>6.0806048208002128E-07</DiameterAverage>
            <DiameterSD>5.1316009751937638E-08</DiameterSD>
            <Orientation>0.32493032776524949</Orientation>
         </FiberMeasurement>
      </Measurement>
      <Measurement>
         <ID>3335</ID>
         <Type>F</Type>
         <ImageName>Image0001</ImageName>
         <FiberMeasurement>
            <DiameterAverage>1.8486225939057557E-06</DiameterAverage>
            <DiameterSD>3.4154370832941728E-07</DiameterSD>
            <Orientation>0.95786360155175265</Orientation>
         </FiberMeasurement>
      </Measurement>
      <Measurement>
         <ID>3336</ID>
         <Type>F</Type>
         <ImageName>Image0001</ImageName>
         <FiberMeasurement>
            <DiameterAverage>1.7349860483408098E-06</DiameterAverage>
            <DiameterSD>1.5642179697612619E-07</DiameterSD>
            <Orientation>1.5158352456057582</Orientation>
         </FiberMeasurement>
      </Measurement>
      <Measurement>
         <ID>3337</ID>
         <Type>F</Type>
         <ImageName>Image0001</ImageName>
         <FiberMeasurement>
            <DiameterAverage>6.97828783060329E-07</DiameterAverage>
            <DiameterSD>4.0126234708231107E-08</DiameterSD>
            <Orientation>0.57333293838464483</Orientation>
         </FiberMeasurement>
      </Measurement>
      <Measurement>
         <ID>3338</ID>
         <Type>F</Type>
         <ImageName>Image0001</ImageName>
         <FiberMeasurement>
            <DiameterAverage>2.5082056001046322E-06</DiameterAverage>
            <DiameterSD>4.326702535027953E-07</DiameterSD>
            <Orientation>0.517136112681252</Orientation>
         </FiberMeasurement>
      </Measurement>
      <Measurement>
         <ID>3339</ID>
         <Type>F</Type>
         <ImageName>Image0001</ImageName>
         <FiberMeasurement>
            <DiameterAverage>1.4149823510416336E-06</DiameterAverage>
            <DiameterSD>5.3387657809317981E-07</DiameterSD>
            <Orientation>1.1990887017719931</Orientation>
         </FiberMeasurement>
      </Measurement>
      <Measurement>
         <ID>3340</ID>
         <Type>F</Type>
         <ImageName>Image0001</ImageName>
         <FiberMeasurement>
            <DiameterAverage>2.0735255985797462E-06</DiameterAverage>
            <DiameterSD>1.888761006055483E-07</DiameterSD>
            <Orientation>0.89108858336107655</Orientation>
         </FiberMeasurement>
      </Measurement>
      <Measurement>
         <ID>3341</ID>
         <Type>F</Type>
         <ImageName>Image0001</ImageName>
         <FiberMeasurement>
            <DiameterAverage>1.4218761133975396E-06</DiameterAverage>
            <DiameterSD>1.8614709406133609E-08</DiameterSD>
            <Orientation>2.3984690994677247</Orientation>
         </FiberMeasurement>
      </Measurement>
      <Measurement>
         <ID>3342</ID>
         <Type>F</Type>
         <ImageName>Image0001</ImageName>
         <FiberMeasurement>
            <DiameterAverage>1.8512681377509067E-06</DiameterAverage>
            <DiameterSD>4.5185072891629113E-08</DiameterSD>
            <Orientation>0.69287986138153512</Orientation>
         </FiberMeasurement>
      </Measurement>
      <Measurement>
         <ID>3343</ID>
         <Type>F</Type>
         <ImageName>Image0001</ImageName>
         <FiberMeasurement>
            <DiameterAverage>1.539624106253599E-06</DiameterAverage>
            <DiameterSD>3.2815167561898465E-07</DiameterSD>
            <Orientation>2.7466402432662993</Orientation>
         </FiberMeasurement>
      </Measurement>
      <Measurement>
         <ID>3344</ID>
         <Type>F</Type>
         <ImageName>Image0001</ImageName>
         <FiberMeasurement>
            <DiameterAverage>2.6114781116179908E-06</DiameterAverage>
            <DiameterSD>5.3175405823234869E-07</DiameterSD>
            <Orientation>2.7664352927783313</Orientation>
         </FiberMeasurement>
      </Measurement>
      <Measurement>
         <ID>3345</ID>
         <Type>F</Type>
         <ImageName>Image0001</ImageName>
         <FiberMeasurement>
            <DiameterAverage>1.8956285785256634E-06</DiameterAverage>
            <DiameterSD>8.36648289058307E-08</DiameterSD>
            <Orientation>1.696027897852199</Orientation>
         </FiberMeasurement>
      </Measurement>
      <Measurement>
         <ID>3346</ID>
         <Type>F</Type>
         <ImageName>Image0001</ImageName>
         <FiberMeasurement>
            <DiameterAverage>1.1776308915308827E-06</DiameterAverage>
            <DiameterSD>5.5003693885368446E-08</DiameterSD>
            <Orientation>2.3980673496383149</Orientation>
         </FiberMeasurement>
      </Measurement>
      <Measurement>
         <ID>3347</ID>
         <Type>F</Type>
         <ImageName>Image0001</ImageName>
         <FiberMeasurement>
            <DiameterAverage>1.2021156782969749E-06</DiameterAverage>
            <DiameterSD>1.6768079145618875E-07</DiameterSD>
            <Orientation>1.266723042858783</Orientation>
         </FiberMeasurement>
      </Measurement>
      <Measurement>
         <ID>3348</ID>
         <Type>F</Type>
         <ImageName>Image0001</ImageName>
         <FiberMeasurement>
            <DiameterAverage>4.6765963184901144E-07</DiameterAverage>
            <DiameterSD>5.619702223206618E-08</DiameterSD>
            <Orientation>1.3297663650485414</Orientation>
         </FiberMeasurement>
      </Measurement>
      <Measurement>
         <ID>3349</ID>
         <Type>F</Type>
         <ImageName>Image0001</ImageName>
         <FiberMeasurement>
            <DiameterAverage>2.9674826813837891E-06</DiameterAverage>
            <DiameterSD>7.2172450592472452E-08</DiameterSD>
            <Orientation>0.8498621380835637</Orientation>
         </FiberMeasurement>
      </Measurement>
      <Measurement>
         <ID>3350</ID>
         <Type>F</Type>
         <ImageName>Image0001</ImageName>
         <FiberMeasurement>
            <DiameterAverage>1.7709772803427506E-06</DiameterAverage>
            <DiameterSD>1.3185495715446894E-07</DiameterSD>
            <Orientation>1.5173596214491432</Orientation>
         </FiberMeasurement>
      </Measurement>
      <Measurement>
         <ID>3351</ID>
         <Type>F</Type>
         <ImageName>Image0001</ImageName>
         <FiberMeasurement>
            <DiameterAverage>4.728308629887525E-07</DiameterAverage>
            <DiameterSD>6.8599505642439216E-08</DiameterSD>
            <Orientation>1.3903010892544128</Orientation>
         </FiberMeasurement>
      </Measurement>
      <Measurement>
         <ID>3352</ID>
         <Type>F</Type>
         <ImageName>Image0001</ImageName>
         <FiberMeasurement>
            <DiameterAverage>2.6625747466702777E-06</DiameterAverage>
            <DiameterSD>3.396772919108284E-07</DiameterSD>
            <Orientation>2.1428693187759422</Orientation>
         </FiberMeasurement>
      </Measurement>
      <Measurement>
         <ID>3353</ID>
         <Type>F</Type>
         <ImageName>Image0001</ImageName>
         <FiberMeasurement>
            <DiameterAverage>1.7488421837052656E-06</DiameterAverage>
            <DiameterSD>6.9416012502165833E-08</DiameterSD>
            <Orientation>2.1005989876910869</Orientation>
         </FiberMeasurement>
      </Measurement>
      <Measurement>
         <ID>3354</ID>
         <Type>F</Type>
         <ImageName>Image0001</ImageName>
         <FiberMeasurement>
            <DiameterAverage>1.1197373362652344E-06</DiameterAverage>
            <DiameterSD>3.074488884804531E-08</DiameterSD>
            <Orientation>1.6492838909162124</Orientation>
         </FiberMeasurement>
      </Measurement>
      <Measurement>
         <ID>3355</ID>
         <Type>F</Type>
         <ImageName>Image0001</ImageName>
         <FiberMeasurement>
            <DiameterAverage>1.8433637889939397E-06</DiameterAverage>
            <DiameterSD>3.4592156245407282E-08</DiameterSD>
            <Orientation>1.2850193773906118</Orientation>
         </FiberMeasurement>
      </Measurement>
      <Measurement>
         <ID>3356</ID>
         <Type>F</Type>
         <ImageName>Image0001</ImageName>
         <FiberMeasurement>
            <DiameterAverage>2.2764560806242218E-06</DiameterAverage>
            <DiameterSD>1.4018419040916893E-07</DiameterSD>
            <Orientation>2.900395067967672</Orientation>
         </FiberMeasurement>
      </Measurement>
      <Measurement>
         <ID>3357</ID>
         <Type>F</Type>
         <ImageName>Image0001</ImageName>
         <FiberMeasurement>
            <DiameterAverage>5.0067684042260992E-07</DiameterAverage>
            <DiameterSD>3.5778850205148949E-08</DiameterSD>
            <Orientation>1.3501549851788117</Orientation>
         </FiberMeasurement>
      </Measurement>
      <Measurement>
         <ID>3358</ID>
         <Type>F</Type>
         <ImageName>Image0001</ImageName>
         <FiberMeasurement>
            <DiameterAverage>1.4042327837076783E-06</DiameterAverage>
            <DiameterSD>1.5685399286603529E-07</DiameterSD>
            <Orientation>1.1399073866879854</Orientation>
         </FiberMeasurement>
      </Measurement>
      <Measurement>
         <ID>3359</ID>
         <Type>F</Type>
         <ImageName>Image0001</ImageName>
         <FiberMeasurement>
            <DiameterAverage>2.3802059364206785E-06</DiameterAverage>
            <DiameterSD>2.6158578782828696E-07</DiameterSD>
            <Orientation>2.8146929936129665</Orientation>
         </FiberMeasurement>
      </Measurement>
      <Measurement>
         <ID>3360</ID>
         <Type>F</Type>
         <ImageName>Image0001</ImageName>
         <FiberMeasurement>
            <DiameterAverage>8.5189076572435569E-07</DiameterAverage>
            <DiameterSD>2.4712982903568077E-07</DiameterSD>
            <Orientation>2.4221293260729104</Orientation>
         </FiberMeasurement>
      </Measurement>
      <Measurement>
         <ID>3361</ID>
         <Type>F</Type>
         <ImageName>Image0001</ImageName>
         <FiberMeasurement>
            <DiameterAverage>2.4171657988901068E-06</DiameterAverage>
            <DiameterSD>8.0144481766844845E-08</DiameterSD>
            <Orientation>0.61703810436237649</Orientation>
         </FiberMeasurement>
      </Measurement>
      <Measurement>
         <ID>3362</ID>
         <Type>F</Type>
         <ImageName>Image0001</ImageName>
         <FiberMeasurement>
            <DiameterAverage>2.0943718316725867E-06</DiameterAverage>
            <DiameterSD>8.95339539265703E-08</DiameterSD>
            <Orientation>2.2778525356413986</Orientation>
         </FiberMeasurement>
      </Measurement>
      <Measurement>
         <ID>3363</ID>
         <Type>F</Type>
         <ImageName>Image0001</ImageName>
         <FiberMeasurement>
            <DiameterAverage>1.9808344313938163E-06</DiameterAverage>
            <DiameterSD>5.17185403630038E-08</DiameterSD>
            <Orientation>1.2980094418097066</Orientation>
         </FiberMeasurement>
      </Measurement>
      <Measurement>
         <ID>3364</ID>
         <Type>F</Type>
         <ImageName>Image0001</ImageName>
         <FiberMeasurement>
            <DiameterAverage>1.7632857362088104E-06</DiameterAverage>
            <DiameterSD>5.43488209775436E-08</DiameterSD>
            <Orientation>1.9814562458088558</Orientation>
         </FiberMeasurement>
      </Measurement>
      <Measurement>
         <ID>3365</ID>
         <Type>F</Type>
         <ImageName>Image0001</ImageName>
         <FiberMeasurement>
            <DiameterAverage>1.3739714976545004E-06</DiameterAverage>
            <DiameterSD>1.7971626878547148E-07</DiameterSD>
            <Orientation>0.29310240399763909</Orientation>
         </FiberMeasurement>
      </Measurement>
      <Measurement>
         <ID>3366</ID>
         <Type>F</Type>
         <ImageName>Image0001</ImageName>
         <FiberMeasurement>
            <DiameterAverage>1.1203421369465791E-06</DiameterAverage>
            <DiameterSD>5.1215362884683842E-08</DiameterSD>
            <Orientation>1.8555854566516654</Orientation>
         </FiberMeasurement>
      </Measurement>
      <Measurement>
         <ID>3367</ID>
         <Type>F</Type>
         <ImageName>Image0001</ImageName>
         <FiberMeasurement>
            <DiameterAverage>7.8470269794940654E-07</DiameterAverage>
            <DiameterSD>1.2420530167816866E-08</DiameterSD>
            <Orientation>1.9745683883284737</Orientation>
         </FiberMeasurement>
      </Measurement>
      <Measurement>
         <ID>3368</ID>
         <Type>F</Type>
         <ImageName>Image0001</ImageName>
         <FiberMeasurement>
            <DiameterAverage>7.5465526316275641E-07</DiameterAverage>
            <DiameterSD>1.6774128170076876E-07</DiameterSD>
            <Orientation>0.99387421818706456</Orientation>
         </FiberMeasurement>
      </Measurement>
      <Measurement>
         <ID>3369</ID>
         <Type>F</Type>
         <ImageName>Image0001</ImageName>
         <FiberMeasurement>
            <DiameterAverage>2.5538746156189826E-06</DiameterAverage>
            <DiameterSD>2.7411443319493738E-07</DiameterSD>
            <Orientation>0.44534371395480948</Orientation>
         </FiberMeasurement>
      </Measurement>
      <Measurement>
         <ID>3370</ID>
         <Type>F</Type>
         <ImageName>Image0001</ImageName>
         <FiberMeasurement>
            <DiameterAverage>1.0752958247432786E-06</DiameterAverage>
            <DiameterSD>3.3129992772097434E-07</DiameterSD>
            <Orientation>0.91752309254193132</Orientation>
         </FiberMeasurement>
      </Measurement>
      <Measurement>
         <ID>3371</ID>
         <Type>F</Type>
         <ImageName>Image0001</ImageName>
         <FiberMeasurement>
            <DiameterAverage>1.7006079276624045E-06</DiameterAverage>
            <DiameterSD>3.6100450799905255E-08</DiameterSD>
            <Orientation>1.6588723695831154</Orientation>
         </FiberMeasurement>
      </Measurement>
      <Measurement>
         <ID>3372</ID>
         <Type>F</Type>
         <ImageName>Image0001</ImageName>
         <FiberMeasurement>
            <DiameterAverage>1.4304262236793302E-06</DiameterAverage>
            <DiameterSD>3.2765428818080732E-08</DiameterSD>
            <Orientation>1.1037669963487882</Orientation>
         </FiberMeasurement>
      </Measurement>
      <Measurement>
         <ID>3373</ID>
         <Type>F</Type>
         <ImageName>Image0001</ImageName>
         <FiberMeasurement>
            <DiameterAverage>7.1768327940370092E-07</DiameterAverage>
            <DiameterSD>1.925674068937822E-08</DiameterSD>
            <Orientation>1.2872741919355066</Orientation>
         </FiberMeasurement>
      </Measurement>
      <Measurement>
         <ID>3374</ID>
         <Type>F</Type>
         <ImageName>Image0001</ImageName>
         <FiberMeasurement>
            <DiameterAverage>7.4830012172320775E-07</DiameterAverage>
            <DiameterSD>1.7278273695642793E-07</DiameterSD>
            <Orientation>0.889213065709628</Orientation>
         </FiberMeasurement>
      </Measurement>
      <Measurement>
         <ID>3375</ID>
         <Type>F</Type>
         <ImageName>Image0001</ImageName>
         <FiberMeasurement>
            <DiameterAverage>1.3441021100826158E-06</DiameterAverage>
            <DiameterSD>3.5238248334469364E-07</DiameterSD>
            <Orientation>0.18336760721142004</Orientation>
         </FiberMeasurement>
      </Measurement>
      <Measurement>
         <ID>3376</ID>
         <Type>F</Type>
         <ImageName>Image0001</ImageName>
         <FiberMeasurement>
            <DiameterAverage>1.9702207476698118E-06</DiameterAverage>
            <DiameterSD>3.1474956254188613E-07</DiameterSD>
            <Orientation>1.3955181116329871</Orientation>
         </FiberMeasurement>
      </Measurement>
      <Measurement>
         <ID>3377</ID>
         <Type>F</Type>
         <ImageName>Image0001</ImageName>
         <FiberMeasurement>
            <DiameterAverage>6.5790225924166445E-07</DiameterAverage>
            <DiameterSD>3.9169590363205585E-08</DiameterSD>
            <Orientation>1.7112092805020811</Orientation>
         </FiberMeasurement>
      </Measurement>
      <Measurement>
         <ID>3378</ID>
         <Type>F</Type>
         <ImageName>Image0001</ImageName>
         <FiberMeasurement>
            <DiameterAverage>5.6153036532860439E-07</DiameterAverage>
            <DiameterSD>7.58571457491277E-09</DiameterSD>
            <Orientation>2.3223739874613982</Orientation>
         </FiberMeasurement>
      </Measurement>
      <Measurement>
         <ID>3379</ID>
         <Type>F</Type>
         <ImageName>Image0001</ImageName>
         <FiberMeasurement>
            <DiameterAverage>5.6376281280965E-07</DiameterAverage>
            <DiameterSD>1.1903557484886641E-07</DiameterSD>
            <Orientation>2.350434761661476</Orientation>
         </FiberMeasurement>
      </Measurement>
      <Measurement>
         <ID>3380</ID>
         <Type>F</Type>
         <ImageName>Image0001</ImageName>
         <FiberMeasurement>
            <DiameterAverage>1.6834897755232363E-06</DiameterAverage>
            <DiameterSD>4.0452895867754162E-07</DiameterSD>
            <Orientation>0.43306893087939907</Orientation>
         </FiberMeasurement>
      </Measurement>
      <Measurement>
         <ID>3381</ID>
         <Type>F</Type>
         <ImageName>Image0001</ImageName>
         <FiberMeasurement>
            <DiameterAverage>1.6855970881905704E-06</DiameterAverage>
            <DiameterSD>1.7733845226968016E-08</DiameterSD>
            <Orientation>1.6444297992415262</Orientation>
         </FiberMeasurement>
      </Measurement>
      <Measurement>
         <ID>3382</ID>
         <Type>F</Type>
         <ImageName>Image0001</ImageName>
         <FiberMeasurement>
            <DiameterAverage>1.1977741511221817E-06</DiameterAverage>
            <DiameterSD>1.3700280175683876E-08</DiameterSD>
            <Orientation>1.6447701524742306</Orientation>
         </FiberMeasurement>
      </Measurement>
      <Measurement>
         <ID>3383</ID>
         <Type>F</Type>
         <ImageName>Image0001</ImageName>
         <FiberMeasurement>
            <DiameterAverage>1.0896470712449718E-06</DiameterAverage>
            <DiameterSD>5.0517483313618442E-08</DiameterSD>
            <Orientation>1.2953846031329899</Orientation>
         </FiberMeasurement>
      </Measurement>
      <Measurement>
         <ID>3384</ID>
         <Type>F</Type>
         <ImageName>Image0001</ImageName>
         <FiberMeasurement>
            <DiameterAverage>5.3676881455840811E-07</DiameterAverage>
            <DiameterSD>1.0261003141783475E-08</DiameterSD>
            <Orientation>1.0498358399707262</Orientation>
         </FiberMeasurement>
      </Measurement>
      <Measurement>
         <ID>3385</ID>
         <Type>F</Type>
         <ImageName>Image0001</ImageName>
         <FiberMeasurement>
            <DiameterAverage>1.5105078205220689E-06</DiameterAverage>
            <DiameterSD>3.5522600892680006E-07</DiameterSD>
            <Orientation>0.048093882786924606</Orientation>
         </FiberMeasurement>
      </Measurement>
      <Measurement>
         <ID>3386</ID>
         <Type>F</Type>
         <ImageName>Image0001</ImageName>
         <FiberMeasurement>
            <DiameterAverage>1.9640992514025409E-06</DiameterAverage>
            <DiameterSD>5.5973754791238943E-08</DiameterSD>
            <Orientation>0.5718844088614129</Orientation>
         </FiberMeasurement>
      </Measurement>
      <Measurement>
         <ID>3387</ID>
         <Type>F</Type>
         <ImageName>Image0001</ImageName>
         <FiberMeasurement>
            <DiameterAverage>1.0823521357751085E-06</DiameterAverage>
            <DiameterSD>5.4831838246750669E-07</DiameterSD>
            <Orientation>2.5242231303864249</Orientation>
         </FiberMeasurement>
      </Measurement>
      <Measurement>
         <ID>3388</ID>
         <Type>F</Type>
         <ImageName>Image0001</ImageName>
         <FiberMeasurement>
            <DiameterAverage>1.4853698208145204E-06</DiameterAverage>
            <DiameterSD>3.474629458687107E-07</DiameterSD>
            <Orientation>2.6520715589490895</Orientation>
         </FiberMeasurement>
      </Measurement>
      <Measurement>
         <ID>3389</ID>
         <Type>F</Type>
         <ImageName>Image0001</ImageName>
         <FiberMeasurement>
            <DiameterAverage>1.0894205154743887E-06</DiameterAverage>
            <DiameterSD>4.408792909466266E-08</DiameterSD>
            <Orientation>2.5709938529492118</Orientation>
         </FiberMeasurement>
      </Measurement>
      <Measurement>
         <ID>3390</ID>
         <Type>F</Type>
         <ImageName>Image0001</ImageName>
         <FiberMeasurement>
            <DiameterAverage>2.3764255594552814E-06</DiameterAverage>
            <DiameterSD>4.55982407623624E-08</DiameterSD>
            <Orientation>0.74596178868555585</Orientation>
         </FiberMeasurement>
      </Measurement>
      <Measurement>
         <ID>3391</ID>
         <Type>F</Type>
         <ImageName>Image0001</ImageName>
         <FiberMeasurement>
            <DiameterAverage>2.6508339331580858E-06</DiameterAverage>
            <DiameterSD>9.3328436109872131E-07</DiameterSD>
            <Orientation>0.28715921376228687</Orientation>
         </FiberMeasurement>
      </Measurement>
      <Measurement>
         <ID>3392</ID>
         <Type>F</Type>
         <ImageName>Image0001</ImageName>
         <FiberMeasurement>
            <DiameterAverage>1.2721723527977553E-06</DiameterAverage>
            <DiameterSD>1.2965980364937636E-07</DiameterSD>
            <Orientation>1.441405318010303</Orientation>
         </FiberMeasurement>
      </Measurement>
      <Measurement>
         <ID>3393</ID>
         <Type>F</Type>
         <ImageName>Image0001</ImageName>
         <FiberMeasurement>
            <DiameterAverage>2.297478682646882E-06</DiameterAverage>
            <DiameterSD>2.5771910817983717E-07</DiameterSD>
            <Orientation>1.0153902108239605</Orientation>
         </FiberMeasurement>
      </Measurement>
      <Measurement>
         <ID>3394</ID>
         <Type>F</Type>
         <ImageName>Image0001</ImageName>
         <FiberMeasurement>
            <DiameterAverage>2.7623539977983678E-06</DiameterAverage>
            <DiameterSD>1.9874940142885656E-06</DiameterSD>
            <Orientation>2.1154799710774066</Orientation>
         </FiberMeasurement>
      </Measurement>
      <Measurement>
         <ID>3395</ID>
         <Type>F</Type>
         <ImageName>Image0001</ImageName>
         <FiberMeasurement>
            <DiameterAverage>1.480926778893288E-06</DiameterAverage>
            <DiameterSD>5.9289053616531965E-08</DiameterSD>
            <Orientation>1.6720657098341956</Orientation>
         </FiberMeasurement>
      </Measurement>
      <Measurement>
         <ID>3396</ID>
         <Type>F</Type>
         <ImageName>Image0001</ImageName>
         <FiberMeasurement>
            <DiameterAverage>1.7869444927384241E-06</DiameterAverage>
            <DiameterSD>8.8198118560639763E-08</DiameterSD>
            <Orientation>1.7174519846905836</Orientation>
         </FiberMeasurement>
      </Measurement>
      <Measurement>
         <ID>3397</ID>
         <Type>F</Type>
         <ImageName>Image0001</ImageName>
         <FiberMeasurement>
            <DiameterAverage>1.6274159597399839E-06</DiameterAverage>
            <DiameterSD>7.9903416877563E-08</DiameterSD>
            <Orientation>1.8977334875417014</Orientation>
         </FiberMeasurement>
      </Measurement>
      <Measurement>
         <ID>3398</ID>
         <Type>F</Type>
         <ImageName>Image0001</ImageName>
         <FiberMeasurement>
            <DiameterAverage>2.9225180376879043E-06</DiameterAverage>
            <DiameterSD>1.1118064142319389E-07</DiameterSD>
            <Orientation>0.99243834071865777</Orientation>
         </FiberMeasurement>
      </Measurement>
      <Measurement>
         <ID>3399</ID>
         <Type>F</Type>
         <ImageName>Image0001</ImageName>
         <FiberMeasurement>
            <DiameterAverage>1.6274159597399839E-06</DiameterAverage>
            <DiameterSD>7.9903416877563E-08</DiameterSD>
            <Orientation>1.8977334875417014</Orientation>
         </FiberMeasurement>
      </Measurement>
      <Measurement>
         <ID>3400</ID>
         <Type>F</Type>
         <ImageName>Image0001</ImageName>
         <FiberMeasurement>
            <DiameterAverage>2.297478682646882E-06</DiameterAverage>
            <DiameterSD>2.5771910817983717E-07</DiameterSD>
            <Orientation>1.0153902108239605</Orientation>
         </FiberMeasurement>
      </Measurement>
      <Measurement>
         <ID>3401</ID>
         <Type>F</Type>
         <ImageName>Image0001</ImageName>
         <FiberMeasurement>
            <DiameterAverage>1.9426542300984234E-06</DiameterAverage>
            <DiameterSD>4.8728687446077661E-07</DiameterSD>
            <Orientation>2.8672274257683288</Orientation>
         </FiberMeasurement>
      </Measurement>
      <Measurement>
         <ID>3402</ID>
         <Type>F</Type>
         <ImageName>Image0001</ImageName>
         <FiberMeasurement>
            <DiameterAverage>1.2799880052154238E-06</DiameterAverage>
            <DiameterSD>6.2491880204516439E-08</DiameterSD>
            <Orientation>0.037979101908289577</Orientation>
         </FiberMeasurement>
      </Measurement>
      <Measurement>
         <ID>3403</ID>
         <Type>F</Type>
         <ImageName>Image0001</ImageName>
         <FiberMeasurement>
            <DiameterAverage>1.2006428293789602E-06</DiameterAverage>
            <DiameterSD>4.9928605024503343E-07</DiameterSD>
            <Orientation>1.7095493503470931</Orientation>
         </FiberMeasurement>
      </Measurement>
      <Measurement>
         <ID>3404</ID>
         <Type>F</Type>
         <ImageName>Image0001</ImageName>
         <FiberMeasurement>
            <DiameterAverage>1.1217173547688029E-06</DiameterAverage>
            <DiameterSD>8.339539579908043E-08</DiameterSD>
            <Orientation>1.6839526757224494</Orientation>
         </FiberMeasurement>
      </Measurement>
      <Measurement>
         <ID>3405</ID>
         <Type>F</Type>
         <ImageName>Image0001</ImageName>
         <FiberMeasurement>
            <DiameterAverage>2.2871925644308463E-06</DiameterAverage>
            <DiameterSD>2.1688113365030743E-07</DiameterSD>
            <Orientation>2.3322913501461353</Orientation>
         </FiberMeasurement>
      </Measurement>
      <Measurement>
         <ID>3406</ID>
         <Type>F</Type>
         <ImageName>Image0001</ImageName>
         <FiberMeasurement>
            <DiameterAverage>8.0783440718573326E-07</DiameterAverage>
            <DiameterSD>3.4021635626579981E-08</DiameterSD>
            <Orientation>2.7374080609890603</Orientation>
         </FiberMeasurement>
      </Measurement>
      <Measurement>
         <ID>3407</ID>
         <Type>F</Type>
         <ImageName>Image0001</ImageName>
         <FiberMeasurement>
            <DiameterAverage>1.8331602975488534E-06</DiameterAverage>
            <DiameterSD>1.2956585862055407E-07</DiameterSD>
            <Orientation>0.25464849597329092</Orientation>
         </FiberMeasurement>
      </Measurement>
      <Measurement>
         <ID>3408</ID>
         <Type>F</Type>
         <ImageName>Image0001</ImageName>
         <FiberMeasurement>
            <DiameterAverage>1.8233459144690937E-06</DiameterAverage>
            <DiameterSD>4.5579929648437307E-07</DiameterSD>
            <Orientation>0.68000623783380476</Orientation>
         </FiberMeasurement>
      </Measurement>
      <Measurement>
         <ID>3409</ID>
         <Type>F</Type>
         <ImageName>Image0001</ImageName>
         <FiberMeasurement>
            <DiameterAverage>2.9165550172222855E-06</DiameterAverage>
            <DiameterSD>2.2283525101226671E-07</DiameterSD>
            <Orientation>0.94345863074253755</Orientation>
         </FiberMeasurement>
      </Measurement>
      <Measurement>
         <ID>3410</ID>
         <Type>F</Type>
         <ImageName>Image0001</ImageName>
         <FiberMeasurement>
            <DiameterAverage>1.5570001720486776E-06</DiameterAverage>
            <DiameterSD>2.5477655858100549E-07</DiameterSD>
            <Orientation>1.5083551254170009</Orientation>
         </FiberMeasurement>
      </Measurement>
      <Measurement>
         <ID>3411</ID>
         <Type>F</Type>
         <ImageName>Image0001</ImageName>
         <FiberMeasurement>
            <DiameterAverage>1.2997099289702725E-06</DiameterAverage>
            <DiameterSD>4.9461843619686435E-08</DiameterSD>
            <Orientation>0.33550839306061908</Orientation>
         </FiberMeasurement>
      </Measurement>
      <Measurement>
         <ID>3412</ID>
         <Type>F</Type>
         <ImageName>Image0001</ImageName>
         <FiberMeasurement>
            <DiameterAverage>1.9941686661788209E-06</DiameterAverage>
            <DiameterSD>1.0626670347265237E-07</DiameterSD>
            <Orientation>0.716051840908398</Orientation>
         </FiberMeasurement>
      </Measurement>
      <Measurement>
         <ID>3413</ID>
         <Type>F</Type>
         <ImageName>Image0001</ImageName>
         <FiberMeasurement>
            <DiameterAverage>1.446283883512266E-06</DiameterAverage>
            <DiameterSD>2.0727959023007217E-08</DiameterSD>
            <Orientation>1.6353721922095597</Orientation>
         </FiberMeasurement>
      </Measurement>
      <Measurement>
         <ID>3414</ID>
         <Type>F</Type>
         <ImageName>Image0001</ImageName>
         <FiberMeasurement>
            <DiameterAverage>9.6794796837587979E-07</DiameterAverage>
            <DiameterSD>4.1044841502472776E-08</DiameterSD>
            <Orientation>3.0750005034656427</Orientation>
         </FiberMeasurement>
      </Measurement>
      <Measurement>
         <ID>3415</ID>
         <Type>F</Type>
         <ImageName>Image0001</ImageName>
         <FiberMeasurement>
            <DiameterAverage>7.3006374205953518E-07</DiameterAverage>
            <DiameterSD>7.7088644200141552E-08</DiameterSD>
            <Orientation>1.6406729409717089</Orientation>
         </FiberMeasurement>
      </Measurement>
      <Measurement>
         <ID>3416</ID>
         <Type>F</Type>
         <ImageName>Image0001</ImageName>
         <FiberMeasurement>
            <DiameterAverage>6.0421559837776908E-07</DiameterAverage>
            <DiameterSD>8.20859908659039E-08</DiameterSD>
            <Orientation>0.70355640767570493</Orientation>
         </FiberMeasurement>
      </Measurement>
      <Measurement>
         <ID>3417</ID>
         <Type>F</Type>
         <ImageName>Image0001</ImageName>
         <FiberMeasurement>
            <DiameterAverage>1.2477729230424335E-06</DiameterAverage>
            <DiameterSD>7.0300570647696267E-08</DiameterSD>
            <Orientation>1.3530249184657266</Orientation>
         </FiberMeasurement>
      </Measurement>
      <Measurement>
         <ID>3418</ID>
         <Type>F</Type>
         <ImageName>Image0001</ImageName>
         <FiberMeasurement>
            <DiameterAverage>7.7052580722596022E-07</DiameterAverage>
            <DiameterSD>9.604032770054069E-08</DiameterSD>
            <Orientation>0.79143625325870681</Orientation>
         </FiberMeasurement>
      </Measurement>
      <Measurement>
         <ID>3419</ID>
         <Type>F</Type>
         <ImageName>Image0001</ImageName>
         <FiberMeasurement>
            <DiameterAverage>1.8266134730212382E-06</DiameterAverage>
            <DiameterSD>1.6384292418020066E-07</DiameterSD>
            <Orientation>2.376670183044022</Orientation>
         </FiberMeasurement>
      </Measurement>
      <Measurement>
         <ID>3420</ID>
         <Type>F</Type>
         <ImageName>Image0001</ImageName>
         <FiberMeasurement>
            <DiameterAverage>1.4304262236793302E-06</DiameterAverage>
            <DiameterSD>3.2765428818080732E-08</DiameterSD>
            <Orientation>1.1037669963487882</Orientation>
         </FiberMeasurement>
      </Measurement>
      <Measurement>
         <ID>3421</ID>
         <Type>F</Type>
         <ImageName>Image0001</ImageName>
         <FiberMeasurement>
            <DiameterAverage>1.4567531602214054E-06</DiameterAverage>
            <DiameterSD>5.1451269601892763E-08</DiameterSD>
            <Orientation>1.2445762803813409</Orientation>
         </FiberMeasurement>
      </Measurement>
      <Measurement>
         <ID>3422</ID>
         <Type>F</Type>
         <ImageName>Image0001</ImageName>
         <FiberMeasurement>
            <DiameterAverage>1.2668863139443754E-06</DiameterAverage>
            <DiameterSD>1.0432017233921471E-07</DiameterSD>
            <Orientation>2.3849404072871225</Orientation>
         </FiberMeasurement>
      </Measurement>
      <Measurement>
         <ID>3423</ID>
         <Type>F</Type>
         <ImageName>Image0001</ImageName>
         <FiberMeasurement>
            <DiameterAverage>1.3432064559227367E-06</DiameterAverage>
            <DiameterSD>3.4509841162580491E-08</DiameterSD>
            <Orientation>0.45888682902075917</Orientation>
         </FiberMeasurement>
      </Measurement>
      <Measurement>
         <ID>3424</ID>
         <Type>F</Type>
         <ImageName>Image0001</ImageName>
         <FiberMeasurement>
            <DiameterAverage>1.6274159597399839E-06</DiameterAverage>
            <DiameterSD>7.9903416877563E-08</DiameterSD>
            <Orientation>1.8977334875417014</Orientation>
         </FiberMeasurement>
      </Measurement>
      <Measurement>
         <ID>3425</ID>
         <Type>F</Type>
         <ImageName>Image0001</ImageName>
         <FiberMeasurement>
            <DiameterAverage>1.8720578032135431E-06</DiameterAverage>
            <DiameterSD>6.136672396670123E-07</DiameterSD>
            <Orientation>0.53156512226502417</Orientation>
         </FiberMeasurement>
      </Measurement>
      <Measurement>
         <ID>3426</ID>
         <Type>F</Type>
         <ImageName>Image0001</ImageName>
         <FiberMeasurement>
            <DiameterAverage>6.9563644285947683E-07</DiameterAverage>
            <DiameterSD>1.1945495317985214E-07</DiameterSD>
            <Orientation>0.01519986662068199</Orientation>
         </FiberMeasurement>
      </Measurement>
      <Measurement>
         <ID>3427</ID>
         <Type>F</Type>
         <ImageName>Image0001</ImageName>
         <FiberMeasurement>
            <DiameterAverage>2.5108157985070188E-06</DiameterAverage>
            <DiameterSD>7.3017496122118921E-08</DiameterSD>
            <Orientation>0.47798730742419432</Orientation>
         </FiberMeasurement>
      </Measurement>
      <Measurement>
         <ID>3428</ID>
         <Type>F</Type>
         <ImageName>Image0001</ImageName>
         <FiberMeasurement>
            <DiameterAverage>8.495052294147933E-07</DiameterAverage>
            <DiameterSD>1.8021301249909142E-07</DiameterSD>
            <Orientation>2.4391790472699064</Orientation>
         </FiberMeasurement>
      </Measurement>
      <Measurement>
         <ID>3429</ID>
         <Type>F</Type>
         <ImageName>Image0001</ImageName>
         <FiberMeasurement>
            <DiameterAverage>7.80251604756522E-07</DiameterAverage>
            <DiameterSD>5.7110701146305223E-08</DiameterSD>
            <Orientation>1.3665831504949786</Orientation>
         </FiberMeasurement>
      </Measurement>
      <Measurement>
         <ID>3430</ID>
         <Type>F</Type>
         <ImageName>Image0001</ImageName>
         <FiberMeasurement>
            <DiameterAverage>2.3035369890065944E-06</DiameterAverage>
            <DiameterSD>1.175689960042621E-07</DiameterSD>
            <Orientation>1.0065393400253988</Orientation>
         </FiberMeasurement>
      </Measurement>
      <Measurement>
         <ID>3431</ID>
         <Type>F</Type>
         <ImageName>Image0001</ImageName>
         <FiberMeasurement>
            <DiameterAverage>2.2255679113355619E-06</DiameterAverage>
            <DiameterSD>4.9450111596622256E-07</DiameterSD>
            <Orientation>0.98788712069708784</Orientation>
         </FiberMeasurement>
      </Measurement>
      <Measurement>
         <ID>3432</ID>
         <Type>F</Type>
         <ImageName>Image0001</ImageName>
         <FiberMeasurement>
            <DiameterAverage>2.0588532450354975E-06</DiameterAverage>
            <DiameterSD>1.3259781306729896E-07</DiameterSD>
            <Orientation>1.5031197860446695</Orientation>
         </FiberMeasurement>
      </Measurement>
      <Measurement>
         <ID>3433</ID>
         <Type>F</Type>
         <ImageName>Image0001</ImageName>
         <FiberMeasurement>
            <DiameterAverage>1.6623807682966287E-06</DiameterAverage>
            <DiameterSD>4.5530992287418922E-08</DiameterSD>
            <Orientation>1.8355270567599809</Orientation>
         </FiberMeasurement>
      </Measurement>
      <Measurement>
         <ID>3434</ID>
         <Type>F</Type>
         <ImageName>Image0001</ImageName>
         <FiberMeasurement>
            <DiameterAverage>1.5870912305406785E-06</DiameterAverage>
            <DiameterSD>7.6507770528530177E-07</DiameterSD>
            <Orientation>0.549420201588535</Orientation>
         </FiberMeasurement>
      </Measurement>
      <Measurement>
         <ID>3435</ID>
         <Type>F</Type>
         <ImageName>Image0001</ImageName>
         <FiberMeasurement>
            <DiameterAverage>1.4120874364790587E-06</DiameterAverage>
            <DiameterSD>2.3000361241335197E-07</DiameterSD>
            <Orientation>1.2705170527105636</Orientation>
         </FiberMeasurement>
      </Measurement>
      <Measurement>
         <ID>3436</ID>
         <Type>F</Type>
         <ImageName>Image0001</ImageName>
         <FiberMeasurement>
            <DiameterAverage>1.5714198984088235E-06</DiameterAverage>
            <DiameterSD>5.2755290738694182E-08</DiameterSD>
            <Orientation>0.92355067270287217</Orientation>
         </FiberMeasurement>
      </Measurement>
      <Measurement>
         <ID>3437</ID>
         <Type>F</Type>
         <ImageName>Image0001</ImageName>
         <FiberMeasurement>
            <DiameterAverage>1.0476210241182515E-06</DiameterAverage>
            <DiameterSD>2.0630897272470038E-07</DiameterSD>
            <Orientation>1.1538845538237</Orientation>
         </FiberMeasurement>
      </Measurement>
      <Measurement>
         <ID>3438</ID>
         <Type>F</Type>
         <ImageName>Image0001</ImageName>
         <FiberMeasurement>
            <DiameterAverage>4.9428664600022872E-07</DiameterAverage>
            <DiameterSD>1.3681632728704861E-09</DiameterSD>
            <Orientation>1.3417249023135229</Orientation>
         </FiberMeasurement>
      </Measurement>
      <Measurement>
         <ID>3439</ID>
         <Type>F</Type>
         <ImageName>Image0003</ImageName>
         <FiberMeasurement>
            <DiameterAverage>1.8567696287572582E-06</DiameterAverage>
            <DiameterSD>2.0950282303497186E-07</DiameterSD>
            <Orientation>1.0691262770047236</Orientation>
         </FiberMeasurement>
      </Measurement>
      <Measurement>
         <ID>3440</ID>
         <Type>F</Type>
         <ImageName>Image0003</ImageName>
         <FiberMeasurement>
            <DiameterAverage>2.7658849922777932E-06</DiameterAverage>
            <DiameterSD>6.0785983505690635E-07</DiameterSD>
            <Orientation>0.512954066615107</Orientation>
         </FiberMeasurement>
      </Measurement>
      <Measurement>
         <ID>3441</ID>
         <Type>F</Type>
         <ImageName>Image0003</ImageName>
         <FiberMeasurement>
            <DiameterAverage>1.1771653329912176E-06</DiameterAverage>
            <DiameterSD>2.7521071139982774E-07</DiameterSD>
            <Orientation>0.075678500786301575</Orientation>
         </FiberMeasurement>
      </Measurement>
      <Measurement>
         <ID>3442</ID>
         <Type>F</Type>
         <ImageName>Image0003</ImageName>
         <FiberMeasurement>
            <DiameterAverage>1.7295204218573659E-06</DiameterAverage>
            <DiameterSD>2.3845757632526258E-07</DiameterSD>
            <Orientation>1.8120654735452295</Orientation>
         </FiberMeasurement>
      </Measurement>
      <Measurement>
         <ID>3443</ID>
         <Type>F</Type>
         <ImageName>Image0003</ImageName>
         <FiberMeasurement>
            <DiameterAverage>1.1771621422135032E-06</DiameterAverage>
            <DiameterSD>8.67330569338933E-08</DiameterSD>
            <Orientation>1.275177814346063</Orientation>
         </FiberMeasurement>
      </Measurement>
      <Measurement>
         <ID>3444</ID>
         <Type>F</Type>
         <ImageName>Image0003</ImageName>
         <FiberMeasurement>
            <DiameterAverage>2.2718693013713534E-06</DiameterAverage>
            <DiameterSD>4.5265889521280892E-07</DiameterSD>
            <Orientation>0.89572843955066384</Orientation>
         </FiberMeasurement>
      </Measurement>
      <Measurement>
         <ID>3445</ID>
         <Type>F</Type>
         <ImageName>Image0003</ImageName>
         <FiberMeasurement>
            <DiameterAverage>1.2840232246010293E-06</DiameterAverage>
            <DiameterSD>2.6189112428009325E-08</DiameterSD>
            <Orientation>2.8199584204105008</Orientation>
         </FiberMeasurement>
      </Measurement>
      <Measurement>
         <ID>3446</ID>
         <Type>F</Type>
         <ImageName>Image0003</ImageName>
         <FiberMeasurement>
            <DiameterAverage>1.5866946519713894E-06</DiameterAverage>
            <DiameterSD>2.5309806726931628E-07</DiameterSD>
            <Orientation>0.9272561246036205</Orientation>
         </FiberMeasurement>
      </Measurement>
      <Measurement>
         <ID>3447</ID>
         <Type>F</Type>
         <ImageName>Image0003</ImageName>
         <FiberMeasurement>
            <DiameterAverage>2.593242573501583E-06</DiameterAverage>
            <DiameterSD>4.956525718091156E-07</DiameterSD>
            <Orientation>2.1919364920217568</Orientation>
         </FiberMeasurement>
      </Measurement>
      <Measurement>
         <ID>3448</ID>
         <Type>F</Type>
         <ImageName>Image0003</ImageName>
         <FiberMeasurement>
            <DiameterAverage>2.9157053635014388E-06</DiameterAverage>
            <DiameterSD>4.0320125017764636E-07</DiameterSD>
            <Orientation>0.27879243159065709</Orientation>
         </FiberMeasurement>
      </Measurement>
      <Measurement>
         <ID>3449</ID>
         <Type>F</Type>
         <ImageName>Image0003</ImageName>
         <FiberMeasurement>
            <DiameterAverage>2.36233933197248E-06</DiameterAverage>
            <DiameterSD>3.43359851927834E-07</DiameterSD>
            <Orientation>1.6234464406720368</Orientation>
         </FiberMeasurement>
      </Measurement>
      <Measurement>
         <ID>3450</ID>
         <Type>F</Type>
         <ImageName>Image0003</ImageName>
         <FiberMeasurement>
            <DiameterAverage>1.3798501273492443E-06</DiameterAverage>
            <DiameterSD>6.3458657878917252E-08</DiameterSD>
            <Orientation>0.34533744070946326</Orientation>
         </FiberMeasurement>
      </Measurement>
      <Measurement>
         <ID>3451</ID>
         <Type>F</Type>
         <ImageName>Image0003</ImageName>
         <FiberMeasurement>
            <DiameterAverage>4.7931694103505451E-07</DiameterAverage>
            <DiameterSD>5.7195961609937304E-08</DiameterSD>
            <Orientation>0.770511366025253</Orientation>
         </FiberMeasurement>
      </Measurement>
      <Measurement>
         <ID>3452</ID>
         <Type>F</Type>
         <ImageName>Image0003</ImageName>
         <FiberMeasurement>
            <DiameterAverage>1.2751902537486598E-06</DiameterAverage>
            <DiameterSD>1.8726711736414878E-08</DiameterSD>
            <Orientation>0.67686747690640814</Orientation>
         </FiberMeasurement>
      </Measurement>
      <Measurement>
         <ID>3453</ID>
         <Type>F</Type>
         <ImageName>Image0003</ImageName>
         <FiberMeasurement>
            <DiameterAverage>2.3242521338382245E-06</DiameterAverage>
            <DiameterSD>1.1593372178867363E-07</DiameterSD>
            <Orientation>1.0764391796765398</Orientation>
         </FiberMeasurement>
      </Measurement>
      <Measurement>
         <ID>3454</ID>
         <Type>F</Type>
         <ImageName>Image0003</ImageName>
         <FiberMeasurement>
            <DiameterAverage>1.7754801179643703E-06</DiameterAverage>
            <DiameterSD>2.2836380283848039E-08</DiameterSD>
            <Orientation>2.2417556901210287</Orientation>
         </FiberMeasurement>
      </Measurement>
      <Measurement>
         <ID>3455</ID>
         <Type>F</Type>
         <ImageName>Image0003</ImageName>
         <FiberMeasurement>
            <DiameterAverage>1.9614114295191514E-06</DiameterAverage>
            <DiameterSD>4.2724632836110049E-08</DiameterSD>
            <Orientation>0.77798496241602721</Orientation>
         </FiberMeasurement>
      </Measurement>
      <Measurement>
         <ID>3456</ID>
         <Type>F</Type>
         <ImageName>Image0003</ImageName>
         <FiberMeasurement>
            <DiameterAverage>1.7803486812732291E-06</DiameterAverage>
            <DiameterSD>3.5459011343123128E-08</DiameterSD>
            <Orientation>0.55259857660100276</Orientation>
         </FiberMeasurement>
      </Measurement>
      <Measurement>
         <ID>3457</ID>
         <Type>F</Type>
         <ImageName>Image0003</ImageName>
         <FiberMeasurement>
            <DiameterAverage>2.5023883078865335E-06</DiameterAverage>
            <DiameterSD>2.0304724648418775E-07</DiameterSD>
            <Orientation>1.7136217148587272</Orientation>
         </FiberMeasurement>
      </Measurement>
      <Measurement>
         <ID>3458</ID>
         <Type>F</Type>
         <ImageName>Image0003</ImageName>
         <FiberMeasurement>
            <DiameterAverage>1.7932170363340992E-06</DiameterAverage>
            <DiameterSD>3.4754408156051657E-07</DiameterSD>
            <Orientation>0.67608856173816279</Orientation>
         </FiberMeasurement>
      </Measurement>
      <Measurement>
         <ID>3459</ID>
         <Type>F</Type>
         <ImageName>Image0003</ImageName>
         <FiberMeasurement>
            <DiameterAverage>1.938797518540909E-06</DiameterAverage>
            <DiameterSD>6.9301850619023952E-08</DiameterSD>
            <Orientation>0.84766822767536554</Orientation>
         </FiberMeasurement>
      </Measurement>
      <Measurement>
         <ID>3461</ID>
         <Type>F</Type>
         <ImageName>Image0003</ImageName>
         <FiberMeasurement>
            <DiameterAverage>1.5211963693221044E-06</DiameterAverage>
            <DiameterSD>2.190082305657992E-07</DiameterSD>
            <Orientation>0.77290996421393143</Orientation>
         </FiberMeasurement>
      </Measurement>
      <Measurement>
         <ID>3462</ID>
         <Type>F</Type>
         <ImageName>Image0003</ImageName>
         <FiberMeasurement>
            <DiameterAverage>1.4988791528752012E-06</DiameterAverage>
            <DiameterSD>7.2158770983292309E-08</DiameterSD>
            <Orientation>1.9133343661214648</Orientation>
         </FiberMeasurement>
      </Measurement>
      <Measurement>
         <ID>3463</ID>
         <Type>F</Type>
         <ImageName>Image0003</ImageName>
         <FiberMeasurement>
            <DiameterAverage>1.713798518102568E-06</DiameterAverage>
            <DiameterSD>5.7434787658394223E-08</DiameterSD>
            <Orientation>0.82950274146090641</Orientation>
         </FiberMeasurement>
      </Measurement>
      <Measurement>
         <ID>3464</ID>
         <Type>F</Type>
         <ImageName>Image0003</ImageName>
         <FiberMeasurement>
            <DiameterAverage>6.6903812285022624E-07</DiameterAverage>
            <DiameterSD>1.6282430046245686E-07</DiameterSD>
            <Orientation>2.2182706814513486</Orientation>
         </FiberMeasurement>
      </Measurement>
      <Measurement>
         <ID>3465</ID>
         <Type>F</Type>
         <ImageName>Image0003</ImageName>
         <FiberMeasurement>
            <DiameterAverage>6.2278163953911348E-07</DiameterAverage>
            <DiameterSD>2.770839649291429E-08</DiameterSD>
            <Orientation>2.2779800974155093</Orientation>
         </FiberMeasurement>
      </Measurement>
      <Measurement>
         <ID>3466</ID>
         <Type>F</Type>
         <ImageName>Image0003</ImageName>
         <FiberMeasurement>
            <DiameterAverage>1.6913627247716412E-06</DiameterAverage>
            <DiameterSD>3.6516590344591853E-08</DiameterSD>
            <Orientation>1.8337002504995428</Orientation>
         </FiberMeasurement>
      </Measurement>
      <Measurement>
         <ID>3467</ID>
         <Type>F</Type>
         <ImageName>Image0003</ImageName>
         <FiberMeasurement>
            <DiameterAverage>2.1053727933167057E-06</DiameterAverage>
            <DiameterSD>4.227306540061107E-08</DiameterSD>
            <Orientation>0.77434088134163592</Orientation>
         </FiberMeasurement>
      </Measurement>
      <Measurement>
         <ID>3468</ID>
         <Type>F</Type>
         <ImageName>Image0003</ImageName>
         <FiberMeasurement>
            <DiameterAverage>2.3505801612869141E-06</DiameterAverage>
            <DiameterSD>1.2266769678170813E-07</DiameterSD>
            <Orientation>0.54598299438914522</Orientation>
         </FiberMeasurement>
      </Measurement>
      <Measurement>
         <ID>3469</ID>
         <Type>F</Type>
         <ImageName>Image0003</ImageName>
         <FiberMeasurement>
            <DiameterAverage>1.7334691184956905E-06</DiameterAverage>
            <DiameterSD>1.8180722190491867E-07</DiameterSD>
            <Orientation>1.8285069073111324</Orientation>
         </FiberMeasurement>
      </Measurement>
      <Measurement>
         <ID>3470</ID>
         <Type>F</Type>
         <ImageName>Image0003</ImageName>
         <FiberMeasurement>
            <DiameterAverage>1.8293038228206977E-06</DiameterAverage>
            <DiameterSD>1.3541273740166307E-07</DiameterSD>
            <Orientation>2.6714319295844642</Orientation>
         </FiberMeasurement>
      </Measurement>
      <Measurement>
         <ID>3471</ID>
         <Type>F</Type>
         <ImageName>Image0003</ImageName>
         <FiberMeasurement>
            <DiameterAverage>2.1294737700065828E-06</DiameterAverage>
            <DiameterSD>4.0980982669168134E-08</DiameterSD>
            <Orientation>0.71523402933798164</Orientation>
         </FiberMeasurement>
      </Measurement>
      <Measurement>
         <ID>3472</ID>
         <Type>F</Type>
         <ImageName>Image0003</ImageName>
         <FiberMeasurement>
            <DiameterAverage>1.6653651585423061E-06</DiameterAverage>
            <DiameterSD>4.1090985446386256E-08</DiameterSD>
            <Orientation>0.35481129770620273</Orientation>
         </FiberMeasurement>
      </Measurement>
      <Measurement>
         <ID>3473</ID>
         <Type>F</Type>
         <ImageName>Image0003</ImageName>
         <FiberMeasurement>
            <DiameterAverage>1.7814113258443998E-06</DiameterAverage>
            <DiameterSD>6.5087563685830173E-08</DiameterSD>
            <Orientation>3.0943624488690622</Orientation>
         </FiberMeasurement>
      </Measurement>
      <Measurement>
         <ID>3474</ID>
         <Type>F</Type>
         <ImageName>Image0003</ImageName>
         <FiberMeasurement>
            <DiameterAverage>1.7742870064938856E-06</DiameterAverage>
            <DiameterSD>8.5735464876935469E-08</DiameterSD>
            <Orientation>1.8537433171808564</Orientation>
         </FiberMeasurement>
      </Measurement>
      <Measurement>
         <ID>3475</ID>
         <Type>F</Type>
         <ImageName>Image0003</ImageName>
         <FiberMeasurement>
            <DiameterAverage>1.6427910271546732E-06</DiameterAverage>
            <DiameterSD>3.1530702840504484E-08</DiameterSD>
            <Orientation>1.7052841307944662</Orientation>
         </FiberMeasurement>
      </Measurement>
      <Measurement>
         <ID>3476</ID>
         <Type>F</Type>
         <ImageName>Image0003</ImageName>
         <FiberMeasurement>
            <DiameterAverage>3.15911863041922E-06</DiameterAverage>
            <DiameterSD>7.2572447543565371E-08</DiameterSD>
            <Orientation>0.85782981533549307</Orientation>
         </FiberMeasurement>
      </Measurement>
      <Measurement>
         <ID>3477</ID>
         <Type>F</Type>
         <ImageName>Image0003</ImageName>
         <FiberMeasurement>
            <DiameterAverage>1.718332466091669E-06</DiameterAverage>
            <DiameterSD>8.2135979608940739E-08</DiameterSD>
            <Orientation>0.8235743399045492</Orientation>
         </FiberMeasurement>
      </Measurement>
      <Measurement>
         <ID>3478</ID>
         <Type>F</Type>
         <ImageName>Image0003</ImageName>
         <FiberMeasurement>
            <DiameterAverage>1.3995399813349532E-06</DiameterAverage>
            <DiameterSD>1.5136522878109661E-07</DiameterSD>
            <Orientation>2.459002782329029</Orientation>
         </FiberMeasurement>
      </Measurement>
      <Measurement>
         <ID>3479</ID>
         <Type>F</Type>
         <ImageName>Image0003</ImageName>
         <FiberMeasurement>
            <DiameterAverage>1.4964512674609819E-06</DiameterAverage>
            <DiameterSD>7.5007484690370021E-08</DiameterSD>
            <Orientation>2.6097631738553191</Orientation>
         </FiberMeasurement>
      </Measurement>
      <Measurement>
         <ID>3480</ID>
         <Type>F</Type>
         <ImageName>Image0003</ImageName>
         <FiberMeasurement>
            <DiameterAverage>1.6422986021972288E-06</DiameterAverage>
            <DiameterSD>3.6354528801855E-08</DiameterSD>
            <Orientation>2.5299213092097448</Orientation>
         </FiberMeasurement>
      </Measurement>
      <Measurement>
         <ID>3481</ID>
         <Type>F</Type>
         <ImageName>Image0003</ImageName>
         <FiberMeasurement>
            <DiameterAverage>2.0291154953189915E-06</DiameterAverage>
            <DiameterSD>1.0108794363226551E-07</DiameterSD>
            <Orientation>2.367402777260085</Orientation>
         </FiberMeasurement>
      </Measurement>
      <Measurement>
         <ID>3482</ID>
         <Type>F</Type>
         <ImageName>Image0003</ImageName>
         <FiberMeasurement>
            <DiameterAverage>9.0166111907590672E-07</DiameterAverage>
            <DiameterSD>2.2443811007729916E-07</DiameterSD>
            <Orientation>0.61045646890532879</Orientation>
         </FiberMeasurement>
      </Measurement>
      <Measurement>
         <ID>3483</ID>
         <Type>F</Type>
         <ImageName>Image0003</ImageName>
         <FiberMeasurement>
            <DiameterAverage>1.9699097987346E-06</DiameterAverage>
            <DiameterSD>8.0358917820781E-08</DiameterSD>
            <Orientation>1.8050589042200536</Orientation>
         </FiberMeasurement>
      </Measurement>
      <Measurement>
         <ID>3484</ID>
         <Type>F</Type>
         <ImageName>Image0003</ImageName>
         <FiberMeasurement>
            <DiameterAverage>2.2650718730145364E-06</DiameterAverage>
            <DiameterSD>3.9538064269412903E-07</DiameterSD>
            <Orientation>0.75127172229134875</Orientation>
         </FiberMeasurement>
      </Measurement>
      <Measurement>
         <ID>3485</ID>
         <Type>F</Type>
         <ImageName>Image0003</ImageName>
         <FiberMeasurement>
            <DiameterAverage>1.7267873330628677E-06</DiameterAverage>
            <DiameterSD>2.7026529924396675E-08</DiameterSD>
            <Orientation>1.010649859506378</Orientation>
         </FiberMeasurement>
      </Measurement>
      <Measurement>
         <ID>3486</ID>
         <Type>F</Type>
         <ImageName>Image0003</ImageName>
         <FiberMeasurement>
            <DiameterAverage>1.7591906409712384E-06</DiameterAverage>
            <DiameterSD>5.0886422678445212E-08</DiameterSD>
            <Orientation>1.2661561423589995</Orientation>
         </FiberMeasurement>
      </Measurement>
      <Measurement>
         <ID>3487</ID>
         <Type>F</Type>
         <ImageName>Image0003</ImageName>
         <FiberMeasurement>
            <DiameterAverage>1.1595702125754804E-06</DiameterAverage>
            <DiameterSD>2.5859385235354264E-07</DiameterSD>
            <Orientation>0.17881398024850292</Orientation>
         </FiberMeasurement>
      </Measurement>
      <Measurement>
         <ID>3488</ID>
         <Type>F</Type>
         <ImageName>Image0003</ImageName>
         <FiberMeasurement>
            <DiameterAverage>1.8465945710953187E-06</DiameterAverage>
            <DiameterSD>2.2249455739476962E-07</DiameterSD>
            <Orientation>1.0324018387020773</Orientation>
         </FiberMeasurement>
      </Measurement>
      <Measurement>
         <ID>3489</ID>
         <Type>F</Type>
         <ImageName>Image0003</ImageName>
         <FiberMeasurement>
            <DiameterAverage>1.9741639826106549E-06</DiameterAverage>
            <DiameterSD>5.2581078488152695E-08</DiameterSD>
            <Orientation>2.1211696342648727</Orientation>
         </FiberMeasurement>
      </Measurement>
      <Measurement>
         <ID>3490</ID>
         <Type>F</Type>
         <ImageName>Image0003</ImageName>
         <FiberMeasurement>
            <DiameterAverage>1.3703744957924789E-06</DiameterAverage>
            <DiameterSD>5.0956777054659919E-07</DiameterSD>
            <Orientation>0.0682260949371664</Orientation>
         </FiberMeasurement>
      </Measurement>
      <Measurement>
         <ID>3491</ID>
         <Type>F</Type>
         <ImageName>Image0003</ImageName>
         <FiberMeasurement>
            <DiameterAverage>1.2681839574236795E-06</DiameterAverage>
            <DiameterSD>4.9475336072044744E-08</DiameterSD>
            <Orientation>1.0141930584942389</Orientation>
         </FiberMeasurement>
      </Measurement>
      <Measurement>
         <ID>3492</ID>
         <Type>F</Type>
         <ImageName>Image0003</ImageName>
         <FiberMeasurement>
            <DiameterAverage>2.1101997461711806E-06</DiameterAverage>
            <DiameterSD>4.6401329437820659E-07</DiameterSD>
            <Orientation>0.50411318992219556</Orientation>
         </FiberMeasurement>
      </Measurement>
      <Measurement>
         <ID>3493</ID>
         <Type>F</Type>
         <ImageName>Image0003</ImageName>
         <FiberMeasurement>
            <DiameterAverage>1.7053178985900801E-06</DiameterAverage>
            <DiameterSD>2.8864742322607147E-08</DiameterSD>
            <Orientation>0.338708075018636</Orientation>
         </FiberMeasurement>
      </Measurement>
      <Measurement>
         <ID>3494</ID>
         <Type>F</Type>
         <ImageName>Image0003</ImageName>
         <FiberMeasurement>
            <DiameterAverage>2.2348195298470086E-06</DiameterAverage>
            <DiameterSD>4.358023511967206E-08</DiameterSD>
            <Orientation>0.84306591854721</Orientation>
         </FiberMeasurement>
      </Measurement>
      <Measurement>
         <ID>3495</ID>
         <Type>F</Type>
         <ImageName>Image0003</ImageName>
         <FiberMeasurement>
            <DiameterAverage>1.725848553473431E-06</DiameterAverage>
            <DiameterSD>6.1075860080967686E-08</DiameterSD>
            <Orientation>1.8090999279072193</Orientation>
         </FiberMeasurement>
      </Measurement>
      <Measurement>
         <ID>3496</ID>
         <Type>F</Type>
         <ImageName>Image0003</ImageName>
         <FiberMeasurement>
            <DiameterAverage>8.2240995161997946E-07</DiameterAverage>
            <DiameterSD>1.5056851836442942E-07</DiameterSD>
            <Orientation>2.2826070878729348</Orientation>
         </FiberMeasurement>
      </Measurement>
      <Measurement>
         <ID>3497</ID>
         <Type>F</Type>
         <ImageName>Image0003</ImageName>
         <FiberMeasurement>
            <DiameterAverage>2.2522392619261287E-06</DiameterAverage>
            <DiameterSD>5.8909525053433982E-08</DiameterSD>
            <Orientation>2.2750278322587389</Orientation>
         </FiberMeasurement>
      </Measurement>
      <Measurement>
         <ID>3499</ID>
         <Type>F</Type>
         <ImageName>Image0003</ImageName>
         <FiberMeasurement>
            <DiameterAverage>5.7294531916997518E-07</DiameterAverage>
            <DiameterSD>5.7850122301800717E-09</DiameterSD>
            <Orientation>2.3599087674668775</Orientation>
         </FiberMeasurement>
      </Measurement>
      <Measurement>
         <ID>3500</ID>
         <Type>F</Type>
         <ImageName>Image0003</ImageName>
         <FiberMeasurement>
            <DiameterAverage>1.3573945585037011E-06</DiameterAverage>
            <DiameterSD>1.4549961706976546E-07</DiameterSD>
            <Orientation>1.6535654379788209</Orientation>
         </FiberMeasurement>
      </Measurement>
      <Measurement>
         <ID>3501</ID>
         <Type>F</Type>
         <ImageName>Image0003</ImageName>
         <FiberMeasurement>
            <DiameterAverage>1.7233892007324854E-06</DiameterAverage>
            <DiameterSD>1.8164003866515E-07</DiameterSD>
            <Orientation>1.9710397729228817</Orientation>
         </FiberMeasurement>
      </Measurement>
      <Measurement>
         <ID>3502</ID>
         <Type>F</Type>
         <ImageName>Image0003</ImageName>
         <FiberMeasurement>
            <DiameterAverage>1.3939051827125494E-06</DiameterAverage>
            <DiameterSD>6.4700779248181445E-08</DiameterSD>
            <Orientation>1.8961282461361713</Orientation>
         </FiberMeasurement>
      </Measurement>
      <Measurement>
         <ID>3503</ID>
         <Type>F</Type>
         <ImageName>Image0003</ImageName>
         <FiberMeasurement>
            <DiameterAverage>2.2333043510423022E-06</DiameterAverage>
            <DiameterSD>2.8127459002938289E-07</DiameterSD>
            <Orientation>0.703796242372496</Orientation>
         </FiberMeasurement>
      </Measurement>
      <Measurement>
         <ID>3504</ID>
         <Type>F</Type>
         <ImageName>Image0003</ImageName>
         <FiberMeasurement>
            <DiameterAverage>2.052141544280227E-06</DiameterAverage>
            <DiameterSD>9.5704180670376681E-08</DiameterSD>
            <Orientation>0.76030087542714431</Orientation>
         </FiberMeasurement>
      </Measurement>
      <Measurement>
         <ID>3505</ID>
         <Type>F</Type>
         <ImageName>Image0003</ImageName>
         <FiberMeasurement>
            <DiameterAverage>1.9407114650491274E-06</DiameterAverage>
            <DiameterSD>2.176412928513483E-07</DiameterSD>
            <Orientation>1.4084830806643633</Orientation>
         </FiberMeasurement>
      </Measurement>
      <Measurement>
         <ID>3506</ID>
         <Type>F</Type>
         <ImageName>Image0003</ImageName>
         <FiberMeasurement>
            <DiameterAverage>2.0147253895249042E-06</DiameterAverage>
            <DiameterSD>2.7212620886602927E-08</DiameterSD>
            <Orientation>0.77041253802962828</Orientation>
         </FiberMeasurement>
      </Measurement>
      <Measurement>
         <ID>3507</ID>
         <Type>F</Type>
         <ImageName>Image0003</ImageName>
         <FiberMeasurement>
            <DiameterAverage>1.0275502558058724E-06</DiameterAverage>
            <DiameterSD>1.0970716824377639E-07</DiameterSD>
            <Orientation>2.2006039794872385</Orientation>
         </FiberMeasurement>
      </Measurement>
      <Measurement>
         <ID>3508</ID>
         <Type>F</Type>
         <ImageName>Image0003</ImageName>
         <FiberMeasurement>
            <DiameterAverage>2.0867648244931197E-06</DiameterAverage>
            <DiameterSD>1.8431226090490606E-07</DiameterSD>
            <Orientation>0.70473279141221867</Orientation>
         </FiberMeasurement>
      </Measurement>
      <Measurement>
         <ID>3509</ID>
         <Type>F</Type>
         <ImageName>Image0003</ImageName>
         <FiberMeasurement>
            <DiameterAverage>2.4943273223510412E-06</DiameterAverage>
            <DiameterSD>4.2251247313971808E-08</DiameterSD>
            <Orientation>0.95861968801099462</Orientation>
         </FiberMeasurement>
      </Measurement>
      <Measurement>
         <ID>3510</ID>
         <Type>F</Type>
         <ImageName>Image0003</ImageName>
         <FiberMeasurement>
            <DiameterAverage>1.6479161977872597E-06</DiameterAverage>
            <DiameterSD>2.0444574970900326E-07</DiameterSD>
            <Orientation>0.82170125475385336</Orientation>
         </FiberMeasurement>
      </Measurement>
      <Measurement>
         <ID>3511</ID>
         <Type>F</Type>
         <ImageName>Image0003</ImageName>
         <FiberMeasurement>
            <DiameterAverage>1.6490832588621597E-06</DiameterAverage>
            <DiameterSD>4.7470419722017646E-08</DiameterSD>
            <Orientation>2.9418930138000756</Orientation>
         </FiberMeasurement>
      </Measurement>
      <Measurement>
         <ID>3512</ID>
         <Type>F</Type>
         <ImageName>Image0003</ImageName>
         <FiberMeasurement>
            <DiameterAverage>1.7118230876890635E-06</DiameterAverage>
            <DiameterSD>2.232873664832712E-08</DiameterSD>
            <Orientation>0.36802590903373078</Orientation>
         </FiberMeasurement>
      </Measurement>
      <Measurement>
         <ID>3513</ID>
         <Type>F</Type>
         <ImageName>Image0003</ImageName>
         <FiberMeasurement>
            <DiameterAverage>2.8611946934871654E-06</DiameterAverage>
            <DiameterSD>4.306715431150146E-07</DiameterSD>
            <Orientation>0.40053261102009297</Orientation>
         </FiberMeasurement>
      </Measurement>
      <Measurement>
         <ID>3514</ID>
         <Type>F</Type>
         <ImageName>Image0003</ImageName>
         <FiberMeasurement>
            <DiameterAverage>1.5805961579036758E-06</DiameterAverage>
            <DiameterSD>3.0378588856632438E-07</DiameterSD>
            <Orientation>0.20529846732294771</Orientation>
         </FiberMeasurement>
      </Measurement>
      <Measurement>
         <ID>3515</ID>
         <Type>F</Type>
         <ImageName>Image0003</ImageName>
         <FiberMeasurement>
            <DiameterAverage>2.0805389667834868E-06</DiameterAverage>
            <DiameterSD>4.19723165376772E-08</DiameterSD>
            <Orientation>0.83334484925126107</Orientation>
         </FiberMeasurement>
      </Measurement>
      <Measurement>
         <ID>3516</ID>
         <Type>F</Type>
         <ImageName>Image0003</ImageName>
         <FiberMeasurement>
            <DiameterAverage>5.9797245934269754E-07</DiameterAverage>
            <DiameterSD>2.906538244511304E-08</DiameterSD>
            <Orientation>0.8009538109151586</Orientation>
         </FiberMeasurement>
      </Measurement>
      <Measurement>
         <ID>3517</ID>
         <Type>F</Type>
         <ImageName>Image0003</ImageName>
         <FiberMeasurement>
            <DiameterAverage>1.4082944129904299E-06</DiameterAverage>
            <DiameterSD>2.2254647174601178E-07</DiameterSD>
            <Orientation>0.4715480736334236</Orientation>
         </FiberMeasurement>
      </Measurement>
      <Measurement>
         <ID>3518</ID>
         <Type>F</Type>
         <ImageName>Image0003</ImageName>
         <FiberMeasurement>
            <DiameterAverage>2.2136284981911395E-06</DiameterAverage>
            <DiameterSD>4.3837714696512645E-08</DiameterSD>
            <Orientation>0.267191638965308</Orientation>
         </FiberMeasurement>
      </Measurement>
      <Measurement>
         <ID>3519</ID>
         <Type>F</Type>
         <ImageName>Image0003</ImageName>
         <FiberMeasurement>
            <DiameterAverage>2.0370076407035408E-06</DiameterAverage>
            <DiameterSD>1.1759030145302198E-07</DiameterSD>
            <Orientation>1.7516987093721683</Orientation>
         </FiberMeasurement>
      </Measurement>
      <Measurement>
         <ID>3520</ID>
         <Type>F</Type>
         <ImageName>Image0003</ImageName>
         <FiberMeasurement>
            <DiameterAverage>1.6767253103665816E-06</DiameterAverage>
            <DiameterSD>1.7973144691613849E-07</DiameterSD>
            <Orientation>2.0537296412934842</Orientation>
         </FiberMeasurement>
      </Measurement>
      <Measurement>
         <ID>3521</ID>
         <Type>F</Type>
         <ImageName>Image0003</ImageName>
         <FiberMeasurement>
            <DiameterAverage>1.6874388434761451E-06</DiameterAverage>
            <DiameterSD>1.0414846514575209E-07</DiameterSD>
            <Orientation>1.4655250037696088</Orientation>
         </FiberMeasurement>
      </Measurement>
      <Measurement>
         <ID>3522</ID>
         <Type>F</Type>
         <ImageName>Image0003</ImageName>
         <FiberMeasurement>
            <DiameterAverage>1.4612287544462834E-06</DiameterAverage>
            <DiameterSD>1.3697094719877008E-07</DiameterSD>
            <Orientation>1.3119759751887508</Orientation>
         </FiberMeasurement>
      </Measurement>
      <Measurement>
         <ID>3523</ID>
         <Type>F</Type>
         <ImageName>Image0003</ImageName>
         <FiberMeasurement>
            <DiameterAverage>1.6386197948402206E-06</DiameterAverage>
            <DiameterSD>5.8116289411327681E-08</DiameterSD>
            <Orientation>1.7256837838036063</Orientation>
         </FiberMeasurement>
      </Measurement>
      <Measurement>
         <ID>3524</ID>
         <Type>F</Type>
         <ImageName>Image0003</ImageName>
         <FiberMeasurement>
            <DiameterAverage>1.8160752762157016E-06</DiameterAverage>
            <DiameterSD>6.3778519897524879E-08</DiameterSD>
            <Orientation>1.5086753752671913</Orientation>
         </FiberMeasurement>
      </Measurement>
      <Measurement>
         <ID>3525</ID>
         <Type>F</Type>
         <ImageName>Image0003</ImageName>
         <FiberMeasurement>
            <DiameterAverage>2.302793067035199E-06</DiameterAverage>
            <DiameterSD>6.0864908922709657E-08</DiameterSD>
            <Orientation>0.90300779433869638</Orientation>
         </FiberMeasurement>
      </Measurement>
      <Measurement>
         <ID>3526</ID>
         <Type>F</Type>
         <ImageName>Image0003</ImageName>
         <FiberMeasurement>
            <DiameterAverage>1.5267791752461532E-06</DiameterAverage>
            <DiameterSD>1.754466125941413E-07</DiameterSD>
            <Orientation>0.40573586855547089</Orientation>
         </FiberMeasurement>
      </Measurement>
      <Measurement>
         <ID>3527</ID>
         <Type>F</Type>
         <ImageName>Image0003</ImageName>
         <FiberMeasurement>
            <DiameterAverage>1.7467433943922711E-06</DiameterAverage>
            <DiameterSD>5.859770731758596E-08</DiameterSD>
            <Orientation>0.51503972375322127</Orientation>
         </FiberMeasurement>
      </Measurement>
      <Measurement>
         <ID>3528</ID>
         <Type>F</Type>
         <ImageName>Image0003</ImageName>
         <FiberMeasurement>
            <DiameterAverage>1.2599869170140583E-06</DiameterAverage>
            <DiameterSD>2.3147080611360669E-08</DiameterSD>
            <Orientation>1.9765122030522919</Orientation>
         </FiberMeasurement>
      </Measurement>
      <Measurement>
         <ID>3529</ID>
         <Type>F</Type>
         <ImageName>Image0003</ImageName>
         <FiberMeasurement>
            <DiameterAverage>1.742622444818663E-06</DiameterAverage>
            <DiameterSD>2.5111773540027561E-07</DiameterSD>
            <Orientation>0.84163761795793168</Orientation>
         </FiberMeasurement>
      </Measurement>
      <Measurement>
         <ID>3530</ID>
         <Type>F</Type>
         <ImageName>Image0003</ImageName>
         <FiberMeasurement>
            <DiameterAverage>1.9932504136498518E-06</DiameterAverage>
            <DiameterSD>3.4325797402648226E-08</DiameterSD>
            <Orientation>2.9892216601164128</Orientation>
         </FiberMeasurement>
      </Measurement>
      <Measurement>
         <ID>3531</ID>
         <Type>F</Type>
         <ImageName>Image0003</ImageName>
         <FiberMeasurement>
            <DiameterAverage>1.2239989553988292E-06</DiameterAverage>
            <DiameterSD>5.4142791920290114E-08</DiameterSD>
            <Orientation>1.4006160904992591</Orientation>
         </FiberMeasurement>
      </Measurement>
      <Measurement>
         <ID>3532</ID>
         <Type>F</Type>
         <ImageName>Image0003</ImageName>
         <FiberMeasurement>
            <DiameterAverage>1.5885545586462959E-06</DiameterAverage>
            <DiameterSD>4.093306297223165E-08</DiameterSD>
            <Orientation>2.9989197126501863</Orientation>
         </FiberMeasurement>
      </Measurement>
      <Measurement>
         <ID>3533</ID>
         <Type>F</Type>
         <ImageName>Image0003</ImageName>
         <FiberMeasurement>
            <DiameterAverage>2.1024501228413353E-06</DiameterAverage>
            <DiameterSD>1.6739885928592314E-07</DiameterSD>
            <Orientation>1.6430240711854207</Orientation>
         </FiberMeasurement>
      </Measurement>
      <Measurement>
         <ID>3534</ID>
         <Type>F</Type>
         <ImageName>Image0003</ImageName>
         <FiberMeasurement>
            <DiameterAverage>1.7689978374496269E-06</DiameterAverage>
            <DiameterSD>9.9648192767940652E-08</DiameterSD>
            <Orientation>0.90313135865536664</Orientation>
         </FiberMeasurement>
      </Measurement>
      <Measurement>
         <ID>3535</ID>
         <Type>F</Type>
         <ImageName>Image0003</ImageName>
         <FiberMeasurement>
            <DiameterAverage>1.9480164416391461E-06</DiameterAverage>
            <DiameterSD>6.3241564115096653E-07</DiameterSD>
            <Orientation>0.525503462344924</Orientation>
         </FiberMeasurement>
      </Measurement>
      <Measurement>
         <ID>3536</ID>
         <Type>F</Type>
         <ImageName>Image0003</ImageName>
         <FiberMeasurement>
            <DiameterAverage>1.1605178871392551E-06</DiameterAverage>
            <DiameterSD>5.82332330333787E-08</DiameterSD>
            <Orientation>1.2503909819813213</Orientation>
         </FiberMeasurement>
      </Measurement>
      <Measurement>
         <ID>3537</ID>
         <Type>F</Type>
         <ImageName>Image0003</ImageName>
         <FiberMeasurement>
            <DiameterAverage>1.1780124419271374E-06</DiameterAverage>
            <DiameterSD>5.4241159572292084E-08</DiameterSD>
            <Orientation>1.4001194976467084</Orientation>
         </FiberMeasurement>
      </Measurement>
      <Measurement>
         <ID>3538</ID>
         <Type>F</Type>
         <ImageName>Image0003</ImageName>
         <FiberMeasurement>
            <DiameterAverage>1.6069639828154967E-06</DiameterAverage>
            <DiameterSD>4.8457064844947107E-07</DiameterSD>
            <Orientation>0.15150234163492155</Orientation>
         </FiberMeasurement>
      </Measurement>
      <Measurement>
         <ID>3539</ID>
         <Type>F</Type>
         <ImageName>Image0003</ImageName>
         <FiberMeasurement>
            <DiameterAverage>1.4785772819338661E-06</DiameterAverage>
            <DiameterSD>1.0384674799571439E-07</DiameterSD>
            <Orientation>1.65986034079516</Orientation>
         </FiberMeasurement>
      </Measurement>
      <Measurement>
         <ID>3540</ID>
         <Type>F</Type>
         <ImageName>Image0003</ImageName>
         <FiberMeasurement>
            <DiameterAverage>1.5985510797150423E-06</DiameterAverage>
            <DiameterSD>5.5435133098016018E-08</DiameterSD>
            <Orientation>0.39964843969419167</Orientation>
         </FiberMeasurement>
      </Measurement>
      <Measurement>
         <ID>3541</ID>
         <Type>F</Type>
         <ImageName>Image0003</ImageName>
         <FiberMeasurement>
            <DiameterAverage>1.983326197857641E-06</DiameterAverage>
            <DiameterSD>9.60652729440358E-08</DiameterSD>
            <Orientation>0.97499393004404133</Orientation>
         </FiberMeasurement>
      </Measurement>
      <Measurement>
         <ID>3542</ID>
         <Type>F</Type>
         <ImageName>Image0003</ImageName>
         <FiberMeasurement>
            <DiameterAverage>2.2896205101093669E-06</DiameterAverage>
            <DiameterSD>3.7308250111100761E-07</DiameterSD>
            <Orientation>0.7355730617609354</Orientation>
         </FiberMeasurement>
      </Measurement>
      <Measurement>
         <ID>3543</ID>
         <Type>F</Type>
         <ImageName>Image0003</ImageName>
         <FiberMeasurement>
            <DiameterAverage>1.9732791366231909E-06</DiameterAverage>
            <DiameterSD>2.943466250070098E-07</DiameterSD>
            <Orientation>0.33431106730705235</Orientation>
         </FiberMeasurement>
      </Measurement>
      <Measurement>
         <ID>3544</ID>
         <Type>F</Type>
         <ImageName>Image0003</ImageName>
         <FiberMeasurement>
            <DiameterAverage>1.8667605450011867E-06</DiameterAverage>
            <DiameterSD>2.5129086911571354E-07</DiameterSD>
            <Orientation>2.0852008865079497</Orientation>
         </FiberMeasurement>
      </Measurement>
      <Measurement>
         <ID>3545</ID>
         <Type>F</Type>
         <ImageName>Image0003</ImageName>
         <FiberMeasurement>
            <DiameterAverage>2.0552006800247568E-06</DiameterAverage>
            <DiameterSD>2.749689503292203E-07</DiameterSD>
            <Orientation>0.77131543517476819</Orientation>
         </FiberMeasurement>
      </Measurement>
      <Measurement>
         <ID>3546</ID>
         <Type>F</Type>
         <ImageName>Image0003</ImageName>
         <FiberMeasurement>
            <DiameterAverage>1.2034513100356355E-06</DiameterAverage>
            <DiameterSD>2.7774652789785144E-08</DiameterSD>
            <Orientation>1.3283736815909881</Orientation>
         </FiberMeasurement>
      </Measurement>
      <Measurement>
         <ID>3547</ID>
         <Type>F</Type>
         <ImageName>Image0003</ImageName>
         <FiberMeasurement>
            <DiameterAverage>1.5828482662989453E-06</DiameterAverage>
            <DiameterSD>4.3952893288622247E-08</DiameterSD>
            <Orientation>0.86426898639319283</Orientation>
         </FiberMeasurement>
      </Measurement>
      <Measurement>
         <ID>3548</ID>
         <Type>F</Type>
         <ImageName>Image0003</ImageName>
         <FiberMeasurement>
            <DiameterAverage>1.8484533627358781E-06</DiameterAverage>
            <DiameterSD>3.2633970858504794E-08</DiameterSD>
            <Orientation>2.4656849712957607</Orientation>
         </FiberMeasurement>
      </Measurement>
      <Measurement>
         <ID>3549</ID>
         <Type>F</Type>
         <ImageName>Image0003</ImageName>
         <FiberMeasurement>
            <DiameterAverage>1.7961545412529793E-06</DiameterAverage>
            <DiameterSD>5.4059453117706269E-08</DiameterSD>
            <Orientation>0.7699740669808619</Orientation>
         </FiberMeasurement>
      </Measurement>
      <Measurement>
         <ID>3550</ID>
         <Type>F</Type>
         <ImageName>Image0003</ImageName>
         <FiberMeasurement>
            <DiameterAverage>2.4248840731409327E-06</DiameterAverage>
            <DiameterSD>2.1356059156817119E-07</DiameterSD>
            <Orientation>2.4622747639193951</Orientation>
         </FiberMeasurement>
      </Measurement>
      <Measurement>
         <ID>3551</ID>
         <Type>F</Type>
         <ImageName>Image0003</ImageName>
         <FiberMeasurement>
            <DiameterAverage>1.944931187478034E-06</DiameterAverage>
            <DiameterSD>2.9691823985847287E-07</DiameterSD>
            <Orientation>0.73911187804794209</Orientation>
         </FiberMeasurement>
      </Measurement>
      <Measurement>
         <ID>3552</ID>
         <Type>F</Type>
         <ImageName>Image0003</ImageName>
         <FiberMeasurement>
            <DiameterAverage>2.1556178378365759E-06</DiameterAverage>
            <DiameterSD>1.5766138442409152E-07</DiameterSD>
            <Orientation>0.79781978359826022</Orientation>
         </FiberMeasurement>
      </Measurement>
      <Measurement>
         <ID>3553</ID>
         <Type>F</Type>
         <ImageName>Image0003</ImageName>
         <FiberMeasurement>
            <DiameterAverage>1.4085606347704193E-06</DiameterAverage>
            <DiameterSD>6.9671298627223674E-08</DiameterSD>
            <Orientation>2.4271844813221333</Orientation>
         </FiberMeasurement>
      </Measurement>
      <Measurement>
         <ID>3554</ID>
         <Type>F</Type>
         <ImageName>Image0003</ImageName>
         <FiberMeasurement>
            <DiameterAverage>1.3706846750084767E-06</DiameterAverage>
            <DiameterSD>1.2585061884338186E-07</DiameterSD>
            <Orientation>1.0471912597383357</Orientation>
         </FiberMeasurement>
      </Measurement>
      <Measurement>
         <ID>3555</ID>
         <Type>F</Type>
         <ImageName>Image0003</ImageName>
         <FiberMeasurement>
            <DiameterAverage>1.7257746127939541E-06</DiameterAverage>
            <DiameterSD>5.4675067133303646E-08</DiameterSD>
            <Orientation>2.0497565086159328</Orientation>
         </FiberMeasurement>
      </Measurement>
      <Measurement>
         <ID>3556</ID>
         <Type>F</Type>
         <ImageName>Image0003</ImageName>
         <FiberMeasurement>
            <DiameterAverage>1.2840232246010293E-06</DiameterAverage>
            <DiameterSD>2.6189112428009325E-08</DiameterSD>
            <Orientation>2.8199584204105008</Orientation>
         </FiberMeasurement>
      </Measurement>
      <Measurement>
         <ID>3557</ID>
         <Type>F</Type>
         <ImageName>Image0003</ImageName>
         <FiberMeasurement>
            <DiameterAverage>1.8784874249637175E-06</DiameterAverage>
            <DiameterSD>7.6329625855866E-08</DiameterSD>
            <Orientation>1.1160465893651863</Orientation>
         </FiberMeasurement>
      </Measurement>
      <Measurement>
         <ID>3558</ID>
         <Type>F</Type>
         <ImageName>Image0003</ImageName>
         <FiberMeasurement>
            <DiameterAverage>2.0313453639627671E-06</DiameterAverage>
            <DiameterSD>2.1798028527402395E-07</DiameterSD>
            <Orientation>0.73513787961450117</Orientation>
         </FiberMeasurement>
      </Measurement>
      <Measurement>
         <ID>3559</ID>
         <Type>F</Type>
         <ImageName>Image0003</ImageName>
         <FiberMeasurement>
            <DiameterAverage>1.5681968362367686E-06</DiameterAverage>
            <DiameterSD>2.2583631926989586E-08</DiameterSD>
            <Orientation>2.91779321971449</Orientation>
         </FiberMeasurement>
      </Measurement>
      <Measurement>
         <ID>3560</ID>
         <Type>F</Type>
         <ImageName>Image0003</ImageName>
         <FiberMeasurement>
            <DiameterAverage>1.90783113113258E-06</DiameterAverage>
            <DiameterSD>2.8073756623535834E-07</DiameterSD>
            <Orientation>0.015612344816098063</Orientation>
         </FiberMeasurement>
      </Measurement>
      <Measurement>
         <ID>3561</ID>
         <Type>F</Type>
         <ImageName>Image0003</ImageName>
         <FiberMeasurement>
            <DiameterAverage>1.8261121837294697E-06</DiameterAverage>
            <DiameterSD>1.3432994928529964E-07</DiameterSD>
            <Orientation>1.8321824772235082</Orientation>
         </FiberMeasurement>
      </Measurement>
      <Measurement>
         <ID>3562</ID>
         <Type>F</Type>
         <ImageName>Image0003</ImageName>
         <FiberMeasurement>
            <DiameterAverage>1.3157928331377177E-06</DiameterAverage>
            <DiameterSD>2.9271962525501385E-08</DiameterSD>
            <Orientation>1.8565777934111147</Orientation>
         </FiberMeasurement>
      </Measurement>
      <Measurement>
         <ID>3564</ID>
         <Type>F</Type>
         <ImageName>Image0003</ImageName>
         <FiberMeasurement>
            <DiameterAverage>3.1569136097083833E-06</DiameterAverage>
            <DiameterSD>4.7426644646180268E-07</DiameterSD>
            <Orientation>0.43520951709592154</Orientation>
         </FiberMeasurement>
      </Measurement>
      <Measurement>
         <ID>3565</ID>
         <Type>F</Type>
         <ImageName>Image0003</ImageName>
         <FiberMeasurement>
            <DiameterAverage>2.043827745577582E-06</DiameterAverage>
            <DiameterSD>1.6182690818913396E-07</DiameterSD>
            <Orientation>0.96529535401408428</Orientation>
         </FiberMeasurement>
      </Measurement>
      <Measurement>
         <ID>3566</ID>
         <Type>F</Type>
         <ImageName>Image0003</ImageName>
         <FiberMeasurement>
            <DiameterAverage>2.554524781308543E-06</DiameterAverage>
            <DiameterSD>3.9051936445402872E-07</DiameterSD>
            <Orientation>2.4274052330437157</Orientation>
         </FiberMeasurement>
      </Measurement>
      <Measurement>
         <ID>3567</ID>
         <Type>F</Type>
         <ImageName>Image0003</ImageName>
         <FiberMeasurement>
            <DiameterAverage>2.1623434094021804E-06</DiameterAverage>
            <DiameterSD>6.7074228093782431E-08</DiameterSD>
            <Orientation>1.8561516195612915</Orientation>
         </FiberMeasurement>
      </Measurement>
      <Measurement>
         <ID>3568</ID>
         <Type>F</Type>
         <ImageName>Image0003</ImageName>
         <FiberMeasurement>
            <DiameterAverage>2.3932712081701352E-06</DiameterAverage>
            <DiameterSD>2.8178413483134334E-07</DiameterSD>
            <Orientation>0.7607336445794004</Orientation>
         </FiberMeasurement>
      </Measurement>
      <Measurement>
         <ID>3569</ID>
         <Type>F</Type>
         <ImageName>Image0003</ImageName>
         <FiberMeasurement>
            <DiameterAverage>2.4819972682069847E-06</DiameterAverage>
            <DiameterSD>9.83433945370044E-08</DiameterSD>
            <Orientation>0.8795823651365593</Orientation>
         </FiberMeasurement>
      </Measurement>
      <Measurement>
         <ID>3570</ID>
         <Type>F</Type>
         <ImageName>Image0003</ImageName>
         <FiberMeasurement>
            <DiameterAverage>1.0917061569196027E-06</DiameterAverage>
            <DiameterSD>3.7422630729581531E-08</DiameterSD>
            <Orientation>1.2852640201915866</Orientation>
         </FiberMeasurement>
      </Measurement>
      <Measurement>
         <ID>3571</ID>
         <Type>F</Type>
         <ImageName>Image0003</ImageName>
         <FiberMeasurement>
            <DiameterAverage>1.6069639828154967E-06</DiameterAverage>
            <DiameterSD>4.8457064844947107E-07</DiameterSD>
            <Orientation>0.15150234163492155</Orientation>
         </FiberMeasurement>
      </Measurement>
      <Measurement>
         <ID>3572</ID>
         <Type>F</Type>
         <ImageName>Image0003</ImageName>
         <FiberMeasurement>
            <DiameterAverage>2.304374915307166E-06</DiameterAverage>
            <DiameterSD>7.9942142147387387E-07</DiameterSD>
            <Orientation>0.085143924125286319</Orientation>
         </FiberMeasurement>
      </Measurement>
      <Measurement>
         <ID>3573</ID>
         <Type>F</Type>
         <ImageName>Image0003</ImageName>
         <FiberMeasurement>
            <DiameterAverage>1.8674864594749136E-06</DiameterAverage>
            <DiameterSD>1.1840485373834231E-07</DiameterSD>
            <Orientation>1.5158959237865697</Orientation>
         </FiberMeasurement>
      </Measurement>
      <Measurement>
         <ID>3574</ID>
         <Type>F</Type>
         <ImageName>Image0003</ImageName>
         <FiberMeasurement>
            <DiameterAverage>1.9196475469291156E-06</DiameterAverage>
            <DiameterSD>9.2245576713237808E-08</DiameterSD>
            <Orientation>0.89055540515802067</Orientation>
         </FiberMeasurement>
      </Measurement>
      <Measurement>
         <ID>3575</ID>
         <Type>F</Type>
         <ImageName>Image0003</ImageName>
         <FiberMeasurement>
            <DiameterAverage>1.0398719843075666E-06</DiameterAverage>
            <DiameterSD>2.2509886713337634E-07</DiameterSD>
            <Orientation>0.7641771819562615</Orientation>
         </FiberMeasurement>
      </Measurement>
      <Measurement>
         <ID>3576</ID>
         <Type>F</Type>
         <ImageName>Image0003</ImageName>
         <FiberMeasurement>
            <DiameterAverage>6.7741645133667837E-07</DiameterAverage>
            <DiameterSD>3.959783820403188E-07</DiameterSD>
            <Orientation>2.4924887984662907</Orientation>
         </FiberMeasurement>
      </Measurement>
      <Measurement>
         <ID>3577</ID>
         <Type>F</Type>
         <ImageName>Image0003</ImageName>
         <FiberMeasurement>
            <DiameterAverage>6.2278163953911348E-07</DiameterAverage>
            <DiameterSD>2.770839649291429E-08</DiameterSD>
            <Orientation>2.2779800974155093</Orientation>
         </FiberMeasurement>
      </Measurement>
      <Measurement>
         <ID>3578</ID>
         <Type>F</Type>
         <ImageName>Image0003</ImageName>
         <FiberMeasurement>
            <DiameterAverage>1.9503964117986735E-06</DiameterAverage>
            <DiameterSD>8.50730686879874E-08</DiameterSD>
            <Orientation>0.91570601220486136</Orientation>
         </FiberMeasurement>
      </Measurement>
      <Measurement>
         <ID>3579</ID>
         <Type>F</Type>
         <ImageName>Image0003</ImageName>
         <FiberMeasurement>
            <DiameterAverage>1.2755356060711687E-06</DiameterAverage>
            <DiameterSD>2.403121029618586E-07</DiameterSD>
            <Orientation>0.18543756635641309</Orientation>
         </FiberMeasurement>
      </Measurement>
      <Measurement>
         <ID>3580</ID>
         <Type>F</Type>
         <ImageName>Image0003</ImageName>
         <FiberMeasurement>
            <DiameterAverage>1.6740940072144861E-06</DiameterAverage>
            <DiameterSD>6.7617388405170369E-08</DiameterSD>
            <Orientation>1.821445553378046</Orientation>
         </FiberMeasurement>
      </Measurement>
      <Measurement>
         <ID>3581</ID>
         <Type>F</Type>
         <ImageName>Image0003</ImageName>
         <FiberMeasurement>
            <DiameterAverage>5.4708393958168537E-07</DiameterAverage>
            <DiameterSD>5.0046298179173812E-08</DiameterSD>
            <Orientation>1.149111775379152</Orientation>
         </FiberMeasurement>
      </Measurement>
      <Measurement>
         <ID>3582</ID>
         <Type>F</Type>
         <ImageName>Image0003</ImageName>
         <FiberMeasurement>
            <DiameterAverage>2.2218261678361263E-06</DiameterAverage>
            <DiameterSD>2.1329505874186878E-07</DiameterSD>
            <Orientation>0.77482238967971573</Orientation>
         </FiberMeasurement>
      </Measurement>
      <Measurement>
         <ID>3583</ID>
         <Type>F</Type>
         <ImageName>Image0003</ImageName>
         <FiberMeasurement>
            <DiameterAverage>1.4031167879205219E-06</DiameterAverage>
            <DiameterSD>6.20530088571008E-08</DiameterSD>
            <Orientation>2.3611999919155697</Orientation>
         </FiberMeasurement>
      </Measurement>
      <Measurement>
         <ID>3584</ID>
         <Type>F</Type>
         <ImageName>Image0003</ImageName>
         <FiberMeasurement>
            <DiameterAverage>1.8267731351455564E-06</DiameterAverage>
            <DiameterSD>4.2167450938378616E-08</DiameterSD>
            <Orientation>1.3746194691173685</Orientation>
         </FiberMeasurement>
      </Measurement>
      <Measurement>
         <ID>3585</ID>
         <Type>F</Type>
         <ImageName>Image0003</ImageName>
         <FiberMeasurement>
            <DiameterAverage>1.5582436077716022E-06</DiameterAverage>
            <DiameterSD>6.575117604740017E-08</DiameterSD>
            <Orientation>0.7435902008768519</Orientation>
         </FiberMeasurement>
      </Measurement>
      <Measurement>
         <ID>3586</ID>
         <Type>F</Type>
         <ImageName>Image0003</ImageName>
         <FiberMeasurement>
            <DiameterAverage>2.2908477441876272E-06</DiameterAverage>
            <DiameterSD>1.5714388404801743E-08</DiameterSD>
            <Orientation>2.3666024412780393</Orientation>
         </FiberMeasurement>
      </Measurement>
      <Measurement>
         <ID>3587</ID>
         <Type>F</Type>
         <ImageName>Image0003</ImageName>
         <FiberMeasurement>
            <DiameterAverage>2.1816518722768935E-06</DiameterAverage>
            <DiameterSD>5.7719151962599885E-07</DiameterSD>
            <Orientation>0.45653499595030894</Orientation>
         </FiberMeasurement>
      </Measurement>
      <Measurement>
         <ID>3588</ID>
         <Type>F</Type>
         <ImageName>Image0003</ImageName>
         <FiberMeasurement>
            <DiameterAverage>2.4992979581474874E-06</DiameterAverage>
            <DiameterSD>1.0078974621666303E-07</DiameterSD>
            <Orientation>0.64576972449004666</Orientation>
         </FiberMeasurement>
      </Measurement>
      <Measurement>
         <ID>3589</ID>
         <Type>F</Type>
         <ImageName>Image0003</ImageName>
         <FiberMeasurement>
            <DiameterAverage>2.4591175840827824E-06</DiameterAverage>
            <DiameterSD>2.3988350632292164E-08</DiameterSD>
            <Orientation>2.00602507627743</Orientation>
         </FiberMeasurement>
      </Measurement>
      <Measurement>
         <ID>3590</ID>
         <Type>F</Type>
         <ImageName>Image0003</ImageName>
         <FiberMeasurement>
            <DiameterAverage>2.0639380663174676E-06</DiameterAverage>
            <DiameterSD>3.2213571394125111E-08</DiameterSD>
            <Orientation>0.73956347322117144</Orientation>
         </FiberMeasurement>
      </Measurement>
      <Measurement>
         <ID>3591</ID>
         <Type>F</Type>
         <ImageName>Image0003</ImageName>
         <FiberMeasurement>
            <DiameterAverage>1.9593393871238594E-06</DiameterAverage>
            <DiameterSD>4.6304809753422471E-08</DiameterSD>
            <Orientation>1.2042480796618844</Orientation>
         </FiberMeasurement>
      </Measurement>
      <Measurement>
         <ID>3592</ID>
         <Type>F</Type>
         <ImageName>Image0003</ImageName>
         <FiberMeasurement>
            <DiameterAverage>1.656501062766013E-06</DiameterAverage>
            <DiameterSD>1.5841536111390464E-07</DiameterSD>
            <Orientation>0.87622481783180728</Orientation>
         </FiberMeasurement>
      </Measurement>
      <Measurement>
         <ID>3593</ID>
         <Type>F</Type>
         <ImageName>Image0003</ImageName>
         <FiberMeasurement>
            <DiameterAverage>1.0985166938570417E-06</DiameterAverage>
            <DiameterSD>4.3993237567987368E-07</DiameterSD>
            <Orientation>1.0235945175364269</Orientation>
         </FiberMeasurement>
      </Measurement>
      <Measurement>
         <ID>3594</ID>
         <Type>F</Type>
         <ImageName>Image0003</ImageName>
         <FiberMeasurement>
            <DiameterAverage>1.6483379386857591E-06</DiameterAverage>
            <DiameterSD>8.8902689799998368E-08</DiameterSD>
            <Orientation>3.0465511019571054</Orientation>
         </FiberMeasurement>
      </Measurement>
      <Measurement>
         <ID>3595</ID>
         <Type>F</Type>
         <ImageName>Image0003</ImageName>
         <FiberMeasurement>
            <DiameterAverage>1.9427555552704281E-06</DiameterAverage>
            <DiameterSD>5.0851917671923015E-08</DiameterSD>
            <Orientation>0.10995580831199939</Orientation>
         </FiberMeasurement>
      </Measurement>
      <Measurement>
         <ID>3596</ID>
         <Type>F</Type>
         <ImageName>Image0003</ImageName>
         <FiberMeasurement>
            <DiameterAverage>3.2374311511286784E-06</DiameterAverage>
            <DiameterSD>1.7621626260339283E-06</DiameterSD>
            <Orientation>2.301217802385513</Orientation>
         </FiberMeasurement>
      </Measurement>
      <Measurement>
         <ID>3597</ID>
         <Type>F</Type>
         <ImageName>Image0003</ImageName>
         <FiberMeasurement>
            <DiameterAverage>1.8571573210653131E-06</DiameterAverage>
            <DiameterSD>3.5928834681337974E-08</DiameterSD>
            <Orientation>0.028534666118201803</Orientation>
         </FiberMeasurement>
      </Measurement>
      <Measurement>
         <ID>3598</ID>
         <Type>F</Type>
         <ImageName>Image0003</ImageName>
         <FiberMeasurement>
            <DiameterAverage>7.2972738823540953E-07</DiameterAverage>
            <DiameterSD>6.314442785457698E-08</DiameterSD>
            <Orientation>2.1118979915080009</Orientation>
         </FiberMeasurement>
      </Measurement>
      <Measurement>
         <ID>3599</ID>
         <Type>F</Type>
         <ImageName>Image0003</ImageName>
         <FiberMeasurement>
            <DiameterAverage>1.4266795685165838E-06</DiameterAverage>
            <DiameterSD>6.62072425231011E-08</DiameterSD>
            <Orientation>0.14856890764995884</Orientation>
         </FiberMeasurement>
      </Measurement>
      <Measurement>
         <ID>3600</ID>
         <Type>F</Type>
         <ImageName>Image0003</ImageName>
         <FiberMeasurement>
            <DiameterAverage>1.3839454678743164E-06</DiameterAverage>
            <DiameterSD>3.2632980164993871E-08</DiameterSD>
            <Orientation>1.0346595317903613</Orientation>
         </FiberMeasurement>
      </Measurement>
      <Measurement>
         <ID>3601</ID>
         <Type>F</Type>
         <ImageName>Image0003</ImageName>
         <FiberMeasurement>
            <DiameterAverage>2.202282147836848E-06</DiameterAverage>
            <DiameterSD>2.3558627713877245E-07</DiameterSD>
            <Orientation>0.78896627655222817</Orientation>
         </FiberMeasurement>
      </Measurement>
      <Measurement>
         <ID>3602</ID>
         <Type>F</Type>
         <ImageName>Image0003</ImageName>
         <FiberMeasurement>
            <DiameterAverage>2.0584393920438393E-06</DiameterAverage>
            <DiameterSD>3.9071060247040705E-08</DiameterSD>
            <Orientation>1.8559768334430611</Orientation>
         </FiberMeasurement>
      </Measurement>
      <Measurement>
         <ID>3603</ID>
         <Type>F</Type>
         <ImageName>Image0003</ImageName>
         <FiberMeasurement>
            <DiameterAverage>1.9804064413481556E-06</DiameterAverage>
            <DiameterSD>7.6771861777588137E-08</DiameterSD>
            <Orientation>0.046740619855445129</Orientation>
         </FiberMeasurement>
      </Measurement>
      <Measurement>
         <ID>3604</ID>
         <Type>F</Type>
         <ImageName>Image0003</ImageName>
         <FiberMeasurement>
            <DiameterAverage>1.6541186117012506E-06</DiameterAverage>
            <DiameterSD>8.9865244611165442E-08</DiameterSD>
            <Orientation>1.2558009535193915</Orientation>
         </FiberMeasurement>
      </Measurement>
      <Measurement>
         <ID>3605</ID>
         <Type>F</Type>
         <ImageName>Image0003</ImageName>
         <FiberMeasurement>
            <DiameterAverage>7.4091525764482918E-07</DiameterAverage>
            <DiameterSD>1.2686688274346212E-07</DiameterSD>
            <Orientation>2.3373992918476905</Orientation>
         </FiberMeasurement>
      </Measurement>
      <Measurement>
         <ID>3606</ID>
         <Type>F</Type>
         <ImageName>Image0003</ImageName>
         <FiberMeasurement>
            <DiameterAverage>2.4633505255531206E-06</DiameterAverage>
            <DiameterSD>7.9130782190992151E-08</DiameterSD>
            <Orientation>2.1883481231650586</Orientation>
         </FiberMeasurement>
      </Measurement>
      <Measurement>
         <ID>3607</ID>
         <Type>F</Type>
         <ImageName>Image0003</ImageName>
         <FiberMeasurement>
            <DiameterAverage>1.930375617030836E-06</DiameterAverage>
            <DiameterSD>5.8676530578666048E-08</DiameterSD>
            <Orientation>0.90092593517927533</Orientation>
         </FiberMeasurement>
      </Measurement>
      <Measurement>
         <ID>3608</ID>
         <Type>F</Type>
         <ImageName>Image0003</ImageName>
         <FiberMeasurement>
            <DiameterAverage>2.3867410570016294E-06</DiameterAverage>
            <DiameterSD>3.83201729304468E-08</DiameterSD>
            <Orientation>0.9084837617748176</Orientation>
         </FiberMeasurement>
      </Measurement>
      <Measurement>
         <ID>3609</ID>
         <Type>F</Type>
         <ImageName>Image0003</ImageName>
         <FiberMeasurement>
            <DiameterAverage>1.9750874753422627E-06</DiameterAverage>
            <DiameterSD>5.1815630084406496E-08</DiameterSD>
            <Orientation>0.10795162187776321</Orientation>
         </FiberMeasurement>
      </Measurement>
      <Measurement>
         <ID>3610</ID>
         <Type>F</Type>
         <ImageName>Image0003</ImageName>
         <FiberMeasurement>
            <DiameterAverage>1.7739829071237549E-06</DiameterAverage>
            <DiameterSD>3.9138829291205956E-08</DiameterSD>
            <Orientation>2.71522497857937</Orientation>
         </FiberMeasurement>
      </Measurement>
      <Measurement>
         <ID>3611</ID>
         <Type>F</Type>
         <ImageName>Image0003</ImageName>
         <FiberMeasurement>
            <DiameterAverage>2.4042124385094105E-06</DiameterAverage>
            <DiameterSD>1.4556175309390485E-07</DiameterSD>
            <Orientation>0.90799804583588051</Orientation>
         </FiberMeasurement>
      </Measurement>
      <Measurement>
         <ID>3612</ID>
         <Type>F</Type>
         <ImageName>Image0003</ImageName>
         <FiberMeasurement>
            <DiameterAverage>5.8016363777482136E-07</DiameterAverage>
            <DiameterSD>7.8899275480672036E-08</DiameterSD>
            <Orientation>2.7617718838921275</Orientation>
         </FiberMeasurement>
      </Measurement>
      <Measurement>
         <ID>3613</ID>
         <Type>F</Type>
         <ImageName>Image0003</ImageName>
         <FiberMeasurement>
            <DiameterAverage>1.9374772414362021E-06</DiameterAverage>
            <DiameterSD>9.77918774678354E-08</DiameterSD>
            <Orientation>1.9400280738671518</Orientation>
         </FiberMeasurement>
      </Measurement>
      <Measurement>
         <ID>3614</ID>
         <Type>F</Type>
         <ImageName>Image0003</ImageName>
         <FiberMeasurement>
            <DiameterAverage>1.6226781057079686E-06</DiameterAverage>
            <DiameterSD>6.8949384862573561E-08</DiameterSD>
            <Orientation>0.87964500585728411</Orientation>
         </FiberMeasurement>
      </Measurement>
      <Measurement>
         <ID>3615</ID>
         <Type>F</Type>
         <ImageName>Image0003</ImageName>
         <FiberMeasurement>
            <DiameterAverage>2.0728887045747718E-06</DiameterAverage>
            <DiameterSD>4.8321457924922413E-07</DiameterSD>
            <Orientation>2.7329379392120496</Orientation>
         </FiberMeasurement>
      </Measurement>
      <Measurement>
         <ID>3616</ID>
         <Type>F</Type>
         <ImageName>Image0003</ImageName>
         <FiberMeasurement>
            <DiameterAverage>1.9904377810725223E-06</DiameterAverage>
            <DiameterSD>6.7187267887407283E-08</DiameterSD>
            <Orientation>1.980292513511039</Orientation>
         </FiberMeasurement>
      </Measurement>
      <Measurement>
         <ID>3617</ID>
         <Type>F</Type>
         <ImageName>Image0003</ImageName>
         <FiberMeasurement>
            <DiameterAverage>1.9649472175666173E-06</DiameterAverage>
            <DiameterSD>7.8413564031830253E-07</DiameterSD>
            <Orientation>2.1282489414904111</Orientation>
         </FiberMeasurement>
      </Measurement>
      <Measurement>
         <ID>3618</ID>
         <Type>F</Type>
         <ImageName>Image0003</ImageName>
         <FiberMeasurement>
            <DiameterAverage>1.8049832544587642E-06</DiameterAverage>
            <DiameterSD>6.7287536492058258E-08</DiameterSD>
            <Orientation>1.5399964349312929</Orientation>
         </FiberMeasurement>
      </Measurement>
      <Measurement>
         <ID>3619</ID>
         <Type>F</Type>
         <ImageName>Image0003</ImageName>
         <FiberMeasurement>
            <DiameterAverage>1.7895347499508806E-06</DiameterAverage>
            <DiameterSD>3.2709196311754739E-08</DiameterSD>
            <Orientation>2.5160767713492267</Orientation>
         </FiberMeasurement>
      </Measurement>
      <Measurement>
         <ID>3620</ID>
         <Type>F</Type>
         <ImageName>Image0003</ImageName>
         <FiberMeasurement>
            <DiameterAverage>1.2217606862681863E-06</DiameterAverage>
            <DiameterSD>1.2216308678363439E-07</DiameterSD>
            <Orientation>0.58647918787653386</Orientation>
         </FiberMeasurement>
      </Measurement>
      <Measurement>
         <ID>3621</ID>
         <Type>F</Type>
         <ImageName>Image0003</ImageName>
         <FiberMeasurement>
            <DiameterAverage>2.3233353550240493E-06</DiameterAverage>
            <DiameterSD>1.3699063620444526E-07</DiameterSD>
            <Orientation>0.66048835245436155</Orientation>
         </FiberMeasurement>
      </Measurement>
      <Measurement>
         <ID>3622</ID>
         <Type>F</Type>
         <ImageName>Image0003</ImageName>
         <FiberMeasurement>
            <DiameterAverage>2.6658119663567779E-06</DiameterAverage>
            <DiameterSD>2.9386251846186212E-07</DiameterSD>
            <Orientation>0.93630118262927264</Orientation>
         </FiberMeasurement>
      </Measurement>
      <Measurement>
         <ID>3623</ID>
         <Type>F</Type>
         <ImageName>Image0003</ImageName>
         <FiberMeasurement>
            <DiameterAverage>7.18591577832631E-07</DiameterAverage>
            <DiameterSD>1.8022780734698996E-07</DiameterSD>
            <Orientation>2.1700475405386417</Orientation>
         </FiberMeasurement>
      </Measurement>
      <Measurement>
         <ID>3624</ID>
         <Type>F</Type>
         <ImageName>Image0003</ImageName>
         <FiberMeasurement>
            <DiameterAverage>1.9984646434316355E-06</DiameterAverage>
            <DiameterSD>5.6197202990042961E-08</DiameterSD>
            <Orientation>0.7705757031210464</Orientation>
         </FiberMeasurement>
      </Measurement>
      <Measurement>
         <ID>3625</ID>
         <Type>F</Type>
         <ImageName>Image0003</ImageName>
         <FiberMeasurement>
            <DiameterAverage>2.0713962846801745E-06</DiameterAverage>
            <DiameterSD>1.4788842231455868E-07</DiameterSD>
            <Orientation>2.4417849214026037</Orientation>
         </FiberMeasurement>
      </Measurement>
      <Measurement>
         <ID>3626</ID>
         <Type>F</Type>
         <ImageName>Image0003</ImageName>
         <FiberMeasurement>
            <DiameterAverage>2.074975627179564E-06</DiameterAverage>
            <DiameterSD>9.6917763666292232E-08</DiameterSD>
            <Orientation>0.26398368471732742</Orientation>
         </FiberMeasurement>
      </Measurement>
      <Measurement>
         <ID>3627</ID>
         <Type>F</Type>
         <ImageName>Image0003</ImageName>
         <FiberMeasurement>
            <DiameterAverage>1.5089125938572432E-06</DiameterAverage>
            <DiameterSD>2.27054296372611E-07</DiameterSD>
            <Orientation>0.42961931827809052</Orientation>
         </FiberMeasurement>
      </Measurement>
      <Measurement>
         <ID>3628</ID>
         <Type>F</Type>
         <ImageName>Image0003</ImageName>
         <FiberMeasurement>
            <DiameterAverage>1.2927461927323754E-06</DiameterAverage>
            <DiameterSD>3.7419769689363464E-07</DiameterSD>
            <Orientation>0.3194245693769876</Orientation>
         </FiberMeasurement>
      </Measurement>
      <Measurement>
         <ID>3629</ID>
         <Type>F</Type>
         <ImageName>Image0003</ImageName>
         <FiberMeasurement>
            <DiameterAverage>1.9061054324860288E-06</DiameterAverage>
            <DiameterSD>6.3345119538771463E-08</DiameterSD>
            <Orientation>0.64152599160642521</Orientation>
         </FiberMeasurement>
      </Measurement>
      <Measurement>
         <ID>3630</ID>
         <Type>F</Type>
         <ImageName>Image0003</ImageName>
         <FiberMeasurement>
            <DiameterAverage>2.6159280429175693E-06</DiameterAverage>
            <DiameterSD>1.9482621304317367E-07</DiameterSD>
            <Orientation>0.24282983725965454</Orientation>
         </FiberMeasurement>
      </Measurement>
      <Measurement>
         <ID>3631</ID>
         <Type>F</Type>
         <ImageName>Image0003</ImageName>
         <FiberMeasurement>
            <DiameterAverage>1.2558704267472895E-06</DiameterAverage>
            <DiameterSD>3.6410285516465721E-08</DiameterSD>
            <Orientation>1.40585382356237</Orientation>
         </FiberMeasurement>
      </Measurement>
      <Measurement>
         <ID>3632</ID>
         <Type>F</Type>
         <ImageName>Image0003</ImageName>
         <FiberMeasurement>
            <DiameterAverage>1.7601469824729394E-06</DiameterAverage>
            <DiameterSD>7.3588800305926119E-08</DiameterSD>
            <Orientation>0.59817700129867657</Orientation>
         </FiberMeasurement>
      </Measurement>
      <Measurement>
         <ID>3633</ID>
         <Type>F</Type>
         <ImageName>Image0003</ImageName>
         <FiberMeasurement>
            <DiameterAverage>1.5911998406205689E-06</DiameterAverage>
            <DiameterSD>1.9797416073281039E-07</DiameterSD>
            <Orientation>1.8080544360081616</Orientation>
         </FiberMeasurement>
      </Measurement>
      <Measurement>
         <ID>3634</ID>
         <Type>F</Type>
         <ImageName>Image0003</ImageName>
         <FiberMeasurement>
            <DiameterAverage>1.2840232246010293E-06</DiameterAverage>
            <DiameterSD>2.6189112428009325E-08</DiameterSD>
            <Orientation>2.8199584204105008</Orientation>
         </FiberMeasurement>
      </Measurement>
      <Measurement>
         <ID>3635</ID>
         <Type>F</Type>
         <ImageName>Image0003</ImageName>
         <FiberMeasurement>
            <DiameterAverage>1.6618319933693108E-06</DiameterAverage>
            <DiameterSD>3.44387771366187E-08</DiameterSD>
            <Orientation>2.4711328252699953</Orientation>
         </FiberMeasurement>
      </Measurement>
      <Measurement>
         <ID>3636</ID>
         <Type>F</Type>
         <ImageName>Image0003</ImageName>
         <FiberMeasurement>
            <DiameterAverage>2.3533562158559851E-06</DiameterAverage>
            <DiameterSD>5.2107364626447054E-08</DiameterSD>
            <Orientation>2.4528888766231813</Orientation>
         </FiberMeasurement>
      </Measurement>
      <Measurement>
         <ID>3637</ID>
         <Type>F</Type>
         <ImageName>Image0003</ImageName>
         <FiberMeasurement>
            <DiameterAverage>5.6751326063103721E-07</DiameterAverage>
            <DiameterSD>6.8253383435726264E-08</DiameterSD>
            <Orientation>0.34263748892535484</Orientation>
         </FiberMeasurement>
      </Measurement>
      <Measurement>
         <ID>3638</ID>
         <Type>F</Type>
         <ImageName>Image0003</ImageName>
         <FiberMeasurement>
            <DiameterAverage>1.8884925068765217E-06</DiameterAverage>
            <DiameterSD>3.0380631464657324E-08</DiameterSD>
            <Orientation>2.2827998895845631</Orientation>
         </FiberMeasurement>
      </Measurement>
      <Measurement>
         <ID>3639</ID>
         <Type>F</Type>
         <ImageName>Image0003</ImageName>
         <FiberMeasurement>
            <DiameterAverage>1.616846606025886E-06</DiameterAverage>
            <DiameterSD>2.0495247401522755E-08</DiameterSD>
            <Orientation>2.8995724366404043</Orientation>
         </FiberMeasurement>
      </Measurement>
      <Measurement>
         <ID>3640</ID>
         <Type>F</Type>
         <ImageName>Image0003</ImageName>
         <FiberMeasurement>
            <DiameterAverage>1.2271542130383563E-06</DiameterAverage>
            <DiameterSD>5.33040867554852E-08</DiameterSD>
            <Orientation>0.7311881615565643</Orientation>
         </FiberMeasurement>
      </Measurement>
      <Measurement>
         <ID>3641</ID>
         <Type>F</Type>
         <ImageName>Image0003</ImageName>
         <FiberMeasurement>
            <DiameterAverage>6.8202717390769182E-07</DiameterAverage>
            <DiameterSD>8.36709975269483E-08</DiameterSD>
            <Orientation>1.075688495983782</Orientation>
         </FiberMeasurement>
      </Measurement>
      <Measurement>
         <ID>3642</ID>
         <Type>F</Type>
         <ImageName>Image0003</ImageName>
         <FiberMeasurement>
            <DiameterAverage>1.3288610319523946E-06</DiameterAverage>
            <DiameterSD>2.8689446669604175E-08</DiameterSD>
            <Orientation>2.9557378429968679</Orientation>
         </FiberMeasurement>
      </Measurement>
      <Measurement>
         <ID>3643</ID>
         <Type>F</Type>
         <ImageName>Image0003</ImageName>
         <FiberMeasurement>
            <DiameterAverage>1.1986579909674297E-06</DiameterAverage>
            <DiameterSD>8.0173517773234628E-08</DiameterSD>
            <Orientation>1.2706085322694944</Orientation>
         </FiberMeasurement>
      </Measurement>
      <Measurement>
         <ID>3644</ID>
         <Type>F</Type>
         <ImageName>Image0003</ImageName>
         <FiberMeasurement>
            <DiameterAverage>1.9844685740855278E-06</DiameterAverage>
            <DiameterSD>3.6544149275352732E-07</DiameterSD>
            <Orientation>0.8746817811803963</Orientation>
         </FiberMeasurement>
      </Measurement>
      <Measurement>
         <ID>3645</ID>
         <Type>F</Type>
         <ImageName>Image0003</ImageName>
         <FiberMeasurement>
            <DiameterAverage>5.8380971863065247E-07</DiameterAverage>
            <DiameterSD>2.760153611982395E-08</DiameterSD>
            <Orientation>0.85754207090558288</Orientation>
         </FiberMeasurement>
      </Measurement>
      <Measurement>
         <ID>3646</ID>
         <Type>F</Type>
         <ImageName>Image0003</ImageName>
         <FiberMeasurement>
            <DiameterAverage>1.5919836138840859E-06</DiameterAverage>
            <DiameterSD>2.6186846004853951E-08</DiameterSD>
            <Orientation>1.6948798862483954</Orientation>
         </FiberMeasurement>
      </Measurement>
      <Measurement>
         <ID>3647</ID>
         <Type>F</Type>
         <ImageName>Image0003</ImageName>
         <FiberMeasurement>
            <DiameterAverage>1.654894790510061E-06</DiameterAverage>
            <DiameterSD>5.1175632557755714E-08</DiameterSD>
            <Orientation>1.6576379644198904</Orientation>
         </FiberMeasurement>
      </Measurement>
      <Measurement>
         <ID>3648</ID>
         <Type>F</Type>
         <ImageName>Image0003</ImageName>
         <FiberMeasurement>
            <DiameterAverage>2.2941949823673656E-06</DiameterAverage>
            <DiameterSD>6.0942743688967334E-08</DiameterSD>
            <Orientation>0.70626891410751091</Orientation>
         </FiberMeasurement>
      </Measurement>
      <Measurement>
         <ID>3649</ID>
         <Type>F</Type>
         <ImageName>Image0003</ImageName>
         <FiberMeasurement>
            <DiameterAverage>7.71827313807185E-07</DiameterAverage>
            <DiameterSD>2.0045457828506739E-07</DiameterSD>
            <Orientation>0.015374109020883433</Orientation>
         </FiberMeasurement>
      </Measurement>
      <Measurement>
         <ID>3650</ID>
         <Type>F</Type>
         <ImageName>Image0003</ImageName>
         <FiberMeasurement>
            <DiameterAverage>1.6524898823514954E-06</DiameterAverage>
            <DiameterSD>1.6112311248783165E-07</DiameterSD>
            <Orientation>1.1329924470086012</Orientation>
         </FiberMeasurement>
      </Measurement>
      <Measurement>
         <ID>3651</ID>
         <Type>F</Type>
         <ImageName>Image0003</ImageName>
         <FiberMeasurement>
            <DiameterAverage>1.7522329094846263E-06</DiameterAverage>
            <DiameterSD>3.9881798523331459E-08</DiameterSD>
            <Orientation>2.8181372068582284</Orientation>
         </FiberMeasurement>
      </Measurement>
      <Measurement>
         <ID>3652</ID>
         <Type>F</Type>
         <ImageName>Image0003</ImageName>
         <FiberMeasurement>
            <DiameterAverage>2.1806392846902502E-06</DiameterAverage>
            <DiameterSD>3.7285418628602023E-08</DiameterSD>
            <Orientation>1.166571882282031</Orientation>
         </FiberMeasurement>
      </Measurement>
      <Measurement>
         <ID>3653</ID>
         <Type>F</Type>
         <ImageName>Image0003</ImageName>
         <FiberMeasurement>
            <DiameterAverage>2.9454954155008095E-06</DiameterAverage>
            <DiameterSD>5.8741428326896368E-07</DiameterSD>
            <Orientation>0.540937053252773</Orientation>
         </FiberMeasurement>
      </Measurement>
      <Measurement>
         <ID>3654</ID>
         <Type>F</Type>
         <ImageName>Image0003</ImageName>
         <FiberMeasurement>
            <DiameterAverage>1.7857686937555152E-06</DiameterAverage>
            <DiameterSD>3.5830601250360314E-07</DiameterSD>
            <Orientation>1.9746467245381587</Orientation>
         </FiberMeasurement>
      </Measurement>
      <Measurement>
         <ID>3655</ID>
         <Type>F</Type>
         <ImageName>Image0003</ImageName>
         <FiberMeasurement>
            <DiameterAverage>2.7149208428780755E-06</DiameterAverage>
            <DiameterSD>4.1582517871314241E-07</DiameterSD>
            <Orientation>1.6018842776961484</Orientation>
         </FiberMeasurement>
      </Measurement>
      <Measurement>
         <ID>3656</ID>
         <Type>F</Type>
         <ImageName>Image0003</ImageName>
         <FiberMeasurement>
            <DiameterAverage>1.8400759354953964E-06</DiameterAverage>
            <DiameterSD>1.0285280243020631E-07</DiameterSD>
            <Orientation>1.7665581861708184</Orientation>
         </FiberMeasurement>
      </Measurement>
      <Measurement>
         <ID>3657</ID>
         <Type>F</Type>
         <ImageName>Image0003</ImageName>
         <FiberMeasurement>
            <DiameterAverage>1.6762695785687216E-06</DiameterAverage>
            <DiameterSD>4.98704007994186E-08</DiameterSD>
            <Orientation>0.86584235024869183</Orientation>
         </FiberMeasurement>
      </Measurement>
      <Measurement>
         <ID>3658</ID>
         <Type>F</Type>
         <ImageName>Image0003</ImageName>
         <FiberMeasurement>
            <DiameterAverage>2.6677566993245587E-06</DiameterAverage>
            <DiameterSD>3.5732167362849217E-08</DiameterSD>
            <Orientation>2.3232613762775776</Orientation>
         </FiberMeasurement>
      </Measurement>
      <Measurement>
         <ID>3659</ID>
         <Type>F</Type>
         <ImageName>Image0003</ImageName>
         <FiberMeasurement>
            <DiameterAverage>3.9958414329023354E-07</DiameterAverage>
            <DiameterSD>1.6410349656374432E-08</DiameterSD>
            <Orientation>0.95857720581462047</Orientation>
         </FiberMeasurement>
      </Measurement>
      <Measurement>
         <ID>3660</ID>
         <Type>F</Type>
         <ImageName>Image0003</ImageName>
         <FiberMeasurement>
            <DiameterAverage>6.3633410879052326E-07</DiameterAverage>
            <DiameterSD>1.9029226546242631E-08</DiameterSD>
            <Orientation>2.1730672047789716</Orientation>
         </FiberMeasurement>
      </Measurement>
      <Measurement>
         <ID>3661</ID>
         <Type>F</Type>
         <ImageName>Image0003</ImageName>
         <FiberMeasurement>
            <DiameterAverage>2.0381970924188077E-06</DiameterAverage>
            <DiameterSD>6.8325093628751238E-08</DiameterSD>
            <Orientation>2.6398638065307267</Orientation>
         </FiberMeasurement>
      </Measurement>
      <Measurement>
         <ID>3662</ID>
         <Type>F</Type>
         <ImageName>Image0003</ImageName>
         <FiberMeasurement>
            <DiameterAverage>2.0549583750880433E-06</DiameterAverage>
            <DiameterSD>4.2028245853718975E-08</DiameterSD>
            <Orientation>0.85406833086869416</Orientation>
         </FiberMeasurement>
      </Measurement>
      <Measurement>
         <ID>3663</ID>
         <Type>F</Type>
         <ImageName>Image0003</ImageName>
         <FiberMeasurement>
            <DiameterAverage>4.6175013471888938E-07</DiameterAverage>
            <DiameterSD>1.0463006428164761E-07</DiameterSD>
            <Orientation>0.88311277727993454</Orientation>
         </FiberMeasurement>
      </Measurement>
      <Measurement>
         <ID>3664</ID>
         <Type>F</Type>
         <ImageName>Image0003</ImageName>
         <FiberMeasurement>
            <DiameterAverage>1.0975964793858283E-06</DiameterAverage>
            <DiameterSD>9.0280210533068386E-08</DiameterSD>
            <Orientation>0.5525545866513758</Orientation>
         </FiberMeasurement>
      </Measurement>
      <Measurement>
         <ID>3665</ID>
         <Type>F</Type>
         <ImageName>Image0003</ImageName>
         <FiberMeasurement>
            <DiameterAverage>1.7181718129036446E-06</DiameterAverage>
            <DiameterSD>1.9469961550405988E-07</DiameterSD>
            <Orientation>0.899357782260454</Orientation>
         </FiberMeasurement>
      </Measurement>
      <Measurement>
         <ID>3666</ID>
         <Type>F</Type>
         <ImageName>Image0003</ImageName>
         <FiberMeasurement>
            <DiameterAverage>1.2403953945251499E-06</DiameterAverage>
            <DiameterSD>5.1672012340033573E-07</DiameterSD>
            <Orientation>2.7909496217925165</Orientation>
         </FiberMeasurement>
      </Measurement>
      <Measurement>
         <ID>3667</ID>
         <Type>F</Type>
         <ImageName>Image0003</ImageName>
         <FiberMeasurement>
            <DiameterAverage>1.2883446917631814E-06</DiameterAverage>
            <DiameterSD>6.6420159440585818E-08</DiameterSD>
            <Orientation>1.2029669845148725</Orientation>
         </FiberMeasurement>
      </Measurement>
      <Measurement>
         <ID>3668</ID>
         <Type>F</Type>
         <ImageName>Image0003</ImageName>
         <FiberMeasurement>
            <DiameterAverage>1.7661769602797896E-06</DiameterAverage>
            <DiameterSD>2.6692939401757316E-08</DiameterSD>
            <Orientation>0.963360459413867</Orientation>
         </FiberMeasurement>
      </Measurement>
      <Measurement>
         <ID>3669</ID>
         <Type>F</Type>
         <ImageName>Image0003</ImageName>
         <FiberMeasurement>
            <DiameterAverage>2.0885400943716136E-06</DiameterAverage>
            <DiameterSD>8.9968819684757086E-08</DiameterSD>
            <Orientation>0.68494220252896076</Orientation>
         </FiberMeasurement>
      </Measurement>
      <Measurement>
         <ID>3670</ID>
         <Type>F</Type>
         <ImageName>Image0003</ImageName>
         <FiberMeasurement>
            <DiameterAverage>2.9311815513653377E-06</DiameterAverage>
            <DiameterSD>6.4727312498030972E-07</DiameterSD>
            <Orientation>0.62591506898857852</Orientation>
         </FiberMeasurement>
      </Measurement>
      <Measurement>
         <ID>3671</ID>
         <Type>F</Type>
         <ImageName>Image0003</ImageName>
         <FiberMeasurement>
            <DiameterAverage>1.5328671259442112E-06</DiameterAverage>
            <DiameterSD>2.8388562967581478E-07</DiameterSD>
            <Orientation>1.1604576476400865</Orientation>
         </FiberMeasurement>
      </Measurement>
      <Measurement>
         <ID>3672</ID>
         <Type>F</Type>
         <ImageName>Image0003</ImageName>
         <FiberMeasurement>
            <DiameterAverage>1.8125877422521696E-06</DiameterAverage>
            <DiameterSD>6.1400527060106887E-08</DiameterSD>
            <Orientation>1.1309847459713229</Orientation>
         </FiberMeasurement>
      </Measurement>
      <Measurement>
         <ID>3673</ID>
         <Type>F</Type>
         <ImageName>Image0003</ImageName>
         <FiberMeasurement>
            <DiameterAverage>2.0112498420333224E-06</DiameterAverage>
            <DiameterSD>1.7203519202191044E-07</DiameterSD>
            <Orientation>0.98769554605065635</Orientation>
         </FiberMeasurement>
      </Measurement>
      <Measurement>
         <ID>3674</ID>
         <Type>F</Type>
         <ImageName>Image0003</ImageName>
         <FiberMeasurement>
            <DiameterAverage>1.6824871678929351E-06</DiameterAverage>
            <DiameterSD>4.1507385864257537E-08</DiameterSD>
            <Orientation>0.91699901781250426</Orientation>
         </FiberMeasurement>
      </Measurement>
      <Measurement>
         <ID>3675</ID>
         <Type>F</Type>
         <ImageName>Image0003</ImageName>
         <FiberMeasurement>
            <DiameterAverage>2.5942612684778536E-06</DiameterAverage>
            <DiameterSD>3.4328904299928285E-07</DiameterSD>
            <Orientation>0.34962307332797427</Orientation>
         </FiberMeasurement>
      </Measurement>
      <Measurement>
         <ID>3676</ID>
         <Type>F</Type>
         <ImageName>Image0003</ImageName>
         <FiberMeasurement>
            <DiameterAverage>1.8423035533844903E-06</DiameterAverage>
            <DiameterSD>1.6960078251056665E-07</DiameterSD>
            <Orientation>1.9745235424456553</Orientation>
         </FiberMeasurement>
      </Measurement>
      <Measurement>
         <ID>3677</ID>
         <Type>F</Type>
         <ImageName>Image0003</ImageName>
         <FiberMeasurement>
            <DiameterAverage>6.6086382803735221E-07</DiameterAverage>
            <DiameterSD>2.057877344011455E-08</DiameterSD>
            <Orientation>0.994987602619916</Orientation>
         </FiberMeasurement>
      </Measurement>
      <Measurement>
         <ID>3678</ID>
         <Type>F</Type>
         <ImageName>Image0003</ImageName>
         <FiberMeasurement>
            <DiameterAverage>2.0957669341574812E-06</DiameterAverage>
            <DiameterSD>7.0247292930038679E-07</DiameterSD>
            <Orientation>0.35981999445221907</Orientation>
         </FiberMeasurement>
      </Measurement>
      <Measurement>
         <ID>3679</ID>
         <Type>F</Type>
         <ImageName>Image0003</ImageName>
         <FiberMeasurement>
            <DiameterAverage>1.2234916729508026E-06</DiameterAverage>
            <DiameterSD>1.6566348648553295E-07</DiameterSD>
            <Orientation>1.4213962775503501</Orientation>
         </FiberMeasurement>
      </Measurement>
      <Measurement>
         <ID>3680</ID>
         <Type>F</Type>
         <ImageName>Image0003</ImageName>
         <FiberMeasurement>
            <DiameterAverage>2.0745728430276906E-06</DiameterAverage>
            <DiameterSD>3.395096197197369E-08</DiameterSD>
            <Orientation>0.72733864505702217</Orientation>
         </FiberMeasurement>
      </Measurement>
      <Measurement>
         <ID>3681</ID>
         <Type>F</Type>
         <ImageName>Image0003</ImageName>
         <FiberMeasurement>
            <DiameterAverage>1.3159295550525238E-06</DiameterAverage>
            <DiameterSD>1.0372470836312159E-07</DiameterSD>
            <Orientation>0.41809258355877682</Orientation>
         </FiberMeasurement>
      </Measurement>
      <Measurement>
         <ID>3682</ID>
         <Type>F</Type>
         <ImageName>Image0003</ImageName>
         <FiberMeasurement>
            <DiameterAverage>1.6220255552851131E-06</DiameterAverage>
            <DiameterSD>4.8831809292869171E-08</DiameterSD>
            <Orientation>1.8398998369178887</Orientation>
         </FiberMeasurement>
      </Measurement>
      <Measurement>
         <ID>3683</ID>
         <Type>F</Type>
         <ImageName>Image0003</ImageName>
         <FiberMeasurement>
            <DiameterAverage>2.2359420885924405E-06</DiameterAverage>
            <DiameterSD>7.5871387434700636E-08</DiameterSD>
            <Orientation>2.2417301072974594</Orientation>
         </FiberMeasurement>
      </Measurement>
      <Measurement>
         <ID>3684</ID>
         <Type>F</Type>
         <ImageName>Image0003</ImageName>
         <FiberMeasurement>
            <DiameterAverage>8.4620618269664778E-07</DiameterAverage>
            <DiameterSD>1.270841127962446E-07</DiameterSD>
            <Orientation>2.3720776735650935</Orientation>
         </FiberMeasurement>
      </Measurement>
      <Measurement>
         <ID>3685</ID>
         <Type>F</Type>
         <ImageName>Image0003</ImageName>
         <FiberMeasurement>
            <DiameterAverage>1.8495090217594252E-06</DiameterAverage>
            <DiameterSD>4.3985595842811012E-07</DiameterSD>
            <Orientation>0.268513803518065</Orientation>
         </FiberMeasurement>
      </Measurement>
      <Measurement>
         <ID>3686</ID>
         <Type>F</Type>
         <ImageName>Image0003</ImageName>
         <FiberMeasurement>
            <DiameterAverage>1.1263645130598686E-06</DiameterAverage>
            <DiameterSD>5.786196138207942E-08</DiameterSD>
            <Orientation>1.5847720424300391</Orientation>
         </FiberMeasurement>
      </Measurement>
      <Measurement>
         <ID>3687</ID>
         <Type>F</Type>
         <ImageName>Image0003</ImageName>
         <FiberMeasurement>
            <DiameterAverage>1.6170284803680647E-06</DiameterAverage>
            <DiameterSD>5.9561905022984484E-08</DiameterSD>
            <Orientation>0.82392327708682089</Orientation>
         </FiberMeasurement>
      </Measurement>
      <Measurement>
         <ID>3688</ID>
         <Type>F</Type>
         <ImageName>Image0003</ImageName>
         <FiberMeasurement>
            <DiameterAverage>1.7201602878440545E-06</DiameterAverage>
            <DiameterSD>3.2618137408867054E-08</DiameterSD>
            <Orientation>0.83439473337411185</Orientation>
         </FiberMeasurement>
      </Measurement>
      <Measurement>
         <ID>3689</ID>
         <Type>F</Type>
         <ImageName>Image0003</ImageName>
         <FiberMeasurement>
            <DiameterAverage>1.2727494614383032E-06</DiameterAverage>
            <DiameterSD>3.6188343319622441E-07</DiameterSD>
            <Orientation>2.4696515837144184</Orientation>
         </FiberMeasurement>
      </Measurement>
      <Measurement>
         <ID>3690</ID>
         <Type>F</Type>
         <ImageName>Image0003</ImageName>
         <FiberMeasurement>
            <DiameterAverage>1.7028337314725941E-06</DiameterAverage>
            <DiameterSD>3.9435517956292208E-08</DiameterSD>
            <Orientation>1.8026603559565422</Orientation>
         </FiberMeasurement>
      </Measurement>
      <Measurement>
         <ID>3691</ID>
         <Type>F</Type>
         <ImageName>Image0003</ImageName>
         <FiberMeasurement>
            <DiameterAverage>1.7357346250700745E-06</DiameterAverage>
            <DiameterSD>1.05891901803746E-07</DiameterSD>
            <Orientation>0.91508759222881009</Orientation>
         </FiberMeasurement>
      </Measurement>
      <Measurement>
         <ID>3692</ID>
         <Type>F</Type>
         <ImageName>Image0003</ImageName>
         <FiberMeasurement>
            <DiameterAverage>1.6335725826639501E-06</DiameterAverage>
            <DiameterSD>3.8422734256091366E-08</DiameterSD>
            <Orientation>0.94725014320250212</Orientation>
         </FiberMeasurement>
      </Measurement>
      <Measurement>
         <ID>3693</ID>
         <Type>F</Type>
         <ImageName>Image0003</ImageName>
         <FiberMeasurement>
            <DiameterAverage>2.2761716363366866E-06</DiameterAverage>
            <DiameterSD>3.5696662142691368E-07</DiameterSD>
            <Orientation>0.76268893182218334</Orientation>
         </FiberMeasurement>
      </Measurement>
      <Measurement>
         <ID>3694</ID>
         <Type>F</Type>
         <ImageName>Image0003</ImageName>
         <FiberMeasurement>
            <DiameterAverage>1.6263318541917792E-06</DiameterAverage>
            <DiameterSD>6.5149963053249609E-08</DiameterSD>
            <Orientation>0.76891068056887291</Orientation>
         </FiberMeasurement>
      </Measurement>
      <Measurement>
         <ID>3695</ID>
         <Type>F</Type>
         <ImageName>Image0003</ImageName>
         <FiberMeasurement>
            <DiameterAverage>2.1681348401496811E-06</DiameterAverage>
            <DiameterSD>2.0005874073865322E-07</DiameterSD>
            <Orientation>0.70184219283993354</Orientation>
         </FiberMeasurement>
      </Measurement>
      <Measurement>
         <ID>3696</ID>
         <Type>F</Type>
         <ImageName>Image0003</ImageName>
         <FiberMeasurement>
            <DiameterAverage>2.4098891926663724E-06</DiameterAverage>
            <DiameterSD>1.3045986349146035E-07</DiameterSD>
            <Orientation>2.3176512619060716</Orientation>
         </FiberMeasurement>
      </Measurement>
      <Measurement>
         <ID>3697</ID>
         <Type>F</Type>
         <ImageName>Image0003</ImageName>
         <FiberMeasurement>
            <DiameterAverage>1.7933194396171204E-06</DiameterAverage>
            <DiameterSD>1.643146467206153E-07</DiameterSD>
            <Orientation>2.7039673635585646</Orientation>
         </FiberMeasurement>
      </Measurement>
      <Measurement>
         <ID>3698</ID>
         <Type>F</Type>
         <ImageName>Image0003</ImageName>
         <FiberMeasurement>
            <DiameterAverage>1.5410284476365246E-06</DiameterAverage>
            <DiameterSD>6.70250034716309E-08</DiameterSD>
            <Orientation>1.0765270631432262</Orientation>
         </FiberMeasurement>
      </Measurement>
      <Measurement>
         <ID>3699</ID>
         <Type>F</Type>
         <ImageName>Image0003</ImageName>
         <FiberMeasurement>
            <DiameterAverage>1.3464785962143982E-06</DiameterAverage>
            <DiameterSD>9.6847547883261161E-08</DiameterSD>
            <Orientation>1.0442596200534715</Orientation>
         </FiberMeasurement>
      </Measurement>
      <Measurement>
         <ID>3700</ID>
         <Type>F</Type>
         <ImageName>Image0003</ImageName>
         <FiberMeasurement>
            <DiameterAverage>2.5656114092572509E-06</DiameterAverage>
            <DiameterSD>3.0101850933199924E-07</DiameterSD>
            <Orientation>2.3438430791731992</Orientation>
         </FiberMeasurement>
      </Measurement>
      <Measurement>
         <ID>3701</ID>
         <Type>F</Type>
         <ImageName>Image0003</ImageName>
         <FiberMeasurement>
            <DiameterAverage>2.1630033550646196E-06</DiameterAverage>
            <DiameterSD>2.8819450170712858E-07</DiameterSD>
            <Orientation>0.84847717094892661</Orientation>
         </FiberMeasurement>
      </Measurement>
      <Measurement>
         <ID>3702</ID>
         <Type>F</Type>
         <ImageName>Image0003</ImageName>
         <FiberMeasurement>
            <DiameterAverage>1.3761068474211755E-06</DiameterAverage>
            <DiameterSD>2.6018711215516363E-07</DiameterSD>
            <Orientation>0.77804792537814715</Orientation>
         </FiberMeasurement>
      </Measurement>
      <Measurement>
         <ID>3703</ID>
         <Type>F</Type>
         <ImageName>Image0003</ImageName>
         <FiberMeasurement>
            <DiameterAverage>1.6554414258895367E-06</DiameterAverage>
            <DiameterSD>2.1360388945401496E-07</DiameterSD>
            <Orientation>1.7460793700312833</Orientation>
         </FiberMeasurement>
      </Measurement>
      <Measurement>
         <ID>3704</ID>
         <Type>F</Type>
         <ImageName>Image0003</ImageName>
         <FiberMeasurement>
            <DiameterAverage>7.4836584856690126E-07</DiameterAverage>
            <DiameterSD>1.9012570715618844E-07</DiameterSD>
            <Orientation>1.9986473527507771</Orientation>
         </FiberMeasurement>
      </Measurement>
      <Measurement>
         <ID>3705</ID>
         <Type>F</Type>
         <ImageName>Image0003</ImageName>
         <FiberMeasurement>
            <DiameterAverage>1.2194201994396624E-06</DiameterAverage>
            <DiameterSD>1.110161120126443E-07</DiameterSD>
            <Orientation>1.8995937046243174</Orientation>
         </FiberMeasurement>
      </Measurement>
      <Measurement>
         <ID>3706</ID>
         <Type>F</Type>
         <ImageName>Image0003</ImageName>
         <FiberMeasurement>
            <DiameterAverage>1.1237294218532898E-06</DiameterAverage>
            <DiameterSD>4.3464072205002E-07</DiameterSD>
            <Orientation>2.0249361731393476</Orientation>
         </FiberMeasurement>
      </Measurement>
      <Measurement>
         <ID>3707</ID>
         <Type>F</Type>
         <ImageName>Image0003</ImageName>
         <FiberMeasurement>
            <DiameterAverage>1.5226700428637744E-06</DiameterAverage>
            <DiameterSD>4.2336868787822143E-08</DiameterSD>
            <Orientation>1.7538588208305859</Orientation>
         </FiberMeasurement>
      </Measurement>
      <Measurement>
         <ID>3708</ID>
         <Type>F</Type>
         <ImageName>Image0003</ImageName>
         <FiberMeasurement>
            <DiameterAverage>1.5258715778897342E-06</DiameterAverage>
            <DiameterSD>5.4473639372485057E-08</DiameterSD>
            <Orientation>2.5860228716000844</Orientation>
         </FiberMeasurement>
      </Measurement>
      <Measurement>
         <ID>3709</ID>
         <Type>F</Type>
         <ImageName>Image0003</ImageName>
         <FiberMeasurement>
            <DiameterAverage>1.7607641739493707E-06</DiameterAverage>
            <DiameterSD>5.4975153419934934E-08</DiameterSD>
            <Orientation>2.8138282621657043</Orientation>
         </FiberMeasurement>
      </Measurement>
      <Measurement>
         <ID>3710</ID>
         <Type>F</Type>
         <ImageName>Image0003</ImageName>
         <FiberMeasurement>
            <DiameterAverage>1.6631146175526708E-06</DiameterAverage>
            <DiameterSD>1.0360821568030042E-07</DiameterSD>
            <Orientation>1.7792506595029725</Orientation>
         </FiberMeasurement>
      </Measurement>
      <Measurement>
         <ID>3711</ID>
         <Type>F</Type>
         <ImageName>Image0003</ImageName>
         <FiberMeasurement>
            <DiameterAverage>1.3088276068532742E-06</DiameterAverage>
            <DiameterSD>1.8367242689401895E-08</DiameterSD>
            <Orientation>1.2596978284283125</Orientation>
         </FiberMeasurement>
      </Measurement>
      <Measurement>
         <ID>3712</ID>
         <Type>F</Type>
         <ImageName>Image0003</ImageName>
         <FiberMeasurement>
            <DiameterAverage>2.3999214927137148E-06</DiameterAverage>
            <DiameterSD>4.3861978875521642E-08</DiameterSD>
            <Orientation>1.0978600839644992</Orientation>
         </FiberMeasurement>
      </Measurement>
      <Measurement>
         <ID>3713</ID>
         <Type>F</Type>
         <ImageName>Image0003</ImageName>
         <FiberMeasurement>
            <DiameterAverage>2.3817529684446769E-06</DiameterAverage>
            <DiameterSD>4.2260174557500579E-07</DiameterSD>
            <Orientation>2.1195444404616124</Orientation>
         </FiberMeasurement>
      </Measurement>
      <Measurement>
         <ID>3714</ID>
         <Type>F</Type>
         <ImageName>Image0003</ImageName>
         <FiberMeasurement>
            <DiameterAverage>9.88897274095683E-07</DiameterAverage>
            <DiameterSD>2.7760958321236866E-07</DiameterSD>
            <Orientation>1.1124472133563716</Orientation>
         </FiberMeasurement>
      </Measurement>
      <Measurement>
         <ID>3715</ID>
         <Type>F</Type>
         <ImageName>Image0003</ImageName>
         <FiberMeasurement>
            <DiameterAverage>1.5613878182249667E-06</DiameterAverage>
            <DiameterSD>7.2008507929373925E-08</DiameterSD>
            <Orientation>0.71253742594695391</Orientation>
         </FiberMeasurement>
      </Measurement>
      <Measurement>
         <ID>3716</ID>
         <Type>F</Type>
         <ImageName>Image0003</ImageName>
         <FiberMeasurement>
            <DiameterAverage>2.3197254305654975E-06</DiameterAverage>
            <DiameterSD>3.3105030684112266E-07</DiameterSD>
            <Orientation>2.0262097785373472</Orientation>
         </FiberMeasurement>
      </Measurement>
      <Measurement>
         <ID>3717</ID>
         <Type>F</Type>
         <ImageName>Image0003</ImageName>
         <FiberMeasurement>
            <DiameterAverage>1.7302490200314941E-06</DiameterAverage>
            <DiameterSD>9.5757210897391659E-08</DiameterSD>
            <Orientation>1.5600453622651473</Orientation>
         </FiberMeasurement>
      </Measurement>
      <Measurement>
         <ID>3718</ID>
         <Type>F</Type>
         <ImageName>Image0003</ImageName>
         <FiberMeasurement>
            <DiameterAverage>2.3834093188351144E-06</DiameterAverage>
            <DiameterSD>3.4749858887494487E-07</DiameterSD>
            <Orientation>0.46096959851324432</Orientation>
         </FiberMeasurement>
      </Measurement>
      <Measurement>
         <ID>3719</ID>
         <Type>F</Type>
         <ImageName>Image0003</ImageName>
         <FiberMeasurement>
            <DiameterAverage>1.8994208856147314E-06</DiameterAverage>
            <DiameterSD>2.8827404386010767E-07</DiameterSD>
            <Orientation>1.653319717264371</Orientation>
         </FiberMeasurement>
      </Measurement>
      <Measurement>
         <ID>3720</ID>
         <Type>F</Type>
         <ImageName>Image0003</ImageName>
         <FiberMeasurement>
            <DiameterAverage>9.8510510452013E-07</DiameterAverage>
            <DiameterSD>3.1921118592087296E-08</DiameterSD>
            <Orientation>0.92986670995256915</Orientation>
         </FiberMeasurement>
      </Measurement>
      <Measurement>
         <ID>3721</ID>
         <Type>F</Type>
         <ImageName>Image0003</ImageName>
         <FiberMeasurement>
            <DiameterAverage>1.9121809211954692E-06</DiameterAverage>
            <DiameterSD>3.0183874579156521E-08</DiameterSD>
            <Orientation>0.94738441895967762</Orientation>
         </FiberMeasurement>
      </Measurement>
      <Measurement>
         <ID>3722</ID>
         <Type>F</Type>
         <ImageName>Image0003</ImageName>
         <FiberMeasurement>
            <DiameterAverage>6.4099973969133494E-07</DiameterAverage>
            <DiameterSD>6.3657623881209531E-08</DiameterSD>
            <Orientation>1.8981362237867074</Orientation>
         </FiberMeasurement>
      </Measurement>
      <Measurement>
         <ID>3723</ID>
         <Type>F</Type>
         <ImageName>Image0003</ImageName>
         <FiberMeasurement>
            <DiameterAverage>1.7145071118708603E-06</DiameterAverage>
            <DiameterSD>5.6495833699004081E-08</DiameterSD>
            <Orientation>1.9926710420051852</Orientation>
         </FiberMeasurement>
      </Measurement>
      <Measurement>
         <ID>3724</ID>
         <Type>F</Type>
         <ImageName>Image0003</ImageName>
         <FiberMeasurement>
            <DiameterAverage>2.2158596721799069E-06</DiameterAverage>
            <DiameterSD>5.2324497285655663E-08</DiameterSD>
            <Orientation>2.3378850063820757</Orientation>
         </FiberMeasurement>
      </Measurement>
      <Measurement>
         <ID>3725</ID>
         <Type>F</Type>
         <ImageName>Image0003</ImageName>
         <FiberMeasurement>
            <DiameterAverage>1.7260407125023667E-06</DiameterAverage>
            <DiameterSD>1.0690347485873597E-07</DiameterSD>
            <Orientation>1.510711134977841</Orientation>
         </FiberMeasurement>
      </Measurement>
      <Measurement>
         <ID>3726</ID>
         <Type>F</Type>
         <ImageName>Image0003</ImageName>
         <FiberMeasurement>
            <DiameterAverage>1.8537807684419567E-06</DiameterAverage>
            <DiameterSD>4.1092896305041607E-08</DiameterSD>
            <Orientation>1.9250094291318818</Orientation>
         </FiberMeasurement>
      </Measurement>
      <Measurement>
         <ID>3727</ID>
         <Type>F</Type>
         <ImageName>Image0003</ImageName>
         <FiberMeasurement>
            <DiameterAverage>1.1172533524204732E-06</DiameterAverage>
            <DiameterSD>4.5882546606568921E-07</DiameterSD>
            <Orientation>2.0352368666462923</Orientation>
         </FiberMeasurement>
      </Measurement>
      <Measurement>
         <ID>3728</ID>
         <Type>F</Type>
         <ImageName>Image0003</ImageName>
         <FiberMeasurement>
            <DiameterAverage>6.8540818678988848E-07</DiameterAverage>
            <DiameterSD>5.2304038477992314E-08</DiameterSD>
            <Orientation>2.5055955605478135</Orientation>
         </FiberMeasurement>
      </Measurement>
      <Measurement>
         <ID>3729</ID>
         <Type>F</Type>
         <ImageName>Image0003</ImageName>
         <FiberMeasurement>
            <DiameterAverage>2.4064030864617476E-06</DiameterAverage>
            <DiameterSD>3.0599571395123147E-07</DiameterSD>
            <Orientation>0.37871930954619082</Orientation>
         </FiberMeasurement>
      </Measurement>
      <Measurement>
         <ID>3730</ID>
         <Type>F</Type>
         <ImageName>Image0003</ImageName>
         <FiberMeasurement>
            <DiameterAverage>1.5749618831329423E-06</DiameterAverage>
            <DiameterSD>4.379104734094306E-08</DiameterSD>
            <Orientation>1.245873306511242</Orientation>
         </FiberMeasurement>
      </Measurement>
      <Measurement>
         <ID>3731</ID>
         <Type>F</Type>
         <ImageName>Image0003</ImageName>
         <FiberMeasurement>
            <DiameterAverage>1.5320569543028454E-06</DiameterAverage>
            <DiameterSD>2.2931475100597816E-08</DiameterSD>
            <Orientation>1.7923600169798204</Orientation>
         </FiberMeasurement>
      </Measurement>
      <Measurement>
         <ID>3732</ID>
         <Type>F</Type>
         <ImageName>Image0003</ImageName>
         <FiberMeasurement>
            <DiameterAverage>1.9147355750254564E-06</DiameterAverage>
            <DiameterSD>2.3700223844678421E-07</DiameterSD>
            <Orientation>0.79893725342291155</Orientation>
         </FiberMeasurement>
      </Measurement>
      <Measurement>
         <ID>3733</ID>
         <Type>F</Type>
         <ImageName>Image0003</ImageName>
         <FiberMeasurement>
            <DiameterAverage>7.79603723984572E-07</DiameterAverage>
            <DiameterSD>3.678515329900579E-07</DiameterSD>
            <Orientation>1.3359260724254298</Orientation>
         </FiberMeasurement>
      </Measurement>
      <Measurement>
         <ID>3734</ID>
         <Type>F</Type>
         <ImageName>Image0003</ImageName>
         <FiberMeasurement>
            <DiameterAverage>1.3111451164351014E-06</DiameterAverage>
            <DiameterSD>5.210287103990385E-08</DiameterSD>
            <Orientation>0.61285557288590842</Orientation>
         </FiberMeasurement>
      </Measurement>
      <Measurement>
         <ID>3735</ID>
         <Type>F</Type>
         <ImageName>Image0003</ImageName>
         <FiberMeasurement>
            <DiameterAverage>9.8653938549832223E-07</DiameterAverage>
            <DiameterSD>5.0281210944234238E-07</DiameterSD>
            <Orientation>1.9463421223213973</Orientation>
         </FiberMeasurement>
      </Measurement>
      <Measurement>
         <ID>3736</ID>
         <Type>F</Type>
         <ImageName>Image0003</ImageName>
         <FiberMeasurement>
            <DiameterAverage>2.3258123534583774E-06</DiameterAverage>
            <DiameterSD>4.5697531664115642E-08</DiameterSD>
            <Orientation>0.99507069269900983</Orientation>
         </FiberMeasurement>
      </Measurement>
      <Measurement>
         <ID>3737</ID>
         <Type>F</Type>
         <ImageName>Image0003</ImageName>
         <FiberMeasurement>
            <DiameterAverage>5.9005379418452567E-07</DiameterAverage>
            <DiameterSD>2.0260034177897654E-07</DiameterSD>
            <Orientation>2.6648138726352686</Orientation>
         </FiberMeasurement>
      </Measurement>
      <Measurement>
         <ID>3738</ID>
         <Type>F</Type>
         <ImageName>Image0003</ImageName>
         <FiberMeasurement>
            <DiameterAverage>1.7895347499508806E-06</DiameterAverage>
            <DiameterSD>3.2709196311754739E-08</DiameterSD>
            <Orientation>2.5160767713492267</Orientation>
         </FiberMeasurement>
      </Measurement>
      <Measurement>
         <ID>3739</ID>
         <Type>F</Type>
         <ImageName>Image0003</ImageName>
         <FiberMeasurement>
            <DiameterAverage>1.7207578062285267E-06</DiameterAverage>
            <DiameterSD>3.060069639221316E-08</DiameterSD>
            <Orientation>1.8406115598911714</Orientation>
         </FiberMeasurement>
      </Measurement>
      <Measurement>
         <ID>3740</ID>
         <Type>F</Type>
         <ImageName>Image0003</ImageName>
         <FiberMeasurement>
            <DiameterAverage>2.5589635645101315E-06</DiameterAverage>
            <DiameterSD>4.8834720388790787E-07</DiameterSD>
            <Orientation>0.896672152940841</Orientation>
         </FiberMeasurement>
      </Measurement>
      <Measurement>
         <ID>3741</ID>
         <Type>F</Type>
         <ImageName>Image0003</ImageName>
         <FiberMeasurement>
            <DiameterAverage>2.4947052873207547E-06</DiameterAverage>
            <DiameterSD>3.5246490835319096E-07</DiameterSD>
            <Orientation>0.47542282074643794</Orientation>
         </FiberMeasurement>
      </Measurement>
      <Measurement>
         <ID>3742</ID>
         <Type>F</Type>
         <ImageName>Image0003</ImageName>
         <FiberMeasurement>
            <DiameterAverage>2.2120451713869367E-06</DiameterAverage>
            <DiameterSD>2.7654578384056567E-07</DiameterSD>
            <Orientation>1.8427188913796138</Orientation>
         </FiberMeasurement>
      </Measurement>
      <Measurement>
         <ID>3743</ID>
         <Type>F</Type>
         <ImageName>Image0003</ImageName>
         <FiberMeasurement>
            <DiameterAverage>1.9890392432944783E-06</DiameterAverage>
            <DiameterSD>1.1284206349515952E-07</DiameterSD>
            <Orientation>0.446471488969815</Orientation>
         </FiberMeasurement>
      </Measurement>
      <Measurement>
         <ID>3744</ID>
         <Type>F</Type>
         <ImageName>Image0003</ImageName>
         <FiberMeasurement>
            <DiameterAverage>5.8362836163440891E-07</DiameterAverage>
            <DiameterSD>1.790024237599542E-08</DiameterSD>
            <Orientation>0.93186233179678779</Orientation>
         </FiberMeasurement>
      </Measurement>
      <Measurement>
         <ID>3745</ID>
         <Type>F</Type>
         <ImageName>Image0003</ImageName>
         <FiberMeasurement>
            <DiameterAverage>1.864910880788525E-06</DiameterAverage>
            <DiameterSD>1.0934726146225162E-07</DiameterSD>
            <Orientation>1.8578497160127174</Orientation>
         </FiberMeasurement>
      </Measurement>
      <Measurement>
         <ID>3746</ID>
         <Type>F</Type>
         <ImageName>Image0003</ImageName>
         <FiberMeasurement>
            <DiameterAverage>1.6904448044274353E-06</DiameterAverage>
            <DiameterSD>1.5537814559800709E-07</DiameterSD>
            <Orientation>1.0987783698392055</Orientation>
         </FiberMeasurement>
      </Measurement>
      <Measurement>
         <ID>3747</ID>
         <Type>F</Type>
         <ImageName>Image0003</ImageName>
         <FiberMeasurement>
            <DiameterAverage>7.774964146102364E-07</DiameterAverage>
            <DiameterSD>2.2170806138387372E-07</DiameterSD>
            <Orientation>1.5861208926798509</Orientation>
         </FiberMeasurement>
      </Measurement>
      <Measurement>
         <ID>3748</ID>
         <Type>F</Type>
         <ImageName>Image0003</ImageName>
         <FiberMeasurement>
            <DiameterAverage>2.0342471710399461E-06</DiameterAverage>
            <DiameterSD>7.1181174633710972E-08</DiameterSD>
            <Orientation>2.3379487326720216</Orientation>
         </FiberMeasurement>
      </Measurement>
      <Measurement>
         <ID>3749</ID>
         <Type>F</Type>
         <ImageName>Image0003</ImageName>
         <FiberMeasurement>
            <DiameterAverage>1.456961622147715E-06</DiameterAverage>
            <DiameterSD>5.2297327518186167E-08</DiameterSD>
            <Orientation>1.894557077528513</Orientation>
         </FiberMeasurement>
      </Measurement>
      <Measurement>
         <ID>3750</ID>
         <Type>F</Type>
         <ImageName>Image0003</ImageName>
         <FiberMeasurement>
            <DiameterAverage>2.3062869721528433E-06</DiameterAverage>
            <DiameterSD>3.35813379763155E-07</DiameterSD>
            <Orientation>0.330744335771973</Orientation>
         </FiberMeasurement>
      </Measurement>
      <Measurement>
         <ID>3751</ID>
         <Type>F</Type>
         <ImageName>Image0003</ImageName>
         <FiberMeasurement>
            <DiameterAverage>2.0454247767772967E-06</DiameterAverage>
            <DiameterSD>1.6949279063155137E-07</DiameterSD>
            <Orientation>2.2389630241842431</Orientation>
         </FiberMeasurement>
      </Measurement>
      <Measurement>
         <ID>3752</ID>
         <Type>F</Type>
         <ImageName>Image0003</ImageName>
         <FiberMeasurement>
            <DiameterAverage>1.6320902545617694E-06</DiameterAverage>
            <DiameterSD>5.4060599409964851E-08</DiameterSD>
            <Orientation>0.88581607356016945</Orientation>
         </FiberMeasurement>
      </Measurement>
      <Measurement>
         <ID>3753</ID>
         <Type>F</Type>
         <ImageName>Image0003</ImageName>
         <FiberMeasurement>
            <DiameterAverage>2.4366510905836647E-06</DiameterAverage>
            <DiameterSD>4.5245367220331627E-08</DiameterSD>
            <Orientation>0.96977805683197849</Orientation>
         </FiberMeasurement>
      </Measurement>
      <Measurement>
         <ID>3754</ID>
         <Type>F</Type>
         <ImageName>Image0003</ImageName>
         <FiberMeasurement>
            <DiameterAverage>1.4244951463515535E-06</DiameterAverage>
            <DiameterSD>9.0906593102671564E-08</DiameterSD>
            <Orientation>1.0484110033567902</Orientation>
         </FiberMeasurement>
      </Measurement>
      <Measurement>
         <ID>3755</ID>
         <Type>F</Type>
         <ImageName>Image0003</ImageName>
         <FiberMeasurement>
            <DiameterAverage>1.799565248241563E-06</DiameterAverage>
            <DiameterSD>3.4751040028270565E-07</DiameterSD>
            <Orientation>1.5772307217740524</Orientation>
         </FiberMeasurement>
      </Measurement>
      <Measurement>
         <ID>3756</ID>
         <Type>F</Type>
         <ImageName>Image0003</ImageName>
         <FiberMeasurement>
            <DiameterAverage>1.2658768532766287E-06</DiameterAverage>
            <DiameterSD>1.4042633658660194E-07</DiameterSD>
            <Orientation>1.7719210602321831</Orientation>
         </FiberMeasurement>
      </Measurement>
      <Measurement>
         <ID>3757</ID>
         <Type>F</Type>
         <ImageName>Image0003</ImageName>
         <FiberMeasurement>
            <DiameterAverage>1.7843103175586202E-06</DiameterAverage>
            <DiameterSD>5.7693729678520682E-08</DiameterSD>
            <Orientation>0.66961694899398061</Orientation>
         </FiberMeasurement>
      </Measurement>
      <Measurement>
         <ID>3758</ID>
         <Type>F</Type>
         <ImageName>Image0003</ImageName>
         <FiberMeasurement>
            <DiameterAverage>2.0316175729058873E-06</DiameterAverage>
            <DiameterSD>5.6291995302584846E-08</DiameterSD>
            <Orientation>2.3462958562566669</Orientation>
         </FiberMeasurement>
      </Measurement>
      <Measurement>
         <ID>3759</ID>
         <Type>F</Type>
         <ImageName>Image0003</ImageName>
         <FiberMeasurement>
            <DiameterAverage>1.5504762360541614E-06</DiameterAverage>
            <DiameterSD>1.4497854067702247E-07</DiameterSD>
            <Orientation>2.3398810053625363</Orientation>
         </FiberMeasurement>
      </Measurement>
      <Measurement>
         <ID>3760</ID>
         <Type>F</Type>
         <ImageName>Image0003</ImageName>
         <FiberMeasurement>
            <DiameterAverage>1.6401018003296086E-06</DiameterAverage>
            <DiameterSD>8.1179548728871128E-08</DiameterSD>
            <Orientation>0.80761047400413022</Orientation>
         </FiberMeasurement>
      </Measurement>
      <Measurement>
         <ID>3761</ID>
         <Type>F</Type>
         <ImageName>Image0003</ImageName>
         <FiberMeasurement>
            <DiameterAverage>1.7567608121703404E-06</DiameterAverage>
            <DiameterSD>8.5851121790988663E-08</DiameterSD>
            <Orientation>1.8193063798672717</Orientation>
         </FiberMeasurement>
      </Measurement>
      <Measurement>
         <ID>3762</ID>
         <Type>F</Type>
         <ImageName>Image0003</ImageName>
         <FiberMeasurement>
            <DiameterAverage>2.0102658818317328E-06</DiameterAverage>
            <DiameterSD>1.1386366670182623E-07</DiameterSD>
            <Orientation>3.0761310402643454</Orientation>
         </FiberMeasurement>
      </Measurement>
      <Measurement>
         <ID>3763</ID>
         <Type>F</Type>
         <ImageName>Image0003</ImageName>
         <FiberMeasurement>
            <DiameterAverage>2.4098891926663724E-06</DiameterAverage>
            <DiameterSD>1.3045986349146035E-07</DiameterSD>
            <Orientation>2.3176512619060716</Orientation>
         </FiberMeasurement>
      </Measurement>
      <Measurement>
         <ID>3764</ID>
         <Type>F</Type>
         <ImageName>Image0003</ImageName>
         <FiberMeasurement>
            <DiameterAverage>2.2794311929310622E-06</DiameterAverage>
            <DiameterSD>5.4298389429318526E-08</DiameterSD>
            <Orientation>2.4574011273738181</Orientation>
         </FiberMeasurement>
      </Measurement>
      <Measurement>
         <ID>3765</ID>
         <Type>F</Type>
         <ImageName>Image0003</ImageName>
         <FiberMeasurement>
            <DiameterAverage>1.335343475332611E-06</DiameterAverage>
            <DiameterSD>2.1534640643786222E-08</DiameterSD>
            <Orientation>1.138603494201579</Orientation>
         </FiberMeasurement>
      </Measurement>
      <Measurement>
         <ID>3766</ID>
         <Type>F</Type>
         <ImageName>Image0003</ImageName>
         <FiberMeasurement>
            <DiameterAverage>1.6424423962749094E-06</DiameterAverage>
            <DiameterSD>5.5615711580501011E-08</DiameterSD>
            <Orientation>0.79946322503456113</Orientation>
         </FiberMeasurement>
      </Measurement>
      <Measurement>
         <ID>3767</ID>
         <Type>F</Type>
         <ImageName>Image0003</ImageName>
         <FiberMeasurement>
            <DiameterAverage>7.8343611133051766E-07</DiameterAverage>
            <DiameterSD>1.6307480953063583E-07</DiameterSD>
            <Orientation>2.3143828584160633</Orientation>
         </FiberMeasurement>
      </Measurement>
      <Measurement>
         <ID>3768</ID>
         <Type>F</Type>
         <ImageName>Image0003</ImageName>
         <FiberMeasurement>
            <DiameterAverage>1.7659856413521271E-06</DiameterAverage>
            <DiameterSD>2.7005182861927E-07</DiameterSD>
            <Orientation>0.90590621251151393</Orientation>
         </FiberMeasurement>
      </Measurement>
      <Measurement>
         <ID>3769</ID>
         <Type>F</Type>
         <ImageName>Image0003</ImageName>
         <FiberMeasurement>
            <DiameterAverage>2.4175030713116285E-06</DiameterAverage>
            <DiameterSD>4.1140405009113325E-07</DiameterSD>
            <Orientation>2.5712326929724703</Orientation>
         </FiberMeasurement>
      </Measurement>
      <Measurement>
         <ID>3770</ID>
         <Type>F</Type>
         <ImageName>Image0003</ImageName>
         <FiberMeasurement>
            <DiameterAverage>1.6892713404490292E-06</DiameterAverage>
            <DiameterSD>6.0482863283220533E-08</DiameterSD>
            <Orientation>2.9744439289486779</Orientation>
         </FiberMeasurement>
      </Measurement>
      <Measurement>
         <ID>3771</ID>
         <Type>F</Type>
         <ImageName>Image0003</ImageName>
         <FiberMeasurement>
            <DiameterAverage>1.332634905413775E-06</DiameterAverage>
            <DiameterSD>3.2071470620542353E-07</DiameterSD>
            <Orientation>0.89147594115774975</Orientation>
         </FiberMeasurement>
      </Measurement>
      <Measurement>
         <ID>3772</ID>
         <Type>F</Type>
         <ImageName>Image0003</ImageName>
         <FiberMeasurement>
            <DiameterAverage>1.6191075410925693E-06</DiameterAverage>
            <DiameterSD>8.2998719330843764E-08</DiameterSD>
            <Orientation>1.1497810033793199</Orientation>
         </FiberMeasurement>
      </Measurement>
      <Measurement>
         <ID>3773</ID>
         <Type>F</Type>
         <ImageName>Image0003</ImageName>
         <FiberMeasurement>
            <DiameterAverage>6.36044395006134E-07</DiameterAverage>
            <DiameterSD>1.4313065184270672E-07</DiameterSD>
            <Orientation>1.5643876371529777</Orientation>
         </FiberMeasurement>
      </Measurement>
      <Measurement>
         <ID>3774</ID>
         <Type>F</Type>
         <ImageName>Image0003</ImageName>
         <FiberMeasurement>
            <DiameterAverage>2.502486134323634E-06</DiameterAverage>
            <DiameterSD>7.95345502491628E-08</DiameterSD>
            <Orientation>2.3274172181335135</Orientation>
         </FiberMeasurement>
      </Measurement>
      <Measurement>
         <ID>3775</ID>
         <Type>F</Type>
         <ImageName>Image0003</ImageName>
         <FiberMeasurement>
            <DiameterAverage>1.0150703781589882E-06</DiameterAverage>
            <DiameterSD>2.1078422566563008E-07</DiameterSD>
            <Orientation>2.3360697432852318</Orientation>
         </FiberMeasurement>
      </Measurement>
      <Measurement>
         <ID>3776</ID>
         <Type>F</Type>
         <ImageName>Image0003</ImageName>
         <FiberMeasurement>
            <DiameterAverage>2.27426967365007E-06</DiameterAverage>
            <DiameterSD>6.5222864762066935E-07</DiameterSD>
            <Orientation>3.1042782998431586</Orientation>
         </FiberMeasurement>
      </Measurement>
      <Measurement>
         <ID>3777</ID>
         <Type>F</Type>
         <ImageName>Image0003</ImageName>
         <FiberMeasurement>
            <DiameterAverage>1.8357822697072594E-06</DiameterAverage>
            <DiameterSD>3.7185264426173714E-07</DiameterSD>
            <Orientation>0.6177205706532064</Orientation>
         </FiberMeasurement>
      </Measurement>
      <Measurement>
         <ID>3779</ID>
         <Type>F</Type>
         <ImageName>Image0003</ImageName>
         <FiberMeasurement>
            <DiameterAverage>7.7072526834155159E-07</DiameterAverage>
            <DiameterSD>1.8269262101295289E-07</DiameterSD>
            <Orientation>2.3595822398589923</Orientation>
         </FiberMeasurement>
      </Measurement>
      <Measurement>
         <ID>3780</ID>
         <Type>F</Type>
         <ImageName>Image0003</ImageName>
         <FiberMeasurement>
            <DiameterAverage>1.2489479065436079E-06</DiameterAverage>
            <DiameterSD>2.731340720475E-08</DiameterSD>
            <Orientation>1.0719491762653117</Orientation>
         </FiberMeasurement>
      </Measurement>
      <Measurement>
         <ID>3781</ID>
         <Type>F</Type>
         <ImageName>Image0003</ImageName>
         <FiberMeasurement>
            <DiameterAverage>1.7376841219448653E-06</DiameterAverage>
            <DiameterSD>3.5830553569033351E-08</DiameterSD>
            <Orientation>1.6425349831665506</Orientation>
         </FiberMeasurement>
      </Measurement>
      <Measurement>
         <ID>3782</ID>
         <Type>F</Type>
         <ImageName>Image0003</ImageName>
         <FiberMeasurement>
            <DiameterAverage>2.1160857205134504E-06</DiameterAverage>
            <DiameterSD>1.1914314398038813E-07</DiameterSD>
            <Orientation>0.74542235448726868</Orientation>
         </FiberMeasurement>
      </Measurement>
      <Measurement>
         <ID>3783</ID>
         <Type>F</Type>
         <ImageName>Image0003</ImageName>
         <FiberMeasurement>
            <DiameterAverage>1.1411192888892195E-06</DiameterAverage>
            <DiameterSD>3.0128539092513989E-07</DiameterSD>
            <Orientation>2.2433278851653271</Orientation>
         </FiberMeasurement>
      </Measurement>
      <Measurement>
         <ID>3784</ID>
         <Type>F</Type>
         <ImageName>Image0003</ImageName>
         <FiberMeasurement>
            <DiameterAverage>6.06475468365249E-07</DiameterAverage>
            <DiameterSD>2.0084917373820582E-08</DiameterSD>
            <Orientation>2.3649914714254</Orientation>
         </FiberMeasurement>
      </Measurement>
      <Measurement>
         <ID>3785</ID>
         <Type>F</Type>
         <ImageName>Image0003</ImageName>
         <FiberMeasurement>
            <DiameterAverage>6.0649109604206242E-07</DiameterAverage>
            <DiameterSD>3.1284135730718136E-08</DiameterSD>
            <Orientation>2.2920797178381012</Orientation>
         </FiberMeasurement>
      </Measurement>
      <Measurement>
         <ID>3786</ID>
         <Type>F</Type>
         <ImageName>Image0003</ImageName>
         <FiberMeasurement>
            <DiameterAverage>8.2165295551470256E-07</DiameterAverage>
            <DiameterSD>1.3270376044690128E-07</DiameterSD>
            <Orientation>0.27712801775800072</Orientation>
         </FiberMeasurement>
      </Measurement>
      <Measurement>
         <ID>3787</ID>
         <Type>F</Type>
         <ImageName>Image0003</ImageName>
         <FiberMeasurement>
            <DiameterAverage>1.896818646280675E-06</DiameterAverage>
            <DiameterSD>5.0530780973896065E-09</DiameterSD>
            <Orientation>1.8363194093954331</Orientation>
         </FiberMeasurement>
      </Measurement>
      <Measurement>
         <ID>3788</ID>
         <Type>F</Type>
         <ImageName>Image0003</ImageName>
         <FiberMeasurement>
            <DiameterAverage>2.1571622832352456E-06</DiameterAverage>
            <DiameterSD>3.4643448214287642E-07</DiameterSD>
            <Orientation>0.82795117628392256</Orientation>
         </FiberMeasurement>
      </Measurement>
      <Measurement>
         <ID>3789</ID>
         <Type>F</Type>
         <ImageName>Image0003</ImageName>
         <FiberMeasurement>
            <DiameterAverage>1.5923021696264231E-06</DiameterAverage>
            <DiameterSD>4.2913706684681922E-07</DiameterSD>
            <Orientation>0.45591101174520121</Orientation>
         </FiberMeasurement>
      </Measurement>
      <Measurement>
         <ID>3790</ID>
         <Type>F</Type>
         <ImageName>Image0003</ImageName>
         <FiberMeasurement>
            <DiameterAverage>1.8145452700020903E-06</DiameterAverage>
            <DiameterSD>1.1163104449470522E-07</DiameterSD>
            <Orientation>0.45583116666094636</Orientation>
         </FiberMeasurement>
      </Measurement>
      <Measurement>
         <ID>3791</ID>
         <Type>F</Type>
         <ImageName>Image0003</ImageName>
         <FiberMeasurement>
            <DiameterAverage>1.8223851601944431E-06</DiameterAverage>
            <DiameterSD>4.2451178629766354E-08</DiameterSD>
            <Orientation>0.013681856753821173</Orientation>
         </FiberMeasurement>
      </Measurement>
      <Measurement>
         <ID>3792</ID>
         <Type>F</Type>
         <ImageName>Image0003</ImageName>
         <FiberMeasurement>
            <DiameterAverage>1.7239619631313296E-06</DiameterAverage>
            <DiameterSD>3.8458869809400739E-07</DiameterSD>
            <Orientation>0.41417677161357086</Orientation>
         </FiberMeasurement>
      </Measurement>
      <Measurement>
         <ID>3793</ID>
         <Type>F</Type>
         <ImageName>Image0003</ImageName>
         <FiberMeasurement>
            <DiameterAverage>1.6948879685083992E-06</DiameterAverage>
            <DiameterSD>7.54344496930207E-08</DiameterSD>
            <Orientation>1.2564218075296627</Orientation>
         </FiberMeasurement>
      </Measurement>
      <Measurement>
         <ID>3794</ID>
         <Type>F</Type>
         <ImageName>Image0003</ImageName>
         <FiberMeasurement>
            <DiameterAverage>2.3032374845965609E-06</DiameterAverage>
            <DiameterSD>6.7317107712392E-08</DiameterSD>
            <Orientation>0.73299559586142216</Orientation>
         </FiberMeasurement>
      </Measurement>
      <Measurement>
         <ID>3795</ID>
         <Type>F</Type>
         <ImageName>Image0003</ImageName>
         <FiberMeasurement>
            <DiameterAverage>7.7946903335165167E-07</DiameterAverage>
            <DiameterSD>4.8306419385386565E-08</DiameterSD>
            <Orientation>1.9184855090225759</Orientation>
         </FiberMeasurement>
      </Measurement>
      <Measurement>
         <ID>3796</ID>
         <Type>F</Type>
         <ImageName>Image0003</ImageName>
         <FiberMeasurement>
            <DiameterAverage>7.4091525764482918E-07</DiameterAverage>
            <DiameterSD>1.2686688274346212E-07</DiameterSD>
            <Orientation>2.3373992918476905</Orientation>
         </FiberMeasurement>
      </Measurement>
      <Measurement>
         <ID>3797</ID>
         <Type>F</Type>
         <ImageName>Image0003</ImageName>
         <FiberMeasurement>
            <DiameterAverage>1.9236262493109444E-06</DiameterAverage>
            <DiameterSD>1.9379802930974788E-07</DiameterSD>
            <Orientation>0.94654983006546656</Orientation>
         </FiberMeasurement>
      </Measurement>
      <Measurement>
         <ID>3798</ID>
         <Type>F</Type>
         <ImageName>Image0003</ImageName>
         <FiberMeasurement>
            <DiameterAverage>1.5075105921415674E-06</DiameterAverage>
            <DiameterSD>5.0563078829713995E-08</DiameterSD>
            <Orientation>2.2647951348249435</Orientation>
         </FiberMeasurement>
      </Measurement>
      <Measurement>
         <ID>3799</ID>
         <Type>F</Type>
         <ImageName>Image0003</ImageName>
         <FiberMeasurement>
            <DiameterAverage>2.1408786766611196E-06</DiameterAverage>
            <DiameterSD>7.8566759127762332E-07</DiameterSD>
            <Orientation>1.5694879202621705</Orientation>
         </FiberMeasurement>
      </Measurement>
      <Measurement>
         <ID>3800</ID>
         <Type>F</Type>
         <ImageName>Image0003</ImageName>
         <FiberMeasurement>
            <DiameterAverage>2.1753011288308928E-06</DiameterAverage>
            <DiameterSD>2.3776238065138309E-07</DiameterSD>
            <Orientation>1.6566681937484526</Orientation>
         </FiberMeasurement>
      </Measurement>
      <Measurement>
         <ID>3801</ID>
         <Type>F</Type>
         <ImageName>Image0003</ImageName>
         <FiberMeasurement>
            <DiameterAverage>2.3081473860622329E-06</DiameterAverage>
            <DiameterSD>3.7554165555925145E-07</DiameterSD>
            <Orientation>0.73393908682673525</Orientation>
         </FiberMeasurement>
      </Measurement>
      <Measurement>
         <ID>3802</ID>
         <Type>F</Type>
         <ImageName>Image0003</ImageName>
         <FiberMeasurement>
            <DiameterAverage>6.4879125514205894E-07</DiameterAverage>
            <DiameterSD>2.2911056208696329E-08</DiameterSD>
            <Orientation>2.2775382979093064</Orientation>
         </FiberMeasurement>
      </Measurement>
      <Measurement>
         <ID>3803</ID>
         <Type>F</Type>
         <ImageName>Image0003</ImageName>
         <FiberMeasurement>
            <DiameterAverage>7.0266668241068076E-07</DiameterAverage>
            <DiameterSD>4.3703987620419074E-08</DiameterSD>
            <Orientation>2.1691716625085888</Orientation>
         </FiberMeasurement>
      </Measurement>
      <Measurement>
         <ID>3804</ID>
         <Type>F</Type>
         <ImageName>Image0003</ImageName>
         <FiberMeasurement>
            <DiameterAverage>1.0567597578346136E-06</DiameterAverage>
            <DiameterSD>4.9863881038862649E-07</DiameterSD>
            <Orientation>0.84970587475718051</Orientation>
         </FiberMeasurement>
      </Measurement>
      <Measurement>
         <ID>3805</ID>
         <Type>F</Type>
         <ImageName>Image0003</ImageName>
         <FiberMeasurement>
            <DiameterAverage>1.0130545430983109E-06</DiameterAverage>
            <DiameterSD>1.2189506126163008E-07</DiameterSD>
            <Orientation>1.4876227460294309</Orientation>
         </FiberMeasurement>
      </Measurement>
      <Measurement>
         <ID>3806</ID>
         <Type>F</Type>
         <ImageName>Image0003</ImageName>
         <FiberMeasurement>
            <DiameterAverage>1.1808367540367908E-06</DiameterAverage>
            <DiameterSD>3.3381291577376226E-08</DiameterSD>
            <Orientation>1.2429519573042167</Orientation>
         </FiberMeasurement>
      </Measurement>
      <Measurement>
         <ID>3807</ID>
         <Type>F</Type>
         <ImageName>Image0003</ImageName>
         <FiberMeasurement>
            <DiameterAverage>1.9810141873369472E-06</DiameterAverage>
            <DiameterSD>1.8089913625551773E-07</DiameterSD>
            <Orientation>0.56455908713407377</Orientation>
         </FiberMeasurement>
      </Measurement>
      <Measurement>
         <ID>3808</ID>
         <Type>F</Type>
         <ImageName>Image0003</ImageName>
         <FiberMeasurement>
            <DiameterAverage>1.2397247808728798E-06</DiameterAverage>
            <DiameterSD>9.5910011610989419E-08</DiameterSD>
            <Orientation>1.1126271100020291</Orientation>
         </FiberMeasurement>
      </Measurement>
      <Measurement>
         <ID>3809</ID>
         <Type>F</Type>
         <ImageName>Image0003</ImageName>
         <FiberMeasurement>
            <DiameterAverage>1.1753039474238009E-06</DiameterAverage>
            <DiameterSD>2.7799525123554849E-07</DiameterSD>
            <Orientation>2.255544711503739</Orientation>
         </FiberMeasurement>
      </Measurement>
      <Measurement>
         <ID>3810</ID>
         <Type>F</Type>
         <ImageName>Image0003</ImageName>
         <FiberMeasurement>
            <DiameterAverage>1.3839454678743164E-06</DiameterAverage>
            <DiameterSD>3.2632980164993871E-08</DiameterSD>
            <Orientation>1.0346595317903613</Orientation>
         </FiberMeasurement>
      </Measurement>
      <Measurement>
         <ID>3811</ID>
         <Type>F</Type>
         <ImageName>Image0003</ImageName>
         <FiberMeasurement>
            <DiameterAverage>7.5983201432594378E-07</DiameterAverage>
            <DiameterSD>9.561966607788436E-08</DiameterSD>
            <Orientation>1.481769004374234</Orientation>
         </FiberMeasurement>
      </Measurement>
      <Measurement>
         <ID>3812</ID>
         <Type>F</Type>
         <ImageName>Image0003</ImageName>
         <FiberMeasurement>
            <DiameterAverage>2.9131964474175841E-06</DiameterAverage>
            <DiameterSD>5.86522374359433E-07</DiameterSD>
            <Orientation>1.6158779046095027</Orientation>
         </FiberMeasurement>
      </Measurement>
      <Measurement>
         <ID>3813</ID>
         <Type>F</Type>
         <ImageName>Image0003</ImageName>
         <FiberMeasurement>
            <DiameterAverage>1.5185603092087945E-06</DiameterAverage>
            <DiameterSD>1.1186699010991967E-07</DiameterSD>
            <Orientation>1.8863342744648173</Orientation>
         </FiberMeasurement>
      </Measurement>
      <Measurement>
         <ID>3814</ID>
         <Type>F</Type>
         <ImageName>Image0003</ImageName>
         <FiberMeasurement>
            <DiameterAverage>1.6868073883045871E-06</DiameterAverage>
            <DiameterSD>5.8965805308010608E-08</DiameterSD>
            <Orientation>1.7824205178944512</Orientation>
         </FiberMeasurement>
      </Measurement>
      <Measurement>
         <ID>3815</ID>
         <Type>F</Type>
         <ImageName>Image0003</ImageName>
         <FiberMeasurement>
            <DiameterAverage>1.5647000606952925E-06</DiameterAverage>
            <DiameterSD>3.4600378591267326E-07</DiameterSD>
            <Orientation>2.9403440930012477</Orientation>
         </FiberMeasurement>
      </Measurement>
      <Measurement>
         <ID>3816</ID>
         <Type>F</Type>
         <ImageName>Image0003</ImageName>
         <FiberMeasurement>
            <DiameterAverage>1.770293377901205E-06</DiameterAverage>
            <DiameterSD>6.81800191665224E-08</DiameterSD>
            <Orientation>0.97361685832957112</Orientation>
         </FiberMeasurement>
      </Measurement>
      <Measurement>
         <ID>3817</ID>
         <Type>F</Type>
         <ImageName>Image0003</ImageName>
         <FiberMeasurement>
            <DiameterAverage>1.4101539135377415E-06</DiameterAverage>
            <DiameterSD>5.89822127386265E-08</DiameterSD>
            <Orientation>0.926386631474884</Orientation>
         </FiberMeasurement>
      </Measurement>
      <Measurement>
         <ID>3818</ID>
         <Type>F</Type>
         <ImageName>Image0003</ImageName>
         <FiberMeasurement>
            <DiameterAverage>1.9832446646598731E-06</DiameterAverage>
            <DiameterSD>4.8444754214305889E-08</DiameterSD>
            <Orientation>0.89039946019561078</Orientation>
         </FiberMeasurement>
      </Measurement>
      <Measurement>
         <ID>3819</ID>
         <Type>F</Type>
         <ImageName>Image0003</ImageName>
         <FiberMeasurement>
            <DiameterAverage>1.6715450122262144E-06</DiameterAverage>
            <DiameterSD>7.953951266804124E-08</DiameterSD>
            <Orientation>1.1879840494758869</Orientation>
         </FiberMeasurement>
      </Measurement>
      <Measurement>
         <ID>3820</ID>
         <Type>F</Type>
         <ImageName>Image0003</ImageName>
         <FiberMeasurement>
            <DiameterAverage>1.6686715702924674E-06</DiameterAverage>
            <DiameterSD>7.64938838087821E-08</DiameterSD>
            <Orientation>0.39937496513450593</Orientation>
         </FiberMeasurement>
      </Measurement>
      <Measurement>
         <ID>3821</ID>
         <Type>F</Type>
         <ImageName>Image0003</ImageName>
         <FiberMeasurement>
            <DiameterAverage>1.6939320165044883E-06</DiameterAverage>
            <DiameterSD>7.6263878036076809E-08</DiameterSD>
            <Orientation>0.86300708375084756</Orientation>
         </FiberMeasurement>
      </Measurement>
      <Measurement>
         <ID>3822</ID>
         <Type>F</Type>
         <ImageName>Image0003</ImageName>
         <FiberMeasurement>
            <DiameterAverage>2.0446163726009491E-06</DiameterAverage>
            <DiameterSD>1.8900352841463443E-07</DiameterSD>
            <Orientation>0.71206361996115564</Orientation>
         </FiberMeasurement>
      </Measurement>
      <Measurement>
         <ID>3823</ID>
         <Type>F</Type>
         <ImageName>Image0003</ImageName>
         <FiberMeasurement>
            <DiameterAverage>1.3451652295217351E-06</DiameterAverage>
            <DiameterSD>8.4941080329264317E-08</DiameterSD>
            <Orientation>1.9280330100234089</Orientation>
         </FiberMeasurement>
      </Measurement>
      <Measurement>
         <ID>3824</ID>
         <Type>F</Type>
         <ImageName>Image0003</ImageName>
         <FiberMeasurement>
            <DiameterAverage>1.6190353555095889E-06</DiameterAverage>
            <DiameterSD>9.2227172418363877E-08</DiameterSD>
            <Orientation>0.1804026554558372</Orientation>
         </FiberMeasurement>
      </Measurement>
      <Measurement>
         <ID>3825</ID>
         <Type>F</Type>
         <ImageName>Image0003</ImageName>
         <FiberMeasurement>
            <DiameterAverage>1.1947887805231233E-06</DiameterAverage>
            <DiameterSD>2.62825913166699E-08</DiameterSD>
            <Orientation>1.0517815561235298</Orientation>
         </FiberMeasurement>
      </Measurement>
      <Measurement>
         <ID>3826</ID>
         <Type>F</Type>
         <ImageName>Image0003</ImageName>
         <FiberMeasurement>
            <DiameterAverage>5.5206463601389252E-07</DiameterAverage>
            <DiameterSD>9.5577943964582832E-08</DiameterSD>
[truncated: 620,441 more chars]
