# Supplementary material for: Visualization of porosity and pore size gradients in electrospun scaffolds using laser metrology
Source: PLoS One. 2023 Mar 9;18(3):e0282903. doi: 10.1371/journal.pone.0282903 (PMC9997878; doi:10.1371/journal.pone.0282903)
Supplement: S1 Data — (GZ) [file pone.0282903.s002.gz › data/FiberDiameter/Fiber analysis at 5,000X - Edge/Edge, 1,100rpm at 5,000X/1,100rpm, Fiber diameter_5,000X__20220127142849/Export/project.xml]

<?xml version="1.0" encoding="utf-8"?>
<Project xmlns:xsi="http://www.w3.org/2001/XMLSchema-instance" xmlns:xsd="http://www.w3.org/2001/XMLSchema">
   <ProjectName>1,100rpm, Fiber diameter_5,000X_</ProjectName>
   <Measurements>
      <Measurement>
         <ID>1</ID>
         <Type>F</Type>
         <ImageName>Image0004</ImageName>
         <FiberMeasurement>
            <DiameterAverage>2.6030445560618666E-06</DiameterAverage>
            <DiameterSD>5.49755055211663E-07</DiameterSD>
            <Orientation>0.93182809604664607</Orientation>
         </FiberMeasurement>
      </Measurement>
      <Measurement>
         <ID>2</ID>
         <Type>F</Type>
         <ImageName>Image0004</ImageName>
         <FiberMeasurement>
            <DiameterAverage>2.3006603096673258E-06</DiameterAverage>
            <DiameterSD>2.9276318164475225E-07</DiameterSD>
            <Orientation>0.49543530824488624</Orientation>
         </FiberMeasurement>
      </Measurement>
      <Measurement>
         <ID>3</ID>
         <Type>F</Type>
         <ImageName>Image0004</ImageName>
         <FiberMeasurement>
            <DiameterAverage>1.7950099485757851E-06</DiameterAverage>
            <DiameterSD>1.5474673193070549E-07</DiameterSD>
            <Orientation>1.9452634006306631</Orientation>
         </FiberMeasurement>
      </Measurement>
      <Measurement>
         <ID>4</ID>
         <Type>F</Type>
         <ImageName>Image0004</ImageName>
         <FiberMeasurement>
            <DiameterAverage>7.1437787053104558E-07</DiameterAverage>
            <DiameterSD>1.3542978817378232E-08</DiameterSD>
            <Orientation>1.6362909145936435</Orientation>
         </FiberMeasurement>
      </Measurement>
      <Measurement>
         <ID>5</ID>
         <Type>F</Type>
         <ImageName>Image0004</ImageName>
         <FiberMeasurement>
            <DiameterAverage>2.0000135026584004E-06</DiameterAverage>
            <DiameterSD>1.2675651768372155E-07</DiameterSD>
            <Orientation>2.8441271719773757</Orientation>
         </FiberMeasurement>
      </Measurement>
      <Measurement>
         <ID>6</ID>
         <Type>F</Type>
         <ImageName>Image0004</ImageName>
         <FiberMeasurement>
            <DiameterAverage>1.4120268150629358E-06</DiameterAverage>
            <DiameterSD>5.4214208911899635E-08</DiameterSD>
            <Orientation>0.3048312565283815</Orientation>
         </FiberMeasurement>
      </Measurement>
      <Measurement>
         <ID>7</ID>
         <Type>F</Type>
         <ImageName>Image0004</ImageName>
         <FiberMeasurement>
            <DiameterAverage>1.3062827390470373E-06</DiameterAverage>
            <DiameterSD>2.9692084470179219E-07</DiameterSD>
            <Orientation>0.78790477036638307</Orientation>
         </FiberMeasurement>
      </Measurement>
      <Measurement>
         <ID>8</ID>
         <Type>F</Type>
         <ImageName>Image0004</ImageName>
         <FiberMeasurement>
            <DiameterAverage>2.4461328775297538E-06</DiameterAverage>
            <DiameterSD>8.6757055901055863E-08</DiameterSD>
            <Orientation>0.78208674796186117</Orientation>
         </FiberMeasurement>
      </Measurement>
      <Measurement>
         <ID>9</ID>
         <Type>F</Type>
         <ImageName>Image0004</ImageName>
         <FiberMeasurement>
            <DiameterAverage>1.6100699687949577E-06</DiameterAverage>
            <DiameterSD>2.0789747181004912E-07</DiameterSD>
            <Orientation>1.3375050948504927</Orientation>
         </FiberMeasurement>
      </Measurement>
      <Measurement>
         <ID>10</ID>
         <Type>F</Type>
         <ImageName>Image0004</ImageName>
         <FiberMeasurement>
            <DiameterAverage>1.995407485046732E-06</DiameterAverage>
            <DiameterSD>7.9768928060573253E-08</DiameterSD>
            <Orientation>0.94652514218513983</Orientation>
         </FiberMeasurement>
      </Measurement>
      <Measurement>
         <ID>11</ID>
         <Type>F</Type>
         <ImageName>Image0004</ImageName>
         <FiberMeasurement>
            <DiameterAverage>1.5210900257453469E-06</DiameterAverage>
            <DiameterSD>5.1895287350263747E-07</DiameterSD>
            <Orientation>0.01639934427240608</Orientation>
         </FiberMeasurement>
      </Measurement>
      <Measurement>
         <ID>12</ID>
         <Type>F</Type>
         <ImageName>Image0004</ImageName>
         <FiberMeasurement>
            <DiameterAverage>1.5340706094495645E-06</DiameterAverage>
            <DiameterSD>4.9710671292640584E-08</DiameterSD>
            <Orientation>1.0954880000899461</Orientation>
         </FiberMeasurement>
      </Measurement>
      <Measurement>
         <ID>13</ID>
         <Type>F</Type>
         <ImageName>Image0004</ImageName>
         <FiberMeasurement>
            <DiameterAverage>1.8588813966016553E-06</DiameterAverage>
            <DiameterSD>1.0828665243842489E-07</DiameterSD>
            <Orientation>2.1443365704433064</Orientation>
         </FiberMeasurement>
      </Measurement>
      <Measurement>
         <ID>14</ID>
         <Type>F</Type>
         <ImageName>Image0004</ImageName>
         <FiberMeasurement>
            <DiameterAverage>8.1811448570922606E-07</DiameterAverage>
            <DiameterSD>3.8005003355953638E-08</DiameterSD>
            <Orientation>1.3338975189953257</Orientation>
         </FiberMeasurement>
      </Measurement>
      <Measurement>
         <ID>15</ID>
         <Type>F</Type>
         <ImageName>Image0004</ImageName>
         <FiberMeasurement>
            <DiameterAverage>1.3206797339321708E-06</DiameterAverage>
            <DiameterSD>2.6176263905418737E-07</DiameterSD>
            <Orientation>2.195388341297539</Orientation>
         </FiberMeasurement>
      </Measurement>
      <Measurement>
         <ID>16</ID>
         <Type>F</Type>
         <ImageName>Image0004</ImageName>
         <FiberMeasurement>
            <DiameterAverage>2.2671922784682134E-06</DiameterAverage>
            <DiameterSD>6.3397835228635666E-07</DiameterSD>
            <Orientation>2.829458877829683</Orientation>
         </FiberMeasurement>
      </Measurement>
      <Measurement>
         <ID>17</ID>
         <Type>F</Type>
         <ImageName>Image0004</ImageName>
         <FiberMeasurement>
            <DiameterAverage>2.5038595919368531E-06</DiameterAverage>
            <DiameterSD>9.0388821026104523E-07</DiameterSD>
            <Orientation>3.049589695456822</Orientation>
         </FiberMeasurement>
      </Measurement>
      <Measurement>
         <ID>18</ID>
         <Type>F</Type>
         <ImageName>Image0004</ImageName>
         <FiberMeasurement>
            <DiameterAverage>1.5411287323079395E-06</DiameterAverage>
            <DiameterSD>3.6223005357233806E-07</DiameterSD>
            <Orientation>0.2302633277323442</Orientation>
         </FiberMeasurement>
      </Measurement>
      <Measurement>
         <ID>19</ID>
         <Type>F</Type>
         <ImageName>Image0004</ImageName>
         <FiberMeasurement>
            <DiameterAverage>4.16923829898433E-07</DiameterAverage>
            <DiameterSD>1.8708307249475724E-07</DiameterSD>
            <Orientation>2.316060369869589</Orientation>
         </FiberMeasurement>
      </Measurement>
      <Measurement>
         <ID>20</ID>
         <Type>F</Type>
         <ImageName>Image0004</ImageName>
         <FiberMeasurement>
            <DiameterAverage>1.6553270280042128E-06</DiameterAverage>
            <DiameterSD>1.623173132357508E-07</DiameterSD>
            <Orientation>1.1591436802352231</Orientation>
         </FiberMeasurement>
      </Measurement>
      <Measurement>
         <ID>21</ID>
         <Type>F</Type>
         <ImageName>Image0004</ImageName>
         <FiberMeasurement>
            <DiameterAverage>5.3810191587832218E-07</DiameterAverage>
            <DiameterSD>4.8213320993832756E-08</DiameterSD>
            <Orientation>0.784533654922369</Orientation>
         </FiberMeasurement>
      </Measurement>
      <Measurement>
         <ID>22</ID>
         <Type>F</Type>
         <ImageName>Image0004</ImageName>
         <FiberMeasurement>
            <DiameterAverage>1.6305836503822337E-06</DiameterAverage>
            <DiameterSD>4.6715718843107025E-08</DiameterSD>
            <Orientation>2.1596272569572994</Orientation>
         </FiberMeasurement>
      </Measurement>
      <Measurement>
         <ID>23</ID>
         <Type>F</Type>
         <ImageName>Image0004</ImageName>
         <FiberMeasurement>
            <DiameterAverage>7.9098861957309819E-07</DiameterAverage>
            <DiameterSD>1.1424820634188803E-07</DiameterSD>
            <Orientation>2.6299796628006646</Orientation>
         </FiberMeasurement>
      </Measurement>
      <Measurement>
         <ID>24</ID>
         <Type>F</Type>
         <ImageName>Image0004</ImageName>
         <FiberMeasurement>
            <DiameterAverage>1.3565063142293906E-06</DiameterAverage>
            <DiameterSD>4.0343724823369135E-07</DiameterSD>
            <Orientation>1.9047859903458702</Orientation>
         </FiberMeasurement>
      </Measurement>
      <Measurement>
         <ID>25</ID>
         <Type>F</Type>
         <ImageName>Image0004</ImageName>
         <FiberMeasurement>
            <DiameterAverage>1.7724060914648069E-06</DiameterAverage>
            <DiameterSD>5.1360406534173171E-07</DiameterSD>
            <Orientation>2.6066035176457287</Orientation>
         </FiberMeasurement>
      </Measurement>
      <Measurement>
         <ID>26</ID>
         <Type>F</Type>
         <ImageName>Image0004</ImageName>
         <FiberMeasurement>
            <DiameterAverage>3.163739128775458E-07</DiameterAverage>
            <DiameterSD>9.656678443922342E-08</DiameterSD>
            <Orientation>0.49572470059550705</Orientation>
         </FiberMeasurement>
      </Measurement>
      <Measurement>
         <ID>28</ID>
         <Type>F</Type>
         <ImageName>Image0004</ImageName>
         <FiberMeasurement>
            <DiameterAverage>2.11049393310499E-06</DiameterAverage>
            <DiameterSD>3.5749026089879486E-07</DiameterSD>
            <Orientation>2.7692847744648263</Orientation>
         </FiberMeasurement>
      </Measurement>
      <Measurement>
         <ID>30</ID>
         <Type>F</Type>
         <ImageName>Image0004</ImageName>
         <FiberMeasurement>
            <DiameterAverage>2.0456670420730115E-06</DiameterAverage>
            <DiameterSD>6.6866898754292779E-08</DiameterSD>
            <Orientation>1.096531217486072</Orientation>
         </FiberMeasurement>
      </Measurement>
      <Measurement>
         <ID>31</ID>
         <Type>F</Type>
         <ImageName>Image0004</ImageName>
         <FiberMeasurement>
            <DiameterAverage>1.5740783628160228E-06</DiameterAverage>
            <DiameterSD>4.8932241155201741E-07</DiameterSD>
            <Orientation>2.0348742773211717</Orientation>
         </FiberMeasurement>
      </Measurement>
      <Measurement>
         <ID>32</ID>
         <Type>F</Type>
         <ImageName>Image0004</ImageName>
         <FiberMeasurement>
            <DiameterAverage>5.0344236700859058E-07</DiameterAverage>
            <DiameterSD>5.3404444242291275E-08</DiameterSD>
            <Orientation>1.2927310137562467</Orientation>
         </FiberMeasurement>
      </Measurement>
      <Measurement>
         <ID>33</ID>
         <Type>F</Type>
         <ImageName>Image0004</ImageName>
         <FiberMeasurement>
            <DiameterAverage>1.0804927757991881E-06</DiameterAverage>
            <DiameterSD>2.732752146380205E-08</DiameterSD>
            <Orientation>2.5276824517333241</Orientation>
         </FiberMeasurement>
      </Measurement>
      <Measurement>
         <ID>34</ID>
         <Type>F</Type>
         <ImageName>Image0004</ImageName>
         <FiberMeasurement>
            <DiameterAverage>1.5393731038852007E-06</DiameterAverage>
            <DiameterSD>1.2670062486004526E-07</DiameterSD>
            <Orientation>3.1380404605928987</Orientation>
         </FiberMeasurement>
      </Measurement>
      <Measurement>
         <ID>35</ID>
         <Type>F</Type>
         <ImageName>Image0004</ImageName>
         <FiberMeasurement>
            <DiameterAverage>1.0317257455110515E-06</DiameterAverage>
            <DiameterSD>2.6828160805151216E-08</DiameterSD>
            <Orientation>2.8054115661700685</Orientation>
         </FiberMeasurement>
      </Measurement>
      <Measurement>
         <ID>36</ID>
         <Type>F</Type>
         <ImageName>Image0004</ImageName>
         <FiberMeasurement>
            <DiameterAverage>1.5455722398262E-06</DiameterAverage>
            <DiameterSD>7.0580679241319887E-08</DiameterSD>
            <Orientation>2.6041316199532063</Orientation>
         </FiberMeasurement>
      </Measurement>
      <Measurement>
         <ID>37</ID>
         <Type>F</Type>
         <ImageName>Image0004</ImageName>
         <FiberMeasurement>
            <DiameterAverage>1.5034612275299055E-06</DiameterAverage>
            <DiameterSD>2.076821500126857E-07</DiameterSD>
            <Orientation>2.2268945825571955</Orientation>
         </FiberMeasurement>
      </Measurement>
      <Measurement>
         <ID>38</ID>
         <Type>F</Type>
         <ImageName>Image0004</ImageName>
         <FiberMeasurement>
            <DiameterAverage>1.2810116202253916E-06</DiameterAverage>
            <DiameterSD>4.7025793510746174E-08</DiameterSD>
            <Orientation>0.45066740049592524</Orientation>
         </FiberMeasurement>
      </Measurement>
      <Measurement>
         <ID>39</ID>
         <Type>F</Type>
         <ImageName>Image0004</ImageName>
         <FiberMeasurement>
            <DiameterAverage>2.1080463231389117E-06</DiameterAverage>
            <DiameterSD>3.1359720277478894E-07</DiameterSD>
            <Orientation>0.37404267210837105</Orientation>
         </FiberMeasurement>
      </Measurement>
      <Measurement>
         <ID>40</ID>
         <Type>F</Type>
         <ImageName>Image0004</ImageName>
         <FiberMeasurement>
            <DiameterAverage>1.7053352241800217E-06</DiameterAverage>
            <DiameterSD>1.1481070668211256E-07</DiameterSD>
            <Orientation>0.76983975614416356</Orientation>
         </FiberMeasurement>
      </Measurement>
      <Measurement>
         <ID>41</ID>
         <Type>F</Type>
         <ImageName>Image0004</ImageName>
         <FiberMeasurement>
            <DiameterAverage>2.37922600804836E-06</DiameterAverage>
            <DiameterSD>1.0494676742126494E-07</DiameterSD>
            <Orientation>0.874201884359466</Orientation>
         </FiberMeasurement>
      </Measurement>
      <Measurement>
         <ID>42</ID>
         <Type>F</Type>
         <ImageName>Image0004</ImageName>
         <FiberMeasurement>
            <DiameterAverage>1.6004808859324596E-06</DiameterAverage>
            <DiameterSD>5.708295734868033E-07</DiameterSD>
            <Orientation>0.66322249708525782</Orientation>
         </FiberMeasurement>
      </Measurement>
      <Measurement>
         <ID>43</ID>
         <Type>F</Type>
         <ImageName>Image0004</ImageName>
         <FiberMeasurement>
            <DiameterAverage>1.076101041208104E-06</DiameterAverage>
            <DiameterSD>9.3907458380887266E-08</DiameterSD>
            <Orientation>2.8175598471196945</Orientation>
         </FiberMeasurement>
      </Measurement>
      <Measurement>
         <ID>44</ID>
         <Type>F</Type>
         <ImageName>Image0004</ImageName>
         <FiberMeasurement>
            <DiameterAverage>7.2699921297624866E-07</DiameterAverage>
            <DiameterSD>1.8177114872666605E-07</DiameterSD>
            <Orientation>2.5166248526381487</Orientation>
         </FiberMeasurement>
      </Measurement>
      <Measurement>
         <ID>45</ID>
         <Type>F</Type>
         <ImageName>Image0004</ImageName>
         <FiberMeasurement>
            <DiameterAverage>2.3831358398283997E-06</DiameterAverage>
            <DiameterSD>2.2377178331086907E-07</DiameterSD>
            <Orientation>0.81532315399746491</Orientation>
         </FiberMeasurement>
      </Measurement>
      <Measurement>
         <ID>46</ID>
         <Type>F</Type>
         <ImageName>Image0004</ImageName>
         <FiberMeasurement>
            <DiameterAverage>1.8915856088551815E-06</DiameterAverage>
            <DiameterSD>8.7719387968049743E-08</DiameterSD>
            <Orientation>0.41935957089052689</Orientation>
         </FiberMeasurement>
      </Measurement>
      <Measurement>
         <ID>47</ID>
         <Type>F</Type>
         <ImageName>Image0004</ImageName>
         <FiberMeasurement>
            <DiameterAverage>1.9942686085925645E-06</DiameterAverage>
            <DiameterSD>3.7866043416838281E-08</DiameterSD>
            <Orientation>2.9190124508317155</Orientation>
         </FiberMeasurement>
      </Measurement>
      <Measurement>
         <ID>48</ID>
         <Type>F</Type>
         <ImageName>Image0004</ImageName>
         <FiberMeasurement>
            <DiameterAverage>2.5157067988603752E-06</DiameterAverage>
            <DiameterSD>3.5149360909166092E-07</DiameterSD>
            <Orientation>0.043488589507130845</Orientation>
         </FiberMeasurement>
      </Measurement>
      <Measurement>
         <ID>49</ID>
         <Type>F</Type>
         <ImageName>Image0004</ImageName>
         <FiberMeasurement>
            <DiameterAverage>1.6785215511885792E-06</DiameterAverage>
            <DiameterSD>5.8756317012919051E-08</DiameterSD>
            <Orientation>2.8452731668981794</Orientation>
         </FiberMeasurement>
      </Measurement>
      <Measurement>
         <ID>50</ID>
         <Type>F</Type>
         <ImageName>Image0004</ImageName>
         <FiberMeasurement>
            <DiameterAverage>1.4919052906835662E-06</DiameterAverage>
            <DiameterSD>5.7215199408849528E-07</DiameterSD>
            <Orientation>0.60513466549416872</Orientation>
         </FiberMeasurement>
      </Measurement>
      <Measurement>
         <ID>51</ID>
         <Type>F</Type>
         <ImageName>Image0004</ImageName>
         <FiberMeasurement>
            <DiameterAverage>1.7531046722171757E-06</DiameterAverage>
            <DiameterSD>6.6959265197781087E-08</DiameterSD>
            <Orientation>2.0684546430590882</Orientation>
         </FiberMeasurement>
      </Measurement>
      <Measurement>
         <ID>52</ID>
         <Type>F</Type>
         <ImageName>Image0004</ImageName>
         <FiberMeasurement>
            <DiameterAverage>6.2027451682010482E-07</DiameterAverage>
            <DiameterSD>2.6511941771256983E-08</DiameterSD>
            <Orientation>1.1422017912782507</Orientation>
         </FiberMeasurement>
      </Measurement>
      <Measurement>
         <ID>53</ID>
         <Type>F</Type>
         <ImageName>Image0004</ImageName>
         <FiberMeasurement>
            <DiameterAverage>1.7066047766049768E-06</DiameterAverage>
            <DiameterSD>8.2755234218426878E-08</DiameterSD>
            <Orientation>2.1857629174837929</Orientation>
         </FiberMeasurement>
      </Measurement>
      <Measurement>
         <ID>54</ID>
         <Type>F</Type>
         <ImageName>Image0004</ImageName>
         <FiberMeasurement>
            <DiameterAverage>1.2078510899011628E-06</DiameterAverage>
            <DiameterSD>5.17652685475891E-08</DiameterSD>
            <Orientation>2.7794868618075741</Orientation>
         </FiberMeasurement>
      </Measurement>
      <Measurement>
         <ID>55</ID>
         <Type>F</Type>
         <ImageName>Image0004</ImageName>
         <FiberMeasurement>
            <DiameterAverage>1.6725799213851668E-06</DiameterAverage>
            <DiameterSD>1.278251712681276E-07</DiameterSD>
            <Orientation>0.064524689399485746</Orientation>
         </FiberMeasurement>
      </Measurement>
      <Measurement>
         <ID>56</ID>
         <Type>F</Type>
         <ImageName>Image0004</ImageName>
         <FiberMeasurement>
            <DiameterAverage>1.2424088559181443E-06</DiameterAverage>
            <DiameterSD>3.4695977319979437E-07</DiameterSD>
            <Orientation>2.5795762724393141</Orientation>
         </FiberMeasurement>
      </Measurement>
      <Measurement>
         <ID>57</ID>
         <Type>F</Type>
         <ImageName>Image0004</ImageName>
         <FiberMeasurement>
            <DiameterAverage>1.0557340364975356E-06</DiameterAverage>
            <DiameterSD>2.7658199042024653E-07</DiameterSD>
            <Orientation>1.4875158749528168</Orientation>
         </FiberMeasurement>
      </Measurement>
      <Measurement>
         <ID>58</ID>
         <Type>F</Type>
         <ImageName>Image0004</ImageName>
         <FiberMeasurement>
            <DiameterAverage>1.3022784173187546E-06</DiameterAverage>
            <DiameterSD>3.0058466944188492E-07</DiameterSD>
            <Orientation>2.3765987542600575</Orientation>
         </FiberMeasurement>
      </Measurement>
      <Measurement>
         <ID>59</ID>
         <Type>F</Type>
         <ImageName>Image0004</ImageName>
         <FiberMeasurement>
            <DiameterAverage>1.4395258274265109E-06</DiameterAverage>
            <DiameterSD>2.8647062087223021E-08</DiameterSD>
            <Orientation>2.2773016007019646</Orientation>
         </FiberMeasurement>
      </Measurement>
      <Measurement>
         <ID>60</ID>
         <Type>F</Type>
         <ImageName>Image0004</ImageName>
         <FiberMeasurement>
            <DiameterAverage>2.1258464588275362E-06</DiameterAverage>
            <DiameterSD>4.1782684678272374E-07</DiameterSD>
            <Orientation>2.9492056282576735</Orientation>
         </FiberMeasurement>
      </Measurement>
      <Measurement>
         <ID>61</ID>
         <Type>F</Type>
         <ImageName>Image0004</ImageName>
         <FiberMeasurement>
            <DiameterAverage>2.429259368062939E-06</DiameterAverage>
            <DiameterSD>1.5665382856237734E-07</DiameterSD>
            <Orientation>2.3327328671467433</Orientation>
         </FiberMeasurement>
      </Measurement>
      <Measurement>
         <ID>63</ID>
         <Type>F</Type>
         <ImageName>Image0004</ImageName>
         <FiberMeasurement>
            <DiameterAverage>2.2504649572879524E-06</DiameterAverage>
            <DiameterSD>2.7716253645148938E-07</DiameterSD>
            <Orientation>2.7803145491964378</Orientation>
         </FiberMeasurement>
      </Measurement>
      <Measurement>
         <ID>64</ID>
         <Type>F</Type>
         <ImageName>Image0004</ImageName>
         <FiberMeasurement>
            <DiameterAverage>9.5235022516400564E-07</DiameterAverage>
            <DiameterSD>4.603579865078815E-08</DiameterSD>
            <Orientation>2.7245853605181867</Orientation>
         </FiberMeasurement>
      </Measurement>
      <Measurement>
         <ID>65</ID>
         <Type>F</Type>
         <ImageName>Image0004</ImageName>
         <FiberMeasurement>
            <DiameterAverage>1.0355491675823835E-06</DiameterAverage>
            <DiameterSD>9.0186497339619873E-08</DiameterSD>
            <Orientation>2.4435325425838488</Orientation>
         </FiberMeasurement>
      </Measurement>
      <Measurement>
         <ID>66</ID>
         <Type>F</Type>
         <ImageName>Image0004</ImageName>
         <FiberMeasurement>
            <DiameterAverage>7.1259588762344587E-07</DiameterAverage>
            <DiameterSD>3.7206214340308587E-08</DiameterSD>
            <Orientation>1.152323921414834</Orientation>
         </FiberMeasurement>
      </Measurement>
      <Measurement>
         <ID>67</ID>
         <Type>F</Type>
         <ImageName>Image0004</ImageName>
         <FiberMeasurement>
            <DiameterAverage>6.9276948248511536E-07</DiameterAverage>
            <DiameterSD>1.6034475842249206E-07</DiameterSD>
            <Orientation>0.91242333500245687</Orientation>
         </FiberMeasurement>
      </Measurement>
      <Measurement>
         <ID>68</ID>
         <Type>F</Type>
         <ImageName>Image0004</ImageName>
         <FiberMeasurement>
            <DiameterAverage>1.4064795255562903E-06</DiameterAverage>
            <DiameterSD>1.7774464345095154E-07</DiameterSD>
            <Orientation>1.3606579892438795</Orientation>
         </FiberMeasurement>
      </Measurement>
      <Measurement>
         <ID>69</ID>
         <Type>F</Type>
         <ImageName>Image0004</ImageName>
         <FiberMeasurement>
            <DiameterAverage>8.9409473227287208E-07</DiameterAverage>
            <DiameterSD>3.4323558366551676E-07</DiameterSD>
            <Orientation>1.7366906148807002</Orientation>
         </FiberMeasurement>
      </Measurement>
      <Measurement>
         <ID>70</ID>
         <Type>F</Type>
         <ImageName>Image0004</ImageName>
         <FiberMeasurement>
            <DiameterAverage>1.4461314632804805E-06</DiameterAverage>
            <DiameterSD>1.0312604707738795E-07</DiameterSD>
            <Orientation>2.1517008565112747</Orientation>
         </FiberMeasurement>
      </Measurement>
      <Measurement>
         <ID>71</ID>
         <Type>F</Type>
         <ImageName>Image0004</ImageName>
         <FiberMeasurement>
            <DiameterAverage>6.2027451682010482E-07</DiameterAverage>
            <DiameterSD>2.6511941771256983E-08</DiameterSD>
            <Orientation>1.1422017912782507</Orientation>
         </FiberMeasurement>
      </Measurement>
      <Measurement>
         <ID>72</ID>
         <Type>F</Type>
         <ImageName>Image0004</ImageName>
         <FiberMeasurement>
            <DiameterAverage>7.3037224055060468E-07</DiameterAverage>
            <DiameterSD>7.8277434696734739E-08</DiameterSD>
            <Orientation>2.4165051092130114</Orientation>
         </FiberMeasurement>
      </Measurement>
      <Measurement>
         <ID>73</ID>
         <Type>F</Type>
         <ImageName>Image0004</ImageName>
         <FiberMeasurement>
            <DiameterAverage>1.02720539018581E-06</DiameterAverage>
            <DiameterSD>2.3635945290387521E-08</DiameterSD>
            <Orientation>1.4508214686236243</Orientation>
         </FiberMeasurement>
      </Measurement>
      <Measurement>
         <ID>74</ID>
         <Type>F</Type>
         <ImageName>Image0004</ImageName>
         <FiberMeasurement>
            <DiameterAverage>7.5062947323929828E-07</DiameterAverage>
            <DiameterSD>4.3320968671507138E-09</DiameterSD>
            <Orientation>1.6553999454862329</Orientation>
         </FiberMeasurement>
      </Measurement>
      <Measurement>
         <ID>76</ID>
         <Type>F</Type>
         <ImageName>Image0004</ImageName>
         <FiberMeasurement>
            <DiameterAverage>2.1667836484931584E-06</DiameterAverage>
            <DiameterSD>2.6085417422373937E-07</DiameterSD>
            <Orientation>2.0607235522166407</Orientation>
         </FiberMeasurement>
      </Measurement>
      <Measurement>
         <ID>77</ID>
         <Type>F</Type>
         <ImageName>Image0004</ImageName>
         <FiberMeasurement>
            <DiameterAverage>2.0747013824971841E-06</DiameterAverage>
            <DiameterSD>8.6316625646804861E-08</DiameterSD>
            <Orientation>1.3601317651211213</Orientation>
         </FiberMeasurement>
      </Measurement>
      <Measurement>
         <ID>78</ID>
         <Type>F</Type>
         <ImageName>Image0004</ImageName>
         <FiberMeasurement>
            <DiameterAverage>8.8167939736051827E-07</DiameterAverage>
            <DiameterSD>2.4788900734040732E-07</DiameterSD>
            <Orientation>2.4166900287597914</Orientation>
         </FiberMeasurement>
      </Measurement>
      <Measurement>
         <ID>79</ID>
         <Type>F</Type>
         <ImageName>Image0004</ImageName>
         <FiberMeasurement>
            <DiameterAverage>1.1038891312509377E-06</DiameterAverage>
            <DiameterSD>3.5712168731924427E-07</DiameterSD>
            <Orientation>2.0581305341619611</Orientation>
         </FiberMeasurement>
      </Measurement>
      <Measurement>
         <ID>80</ID>
         <Type>F</Type>
         <ImageName>Image0004</ImageName>
         <FiberMeasurement>
            <DiameterAverage>2.1307563736784319E-06</DiameterAverage>
            <DiameterSD>3.7733485935626238E-07</DiameterSD>
            <Orientation>1.7847308262292414</Orientation>
         </FiberMeasurement>
      </Measurement>
      <Measurement>
         <ID>81</ID>
         <Type>F</Type>
         <ImageName>Image0004</ImageName>
         <FiberMeasurement>
            <DiameterAverage>1.6408306841367494E-06</DiameterAverage>
            <DiameterSD>1.5782768856695728E-07</DiameterSD>
            <Orientation>2.1823039872255592</Orientation>
         </FiberMeasurement>
      </Measurement>
      <Measurement>
         <ID>82</ID>
         <Type>F</Type>
         <ImageName>Image0004</ImageName>
         <FiberMeasurement>
            <DiameterAverage>7.9456742488384063E-07</DiameterAverage>
            <DiameterSD>1.5032168366457435E-07</DiameterSD>
            <Orientation>2.3237483011253364</Orientation>
         </FiberMeasurement>
      </Measurement>
      <Measurement>
         <ID>84</ID>
         <Type>F</Type>
         <ImageName>Image0004</ImageName>
         <FiberMeasurement>
            <DiameterAverage>1.0873717437759345E-06</DiameterAverage>
            <DiameterSD>1.2731886056001594E-07</DiameterSD>
            <Orientation>1.4589499175645713</Orientation>
         </FiberMeasurement>
      </Measurement>
      <Measurement>
         <ID>85</ID>
         <Type>F</Type>
         <ImageName>Image0004</ImageName>
         <FiberMeasurement>
            <DiameterAverage>5.014501644402828E-07</DiameterAverage>
            <DiameterSD>1.1002443924005896E-08</DiameterSD>
            <Orientation>0.34643552936584149</Orientation>
         </FiberMeasurement>
      </Measurement>
      <Measurement>
         <ID>86</ID>
         <Type>F</Type>
         <ImageName>Image0004</ImageName>
         <FiberMeasurement>
            <DiameterAverage>7.6031446764995889E-07</DiameterAverage>
            <DiameterSD>1.6263289972221619E-07</DiameterSD>
            <Orientation>2.9312829789917179</Orientation>
         </FiberMeasurement>
      </Measurement>
      <Measurement>
         <ID>90</ID>
         <Type>F</Type>
         <ImageName>Image0004</ImageName>
         <FiberMeasurement>
            <DiameterAverage>1.1189419325512826E-06</DiameterAverage>
            <DiameterSD>2.8068741910479625E-07</DiameterSD>
            <Orientation>2.3425465870758595</Orientation>
         </FiberMeasurement>
      </Measurement>
      <Measurement>
         <ID>91</ID>
         <Type>F</Type>
         <ImageName>Image0004</ImageName>
         <FiberMeasurement>
            <DiameterAverage>8.1113417252751574E-07</DiameterAverage>
            <DiameterSD>1.8639419301967844E-07</DiameterSD>
            <Orientation>2.7645242978372129</Orientation>
         </FiberMeasurement>
      </Measurement>
      <Measurement>
         <ID>92</ID>
         <Type>F</Type>
         <ImageName>Image0004</ImageName>
         <FiberMeasurement>
            <DiameterAverage>1.0490532765150851E-06</DiameterAverage>
            <DiameterSD>3.2998355229008371E-07</DiameterSD>
            <Orientation>2.3836217017835639</Orientation>
         </FiberMeasurement>
      </Measurement>
      <Measurement>
         <ID>93</ID>
         <Type>F</Type>
         <ImageName>Image0004</ImageName>
         <FiberMeasurement>
            <DiameterAverage>2.3669236058743516E-06</DiameterAverage>
            <DiameterSD>1.2983753491718904E-07</DiameterSD>
            <Orientation>2.33089249400732</Orientation>
         </FiberMeasurement>
      </Measurement>
      <Measurement>
         <ID>94</ID>
         <Type>F</Type>
         <ImageName>Image0004</ImageName>
         <FiberMeasurement>
            <DiameterAverage>1.8608733635138111E-06</DiameterAverage>
            <DiameterSD>2.0534278523402944E-07</DiameterSD>
            <Orientation>1.9900136836721989</Orientation>
         </FiberMeasurement>
      </Measurement>
      <Measurement>
         <ID>95</ID>
         <Type>F</Type>
         <ImageName>Image0004</ImageName>
         <FiberMeasurement>
            <DiameterAverage>7.3041089345108459E-07</DiameterAverage>
            <DiameterSD>1.2897324728449756E-07</DiameterSD>
            <Orientation>1.0588257576224049</Orientation>
         </FiberMeasurement>
      </Measurement>
      <Measurement>
         <ID>96</ID>
         <Type>F</Type>
         <ImageName>Image0004</ImageName>
         <FiberMeasurement>
            <DiameterAverage>7.5395915707466931E-07</DiameterAverage>
            <DiameterSD>1.4674497141824357E-07</DiameterSD>
            <Orientation>2.5954098515763762</Orientation>
         </FiberMeasurement>
      </Measurement>
      <Measurement>
         <ID>97</ID>
         <Type>F</Type>
         <ImageName>Image0004</ImageName>
         <FiberMeasurement>
            <DiameterAverage>1.808137233861817E-06</DiameterAverage>
            <DiameterSD>4.6552457143469579E-07</DiameterSD>
            <Orientation>2.3326768267438815</Orientation>
         </FiberMeasurement>
      </Measurement>
      <Measurement>
         <ID>99</ID>
         <Type>F</Type>
         <ImageName>Image0004</ImageName>
         <FiberMeasurement>
            <DiameterAverage>1.0372555813799785E-06</DiameterAverage>
            <DiameterSD>2.6853431484988127E-07</DiameterSD>
            <Orientation>0.84887035152074375</Orientation>
         </FiberMeasurement>
      </Measurement>
      <Measurement>
         <ID>100</ID>
         <Type>F</Type>
         <ImageName>Image0004</ImageName>
         <FiberMeasurement>
            <DiameterAverage>9.1990512777665133E-07</DiameterAverage>
            <DiameterSD>1.8172374235515325E-07</DiameterSD>
            <Orientation>2.3089779483942889</Orientation>
         </FiberMeasurement>
      </Measurement>
      <Measurement>
         <ID>101</ID>
         <Type>F</Type>
         <ImageName>Image0004</ImageName>
         <FiberMeasurement>
            <DiameterAverage>1.1860168190994288E-06</DiameterAverage>
            <DiameterSD>3.669748516091335E-08</DiameterSD>
            <Orientation>2.144559389713474</Orientation>
         </FiberMeasurement>
      </Measurement>
      <Measurement>
         <ID>102</ID>
         <Type>F</Type>
         <ImageName>Image0004</ImageName>
         <FiberMeasurement>
            <DiameterAverage>9.9470644149122167E-07</DiameterAverage>
            <DiameterSD>3.2442134757745582E-07</DiameterSD>
            <Orientation>2.7483733390657732</Orientation>
         </FiberMeasurement>
      </Measurement>
      <Measurement>
         <ID>103</ID>
         <Type>F</Type>
         <ImageName>Image0004</ImageName>
         <FiberMeasurement>
            <DiameterAverage>1.8842145604102225E-06</DiameterAverage>
            <DiameterSD>1.0812156397337598E-07</DiameterSD>
            <Orientation>0.91882842362051986</Orientation>
         </FiberMeasurement>
      </Measurement>
      <Measurement>
         <ID>104</ID>
         <Type>F</Type>
         <ImageName>Image0004</ImageName>
         <FiberMeasurement>
            <DiameterAverage>1.0802681247068668E-06</DiameterAverage>
            <DiameterSD>4.2038058268075313E-07</DiameterSD>
            <Orientation>2.7130452006941437</Orientation>
         </FiberMeasurement>
      </Measurement>
      <Measurement>
         <ID>106</ID>
         <Type>F</Type>
         <ImageName>Image0004</ImageName>
         <FiberMeasurement>
            <DiameterAverage>1.9248304030186437E-06</DiameterAverage>
            <DiameterSD>1.6991832499597351E-07</DiameterSD>
            <Orientation>0.88277029365616588</Orientation>
         </FiberMeasurement>
      </Measurement>
      <Measurement>
         <ID>107</ID>
         <Type>F</Type>
         <ImageName>Image0004</ImageName>
         <FiberMeasurement>
            <DiameterAverage>6.8960717534652321E-07</DiameterAverage>
            <DiameterSD>1.7645018360833054E-07</DiameterSD>
            <Orientation>1.5508632926261285</Orientation>
         </FiberMeasurement>
      </Measurement>
      <Measurement>
         <ID>108</ID>
         <Type>F</Type>
         <ImageName>Image0004</ImageName>
         <FiberMeasurement>
            <DiameterAverage>1.0205546249864236E-06</DiameterAverage>
            <DiameterSD>3.2097072320905919E-07</DiameterSD>
            <Orientation>2.2758961340694617</Orientation>
         </FiberMeasurement>
      </Measurement>
      <Measurement>
         <ID>109</ID>
         <Type>F</Type>
         <ImageName>Image0004</ImageName>
         <FiberMeasurement>
            <DiameterAverage>1.1311275767454294E-06</DiameterAverage>
            <DiameterSD>2.9870688137660334E-08</DiameterSD>
            <Orientation>2.885386022935053</Orientation>
         </FiberMeasurement>
      </Measurement>
      <Measurement>
         <ID>110</ID>
         <Type>F</Type>
         <ImageName>Image0004</ImageName>
         <FiberMeasurement>
            <DiameterAverage>8.5848314834145876E-07</DiameterAverage>
            <DiameterSD>1.2118261205768832E-07</DiameterSD>
            <Orientation>0.2491488879968097</Orientation>
         </FiberMeasurement>
      </Measurement>
      <Measurement>
         <ID>111</ID>
         <Type>F</Type>
         <ImageName>Image0004</ImageName>
         <FiberMeasurement>
            <DiameterAverage>1.2165608526808758E-06</DiameterAverage>
            <DiameterSD>6.7181110154412478E-08</DiameterSD>
            <Orientation>2.843091996760795</Orientation>
         </FiberMeasurement>
      </Measurement>
      <Measurement>
         <ID>112</ID>
         <Type>F</Type>
         <ImageName>Image0004</ImageName>
         <FiberMeasurement>
            <DiameterAverage>1.6310013421253208E-06</DiameterAverage>
            <DiameterSD>7.2948667209719386E-08</DiameterSD>
            <Orientation>2.1995999426052188</Orientation>
         </FiberMeasurement>
      </Measurement>
      <Measurement>
         <ID>113</ID>
         <Type>F</Type>
         <ImageName>Image0004</ImageName>
         <FiberMeasurement>
            <DiameterAverage>1.6808674044030623E-06</DiameterAverage>
            <DiameterSD>3.0814035135650876E-07</DiameterSD>
            <Orientation>2.1048081698102314</Orientation>
         </FiberMeasurement>
      </Measurement>
      <Measurement>
         <ID>114</ID>
         <Type>F</Type>
         <ImageName>Image0004</ImageName>
         <FiberMeasurement>
            <DiameterAverage>1.2062131980245356E-06</DiameterAverage>
            <DiameterSD>1.036615068926543E-07</DiameterSD>
            <Orientation>0.73071178113973823</Orientation>
         </FiberMeasurement>
      </Measurement>
      <Measurement>
         <ID>116</ID>
         <Type>F</Type>
         <ImageName>Image0004</ImageName>
         <FiberMeasurement>
            <DiameterAverage>1.0844420465072618E-06</DiameterAverage>
            <DiameterSD>1.9581990195259938E-07</DiameterSD>
            <Orientation>1.2282787982066483</Orientation>
         </FiberMeasurement>
      </Measurement>
      <Measurement>
         <ID>117</ID>
         <Type>F</Type>
         <ImageName>Image0004</ImageName>
         <FiberMeasurement>
            <DiameterAverage>8.0074616397637644E-07</DiameterAverage>
            <DiameterSD>1.1991038588592178E-07</DiameterSD>
            <Orientation>2.2161782287421983</Orientation>
         </FiberMeasurement>
      </Measurement>
      <Measurement>
         <ID>119</ID>
         <Type>F</Type>
         <ImageName>Image0004</ImageName>
         <FiberMeasurement>
            <DiameterAverage>1.7581814177609621E-06</DiameterAverage>
            <DiameterSD>3.5285523286251594E-08</DiameterSD>
            <Orientation>3.1251431835238832</Orientation>
         </FiberMeasurement>
      </Measurement>
      <Measurement>
         <ID>120</ID>
         <Type>F</Type>
         <ImageName>Image0004</ImageName>
         <FiberMeasurement>
            <DiameterAverage>1.3134444137828883E-06</DiameterAverage>
            <DiameterSD>1.1927276336874581E-07</DiameterSD>
            <Orientation>2.1906682038037841</Orientation>
         </FiberMeasurement>
      </Measurement>
      <Measurement>
         <ID>121</ID>
         <Type>F</Type>
         <ImageName>Image0004</ImageName>
         <FiberMeasurement>
            <DiameterAverage>6.7434455232006949E-07</DiameterAverage>
            <DiameterSD>8.663294669762492E-08</DiameterSD>
            <Orientation>1.0146839374476802</Orientation>
         </FiberMeasurement>
      </Measurement>
      <Measurement>
         <ID>122</ID>
         <Type>F</Type>
         <ImageName>Image0004</ImageName>
         <FiberMeasurement>
            <DiameterAverage>1.9760620613055463E-06</DiameterAverage>
            <DiameterSD>5.01997088649175E-08</DiameterSD>
            <Orientation>1.0193245010130554</Orientation>
         </FiberMeasurement>
      </Measurement>
      <Measurement>
         <ID>123</ID>
         <Type>F</Type>
         <ImageName>Image0004</ImageName>
         <FiberMeasurement>
            <DiameterAverage>2.0168801508677441E-06</DiameterAverage>
            <DiameterSD>7.06038269094408E-08</DiameterSD>
            <Orientation>0.14189560103948476</Orientation>
         </FiberMeasurement>
      </Measurement>
      <Measurement>
         <ID>124</ID>
         <Type>F</Type>
         <ImageName>Image0004</ImageName>
         <FiberMeasurement>
            <DiameterAverage>1.664381761354879E-06</DiameterAverage>
            <DiameterSD>3.6375742296518718E-08</DiameterSD>
            <Orientation>3.0602462273585149</Orientation>
         </FiberMeasurement>
      </Measurement>
      <Measurement>
         <ID>125</ID>
         <Type>F</Type>
         <ImageName>Image0004</ImageName>
         <FiberMeasurement>
            <DiameterAverage>1.8620280154429445E-06</DiameterAverage>
            <DiameterSD>1.0316575485276479E-07</DiameterSD>
            <Orientation>2.093862997905803</Orientation>
         </FiberMeasurement>
      </Measurement>
      <Measurement>
         <ID>126</ID>
         <Type>F</Type>
         <ImageName>Image0004</ImageName>
         <FiberMeasurement>
            <DiameterAverage>2.2547892610427153E-06</DiameterAverage>
            <DiameterSD>1.3735941883869734E-07</DiameterSD>
            <Orientation>2.3521510900678129</Orientation>
         </FiberMeasurement>
      </Measurement>
      <Measurement>
         <ID>127</ID>
         <Type>F</Type>
         <ImageName>Image0004</ImageName>
         <FiberMeasurement>
            <DiameterAverage>7.8283409539134781E-07</DiameterAverage>
            <DiameterSD>1.0209725080759963E-07</DiameterSD>
            <Orientation>1.3812441317441293</Orientation>
         </FiberMeasurement>
      </Measurement>
      <Measurement>
         <ID>128</ID>
         <Type>F</Type>
         <ImageName>Image0004</ImageName>
         <FiberMeasurement>
            <DiameterAverage>2.2145244178541892E-06</DiameterAverage>
            <DiameterSD>2.6166878633035288E-07</DiameterSD>
            <Orientation>1.4708604560047152</Orientation>
         </FiberMeasurement>
      </Measurement>
      <Measurement>
         <ID>129</ID>
         <Type>F</Type>
         <ImageName>Image0004</ImageName>
         <FiberMeasurement>
            <DiameterAverage>1.2504952927788229E-06</DiameterAverage>
            <DiameterSD>2.3352034798036949E-07</DiameterSD>
            <Orientation>2.4800417571805946</Orientation>
         </FiberMeasurement>
      </Measurement>
      <Measurement>
         <ID>130</ID>
         <Type>F</Type>
         <ImageName>Image0004</ImageName>
         <FiberMeasurement>
            <DiameterAverage>1.5000738446682428E-06</DiameterAverage>
            <DiameterSD>4.6809569492306347E-08</DiameterSD>
            <Orientation>2.7594267779290695</Orientation>
         </FiberMeasurement>
      </Measurement>
      <Measurement>
         <ID>131</ID>
         <Type>F</Type>
         <ImageName>Image0004</ImageName>
         <FiberMeasurement>
            <DiameterAverage>1.0151569500240066E-06</DiameterAverage>
            <DiameterSD>5.0370422518786367E-07</DiameterSD>
            <Orientation>2.2701607744050447</Orientation>
         </FiberMeasurement>
      </Measurement>
      <Measurement>
         <ID>132</ID>
         <Type>F</Type>
         <ImageName>Image0004</ImageName>
         <FiberMeasurement>
            <DiameterAverage>2.5304035090232348E-06</DiameterAverage>
            <DiameterSD>5.3521067534015513E-08</DiameterSD>
            <Orientation>0.253742105447906</Orientation>
         </FiberMeasurement>
      </Measurement>
      <Measurement>
         <ID>133</ID>
         <Type>F</Type>
         <ImageName>Image0004</ImageName>
         <FiberMeasurement>
            <DiameterAverage>5.9404027568716653E-07</DiameterAverage>
            <DiameterSD>3.2271128792435175E-08</DiameterSD>
            <Orientation>1.2205858622313015</Orientation>
         </FiberMeasurement>
      </Measurement>
      <Measurement>
         <ID>134</ID>
         <Type>F</Type>
         <ImageName>Image0004</ImageName>
         <FiberMeasurement>
            <DiameterAverage>1.8193755505042179E-06</DiameterAverage>
            <DiameterSD>6.6245360670336976E-07</DiameterSD>
            <Orientation>2.8744781496163205</Orientation>
         </FiberMeasurement>
      </Measurement>
      <Measurement>
         <ID>135</ID>
         <Type>F</Type>
         <ImageName>Image0004</ImageName>
         <FiberMeasurement>
            <DiameterAverage>7.8187552721853433E-07</DiameterAverage>
            <DiameterSD>7.82658265501715E-08</DiameterSD>
            <Orientation>0.8730682158153148</Orientation>
         </FiberMeasurement>
      </Measurement>
      <Measurement>
         <ID>136</ID>
         <Type>F</Type>
         <ImageName>Image0004</ImageName>
         <FiberMeasurement>
            <DiameterAverage>1.5170617621568043E-06</DiameterAverage>
            <DiameterSD>3.4511449677228224E-07</DiameterSD>
            <Orientation>2.8713072278305414</Orientation>
         </FiberMeasurement>
      </Measurement>
      <Measurement>
         <ID>137</ID>
         <Type>F</Type>
         <ImageName>Image0004</ImageName>
         <FiberMeasurement>
            <DiameterAverage>1.7492868018370282E-06</DiameterAverage>
            <DiameterSD>2.8687118501360206E-07</DiameterSD>
            <Orientation>2.2319288458931412</Orientation>
         </FiberMeasurement>
      </Measurement>
      <Measurement>
         <ID>138</ID>
         <Type>F</Type>
         <ImageName>Image0004</ImageName>
         <FiberMeasurement>
            <DiameterAverage>7.818488087796556E-07</DiameterAverage>
            <DiameterSD>3.4346546992606905E-08</DiameterSD>
            <Orientation>1.3151670574023466</Orientation>
         </FiberMeasurement>
      </Measurement>
      <Measurement>
         <ID>139</ID>
         <Type>F</Type>
         <ImageName>Image0004</ImageName>
         <FiberMeasurement>
            <DiameterAverage>2.0740355714707868E-06</DiameterAverage>
            <DiameterSD>5.0570126763461754E-08</DiameterSD>
            <Orientation>1.3617323698619654</Orientation>
         </FiberMeasurement>
      </Measurement>
      <Measurement>
         <ID>140</ID>
         <Type>F</Type>
         <ImageName>Image0004</ImageName>
         <FiberMeasurement>
            <DiameterAverage>1.3845529634898876E-06</DiameterAverage>
            <DiameterSD>4.1099614723471316E-07</DiameterSD>
            <Orientation>1.7828298089863961</Orientation>
         </FiberMeasurement>
      </Measurement>
      <Measurement>
         <ID>141</ID>
         <Type>F</Type>
         <ImageName>Image0004</ImageName>
         <FiberMeasurement>
            <DiameterAverage>2.4860518503739954E-06</DiameterAverage>
            <DiameterSD>5.5927139118547068E-08</DiameterSD>
            <Orientation>0.10567740891511487</Orientation>
         </FiberMeasurement>
      </Measurement>
      <Measurement>
         <ID>142</ID>
         <Type>F</Type>
         <ImageName>Image0004</ImageName>
         <FiberMeasurement>
            <DiameterAverage>1.1642474619372696E-06</DiameterAverage>
            <DiameterSD>3.4337621148009E-07</DiameterSD>
            <Orientation>0.20880490566062832</Orientation>
         </FiberMeasurement>
      </Measurement>
      <Measurement>
         <ID>143</ID>
         <Type>F</Type>
         <ImageName>Image0004</ImageName>
         <FiberMeasurement>
            <DiameterAverage>1.4463542275607423E-06</DiameterAverage>
            <DiameterSD>2.5625939488651566E-07</DiameterSD>
            <Orientation>1.8956578549723773</Orientation>
         </FiberMeasurement>
      </Measurement>
      <Measurement>
         <ID>144</ID>
         <Type>F</Type>
         <ImageName>Image0004</ImageName>
         <FiberMeasurement>
            <DiameterAverage>1.0937290993180545E-06</DiameterAverage>
            <DiameterSD>2.9881554377316073E-08</DiameterSD>
            <Orientation>2.4757509100924744</Orientation>
         </FiberMeasurement>
      </Measurement>
      <Measurement>
         <ID>145</ID>
         <Type>F</Type>
         <ImageName>Image0004</ImageName>
         <FiberMeasurement>
            <DiameterAverage>2.3379727519559671E-06</DiameterAverage>
            <DiameterSD>9.0575887685213209E-08</DiameterSD>
            <Orientation>0.39075307387787045</Orientation>
         </FiberMeasurement>
      </Measurement>
      <Measurement>
         <ID>147</ID>
         <Type>F</Type>
         <ImageName>Image0004</ImageName>
         <FiberMeasurement>
            <DiameterAverage>1.0770683135764427E-06</DiameterAverage>
            <DiameterSD>1.3086107109972843E-07</DiameterSD>
            <Orientation>2.8274266148012783</Orientation>
         </FiberMeasurement>
      </Measurement>
      <Measurement>
         <ID>148</ID>
         <Type>F</Type>
         <ImageName>Image0004</ImageName>
         <FiberMeasurement>
            <DiameterAverage>1.65578446369918E-06</DiameterAverage>
            <DiameterSD>6.0191395654992476E-08</DiameterSD>
            <Orientation>2.542283883107646</Orientation>
         </FiberMeasurement>
      </Measurement>
      <Measurement>
         <ID>149</ID>
         <Type>F</Type>
         <ImageName>Image0004</ImageName>
         <FiberMeasurement>
            <DiameterAverage>1.107237418954053E-06</DiameterAverage>
            <DiameterSD>2.1032976433027482E-07</DiameterSD>
            <Orientation>2.3033020717642874</Orientation>
         </FiberMeasurement>
      </Measurement>
      <Measurement>
         <ID>150</ID>
         <Type>F</Type>
         <ImageName>Image0004</ImageName>
         <FiberMeasurement>
            <DiameterAverage>1.5672758263998423E-06</DiameterAverage>
            <DiameterSD>2.4864823691941222E-08</DiameterSD>
            <Orientation>0.13438545918231193</Orientation>
         </FiberMeasurement>
      </Measurement>
      <Measurement>
         <ID>151</ID>
         <Type>F</Type>
         <ImageName>Image0004</ImageName>
         <FiberMeasurement>
            <DiameterAverage>1.6552919687335438E-06</DiameterAverage>
            <DiameterSD>2.126036408874486E-08</DiameterSD>
            <Orientation>0.057700099160149385</Orientation>
         </FiberMeasurement>
      </Measurement>
      <Measurement>
         <ID>153</ID>
         <Type>F</Type>
         <ImageName>Image0004</ImageName>
         <FiberMeasurement>
            <DiameterAverage>1.5882120555454336E-06</DiameterAverage>
            <DiameterSD>1.2307603279769968E-07</DiameterSD>
            <Orientation>2.5293052451148625</Orientation>
         </FiberMeasurement>
      </Measurement>
      <Measurement>
         <ID>154</ID>
         <Type>F</Type>
         <ImageName>Image0004</ImageName>
         <FiberMeasurement>
            <DiameterAverage>9.7423602773291967E-07</DiameterAverage>
            <DiameterSD>2.5783198443934633E-07</DiameterSD>
            <Orientation>2.4598472045077919</Orientation>
         </FiberMeasurement>
      </Measurement>
      <Measurement>
         <ID>155</ID>
         <Type>F</Type>
         <ImageName>Image0004</ImageName>
         <FiberMeasurement>
            <DiameterAverage>1.1012193179776925E-06</DiameterAverage>
            <DiameterSD>1.6669830207829294E-07</DiameterSD>
            <Orientation>2.8363991053889692</Orientation>
         </FiberMeasurement>
      </Measurement>
      <Measurement>
         <ID>157</ID>
         <Type>F</Type>
         <ImageName>Image0004</ImageName>
         <FiberMeasurement>
            <DiameterAverage>2.2931385781082606E-06</DiameterAverage>
            <DiameterSD>2.701534070225145E-07</DiameterSD>
            <Orientation>0.17027982261467081</Orientation>
         </FiberMeasurement>
      </Measurement>
      <Measurement>
         <ID>158</ID>
         <Type>F</Type>
         <ImageName>Image0004</ImageName>
         <FiberMeasurement>
            <DiameterAverage>1.4907722387963207E-06</DiameterAverage>
            <DiameterSD>2.0856919876548186E-07</DiameterSD>
            <Orientation>0.25531305690822576</Orientation>
         </FiberMeasurement>
      </Measurement>
      <Measurement>
         <ID>159</ID>
         <Type>F</Type>
         <ImageName>Image0004</ImageName>
         <FiberMeasurement>
            <DiameterAverage>1.8404647378893214E-06</DiameterAverage>
            <DiameterSD>4.4711864817535534E-08</DiameterSD>
            <Orientation>0.416321918087191</Orientation>
         </FiberMeasurement>
      </Measurement>
      <Measurement>
         <ID>160</ID>
         <Type>F</Type>
         <ImageName>Image0004</ImageName>
         <FiberMeasurement>
            <DiameterAverage>2.2717032684471468E-06</DiameterAverage>
            <DiameterSD>2.4723802727421651E-07</DiameterSD>
            <Orientation>0.8827502000406211</Orientation>
         </FiberMeasurement>
      </Measurement>
      <Measurement>
         <ID>161</ID>
         <Type>F</Type>
         <ImageName>Image0004</ImageName>
         <FiberMeasurement>
            <DiameterAverage>1.5610897573334464E-06</DiameterAverage>
            <DiameterSD>1.0290922886246139E-07</DiameterSD>
            <Orientation>3.1036519747189919</Orientation>
         </FiberMeasurement>
      </Measurement>
      <Measurement>
         <ID>162</ID>
         <Type>F</Type>
         <ImageName>Image0004</ImageName>
         <FiberMeasurement>
            <DiameterAverage>7.4614442427471655E-07</DiameterAverage>
            <DiameterSD>2.7189848348346275E-08</DiameterSD>
            <Orientation>1.5451685859826985</Orientation>
         </FiberMeasurement>
      </Measurement>
      <Measurement>
         <ID>163</ID>
         <Type>F</Type>
         <ImageName>Image0004</ImageName>
         <FiberMeasurement>
            <DiameterAverage>1.4411379187926326E-06</DiameterAverage>
            <DiameterSD>2.5823288117328332E-08</DiameterSD>
            <Orientation>0.27170178547173518</Orientation>
         </FiberMeasurement>
      </Measurement>
      <Measurement>
         <ID>164</ID>
         <Type>F</Type>
         <ImageName>Image0004</ImageName>
         <FiberMeasurement>
            <DiameterAverage>1.890752984506829E-06</DiameterAverage>
            <DiameterSD>1.1309982843763036E-07</DiameterSD>
            <Orientation>2.9478720004222758</Orientation>
         </FiberMeasurement>
      </Measurement>
      <Measurement>
         <ID>165</ID>
         <Type>F</Type>
         <ImageName>Image0004</ImageName>
         <FiberMeasurement>
            <DiameterAverage>5.9775180843531883E-07</DiameterAverage>
            <DiameterSD>8.8980196454735041E-08</DiameterSD>
            <Orientation>0.34843078589972365</Orientation>
         </FiberMeasurement>
      </Measurement>
      <Measurement>
         <ID>166</ID>
         <Type>F</Type>
         <ImageName>Image0004</ImageName>
         <FiberMeasurement>
            <DiameterAverage>7.6578723195768572E-07</DiameterAverage>
            <DiameterSD>1.7593384326472774E-07</DiameterSD>
            <Orientation>2.3763485548546122</Orientation>
         </FiberMeasurement>
      </Measurement>
      <Measurement>
         <ID>167</ID>
         <Type>F</Type>
         <ImageName>Image0004</ImageName>
         <FiberMeasurement>
            <DiameterAverage>1.2115004101386993E-06</DiameterAverage>
            <DiameterSD>9.3056087214908572E-08</DiameterSD>
            <Orientation>2.3612124471123108</Orientation>
         </FiberMeasurement>
      </Measurement>
      <Measurement>
         <ID>168</ID>
         <Type>F</Type>
         <ImageName>Image0004</ImageName>
         <FiberMeasurement>
            <DiameterAverage>5.9338687457659474E-07</DiameterAverage>
            <DiameterSD>2.2845860018782608E-08</DiameterSD>
            <Orientation>1.1535690909089174</Orientation>
         </FiberMeasurement>
      </Measurement>
      <Measurement>
         <ID>169</ID>
         <Type>F</Type>
         <ImageName>Image0004</ImageName>
         <FiberMeasurement>
            <DiameterAverage>7.1289824217159189E-07</DiameterAverage>
            <DiameterSD>6.0879457683836183E-08</DiameterSD>
            <Orientation>1.1029890637630306</Orientation>
         </FiberMeasurement>
      </Measurement>
      <Measurement>
         <ID>170</ID>
         <Type>F</Type>
         <ImageName>Image0004</ImageName>
         <FiberMeasurement>
            <DiameterAverage>1.2291052219968373E-06</DiameterAverage>
            <DiameterSD>1.4912933927209798E-07</DiameterSD>
            <Orientation>2.89579384137396</Orientation>
         </FiberMeasurement>
      </Measurement>
      <Measurement>
         <ID>171</ID>
         <Type>F</Type>
         <ImageName>Image0004</ImageName>
         <FiberMeasurement>
            <DiameterAverage>7.5729809004347428E-07</DiameterAverage>
            <DiameterSD>6.079190664291951E-08</DiameterSD>
            <Orientation>2.1987842611558932</Orientation>
         </FiberMeasurement>
      </Measurement>
      <Measurement>
         <ID>172</ID>
         <Type>F</Type>
         <ImageName>Image0004</ImageName>
         <FiberMeasurement>
            <DiameterAverage>6.7821739154901415E-07</DiameterAverage>
            <DiameterSD>1.3632638059323226E-07</DiameterSD>
            <Orientation>2.4628308752621941</Orientation>
         </FiberMeasurement>
      </Measurement>
      <Measurement>
         <ID>173</ID>
         <Type>F</Type>
         <ImageName>Image0004</ImageName>
         <FiberMeasurement>
            <DiameterAverage>2.1231954418140484E-06</DiameterAverage>
            <DiameterSD>5.3867161076511993E-08</DiameterSD>
            <Orientation>1.1675300060956837</Orientation>
         </FiberMeasurement>
      </Measurement>
      <Measurement>
         <ID>174</ID>
         <Type>F</Type>
         <ImageName>Image0004</ImageName>
         <FiberMeasurement>
            <DiameterAverage>2.2185306015073049E-06</DiameterAverage>
            <DiameterSD>1.0925107371940032E-07</DiameterSD>
            <Orientation>0.36177333709792875</Orientation>
         </FiberMeasurement>
      </Measurement>
      <Measurement>
         <ID>175</ID>
         <Type>F</Type>
         <ImageName>Image0004</ImageName>
         <FiberMeasurement>
            <DiameterAverage>1.0168523167427985E-06</DiameterAverage>
            <DiameterSD>2.6375496744643251E-07</DiameterSD>
            <Orientation>2.0770851864185209</Orientation>
         </FiberMeasurement>
      </Measurement>
      <Measurement>
         <ID>176</ID>
         <Type>F</Type>
         <ImageName>Image0004</ImageName>
         <FiberMeasurement>
            <DiameterAverage>1.9894725773762869E-06</DiameterAverage>
            <DiameterSD>1.0064946222978168E-07</DiameterSD>
            <Orientation>2.7148991730851284</Orientation>
         </FiberMeasurement>
      </Measurement>
      <Measurement>
         <ID>177</ID>
         <Type>F</Type>
         <ImageName>Image0004</ImageName>
         <FiberMeasurement>
            <DiameterAverage>1.601534288495132E-06</DiameterAverage>
            <DiameterSD>4.020642997443157E-08</DiameterSD>
            <Orientation>0.78962271591074107</Orientation>
         </FiberMeasurement>
      </Measurement>
      <Measurement>
         <ID>178</ID>
         <Type>F</Type>
         <ImageName>Image0004</ImageName>
         <FiberMeasurement>
            <DiameterAverage>1.2813167554607063E-06</DiameterAverage>
            <DiameterSD>1.9536676052284526E-07</DiameterSD>
            <Orientation>2.8310923106961607</Orientation>
         </FiberMeasurement>
      </Measurement>
      <Measurement>
         <ID>179</ID>
         <Type>F</Type>
         <ImageName>Image0004</ImageName>
         <FiberMeasurement>
            <DiameterAverage>1.077781574687112E-06</DiameterAverage>
            <DiameterSD>6.1921099768499815E-08</DiameterSD>
            <Orientation>3.0808072367509429</Orientation>
         </FiberMeasurement>
      </Measurement>
      <Measurement>
         <ID>180</ID>
         <Type>F</Type>
         <ImageName>Image0004</ImageName>
         <FiberMeasurement>
            <DiameterAverage>4.6313471139769148E-07</DiameterAverage>
            <DiameterSD>9.6451122667911486E-08</DiameterSD>
            <Orientation>2.3381197815387855</Orientation>
         </FiberMeasurement>
      </Measurement>
      <Measurement>
         <ID>181</ID>
         <Type>F</Type>
         <ImageName>Image0004</ImageName>
         <FiberMeasurement>
            <DiameterAverage>6.8773011322743742E-07</DiameterAverage>
            <DiameterSD>1.1636763810656396E-07</DiameterSD>
            <Orientation>2.768204684209842</Orientation>
         </FiberMeasurement>
      </Measurement>
      <Measurement>
         <ID>182</ID>
         <Type>F</Type>
         <ImageName>Image0004</ImageName>
         <FiberMeasurement>
            <DiameterAverage>1.485777310968729E-06</DiameterAverage>
            <DiameterSD>1.1723822122367439E-07</DiameterSD>
            <Orientation>1.5555611721568683</Orientation>
         </FiberMeasurement>
      </Measurement>
      <Measurement>
         <ID>183</ID>
         <Type>F</Type>
         <ImageName>Image0004</ImageName>
         <FiberMeasurement>
            <DiameterAverage>1.7588894293504325E-06</DiameterAverage>
            <DiameterSD>6.8049574059150726E-08</DiameterSD>
            <Orientation>1.8907229425285599</Orientation>
         </FiberMeasurement>
      </Measurement>
      <Measurement>
         <ID>184</ID>
         <Type>F</Type>
         <ImageName>Image0004</ImageName>
         <FiberMeasurement>
            <DiameterAverage>2.3598239437243936E-06</DiameterAverage>
            <DiameterSD>5.7620599752190828E-07</DiameterSD>
            <Orientation>2.7539715228692829</Orientation>
         </FiberMeasurement>
      </Measurement>
      <Measurement>
         <ID>185</ID>
         <Type>F</Type>
         <ImageName>Image0004</ImageName>
         <FiberMeasurement>
            <DiameterAverage>1.0614706233725221E-06</DiameterAverage>
            <DiameterSD>1.1764983536674455E-07</DiameterSD>
            <Orientation>0.99019986076244337</Orientation>
         </FiberMeasurement>
      </Measurement>
      <Measurement>
         <ID>186</ID>
         <Type>F</Type>
         <ImageName>Image0004</ImageName>
         <FiberMeasurement>
            <DiameterAverage>2.3890663875582979E-06</DiameterAverage>
            <DiameterSD>3.6371558793233489E-07</DiameterSD>
            <Orientation>0.33062790065662939</Orientation>
         </FiberMeasurement>
      </Measurement>
      <Measurement>
         <ID>187</ID>
         <Type>F</Type>
         <ImageName>Image0004</ImageName>
         <FiberMeasurement>
            <DiameterAverage>2.7965690948518457E-06</DiameterAverage>
            <DiameterSD>7.8628071441215619E-07</DiameterSD>
            <Orientation>2.8861155762471884</Orientation>
         </FiberMeasurement>
      </Measurement>
      <Measurement>
         <ID>188</ID>
         <Type>F</Type>
         <ImageName>Image0004</ImageName>
         <FiberMeasurement>
            <DiameterAverage>2.4482847599756987E-06</DiameterAverage>
            <DiameterSD>2.6194119688296755E-07</DiameterSD>
            <Orientation>0.94264295615680149</Orientation>
         </FiberMeasurement>
      </Measurement>
      <Measurement>
         <ID>189</ID>
         <Type>F</Type>
         <ImageName>Image0004</ImageName>
         <FiberMeasurement>
            <DiameterAverage>1.8120317204601261E-06</DiameterAverage>
            <DiameterSD>4.6060590212974556E-08</DiameterSD>
            <Orientation>0.45433913214200322</Orientation>
         </FiberMeasurement>
      </Measurement>
      <Measurement>
         <ID>190</ID>
         <Type>F</Type>
         <ImageName>Image0004</ImageName>
         <FiberMeasurement>
            <DiameterAverage>1.6926484524846364E-06</DiameterAverage>
            <DiameterSD>3.6381561415226784E-07</DiameterSD>
            <Orientation>0.089321166242121525</Orientation>
         </FiberMeasurement>
      </Measurement>
      <Measurement>
         <ID>191</ID>
         <Type>F</Type>
         <ImageName>Image0004</ImageName>
         <FiberMeasurement>
            <DiameterAverage>1.9271597134242443E-06</DiameterAverage>
            <DiameterSD>7.5086474377551331E-08</DiameterSD>
            <Orientation>0.87288039262686312</Orientation>
         </FiberMeasurement>
      </Measurement>
      <Measurement>
         <ID>192</ID>
         <Type>F</Type>
         <ImageName>Image0004</ImageName>
         <FiberMeasurement>
            <DiameterAverage>2.1865437044376406E-06</DiameterAverage>
            <DiameterSD>2.4003087268831845E-07</DiameterSD>
            <Orientation>1.8902202644406529</Orientation>
         </FiberMeasurement>
      </Measurement>
      <Measurement>
         <ID>193</ID>
         <Type>F</Type>
         <ImageName>Image0004</ImageName>
         <FiberMeasurement>
            <DiameterAverage>6.1797102447941882E-07</DiameterAverage>
            <DiameterSD>1.5711217395865276E-08</DiameterSD>
            <Orientation>0.888638135803543</Orientation>
         </FiberMeasurement>
      </Measurement>
      <Measurement>
         <ID>194</ID>
         <Type>F</Type>
         <ImageName>Image0004</ImageName>
         <FiberMeasurement>
            <DiameterAverage>7.4021739571761851E-07</DiameterAverage>
            <DiameterSD>9.71149877578816E-09</DiameterSD>
            <Orientation>1.1979610297351941</Orientation>
         </FiberMeasurement>
      </Measurement>
      <Measurement>
         <ID>196</ID>
         <Type>F</Type>
         <ImageName>Image0004</ImageName>
         <FiberMeasurement>
            <DiameterAverage>1.1322895560698607E-06</DiameterAverage>
            <DiameterSD>3.8522893928340721E-08</DiameterSD>
            <Orientation>1.8014110990506194</Orientation>
         </FiberMeasurement>
      </Measurement>
      <Measurement>
         <ID>197</ID>
         <Type>F</Type>
         <ImageName>Image0004</ImageName>
         <FiberMeasurement>
            <DiameterAverage>1.5926560652561849E-06</DiameterAverage>
            <DiameterSD>8.9154608797500221E-08</DiameterSD>
            <Orientation>0.4648490692441174</Orientation>
         </FiberMeasurement>
      </Measurement>
      <Measurement>
         <ID>198</ID>
         <Type>F</Type>
         <ImageName>Image0004</ImageName>
         <FiberMeasurement>
            <DiameterAverage>1.578752730389635E-06</DiameterAverage>
            <DiameterSD>6.2732824871802262E-08</DiameterSD>
            <Orientation>2.9129410382756671</Orientation>
         </FiberMeasurement>
      </Measurement>
      <Measurement>
         <ID>199</ID>
         <Type>F</Type>
         <ImageName>Image0004</ImageName>
         <FiberMeasurement>
            <DiameterAverage>1.4430136734631421E-06</DiameterAverage>
            <DiameterSD>5.552087749039443E-07</DiameterSD>
            <Orientation>0.791904589325003</Orientation>
         </FiberMeasurement>
      </Measurement>
      <Measurement>
         <ID>200</ID>
         <Type>F</Type>
         <ImageName>Image0004</ImageName>
         <FiberMeasurement>
            <DiameterAverage>1.6078873968595728E-06</DiameterAverage>
            <DiameterSD>2.8905880906629583E-07</DiameterSD>
            <Orientation>2.8466525597815018</Orientation>
         </FiberMeasurement>
      </Measurement>
      <Measurement>
         <ID>201</ID>
         <Type>F</Type>
         <ImageName>Image0004</ImageName>
         <FiberMeasurement>
            <DiameterAverage>1.3206797339321708E-06</DiameterAverage>
            <DiameterSD>2.6176263905418737E-07</DiameterSD>
            <Orientation>2.195388341297539</Orientation>
         </FiberMeasurement>
      </Measurement>
      <Measurement>
         <ID>202</ID>
         <Type>F</Type>
         <ImageName>Image0004</ImageName>
         <FiberMeasurement>
            <DiameterAverage>6.9378822103180119E-07</DiameterAverage>
            <DiameterSD>3.6999662483918417E-07</DiameterSD>
            <Orientation>0.46078907171367867</Orientation>
         </FiberMeasurement>
      </Measurement>
      <Measurement>
         <ID>203</ID>
         <Type>F</Type>
         <ImageName>Image0004</ImageName>
         <FiberMeasurement>
            <DiameterAverage>2.064955382125575E-06</DiameterAverage>
            <DiameterSD>6.8250738454740063E-08</DiameterSD>
            <Orientation>0.98646640637741845</Orientation>
         </FiberMeasurement>
      </Measurement>
      <Measurement>
         <ID>204</ID>
         <Type>F</Type>
         <ImageName>Image0004</ImageName>
         <FiberMeasurement>
            <DiameterAverage>1.6326759861185922E-06</DiameterAverage>
            <DiameterSD>4.4454514348007281E-07</DiameterSD>
            <Orientation>0.776172465060189</Orientation>
         </FiberMeasurement>
      </Measurement>
      <Measurement>
         <ID>205</ID>
         <Type>F</Type>
         <ImageName>Image0004</ImageName>
         <FiberMeasurement>
            <DiameterAverage>6.3964044248472227E-07</DiameterAverage>
            <DiameterSD>1.803168463955103E-08</DiameterSD>
            <Orientation>1.2850505981367284</Orientation>
         </FiberMeasurement>
      </Measurement>
      <Measurement>
         <ID>207</ID>
         <Type>F</Type>
         <ImageName>Image0004</ImageName>
         <FiberMeasurement>
            <DiameterAverage>1.878345383752232E-06</DiameterAverage>
            <DiameterSD>8.374810830018686E-08</DiameterSD>
            <Orientation>0.85342238940946813</Orientation>
         </FiberMeasurement>
      </Measurement>
      <Measurement>
         <ID>208</ID>
         <Type>F</Type>
         <ImageName>Image0004</ImageName>
         <FiberMeasurement>
            <DiameterAverage>1.6315928129075712E-06</DiameterAverage>
            <DiameterSD>4.2242501930949381E-08</DiameterSD>
            <Orientation>0.032998295628273257</Orientation>
         </FiberMeasurement>
      </Measurement>
      <Measurement>
         <ID>209</ID>
         <Type>F</Type>
         <ImageName>Image0004</ImageName>
         <FiberMeasurement>
            <DiameterAverage>1.0313847094509253E-06</DiameterAverage>
            <DiameterSD>4.1619254372893224E-07</DiameterSD>
            <Orientation>2.23937251276589</Orientation>
         </FiberMeasurement>
      </Measurement>
      <Measurement>
         <ID>210</ID>
         <Type>F</Type>
         <ImageName>Image0004</ImageName>
         <FiberMeasurement>
            <DiameterAverage>1.5674764119159231E-06</DiameterAverage>
            <DiameterSD>4.91652474588605E-07</DiameterSD>
            <Orientation>2.8442660041369914</Orientation>
         </FiberMeasurement>
      </Measurement>
      <Measurement>
         <ID>211</ID>
         <Type>F</Type>
         <ImageName>Image0004</ImageName>
         <FiberMeasurement>
            <DiameterAverage>2.0771034956558788E-06</DiameterAverage>
            <DiameterSD>2.8593917414462886E-07</DiameterSD>
            <Orientation>2.5775448352067061</Orientation>
         </FiberMeasurement>
      </Measurement>
      <Measurement>
         <ID>212</ID>
         <Type>F</Type>
         <ImageName>Image0004</ImageName>
         <FiberMeasurement>
            <DiameterAverage>1.312086149824005E-06</DiameterAverage>
            <DiameterSD>3.6067909716152032E-07</DiameterSD>
            <Orientation>2.4160446801290529</Orientation>
         </FiberMeasurement>
      </Measurement>
      <Measurement>
         <ID>213</ID>
         <Type>F</Type>
         <ImageName>Image0004</ImageName>
         <FiberMeasurement>
            <DiameterAverage>1.3585328419700054E-06</DiameterAverage>
            <DiameterSD>3.3679533813749724E-07</DiameterSD>
            <Orientation>2.1939876650040446</Orientation>
         </FiberMeasurement>
      </Measurement>
      <Measurement>
         <ID>214</ID>
         <Type>F</Type>
         <ImageName>Image0004</ImageName>
         <FiberMeasurement>
            <DiameterAverage>2.0214098660414833E-06</DiameterAverage>
            <DiameterSD>6.65786889254203E-07</DiameterSD>
            <Orientation>3.0244085789515074</Orientation>
         </FiberMeasurement>
      </Measurement>
      <Measurement>
         <ID>215</ID>
         <Type>F</Type>
         <ImageName>Image0004</ImageName>
         <FiberMeasurement>
            <DiameterAverage>1.5474653561167155E-06</DiameterAverage>
            <DiameterSD>2.9993250191294564E-07</DiameterSD>
            <Orientation>2.9910177792681534</Orientation>
         </FiberMeasurement>
      </Measurement>
      <Measurement>
         <ID>216</ID>
         <Type>F</Type>
         <ImageName>Image0004</ImageName>
         <FiberMeasurement>
            <DiameterAverage>2.0140945010411067E-06</DiameterAverage>
            <DiameterSD>3.8721878222276859E-08</DiameterSD>
            <Orientation>2.8478760121618119</Orientation>
         </FiberMeasurement>
      </Measurement>
      <Measurement>
         <ID>217</ID>
         <Type>F</Type>
         <ImageName>Image0004</ImageName>
         <FiberMeasurement>
            <DiameterAverage>7.0421610387149742E-07</DiameterAverage>
            <DiameterSD>4.3161619380965734E-08</DiameterSD>
            <Orientation>0.83730001802357235</Orientation>
         </FiberMeasurement>
      </Measurement>
      <Measurement>
         <ID>218</ID>
         <Type>F</Type>
         <ImageName>Image0004</ImageName>
         <FiberMeasurement>
            <DiameterAverage>1.640319877649101E-06</DiameterAverage>
            <DiameterSD>5.0433749342165357E-07</DiameterSD>
            <Orientation>2.3370495386308128</Orientation>
         </FiberMeasurement>
      </Measurement>
      <Measurement>
         <ID>219</ID>
         <Type>F</Type>
         <ImageName>Image0004</ImageName>
         <FiberMeasurement>
            <DiameterAverage>7.5553876858076489E-07</DiameterAverage>
            <DiameterSD>2.8977855492235735E-07</DiameterSD>
            <Orientation>0.76663916871771909</Orientation>
         </FiberMeasurement>
      </Measurement>
      <Measurement>
         <ID>220</ID>
         <Type>F</Type>
         <ImageName>Image0004</ImageName>
         <FiberMeasurement>
            <DiameterAverage>2.7995283999134774E-06</DiameterAverage>
            <DiameterSD>1.1645662371585875E-06</DiameterSD>
            <Orientation>0.89068458766186787</Orientation>
         </FiberMeasurement>
      </Measurement>
      <Measurement>
         <ID>222</ID>
         <Type>F</Type>
         <ImageName>Image0004</ImageName>
         <FiberMeasurement>
            <DiameterAverage>1.4382268624809359E-06</DiameterAverage>
            <DiameterSD>3.9604621456426548E-07</DiameterSD>
            <Orientation>3.0412860368059569</Orientation>
         </FiberMeasurement>
      </Measurement>
      <Measurement>
         <ID>223</ID>
         <Type>F</Type>
         <ImageName>Image0004</ImageName>
         <FiberMeasurement>
            <DiameterAverage>7.849420356249064E-07</DiameterAverage>
            <DiameterSD>3.5596127105787837E-07</DiameterSD>
            <Orientation>2.4648867180082465</Orientation>
         </FiberMeasurement>
      </Measurement>
      <Measurement>
         <ID>224</ID>
         <Type>F</Type>
         <ImageName>Image0004</ImageName>
         <FiberMeasurement>
            <DiameterAverage>7.4671684784664E-07</DiameterAverage>
            <DiameterSD>1.2027682864004522E-07</DiameterSD>
            <Orientation>0.6515373522854746</Orientation>
         </FiberMeasurement>
      </Measurement>
      <Measurement>
         <ID>225</ID>
         <Type>F</Type>
         <ImageName>Image0004</ImageName>
         <FiberMeasurement>
            <DiameterAverage>1.5738463877832595E-06</DiameterAverage>
            <DiameterSD>6.5829554863881315E-07</DiameterSD>
            <Orientation>2.0759694914414761</Orientation>
         </FiberMeasurement>
      </Measurement>
      <Measurement>
         <ID>226</ID>
         <Type>F</Type>
         <ImageName>Image0004</ImageName>
         <FiberMeasurement>
            <DiameterAverage>1.2101171954518733E-06</DiameterAverage>
            <DiameterSD>3.064158070386661E-07</DiameterSD>
            <Orientation>1.4166079569029164</Orientation>
         </FiberMeasurement>
      </Measurement>
      <Measurement>
         <ID>227</ID>
         <Type>F</Type>
         <ImageName>Image0004</ImageName>
         <FiberMeasurement>
            <DiameterAverage>2.3454780383726496E-06</DiameterAverage>
            <DiameterSD>2.745810216683769E-08</DiameterSD>
            <Orientation>0.13442277701868097</Orientation>
         </FiberMeasurement>
      </Measurement>
      <Measurement>
         <ID>228</ID>
         <Type>F</Type>
         <ImageName>Image0004</ImageName>
         <FiberMeasurement>
            <DiameterAverage>1.9151270554307972E-06</DiameterAverage>
            <DiameterSD>4.5502991575199058E-08</DiameterSD>
            <Orientation>2.7588014616160073</Orientation>
         </FiberMeasurement>
      </Measurement>
      <Measurement>
         <ID>229</ID>
         <Type>F</Type>
         <ImageName>Image0004</ImageName>
         <FiberMeasurement>
            <DiameterAverage>1.6502467226440472E-06</DiameterAverage>
            <DiameterSD>3.6710126265080731E-08</DiameterSD>
            <Orientation>0.33727770200872437</Orientation>
         </FiberMeasurement>
      </Measurement>
      <Measurement>
         <ID>230</ID>
         <Type>F</Type>
         <ImageName>Image0004</ImageName>
         <FiberMeasurement>
            <DiameterAverage>1.818859574961509E-06</DiameterAverage>
            <DiameterSD>2.5482914304317438E-08</DiameterSD>
            <Orientation>0.131581350929299</Orientation>
         </FiberMeasurement>
      </Measurement>
      <Measurement>
         <ID>231</ID>
         <Type>F</Type>
         <ImageName>Image0004</ImageName>
         <FiberMeasurement>
            <DiameterAverage>2.220211470236206E-06</DiameterAverage>
            <DiameterSD>2.9890168462431705E-07</DiameterSD>
            <Orientation>0.81789955830785688</Orientation>
         </FiberMeasurement>
      </Measurement>
      <Measurement>
         <ID>232</ID>
         <Type>F</Type>
         <ImageName>Image0004</ImageName>
         <FiberMeasurement>
            <DiameterAverage>1.9248304030186437E-06</DiameterAverage>
            <DiameterSD>1.6991832499597351E-07</DiameterSD>
            <Orientation>0.88277029365616588</Orientation>
         </FiberMeasurement>
      </Measurement>
      <Measurement>
         <ID>233</ID>
         <Type>F</Type>
         <ImageName>Image0004</ImageName>
         <FiberMeasurement>
            <DiameterAverage>1.3733835998126796E-06</DiameterAverage>
            <DiameterSD>2.2648316408580284E-07</DiameterSD>
            <Orientation>2.0756170221249253</Orientation>
         </FiberMeasurement>
      </Measurement>
      <Measurement>
         <ID>234</ID>
         <Type>F</Type>
         <ImageName>Image0004</ImageName>
         <FiberMeasurement>
            <DiameterAverage>1.8171917507956469E-06</DiameterAverage>
            <DiameterSD>1.9506831200373539E-07</DiameterSD>
            <Orientation>1.0391754540090141</Orientation>
         </FiberMeasurement>
      </Measurement>
      <Measurement>
         <ID>235</ID>
         <Type>F</Type>
         <ImageName>Image0004</ImageName>
         <FiberMeasurement>
            <DiameterAverage>1.4289884571229743E-06</DiameterAverage>
            <DiameterSD>1.6957181340176553E-07</DiameterSD>
            <Orientation>2.2887924197475957</Orientation>
         </FiberMeasurement>
      </Measurement>
      <Measurement>
         <ID>236</ID>
         <Type>F</Type>
         <ImageName>Image0004</ImageName>
         <FiberMeasurement>
            <DiameterAverage>1.3388178885434804E-06</DiameterAverage>
            <DiameterSD>2.9850344685740739E-07</DiameterSD>
            <Orientation>1.9257326899002192</Orientation>
         </FiberMeasurement>
      </Measurement>
      <Measurement>
         <ID>237</ID>
         <Type>F</Type>
         <ImageName>Image0004</ImageName>
         <FiberMeasurement>
            <DiameterAverage>9.69253361473986E-07</DiameterAverage>
            <DiameterSD>1.8286733395875864E-07</DiameterSD>
            <Orientation>2.4026048741446435</Orientation>
         </FiberMeasurement>
      </Measurement>
      <Measurement>
         <ID>238</ID>
         <Type>F</Type>
         <ImageName>Image0004</ImageName>
         <FiberMeasurement>
            <DiameterAverage>1.54814303996986E-06</DiameterAverage>
            <DiameterSD>1.8849645195463259E-07</DiameterSD>
            <Orientation>1.8274138586365165</Orientation>
         </FiberMeasurement>
      </Measurement>
      <Measurement>
         <ID>239</ID>
         <Type>F</Type>
         <ImageName>Image0004</ImageName>
         <FiberMeasurement>
            <DiameterAverage>1.396087884077899E-06</DiameterAverage>
            <DiameterSD>2.5176473301782876E-08</DiameterSD>
            <Orientation>2.3318183520726148</Orientation>
         </FiberMeasurement>
      </Measurement>
      <Measurement>
         <ID>240</ID>
         <Type>F</Type>
         <ImageName>Image0004</ImageName>
         <FiberMeasurement>
            <DiameterAverage>1.2778870001387228E-06</DiameterAverage>
            <DiameterSD>1.1410065289861471E-07</DiameterSD>
            <Orientation>0.64914217341756086</Orientation>
         </FiberMeasurement>
      </Measurement>
      <Measurement>
         <ID>242</ID>
         <Type>F</Type>
         <ImageName>Image0004</ImageName>
         <FiberMeasurement>
            <DiameterAverage>2.3014015099992066E-06</DiameterAverage>
            <DiameterSD>6.5123988134541341E-08</DiameterSD>
            <Orientation>0.850840152900927</Orientation>
         </FiberMeasurement>
      </Measurement>
      <Measurement>
         <ID>243</ID>
         <Type>F</Type>
         <ImageName>Image0004</ImageName>
         <FiberMeasurement>
            <DiameterAverage>9.5858456613273233E-07</DiameterAverage>
            <DiameterSD>4.9517640760593943E-07</DiameterSD>
            <Orientation>0.0664210306900282</Orientation>
         </FiberMeasurement>
      </Measurement>
      <Measurement>
         <ID>244</ID>
         <Type>F</Type>
         <ImageName>Image0004</ImageName>
         <FiberMeasurement>
            <DiameterAverage>1.0794071224195062E-06</DiameterAverage>
            <DiameterSD>4.3273724870325439E-08</DiameterSD>
            <Orientation>2.1681993266673238</Orientation>
         </FiberMeasurement>
      </Measurement>
      <Measurement>
         <ID>245</ID>
         <Type>F</Type>
         <ImageName>Image0004</ImageName>
         <FiberMeasurement>
            <DiameterAverage>1.2494193243741049E-06</DiameterAverage>
            <DiameterSD>1.9808108442864738E-07</DiameterSD>
            <Orientation>2.2570683641192835</Orientation>
         </FiberMeasurement>
      </Measurement>
      <Measurement>
         <ID>246</ID>
         <Type>F</Type>
         <ImageName>Image0004</ImageName>
         <FiberMeasurement>
            <DiameterAverage>2.4514067061790491E-06</DiameterAverage>
            <DiameterSD>6.6549766984217657E-08</DiameterSD>
            <Orientation>2.2635048069292627</Orientation>
         </FiberMeasurement>
      </Measurement>
      <Measurement>
         <ID>247</ID>
         <Type>F</Type>
         <ImageName>Image0004</ImageName>
         <FiberMeasurement>
            <DiameterAverage>1.3396210821079583E-06</DiameterAverage>
            <DiameterSD>1.688026289254744E-07</DiameterSD>
            <Orientation>1.5850345638827972</Orientation>
         </FiberMeasurement>
      </Measurement>
      <Measurement>
         <ID>248</ID>
         <Type>F</Type>
         <ImageName>Image0004</ImageName>
         <FiberMeasurement>
            <DiameterAverage>7.8283409539134781E-07</DiameterAverage>
            <DiameterSD>1.0209725080759963E-07</DiameterSD>
            <Orientation>1.3812441317441293</Orientation>
         </FiberMeasurement>
      </Measurement>
      <Measurement>
         <ID>249</ID>
         <Type>F</Type>
         <ImageName>Image0004</ImageName>
         <FiberMeasurement>
            <DiameterAverage>8.72425584058791E-07</DiameterAverage>
            <DiameterSD>2.3353201604707831E-07</DiameterSD>
            <Orientation>2.2403106554938694</Orientation>
         </FiberMeasurement>
      </Measurement>
      <Measurement>
         <ID>250</ID>
         <Type>F</Type>
         <ImageName>Image0004</ImageName>
         <FiberMeasurement>
            <DiameterAverage>1.6550439903310547E-06</DiameterAverage>
            <DiameterSD>3.0041636056354513E-08</DiameterSD>
            <Orientation>0.2476732658432709</Orientation>
         </FiberMeasurement>
      </Measurement>
      <Measurement>
         <ID>251</ID>
         <Type>F</Type>
         <ImageName>Image0004</ImageName>
         <FiberMeasurement>
            <DiameterAverage>1.1274127927834958E-06</DiameterAverage>
            <DiameterSD>3.8137633760476008E-07</DiameterSD>
            <Orientation>1.9671227365693049</Orientation>
         </FiberMeasurement>
      </Measurement>
      <Measurement>
         <ID>252</ID>
         <Type>F</Type>
         <ImageName>Image0004</ImageName>
         <FiberMeasurement>
            <DiameterAverage>1.9903257719798679E-06</DiameterAverage>
            <DiameterSD>7.1994348719089039E-07</DiameterSD>
            <Orientation>2.1540180261538886</Orientation>
         </FiberMeasurement>
      </Measurement>
      <Measurement>
         <ID>253</ID>
         <Type>F</Type>
         <ImageName>Image0004</ImageName>
         <FiberMeasurement>
            <DiameterAverage>1.9930558415031124E-06</DiameterAverage>
            <DiameterSD>1.4557129266374423E-07</DiameterSD>
            <Orientation>1.0257366095662459</Orientation>
         </FiberMeasurement>
      </Measurement>
      <Measurement>
         <ID>254</ID>
         <Type>F</Type>
         <ImageName>Image0004</ImageName>
         <FiberMeasurement>
            <DiameterAverage>1.5758695587277728E-06</DiameterAverage>
            <DiameterSD>3.038446058581434E-07</DiameterSD>
            <Orientation>2.9523745137894872</Orientation>
         </FiberMeasurement>
      </Measurement>
      <Measurement>
         <ID>255</ID>
         <Type>F</Type>
         <ImageName>Image0004</ImageName>
         <FiberMeasurement>
            <DiameterAverage>1.142351807731564E-06</DiameterAverage>
            <DiameterSD>5.2682588852937915E-07</DiameterSD>
            <Orientation>1.9898889543764551</Orientation>
         </FiberMeasurement>
      </Measurement>
      <Measurement>
         <ID>256</ID>
         <Type>F</Type>
         <ImageName>Image0004</ImageName>
         <FiberMeasurement>
            <DiameterAverage>1.691823955472118E-06</DiameterAverage>
            <DiameterSD>7.0250242984061188E-08</DiameterSD>
            <Orientation>2.0855714722636787</Orientation>
         </FiberMeasurement>
      </Measurement>
      <Measurement>
         <ID>257</ID>
         <Type>F</Type>
         <ImageName>Image0004</ImageName>
         <FiberMeasurement>
            <DiameterAverage>1.966804169464851E-06</DiameterAverage>
            <DiameterSD>9.1573987024329557E-07</DiameterSD>
            <Orientation>2.5778567453921064</Orientation>
         </FiberMeasurement>
      </Measurement>
      <Measurement>
         <ID>258</ID>
         <Type>F</Type>
         <ImageName>Image0004</ImageName>
         <FiberMeasurement>
            <DiameterAverage>1.4323119596349282E-06</DiameterAverage>
            <DiameterSD>4.1632681128974503E-07</DiameterSD>
            <Orientation>1.4455444497724377</Orientation>
         </FiberMeasurement>
      </Measurement>
      <Measurement>
         <ID>259</ID>
         <Type>F</Type>
         <ImageName>Image0004</ImageName>
         <FiberMeasurement>
            <DiameterAverage>1.5548902437812704E-06</DiameterAverage>
            <DiameterSD>2.1521398136215632E-07</DiameterSD>
            <Orientation>2.8828992850647928</Orientation>
         </FiberMeasurement>
      </Measurement>
      <Measurement>
         <ID>260</ID>
         <Type>F</Type>
         <ImageName>Image0004</ImageName>
         <FiberMeasurement>
            <DiameterAverage>1.2019074832896474E-06</DiameterAverage>
            <DiameterSD>6.1389169121217148E-07</DiameterSD>
            <Orientation>2.4347308933543257</Orientation>
         </FiberMeasurement>
      </Measurement>
      <Measurement>
         <ID>261</ID>
         <Type>F</Type>
         <ImageName>Image0004</ImageName>
         <FiberMeasurement>
            <DiameterAverage>1.4885691117693167E-06</DiameterAverage>
            <DiameterSD>4.5825467070337718E-07</DiameterSD>
            <Orientation>2.2749296779635539</Orientation>
         </FiberMeasurement>
      </Measurement>
      <Measurement>
         <ID>262</ID>
         <Type>F</Type>
         <ImageName>Image0004</ImageName>
         <FiberMeasurement>
            <DiameterAverage>9.8367693657299066E-07</DiameterAverage>
            <DiameterSD>8.510026725882892E-08</DiameterSD>
            <Orientation>2.4330103773054184</Orientation>
         </FiberMeasurement>
      </Measurement>
      <Measurement>
         <ID>263</ID>
         <Type>F</Type>
         <ImageName>Image0004</ImageName>
         <FiberMeasurement>
            <DiameterAverage>7.8283409539134781E-07</DiameterAverage>
            <DiameterSD>1.0209725080759963E-07</DiameterSD>
            <Orientation>1.3812441317441293</Orientation>
         </FiberMeasurement>
      </Measurement>
      <Measurement>
         <ID>265</ID>
         <Type>F</Type>
         <ImageName>Image0004</ImageName>
         <FiberMeasurement>
            <DiameterAverage>9.68280570335424E-07</DiameterAverage>
            <DiameterSD>1.7113834982249189E-07</DiameterSD>
            <Orientation>2.5365864830032367</Orientation>
         </FiberMeasurement>
      </Measurement>
      <Measurement>
         <ID>266</ID>
         <Type>F</Type>
         <ImageName>Image0004</ImageName>
         <FiberMeasurement>
            <DiameterAverage>6.9674030839550047E-07</DiameterAverage>
            <DiameterSD>2.2538407752944171E-08</DiameterSD>
            <Orientation>1.6703412009447767</Orientation>
         </FiberMeasurement>
      </Measurement>
      <Measurement>
         <ID>267</ID>
         <Type>F</Type>
         <ImageName>Image0004</ImageName>
         <FiberMeasurement>
            <DiameterAverage>1.1090863079808825E-06</DiameterAverage>
            <DiameterSD>2.523424720231607E-07</DiameterSD>
            <Orientation>2.9426543459919912</Orientation>
         </FiberMeasurement>
      </Measurement>
      <Measurement>
         <ID>268</ID>
         <Type>F</Type>
         <ImageName>Image0004</ImageName>
         <FiberMeasurement>
            <DiameterAverage>1.2787817266165088E-06</DiameterAverage>
            <DiameterSD>5.1816109898275076E-08</DiameterSD>
            <Orientation>2.0841335512765342</Orientation>
         </FiberMeasurement>
      </Measurement>
      <Measurement>
         <ID>270</ID>
         <Type>F</Type>
         <ImageName>Image0004</ImageName>
         <FiberMeasurement>
            <DiameterAverage>7.3041089345108459E-07</DiameterAverage>
            <DiameterSD>1.2897324728449756E-07</DiameterSD>
            <Orientation>1.0588257576224049</Orientation>
         </FiberMeasurement>
      </Measurement>
      <Measurement>
         <ID>271</ID>
         <Type>F</Type>
         <ImageName>Image0004</ImageName>
         <FiberMeasurement>
            <DiameterAverage>5.5015576280316339E-07</DiameterAverage>
            <DiameterSD>2.0576400186363005E-08</DiameterSD>
            <Orientation>0.79435943646408369</Orientation>
         </FiberMeasurement>
      </Measurement>
      <Measurement>
         <ID>273</ID>
         <Type>F</Type>
         <ImageName>Image0004</ImageName>
         <FiberMeasurement>
            <DiameterAverage>1.2921031291754935E-06</DiameterAverage>
            <DiameterSD>8.0492693698140546E-08</DiameterSD>
            <Orientation>0.59365890745120942</Orientation>
         </FiberMeasurement>
      </Measurement>
      <Measurement>
         <ID>274</ID>
         <Type>F</Type>
         <ImageName>Image0004</ImageName>
         <FiberMeasurement>
            <DiameterAverage>1.3809714546607971E-06</DiameterAverage>
            <DiameterSD>2.785252454173694E-07</DiameterSD>
            <Orientation>2.5148989114815183</Orientation>
         </FiberMeasurement>
      </Measurement>
      <Measurement>
         <ID>275</ID>
         <Type>F</Type>
         <ImageName>Image0004</ImageName>
         <FiberMeasurement>
            <DiameterAverage>1.7102450396707679E-06</DiameterAverage>
            <DiameterSD>4.9880967702295634E-07</DiameterSD>
            <Orientation>2.3203276011123819</Orientation>
         </FiberMeasurement>
      </Measurement>
      <Measurement>
         <ID>276</ID>
         <Type>F</Type>
         <ImageName>Image0004</ImageName>
         <FiberMeasurement>
            <DiameterAverage>1.7684799685114811E-06</DiameterAverage>
            <DiameterSD>4.8955929026377478E-08</DiameterSD>
            <Orientation>2.4892357306142232</Orientation>
         </FiberMeasurement>
      </Measurement>
      <Measurement>
         <ID>277</ID>
         <Type>F</Type>
         <ImageName>Image0004</ImageName>
         <FiberMeasurement>
            <DiameterAverage>1.2507469920867948E-06</DiameterAverage>
            <DiameterSD>3.1011426856964711E-07</DiameterSD>
            <Orientation>2.1292979115601982</Orientation>
         </FiberMeasurement>
      </Measurement>
      <Measurement>
         <ID>278</ID>
         <Type>F</Type>
         <ImageName>Image0004</ImageName>
         <FiberMeasurement>
            <DiameterAverage>2.3848964700031428E-06</DiameterAverage>
            <DiameterSD>4.9419266740249958E-08</DiameterSD>
            <Orientation>2.4059207713891313</Orientation>
         </FiberMeasurement>
      </Measurement>
      <Measurement>
         <ID>279</ID>
         <Type>F</Type>
         <ImageName>Image0004</ImageName>
         <FiberMeasurement>
            <DiameterAverage>8.7682055431647907E-07</DiameterAverage>
            <DiameterSD>3.6219606355744014E-08</DiameterSD>
            <Orientation>2.2526490924297216</Orientation>
         </FiberMeasurement>
      </Measurement>
      <Measurement>
         <ID>280</ID>
         <Type>F</Type>
         <ImageName>Image0004</ImageName>
         <FiberMeasurement>
            <DiameterAverage>7.1289824217159189E-07</DiameterAverage>
            <DiameterSD>6.0879457683836183E-08</DiameterSD>
            <Orientation>1.1029890637630306</Orientation>
         </FiberMeasurement>
      </Measurement>
      <Measurement>
         <ID>281</ID>
         <Type>F</Type>
         <ImageName>Image0004</ImageName>
         <FiberMeasurement>
            <DiameterAverage>1.2444685469088716E-06</DiameterAverage>
            <DiameterSD>4.6189877687211956E-07</DiameterSD>
            <Orientation>2.1694914068695303</Orientation>
         </FiberMeasurement>
      </Measurement>
      <Measurement>
         <ID>282</ID>
         <Type>F</Type>
         <ImageName>Image0004</ImageName>
         <FiberMeasurement>
            <DiameterAverage>1.7069562047515309E-06</DiameterAverage>
            <DiameterSD>4.4799662982398377E-08</DiameterSD>
            <Orientation>0.057102321036694416</Orientation>
         </FiberMeasurement>
      </Measurement>
      <Measurement>
         <ID>283</ID>
         <Type>F</Type>
         <ImageName>Image0004</ImageName>
         <FiberMeasurement>
            <DiameterAverage>1.8587110743941454E-06</DiameterAverage>
            <DiameterSD>7.7297945923479465E-08</DiameterSD>
            <Orientation>3.0175695149790713</Orientation>
         </FiberMeasurement>
      </Measurement>
      <Measurement>
         <ID>284</ID>
         <Type>F</Type>
         <ImageName>Image0004</ImageName>
         <FiberMeasurement>
            <DiameterAverage>1.3753674683355688E-06</DiameterAverage>
            <DiameterSD>9.6449055616326325E-08</DiameterSD>
            <Orientation>3.0665745053122597</Orientation>
         </FiberMeasurement>
      </Measurement>
      <Measurement>
         <ID>285</ID>
         <Type>F</Type>
         <ImageName>Image0004</ImageName>
         <FiberMeasurement>
            <DiameterAverage>1.4940677854854915E-06</DiameterAverage>
            <DiameterSD>2.6162426912278368E-07</DiameterSD>
            <Orientation>2.74333056866017</Orientation>
         </FiberMeasurement>
      </Measurement>
      <Measurement>
         <ID>286</ID>
         <Type>F</Type>
         <ImageName>Image0004</ImageName>
         <FiberMeasurement>
            <DiameterAverage>2.378001659675276E-06</DiameterAverage>
            <DiameterSD>6.16823190110768E-08</DiameterSD>
            <Orientation>0.70751310001103562</Orientation>
         </FiberMeasurement>
      </Measurement>
      <Measurement>
         <ID>287</ID>
         <Type>F</Type>
         <ImageName>Image0004</ImageName>
         <FiberMeasurement>
            <DiameterAverage>1.4238336316971847E-06</DiameterAverage>
            <DiameterSD>3.1409460633255748E-07</DiameterSD>
            <Orientation>2.05956297849497</Orientation>
         </FiberMeasurement>
      </Measurement>
      <Measurement>
         <ID>288</ID>
         <Type>F</Type>
         <ImageName>Image0004</ImageName>
         <FiberMeasurement>
            <DiameterAverage>1.367273401549645E-06</DiameterAverage>
            <DiameterSD>7.0498072058108231E-08</DiameterSD>
            <Orientation>2.1693271371664467</Orientation>
         </FiberMeasurement>
      </Measurement>
      <Measurement>
         <ID>289</ID>
         <Type>F</Type>
         <ImageName>Image0004</ImageName>
         <FiberMeasurement>
            <DiameterAverage>1.6342285294445307E-06</DiameterAverage>
            <DiameterSD>5.4258655594042585E-08</DiameterSD>
            <Orientation>2.1378724189106948</Orientation>
         </FiberMeasurement>
      </Measurement>
      <Measurement>
         <ID>290</ID>
         <Type>F</Type>
         <ImageName>Image0004</ImageName>
         <FiberMeasurement>
            <DiameterAverage>2.0270566265672677E-06</DiameterAverage>
            <DiameterSD>1.6891530748162762E-07</DiameterSD>
            <Orientation>1.2626022454655184</Orientation>
         </FiberMeasurement>
      </Measurement>
      <Measurement>
         <ID>291</ID>
         <Type>F</Type>
         <ImageName>Image0004</ImageName>
         <FiberMeasurement>
            <DiameterAverage>1.849611044219598E-06</DiameterAverage>
            <DiameterSD>8.725300824293966E-08</DiameterSD>
            <Orientation>1.6234277078667094</Orientation>
         </FiberMeasurement>
      </Measurement>
      <Measurement>
         <ID>292</ID>
         <Type>F</Type>
         <ImageName>Image0004</ImageName>
         <FiberMeasurement>
            <DiameterAverage>1.189994483579177E-06</DiameterAverage>
            <DiameterSD>1.1775153490092817E-07</DiameterSD>
            <Orientation>0.58478549648980649</Orientation>
         </FiberMeasurement>
      </Measurement>
      <Measurement>
         <ID>293</ID>
         <Type>F</Type>
         <ImageName>Image0004</ImageName>
         <FiberMeasurement>
            <DiameterAverage>1.8002385914450691E-06</DiameterAverage>
            <DiameterSD>1.2468768952579056E-07</DiameterSD>
            <Orientation>1.2163573716775984</Orientation>
         </FiberMeasurement>
      </Measurement>
      <Measurement>
         <ID>294</ID>
         <Type>F</Type>
         <ImageName>Image0004</ImageName>
         <FiberMeasurement>
            <DiameterAverage>1.7347955777428672E-06</DiameterAverage>
            <DiameterSD>1.8210576559677412E-07</DiameterSD>
            <Orientation>3.1350393619873262</Orientation>
         </FiberMeasurement>
      </Measurement>
      <Measurement>
         <ID>295</ID>
         <Type>F</Type>
         <ImageName>Image0004</ImageName>
         <FiberMeasurement>
            <DiameterAverage>1.2552776590283064E-06</DiameterAverage>
            <DiameterSD>1.3938073167738787E-07</DiameterSD>
            <Orientation>0.053359558313987761</Orientation>
         </FiberMeasurement>
      </Measurement>
      <Measurement>
         <ID>296</ID>
         <Type>F</Type>
         <ImageName>Image0004</ImageName>
         <FiberMeasurement>
            <DiameterAverage>2.5773074327365936E-06</DiameterAverage>
            <DiameterSD>4.5248142392191595E-08</DiameterSD>
            <Orientation>3.0572003239143064</Orientation>
         </FiberMeasurement>
      </Measurement>
      <Measurement>
         <ID>297</ID>
         <Type>F</Type>
         <ImageName>Image0004</ImageName>
         <FiberMeasurement>
            <DiameterAverage>1.6953036724920782E-06</DiameterAverage>
            <DiameterSD>8.8202722335822633E-08</DiameterSD>
            <Orientation>0.20694361309970988</Orientation>
         </FiberMeasurement>
      </Measurement>
      <Measurement>
         <ID>298</ID>
         <Type>F</Type>
         <ImageName>Image0004</ImageName>
         <FiberMeasurement>
            <DiameterAverage>1.5168655341200097E-06</DiameterAverage>
            <DiameterSD>1.63280189555096E-07</DiameterSD>
            <Orientation>1.1671658844147876</Orientation>
         </FiberMeasurement>
      </Measurement>
      <Measurement>
         <ID>299</ID>
         <Type>F</Type>
         <ImageName>Image0004</ImageName>
         <FiberMeasurement>
            <DiameterAverage>1.7249194906263525E-06</DiameterAverage>
            <DiameterSD>2.4014847390566235E-07</DiameterSD>
            <Orientation>3.1381303303927166</Orientation>
         </FiberMeasurement>
      </Measurement>
      <Measurement>
         <ID>300</ID>
         <Type>F</Type>
         <ImageName>Image0004</ImageName>
         <FiberMeasurement>
            <DiameterAverage>1.873084635219647E-06</DiameterAverage>
            <DiameterSD>4.4167907025168889E-07</DiameterSD>
            <Orientation>0.69027383814976084</Orientation>
         </FiberMeasurement>
      </Measurement>
      <Measurement>
         <ID>301</ID>
         <Type>F</Type>
         <ImageName>Image0004</ImageName>
         <FiberMeasurement>
            <DiameterAverage>6.0626514580473319E-07</DiameterAverage>
            <DiameterSD>2.3664270011254735E-08</DiameterSD>
            <Orientation>2.8620883240900357</Orientation>
         </FiberMeasurement>
      </Measurement>
      <Measurement>
         <ID>302</ID>
         <Type>F</Type>
         <ImageName>Image0004</ImageName>
         <FiberMeasurement>
            <DiameterAverage>6.7874603688846925E-07</DiameterAverage>
            <DiameterSD>2.9543034488192382E-08</DiameterSD>
            <Orientation>1.4102578084129114</Orientation>
         </FiberMeasurement>
      </Measurement>
      <Measurement>
         <ID>303</ID>
         <Type>F</Type>
         <ImageName>Image0004</ImageName>
         <FiberMeasurement>
            <DiameterAverage>1.4697828468408826E-06</DiameterAverage>
            <DiameterSD>1.5663229694167317E-07</DiameterSD>
            <Orientation>1.9550569382777587</Orientation>
         </FiberMeasurement>
      </Measurement>
      <Measurement>
         <ID>304</ID>
         <Type>F</Type>
         <ImageName>Image0004</ImageName>
         <FiberMeasurement>
            <DiameterAverage>1.9054913394211529E-06</DiameterAverage>
            <DiameterSD>5.5051538348352194E-07</DiameterSD>
            <Orientation>2.372468155964047</Orientation>
         </FiberMeasurement>
      </Measurement>
      <Measurement>
         <ID>305</ID>
         <Type>F</Type>
         <ImageName>Image0004</ImageName>
         <FiberMeasurement>
            <DiameterAverage>8.7771536201345216E-07</DiameterAverage>
            <DiameterSD>2.6707254008069823E-07</DiameterSD>
            <Orientation>0.59520600514536159</Orientation>
         </FiberMeasurement>
      </Measurement>
      <Measurement>
         <ID>306</ID>
         <Type>F</Type>
         <ImageName>Image0004</ImageName>
         <FiberMeasurement>
            <DiameterAverage>6.7471953691046323E-07</DiameterAverage>
            <DiameterSD>3.0691761223192964E-08</DiameterSD>
            <Orientation>2.353013863479871</Orientation>
         </FiberMeasurement>
      </Measurement>
      <Measurement>
         <ID>308</ID>
         <Type>F</Type>
         <ImageName>Image0004</ImageName>
         <FiberMeasurement>
            <DiameterAverage>1.4857848302046614E-06</DiameterAverage>
            <DiameterSD>4.6447770297799975E-08</DiameterSD>
            <Orientation>0.18585941340940446</Orientation>
         </FiberMeasurement>
      </Measurement>
      <Measurement>
         <ID>309</ID>
         <Type>F</Type>
         <ImageName>Image0004</ImageName>
         <FiberMeasurement>
            <DiameterAverage>8.66319880824452E-07</DiameterAverage>
            <DiameterSD>1.4570499287389648E-07</DiameterSD>
            <Orientation>2.0846726263542195</Orientation>
         </FiberMeasurement>
      </Measurement>
      <Measurement>
         <ID>310</ID>
         <Type>F</Type>
         <ImageName>Image0004</ImageName>
         <FiberMeasurement>
            <DiameterAverage>2.1856656532140765E-06</DiameterAverage>
            <DiameterSD>1.3969281506577412E-07</DiameterSD>
            <Orientation>1.300902759494412</Orientation>
         </FiberMeasurement>
      </Measurement>
      <Measurement>
         <ID>311</ID>
         <Type>F</Type>
         <ImageName>Image0004</ImageName>
         <FiberMeasurement>
            <DiameterAverage>8.5299033044419043E-07</DiameterAverage>
            <DiameterSD>5.8008800860615606E-08</DiameterSD>
            <Orientation>1.1948334299619872</Orientation>
         </FiberMeasurement>
      </Measurement>
      <Measurement>
         <ID>312</ID>
         <Type>F</Type>
         <ImageName>Image0004</ImageName>
         <FiberMeasurement>
            <DiameterAverage>1.0598189729711226E-06</DiameterAverage>
            <DiameterSD>5.3289407414699492E-08</DiameterSD>
            <Orientation>2.8862954698903436</Orientation>
         </FiberMeasurement>
      </Measurement>
      <Measurement>
         <ID>313</ID>
         <Type>F</Type>
         <ImageName>Image0004</ImageName>
         <FiberMeasurement>
            <DiameterAverage>1.02397240665695E-06</DiameterAverage>
            <DiameterSD>3.8380096991840205E-08</DiameterSD>
            <Orientation>2.8432075853997318</Orientation>
         </FiberMeasurement>
      </Measurement>
      <Measurement>
         <ID>315</ID>
         <Type>F</Type>
         <ImageName>Image0004</ImageName>
         <FiberMeasurement>
            <DiameterAverage>1.8375681773728445E-06</DiameterAverage>
            <DiameterSD>1.2692115703021898E-07</DiameterSD>
            <Orientation>0.38649557206369439</Orientation>
         </FiberMeasurement>
      </Measurement>
      <Measurement>
         <ID>316</ID>
         <Type>F</Type>
         <ImageName>Image0004</ImageName>
         <FiberMeasurement>
            <DiameterAverage>1.936251204752078E-06</DiameterAverage>
            <DiameterSD>6.4638810982051407E-07</DiameterSD>
            <Orientation>1.1551512167801563</Orientation>
         </FiberMeasurement>
      </Measurement>
      <Measurement>
         <ID>317</ID>
         <Type>F</Type>
         <ImageName>Image0004</ImageName>
         <FiberMeasurement>
            <DiameterAverage>1.7581814177609621E-06</DiameterAverage>
            <DiameterSD>3.5285523286251594E-08</DiameterSD>
            <Orientation>3.1251431835238832</Orientation>
         </FiberMeasurement>
      </Measurement>
      <Measurement>
         <ID>318</ID>
         <Type>F</Type>
         <ImageName>Image0004</ImageName>
         <FiberMeasurement>
            <DiameterAverage>2.6158852437096236E-06</DiameterAverage>
            <DiameterSD>4.6076766180348656E-07</DiameterSD>
            <Orientation>0.626261327712829</Orientation>
         </FiberMeasurement>
      </Measurement>
      <Measurement>
         <ID>319</ID>
         <Type>F</Type>
         <ImageName>Image0004</ImageName>
         <FiberMeasurement>
            <DiameterAverage>9.9855122896299023E-07</DiameterAverage>
            <DiameterSD>5.5676808410375672E-08</DiameterSD>
            <Orientation>0.43307348877503821</Orientation>
         </FiberMeasurement>
      </Measurement>
      <Measurement>
         <ID>320</ID>
         <Type>F</Type>
         <ImageName>Image0004</ImageName>
         <FiberMeasurement>
            <DiameterAverage>1.1631139958679648E-06</DiameterAverage>
            <DiameterSD>9.0792471228173627E-08</DiameterSD>
            <Orientation>2.1515759633441176</Orientation>
         </FiberMeasurement>
      </Measurement>
      <Measurement>
         <ID>321</ID>
         <Type>F</Type>
         <ImageName>Image0004</ImageName>
         <FiberMeasurement>
            <DiameterAverage>9.2534686730771037E-07</DiameterAverage>
            <DiameterSD>3.5918914156955764E-07</DiameterSD>
            <Orientation>2.3094908742180027</Orientation>
         </FiberMeasurement>
      </Measurement>
      <Measurement>
         <ID>322</ID>
         <Type>F</Type>
         <ImageName>Image0004</ImageName>
         <FiberMeasurement>
            <DiameterAverage>1.1617465961003493E-06</DiameterAverage>
            <DiameterSD>3.2634413161685624E-07</DiameterSD>
            <Orientation>2.19946773276858</Orientation>
         </FiberMeasurement>
      </Measurement>
      <Measurement>
         <ID>323</ID>
         <Type>F</Type>
         <ImageName>Image0004</ImageName>
         <FiberMeasurement>
            <DiameterAverage>5.4670803627594621E-07</DiameterAverage>
            <DiameterSD>1.9502807300972932E-08</DiameterSD>
            <Orientation>0.63053461799349719</Orientation>
         </FiberMeasurement>
      </Measurement>
      <Measurement>
         <ID>324</ID>
         <Type>F</Type>
         <ImageName>Image0004</ImageName>
         <FiberMeasurement>
            <DiameterAverage>1.0362465122216684E-06</DiameterAverage>
            <DiameterSD>3.3397761744581617E-07</DiameterSD>
            <Orientation>2.396657816007207</Orientation>
         </FiberMeasurement>
      </Measurement>
      <Measurement>
         <ID>325</ID>
         <Type>F</Type>
         <ImageName>Image0004</ImageName>
         <FiberMeasurement>
            <DiameterAverage>9.50145649721645E-07</DiameterAverage>
            <DiameterSD>1.4499358729329571E-07</DiameterSD>
            <Orientation>2.5319853677782334</Orientation>
         </FiberMeasurement>
      </Measurement>
      <Measurement>
         <ID>326</ID>
         <Type>F</Type>
         <ImageName>Image0004</ImageName>
         <FiberMeasurement>
            <DiameterAverage>2.4829655234238673E-06</DiameterAverage>
            <DiameterSD>3.2086758702162623E-08</DiameterSD>
            <Orientation>2.2112243086989869</Orientation>
         </FiberMeasurement>
      </Measurement>
      <Measurement>
         <ID>327</ID>
         <Type>F</Type>
         <ImageName>Image0004</ImageName>
         <FiberMeasurement>
            <DiameterAverage>1.6301773013796914E-06</DiameterAverage>
            <DiameterSD>8.5665302864260264E-08</DiameterSD>
            <Orientation>1.307693350434344</Orientation>
         </FiberMeasurement>
      </Measurement>
      <Measurement>
         <ID>328</ID>
         <Type>F</Type>
         <ImageName>Image0004</ImageName>
         <FiberMeasurement>
            <DiameterAverage>1.2403314721081079E-06</DiameterAverage>
            <DiameterSD>6.7965781159105373E-08</DiameterSD>
            <Orientation>0.68459183558420833</Orientation>
         </FiberMeasurement>
      </Measurement>
      <Measurement>
         <ID>330</ID>
         <Type>F</Type>
         <ImageName>Image0004</ImageName>
         <FiberMeasurement>
            <DiameterAverage>2.2747800165262245E-06</DiameterAverage>
            <DiameterSD>8.9976403947446587E-07</DiameterSD>
            <Orientation>0.22443497263432086</Orientation>
         </FiberMeasurement>
      </Measurement>
      <Measurement>
         <ID>331</ID>
         <Type>F</Type>
         <ImageName>Image0004</ImageName>
         <FiberMeasurement>
            <DiameterAverage>1.7380345358354578E-06</DiameterAverage>
            <DiameterSD>3.02420486219881E-08</DiameterSD>
            <Orientation>0.26234120729159172</Orientation>
         </FiberMeasurement>
      </Measurement>
      <Measurement>
         <ID>332</ID>
         <Type>F</Type>
         <ImageName>Image0004</ImageName>
         <FiberMeasurement>
            <DiameterAverage>2.210787407071378E-06</DiameterAverage>
            <DiameterSD>6.6002449542875842E-08</DiameterSD>
            <Orientation>2.0279207049340977</Orientation>
         </FiberMeasurement>
      </Measurement>
      <Measurement>
         <ID>333</ID>
         <Type>F</Type>
         <ImageName>Image0004</ImageName>
         <FiberMeasurement>
            <DiameterAverage>1.02720539018581E-06</DiameterAverage>
            <DiameterSD>2.3635945290387521E-08</DiameterSD>
            <Orientation>1.4508214686236243</Orientation>
         </FiberMeasurement>
      </Measurement>
      <Measurement>
         <ID>334</ID>
         <Type>F</Type>
         <ImageName>Image0004</ImageName>
         <FiberMeasurement>
            <DiameterAverage>1.9248304030186437E-06</DiameterAverage>
            <DiameterSD>1.6991832499597351E-07</DiameterSD>
            <Orientation>0.88277029365616588</Orientation>
         </FiberMeasurement>
      </Measurement>
      <Measurement>
         <ID>335</ID>
         <Type>F</Type>
         <ImageName>Image0004</ImageName>
         <FiberMeasurement>
            <DiameterAverage>8.9902350908161463E-07</DiameterAverage>
            <DiameterSD>2.7412302132019759E-07</DiameterSD>
            <Orientation>2.6076161899710861</Orientation>
         </FiberMeasurement>
      </Measurement>
      <Measurement>
         <ID>336</ID>
         <Type>F</Type>
         <ImageName>Image0004</ImageName>
         <FiberMeasurement>
            <DiameterAverage>6.8275212059564925E-07</DiameterAverage>
            <DiameterSD>4.62836074301719E-08</DiameterSD>
            <Orientation>2.4351458902719263</Orientation>
         </FiberMeasurement>
      </Measurement>
      <Measurement>
         <ID>337</ID>
         <Type>F</Type>
         <ImageName>Image0004</ImageName>
         <FiberMeasurement>
            <DiameterAverage>7.7092112831962956E-07</DiameterAverage>
            <DiameterSD>2.6750559351502758E-07</DiameterSD>
            <Orientation>2.5690185882320158</Orientation>
         </FiberMeasurement>
      </Measurement>
      <Measurement>
         <ID>338</ID>
         <Type>F</Type>
         <ImageName>Image0004</ImageName>
         <FiberMeasurement>
            <DiameterAverage>7.6284201146837445E-07</DiameterAverage>
            <DiameterSD>1.5835435505092178E-07</DiameterSD>
            <Orientation>1.7265965253114493</Orientation>
         </FiberMeasurement>
      </Measurement>
      <Measurement>
         <ID>339</ID>
         <Type>F</Type>
         <ImageName>Image0004</ImageName>
         <FiberMeasurement>
            <DiameterAverage>1.7900486508464103E-06</DiameterAverage>
            <DiameterSD>8.6084561356992268E-08</DiameterSD>
            <Orientation>0.903482599697651</Orientation>
         </FiberMeasurement>
      </Measurement>
      <Measurement>
         <ID>340</ID>
         <Type>F</Type>
         <ImageName>Image0004</ImageName>
         <FiberMeasurement>
            <DiameterAverage>1.8995721979953715E-06</DiameterAverage>
            <DiameterSD>2.4702530924162148E-07</DiameterSD>
            <Orientation>0.9058670115536519</Orientation>
         </FiberMeasurement>
      </Measurement>
      <Measurement>
         <ID>341</ID>
         <Type>F</Type>
         <ImageName>Image0004</ImageName>
         <FiberMeasurement>
            <DiameterAverage>1.1966805862621914E-06</DiameterAverage>
            <DiameterSD>9.0056546285132828E-08</DiameterSD>
            <Orientation>1.802913950057482</Orientation>
         </FiberMeasurement>
      </Measurement>
      <Measurement>
         <ID>342</ID>
         <Type>F</Type>
         <ImageName>Image0004</ImageName>
         <FiberMeasurement>
            <DiameterAverage>1.3177858025083079E-06</DiameterAverage>
            <DiameterSD>3.7089264008076565E-07</DiameterSD>
            <Orientation>2.5147912917415756</Orientation>
         </FiberMeasurement>
      </Measurement>
      <Measurement>
         <ID>343</ID>
         <Type>F</Type>
         <ImageName>Image0004</ImageName>
         <FiberMeasurement>
            <DiameterAverage>1.3868028752222773E-06</DiameterAverage>
            <DiameterSD>3.5972313991300771E-07</DiameterSD>
            <Orientation>2.0091545229778207</Orientation>
         </FiberMeasurement>
      </Measurement>
      <Measurement>
         <ID>344</ID>
         <Type>F</Type>
         <ImageName>Image0004</ImageName>
         <FiberMeasurement>
            <DiameterAverage>1.0168247812829056E-06</DiameterAverage>
            <DiameterSD>1.8289814714066679E-07</DiameterSD>
            <Orientation>0.060990023289491616</Orientation>
         </FiberMeasurement>
      </Measurement>
      <Measurement>
         <ID>345</ID>
         <Type>F</Type>
         <ImageName>Image0004</ImageName>
         <FiberMeasurement>
            <DiameterAverage>1.5146742788485993E-06</DiameterAverage>
            <DiameterSD>8.2487645084840037E-08</DiameterSD>
            <Orientation>2.4443738964560833</Orientation>
         </FiberMeasurement>
      </Measurement>
      <Measurement>
         <ID>346</ID>
         <Type>F</Type>
         <ImageName>Image0004</ImageName>
         <FiberMeasurement>
            <DiameterAverage>7.0015489710817729E-07</DiameterAverage>
            <DiameterSD>1.478230102643485E-07</DiameterSD>
            <Orientation>2.033830506907564</Orientation>
         </FiberMeasurement>
      </Measurement>
      <Measurement>
         <ID>347</ID>
         <Type>F</Type>
         <ImageName>Image0004</ImageName>
         <FiberMeasurement>
            <DiameterAverage>1.1425630139045931E-06</DiameterAverage>
            <DiameterSD>3.0085122016917935E-07</DiameterSD>
            <Orientation>0.23197641462262653</Orientation>
         </FiberMeasurement>
      </Measurement>
      <Measurement>
         <ID>348</ID>
         <Type>F</Type>
         <ImageName>Image0004</ImageName>
         <FiberMeasurement>
            <DiameterAverage>9.7108923326042337E-07</DiameterAverage>
            <DiameterSD>3.5198062970357496E-07</DiameterSD>
            <Orientation>0.57432343736276659</Orientation>
         </FiberMeasurement>
      </Measurement>
      <Measurement>
         <ID>349</ID>
         <Type>F</Type>
         <ImageName>Image0004</ImageName>
         <FiberMeasurement>
            <DiameterAverage>5.93922164594575E-07</DiameterAverage>
            <DiameterSD>2.9658922590313635E-08</DiameterSD>
            <Orientation>0.1703648509689219</Orientation>
         </FiberMeasurement>
      </Measurement>
      <Measurement>
         <ID>350</ID>
         <Type>F</Type>
         <ImageName>Image0004</ImageName>
         <FiberMeasurement>
            <DiameterAverage>1.8033239430387739E-06</DiameterAverage>
            <DiameterSD>2.9267801526605156E-07</DiameterSD>
            <Orientation>0.16249365445487926</Orientation>
         </FiberMeasurement>
      </Measurement>
      <Measurement>
         <ID>351</ID>
         <Type>F</Type>
         <ImageName>Image0004</ImageName>
         <FiberMeasurement>
            <DiameterAverage>1.1453758345907969E-06</DiameterAverage>
            <DiameterSD>2.0123923225619938E-08</DiameterSD>
            <Orientation>0.011376154357211505</Orientation>
         </FiberMeasurement>
      </Measurement>
      <Measurement>
         <ID>352</ID>
         <Type>F</Type>
         <ImageName>Image0004</ImageName>
         <FiberMeasurement>
            <DiameterAverage>7.225909108319668E-07</DiameterAverage>
            <DiameterSD>2.3665498686260311E-07</DiameterSD>
            <Orientation>2.5190533588783048</Orientation>
         </FiberMeasurement>
      </Measurement>
      <Measurement>
         <ID>353</ID>
         <Type>F</Type>
         <ImageName>Image0004</ImageName>
         <FiberMeasurement>
            <DiameterAverage>1.718638966922387E-06</DiameterAverage>
            <DiameterSD>3.5818878658497572E-07</DiameterSD>
            <Orientation>2.3766984731800092</Orientation>
         </FiberMeasurement>
      </Measurement>
      <Measurement>
         <ID>354</ID>
         <Type>F</Type>
         <ImageName>Image0004</ImageName>
         <FiberMeasurement>
            <DiameterAverage>1.4540138863377908E-06</DiameterAverage>
            <DiameterSD>5.176854296513782E-07</DiameterSD>
            <Orientation>2.7512948270506472</Orientation>
         </FiberMeasurement>
      </Measurement>
      <Measurement>
         <ID>355</ID>
         <Type>F</Type>
         <ImageName>Image0004</ImageName>
         <FiberMeasurement>
            <DiameterAverage>1.1841004997053587E-06</DiameterAverage>
            <DiameterSD>3.1130271113816063E-07</DiameterSD>
            <Orientation>3.1171475533034023</Orientation>
         </FiberMeasurement>
      </Measurement>
      <Measurement>
         <ID>356</ID>
         <Type>F</Type>
         <ImageName>Image0004</ImageName>
         <FiberMeasurement>
            <DiameterAverage>7.76081621178322E-07</DiameterAverage>
            <DiameterSD>1.9272776630353942E-07</DiameterSD>
            <Orientation>2.3983553197994532</Orientation>
         </FiberMeasurement>
      </Measurement>
      <Measurement>
         <ID>357</ID>
         <Type>F</Type>
         <ImageName>Image0004</ImageName>
         <FiberMeasurement>
            <DiameterAverage>1.6626405531397215E-06</DiameterAverage>
            <DiameterSD>4.5129364988040167E-07</DiameterSD>
            <Orientation>3.0525523061014725</Orientation>
         </FiberMeasurement>
      </Measurement>
      <Measurement>
         <ID>358</ID>
         <Type>F</Type>
         <ImageName>Image0004</ImageName>
         <FiberMeasurement>
            <DiameterAverage>1.2475099143338175E-06</DiameterAverage>
            <DiameterSD>4.9401666932264844E-08</DiameterSD>
            <Orientation>2.6550384994616349</Orientation>
         </FiberMeasurement>
      </Measurement>
      <Measurement>
         <ID>359</ID>
         <Type>F</Type>
         <ImageName>Image0004</ImageName>
         <FiberMeasurement>
            <DiameterAverage>2.3424421973221566E-06</DiameterAverage>
            <DiameterSD>1.3522353546916E-07</DiameterSD>
            <Orientation>1.6888657646637875</Orientation>
         </FiberMeasurement>
      </Measurement>
      <Measurement>
         <ID>360</ID>
         <Type>F</Type>
         <ImageName>Image0004</ImageName>
         <FiberMeasurement>
            <DiameterAverage>1.184555116963038E-06</DiameterAverage>
            <DiameterSD>4.2802313332828257E-07</DiameterSD>
            <Orientation>2.4267205149018021</Orientation>
         </FiberMeasurement>
      </Measurement>
      <Measurement>
         <ID>361</ID>
         <Type>F</Type>
         <ImageName>Image0004</ImageName>
         <FiberMeasurement>
            <DiameterAverage>1.9937878555726679E-06</DiameterAverage>
            <DiameterSD>6.0447261829137984E-07</DiameterSD>
            <Orientation>1.4657171822889221</Orientation>
         </FiberMeasurement>
      </Measurement>
      <Measurement>
         <ID>362</ID>
         <Type>F</Type>
         <ImageName>Image0004</ImageName>
         <FiberMeasurement>
            <DiameterAverage>6.3850070278723762E-07</DiameterAverage>
            <DiameterSD>3.3139224559746877E-07</DiameterSD>
            <Orientation>2.5629918592640886</Orientation>
         </FiberMeasurement>
      </Measurement>
      <Measurement>
         <ID>363</ID>
         <Type>F</Type>
         <ImageName>Image0004</ImageName>
         <FiberMeasurement>
            <DiameterAverage>2.0370566875733639E-06</DiameterAverage>
            <DiameterSD>8.4341659834216734E-07</DiameterSD>
            <Orientation>2.2492231616851983</Orientation>
         </FiberMeasurement>
      </Measurement>
      <Measurement>
         <ID>364</ID>
         <Type>F</Type>
         <ImageName>Image0004</ImageName>
         <FiberMeasurement>
            <DiameterAverage>1.5882120555454336E-06</DiameterAverage>
            <DiameterSD>1.2307603279769968E-07</DiameterSD>
            <Orientation>2.5293052451148625</Orientation>
         </FiberMeasurement>
      </Measurement>
      <Measurement>
         <ID>365</ID>
         <Type>F</Type>
         <ImageName>Image0004</ImageName>
         <FiberMeasurement>
            <DiameterAverage>1.7365780366701064E-06</DiameterAverage>
            <DiameterSD>1.9679471874834235E-07</DiameterSD>
            <Orientation>2.0450642094202394</Orientation>
         </FiberMeasurement>
      </Measurement>
      <Measurement>
         <ID>366</ID>
         <Type>F</Type>
         <ImageName>Image0004</ImageName>
         <FiberMeasurement>
            <DiameterAverage>2.506345466275384E-06</DiameterAverage>
            <DiameterSD>1.8376956230408672E-07</DiameterSD>
            <Orientation>0.989309004957849</Orientation>
         </FiberMeasurement>
      </Measurement>
      <Measurement>
         <ID>367</ID>
         <Type>F</Type>
         <ImageName>Image0004</ImageName>
         <FiberMeasurement>
            <DiameterAverage>1.7531046722171757E-06</DiameterAverage>
            <DiameterSD>6.6959265197781087E-08</DiameterSD>
            <Orientation>2.0684546430590882</Orientation>
         </FiberMeasurement>
      </Measurement>
      <Measurement>
         <ID>369</ID>
         <Type>F</Type>
         <ImageName>Image0004</ImageName>
         <FiberMeasurement>
            <DiameterAverage>1.5394742856044658E-06</DiameterAverage>
            <DiameterSD>2.4346204367114379E-07</DiameterSD>
            <Orientation>2.8924149631950433</Orientation>
         </FiberMeasurement>
      </Measurement>
      <Measurement>
         <ID>371</ID>
         <Type>F</Type>
         <ImageName>Image0004</ImageName>
         <FiberMeasurement>
            <DiameterAverage>1.8045727888319897E-06</DiameterAverage>
            <DiameterSD>2.1619079158859358E-07</DiameterSD>
            <Orientation>0.33727409347769249</Orientation>
         </FiberMeasurement>
      </Measurement>
      <Measurement>
         <ID>372</ID>
         <Type>F</Type>
         <ImageName>Image0004</ImageName>
         <FiberMeasurement>
            <DiameterAverage>1.7268189960485238E-06</DiameterAverage>
            <DiameterSD>6.4865836381043986E-08</DiameterSD>
            <Orientation>2.17495001305207</Orientation>
         </FiberMeasurement>
      </Measurement>
      <Measurement>
         <ID>373</ID>
         <Type>F</Type>
         <ImageName>Image0004</ImageName>
         <FiberMeasurement>
            <DiameterAverage>1.8632209444918953E-06</DiameterAverage>
            <DiameterSD>5.019595364485279E-08</DiameterSD>
            <Orientation>1.040408618430662</Orientation>
         </FiberMeasurement>
      </Measurement>
      <Measurement>
         <ID>374</ID>
         <Type>F</Type>
         <ImageName>Image0004</ImageName>
         <FiberMeasurement>
            <DiameterAverage>1.4568194498775396E-06</DiameterAverage>
            <DiameterSD>3.0530757340102511E-08</DiameterSD>
            <Orientation>0.26108074253546354</Orientation>
         </FiberMeasurement>
      </Measurement>
      <Measurement>
         <ID>375</ID>
         <Type>F</Type>
         <ImageName>Image0004</ImageName>
         <FiberMeasurement>
            <DiameterAverage>1.1751564272077874E-06</DiameterAverage>
            <DiameterSD>5.0739914004735161E-08</DiameterSD>
            <Orientation>2.0403722485806797</Orientation>
         </FiberMeasurement>
      </Measurement>
      <Measurement>
         <ID>376</ID>
         <Type>F</Type>
         <ImageName>Image0004</ImageName>
         <FiberMeasurement>
            <DiameterAverage>6.1330794711367028E-07</DiameterAverage>
            <DiameterSD>2.600246259718021E-08</DiameterSD>
            <Orientation>2.9956368245672587</Orientation>
         </FiberMeasurement>
      </Measurement>
      <Measurement>
         <ID>378</ID>
         <Type>F</Type>
         <ImageName>Image0004</ImageName>
         <FiberMeasurement>
            <DiameterAverage>1.5034612275299055E-06</DiameterAverage>
            <DiameterSD>2.076821500126857E-07</DiameterSD>
            <Orientation>2.2268945825571955</Orientation>
         </FiberMeasurement>
      </Measurement>
      <Measurement>
         <ID>379</ID>
         <Type>F</Type>
         <ImageName>Image0004</ImageName>
         <FiberMeasurement>
            <DiameterAverage>1.612104414996978E-06</DiameterAverage>
            <DiameterSD>1.1182571205033131E-07</DiameterSD>
            <Orientation>1.2711452925469289</Orientation>
         </FiberMeasurement>
      </Measurement>
      <Measurement>
         <ID>380</ID>
         <Type>F</Type>
         <ImageName>Image0004</ImageName>
         <FiberMeasurement>
            <DiameterAverage>2.534746717769385E-06</DiameterAverage>
            <DiameterSD>1.0139688694011662E-06</DiameterSD>
            <Orientation>0.40427038682545036</Orientation>
         </FiberMeasurement>
      </Measurement>
      <Measurement>
         <ID>381</ID>
         <Type>F</Type>
         <ImageName>Image0004</ImageName>
         <FiberMeasurement>
            <DiameterAverage>1.6079547549666735E-06</DiameterAverage>
            <DiameterSD>2.8481662153393956E-07</DiameterSD>
            <Orientation>2.920140759928858</Orientation>
         </FiberMeasurement>
      </Measurement>
      <Measurement>
         <ID>382</ID>
         <Type>F</Type>
         <ImageName>Image0004</ImageName>
         <FiberMeasurement>
            <DiameterAverage>2.43071377240168E-06</DiameterAverage>
            <DiameterSD>2.427353269895338E-07</DiameterSD>
            <Orientation>2.2621912980961336</Orientation>
         </FiberMeasurement>
      </Measurement>
      <Measurement>
         <ID>383</ID>
         <Type>F</Type>
         <ImageName>Image0004</ImageName>
         <FiberMeasurement>
            <DiameterAverage>1.1207773499695031E-06</DiameterAverage>
            <DiameterSD>9.8965863509247279E-08</DiameterSD>
            <Orientation>2.7569446223213059</Orientation>
         </FiberMeasurement>
      </Measurement>
      <Measurement>
         <ID>384</ID>
         <Type>F</Type>
         <ImageName>Image0004</ImageName>
         <FiberMeasurement>
            <DiameterAverage>7.225909108319668E-07</DiameterAverage>
            <DiameterSD>2.3665498686260311E-07</DiameterSD>
            <Orientation>2.5190533588783048</Orientation>
         </FiberMeasurement>
      </Measurement>
      <Measurement>
         <ID>385</ID>
         <Type>F</Type>
         <ImageName>Image0004</ImageName>
         <FiberMeasurement>
            <DiameterAverage>6.1309340041254029E-07</DiameterAverage>
            <DiameterSD>2.0350612191907298E-07</DiameterSD>
            <Orientation>0.81954018773514015</Orientation>
         </FiberMeasurement>
      </Measurement>
      <Measurement>
         <ID>386</ID>
         <Type>F</Type>
         <ImageName>Image0004</ImageName>
         <FiberMeasurement>
            <DiameterAverage>1.2668867529752819E-06</DiameterAverage>
            <DiameterSD>3.734759861491799E-07</DiameterSD>
            <Orientation>1.512809609210505</Orientation>
         </FiberMeasurement>
      </Measurement>
      <Measurement>
         <ID>388</ID>
         <Type>F</Type>
         <ImageName>Image0004</ImageName>
         <FiberMeasurement>
            <DiameterAverage>6.1361680032675873E-07</DiameterAverage>
            <DiameterSD>1.1629892114755446E-08</DiameterSD>
            <Orientation>1.1548314279839704</Orientation>
         </FiberMeasurement>
      </Measurement>
      <Measurement>
         <ID>389</ID>
         <Type>F</Type>
         <ImageName>Image0004</ImageName>
         <FiberMeasurement>
            <DiameterAverage>1.3437279529319805E-06</DiameterAverage>
            <DiameterSD>1.3384895849368442E-07</DiameterSD>
            <Orientation>3.0221375140967308</Orientation>
         </FiberMeasurement>
      </Measurement>
      <Measurement>
         <ID>390</ID>
         <Type>F</Type>
         <ImageName>Image0004</ImageName>
         <FiberMeasurement>
            <DiameterAverage>1.1602020357905517E-06</DiameterAverage>
            <DiameterSD>5.9543329727243379E-08</DiameterSD>
            <Orientation>2.1086064841571135</Orientation>
         </FiberMeasurement>
      </Measurement>
      <Measurement>
         <ID>392</ID>
         <Type>F</Type>
         <ImageName>Image0004</ImageName>
         <FiberMeasurement>
            <DiameterAverage>1.8160985775005172E-06</DiameterAverage>
            <DiameterSD>8.5132155579482256E-08</DiameterSD>
            <Orientation>2.1877667842499897</Orientation>
         </FiberMeasurement>
      </Measurement>
      <Measurement>
         <ID>395</ID>
         <Type>F</Type>
         <ImageName>Image0004</ImageName>
         <FiberMeasurement>
            <DiameterAverage>2.3596252113407714E-06</DiameterAverage>
            <DiameterSD>4.2895319026851587E-08</DiameterSD>
            <Orientation>0.88963488807696545</Orientation>
         </FiberMeasurement>
      </Measurement>
      <Measurement>
         <ID>396</ID>
         <Type>F</Type>
         <ImageName>Image0004</ImageName>
         <FiberMeasurement>
            <DiameterAverage>1.533488240691672E-06</DiameterAverage>
            <DiameterSD>4.44345277559196E-07</DiameterSD>
            <Orientation>0.20773120811101736</Orientation>
         </FiberMeasurement>
      </Measurement>
      <Measurement>
         <ID>397</ID>
         <Type>F</Type>
         <ImageName>Image0004</ImageName>
         <FiberMeasurement>
            <DiameterAverage>2.1537395353305464E-07</DiameterAverage>
            <DiameterSD>1.1718681309892965E-07</DiameterSD>
            <Orientation>0.67285735556253112</Orientation>
         </FiberMeasurement>
      </Measurement>
      <Measurement>
         <ID>399</ID>
         <Type>F</Type>
         <ImageName>Image0004</ImageName>
         <FiberMeasurement>
            <DiameterAverage>1.4512955505654095E-06</DiameterAverage>
            <DiameterSD>7.6079140623175435E-08</DiameterSD>
            <Orientation>2.2202025338193065</Orientation>
         </FiberMeasurement>
      </Measurement>
      <Measurement>
         <ID>400</ID>
         <Type>F</Type>
         <ImageName>Image0004</ImageName>
         <FiberMeasurement>
            <DiameterAverage>7.3938808718806678E-07</DiameterAverage>
            <DiameterSD>1.0979232057071163E-07</DiameterSD>
            <Orientation>1.6431012898745</Orientation>
         </FiberMeasurement>
      </Measurement>
      <Measurement>
         <ID>401</ID>
         <Type>F</Type>
         <ImageName>Image0004</ImageName>
         <FiberMeasurement>
            <DiameterAverage>1.6289625393786105E-06</DiameterAverage>
            <DiameterSD>1.3830986528748236E-07</DiameterSD>
            <Orientation>2.0356479303701418</Orientation>
         </FiberMeasurement>
      </Measurement>
      <Measurement>
         <ID>403</ID>
         <Type>F</Type>
         <ImageName>Image0004</ImageName>
         <FiberMeasurement>
            <DiameterAverage>1.0539793435696471E-06</DiameterAverage>
            <DiameterSD>4.3712927642427774E-08</DiameterSD>
            <Orientation>1.241328713001244</Orientation>
         </FiberMeasurement>
      </Measurement>
      <Measurement>
         <ID>405</ID>
         <Type>F</Type>
         <ImageName>Image0004</ImageName>
         <FiberMeasurement>
            <DiameterAverage>2.2046123172867238E-06</DiameterAverage>
            <DiameterSD>1.1129205023322552E-07</DiameterSD>
            <Orientation>0.915103596046528</Orientation>
         </FiberMeasurement>
      </Measurement>
      <Measurement>
         <ID>406</ID>
         <Type>F</Type>
         <ImageName>Image0004</ImageName>
         <FiberMeasurement>
            <DiameterAverage>1.7911325665964665E-06</DiameterAverage>
            <DiameterSD>1.5489191925782466E-07</DiameterSD>
            <Orientation>2.3146032637986815</Orientation>
         </FiberMeasurement>
      </Measurement>
      <Measurement>
         <ID>407</ID>
         <Type>F</Type>
         <ImageName>Image0004</ImageName>
         <FiberMeasurement>
            <DiameterAverage>1.1837474761278645E-06</DiameterAverage>
            <DiameterSD>1.9430394568411125E-07</DiameterSD>
            <Orientation>0.86514484506108358</Orientation>
         </FiberMeasurement>
      </Measurement>
      <Measurement>
         <ID>408</ID>
         <Type>F</Type>
         <ImageName>Image0004</ImageName>
         <FiberMeasurement>
            <DiameterAverage>1.5025776527487649E-06</DiameterAverage>
            <DiameterSD>3.6258341065828732E-07</DiameterSD>
            <Orientation>3.0541521888786023</Orientation>
         </FiberMeasurement>
      </Measurement>
      <Measurement>
         <ID>409</ID>
         <Type>F</Type>
         <ImageName>Image0004</ImageName>
         <FiberMeasurement>
            <DiameterAverage>1.5486674326330448E-06</DiameterAverage>
            <DiameterSD>1.2397329104180472E-07</DiameterSD>
            <Orientation>2.2661495143698085</Orientation>
         </FiberMeasurement>
      </Measurement>
      <Measurement>
         <ID>410</ID>
         <Type>F</Type>
         <ImageName>Image0004</ImageName>
         <FiberMeasurement>
            <DiameterAverage>2.0373940274513621E-06</DiameterAverage>
            <DiameterSD>8.2460039797764039E-08</DiameterSD>
            <Orientation>0.09223600128710914</Orientation>
         </FiberMeasurement>
      </Measurement>
      <Measurement>
         <ID>411</ID>
         <Type>F</Type>
         <ImageName>Image0004</ImageName>
         <FiberMeasurement>
            <DiameterAverage>1.7754417970988262E-06</DiameterAverage>
            <DiameterSD>6.3557132167905556E-07</DiameterSD>
            <Orientation>2.7652391106886651</Orientation>
         </FiberMeasurement>
      </Measurement>
      <Measurement>
         <ID>412</ID>
         <Type>F</Type>
         <ImageName>Image0004</ImageName>
         <FiberMeasurement>
            <DiameterAverage>7.291460161787808E-07</DiameterAverage>
            <DiameterSD>2.8274845651705615E-08</DiameterSD>
            <Orientation>1.3712468655250598</Orientation>
         </FiberMeasurement>
      </Measurement>
      <Measurement>
         <ID>413</ID>
         <Type>F</Type>
         <ImageName>Image0004</ImageName>
         <FiberMeasurement>
            <DiameterAverage>7.3041089345108459E-07</DiameterAverage>
            <DiameterSD>1.2897324728449756E-07</DiameterSD>
            <Orientation>1.0588257576224049</Orientation>
         </FiberMeasurement>
      </Measurement>
      <Measurement>
         <ID>414</ID>
         <Type>F</Type>
         <ImageName>Image0004</ImageName>
         <FiberMeasurement>
            <DiameterAverage>1.6500322590703434E-06</DiameterAverage>
            <DiameterSD>8.7931931977169684E-08</DiameterSD>
            <Orientation>3.0167491562458952</Orientation>
         </FiberMeasurement>
      </Measurement>
      <Measurement>
         <ID>415</ID>
         <Type>F</Type>
         <ImageName>Image0004</ImageName>
         <FiberMeasurement>
            <DiameterAverage>1.4425272127172952E-06</DiameterAverage>
            <DiameterSD>5.2755579530138162E-07</DiameterSD>
            <Orientation>2.3207298389939837</Orientation>
         </FiberMeasurement>
      </Measurement>
      <Measurement>
         <ID>416</ID>
         <Type>F</Type>
         <ImageName>Image0004</ImageName>
         <FiberMeasurement>
            <DiameterAverage>7.8115394059080985E-07</DiameterAverage>
            <DiameterSD>1.7584220329681495E-07</DiameterSD>
            <Orientation>0.56271121230650112</Orientation>
         </FiberMeasurement>
      </Measurement>
      <Measurement>
         <ID>417</ID>
         <Type>F</Type>
         <ImageName>Image0004</ImageName>
         <FiberMeasurement>
            <DiameterAverage>1.2902977818285027E-06</DiameterAverage>
            <DiameterSD>4.3962177186059324E-08</DiameterSD>
            <Orientation>2.2906656889988133</Orientation>
         </FiberMeasurement>
      </Measurement>
      <Measurement>
         <ID>418</ID>
         <Type>F</Type>
         <ImageName>Image0004</ImageName>
         <FiberMeasurement>
            <DiameterAverage>9.92564131939833E-07</DiameterAverage>
            <DiameterSD>2.3336904659797483E-07</DiameterSD>
            <Orientation>2.4388581457709386</Orientation>
         </FiberMeasurement>
      </Measurement>
      <Measurement>
         <ID>419</ID>
         <Type>F</Type>
         <ImageName>Image0004</ImageName>
         <FiberMeasurement>
            <DiameterAverage>2.0549499463747868E-06</DiameterAverage>
            <DiameterSD>5.7111681851864658E-08</DiameterSD>
            <Orientation>1.79684380698524</Orientation>
         </FiberMeasurement>
      </Measurement>
      <Measurement>
         <ID>420</ID>
         <Type>F</Type>
         <ImageName>Image0004</ImageName>
         <FiberMeasurement>
            <DiameterAverage>5.0344236700859058E-07</DiameterAverage>
            <DiameterSD>5.3404444242291275E-08</DiameterSD>
            <Orientation>1.2927310137562467</Orientation>
         </FiberMeasurement>
      </Measurement>
      <Measurement>
         <ID>421</ID>
         <Type>F</Type>
         <ImageName>Image0004</ImageName>
         <FiberMeasurement>
            <DiameterAverage>1.5806527047203491E-06</DiameterAverage>
            <DiameterSD>4.1234081360954861E-07</DiameterSD>
            <Orientation>0.97734894782309256</Orientation>
         </FiberMeasurement>
      </Measurement>
      <Measurement>
         <ID>423</ID>
         <Type>F</Type>
         <ImageName>Image0004</ImageName>
         <FiberMeasurement>
            <DiameterAverage>1.4965695984612343E-06</DiameterAverage>
            <DiameterSD>2.0745279455779938E-07</DiameterSD>
            <Orientation>0.83743265462638794</Orientation>
         </FiberMeasurement>
      </Measurement>
      <Measurement>
         <ID>424</ID>
         <Type>F</Type>
         <ImageName>Image0004</ImageName>
         <FiberMeasurement>
            <DiameterAverage>1.7195528919855537E-06</DiameterAverage>
            <DiameterSD>7.4409017801177836E-08</DiameterSD>
            <Orientation>2.1120839108650511</Orientation>
         </FiberMeasurement>
      </Measurement>
      <Measurement>
         <ID>426</ID>
         <Type>F</Type>
         <ImageName>Image0004</ImageName>
         <FiberMeasurement>
            <DiameterAverage>2.5412916590067814E-06</DiameterAverage>
            <DiameterSD>6.8864025938519664E-08</DiameterSD>
            <Orientation>2.9939486310808174</Orientation>
         </FiberMeasurement>
      </Measurement>
      <Measurement>
         <ID>427</ID>
         <Type>F</Type>
         <ImageName>Image0004</ImageName>
         <FiberMeasurement>
            <DiameterAverage>8.2993209495880852E-07</DiameterAverage>
            <DiameterSD>3.2329350059344433E-07</DiameterSD>
            <Orientation>2.4400270229168792</Orientation>
         </FiberMeasurement>
      </Measurement>
      <Measurement>
         <ID>428</ID>
         <Type>F</Type>
         <ImageName>Image0004</ImageName>
         <FiberMeasurement>
            <DiameterAverage>1.677023304330039E-06</DiameterAverage>
            <DiameterSD>2.207959000819786E-07</DiameterSD>
            <Orientation>2.8037508966282294</Orientation>
         </FiberMeasurement>
      </Measurement>
      <Measurement>
         <ID>429</ID>
         <Type>F</Type>
         <ImageName>Image0004</ImageName>
         <FiberMeasurement>
            <DiameterAverage>9.8773497542831832E-07</DiameterAverage>
            <DiameterSD>4.0537622621222068E-07</DiameterSD>
            <Orientation>1.3927384786952626</Orientation>
         </FiberMeasurement>
      </Measurement>
      <Measurement>
         <ID>430</ID>
         <Type>F</Type>
         <ImageName>Image0004</ImageName>
         <FiberMeasurement>
            <DiameterAverage>1.0372555813799785E-06</DiameterAverage>
            <DiameterSD>2.6853431484988127E-07</DiameterSD>
            <Orientation>0.84887035152074375</Orientation>
         </FiberMeasurement>
      </Measurement>
      <Measurement>
         <ID>431</ID>
         <Type>F</Type>
         <ImageName>Image0004</ImageName>
         <FiberMeasurement>
            <DiameterAverage>1.7450164045253652E-06</DiameterAverage>
            <DiameterSD>2.7509801408544076E-07</DiameterSD>
            <Orientation>0.0430296283365192</Orientation>
         </FiberMeasurement>
      </Measurement>
      <Measurement>
         <ID>432</ID>
         <Type>F</Type>
         <ImageName>Image0004</ImageName>
         <FiberMeasurement>
            <DiameterAverage>5.5419274134612091E-07</DiameterAverage>
            <DiameterSD>1.5718238975975855E-08</DiameterSD>
            <Orientation>0.25804543448767958</Orientation>
         </FiberMeasurement>
      </Measurement>
      <Measurement>
         <ID>433</ID>
         <Type>F</Type>
         <ImageName>Image0004</ImageName>
         <FiberMeasurement>
            <DiameterAverage>1.0327043244387812E-06</DiameterAverage>
            <DiameterSD>1.7334073290469397E-07</DiameterSD>
            <Orientation>3.1294136182655077</Orientation>
         </FiberMeasurement>
      </Measurement>
      <Measurement>
         <ID>434</ID>
         <Type>F</Type>
         <ImageName>Image0004</ImageName>
         <FiberMeasurement>
            <DiameterAverage>7.225909108319668E-07</DiameterAverage>
            <DiameterSD>2.3665498686260311E-07</DiameterSD>
            <Orientation>2.5190533588783048</Orientation>
         </FiberMeasurement>
      </Measurement>
      <Measurement>
         <ID>435</ID>
         <Type>F</Type>
         <ImageName>Image0004</ImageName>
         <FiberMeasurement>
            <DiameterAverage>6.8960717534652321E-07</DiameterAverage>
            <DiameterSD>1.7645018360833054E-07</DiameterSD>
            <Orientation>1.5508632926261285</Orientation>
         </FiberMeasurement>
      </Measurement>
      <Measurement>
         <ID>436</ID>
         <Type>F</Type>
         <ImageName>Image0004</ImageName>
         <FiberMeasurement>
            <DiameterAverage>1.0829848545932688E-06</DiameterAverage>
            <DiameterSD>7.0203545188318177E-08</DiameterSD>
            <Orientation>0.4192272647382318</Orientation>
         </FiberMeasurement>
      </Measurement>
      <Measurement>
         <ID>437</ID>
         <Type>F</Type>
         <ImageName>Image0004</ImageName>
         <FiberMeasurement>
            <DiameterAverage>1.926947633562662E-06</DiameterAverage>
            <DiameterSD>1.688764806566232E-07</DiameterSD>
            <Orientation>2.6689130177633174</Orientation>
         </FiberMeasurement>
      </Measurement>
      <Measurement>
         <ID>438</ID>
         <Type>F</Type>
         <ImageName>Image0004</ImageName>
         <FiberMeasurement>
            <DiameterAverage>1.718638966922387E-06</DiameterAverage>
            <DiameterSD>3.5818878658497572E-07</DiameterSD>
            <Orientation>2.3766984731800092</Orientation>
         </FiberMeasurement>
      </Measurement>
      <Measurement>
         <ID>441</ID>
         <Type>F</Type>
         <ImageName>Image0004</ImageName>
         <FiberMeasurement>
            <DiameterAverage>1.3783007153286451E-06</DiameterAverage>
            <DiameterSD>1.6767885775785209E-08</DiameterSD>
            <Orientation>3.1013113301435911</Orientation>
         </FiberMeasurement>
      </Measurement>
      <Measurement>
         <ID>442</ID>
         <Type>F</Type>
         <ImageName>Image0004</ImageName>
         <FiberMeasurement>
            <DiameterAverage>6.8960717534652321E-07</DiameterAverage>
            <DiameterSD>1.7645018360833054E-07</DiameterSD>
            <Orientation>1.5508632926261285</Orientation>
         </FiberMeasurement>
      </Measurement>
      <Measurement>
         <ID>443</ID>
         <Type>F</Type>
         <ImageName>Image0004</ImageName>
         <FiberMeasurement>
            <DiameterAverage>2.7351240477790721E-06</DiameterAverage>
            <DiameterSD>7.4574850843780436E-08</DiameterSD>
            <Orientation>2.4526424819699364</Orientation>
         </FiberMeasurement>
      </Measurement>
      <Measurement>
         <ID>444</ID>
         <Type>F</Type>
         <ImageName>Image0004</ImageName>
         <FiberMeasurement>
            <DiameterAverage>4.1220360866510373E-07</DiameterAverage>
            <DiameterSD>5.3349447541484175E-09</DiameterSD>
            <Orientation>1.4810199386697658</Orientation>
         </FiberMeasurement>
      </Measurement>
      <Measurement>
         <ID>445</ID>
         <Type>F</Type>
         <ImageName>Image0004</ImageName>
         <FiberMeasurement>
            <DiameterAverage>1.8372094018629136E-06</DiameterAverage>
            <DiameterSD>1.0572507664208622E-07</DiameterSD>
            <Orientation>2.41848639907542</Orientation>
         </FiberMeasurement>
      </Measurement>
      <Measurement>
         <ID>446</ID>
         <Type>F</Type>
         <ImageName>Image0004</ImageName>
         <FiberMeasurement>
            <DiameterAverage>6.8960717534652321E-07</DiameterAverage>
            <DiameterSD>1.7645018360833054E-07</DiameterSD>
            <Orientation>1.5508632926261285</Orientation>
         </FiberMeasurement>
      </Measurement>
      <Measurement>
         <ID>447</ID>
         <Type>F</Type>
         <ImageName>Image0004</ImageName>
         <FiberMeasurement>
            <DiameterAverage>8.5156531602862632E-07</DiameterAverage>
            <DiameterSD>1.8220766768628854E-07</DiameterSD>
            <Orientation>2.2492045437720112</Orientation>
         </FiberMeasurement>
      </Measurement>
      <Measurement>
         <ID>448</ID>
         <Type>F</Type>
         <ImageName>Image0004</ImageName>
         <FiberMeasurement>
            <DiameterAverage>1.6758522354317572E-06</DiameterAverage>
            <DiameterSD>7.3557727795707586E-08</DiameterSD>
            <Orientation>0.347646459514126</Orientation>
         </FiberMeasurement>
      </Measurement>
      <Measurement>
         <ID>449</ID>
         <Type>F</Type>
         <ImageName>Image0004</ImageName>
         <FiberMeasurement>
            <DiameterAverage>1.5034612275299055E-06</DiameterAverage>
            <DiameterSD>2.076821500126857E-07</DiameterSD>
            <Orientation>2.2268945825571955</Orientation>
         </FiberMeasurement>
      </Measurement>
      <Measurement>
         <ID>450</ID>
         <Type>F</Type>
         <ImageName>Image0004</ImageName>
         <FiberMeasurement>
            <DiameterAverage>1.2531453659773782E-06</DiameterAverage>
            <DiameterSD>1.4017706487447149E-07</DiameterSD>
            <Orientation>1.1387274713789726</Orientation>
         </FiberMeasurement>
      </Measurement>
      <Measurement>
         <ID>451</ID>
         <Type>F</Type>
         <ImageName>Image0004</ImageName>
         <FiberMeasurement>
            <DiameterAverage>2.1973728440125684E-06</DiameterAverage>
            <DiameterSD>7.090145681149965E-07</DiameterSD>
            <Orientation>2.3597618823159414</Orientation>
         </FiberMeasurement>
      </Measurement>
      <Measurement>
         <ID>452</ID>
         <Type>F</Type>
         <ImageName>Image0004</ImageName>
         <FiberMeasurement>
            <DiameterAverage>1.7177876322572252E-06</DiameterAverage>
            <DiameterSD>1.9184464646711765E-07</DiameterSD>
            <Orientation>0.054309389833913167</Orientation>
         </FiberMeasurement>
      </Measurement>
      <Measurement>
         <ID>454</ID>
         <Type>F</Type>
         <ImageName>Image0004</ImageName>
         <FiberMeasurement>
            <DiameterAverage>1.4956459127361144E-06</DiameterAverage>
            <DiameterSD>4.1403990863187753E-07</DiameterSD>
            <Orientation>2.4111951590348721</Orientation>
         </FiberMeasurement>
      </Measurement>
      <Measurement>
         <ID>455</ID>
         <Type>F</Type>
         <ImageName>Image0004</ImageName>
         <FiberMeasurement>
            <DiameterAverage>1.1551724260704817E-06</DiameterAverage>
            <DiameterSD>4.2782611321301605E-08</DiameterSD>
            <Orientation>0.77215192177088254</Orientation>
         </FiberMeasurement>
      </Measurement>
      <Measurement>
         <ID>456</ID>
         <Type>F</Type>
         <ImageName>Image0004</ImageName>
         <FiberMeasurement>
            <DiameterAverage>6.7970110958362638E-07</DiameterAverage>
            <DiameterSD>1.7979510498218353E-08</DiameterSD>
            <Orientation>1.4196147830258961</Orientation>
         </FiberMeasurement>
      </Measurement>
      <Measurement>
         <ID>457</ID>
         <Type>F</Type>
         <ImageName>Image0004</ImageName>
         <FiberMeasurement>
            <DiameterAverage>1.5034612275299055E-06</DiameterAverage>
            <DiameterSD>2.076821500126857E-07</DiameterSD>
            <Orientation>2.2268945825571955</Orientation>
         </FiberMeasurement>
      </Measurement>
      <Measurement>
         <ID>458</ID>
         <Type>F</Type>
         <ImageName>Image0004</ImageName>
         <FiberMeasurement>
            <DiameterAverage>1.6434637797302928E-06</DiameterAverage>
            <DiameterSD>2.135289572736538E-07</DiameterSD>
            <Orientation>3.1235581580252836</Orientation>
         </FiberMeasurement>
      </Measurement>
      <Measurement>
         <ID>459</ID>
         <Type>F</Type>
         <ImageName>Image0004</ImageName>
         <FiberMeasurement>
            <DiameterAverage>1.565934537674811E-06</DiameterAverage>
            <DiameterSD>7.8689611902648089E-08</DiameterSD>
            <Orientation>2.1359784227110619</Orientation>
         </FiberMeasurement>
      </Measurement>
      <Measurement>
         <ID>460</ID>
         <Type>F</Type>
         <ImageName>Image0004</ImageName>
         <FiberMeasurement>
            <DiameterAverage>5.9838325572536216E-07</DiameterAverage>
            <DiameterSD>1.3360112207936255E-08</DiameterSD>
            <Orientation>1.5681615569254328</Orientation>
         </FiberMeasurement>
      </Measurement>
      <Measurement>
         <ID>462</ID>
         <Type>F</Type>
         <ImageName>Image0004</ImageName>
         <FiberMeasurement>
            <DiameterAverage>5.2997739734415792E-07</DiameterAverage>
            <DiameterSD>1.2437963942245781E-07</DiameterSD>
            <Orientation>0.98515960297087313</Orientation>
         </FiberMeasurement>
      </Measurement>
      <Measurement>
         <ID>463</ID>
         <Type>F</Type>
         <ImageName>Image0004</ImageName>
         <FiberMeasurement>
            <DiameterAverage>2.3011501838435054E-06</DiameterAverage>
            <DiameterSD>1.5763076891016951E-07</DiameterSD>
            <Orientation>2.2419089607274079</Orientation>
         </FiberMeasurement>
      </Measurement>
      <Measurement>
         <ID>464</ID>
         <Type>F</Type>
         <ImageName>Image0004</ImageName>
         <FiberMeasurement>
            <DiameterAverage>7.9901605996673333E-07</DiameterAverage>
            <DiameterSD>6.1123680407846512E-08</DiameterSD>
            <Orientation>1.8106151508451882</Orientation>
         </FiberMeasurement>
      </Measurement>
      <Measurement>
         <ID>465</ID>
         <Type>F</Type>
         <ImageName>Image0004</ImageName>
         <FiberMeasurement>
            <DiameterAverage>1.8160985775005172E-06</DiameterAverage>
            <DiameterSD>8.5132155579482256E-08</DiameterSD>
            <Orientation>2.1877667842499897</Orientation>
         </FiberMeasurement>
      </Measurement>
      <Measurement>
         <ID>466</ID>
         <Type>F</Type>
         <ImageName>Image0004</ImageName>
         <FiberMeasurement>
            <DiameterAverage>7.1901331175E-07</DiameterAverage>
            <DiameterSD>7.3392900853188583E-08</DiameterSD>
            <Orientation>2.3841161605847958</Orientation>
         </FiberMeasurement>
      </Measurement>
      <Measurement>
         <ID>467</ID>
         <Type>F</Type>
         <ImageName>Image0004</ImageName>
         <FiberMeasurement>
            <DiameterAverage>2.0570887247171768E-06</DiameterAverage>
            <DiameterSD>3.1479611412862989E-08</DiameterSD>
            <Orientation>2.0738923118933368</Orientation>
         </FiberMeasurement>
      </Measurement>
      <Measurement>
         <ID>468</ID>
         <Type>F</Type>
         <ImageName>Image0004</ImageName>
         <FiberMeasurement>
            <DiameterAverage>8.9265907204391074E-07</DiameterAverage>
            <DiameterSD>3.6622188330521774E-08</DiameterSD>
            <Orientation>1.0168534305875965</Orientation>
         </FiberMeasurement>
      </Measurement>
      <Measurement>
         <ID>469</ID>
         <Type>F</Type>
         <ImageName>Image0004</ImageName>
         <FiberMeasurement>
            <DiameterAverage>1.9553852553368565E-06</DiameterAverage>
            <DiameterSD>5.8791314987009239E-08</DiameterSD>
            <Orientation>1.4348723347789467</Orientation>
         </FiberMeasurement>
      </Measurement>
      <Measurement>
         <ID>470</ID>
         <Type>F</Type>
         <ImageName>Image0004</ImageName>
         <FiberMeasurement>
            <DiameterAverage>1.0252892989584598E-06</DiameterAverage>
            <DiameterSD>2.0443713406262064E-08</DiameterSD>
            <Orientation>1.4318448743898855</Orientation>
         </FiberMeasurement>
      </Measurement>
      <Measurement>
         <ID>471</ID>
         <Type>F</Type>
         <ImageName>Image0004</ImageName>
         <FiberMeasurement>
            <DiameterAverage>1.5452805953952479E-06</DiameterAverage>
            <DiameterSD>1.7488963812737579E-07</DiameterSD>
            <Orientation>3.0525171661744892</Orientation>
         </FiberMeasurement>
      </Measurement>
      <Measurement>
         <ID>472</ID>
         <Type>F</Type>
         <ImageName>Image0004</ImageName>
         <FiberMeasurement>
            <DiameterAverage>1.2875151420188067E-06</DiameterAverage>
            <DiameterSD>4.4778988597455242E-08</DiameterSD>
            <Orientation>2.8963959586776746</Orientation>
         </FiberMeasurement>
      </Measurement>
      <Measurement>
         <ID>473</ID>
         <Type>F</Type>
         <ImageName>Image0004</ImageName>
         <FiberMeasurement>
            <DiameterAverage>6.8079923444347954E-07</DiameterAverage>
            <DiameterSD>8.4275172069664086E-08</DiameterSD>
            <Orientation>2.5199807886176613</Orientation>
         </FiberMeasurement>
      </Measurement>
      <Measurement>
         <ID>474</ID>
         <Type>F</Type>
         <ImageName>Image0004</ImageName>
         <FiberMeasurement>
            <DiameterAverage>1.4832763356952028E-06</DiameterAverage>
            <DiameterSD>5.4814718509191435E-08</DiameterSD>
            <Orientation>0.31805869016428007</Orientation>
         </FiberMeasurement>
      </Measurement>
      <Measurement>
         <ID>475</ID>
         <Type>F</Type>
         <ImageName>Image0004</ImageName>
         <FiberMeasurement>
            <DiameterAverage>1.9969901222894651E-06</DiameterAverage>
            <DiameterSD>8.720620839305036E-08</DiameterSD>
            <Orientation>0.93225479596178784</Orientation>
         </FiberMeasurement>
      </Measurement>
      <Measurement>
         <ID>477</ID>
         <Type>F</Type>
         <ImageName>Image0004</ImageName>
         <FiberMeasurement>
            <DiameterAverage>1.761476675851752E-06</DiameterAverage>
            <DiameterSD>6.3169471207270063E-08</DiameterSD>
            <Orientation>2.1085357384306516</Orientation>
         </FiberMeasurement>
      </Measurement>
      <Measurement>
         <ID>478</ID>
         <Type>F</Type>
         <ImageName>Image0004</ImageName>
         <FiberMeasurement>
            <DiameterAverage>1.5402274896647366E-06</DiameterAverage>
            <DiameterSD>1.1989166274404787E-07</DiameterSD>
            <Orientation>2.0174147100518076</Orientation>
         </FiberMeasurement>
      </Measurement>
      <Measurement>
         <ID>479</ID>
         <Type>F</Type>
         <ImageName>Image0004</ImageName>
         <FiberMeasurement>
            <DiameterAverage>1.3688910989053753E-06</DiameterAverage>
            <DiameterSD>4.9350130748998749E-07</DiameterSD>
            <Orientation>0.47029650459687494</Orientation>
         </FiberMeasurement>
      </Measurement>
      <Measurement>
         <ID>481</ID>
         <Type>F</Type>
         <ImageName>Image0004</ImageName>
         <FiberMeasurement>
            <DiameterAverage>1.120289587088103E-06</DiameterAverage>
            <DiameterSD>1.8553678644516081E-07</DiameterSD>
            <Orientation>2.4540606153498912</Orientation>
         </FiberMeasurement>
      </Measurement>
      <Measurement>
         <ID>482</ID>
         <Type>F</Type>
         <ImageName>Image0004</ImageName>
         <FiberMeasurement>
            <DiameterAverage>1.10653905731506E-06</DiameterAverage>
            <DiameterSD>2.1042640059154547E-08</DiameterSD>
            <Orientation>2.9391356800532247</Orientation>
         </FiberMeasurement>
      </Measurement>
      <Measurement>
         <ID>483</ID>
         <Type>F</Type>
         <ImageName>Image0004</ImageName>
         <FiberMeasurement>
            <DiameterAverage>1.8915856088551815E-06</DiameterAverage>
            <DiameterSD>8.7719387968049743E-08</DiameterSD>
            <Orientation>0.41935957089052689</Orientation>
         </FiberMeasurement>
      </Measurement>
      <Measurement>
         <ID>484</ID>
         <Type>F</Type>
         <ImageName>Image0004</ImageName>
         <FiberMeasurement>
            <DiameterAverage>6.7550081185263089E-07</DiameterAverage>
            <DiameterSD>1.1112527158180639E-07</DiameterSD>
            <Orientation>1.3102174823038548</Orientation>
         </FiberMeasurement>
      </Measurement>
      <Measurement>
         <ID>485</ID>
         <Type>F</Type>
         <ImageName>Image0004</ImageName>
         <FiberMeasurement>
            <DiameterAverage>9.61743213750246E-07</DiameterAverage>
            <DiameterSD>6.279846293621829E-08</DiameterSD>
            <Orientation>1.5807902188357921</Orientation>
         </FiberMeasurement>
      </Measurement>
      <Measurement>
         <ID>486</ID>
         <Type>F</Type>
         <ImageName>Image0004</ImageName>
         <FiberMeasurement>
            <DiameterAverage>1.6941922198678893E-06</DiameterAverage>
            <DiameterSD>8.2270756527776764E-08</DiameterSD>
            <Orientation>2.1744442969758087</Orientation>
         </FiberMeasurement>
      </Measurement>
      <Measurement>
         <ID>487</ID>
         <Type>F</Type>
         <ImageName>Image0004</ImageName>
         <FiberMeasurement>
            <DiameterAverage>1.4950893162175061E-06</DiameterAverage>
            <DiameterSD>9.483701785375148E-08</DiameterSD>
            <Orientation>2.5773326420508815</Orientation>
         </FiberMeasurement>
      </Measurement>
      <Measurement>
         <ID>488</ID>
         <Type>F</Type>
         <ImageName>Image0004</ImageName>
         <FiberMeasurement>
            <DiameterAverage>1.6903929598287185E-06</DiameterAverage>
            <DiameterSD>5.1675830137034847E-08</DiameterSD>
            <Orientation>2.1978263665101223</Orientation>
         </FiberMeasurement>
      </Measurement>
      <Measurement>
         <ID>489</ID>
         <Type>F</Type>
         <ImageName>Image0004</ImageName>
         <FiberMeasurement>
            <DiameterAverage>5.6362706411677251E-07</DiameterAverage>
            <DiameterSD>2.4982603002508947E-08</DiameterSD>
            <Orientation>0.18087777745212971</Orientation>
         </FiberMeasurement>
      </Measurement>
      <Measurement>
         <ID>491</ID>
         <Type>F</Type>
         <ImageName>Image0004</ImageName>
         <FiberMeasurement>
            <DiameterAverage>1.7512371977548167E-06</DiameterAverage>
            <DiameterSD>7.8735028249870556E-08</DiameterSD>
            <Orientation>0.91513374404501269</Orientation>
         </FiberMeasurement>
      </Measurement>
      <Measurement>
         <ID>492</ID>
         <Type>F</Type>
         <ImageName>Image0004</ImageName>
         <FiberMeasurement>
            <DiameterAverage>1.6893921729924364E-06</DiameterAverage>
            <DiameterSD>2.5439613206977836E-07</DiameterSD>
            <Orientation>2.35826571960551</Orientation>
         </FiberMeasurement>
      </Measurement>
      <Measurement>
         <ID>493</ID>
         <Type>F</Type>
         <ImageName>Image0004</ImageName>
         <FiberMeasurement>
            <DiameterAverage>1.5070717247533622E-06</DiameterAverage>
            <DiameterSD>2.321745820305606E-07</DiameterSD>
            <Orientation>0.7771490587542712</Orientation>
         </FiberMeasurement>
      </Measurement>
      <Measurement>
         <ID>496</ID>
         <Type>F</Type>
         <ImageName>Image0004</ImageName>
         <FiberMeasurement>
            <DiameterAverage>7.0351236707480718E-07</DiameterAverage>
            <DiameterSD>3.2322844635607251E-08</DiameterSD>
            <Orientation>1.2253472858850987</Orientation>
         </FiberMeasurement>
      </Measurement>
      <Measurement>
         <ID>497</ID>
         <Type>F</Type>
         <ImageName>Image0004</ImageName>
         <FiberMeasurement>
            <DiameterAverage>9.0129240255000509E-07</DiameterAverage>
            <DiameterSD>1.381658488198776E-07</DiameterSD>
            <Orientation>0.97967755650293953</Orientation>
         </FiberMeasurement>
      </Measurement>
      <Measurement>
         <ID>498</ID>
         <Type>F</Type>
         <ImageName>Image0004</ImageName>
         <FiberMeasurement>
            <DiameterAverage>1.6244711479761046E-06</DiameterAverage>
            <DiameterSD>3.3832985103979039E-08</DiameterSD>
            <Orientation>2.2118996385302667</Orientation>
         </FiberMeasurement>
      </Measurement>
      <Measurement>
         <ID>499</ID>
         <Type>F</Type>
         <ImageName>Image0004</ImageName>
         <FiberMeasurement>
            <DiameterAverage>8.66319880824452E-07</DiameterAverage>
            <DiameterSD>1.4570499287389648E-07</DiameterSD>
            <Orientation>2.0846726263542195</Orientation>
         </FiberMeasurement>
      </Measurement>
      <Measurement>
         <ID>500</ID>
         <Type>F</Type>
         <ImageName>Image0004</ImageName>
         <FiberMeasurement>
            <DiameterAverage>1.0327043244387812E-06</DiameterAverage>
            <DiameterSD>1.7334073290469397E-07</DiameterSD>
            <Orientation>3.1294136182655077</Orientation>
         </FiberMeasurement>
      </Measurement>
      <Measurement>
         <ID>501</ID>
         <Type>F</Type>
         <ImageName>Image0004</ImageName>
         <FiberMeasurement>
            <DiameterAverage>9.9759350662228984E-07</DiameterAverage>
            <DiameterSD>3.1989128666041358E-07</DiameterSD>
            <Orientation>2.3783086746127684</Orientation>
         </FiberMeasurement>
      </Measurement>
      <Measurement>
         <ID>502</ID>
         <Type>F</Type>
         <ImageName>Image0004</ImageName>
         <FiberMeasurement>
            <DiameterAverage>1.4743956431631114E-06</DiameterAverage>
            <DiameterSD>6.1350601237132961E-08</DiameterSD>
            <Orientation>0.24972570244066103</Orientation>
         </FiberMeasurement>
      </Measurement>
      <Measurement>
         <ID>503</ID>
         <Type>F</Type>
         <ImageName>Image0004</ImageName>
         <FiberMeasurement>
            <DiameterAverage>1.0062352799428298E-06</DiameterAverage>
            <DiameterSD>3.9406431976694214E-07</DiameterSD>
            <Orientation>1.1314459407724857</Orientation>
         </FiberMeasurement>
      </Measurement>
      <Measurement>
         <ID>504</ID>
         <Type>F</Type>
         <ImageName>Image0004</ImageName>
         <FiberMeasurement>
            <DiameterAverage>5.4478436633241246E-07</DiameterAverage>
            <DiameterSD>1.636685369206117E-07</DiameterSD>
            <Orientation>2.3394363313464757</Orientation>
         </FiberMeasurement>
      </Measurement>
      <Measurement>
         <ID>505</ID>
         <Type>F</Type>
         <ImageName>Image0004</ImageName>
         <FiberMeasurement>
            <DiameterAverage>1.4381698350436692E-06</DiameterAverage>
            <DiameterSD>8.3960732864839433E-08</DiameterSD>
            <Orientation>2.2073348926322551</Orientation>
         </FiberMeasurement>
      </Measurement>
      <Measurement>
         <ID>506</ID>
         <Type>F</Type>
         <ImageName>Image0004</ImageName>
         <FiberMeasurement>
            <DiameterAverage>1.9133222945706026E-06</DiameterAverage>
            <DiameterSD>1.5303223982626781E-07</DiameterSD>
            <Orientation>0.5247679800793319</Orientation>
         </FiberMeasurement>
      </Measurement>
      <Measurement>
         <ID>507</ID>
         <Type>F</Type>
         <ImageName>Image0004</ImageName>
         <FiberMeasurement>
            <DiameterAverage>7.7092112831962956E-07</DiameterAverage>
            <DiameterSD>2.6750559351502758E-07</DiameterSD>
            <Orientation>2.5690185882320158</Orientation>
         </FiberMeasurement>
      </Measurement>
      <Measurement>
         <ID>508</ID>
         <Type>F</Type>
         <ImageName>Image0004</ImageName>
         <FiberMeasurement>
            <DiameterAverage>1.6743181605561513E-06</DiameterAverage>
            <DiameterSD>2.2466512245050763E-07</DiameterSD>
            <Orientation>2.4057935858046511</Orientation>
         </FiberMeasurement>
      </Measurement>
      <Measurement>
         <ID>509</ID>
         <Type>F</Type>
         <ImageName>Image0004</ImageName>
         <FiberMeasurement>
            <DiameterAverage>1.0153349052303152E-06</DiameterAverage>
            <DiameterSD>3.020940860431436E-07</DiameterSD>
            <Orientation>2.5616448507066805</Orientation>
         </FiberMeasurement>
      </Measurement>
      <Measurement>
         <ID>510</ID>
         <Type>F</Type>
         <ImageName>Image0004</ImageName>
         <FiberMeasurement>
            <DiameterAverage>1.0313847094509253E-06</DiameterAverage>
            <DiameterSD>4.1619254372893224E-07</DiameterSD>
            <Orientation>2.23937251276589</Orientation>
         </FiberMeasurement>
      </Measurement>
      <Measurement>
         <ID>511</ID>
         <Type>F</Type>
         <ImageName>Image0004</ImageName>
         <FiberMeasurement>
            <DiameterAverage>1.9951407727345523E-06</DiameterAverage>
            <DiameterSD>3.6546374796555703E-07</DiameterSD>
            <Orientation>2.9140090673742174</Orientation>
         </FiberMeasurement>
      </Measurement>
      <Measurement>
         <ID>512</ID>
         <Type>F</Type>
         <ImageName>Image0004</ImageName>
         <FiberMeasurement>
            <DiameterAverage>1.500646601394358E-06</DiameterAverage>
            <DiameterSD>3.6950121704849771E-07</DiameterSD>
            <Orientation>1.7793324503495962</Orientation>
         </FiberMeasurement>
      </Measurement>
      <Measurement>
         <ID>513</ID>
         <Type>F</Type>
         <ImageName>Image0004</ImageName>
         <FiberMeasurement>
            <DiameterAverage>1.7581814177609621E-06</DiameterAverage>
            <DiameterSD>3.5285523286251594E-08</DiameterSD>
            <Orientation>3.1251431835238832</Orientation>
         </FiberMeasurement>
      </Measurement>
      <Measurement>
         <ID>514</ID>
         <Type>F</Type>
         <ImageName>Image0004</ImageName>
         <FiberMeasurement>
            <DiameterAverage>1.4060867858208478E-06</DiameterAverage>
            <DiameterSD>5.5157801191019174E-08</DiameterSD>
            <Orientation>2.814795942870739</Orientation>
         </FiberMeasurement>
      </Measurement>
      <Measurement>
         <ID>515</ID>
         <Type>F</Type>
         <ImageName>Image0004</ImageName>
         <FiberMeasurement>
            <DiameterAverage>1.1941941579809986E-06</DiameterAverage>
            <DiameterSD>3.7301937171917005E-08</DiameterSD>
            <Orientation>2.1031131285878493</Orientation>
         </FiberMeasurement>
      </Measurement>
      <Measurement>
         <ID>516</ID>
         <Type>F</Type>
         <ImageName>Image0004</ImageName>
         <FiberMeasurement>
            <DiameterAverage>1.4940414858986289E-06</DiameterAverage>
            <DiameterSD>2.2522880422243486E-07</DiameterSD>
            <Orientation>2.6929373091841988</Orientation>
         </FiberMeasurement>
      </Measurement>
      <Measurement>
         <ID>517</ID>
         <Type>F</Type>
         <ImageName>Image0004</ImageName>
         <FiberMeasurement>
            <DiameterAverage>1.0317257455110515E-06</DiameterAverage>
            <DiameterSD>2.6828160805151216E-08</DiameterSD>
            <Orientation>2.8054115661700685</Orientation>
         </FiberMeasurement>
      </Measurement>
      <Measurement>
         <ID>518</ID>
         <Type>F</Type>
         <ImageName>Image0004</ImageName>
         <FiberMeasurement>
            <DiameterAverage>1.9300317729542023E-06</DiameterAverage>
            <DiameterSD>1.8939614205164606E-07</DiameterSD>
            <Orientation>0.80530543273905975</Orientation>
         </FiberMeasurement>
      </Measurement>
      <Measurement>
         <ID>519</ID>
         <Type>F</Type>
         <ImageName>Image0004</ImageName>
         <FiberMeasurement>
            <DiameterAverage>2.378001659675276E-06</DiameterAverage>
            <DiameterSD>6.16823190110768E-08</DiameterSD>
            <Orientation>0.70751310001103562</Orientation>
         </FiberMeasurement>
      </Measurement>
      <Measurement>
         <ID>520</ID>
         <Type>F</Type>
         <ImageName>Image0004</ImageName>
         <FiberMeasurement>
            <DiameterAverage>2.3238379319179285E-06</DiameterAverage>
            <DiameterSD>6.6843448426753E-07</DiameterSD>
            <Orientation>2.2523172362133952</Orientation>
         </FiberMeasurement>
      </Measurement>
      <Measurement>
         <ID>521</ID>
         <Type>F</Type>
         <ImageName>Image0004</ImageName>
         <FiberMeasurement>
            <DiameterAverage>1.843283164115549E-06</DiameterAverage>
            <DiameterSD>5.7385559554726672E-08</DiameterSD>
            <Orientation>0.37869912440992254</Orientation>
         </FiberMeasurement>
      </Measurement>
      <Measurement>
         <ID>522</ID>
         <Type>F</Type>
         <ImageName>Image0004</ImageName>
         <FiberMeasurement>
            <DiameterAverage>1.0731563253375842E-06</DiameterAverage>
            <DiameterSD>3.0463934366966616E-07</DiameterSD>
            <Orientation>1.849577591376856</Orientation>
         </FiberMeasurement>
      </Measurement>
      <Measurement>
         <ID>523</ID>
         <Type>F</Type>
         <ImageName>Image0004</ImageName>
         <FiberMeasurement>
            <DiameterAverage>1.2021117511408693E-06</DiameterAverage>
            <DiameterSD>6.0500658891421574E-08</DiameterSD>
            <Orientation>2.15924643349738</Orientation>
         </FiberMeasurement>
      </Measurement>
      <Measurement>
         <ID>524</ID>
         <Type>F</Type>
         <ImageName>Image0004</ImageName>
         <FiberMeasurement>
            <DiameterAverage>6.8921568186794823E-07</DiameterAverage>
            <DiameterSD>1.9132758789666988E-08</DiameterSD>
            <Orientation>0.93706832304011378</Orientation>
         </FiberMeasurement>
      </Measurement>
      <Measurement>
         <ID>525</ID>
         <Type>F</Type>
         <ImageName>Image0004</ImageName>
         <FiberMeasurement>
            <DiameterAverage>1.0490532765150851E-06</DiameterAverage>
            <DiameterSD>3.2998355229008371E-07</DiameterSD>
            <Orientation>2.3836217017835639</Orientation>
         </FiberMeasurement>
      </Measurement>
      <Measurement>
         <ID>526</ID>
         <Type>F</Type>
         <ImageName>Image0004</ImageName>
         <FiberMeasurement>
            <DiameterAverage>1.7259294188192084E-06</DiameterAverage>
            <DiameterSD>2.2569691471975459E-07</DiameterSD>
            <Orientation>0.17323124746832583</Orientation>
         </FiberMeasurement>
      </Measurement>
      <Measurement>
         <ID>527</ID>
         <Type>F</Type>
         <ImageName>Image0004</ImageName>
         <FiberMeasurement>
            <DiameterAverage>7.4802921176612156E-07</DiameterAverage>
            <DiameterSD>9.3853498347575675E-08</DiameterSD>
            <Orientation>2.1163796138984594</Orientation>
         </FiberMeasurement>
      </Measurement>
      <Measurement>
         <ID>528</ID>
         <Type>F</Type>
         <ImageName>Image0004</ImageName>
         <FiberMeasurement>
            <DiameterAverage>1.8689491173071324E-06</DiameterAverage>
            <DiameterSD>9.15423311088406E-08</DiameterSD>
            <Orientation>0.093839725653488693</Orientation>
         </FiberMeasurement>
      </Measurement>
      <Measurement>
         <ID>529</ID>
         <Type>F</Type>
         <ImageName>Image0004</ImageName>
         <FiberMeasurement>
            <DiameterAverage>7.2972691131378375E-07</DiameterAverage>
            <DiameterSD>1.8528611950019632E-08</DiameterSD>
            <Orientation>1.5548497473891969</Orientation>
         </FiberMeasurement>
      </Measurement>
      <Measurement>
         <ID>530</ID>
         <Type>F</Type>
         <ImageName>Image0004</ImageName>
         <FiberMeasurement>
            <DiameterAverage>2.0530444470230165E-06</DiameterAverage>
            <DiameterSD>3.59309199358354E-07</DiameterSD>
            <Orientation>2.3166689685681519</Orientation>
         </FiberMeasurement>
      </Measurement>
      <Measurement>
         <ID>531</ID>
         <Type>F</Type>
         <ImageName>Image0004</ImageName>
         <FiberMeasurement>
            <DiameterAverage>5.87893187763407E-07</DiameterAverage>
            <DiameterSD>1.9493351877724558E-08</DiameterSD>
            <Orientation>1.046242611944413</Orientation>
         </FiberMeasurement>
      </Measurement>
      <Measurement>
         <ID>532</ID>
         <Type>F</Type>
         <ImageName>Image0004</ImageName>
         <FiberMeasurement>
            <DiameterAverage>1.8956885291674566E-06</DiameterAverage>
            <DiameterSD>2.8231398208216176E-07</DiameterSD>
            <Orientation>1.0300203781957058</Orientation>
         </FiberMeasurement>
      </Measurement>
      <Measurement>
         <ID>533</ID>
         <Type>F</Type>
         <ImageName>Image0004</ImageName>
         <FiberMeasurement>
            <DiameterAverage>1.5738463877832595E-06</DiameterAverage>
            <DiameterSD>6.5829554863881315E-07</DiameterSD>
            <Orientation>2.0759694914414761</Orientation>
         </FiberMeasurement>
      </Measurement>
      <Measurement>
         <ID>534</ID>
         <Type>F</Type>
         <ImageName>Image0004</ImageName>
         <FiberMeasurement>
            <DiameterAverage>1.390868624228222E-06</DiameterAverage>
            <DiameterSD>3.0676127600208031E-07</DiameterSD>
            <Orientation>1.0392281059995727</Orientation>
         </FiberMeasurement>
      </Measurement>
      <Measurement>
         <ID>535</ID>
         <Type>F</Type>
         <ImageName>Image0004</ImageName>
         <FiberMeasurement>
            <DiameterAverage>6.0363898274297525E-07</DiameterAverage>
            <DiameterSD>2.566336462790646E-08</DiameterSD>
            <Orientation>1.3516868676257599</Orientation>
         </FiberMeasurement>
      </Measurement>
      <Measurement>
         <ID>536</ID>
         <Type>F</Type>
         <ImageName>Image0004</ImageName>
         <FiberMeasurement>
            <DiameterAverage>9.8657903011310533E-07</DiameterAverage>
            <DiameterSD>5.37222305565731E-07</DiameterSD>
            <Orientation>2.3649681743281152</Orientation>
         </FiberMeasurement>
      </Measurement>
      <Measurement>
         <ID>537</ID>
         <Type>F</Type>
         <ImageName>Image0004</ImageName>
         <FiberMeasurement>
            <DiameterAverage>1.427338573019163E-06</DiameterAverage>
            <DiameterSD>2.1979499280174677E-07</DiameterSD>
            <Orientation>0.537014571803168</Orientation>
         </FiberMeasurement>
      </Measurement>
      <Measurement>
         <ID>538</ID>
         <Type>F</Type>
         <ImageName>Image0004</ImageName>
         <FiberMeasurement>
            <DiameterAverage>1.7104655727925355E-06</DiameterAverage>
            <DiameterSD>2.66336171460144E-07</DiameterSD>
            <Orientation>2.921175032112278</Orientation>
         </FiberMeasurement>
      </Measurement>
      <Measurement>
         <ID>539</ID>
         <Type>F</Type>
         <ImageName>Image0004</ImageName>
         <FiberMeasurement>
            <DiameterAverage>1.0539202795991536E-06</DiameterAverage>
            <DiameterSD>2.06218691388058E-07</DiameterSD>
            <Orientation>1.5285555252115117</Orientation>
         </FiberMeasurement>
      </Measurement>
      <Measurement>
         <ID>540</ID>
         <Type>F</Type>
         <ImageName>Image0004</ImageName>
         <FiberMeasurement>
            <DiameterAverage>2.2991902760284944E-06</DiameterAverage>
            <DiameterSD>1.0855218478120549E-07</DiameterSD>
            <Orientation>2.4362616546491989</Orientation>
         </FiberMeasurement>
      </Measurement>
      <Measurement>
         <ID>541</ID>
         <Type>F</Type>
         <ImageName>Image0004</ImageName>
         <FiberMeasurement>
            <DiameterAverage>1.5525028170422179E-06</DiameterAverage>
            <DiameterSD>1.8391094085946319E-07</DiameterSD>
            <Orientation>2.1461399214782948</Orientation>
         </FiberMeasurement>
      </Measurement>
      <Measurement>
         <ID>542</ID>
         <Type>F</Type>
         <ImageName>Image0004</ImageName>
         <FiberMeasurement>
            <DiameterAverage>6.1080063965199475E-07</DiameterAverage>
            <DiameterSD>2.2516035847526846E-08</DiameterSD>
            <Orientation>1.1320858784899468</Orientation>
         </FiberMeasurement>
      </Measurement>
      <Measurement>
         <ID>543</ID>
         <Type>F</Type>
         <ImageName>Image0004</ImageName>
         <FiberMeasurement>
            <DiameterAverage>6.8235119168398291E-07</DiameterAverage>
            <DiameterSD>5.5331655698285711E-08</DiameterSD>
            <Orientation>1.3064300954146466</Orientation>
         </FiberMeasurement>
      </Measurement>
      <Measurement>
         <ID>544</ID>
         <Type>F</Type>
         <ImageName>Image0004</ImageName>
         <FiberMeasurement>
            <DiameterAverage>1.6514043588174043E-06</DiameterAverage>
            <DiameterSD>6.7795106134800332E-07</DiameterSD>
            <Orientation>2.8245717497919562</Orientation>
         </FiberMeasurement>
      </Measurement>
      <Measurement>
         <ID>545</ID>
         <Type>F</Type>
         <ImageName>Image0004</ImageName>
         <FiberMeasurement>
            <DiameterAverage>1.6554245182710417E-06</DiameterAverage>
            <DiameterSD>5.9412971495453345E-08</DiameterSD>
            <Orientation>2.8201960033917297</Orientation>
         </FiberMeasurement>
      </Measurement>
      <Measurement>
         <ID>546</ID>
         <Type>F</Type>
         <ImageName>Image0004</ImageName>
         <FiberMeasurement>
            <DiameterAverage>1.7056478128105589E-06</DiameterAverage>
            <DiameterSD>4.28096273760496E-08</DiameterSD>
            <Orientation>2.2136498646311842</Orientation>
         </FiberMeasurement>
      </Measurement>
      <Measurement>
         <ID>547</ID>
         <Type>F</Type>
         <ImageName>Image0004</ImageName>
         <FiberMeasurement>
            <DiameterAverage>1.7241598012275377E-06</DiameterAverage>
            <DiameterSD>3.0273357734952869E-07</DiameterSD>
            <Orientation>1.5059125559508597</Orientation>
         </FiberMeasurement>
      </Measurement>
      <Measurement>
         <ID>548</ID>
         <Type>F</Type>
         <ImageName>Image0004</ImageName>
         <FiberMeasurement>
            <DiameterAverage>7.4985964751232762E-07</DiameterAverage>
            <DiameterSD>4.7191701282337632E-08</DiameterSD>
            <Orientation>1.7071900847601451</Orientation>
         </FiberMeasurement>
      </Measurement>
      <Measurement>
         <ID>549</ID>
         <Type>F</Type>
         <ImageName>Image0004</ImageName>
         <FiberMeasurement>
            <DiameterAverage>1.145806778150213E-06</DiameterAverage>
            <DiameterSD>5.5209942693787314E-08</DiameterSD>
            <Orientation>2.0565707268569451</Orientation>
         </FiberMeasurement>
      </Measurement>
      <Measurement>
         <ID>550</ID>
         <Type>F</Type>
         <ImageName>Image0004</ImageName>
         <FiberMeasurement>
            <DiameterAverage>1.5034612275299055E-06</DiameterAverage>
            <DiameterSD>2.076821500126857E-07</DiameterSD>
            <Orientation>2.2268945825571955</Orientation>
         </FiberMeasurement>
      </Measurement>
      <Measurement>
         <ID>551</ID>
         <Type>F</Type>
         <ImageName>Image0004</ImageName>
         <FiberMeasurement>
            <DiameterAverage>5.6758647375972824E-07</DiameterAverage>
            <DiameterSD>3.8633250776427582E-08</DiameterSD>
            <Orientation>2.4627304965638763</Orientation>
         </FiberMeasurement>
      </Measurement>
      <Measurement>
         <ID>552</ID>
         <Type>F</Type>
         <ImageName>Image0004</ImageName>
         <FiberMeasurement>
            <DiameterAverage>1.2300972817613002E-06</DiameterAverage>
            <DiameterSD>9.7941798902607056E-08</DiameterSD>
            <Orientation>0.13842336790302268</Orientation>
         </FiberMeasurement>
      </Measurement>
      <Measurement>
         <ID>553</ID>
         <Type>F</Type>
         <ImageName>Image0004</ImageName>
         <FiberMeasurement>
            <DiameterAverage>1.3842438515566516E-06</DiameterAverage>
            <DiameterSD>6.3273851102070716E-08</DiameterSD>
            <Orientation>2.1884304231852636</Orientation>
         </FiberMeasurement>
      </Measurement>
      <Measurement>
         <ID>555</ID>
         <Type>F</Type>
         <ImageName>Image0004</ImageName>
         <FiberMeasurement>
            <DiameterAverage>4.8173064362146041E-07</DiameterAverage>
            <DiameterSD>3.0914868154815829E-09</DiameterSD>
            <Orientation>1.2348605101817696</Orientation>
         </FiberMeasurement>
      </Measurement>
      <Measurement>
         <ID>556</ID>
         <Type>F</Type>
         <ImageName>Image0004</ImageName>
         <FiberMeasurement>
            <DiameterAverage>1.1617465961003493E-06</DiameterAverage>
            <DiameterSD>3.2634413161685624E-07</DiameterSD>
            <Orientation>2.19946773276858</Orientation>
         </FiberMeasurement>
      </Measurement>
      <Measurement>
         <ID>557</ID>
         <Type>F</Type>
         <ImageName>Image0004</ImageName>
         <FiberMeasurement>
            <DiameterAverage>1.9684924034688564E-06</DiameterAverage>
            <DiameterSD>2.1065751574824569E-07</DiameterSD>
            <Orientation>1.1176366060903409</Orientation>
         </FiberMeasurement>
      </Measurement>
      <Measurement>
         <ID>558</ID>
         <Type>F</Type>
         <ImageName>Image0004</ImageName>
         <FiberMeasurement>
            <DiameterAverage>6.7434455232006949E-07</DiameterAverage>
            <DiameterSD>8.663294669762492E-08</DiameterSD>
            <Orientation>1.0146839374476802</Orientation>
         </FiberMeasurement>
      </Measurement>
      <Measurement>
         <ID>559</ID>
         <Type>F</Type>
         <ImageName>Image0004</ImageName>
         <FiberMeasurement>
            <DiameterAverage>1.1323752412354172E-06</DiameterAverage>
            <DiameterSD>5.0830836987716425E-08</DiameterSD>
            <Orientation>2.6134086503992124</Orientation>
         </FiberMeasurement>
      </Measurement>
      <Measurement>
         <ID>560</ID>
         <Type>F</Type>
         <ImageName>Image0004</ImageName>
         <FiberMeasurement>
            <DiameterAverage>1.2581730533904227E-06</DiameterAverage>
            <DiameterSD>5.6171440982868413E-08</DiameterSD>
            <Orientation>2.8797389597331473</Orientation>
         </FiberMeasurement>
      </Measurement>
      <Measurement>
         <ID>561</ID>
         <Type>F</Type>
         <ImageName>Image0004</ImageName>
         <FiberMeasurement>
            <DiameterAverage>1.2610222011377833E-06</DiameterAverage>
            <DiameterSD>3.5123721628644793E-07</DiameterSD>
            <Orientation>2.2681792939195575</Orientation>
         </FiberMeasurement>
      </Measurement>
      <Measurement>
         <ID>562</ID>
         <Type>F</Type>
         <ImageName>Image0004</ImageName>
         <FiberMeasurement>
            <DiameterAverage>1.2261177061505146E-06</DiameterAverage>
            <DiameterSD>1.1337362376251083E-07</DiameterSD>
            <Orientation>0.12218692211787834</Orientation>
         </FiberMeasurement>
      </Measurement>
      <Measurement>
         <ID>563</ID>
         <Type>F</Type>
         <ImageName>Image0004</ImageName>
         <FiberMeasurement>
            <DiameterAverage>7.4303908997353758E-07</DiameterAverage>
            <DiameterSD>1.0800782414302942E-07</DiameterSD>
            <Orientation>2.4743212262371825</Orientation>
         </FiberMeasurement>
      </Measurement>
      <Measurement>
         <ID>564</ID>
         <Type>F</Type>
         <ImageName>Image0004</ImageName>
         <FiberMeasurement>
            <DiameterAverage>1.4924612518313574E-06</DiameterAverage>
            <DiameterSD>3.148149483701143E-08</DiameterSD>
            <Orientation>0.040590933231794794</Orientation>
         </FiberMeasurement>
      </Measurement>
      <Measurement>
         <ID>566</ID>
         <Type>F</Type>
         <ImageName>Image0004</ImageName>
         <FiberMeasurement>
            <DiameterAverage>1.5034612275299055E-06</DiameterAverage>
            <DiameterSD>2.076821500126857E-07</DiameterSD>
            <Orientation>2.2268945825571955</Orientation>
         </FiberMeasurement>
      </Measurement>
      <Measurement>
         <ID>567</ID>
         <Type>F</Type>
         <ImageName>Image0004</ImageName>
         <FiberMeasurement>
            <DiameterAverage>1.6224920537741513E-06</DiameterAverage>
            <DiameterSD>2.8734112901083334E-08</DiameterSD>
            <Orientation>0.26908353711752697</Orientation>
         </FiberMeasurement>
      </Measurement>
      <Measurement>
         <ID>568</ID>
         <Type>F</Type>
         <ImageName>Image0004</ImageName>
         <FiberMeasurement>
            <DiameterAverage>2.2407951903569053E-06</DiameterAverage>
            <DiameterSD>2.6128239312138831E-07</DiameterSD>
            <Orientation>2.7201536527877654</Orientation>
         </FiberMeasurement>
      </Measurement>
      <Measurement>
         <ID>569</ID>
         <Type>F</Type>
         <ImageName>Image0004</ImageName>
         <FiberMeasurement>
            <DiameterAverage>2.1481721264272827E-06</DiameterAverage>
            <DiameterSD>3.7274229589143222E-08</DiameterSD>
            <Orientation>1.3017810441329356</Orientation>
         </FiberMeasurement>
      </Measurement>
      <Measurement>
         <ID>570</ID>
         <Type>F</Type>
         <ImageName>Image0004</ImageName>
         <FiberMeasurement>
            <DiameterAverage>6.1985153586195994E-07</DiameterAverage>
            <DiameterSD>5.2266503426503189E-08</DiameterSD>
            <Orientation>2.2772654355337796</Orientation>
         </FiberMeasurement>
      </Measurement>
      <Measurement>
         <ID>571</ID>
         <Type>F</Type>
         <ImageName>Image0004</ImageName>
         <FiberMeasurement>
            <DiameterAverage>1.1161539168145959E-06</DiameterAverage>
            <DiameterSD>2.2735197004032211E-07</DiameterSD>
            <Orientation>1.3372811295914182</Orientation>
         </FiberMeasurement>
      </Measurement>
      <Measurement>
         <ID>573</ID>
         <Type>F</Type>
         <ImageName>Image0004</ImageName>
         <FiberMeasurement>
            <DiameterAverage>1.5025776527487649E-06</DiameterAverage>
            <DiameterSD>3.6258341065828732E-07</DiameterSD>
            <Orientation>3.0541521888786023</Orientation>
         </FiberMeasurement>
      </Measurement>
      <Measurement>
         <ID>575</ID>
         <Type>F</Type>
         <ImageName>Image0004</ImageName>
         <FiberMeasurement>
            <DiameterAverage>1.6978720881599936E-06</DiameterAverage>
            <DiameterSD>3.2382089271662164E-08</DiameterSD>
            <Orientation>2.2440286054550245</Orientation>
         </FiberMeasurement>
      </Measurement>
      <Measurement>
         <ID>576</ID>
         <Type>F</Type>
         <ImageName>Image0004</ImageName>
         <FiberMeasurement>
            <DiameterAverage>4.9774570234682557E-07</DiameterAverage>
            <DiameterSD>7.4270697924947422E-08</DiameterSD>
            <Orientation>0.33275147917100478</Orientation>
         </FiberMeasurement>
      </Measurement>
      <Measurement>
         <ID>577</ID>
         <Type>F</Type>
         <ImageName>Image0004</ImageName>
         <FiberMeasurement>
            <DiameterAverage>1.0181349180734281E-06</DiameterAverage>
            <DiameterSD>3.9073728539152241E-07</DiameterSD>
            <Orientation>2.5923778222294214</Orientation>
         </FiberMeasurement>
      </Measurement>
      <Measurement>
         <ID>578</ID>
         <Type>F</Type>
         <ImageName>Image0004</ImageName>
         <FiberMeasurement>
            <DiameterAverage>1.58206170948157E-06</DiameterAverage>
            <DiameterSD>5.2200675673953568E-08</DiameterSD>
            <Orientation>0.2291059481964253</Orientation>
         </FiberMeasurement>
      </Measurement>
      <Measurement>
         <ID>579</ID>
         <Type>F</Type>
         <ImageName>Image0004</ImageName>
         <FiberMeasurement>
            <DiameterAverage>1.3945111039579202E-06</DiameterAverage>
            <DiameterSD>1.7685301313514034E-07</DiameterSD>
            <Orientation>0.17380673857498932</Orientation>
         </FiberMeasurement>
      </Measurement>
      <Measurement>
         <ID>580</ID>
         <Type>F</Type>
         <ImageName>Image0004</ImageName>
         <FiberMeasurement>
            <DiameterAverage>1.4524193839413445E-06</DiameterAverage>
            <DiameterSD>3.9236192534201284E-07</DiameterSD>
            <Orientation>2.3998578192310007</Orientation>
         </FiberMeasurement>
      </Measurement>
      <Measurement>
         <ID>581</ID>
         <Type>F</Type>
         <ImageName>Image0004</ImageName>
         <FiberMeasurement>
            <DiameterAverage>1.2760031027852931E-06</DiameterAverage>
            <DiameterSD>4.6981138404055688E-07</DiameterSD>
            <Orientation>1.6278045502234664</Orientation>
         </FiberMeasurement>
      </Measurement>
      <Measurement>
         <ID>582</ID>
         <Type>F</Type>
         <ImageName>Image0004</ImageName>
         <FiberMeasurement>
            <DiameterAverage>1.2422570650428454E-06</DiameterAverage>
            <DiameterSD>6.34528186461416E-08</DiameterSD>
            <Orientation>2.1542799325166735</Orientation>
         </FiberMeasurement>
      </Measurement>
      <Measurement>
         <ID>583</ID>
         <Type>F</Type>
         <ImageName>Image0004</ImageName>
         <FiberMeasurement>
            <DiameterAverage>1.8242238552903009E-06</DiameterAverage>
            <DiameterSD>4.0400925923640048E-08</DiameterSD>
            <Orientation>3.038229020940765</Orientation>
         </FiberMeasurement>
      </Measurement>
      <Measurement>
         <ID>584</ID>
         <Type>F</Type>
         <ImageName>Image0004</ImageName>
         <FiberMeasurement>
            <DiameterAverage>1.7545414579085305E-06</DiameterAverage>
            <DiameterSD>1.7501054828437607E-07</DiameterSD>
            <Orientation>1.0719434925310827</Orientation>
         </FiberMeasurement>
      </Measurement>
      <Measurement>
         <ID>585</ID>
         <Type>F</Type>
         <ImageName>Image0004</ImageName>
         <FiberMeasurement>
            <DiameterAverage>1.4648542958462088E-06</DiameterAverage>
            <DiameterSD>9.4117234750801134E-08</DiameterSD>
            <Orientation>2.2480697245570349</Orientation>
         </FiberMeasurement>
      </Measurement>
      <Measurement>
         <ID>587</ID>
         <Type>F</Type>
         <ImageName>Image0004</ImageName>
         <FiberMeasurement>
            <DiameterAverage>1.7349801151794459E-06</DiameterAverage>
            <DiameterSD>1.3426011720828992E-07</DiameterSD>
            <Orientation>1.4369003391799438</Orientation>
         </FiberMeasurement>
      </Measurement>
      <Measurement>
         <ID>588</ID>
         <Type>F</Type>
         <ImageName>Image0004</ImageName>
         <FiberMeasurement>
            <DiameterAverage>1.0555835733206739E-06</DiameterAverage>
            <DiameterSD>5.2562422616743231E-08</DiameterSD>
            <Orientation>2.22410788184246</Orientation>
         </FiberMeasurement>
      </Measurement>
      <Measurement>
         <ID>589</ID>
         <Type>F</Type>
         <ImageName>Image0004</ImageName>
         <FiberMeasurement>
            <DiameterAverage>9.30725652621394E-07</DiameterAverage>
            <DiameterSD>1.2675008392067124E-07</DiameterSD>
            <Orientation>2.3551696148213481</Orientation>
         </FiberMeasurement>
      </Measurement>
      <Measurement>
         <ID>590</ID>
         <Type>F</Type>
         <ImageName>Image0004</ImageName>
         <FiberMeasurement>
            <DiameterAverage>5.9511200559471322E-07</DiameterAverage>
            <DiameterSD>3.4611618620781709E-08</DiameterSD>
            <Orientation>2.5793386810247889</Orientation>
         </FiberMeasurement>
      </Measurement>
      <Measurement>
         <ID>591</ID>
         <Type>F</Type>
         <ImageName>Image0004</ImageName>
         <FiberMeasurement>
            <DiameterAverage>1.2101171954518733E-06</DiameterAverage>
            <DiameterSD>3.064158070386661E-07</DiameterSD>
            <Orientation>1.4166079569029164</Orientation>
         </FiberMeasurement>
      </Measurement>
      <Measurement>
         <ID>592</ID>
         <Type>F</Type>
         <ImageName>Image0004</ImageName>
         <FiberMeasurement>
            <DiameterAverage>5.5293140147617113E-07</DiameterAverage>
            <DiameterSD>3.8893734495000164E-08</DiameterSD>
            <Orientation>0.7542638962527376</Orientation>
         </FiberMeasurement>
      </Measurement>
      <Measurement>
         <ID>593</ID>
         <Type>F</Type>
         <ImageName>Image0004</ImageName>
         <FiberMeasurement>
            <DiameterAverage>1.5205785374623733E-06</DiameterAverage>
            <DiameterSD>4.0448707689462369E-08</DiameterSD>
            <Orientation>1.1531686329476554</Orientation>
         </FiberMeasurement>
      </Measurement>
      <Measurement>
         <ID>594</ID>
         <Type>F</Type>
         <ImageName>Image0004</ImageName>
         <FiberMeasurement>
            <DiameterAverage>1.2072614599654815E-06</DiameterAverage>
            <DiameterSD>1.6624912871665053E-08</DiameterSD>
            <Orientation>0.74030772342519369</Orientation>
         </FiberMeasurement>
      </Measurement>
      <Measurement>
         <ID>595</ID>
         <Type>F</Type>
         <ImageName>Image0004</ImageName>
         <FiberMeasurement>
            <DiameterAverage>1.9733436071757404E-06</DiameterAverage>
            <DiameterSD>5.78153094278712E-07</DiameterSD>
            <Orientation>2.3554208064969417</Orientation>
         </FiberMeasurement>
      </Measurement>
      <Measurement>
         <ID>596</ID>
         <Type>F</Type>
         <ImageName>Image0004</ImageName>
         <FiberMeasurement>
            <DiameterAverage>1.8314688936980984E-06</DiameterAverage>
            <DiameterSD>5.9989013542563847E-08</DiameterSD>
            <Orientation>0.47139549819112819</Orientation>
         </FiberMeasurement>
      </Measurement>
      <Measurement>
         <ID>597</ID>
         <Type>F</Type>
         <ImageName>Image0004</ImageName>
         <FiberMeasurement>
            <DiameterAverage>5.5471413272303238E-07</DiameterAverage>
            <DiameterSD>9.80454260948474E-08</DiameterSD>
            <Orientation>2.5684907180882677</Orientation>
         </FiberMeasurement>
      </Measurement>
      <Measurement>
         <ID>598</ID>
         <Type>F</Type>
         <ImageName>Image0004</ImageName>
         <FiberMeasurement>
            <DiameterAverage>1.1529172792169924E-06</DiameterAverage>
            <DiameterSD>4.2997969576853179E-08</DiameterSD>
            <Orientation>2.8693124021875178</Orientation>
         </FiberMeasurement>
      </Measurement>
      <Measurement>
         <ID>599</ID>
         <Type>F</Type>
         <ImageName>Image0004</ImageName>
         <FiberMeasurement>
            <DiameterAverage>1.4573833659802267E-06</DiameterAverage>
            <DiameterSD>2.716088810694135E-07</DiameterSD>
            <Orientation>1.7887251241976316</Orientation>
         </FiberMeasurement>
      </Measurement>
      <Measurement>
         <ID>600</ID>
         <Type>F</Type>
         <ImageName>Image0004</ImageName>
         <FiberMeasurement>
            <DiameterAverage>6.4025079359166442E-07</DiameterAverage>
            <DiameterSD>2.8074194700710295E-08</DiameterSD>
            <Orientation>1.1475778235371947</Orientation>
         </FiberMeasurement>
      </Measurement>
      <Measurement>
         <ID>601</ID>
         <Type>F</Type>
         <ImageName>Image0004</ImageName>
         <FiberMeasurement>
            <DiameterAverage>8.7482949539030169E-07</DiameterAverage>
            <DiameterSD>2.0825072292592449E-07</DiameterSD>
            <Orientation>2.493944415346248</Orientation>
         </FiberMeasurement>
      </Measurement>
      <Measurement>
         <ID>603</ID>
         <Type>F</Type>
         <ImageName>Image0004</ImageName>
         <FiberMeasurement>
            <DiameterAverage>2.2699847591420184E-06</DiameterAverage>
            <DiameterSD>2.2473067226834118E-07</DiameterSD>
            <Orientation>0.68766615673727949</Orientation>
         </FiberMeasurement>
      </Measurement>
      <Measurement>
         <ID>604</ID>
         <Type>F</Type>
         <ImageName>Image0004</ImageName>
         <FiberMeasurement>
            <DiameterAverage>1.3745530767611988E-06</DiameterAverage>
            <DiameterSD>6.6840784388295447E-08</DiameterSD>
            <Orientation>2.3800865894928638</Orientation>
         </FiberMeasurement>
      </Measurement>
      <Measurement>
         <ID>605</ID>
         <Type>F</Type>
         <ImageName>Image0004</ImageName>
         <FiberMeasurement>
            <DiameterAverage>1.1380742370027645E-06</DiameterAverage>
            <DiameterSD>2.0129285660087107E-07</DiameterSD>
            <Orientation>2.2815501830932305</Orientation>
         </FiberMeasurement>
      </Measurement>
      <Measurement>
         <ID>606</ID>
         <Type>F</Type>
         <ImageName>Image0004</ImageName>
         <FiberMeasurement>
            <DiameterAverage>2.3987558363609632E-06</DiameterAverage>
            <DiameterSD>6.9288194445462334E-07</DiameterSD>
            <Orientation>2.8056523851755215</Orientation>
         </FiberMeasurement>
      </Measurement>
      <Measurement>
         <ID>608</ID>
         <Type>F</Type>
         <ImageName>Image0004</ImageName>
         <FiberMeasurement>
            <DiameterAverage>1.0370236601961123E-06</DiameterAverage>
            <DiameterSD>3.3918970892619504E-08</DiameterSD>
            <Orientation>2.9622266924265612</Orientation>
         </FiberMeasurement>
      </Measurement>
      <Measurement>
         <ID>609</ID>
         <Type>F</Type>
         <ImageName>Image0004</ImageName>
         <FiberMeasurement>
            <DiameterAverage>1.1251824531310314E-06</DiameterAverage>
            <DiameterSD>2.9514013043913129E-08</DiameterSD>
            <Orientation>2.8801968246431637</Orientation>
         </FiberMeasurement>
      </Measurement>
      <Measurement>
         <ID>610</ID>
         <Type>F</Type>
         <ImageName>Image0004</ImageName>
         <FiberMeasurement>
            <DiameterAverage>7.827292455321722E-07</DiameterAverage>
            <DiameterSD>3.4074815558630827E-07</DiameterSD>
            <Orientation>2.362184863235858</Orientation>
         </FiberMeasurement>
      </Measurement>
      <Measurement>
         <ID>612</ID>
         <Type>F</Type>
         <ImageName>Image0004</ImageName>
         <FiberMeasurement>
            <DiameterAverage>8.1811448570922606E-07</DiameterAverage>
            <DiameterSD>3.8005003355953638E-08</DiameterSD>
            <Orientation>1.3338975189953257</Orientation>
         </FiberMeasurement>
      </Measurement>
      <Measurement>
         <ID>613</ID>
         <Type>F</Type>
         <ImageName>Image0004</ImageName>
         <FiberMeasurement>
            <DiameterAverage>1.8130247461130355E-06</DiameterAverage>
            <DiameterSD>3.0500034507190931E-07</DiameterSD>
            <Orientation>1.1981393331894337</Orientation>
         </FiberMeasurement>
      </Measurement>
      <Measurement>
         <ID>614</ID>
         <Type>F</Type>
         <ImageName>Image0004</ImageName>
         <FiberMeasurement>
            <DiameterAverage>9.7108923326042337E-07</DiameterAverage>
            <DiameterSD>3.5198062970357496E-07</DiameterSD>
            <Orientation>0.57432343736276659</Orientation>
         </FiberMeasurement>
      </Measurement>
      <Measurement>
         <ID>615</ID>
         <Type>F</Type>
         <ImageName>Image0004</ImageName>
         <FiberMeasurement>
            <DiameterAverage>6.7434455232006949E-07</DiameterAverage>
            <DiameterSD>8.663294669762492E-08</DiameterSD>
            <Orientation>1.0146839374476802</Orientation>
         </FiberMeasurement>
      </Measurement>
      <Measurement>
         <ID>616</ID>
         <Type>F</Type>
         <ImageName>Image0004</ImageName>
         <FiberMeasurement>
            <DiameterAverage>1.4716907363433419E-06</DiameterAverage>
            <DiameterSD>3.5720689222060026E-07</DiameterSD>
            <Orientation>1.9167744191435334</Orientation>
         </FiberMeasurement>
      </Measurement>
      <Measurement>
         <ID>617</ID>
         <Type>F</Type>
         <ImageName>Image0004</ImageName>
         <FiberMeasurement>
            <DiameterAverage>9.966618923018933E-07</DiameterAverage>
            <DiameterSD>3.0996359045361786E-07</DiameterSD>
            <Orientation>0.31909516167246305</Orientation>
         </FiberMeasurement>
      </Measurement>
      <Measurement>
         <ID>618</ID>
         <Type>F</Type>
         <ImageName>Image0004</ImageName>
         <FiberMeasurement>
            <DiameterAverage>8.5299033044419043E-07</DiameterAverage>
            <DiameterSD>5.8008800860615606E-08</DiameterSD>
            <Orientation>1.1948334299619872</Orientation>
         </FiberMeasurement>
      </Measurement>
      <Measurement>
         <ID>619</ID>
         <Type>F</Type>
         <ImageName>Image0004</ImageName>
         <FiberMeasurement>
            <DiameterAverage>1.5087432813493088E-06</DiameterAverage>
            <DiameterSD>1.1318170066441248E-07</DiameterSD>
            <Orientation>2.2101851141181377</Orientation>
         </FiberMeasurement>
      </Measurement>
      <Measurement>
         <ID>620</ID>
         <Type>F</Type>
         <ImageName>Image0004</ImageName>
         <FiberMeasurement>
            <DiameterAverage>7.3235672269479338E-07</DiameterAverage>
            <DiameterSD>2.8250853941098992E-08</DiameterSD>
            <Orientation>1.3046447552360085</Orientation>
         </FiberMeasurement>
      </Measurement>
      <Measurement>
         <ID>621</ID>
         <Type>F</Type>
         <ImageName>Image0004</ImageName>
         <FiberMeasurement>
            <DiameterAverage>2.6452802647201164E-06</DiameterAverage>
            <DiameterSD>7.9936151936560055E-08</DiameterSD>
            <Orientation>0.029417559556509879</Orientation>
         </FiberMeasurement>
      </Measurement>
      <Measurement>
         <ID>622</ID>
         <Type>F</Type>
         <ImageName>Image0004</ImageName>
         <FiberMeasurement>
            <DiameterAverage>2.16669011162036E-06</DiameterAverage>
            <DiameterSD>3.2409615121375142E-07</DiameterSD>
            <Orientation>1.1912316803912211</Orientation>
         </FiberMeasurement>
      </Measurement>
      <Measurement>
         <ID>623</ID>
         <Type>F</Type>
         <ImageName>Image0004</ImageName>
         <FiberMeasurement>
            <DiameterAverage>7.6440339491313261E-07</DiameterAverage>
            <DiameterSD>1.7220954589348997E-07</DiameterSD>
            <Orientation>0.33828929876743824</Orientation>
         </FiberMeasurement>
      </Measurement>
      <Measurement>
         <ID>624</ID>
         <Type>F</Type>
         <ImageName>Image0004</ImageName>
         <FiberMeasurement>
            <DiameterAverage>7.4814609864008027E-07</DiameterAverage>
            <DiameterSD>2.6219538695118386E-08</DiameterSD>
            <Orientation>1.4078712875230282</Orientation>
         </FiberMeasurement>
      </Measurement>
      <Measurement>
         <ID>625</ID>
         <Type>F</Type>
         <ImageName>Image0004</ImageName>
         <FiberMeasurement>
            <DiameterAverage>1.409334575589217E-06</DiameterAverage>
            <DiameterSD>3.9595312765177355E-07</DiameterSD>
            <Orientation>0.78275017942831915</Orientation>
         </FiberMeasurement>
      </Measurement>
      <Measurement>
         <ID>626</ID>
         <Type>F</Type>
         <ImageName>Image0004</ImageName>
         <FiberMeasurement>
            <DiameterAverage>1.7261326470056294E-06</DiameterAverage>
            <DiameterSD>6.4994393199702949E-07</DiameterSD>
            <Orientation>2.9620960385417607</Orientation>
         </FiberMeasurement>
      </Measurement>
      <Measurement>
         <ID>627</ID>
         <Type>F</Type>
         <ImageName>Image0004</ImageName>
         <FiberMeasurement>
            <DiameterAverage>2.2448393940043627E-06</DiameterAverage>
            <DiameterSD>3.3306803406919853E-07</DiameterSD>
            <Orientation>0.30904457187167572</Orientation>
         </FiberMeasurement>
      </Measurement>
      <Measurement>
         <ID>628</ID>
         <Type>F</Type>
         <ImageName>Image0004</ImageName>
         <FiberMeasurement>
            <DiameterAverage>1.2603994669821474E-06</DiameterAverage>
            <DiameterSD>3.370533245659771E-07</DiameterSD>
            <Orientation>2.8380606432862461</Orientation>
         </FiberMeasurement>
      </Measurement>
      <Measurement>
         <ID>629</ID>
         <Type>F</Type>
         <ImageName>Image0004</ImageName>
         <FiberMeasurement>
            <DiameterAverage>1.2734711490005625E-06</DiameterAverage>
            <DiameterSD>2.4142137703480953E-07</DiameterSD>
            <Orientation>0.95805293325749441</Orientation>
         </FiberMeasurement>
      </Measurement>
      <Measurement>
         <ID>630</ID>
         <Type>F</Type>
         <ImageName>Image0004</ImageName>
         <FiberMeasurement>
            <DiameterAverage>1.109397765208128E-06</DiameterAverage>
            <DiameterSD>2.0670968775938082E-07</DiameterSD>
            <Orientation>2.6781748580729534</Orientation>
         </FiberMeasurement>
      </Measurement>
      <Measurement>
         <ID>631</ID>
         <Type>F</Type>
         <ImageName>Image0004</ImageName>
         <FiberMeasurement>
            <DiameterAverage>1.4309526826068193E-06</DiameterAverage>
            <DiameterSD>2.7457796162830811E-07</DiameterSD>
            <Orientation>2.50991647576752</Orientation>
         </FiberMeasurement>
      </Measurement>
      <Measurement>
         <ID>632</ID>
         <Type>F</Type>
         <ImageName>Image0004</ImageName>
         <FiberMeasurement>
            <DiameterAverage>1.401637284302972E-06</DiameterAverage>
            <DiameterSD>2.2993030092447121E-07</DiameterSD>
            <Orientation>2.0047785200003494</Orientation>
         </FiberMeasurement>
      </Measurement>
      <Measurement>
         <ID>633</ID>
         <Type>F</Type>
         <ImageName>Image0004</ImageName>
         <FiberMeasurement>
            <DiameterAverage>9.7462909041432089E-07</DiameterAverage>
            <DiameterSD>1.8893654684449393E-07</DiameterSD>
            <Orientation>1.5505822854206848</Orientation>
         </FiberMeasurement>
      </Measurement>
      <Measurement>
         <ID>635</ID>
         <Type>F</Type>
         <ImageName>Image0004</ImageName>
         <FiberMeasurement>
            <DiameterAverage>1.2531453659773782E-06</DiameterAverage>
            <DiameterSD>1.4017706487447149E-07</DiameterSD>
            <Orientation>1.1387274713789726</Orientation>
         </FiberMeasurement>
      </Measurement>
      <Measurement>
         <ID>636</ID>
         <Type>F</Type>
         <ImageName>Image0004</ImageName>
         <FiberMeasurement>
            <DiameterAverage>2.3695644399062651E-06</DiameterAverage>
            <DiameterSD>3.2697074829946716E-07</DiameterSD>
            <Orientation>1.7652977159058916</Orientation>
         </FiberMeasurement>
      </Measurement>
      <Measurement>
         <ID>637</ID>
         <Type>F</Type>
         <ImageName>Image0004</ImageName>
         <FiberMeasurement>
            <DiameterAverage>1.5187180287934885E-06</DiameterAverage>
            <DiameterSD>3.2015145697999812E-08</DiameterSD>
            <Orientation>2.965500642219054</Orientation>
         </FiberMeasurement>
      </Measurement>
      <Measurement>
         <ID>638</ID>
         <Type>F</Type>
         <ImageName>Image0004</ImageName>
         <FiberMeasurement>
            <DiameterAverage>5.3810191587832218E-07</DiameterAverage>
            <DiameterSD>4.8213320993832756E-08</DiameterSD>
            <Orientation>0.784533654922369</Orientation>
         </FiberMeasurement>
      </Measurement>
      <Measurement>
         <ID>639</ID>
         <Type>F</Type>
         <ImageName>Image0004</ImageName>
         <FiberMeasurement>
            <DiameterAverage>2.3905234705450666E-06</DiameterAverage>
            <DiameterSD>8.12984633635328E-08</DiameterSD>
            <Orientation>0.74680459544079036</Orientation>
         </FiberMeasurement>
      </Measurement>
      <Measurement>
         <ID>640</ID>
         <Type>F</Type>
         <ImageName>Image0004</ImageName>
         <FiberMeasurement>
            <DiameterAverage>9.5550968950836386E-07</DiameterAverage>
            <DiameterSD>2.5210336701562582E-07</DiameterSD>
            <Orientation>2.2637968527804766</Orientation>
         </FiberMeasurement>
      </Measurement>
      <Measurement>
         <ID>642</ID>
         <Type>F</Type>
         <ImageName>Image0004</ImageName>
         <FiberMeasurement>
            <DiameterAverage>9.4008938803425544E-07</DiameterAverage>
            <DiameterSD>2.8509456984610726E-08</DiameterSD>
            <Orientation>1.1044801309883594</Orientation>
         </FiberMeasurement>
      </Measurement>
      <Measurement>
         <ID>643</ID>
         <Type>F</Type>
         <ImageName>Image0004</ImageName>
         <FiberMeasurement>
            <DiameterAverage>9.3734639307320255E-07</DiameterAverage>
            <DiameterSD>3.5750391062116236E-07</DiameterSD>
            <Orientation>2.4047049752078973</Orientation>
         </FiberMeasurement>
      </Measurement>
      <Measurement>
         <ID>644</ID>
         <Type>F</Type>
         <ImageName>Image0004</ImageName>
         <FiberMeasurement>
            <DiameterAverage>6.9061500326551445E-07</DiameterAverage>
            <DiameterSD>2.1430814979209397E-07</DiameterSD>
            <Orientation>0.43379945678934972</Orientation>
         </FiberMeasurement>
      </Measurement>
      <Measurement>
         <ID>645</ID>
         <Type>F</Type>
         <ImageName>Image0004</ImageName>
         <FiberMeasurement>
            <DiameterAverage>8.9468704387548118E-07</DiameterAverage>
            <DiameterSD>1.37477821263389E-07</DiameterSD>
            <Orientation>2.3328937228060767</Orientation>
         </FiberMeasurement>
      </Measurement>
      <Measurement>
         <ID>646</ID>
         <Type>F</Type>
         <ImageName>Image0004</ImageName>
         <FiberMeasurement>
            <DiameterAverage>8.33341619288248E-07</DiameterAverage>
            <DiameterSD>3.05658918709471E-07</DiameterSD>
            <Orientation>2.5998689049799832</Orientation>
         </FiberMeasurement>
      </Measurement>
      <Measurement>
         <ID>647</ID>
         <Type>F</Type>
         <ImageName>Image0004</ImageName>
         <FiberMeasurement>
            <DiameterAverage>6.0960932807793022E-07</DiameterAverage>
            <DiameterSD>1.1459345208482339E-07</DiameterSD>
            <Orientation>2.9384128993926306</Orientation>
         </FiberMeasurement>
      </Measurement>
      <Measurement>
         <ID>648</ID>
         <Type>F</Type>
         <ImageName>Image0004</ImageName>
         <FiberMeasurement>
            <DiameterAverage>7.1231320869299449E-07</DiameterAverage>
            <DiameterSD>2.10419841147355E-08</DiameterSD>
            <Orientation>1.5926361934093993</Orientation>
         </FiberMeasurement>
      </Measurement>
      <Measurement>
         <ID>649</ID>
         <Type>F</Type>
         <ImageName>Image0004</ImageName>
         <FiberMeasurement>
            <DiameterAverage>2.1978001783372135E-06</DiameterAverage>
            <DiameterSD>2.9922004315260548E-07</DiameterSD>
            <Orientation>1.1530803017230913</Orientation>
         </FiberMeasurement>
      </Measurement>
      <Measurement>
         <ID>650</ID>
         <Type>F</Type>
         <ImageName>Image0004</ImageName>
         <FiberMeasurement>
            <DiameterAverage>1.3438382916531753E-06</DiameterAverage>
            <DiameterSD>1.9707175455830863E-07</DiameterSD>
            <Orientation>2.957173851664836</Orientation>
         </FiberMeasurement>
      </Measurement>
      <Measurement>
         <ID>651</ID>
         <Type>F</Type>
         <ImageName>Image0004</ImageName>
         <FiberMeasurement>
            <DiameterAverage>1.4832891732534065E-06</DiameterAverage>
            <DiameterSD>3.6183746754890852E-07</DiameterSD>
            <Orientation>0.085468270306000377</Orientation>
         </FiberMeasurement>
      </Measurement>
      <Measurement>
         <ID>652</ID>
         <Type>F</Type>
         <ImageName>Image0004</ImageName>
         <FiberMeasurement>
            <DiameterAverage>6.0662273575873986E-07</DiameterAverage>
            <DiameterSD>1.0526093032747209E-07</DiameterSD>
            <Orientation>1.1204900608038446</Orientation>
         </FiberMeasurement>
      </Measurement>
      <Measurement>
         <ID>654</ID>
         <Type>F</Type>
         <ImageName>Image0004</ImageName>
         <FiberMeasurement>
            <DiameterAverage>1.3908118797084997E-06</DiameterAverage>
            <DiameterSD>3.3684848789831917E-08</DiameterSD>
            <Orientation>2.8339570252126469</Orientation>
         </FiberMeasurement>
      </Measurement>
      <Measurement>
         <ID>655</ID>
         <Type>F</Type>
         <ImageName>Image0004</ImageName>
         <FiberMeasurement>
            <DiameterAverage>2.4461328775297538E-06</DiameterAverage>
            <DiameterSD>8.6757055901055863E-08</DiameterSD>
            <Orientation>0.78208674796186117</Orientation>
         </FiberMeasurement>
      </Measurement>
      <Measurement>
         <ID>656</ID>
         <Type>F</Type>
         <ImageName>Image0004</ImageName>
         <FiberMeasurement>
            <DiameterAverage>1.9415254009611488E-06</DiameterAverage>
            <DiameterSD>1.088597680840773E-07</DiameterSD>
            <Orientation>0.096566673771145875</Orientation>
         </FiberMeasurement>
      </Measurement>
      <Measurement>
         <ID>657</ID>
         <Type>F</Type>
         <ImageName>Image0004</ImageName>
         <FiberMeasurement>
            <DiameterAverage>1.2831784479747538E-06</DiameterAverage>
            <DiameterSD>4.3448297200677911E-07</DiameterSD>
            <Orientation>0.25359182575458772</Orientation>
         </FiberMeasurement>
      </Measurement>
      <Measurement>
         <ID>658</ID>
         <Type>F</Type>
         <ImageName>Image0004</ImageName>
         <FiberMeasurement>
            <DiameterAverage>5.6758647375972824E-07</DiameterAverage>
            <DiameterSD>3.8633250776427582E-08</DiameterSD>
            <Orientation>2.4627304965638763</Orientation>
         </FiberMeasurement>
      </Measurement>
      <Measurement>
         <ID>659</ID>
         <Type>F</Type>
         <ImageName>Image0004</ImageName>
         <FiberMeasurement>
            <DiameterAverage>1.5634582977095819E-06</DiameterAverage>
            <DiameterSD>2.4166606144286712E-07</DiameterSD>
            <Orientation>2.2532749238490517</Orientation>
         </FiberMeasurement>
      </Measurement>
      <Measurement>
         <ID>660</ID>
         <Type>F</Type>
         <ImageName>Image0004</ImageName>
         <FiberMeasurement>
            <DiameterAverage>5.2259529714941086E-07</DiameterAverage>
            <DiameterSD>5.9987951352271952E-08</DiameterSD>
            <Orientation>2.2446721609354823</Orientation>
         </FiberMeasurement>
      </Measurement>
      <Measurement>
         <ID>661</ID>
         <Type>F</Type>
         <ImageName>Image0004</ImageName>
         <FiberMeasurement>
            <DiameterAverage>2.3820844030989016E-06</DiameterAverage>
            <DiameterSD>3.4636651882217567E-07</DiameterSD>
            <Orientation>0.8048811767851185</Orientation>
         </FiberMeasurement>
      </Measurement>
      <Measurement>
         <ID>662</ID>
         <Type>F</Type>
         <ImageName>Image0004</ImageName>
         <FiberMeasurement>
            <DiameterAverage>1.9473020026033617E-06</DiameterAverage>
            <DiameterSD>1.0325922118165324E-07</DiameterSD>
            <Orientation>2.9718543024269772</Orientation>
         </FiberMeasurement>
      </Measurement>
      <Measurement>
         <ID>663</ID>
         <Type>F</Type>
         <ImageName>Image0004</ImageName>
         <FiberMeasurement>
            <DiameterAverage>2.0165825830733047E-06</DiameterAverage>
            <DiameterSD>3.6960989836161672E-07</DiameterSD>
            <Orientation>0.24656541436723897</Orientation>
         </FiberMeasurement>
      </Measurement>
      <Measurement>
         <ID>664</ID>
         <Type>F</Type>
         <ImageName>Image0004</ImageName>
         <FiberMeasurement>
            <DiameterAverage>1.1099806950531779E-06</DiameterAverage>
            <DiameterSD>2.349763612269914E-07</DiameterSD>
            <Orientation>2.3016450729482867</Orientation>
         </FiberMeasurement>
      </Measurement>
      <Measurement>
         <ID>665</ID>
         <Type>F</Type>
         <ImageName>Image0004</ImageName>
         <FiberMeasurement>
            <DiameterAverage>1.0168247812829056E-06</DiameterAverage>
            <DiameterSD>1.8289814714066679E-07</DiameterSD>
            <Orientation>0.060990023289491616</Orientation>
         </FiberMeasurement>
      </Measurement>
      <Measurement>
         <ID>666</ID>
         <Type>F</Type>
         <ImageName>Image0004</ImageName>
         <FiberMeasurement>
            <DiameterAverage>1.6020878023449589E-06</DiameterAverage>
            <DiameterSD>3.1280944651510594E-07</DiameterSD>
            <Orientation>2.3559514505606787</Orientation>
         </FiberMeasurement>
      </Measurement>
      <Measurement>
         <ID>667</ID>
         <Type>F</Type>
         <ImageName>Image0004</ImageName>
         <FiberMeasurement>
            <DiameterAverage>8.0908767942627822E-07</DiameterAverage>
            <DiameterSD>1.4758086050597907E-07</DiameterSD>
            <Orientation>3.1065545440304212</Orientation>
         </FiberMeasurement>
      </Measurement>
      <Measurement>
         <ID>669</ID>
         <Type>F</Type>
         <ImageName>Image0004</ImageName>
         <FiberMeasurement>
            <DiameterAverage>8.6498896759895667E-07</DiameterAverage>
            <DiameterSD>2.316959497605212E-07</DiameterSD>
            <Orientation>2.2329908282488193</Orientation>
         </FiberMeasurement>
      </Measurement>
      <Measurement>
         <ID>670</ID>
         <Type>F</Type>
         <ImageName>Image0004</ImageName>
         <FiberMeasurement>
            <DiameterAverage>2.1906364557139734E-06</DiameterAverage>
            <DiameterSD>9.4669013568793721E-08</DiameterSD>
            <Orientation>1.647069712044468</Orientation>
         </FiberMeasurement>
      </Measurement>
      <Measurement>
         <ID>671</ID>
         <Type>F</Type>
         <ImageName>Image0004</ImageName>
         <FiberMeasurement>
            <DiameterAverage>2.0039982505881852E-06</DiameterAverage>
            <DiameterSD>3.3380423289918433E-07</DiameterSD>
            <Orientation>2.2801318134174142</Orientation>
         </FiberMeasurement>
      </Measurement>
      <Measurement>
         <ID>672</ID>
         <Type>F</Type>
         <ImageName>Image0004</ImageName>
         <FiberMeasurement>
            <DiameterAverage>1.1053536283934137E-06</DiameterAverage>
            <DiameterSD>1.3132103083165492E-07</DiameterSD>
            <Orientation>2.4144714540908936</Orientation>
         </FiberMeasurement>
      </Measurement>
      <Measurement>
         <ID>673</ID>
         <Type>F</Type>
         <ImageName>Image0004</ImageName>
         <FiberMeasurement>
            <DiameterAverage>8.4013884121294618E-07</DiameterAverage>
            <DiameterSD>1.1705939317266868E-07</DiameterSD>
            <Orientation>1.7728477780271259</Orientation>
         </FiberMeasurement>
      </Measurement>
      <Measurement>
         <ID>674</ID>
         <Type>F</Type>
         <ImageName>Image0004</ImageName>
         <FiberMeasurement>
            <DiameterAverage>9.6350141099951E-07</DiameterAverage>
            <DiameterSD>2.5272753115642507E-07</DiameterSD>
            <Orientation>2.3438224329105264</Orientation>
         </FiberMeasurement>
      </Measurement>
      <Measurement>
         <ID>675</ID>
         <Type>F</Type>
         <ImageName>Image0004</ImageName>
         <FiberMeasurement>
            <DiameterAverage>9.9218832893888839E-07</DiameterAverage>
            <DiameterSD>3.304806246142491E-07</DiameterSD>
            <Orientation>2.0376883405958375</Orientation>
         </FiberMeasurement>
      </Measurement>
      <Measurement>
         <ID>676</ID>
         <Type>F</Type>
         <ImageName>Image0004</ImageName>
         <FiberMeasurement>
            <DiameterAverage>1.6408306841367494E-06</DiameterAverage>
            <DiameterSD>1.5782768856695728E-07</DiameterSD>
            <Orientation>2.1823039872255592</Orientation>
         </FiberMeasurement>
      </Measurement>
      <Measurement>
         <ID>677</ID>
         <Type>F</Type>
         <ImageName>Image0004</ImageName>
         <FiberMeasurement>
            <DiameterAverage>1.1213149942192913E-06</DiameterAverage>
            <DiameterSD>8.4625708701710409E-08</DiameterSD>
            <Orientation>1.0011980356967376</Orientation>
         </FiberMeasurement>
      </Measurement>
      <Measurement>
         <ID>678</ID>
         <Type>F</Type>
         <ImageName>Image0004</ImageName>
         <FiberMeasurement>
            <DiameterAverage>1.0346016517837344E-06</DiameterAverage>
            <DiameterSD>1.1914745568836755E-07</DiameterSD>
            <Orientation>0.88037979697679192</Orientation>
         </FiberMeasurement>
      </Measurement>
      <Measurement>
         <ID>679</ID>
         <Type>F</Type>
         <ImageName>Image0004</ImageName>
         <FiberMeasurement>
            <DiameterAverage>1.798098510367026E-06</DiameterAverage>
            <DiameterSD>1.0238095736922411E-07</DiameterSD>
            <Orientation>2.0520114444704243</Orientation>
         </FiberMeasurement>
      </Measurement>
      <Measurement>
         <ID>680</ID>
         <Type>F</Type>
         <ImageName>Image0004</ImageName>
         <FiberMeasurement>
            <DiameterAverage>4.0206431695067497E-07</DiameterAverage>
            <DiameterSD>2.3981837052504285E-07</DiameterSD>
            <Orientation>0.51779441095917966</Orientation>
         </FiberMeasurement>
      </Measurement>
      <Measurement>
         <ID>681</ID>
         <Type>F</Type>
         <ImageName>Image0004</ImageName>
         <FiberMeasurement>
            <DiameterAverage>2.0244761365203291E-06</DiameterAverage>
            <DiameterSD>1.1381510910049935E-07</DiameterSD>
            <Orientation>0.95181234948868765</Orientation>
         </FiberMeasurement>
      </Measurement>
      <Measurement>
         <ID>682</ID>
         <Type>F</Type>
         <ImageName>Image0004</ImageName>
         <FiberMeasurement>
            <DiameterAverage>1.3690832372029135E-06</DiameterAverage>
            <DiameterSD>2.9861142568610995E-07</DiameterSD>
            <Orientation>2.5071762102591211</Orientation>
         </FiberMeasurement>
      </Measurement>
      <Measurement>
         <ID>683</ID>
         <Type>F</Type>
         <ImageName>Image0004</ImageName>
         <FiberMeasurement>
            <DiameterAverage>1.526718771193872E-06</DiameterAverage>
            <DiameterSD>1.0670900114983793E-07</DiameterSD>
            <Orientation>2.5193800767530257</Orientation>
         </FiberMeasurement>
      </Measurement>
      <Measurement>
         <ID>684</ID>
         <Type>F</Type>
         <ImageName>Image0004</ImageName>
         <FiberMeasurement>
            <DiameterAverage>1.8741522421661196E-06</DiameterAverage>
            <DiameterSD>8.3558027445253686E-08</DiameterSD>
            <Orientation>0.20275731055030691</Orientation>
         </FiberMeasurement>
      </Measurement>
      <Measurement>
         <ID>685</ID>
         <Type>F</Type>
         <ImageName>Image0004</ImageName>
         <FiberMeasurement>
            <DiameterAverage>1.7976701658161017E-06</DiameterAverage>
            <DiameterSD>1.8846867028628831E-07</DiameterSD>
            <Orientation>2.3295805238105713</Orientation>
         </FiberMeasurement>
      </Measurement>
      <Measurement>
         <ID>686</ID>
         <Type>F</Type>
         <ImageName>Image0004</ImageName>
         <FiberMeasurement>
            <DiameterAverage>8.1432917124806887E-07</DiameterAverage>
            <DiameterSD>3.1256617772478749E-08</DiameterSD>
            <Orientation>2.8579978269816424</Orientation>
         </FiberMeasurement>
      </Measurement>
      <Measurement>
         <ID>687</ID>
         <Type>F</Type>
         <ImageName>Image0004</ImageName>
         <FiberMeasurement>
            <DiameterAverage>7.2137609364663965E-07</DiameterAverage>
            <DiameterSD>6.276822839311162E-08</DiameterSD>
            <Orientation>0.17436421080011971</Orientation>
         </FiberMeasurement>
      </Measurement>
      <Measurement>
         <ID>688</ID>
         <Type>F</Type>
         <ImageName>Image0004</ImageName>
         <FiberMeasurement>
            <DiameterAverage>2.044080849579794E-06</DiameterAverage>
            <DiameterSD>2.2605788161492111E-07</DiameterSD>
            <Orientation>1.0250365673611173</Orientation>
         </FiberMeasurement>
      </Measurement>
      <Measurement>
         <ID>689</ID>
         <Type>F</Type>
         <ImageName>Image0004</ImageName>
         <FiberMeasurement>
            <DiameterAverage>5.6362706411677251E-07</DiameterAverage>
            <DiameterSD>2.4982603002508947E-08</DiameterSD>
            <Orientation>0.18087777745212971</Orientation>
         </FiberMeasurement>
      </Measurement>
      <Measurement>
         <ID>690</ID>
         <Type>F</Type>
         <ImageName>Image0002</ImageName>
         <FiberMeasurement>
            <DiameterAverage>1.996677726062385E-06</DiameterAverage>
            <DiameterSD>4.1458567985099018E-08</DiameterSD>
            <Orientation>0.96810487619951613</Orientation>
         </FiberMeasurement>
      </Measurement>
      <Measurement>
         <ID>691</ID>
         <Type>F</Type>
         <ImageName>Image0002</ImageName>
         <FiberMeasurement>
            <DiameterAverage>1.7060140234532463E-06</DiameterAverage>
            <DiameterSD>2.97543020015985E-08</DiameterSD>
            <Orientation>0.93741061311104235</Orientation>
         </FiberMeasurement>
      </Measurement>
      <Measurement>
         <ID>692</ID>
         <Type>F</Type>
         <ImageName>Image0002</ImageName>
         <FiberMeasurement>
            <DiameterAverage>8.9409444831659076E-07</DiameterAverage>
            <DiameterSD>2.174116431787578E-07</DiameterSD>
            <Orientation>0.3040759036789456</Orientation>
         </FiberMeasurement>
      </Measurement>
      <Measurement>
         <ID>693</ID>
         <Type>F</Type>
         <ImageName>Image0002</ImageName>
         <FiberMeasurement>
            <DiameterAverage>6.1692138637371014E-07</DiameterAverage>
            <DiameterSD>2.5218790179483745E-07</DiameterSD>
            <Orientation>0.68831554285016661</Orientation>
         </FiberMeasurement>
      </Measurement>
      <Measurement>
         <ID>694</ID>
         <Type>F</Type>
         <ImageName>Image0002</ImageName>
         <FiberMeasurement>
            <DiameterAverage>5.1515357529781107E-07</DiameterAverage>
            <DiameterSD>4.9400238214556035E-09</DiameterSD>
            <Orientation>0.55367464738594452</Orientation>
         </FiberMeasurement>
      </Measurement>
      <Measurement>
         <ID>696</ID>
         <Type>F</Type>
         <ImageName>Image0002</ImageName>
         <FiberMeasurement>
            <DiameterAverage>2.7040294465246625E-06</DiameterAverage>
            <DiameterSD>5.1503773869976138E-07</DiameterSD>
            <Orientation>3.1356491033495342</Orientation>
         </FiberMeasurement>
      </Measurement>
      <Measurement>
         <ID>697</ID>
         <Type>F</Type>
         <ImageName>Image0002</ImageName>
         <FiberMeasurement>
            <DiameterAverage>6.7480352464434692E-07</DiameterAverage>
            <DiameterSD>3.2574685997110411E-08</DiameterSD>
            <Orientation>1.2168299904384752</Orientation>
         </FiberMeasurement>
      </Measurement>
      <Measurement>
         <ID>698</ID>
         <Type>F</Type>
         <ImageName>Image0002</ImageName>
         <FiberMeasurement>
            <DiameterAverage>1.3140731171913001E-06</DiameterAverage>
            <DiameterSD>3.8444651716201691E-07</DiameterSD>
            <Orientation>2.8322482743451221</Orientation>
         </FiberMeasurement>
      </Measurement>
      <Measurement>
         <ID>699</ID>
         <Type>F</Type>
         <ImageName>Image0002</ImageName>
         <FiberMeasurement>
            <DiameterAverage>2.0752554611556673E-06</DiameterAverage>
            <DiameterSD>1.7682496690443143E-07</DiameterSD>
            <Orientation>0.72492264199309187</Orientation>
         </FiberMeasurement>
      </Measurement>
      <Measurement>
         <ID>700</ID>
         <Type>F</Type>
         <ImageName>Image0002</ImageName>
         <FiberMeasurement>
            <DiameterAverage>1.1142623568086807E-06</DiameterAverage>
            <DiameterSD>5.503153354605264E-08</DiameterSD>
            <Orientation>0.78669890748808224</Orientation>
         </FiberMeasurement>
      </Measurement>
      <Measurement>
         <ID>701</ID>
         <Type>F</Type>
         <ImageName>Image0002</ImageName>
         <FiberMeasurement>
            <DiameterAverage>2.229051257594674E-06</DiameterAverage>
            <DiameterSD>4.2701161092280267E-07</DiameterSD>
            <Orientation>0.10255265037033626</Orientation>
         </FiberMeasurement>
      </Measurement>
      <Measurement>
         <ID>702</ID>
         <Type>F</Type>
         <ImageName>Image0002</ImageName>
         <FiberMeasurement>
            <DiameterAverage>1.8678540968691228E-06</DiameterAverage>
            <DiameterSD>5.2586137032507469E-08</DiameterSD>
            <Orientation>0.88266966354097842</Orientation>
         </FiberMeasurement>
      </Measurement>
      <Measurement>
         <ID>703</ID>
         <Type>F</Type>
         <ImageName>Image0002</ImageName>
         <FiberMeasurement>
            <DiameterAverage>1.6002727093133825E-06</DiameterAverage>
            <DiameterSD>8.5976713112089664E-08</DiameterSD>
            <Orientation>2.4210979847166305</Orientation>
         </FiberMeasurement>
      </Measurement>
      <Measurement>
         <ID>704</ID>
         <Type>F</Type>
         <ImageName>Image0002</ImageName>
         <FiberMeasurement>
            <DiameterAverage>1.8503020024763963E-06</DiameterAverage>
            <DiameterSD>2.1501814342819856E-08</DiameterSD>
            <Orientation>1.747393022363946</Orientation>
         </FiberMeasurement>
      </Measurement>
      <Measurement>
         <ID>705</ID>
         <Type>F</Type>
         <ImageName>Image0002</ImageName>
         <FiberMeasurement>
            <DiameterAverage>2.2221283417590403E-06</DiameterAverage>
            <DiameterSD>6.2241111336643981E-08</DiameterSD>
            <Orientation>1.6472875192098422</Orientation>
         </FiberMeasurement>
      </Measurement>
      <Measurement>
         <ID>706</ID>
         <Type>F</Type>
         <ImageName>Image0002</ImageName>
         <FiberMeasurement>
            <DiameterAverage>1.2965374633675651E-06</DiameterAverage>
            <DiameterSD>3.3619142866843069E-07</DiameterSD>
            <Orientation>0.29953779590478935</Orientation>
         </FiberMeasurement>
      </Measurement>
      <Measurement>
         <ID>707</ID>
         <Type>F</Type>
         <ImageName>Image0002</ImageName>
         <FiberMeasurement>
            <DiameterAverage>1.1682709264461487E-06</DiameterAverage>
            <DiameterSD>1.7196160931894263E-07</DiameterSD>
            <Orientation>0.64340911245241017</Orientation>
         </FiberMeasurement>
      </Measurement>
      <Measurement>
         <ID>708</ID>
         <Type>F</Type>
         <ImageName>Image0002</ImageName>
         <FiberMeasurement>
            <DiameterAverage>2.1532131596500088E-06</DiameterAverage>
            <DiameterSD>1.1398404454176522E-07</DiameterSD>
            <Orientation>1.2412640094656673</Orientation>
         </FiberMeasurement>
      </Measurement>
      <Measurement>
         <ID>709</ID>
         <Type>F</Type>
         <ImageName>Image0002</ImageName>
         <FiberMeasurement>
            <DiameterAverage>1.6178685251374314E-06</DiameterAverage>
            <DiameterSD>6.7852779172563876E-08</DiameterSD>
            <Orientation>0.837554382582399</Orientation>
         </FiberMeasurement>
      </Measurement>
      <Measurement>
         <ID>710</ID>
         <Type>F</Type>
         <ImageName>Image0002</ImageName>
         <FiberMeasurement>
            <DiameterAverage>2.0030159319870229E-06</DiameterAverage>
            <DiameterSD>7.6555613847866007E-07</DiameterSD>
            <Orientation>2.332577417367983</Orientation>
         </FiberMeasurement>
      </Measurement>
      <Measurement>
         <ID>711</ID>
         <Type>F</Type>
         <ImageName>Image0002</ImageName>
         <FiberMeasurement>
            <DiameterAverage>1.6033764302048022E-06</DiameterAverage>
            <DiameterSD>2.6185702682596353E-07</DiameterSD>
            <Orientation>1.5199308196373198</Orientation>
         </FiberMeasurement>
      </Measurement>
      <Measurement>
         <ID>712</ID>
         <Type>F</Type>
         <ImageName>Image0002</ImageName>
         <FiberMeasurement>
            <DiameterAverage>1.6247417368467942E-06</DiameterAverage>
            <DiameterSD>4.9566019005563056E-07</DiameterSD>
            <Orientation>0.44104891512572675</Orientation>
         </FiberMeasurement>
      </Measurement>
      <Measurement>
         <ID>713</ID>
         <Type>F</Type>
         <ImageName>Image0002</ImageName>
         <FiberMeasurement>
            <DiameterAverage>2.0155882054655057E-06</DiameterAverage>
            <DiameterSD>8.6513556028538289E-07</DiameterSD>
            <Orientation>0.59703861462770713</Orientation>
         </FiberMeasurement>
      </Measurement>
      <Measurement>
         <ID>715</ID>
         <Type>F</Type>
         <ImageName>Image0002</ImageName>
         <FiberMeasurement>
            <DiameterAverage>2.3962153942397245E-06</DiameterAverage>
            <DiameterSD>4.4194773433158696E-08</DiameterSD>
            <Orientation>1.4582805242081509</Orientation>
         </FiberMeasurement>
      </Measurement>
      <Measurement>
         <ID>716</ID>
         <Type>F</Type>
         <ImageName>Image0002</ImageName>
         <FiberMeasurement>
            <DiameterAverage>1.9702100281174586E-06</DiameterAverage>
            <DiameterSD>3.1203221550549445E-08</DiameterSD>
            <Orientation>0.73157731472882115</Orientation>
         </FiberMeasurement>
      </Measurement>
      <Measurement>
         <ID>717</ID>
         <Type>F</Type>
         <ImageName>Image0002</ImageName>
         <FiberMeasurement>
            <DiameterAverage>1.8542455065186208E-06</DiameterAverage>
            <DiameterSD>2.9085351107347862E-08</DiameterSD>
            <Orientation>0.1680368448753588</Orientation>
         </FiberMeasurement>
      </Measurement>
      <Measurement>
         <ID>718</ID>
         <Type>F</Type>
         <ImageName>Image0002</ImageName>
         <FiberMeasurement>
            <DiameterAverage>1.9709470091628745E-06</DiameterAverage>
            <DiameterSD>9.3899323435422481E-08</DiameterSD>
            <Orientation>0.56783754374963791</Orientation>
         </FiberMeasurement>
      </Measurement>
      <Measurement>
         <ID>719</ID>
         <Type>F</Type>
         <ImageName>Image0002</ImageName>
         <FiberMeasurement>
            <DiameterAverage>2.4068011729266151E-06</DiameterAverage>
            <DiameterSD>4.1170169890241713E-07</DiameterSD>
            <Orientation>0.3550717425410681</Orientation>
         </FiberMeasurement>
      </Measurement>
      <Measurement>
         <ID>720</ID>
         <Type>F</Type>
         <ImageName>Image0002</ImageName>
         <FiberMeasurement>
            <DiameterAverage>1.7539230845921528E-06</DiameterAverage>
            <DiameterSD>2.1213310440283874E-08</DiameterSD>
            <Orientation>0.13912058530723206</Orientation>
         </FiberMeasurement>
      </Measurement>
      <Measurement>
         <ID>721</ID>
         <Type>F</Type>
         <ImageName>Image0002</ImageName>
         <FiberMeasurement>
            <DiameterAverage>1.0985068046308899E-06</DiameterAverage>
            <DiameterSD>2.6314259860086729E-07</DiameterSD>
            <Orientation>2.4658195227465809</Orientation>
         </FiberMeasurement>
      </Measurement>
      <Measurement>
         <ID>723</ID>
         <Type>F</Type>
         <ImageName>Image0002</ImageName>
         <FiberMeasurement>
            <DiameterAverage>1.8045895182623845E-06</DiameterAverage>
            <DiameterSD>5.1578618382053283E-08</DiameterSD>
            <Orientation>3.004157973583077</Orientation>
         </FiberMeasurement>
      </Measurement>
      <Measurement>
         <ID>724</ID>
         <Type>F</Type>
         <ImageName>Image0002</ImageName>
         <FiberMeasurement>
            <DiameterAverage>2.3270027441029642E-06</DiameterAverage>
            <DiameterSD>1.1401805420348735E-07</DiameterSD>
            <Orientation>2.1976762860844188</Orientation>
         </FiberMeasurement>
      </Measurement>
      <Measurement>
         <ID>725</ID>
         <Type>F</Type>
         <ImageName>Image0002</ImageName>
         <FiberMeasurement>
            <DiameterAverage>1.6015435017052042E-06</DiameterAverage>
            <DiameterSD>1.5415104610885736E-07</DiameterSD>
            <Orientation>2.6939772326203753</Orientation>
         </FiberMeasurement>
      </Measurement>
      <Measurement>
         <ID>726</ID>
         <Type>F</Type>
         <ImageName>Image0002</ImageName>
         <FiberMeasurement>
            <DiameterAverage>1.7655572283831943E-06</DiameterAverage>
            <DiameterSD>5.144280272246127E-08</DiameterSD>
            <Orientation>0.0967322524588278</Orientation>
         </FiberMeasurement>
      </Measurement>
      <Measurement>
         <ID>727</ID>
         <Type>F</Type>
         <ImageName>Image0002</ImageName>
         <FiberMeasurement>
            <DiameterAverage>1.8406548119479778E-06</DiameterAverage>
            <DiameterSD>4.8436631261500528E-08</DiameterSD>
            <Orientation>0.45293729755741918</Orientation>
         </FiberMeasurement>
      </Measurement>
      <Measurement>
         <ID>728</ID>
         <Type>F</Type>
         <ImageName>Image0002</ImageName>
         <FiberMeasurement>
            <DiameterAverage>1.787644340891957E-06</DiameterAverage>
            <DiameterSD>3.6845414525909214E-08</DiameterSD>
            <Orientation>2.7234647703871504</Orientation>
         </FiberMeasurement>
      </Measurement>
      <Measurement>
         <ID>729</ID>
         <Type>F</Type>
         <ImageName>Image0002</ImageName>
         <FiberMeasurement>
            <DiameterAverage>8.6627672508490788E-07</DiameterAverage>
            <DiameterSD>1.7363308262891268E-07</DiameterSD>
            <Orientation>0.042319412628151844</Orientation>
         </FiberMeasurement>
      </Measurement>
      <Measurement>
         <ID>730</ID>
         <Type>F</Type>
         <ImageName>Image0002</ImageName>
         <FiberMeasurement>
            <DiameterAverage>1.8566575221155931E-06</DiameterAverage>
            <DiameterSD>4.7435812480400951E-08</DiameterSD>
            <Orientation>2.813300288141853</Orientation>
         </FiberMeasurement>
      </Measurement>
      <Measurement>
         <ID>731</ID>
         <Type>F</Type>
         <ImageName>Image0002</ImageName>
         <FiberMeasurement>
            <DiameterAverage>2.0294623238459204E-06</DiameterAverage>
            <DiameterSD>1.1503759667184418E-07</DiameterSD>
            <Orientation>0.4823231708215962</Orientation>
         </FiberMeasurement>
      </Measurement>
      <Measurement>
         <ID>732</ID>
         <Type>F</Type>
         <ImageName>Image0002</ImageName>
         <FiberMeasurement>
            <DiameterAverage>5.5845755564293931E-07</DiameterAverage>
            <DiameterSD>1.1244441562647145E-07</DiameterSD>
            <Orientation>2.5406980156897507</Orientation>
         </FiberMeasurement>
      </Measurement>
      <Measurement>
         <ID>733</ID>
         <Type>F</Type>
         <ImageName>Image0002</ImageName>
         <FiberMeasurement>
            <DiameterAverage>1.9025040934505439E-06</DiameterAverage>
            <DiameterSD>3.2396842210935495E-08</DiameterSD>
            <Orientation>3.0450545153320494</Orientation>
         </FiberMeasurement>
      </Measurement>
      <Measurement>
         <ID>734</ID>
         <Type>F</Type>
         <ImageName>Image0002</ImageName>
         <FiberMeasurement>
            <DiameterAverage>1.5798220638009524E-06</DiameterAverage>
            <DiameterSD>5.6469033293590528E-08</DiameterSD>
            <Orientation>0.39598744410237313</Orientation>
         </FiberMeasurement>
      </Measurement>
      <Measurement>
         <ID>735</ID>
         <Type>F</Type>
         <ImageName>Image0002</ImageName>
         <FiberMeasurement>
            <DiameterAverage>1.9394367427853259E-06</DiameterAverage>
            <DiameterSD>3.354602264339746E-08</DiameterSD>
            <Orientation>2.4442643323963686</Orientation>
         </FiberMeasurement>
      </Measurement>
      <Measurement>
         <ID>736</ID>
         <Type>F</Type>
         <ImageName>Image0002</ImageName>
         <FiberMeasurement>
            <DiameterAverage>1.3586625164800847E-06</DiameterAverage>
            <DiameterSD>3.7787374962724937E-07</DiameterSD>
            <Orientation>2.7730439083957861</Orientation>
         </FiberMeasurement>
      </Measurement>
      <Measurement>
         <ID>737</ID>
         <Type>F</Type>
         <ImageName>Image0002</ImageName>
         <FiberMeasurement>
            <DiameterAverage>2.2988039309525313E-06</DiameterAverage>
            <DiameterSD>4.1742362622604104E-08</DiameterSD>
            <Orientation>1.9843955944407783</Orientation>
         </FiberMeasurement>
      </Measurement>
      <Measurement>
         <ID>738</ID>
         <Type>F</Type>
         <ImageName>Image0002</ImageName>
         <FiberMeasurement>
            <DiameterAverage>1.8066457481891233E-06</DiameterAverage>
            <DiameterSD>4.6589969759170394E-08</DiameterSD>
            <Orientation>0.6494327225916966</Orientation>
         </FiberMeasurement>
      </Measurement>
      <Measurement>
         <ID>739</ID>
         <Type>F</Type>
         <ImageName>Image0002</ImageName>
         <FiberMeasurement>
            <DiameterAverage>8.3993456207092885E-07</DiameterAverage>
            <DiameterSD>1.4178287923132573E-07</DiameterSD>
            <Orientation>2.4520523923530178</Orientation>
         </FiberMeasurement>
      </Measurement>
      <Measurement>
         <ID>740</ID>
         <Type>F</Type>
         <ImageName>Image0002</ImageName>
         <FiberMeasurement>
            <DiameterAverage>2.0767359036920796E-06</DiameterAverage>
            <DiameterSD>3.2380947029666155E-08</DiameterSD>
            <Orientation>0.23235432564557984</Orientation>
         </FiberMeasurement>
      </Measurement>
      <Measurement>
         <ID>741</ID>
         <Type>F</Type>
         <ImageName>Image0002</ImageName>
         <FiberMeasurement>
            <DiameterAverage>1.9041224364722837E-06</DiameterAverage>
            <DiameterSD>8.7173745657342008E-08</DiameterSD>
            <Orientation>0.7398617537263722</Orientation>
         </FiberMeasurement>
      </Measurement>
      <Measurement>
         <ID>742</ID>
         <Type>F</Type>
         <ImageName>Image0002</ImageName>
         <FiberMeasurement>
            <DiameterAverage>9.55761724590532E-07</DiameterAverage>
            <DiameterSD>2.0899160556422968E-07</DiameterSD>
            <Orientation>1.2254277072061193</Orientation>
         </FiberMeasurement>
      </Measurement>
      <Measurement>
         <ID>744</ID>
         <Type>F</Type>
         <ImageName>Image0002</ImageName>
         <FiberMeasurement>
            <DiameterAverage>1.9935773391341725E-06</DiameterAverage>
            <DiameterSD>1.1043159738817118E-07</DiameterSD>
            <Orientation>2.7796983512845204</Orientation>
         </FiberMeasurement>
      </Measurement>
      <Measurement>
         <ID>745</ID>
         <Type>F</Type>
         <ImageName>Image0002</ImageName>
         <FiberMeasurement>
            <DiameterAverage>1.8193913261464276E-06</DiameterAverage>
            <DiameterSD>2.0529137979592635E-07</DiameterSD>
            <Orientation>0.55399999617004747</Orientation>
         </FiberMeasurement>
      </Measurement>
      <Measurement>
         <ID>746</ID>
         <Type>F</Type>
         <ImageName>Image0002</ImageName>
         <FiberMeasurement>
            <DiameterAverage>1.3302113174841258E-06</DiameterAverage>
            <DiameterSD>2.4256564150442659E-07</DiameterSD>
            <Orientation>0.83463854232607437</Orientation>
         </FiberMeasurement>
      </Measurement>
      <Measurement>
         <ID>747</ID>
         <Type>F</Type>
         <ImageName>Image0002</ImageName>
         <FiberMeasurement>
            <DiameterAverage>2.4154994971903539E-06</DiameterAverage>
            <DiameterSD>2.9633077806685313E-08</DiameterSD>
            <Orientation>2.3282296776177294</Orientation>
         </FiberMeasurement>
      </Measurement>
      <Measurement>
         <ID>748</ID>
         <Type>F</Type>
         <ImageName>Image0002</ImageName>
         <FiberMeasurement>
            <DiameterAverage>1.4975315411622558E-06</DiameterAverage>
            <DiameterSD>2.3455396280944184E-08</DiameterSD>
            <Orientation>2.3993860557023927</Orientation>
         </FiberMeasurement>
      </Measurement>
      <Measurement>
         <ID>749</ID>
         <Type>F</Type>
         <ImageName>Image0002</ImageName>
         <FiberMeasurement>
            <DiameterAverage>6.0937824966847768E-07</DiameterAverage>
            <DiameterSD>2.7047653285373265E-07</DiameterSD>
            <Orientation>0.35348150040332615</Orientation>
         </FiberMeasurement>
      </Measurement>
      <Measurement>
         <ID>750</ID>
         <Type>F</Type>
         <ImageName>Image0002</ImageName>
         <FiberMeasurement>
            <DiameterAverage>1.5117296094965995E-06</DiameterAverage>
            <DiameterSD>1.0182330252691422E-07</DiameterSD>
            <Orientation>2.5671212354726523</Orientation>
         </FiberMeasurement>
      </Measurement>
      <Measurement>
         <ID>751</ID>
         <Type>F</Type>
         <ImageName>Image0002</ImageName>
         <FiberMeasurement>
            <DiameterAverage>2.5058646672718792E-06</DiameterAverage>
            <DiameterSD>5.8209639248801416E-07</DiameterSD>
            <Orientation>1.2147199204052097</Orientation>
         </FiberMeasurement>
      </Measurement>
      <Measurement>
         <ID>752</ID>
         <Type>F</Type>
         <ImageName>Image0002</ImageName>
         <FiberMeasurement>
            <DiameterAverage>2.1316288215446946E-06</DiameterAverage>
            <DiameterSD>1.4840126162143419E-07</DiameterSD>
            <Orientation>0.48243481365512264</Orientation>
         </FiberMeasurement>
      </Measurement>
      <Measurement>
         <ID>753</ID>
         <Type>F</Type>
         <ImageName>Image0002</ImageName>
         <FiberMeasurement>
            <DiameterAverage>2.5941212741420074E-06</DiameterAverage>
            <DiameterSD>6.1979523422069131E-07</DiameterSD>
            <Orientation>0.50143312970217724</Orientation>
         </FiberMeasurement>
      </Measurement>
      <Measurement>
         <ID>754</ID>
         <Type>F</Type>
         <ImageName>Image0002</ImageName>
         <FiberMeasurement>
            <DiameterAverage>1.3426632966299661E-06</DiameterAverage>
            <DiameterSD>5.516006350483774E-08</DiameterSD>
            <Orientation>2.7727172086963119</Orientation>
         </FiberMeasurement>
      </Measurement>
      <Measurement>
         <ID>755</ID>
         <Type>F</Type>
         <ImageName>Image0002</ImageName>
         <FiberMeasurement>
            <DiameterAverage>1.8379343696823302E-06</DiameterAverage>
            <DiameterSD>4.1557160065358463E-08</DiameterSD>
            <Orientation>1.6840274341341646</Orientation>
         </FiberMeasurement>
      </Measurement>
      <Measurement>
         <ID>756</ID>
         <Type>F</Type>
         <ImageName>Image0002</ImageName>
         <FiberMeasurement>
            <DiameterAverage>1.3285496270524648E-06</DiameterAverage>
            <DiameterSD>3.1143514166142187E-07</DiameterSD>
            <Orientation>1.7744427784706984</Orientation>
         </FiberMeasurement>
      </Measurement>
      <Measurement>
         <ID>757</ID>
         <Type>F</Type>
         <ImageName>Image0002</ImageName>
         <FiberMeasurement>
            <DiameterAverage>1.552323997531664E-06</DiameterAverage>
            <DiameterSD>2.7765504045847947E-07</DiameterSD>
            <Orientation>0.769318016559298</Orientation>
         </FiberMeasurement>
      </Measurement>
      <Measurement>
         <ID>758</ID>
         <Type>F</Type>
         <ImageName>Image0002</ImageName>
         <FiberMeasurement>
            <DiameterAverage>1.7085928841472197E-06</DiameterAverage>
            <DiameterSD>8.5100054953767514E-08</DiameterSD>
            <Orientation>0.20395105467153149</Orientation>
         </FiberMeasurement>
      </Measurement>
      <Measurement>
         <ID>759</ID>
         <Type>F</Type>
         <ImageName>Image0002</ImageName>
         <FiberMeasurement>
            <DiameterAverage>5.8761604608164314E-07</DiameterAverage>
            <DiameterSD>4.7442773717221469E-08</DiameterSD>
            <Orientation>0.8297507881456988</Orientation>
         </FiberMeasurement>
      </Measurement>
      <Measurement>
         <ID>760</ID>
         <Type>F</Type>
         <ImageName>Image0002</ImageName>
         <FiberMeasurement>
            <DiameterAverage>1.4167978667972611E-06</DiameterAverage>
            <DiameterSD>5.6521310755460743E-07</DiameterSD>
            <Orientation>0.52053705491145208</Orientation>
         </FiberMeasurement>
      </Measurement>
      <Measurement>
         <ID>761</ID>
         <Type>F</Type>
         <ImageName>Image0002</ImageName>
         <FiberMeasurement>
            <DiameterAverage>1.3066810993879803E-06</DiameterAverage>
            <DiameterSD>4.9833706828702458E-07</DiameterSD>
            <Orientation>2.1953641290601293</Orientation>
         </FiberMeasurement>
      </Measurement>
      <Measurement>
         <ID>762</ID>
         <Type>F</Type>
         <ImageName>Image0002</ImageName>
         <FiberMeasurement>
            <DiameterAverage>1.8886799214072222E-06</DiameterAverage>
            <DiameterSD>8.8938590769697537E-08</DiameterSD>
            <Orientation>1.8527686418354405</Orientation>
         </FiberMeasurement>
      </Measurement>
      <Measurement>
         <ID>763</ID>
         <Type>F</Type>
         <ImageName>Image0002</ImageName>
         <FiberMeasurement>
            <DiameterAverage>1.8567840665867291E-06</DiameterAverage>
            <DiameterSD>5.88373572267379E-08</DiameterSD>
            <Orientation>3.0490571060636733</Orientation>
         </FiberMeasurement>
      </Measurement>
      <Measurement>
         <ID>764</ID>
         <Type>F</Type>
         <ImageName>Image0002</ImageName>
         <FiberMeasurement>
            <DiameterAverage>1.6858504847765996E-06</DiameterAverage>
            <DiameterSD>5.6298473100718128E-08</DiameterSD>
            <Orientation>0.43079365786722557</Orientation>
         </FiberMeasurement>
      </Measurement>
      <Measurement>
         <ID>765</ID>
         <Type>F</Type>
         <ImageName>Image0002</ImageName>
         <FiberMeasurement>
            <DiameterAverage>1.0575501330998935E-06</DiameterAverage>
            <DiameterSD>5.4537402445069018E-08</DiameterSD>
            <Orientation>0.694828047646224</Orientation>
         </FiberMeasurement>
      </Measurement>
      <Measurement>
         <ID>766</ID>
         <Type>F</Type>
         <ImageName>Image0002</ImageName>
         <FiberMeasurement>
            <DiameterAverage>9.3398607771514523E-07</DiameterAverage>
            <DiameterSD>1.5250224532688535E-07</DiameterSD>
            <Orientation>0.45562426484468876</Orientation>
         </FiberMeasurement>
      </Measurement>
      <Measurement>
         <ID>767</ID>
         <Type>F</Type>
         <ImageName>Image0002</ImageName>
         <FiberMeasurement>
            <DiameterAverage>1.8972796097052704E-06</DiameterAverage>
            <DiameterSD>5.9472858967391671E-08</DiameterSD>
            <Orientation>0.96488250811162224</Orientation>
         </FiberMeasurement>
      </Measurement>
      <Measurement>
         <ID>768</ID>
         <Type>F</Type>
         <ImageName>Image0002</ImageName>
         <FiberMeasurement>
            <DiameterAverage>1.9655691476650054E-06</DiameterAverage>
            <DiameterSD>5.494308245191149E-08</DiameterSD>
            <Orientation>1.6833310700907871</Orientation>
         </FiberMeasurement>
      </Measurement>
      <Measurement>
         <ID>769</ID>
         <Type>F</Type>
         <ImageName>Image0002</ImageName>
         <FiberMeasurement>
            <DiameterAverage>1.8892515126610228E-06</DiameterAverage>
            <DiameterSD>1.2130431603974458E-07</DiameterSD>
            <Orientation>3.0128617687057648</Orientation>
         </FiberMeasurement>
      </Measurement>
      <Measurement>
         <ID>770</ID>
         <Type>F</Type>
         <ImageName>Image0002</ImageName>
         <FiberMeasurement>
            <DiameterAverage>1.8005641406813598E-06</DiameterAverage>
            <DiameterSD>6.2896894602236571E-08</DiameterSD>
            <Orientation>0.062541915885242716</Orientation>
         </FiberMeasurement>
      </Measurement>
      <Measurement>
         <ID>771</ID>
         <Type>F</Type>
         <ImageName>Image0002</ImageName>
         <FiberMeasurement>
            <DiameterAverage>5.5628681337984038E-07</DiameterAverage>
            <DiameterSD>5.9139259435032738E-08</DiameterSD>
            <Orientation>0.57305300310357565</Orientation>
         </FiberMeasurement>
      </Measurement>
      <Measurement>
         <ID>772</ID>
         <Type>F</Type>
         <ImageName>Image0002</ImageName>
         <FiberMeasurement>
            <DiameterAverage>1.7376715305981575E-06</DiameterAverage>
            <DiameterSD>2.5907546335148547E-08</DiameterSD>
            <Orientation>0.84836139907940189</Orientation>
         </FiberMeasurement>
      </Measurement>
      <Measurement>
         <ID>773</ID>
         <Type>F</Type>
         <ImageName>Image0002</ImageName>
         <FiberMeasurement>
            <DiameterAverage>2.2402027115815063E-06</DiameterAverage>
            <DiameterSD>4.1981903703071718E-07</DiameterSD>
            <Orientation>0.379478881730889</Orientation>
         </FiberMeasurement>
      </Measurement>
      <Measurement>
         <ID>774</ID>
         <Type>F</Type>
         <ImageName>Image0002</ImageName>
         <FiberMeasurement>
            <DiameterAverage>1.8997381206651231E-06</DiameterAverage>
            <DiameterSD>4.0873845562525075E-08</DiameterSD>
            <Orientation>1.3080133406944068</Orientation>
         </FiberMeasurement>
      </Measurement>
      <Measurement>
         <ID>775</ID>
         <Type>F</Type>
         <ImageName>Image0002</ImageName>
         <FiberMeasurement>
            <DiameterAverage>2.0058924392117141E-06</DiameterAverage>
            <DiameterSD>5.1478716682161334E-07</DiameterSD>
            <Orientation>2.2008901553687297</Orientation>
         </FiberMeasurement>
      </Measurement>
      <Measurement>
         <ID>776</ID>
         <Type>F</Type>
         <ImageName>Image0002</ImageName>
         <FiberMeasurement>
            <DiameterAverage>1.7529837370102395E-06</DiameterAverage>
            <DiameterSD>4.8430257194000347E-08</DiameterSD>
            <Orientation>0.830395252900954</Orientation>
         </FiberMeasurement>
      </Measurement>
      <Measurement>
         <ID>777</ID>
         <Type>F</Type>
         <ImageName>Image0002</ImageName>
         <FiberMeasurement>
            <DiameterAverage>1.2223890427414219E-06</DiameterAverage>
            <DiameterSD>5.0928849508715315E-07</DiameterSD>
            <Orientation>2.915753179594724</Orientation>
         </FiberMeasurement>
      </Measurement>
      <Measurement>
         <ID>778</ID>
         <Type>F</Type>
         <ImageName>Image0002</ImageName>
         <FiberMeasurement>
            <DiameterAverage>8.5386573481817262E-07</DiameterAverage>
            <DiameterSD>2.453617229056648E-07</DiameterSD>
            <Orientation>0.041556427274309464</Orientation>
         </FiberMeasurement>
      </Measurement>
      <Measurement>
         <ID>779</ID>
         <Type>F</Type>
         <ImageName>Image0002</ImageName>
         <FiberMeasurement>
            <DiameterAverage>2.5335776804213041E-06</DiameterAverage>
            <DiameterSD>8.3984753557525E-07</DiameterSD>
            <Orientation>2.11461833244252</Orientation>
         </FiberMeasurement>
      </Measurement>
      <Measurement>
         <ID>780</ID>
         <Type>F</Type>
         <ImageName>Image0002</ImageName>
         <FiberMeasurement>
            <DiameterAverage>1.3383843578624423E-06</DiameterAverage>
            <DiameterSD>5.7811011661229754E-07</DiameterSD>
            <Orientation>0.16479647755455465</Orientation>
         </FiberMeasurement>
      </Measurement>
      <Measurement>
         <ID>781</ID>
         <Type>F</Type>
         <ImageName>Image0002</ImageName>
         <FiberMeasurement>
            <DiameterAverage>1.7355262560968204E-06</DiameterAverage>
            <DiameterSD>2.9783842092046978E-08</DiameterSD>
            <Orientation>3.0882616116416046</Orientation>
         </FiberMeasurement>
      </Measurement>
      <Measurement>
         <ID>782</ID>
         <Type>F</Type>
         <ImageName>Image0002</ImageName>
         <FiberMeasurement>
            <DiameterAverage>5.5936375548386759E-07</DiameterAverage>
            <DiameterSD>7.82343890497615E-09</DiameterSD>
            <Orientation>0.82681960270289112</Orientation>
         </FiberMeasurement>
      </Measurement>
      <Measurement>
         <ID>783</ID>
         <Type>F</Type>
         <ImageName>Image0002</ImageName>
         <FiberMeasurement>
            <DiameterAverage>1.7222100147166359E-06</DiameterAverage>
            <DiameterSD>5.7306760067563293E-07</DiameterSD>
            <Orientation>1.89921123440626</Orientation>
         </FiberMeasurement>
      </Measurement>
      <Measurement>
         <ID>784</ID>
         <Type>F</Type>
         <ImageName>Image0002</ImageName>
         <FiberMeasurement>
            <DiameterAverage>1.9804998505181296E-06</DiameterAverage>
            <DiameterSD>4.2635999907501195E-08</DiameterSD>
            <Orientation>0.83572425896671465</Orientation>
         </FiberMeasurement>
      </Measurement>
      <Measurement>
         <ID>785</ID>
         <Type>F</Type>
         <ImageName>Image0002</ImageName>
         <FiberMeasurement>
            <DiameterAverage>2.2973120420470873E-06</DiameterAverage>
            <DiameterSD>8.84119533222173E-07</DiameterSD>
            <Orientation>2.5233957700832881</Orientation>
         </FiberMeasurement>
      </Measurement>
      <Measurement>
         <ID>786</ID>
         <Type>F</Type>
         <ImageName>Image0002</ImageName>
         <FiberMeasurement>
            <DiameterAverage>1.798982954394498E-06</DiameterAverage>
            <DiameterSD>1.1357286458109411E-07</DiameterSD>
            <Orientation>2.4069482090968841</Orientation>
         </FiberMeasurement>
      </Measurement>
      <Measurement>
         <ID>787</ID>
         <Type>F</Type>
         <ImageName>Image0002</ImageName>
         <FiberMeasurement>
            <DiameterAverage>6.17377904937924E-07</DiameterAverage>
            <DiameterSD>1.6008946067882618E-07</DiameterSD>
            <Orientation>2.8107876807337098</Orientation>
         </FiberMeasurement>
      </Measurement>
      <Measurement>
         <ID>788</ID>
         <Type>F</Type>
         <ImageName>Image0002</ImageName>
         <FiberMeasurement>
            <DiameterAverage>1.8567556493369822E-06</DiameterAverage>
            <DiameterSD>4.0242139248839551E-08</DiameterSD>
            <Orientation>2.3790036905298924</Orientation>
         </FiberMeasurement>
      </Measurement>
      <Measurement>
         <ID>789</ID>
         <Type>F</Type>
         <ImageName>Image0002</ImageName>
         <FiberMeasurement>
            <DiameterAverage>2.0571554310536449E-06</DiameterAverage>
            <DiameterSD>2.513764889166413E-07</DiameterSD>
            <Orientation>3.03759224932573</Orientation>
         </FiberMeasurement>
      </Measurement>
      <Measurement>
         <ID>790</ID>
         <Type>F</Type>
         <ImageName>Image0002</ImageName>
         <FiberMeasurement>
            <DiameterAverage>2.0242333185019576E-06</DiameterAverage>
            <DiameterSD>3.782272601869937E-08</DiameterSD>
            <Orientation>0.1342116166549133</Orientation>
         </FiberMeasurement>
      </Measurement>
      <Measurement>
         <ID>791</ID>
         <Type>F</Type>
         <ImageName>Image0002</ImageName>
         <FiberMeasurement>
            <DiameterAverage>7.5989756133776176E-07</DiameterAverage>
            <DiameterSD>1.323271105931809E-07</DiameterSD>
            <Orientation>2.4374741398826023</Orientation>
         </FiberMeasurement>
      </Measurement>
      <Measurement>
         <ID>792</ID>
         <Type>F</Type>
         <ImageName>Image0002</ImageName>
         <FiberMeasurement>
            <DiameterAverage>2.2254653703360913E-06</DiameterAverage>
            <DiameterSD>9.1717835137084565E-08</DiameterSD>
            <Orientation>1.1650237616109949</Orientation>
         </FiberMeasurement>
      </Measurement>
      <Measurement>
         <ID>793</ID>
         <Type>F</Type>
         <ImageName>Image0002</ImageName>
         <FiberMeasurement>
            <DiameterAverage>1.5864358294877377E-06</DiameterAverage>
            <DiameterSD>4.7335413958706934E-07</DiameterSD>
            <Orientation>2.1334092202212611</Orientation>
         </FiberMeasurement>
      </Measurement>
      <Measurement>
         <ID>794</ID>
         <Type>F</Type>
         <ImageName>Image0002</ImageName>
         <FiberMeasurement>
            <DiameterAverage>1.993224577422098E-06</DiameterAverage>
            <DiameterSD>2.2898306981479197E-08</DiameterSD>
            <Orientation>0.92052457392993381</Orientation>
         </FiberMeasurement>
      </Measurement>
      <Measurement>
         <ID>795</ID>
         <Type>F</Type>
         <ImageName>Image0002</ImageName>
         <FiberMeasurement>
            <DiameterAverage>2.0202448819573385E-06</DiameterAverage>
            <DiameterSD>2.1852215101982203E-08</DiameterSD>
            <Orientation>1.0016215481112529</Orientation>
         </FiberMeasurement>
      </Measurement>
      <Measurement>
         <ID>796</ID>
         <Type>F</Type>
         <ImageName>Image0002</ImageName>
         <FiberMeasurement>
            <DiameterAverage>1.6084139525970635E-06</DiameterAverage>
            <DiameterSD>4.7412150232946345E-08</DiameterSD>
            <Orientation>1.003027130410211</Orientation>
         </FiberMeasurement>
      </Measurement>
      <Measurement>
         <ID>797</ID>
         <Type>F</Type>
         <ImageName>Image0002</ImageName>
         <FiberMeasurement>
            <DiameterAverage>2.046709087479977E-06</DiameterAverage>
            <DiameterSD>5.7490554111627981E-07</DiameterSD>
            <Orientation>0.73196337711371728</Orientation>
         </FiberMeasurement>
      </Measurement>
      <Measurement>
         <ID>798</ID>
         <Type>F</Type>
         <ImageName>Image0002</ImageName>
         <FiberMeasurement>
            <DiameterAverage>5.2307903318928156E-07</DiameterAverage>
            <DiameterSD>2.1023791442161418E-07</DiameterSD>
            <Orientation>0.10790341544448955</Orientation>
         </FiberMeasurement>
      </Measurement>
      <Measurement>
         <ID>799</ID>
         <Type>F</Type>
         <ImageName>Image0002</ImageName>
         <FiberMeasurement>
            <DiameterAverage>1.6546582044174276E-06</DiameterAverage>
            <DiameterSD>4.7160407582138619E-07</DiameterSD>
            <Orientation>3.0646480518178132</Orientation>
         </FiberMeasurement>
      </Measurement>
      <Measurement>
         <ID>800</ID>
         <Type>F</Type>
         <ImageName>Image0002</ImageName>
         <FiberMeasurement>
            <DiameterAverage>1.6789768051278571E-06</DiameterAverage>
            <DiameterSD>4.0787183775150511E-08</DiameterSD>
            <Orientation>0.26772357896095778</Orientation>
         </FiberMeasurement>
      </Measurement>
      <Measurement>
         <ID>801</ID>
         <Type>F</Type>
         <ImageName>Image0002</ImageName>
         <FiberMeasurement>
            <DiameterAverage>1.6818295184756461E-06</DiameterAverage>
            <DiameterSD>1.1389624161442227E-07</DiameterSD>
            <Orientation>0.084933085418769663</Orientation>
         </FiberMeasurement>
      </Measurement>
      <Measurement>
         <ID>804</ID>
         <Type>F</Type>
         <ImageName>Image0002</ImageName>
         <FiberMeasurement>
            <DiameterAverage>2.0009368034775648E-06</DiameterAverage>
            <DiameterSD>1.6682918556865438E-07</DiameterSD>
            <Orientation>0.91056668779299532</Orientation>
         </FiberMeasurement>
      </Measurement>
      <Measurement>
         <ID>805</ID>
         <Type>F</Type>
         <ImageName>Image0002</ImageName>
         <FiberMeasurement>
            <DiameterAverage>2.1215692539553573E-06</DiameterAverage>
            <DiameterSD>6.6122447092661948E-07</DiameterSD>
            <Orientation>0.75519686693272525</Orientation>
         </FiberMeasurement>
      </Measurement>
      <Measurement>
         <ID>806</ID>
         <Type>F</Type>
         <ImageName>Image0002</ImageName>
         <FiberMeasurement>
            <DiameterAverage>2.2834214442602923E-06</DiameterAverage>
            <DiameterSD>4.9914100064019946E-08</DiameterSD>
            <Orientation>1.2760108510687533</Orientation>
         </FiberMeasurement>
      </Measurement>
      <Measurement>
         <ID>808</ID>
         <Type>F</Type>
         <ImageName>Image0002</ImageName>
         <FiberMeasurement>
            <DiameterAverage>1.5907503035640002E-06</DiameterAverage>
            <DiameterSD>8.8249698050495329E-08</DiameterSD>
            <Orientation>0.45069842626423107</Orientation>
         </FiberMeasurement>
      </Measurement>
      <Measurement>
         <ID>809</ID>
         <Type>F</Type>
         <ImageName>Image0002</ImageName>
         <FiberMeasurement>
            <DiameterAverage>1.7784760990799136E-06</DiameterAverage>
            <DiameterSD>2.4764349908285153E-08</DiameterSD>
            <Orientation>2.9882849306796762</Orientation>
         </FiberMeasurement>
      </Measurement>
      <Measurement>
         <ID>810</ID>
         <Type>F</Type>
         <ImageName>Image0002</ImageName>
         <FiberMeasurement>
            <DiameterAverage>5.9833356539761384E-07</DiameterAverage>
            <DiameterSD>6.472926308532213E-08</DiameterSD>
            <Orientation>0.45372587312395884</Orientation>
         </FiberMeasurement>
      </Measurement>
      <Measurement>
         <ID>811</ID>
         <Type>F</Type>
         <ImageName>Image0002</ImageName>
         <FiberMeasurement>
            <DiameterAverage>1.8551888383160731E-06</DiameterAverage>
            <DiameterSD>6.0687598886193681E-08</DiameterSD>
            <Orientation>1.0752304379682203</Orientation>
         </FiberMeasurement>
      </Measurement>
      <Measurement>
         <ID>812</ID>
         <Type>F</Type>
         <ImageName>Image0002</ImageName>
         <FiberMeasurement>
            <DiameterAverage>1.6651773591816577E-06</DiameterAverage>
            <DiameterSD>4.2884355341600056E-08</DiameterSD>
            <Orientation>0.57237482677271478</Orientation>
         </FiberMeasurement>
      </Measurement>
      <Measurement>
         <ID>813</ID>
         <Type>F</Type>
         <ImageName>Image0002</ImageName>
         <FiberMeasurement>
            <DiameterAverage>1.7041831815972938E-06</DiameterAverage>
            <DiameterSD>5.4885285158550658E-08</DiameterSD>
            <Orientation>2.3743591558637061</Orientation>
         </FiberMeasurement>
      </Measurement>
      <Measurement>
         <ID>814</ID>
         <Type>F</Type>
         <ImageName>Image0002</ImageName>
         <FiberMeasurement>
            <DiameterAverage>2.5615119158684909E-06</DiameterAverage>
            <DiameterSD>8.60423755139472E-07</DiameterSD>
            <Orientation>1.5823865606500713</Orientation>
         </FiberMeasurement>
      </Measurement>
      <Measurement>
         <ID>815</ID>
         <Type>F</Type>
         <ImageName>Image0002</ImageName>
         <FiberMeasurement>
            <DiameterAverage>5.1567380225702012E-07</DiameterAverage>
            <DiameterSD>7.99577736980063E-08</DiameterSD>
            <Orientation>2.5599880210961428</Orientation>
         </FiberMeasurement>
      </Measurement>
      <Measurement>
         <ID>817</ID>
         <Type>F</Type>
         <ImageName>Image0002</ImageName>
         <FiberMeasurement>
            <DiameterAverage>1.6703806026646046E-06</DiameterAverage>
            <DiameterSD>3.6770178620994974E-08</DiameterSD>
            <Orientation>2.3154296128494973</Orientation>
         </FiberMeasurement>
      </Measurement>
      <Measurement>
         <ID>818</ID>
         <Type>F</Type>
         <ImageName>Image0002</ImageName>
         <FiberMeasurement>
            <DiameterAverage>1.5893043917723993E-06</DiameterAverage>
            <DiameterSD>2.226471115888653E-07</DiameterSD>
            <Orientation>0.23343152265185391</Orientation>
         </FiberMeasurement>
      </Measurement>
      <Measurement>
         <ID>819</ID>
         <Type>F</Type>
         <ImageName>Image0002</ImageName>
         <FiberMeasurement>
            <DiameterAverage>1.8932643657990576E-06</DiameterAverage>
            <DiameterSD>4.386764630610283E-08</DiameterSD>
            <Orientation>0.49198094998740755</Orientation>
         </FiberMeasurement>
      </Measurement>
      <Measurement>
         <ID>820</ID>
         <Type>F</Type>
         <ImageName>Image0002</ImageName>
         <FiberMeasurement>
            <DiameterAverage>1.3220900683387797E-06</DiameterAverage>
            <DiameterSD>2.7637660121086662E-07</DiameterSD>
            <Orientation>2.3134424008024053</Orientation>
         </FiberMeasurement>
      </Measurement>
      <Measurement>
         <ID>821</ID>
         <Type>F</Type>
         <ImageName>Image0002</ImageName>
         <FiberMeasurement>
            <DiameterAverage>1.9095851795070958E-06</DiameterAverage>
            <DiameterSD>2.2295248477203389E-08</DiameterSD>
            <Orientation>1.7555850477367589</Orientation>
         </FiberMeasurement>
      </Measurement>
      <Measurement>
         <ID>822</ID>
         <Type>F</Type>
         <ImageName>Image0002</ImageName>
         <FiberMeasurement>
            <DiameterAverage>1.5438083770952566E-06</DiameterAverage>
            <DiameterSD>6.9108096631756761E-08</DiameterSD>
            <Orientation>2.8602893797436995</Orientation>
         </FiberMeasurement>
      </Measurement>
      <Measurement>
         <ID>823</ID>
         <Type>F</Type>
         <ImageName>Image0002</ImageName>
         <FiberMeasurement>
            <DiameterAverage>2.080250461073378E-06</DiameterAverage>
            <DiameterSD>4.7371751649988483E-07</DiameterSD>
            <Orientation>2.4876252609344593</Orientation>
         </FiberMeasurement>
      </Measurement>
      <Measurement>
         <ID>825</ID>
         <Type>F</Type>
         <ImageName>Image0002</ImageName>
         <FiberMeasurement>
            <DiameterAverage>1.8539523626050584E-06</DiameterAverage>
            <DiameterSD>7.4958584382301468E-08</DiameterSD>
            <Orientation>2.83497677531182</Orientation>
         </FiberMeasurement>
      </Measurement>
      <Measurement>
         <ID>826</ID>
         <Type>F</Type>
         <ImageName>Image0002</ImageName>
         <FiberMeasurement>
            <DiameterAverage>1.6539666619323891E-06</DiameterAverage>
            <DiameterSD>3.6119488150080392E-08</DiameterSD>
            <Orientation>0.76776289132940279</Orientation>
         </FiberMeasurement>
      </Measurement>
      <Measurement>
         <ID>827</ID>
         <Type>F</Type>
         <ImageName>Image0002</ImageName>
         <FiberMeasurement>
            <DiameterAverage>2.7926466649755186E-06</DiameterAverage>
            <DiameterSD>6.969873965534009E-07</DiameterSD>
            <Orientation>2.1136333708199659</Orientation>
         </FiberMeasurement>
      </Measurement>
      <Measurement>
         <ID>828</ID>
         <Type>F</Type>
         <ImageName>Image0002</ImageName>
         <FiberMeasurement>
            <DiameterAverage>1.4510659166542533E-06</DiameterAverage>
            <DiameterSD>1.6992604345796126E-07</DiameterSD>
            <Orientation>3.1327966795206139</Orientation>
         </FiberMeasurement>
      </Measurement>
      <Measurement>
         <ID>829</ID>
         <Type>F</Type>
         <ImageName>Image0002</ImageName>
         <FiberMeasurement>
            <DiameterAverage>1.5911307211779363E-06</DiameterAverage>
            <DiameterSD>1.8710068888905529E-07</DiameterSD>
            <Orientation>3.047598035789699</Orientation>
         </FiberMeasurement>
      </Measurement>
      <Measurement>
         <ID>830</ID>
         <Type>F</Type>
         <ImageName>Image0002</ImageName>
         <FiberMeasurement>
            <DiameterAverage>1.6348527638566394E-06</DiameterAverage>
            <DiameterSD>3.4136081148978224E-08</DiameterSD>
            <Orientation>2.456632422356047</Orientation>
         </FiberMeasurement>
      </Measurement>
      <Measurement>
         <ID>831</ID>
         <Type>F</Type>
         <ImageName>Image0002</ImageName>
         <FiberMeasurement>
            <DiameterAverage>2.7597273500412813E-06</DiameterAverage>
            <DiameterSD>4.0394962258858294E-07</DiameterSD>
            <Orientation>2.1626553125740622</Orientation>
         </FiberMeasurement>
      </Measurement>
      <Measurement>
         <ID>832</ID>
         <Type>F</Type>
         <ImageName>Image0002</ImageName>
         <FiberMeasurement>
            <DiameterAverage>2.4554003169174664E-06</DiameterAverage>
            <DiameterSD>2.5941960658568472E-07</DiameterSD>
            <Orientation>1.7532666727755735</Orientation>
         </FiberMeasurement>
      </Measurement>
      <Measurement>
         <ID>833</ID>
         <Type>F</Type>
         <ImageName>Image0002</ImageName>
         <FiberMeasurement>
            <DiameterAverage>1.7384058791915537E-06</DiameterAverage>
            <DiameterSD>2.3278487615469212E-07</DiameterSD>
            <Orientation>0.99407967211833215</Orientation>
         </FiberMeasurement>
      </Measurement>
      <Measurement>
         <ID>834</ID>
         <Type>F</Type>
         <ImageName>Image0002</ImageName>
         <FiberMeasurement>
            <DiameterAverage>2.4956069611952526E-06</DiameterAverage>
            <DiameterSD>1.9688281650102525E-07</DiameterSD>
            <Orientation>0.37040541214250705</Orientation>
         </FiberMeasurement>
      </Measurement>
      <Measurement>
         <ID>835</ID>
         <Type>F</Type>
         <ImageName>Image0002</ImageName>
         <FiberMeasurement>
            <DiameterAverage>1.7555277721186802E-06</DiameterAverage>
            <DiameterSD>1.3101788232834188E-07</DiameterSD>
            <Orientation>2.5435922664566903</Orientation>
         </FiberMeasurement>
      </Measurement>
      <Measurement>
         <ID>836</ID>
         <Type>F</Type>
         <ImageName>Image0002</ImageName>
         <FiberMeasurement>
            <DiameterAverage>1.671763322365233E-06</DiameterAverage>
            <DiameterSD>4.0847610549418337E-08</DiameterSD>
            <Orientation>2.7684574149789132</Orientation>
         </FiberMeasurement>
      </Measurement>
      <Measurement>
         <ID>837</ID>
         <Type>F</Type>
         <ImageName>Image0002</ImageName>
         <FiberMeasurement>
            <DiameterAverage>1.6757347470321257E-06</DiameterAverage>
            <DiameterSD>5.7102183155879527E-07</DiameterSD>
            <Orientation>2.3505012371759051</Orientation>
         </FiberMeasurement>
      </Measurement>
      <Measurement>
         <ID>838</ID>
         <Type>F</Type>
         <ImageName>Image0002</ImageName>
         <FiberMeasurement>
            <DiameterAverage>2.1339678218671189E-06</DiameterAverage>
            <DiameterSD>2.6285798603246911E-07</DiameterSD>
            <Orientation>3.14122964610709</Orientation>
         </FiberMeasurement>
      </Measurement>
      <Measurement>
         <ID>839</ID>
         <Type>F</Type>
         <ImageName>Image0002</ImageName>
         <FiberMeasurement>
            <DiameterAverage>1.8129490295636802E-06</DiameterAverage>
            <DiameterSD>6.430692260941845E-08</DiameterSD>
            <Orientation>2.6550068967720408</Orientation>
         </FiberMeasurement>
      </Measurement>
      <Measurement>
         <ID>840</ID>
         <Type>F</Type>
         <ImageName>Image0002</ImageName>
         <FiberMeasurement>
            <DiameterAverage>1.2429747373120604E-06</DiameterAverage>
            <DiameterSD>5.8709362901829735E-08</DiameterSD>
            <Orientation>0.59288293579975637</Orientation>
         </FiberMeasurement>
      </Measurement>
      <Measurement>
         <ID>841</ID>
         <Type>F</Type>
         <ImageName>Image0002</ImageName>
         <FiberMeasurement>
            <DiameterAverage>1.9156010925133893E-06</DiameterAverage>
            <DiameterSD>3.38454868557185E-08</DiameterSD>
            <Orientation>3.0526830448063182</Orientation>
         </FiberMeasurement>
      </Measurement>
      <Measurement>
         <ID>842</ID>
         <Type>F</Type>
         <ImageName>Image0002</ImageName>
         <FiberMeasurement>
            <DiameterAverage>1.7914960744880041E-06</DiameterAverage>
            <DiameterSD>4.2747645419462841E-08</DiameterSD>
            <Orientation>3.0086985781264204</Orientation>
         </FiberMeasurement>
      </Measurement>
      <Measurement>
         <ID>844</ID>
         <Type>F</Type>
         <ImageName>Image0002</ImageName>
         <FiberMeasurement>
            <DiameterAverage>2.4747117657042232E-06</DiameterAverage>
            <DiameterSD>9.456081412455758E-08</DiameterSD>
            <Orientation>0.090791947553009067</Orientation>
         </FiberMeasurement>
      </Measurement>
      <Measurement>
         <ID>845</ID>
         <Type>F</Type>
         <ImageName>Image0002</ImageName>
         <FiberMeasurement>
            <DiameterAverage>1.4856986586018521E-06</DiameterAverage>
            <DiameterSD>1.3148290698828455E-07</DiameterSD>
            <Orientation>0.31549519187632175</Orientation>
         </FiberMeasurement>
      </Measurement>
      <Measurement>
         <ID>846</ID>
         <Type>F</Type>
         <ImageName>Image0002</ImageName>
         <FiberMeasurement>
            <DiameterAverage>2.3229540219502359E-06</DiameterAverage>
            <DiameterSD>3.8139144705910986E-08</DiameterSD>
            <Orientation>1.531209859978915</Orientation>
         </FiberMeasurement>
      </Measurement>
      <Measurement>
         <ID>847</ID>
         <Type>F</Type>
         <ImageName>Image0002</ImageName>
         <FiberMeasurement>
            <DiameterAverage>1.2835101781646653E-06</DiameterAverage>
            <DiameterSD>2.8324427288727588E-07</DiameterSD>
            <Orientation>0.32015542662326452</Orientation>
         </FiberMeasurement>
      </Measurement>
      <Measurement>
         <ID>848</ID>
         <Type>F</Type>
         <ImageName>Image0002</ImageName>
         <FiberMeasurement>
            <DiameterAverage>1.1409508385988435E-06</DiameterAverage>
            <DiameterSD>1.4461628470184695E-07</DiameterSD>
            <Orientation>1.0440556663192779</Orientation>
         </FiberMeasurement>
      </Measurement>
      <Measurement>
         <ID>849</ID>
         <Type>F</Type>
         <ImageName>Image0002</ImageName>
         <FiberMeasurement>
            <DiameterAverage>1.6504897309079093E-06</DiameterAverage>
            <DiameterSD>6.05086742533019E-08</DiameterSD>
            <Orientation>0.85275201409099854</Orientation>
         </FiberMeasurement>
      </Measurement>
      <Measurement>
         <ID>850</ID>
         <Type>F</Type>
         <ImageName>Image0002</ImageName>
         <FiberMeasurement>
            <DiameterAverage>3.74067460771056E-07</DiameterAverage>
            <DiameterSD>1.7657794333290485E-07</DiameterSD>
            <Orientation>0.98487860407554317</Orientation>
         </FiberMeasurement>
      </Measurement>
      <Measurement>
         <ID>851</ID>
         <Type>F</Type>
         <ImageName>Image0002</ImageName>
         <FiberMeasurement>
            <DiameterAverage>2.0311608126089518E-06</DiameterAverage>
            <DiameterSD>3.2804339049713473E-07</DiameterSD>
            <Orientation>2.7241021176433757</Orientation>
         </FiberMeasurement>
      </Measurement>
      <Measurement>
         <ID>852</ID>
         <Type>F</Type>
         <ImageName>Image0002</ImageName>
         <FiberMeasurement>
            <DiameterAverage>1.3616714634906199E-06</DiameterAverage>
            <DiameterSD>2.5199044864199158E-07</DiameterSD>
            <Orientation>0.09058107044942941</Orientation>
         </FiberMeasurement>
      </Measurement>
      <Measurement>
         <ID>853</ID>
         <Type>F</Type>
         <ImageName>Image0002</ImageName>
         <FiberMeasurement>
            <DiameterAverage>1.8819612703742692E-06</DiameterAverage>
            <DiameterSD>5.214959753066112E-08</DiameterSD>
            <Orientation>0.19657825441155918</Orientation>
         </FiberMeasurement>
      </Measurement>
      <Measurement>
         <ID>855</ID>
         <Type>F</Type>
         <ImageName>Image0002</ImageName>
         <FiberMeasurement>
            <DiameterAverage>1.8478195711940456E-06</DiameterAverage>
            <DiameterSD>4.9881258636564329E-08</DiameterSD>
            <Orientation>2.5394768095724558</Orientation>
         </FiberMeasurement>
      </Measurement>
      <Measurement>
         <ID>856</ID>
         <Type>F</Type>
         <ImageName>Image0002</ImageName>
         <FiberMeasurement>
            <DiameterAverage>2.4366808255992979E-06</DiameterAverage>
            <DiameterSD>6.8632592743413078E-07</DiameterSD>
            <Orientation>2.464699226509016</Orientation>
         </FiberMeasurement>
      </Measurement>
      <Measurement>
         <ID>857</ID>
         <Type>F</Type>
         <ImageName>Image0002</ImageName>
         <FiberMeasurement>
            <DiameterAverage>1.9231036921766577E-06</DiameterAverage>
            <DiameterSD>7.5076531698833E-08</DiameterSD>
            <Orientation>2.7244517708861955</Orientation>
         </FiberMeasurement>
      </Measurement>
      <Measurement>
         <ID>858</ID>
         <Type>F</Type>
         <ImageName>Image0002</ImageName>
         <FiberMeasurement>
            <DiameterAverage>1.6962205068892972E-06</DiameterAverage>
            <DiameterSD>7.1177684441198931E-08</DiameterSD>
            <Orientation>2.3114261107058871</Orientation>
         </FiberMeasurement>
      </Measurement>
      <Measurement>
         <ID>859</ID>
         <Type>F</Type>
         <ImageName>Image0002</ImageName>
         <FiberMeasurement>
            <DiameterAverage>1.8806500046316614E-06</DiameterAverage>
            <DiameterSD>7.1691210763730166E-08</DiameterSD>
            <Orientation>2.6715781506599034</Orientation>
         </FiberMeasurement>
      </Measurement>
      <Measurement>
         <ID>860</ID>
         <Type>F</Type>
         <ImageName>Image0002</ImageName>
         <FiberMeasurement>
            <DiameterAverage>1.9509444383430855E-06</DiameterAverage>
            <DiameterSD>1.6279239868467344E-07</DiameterSD>
            <Orientation>0.18246336308000163</Orientation>
         </FiberMeasurement>
      </Measurement>
      <Measurement>
         <ID>861</ID>
         <Type>F</Type>
         <ImageName>Image0002</ImageName>
         <FiberMeasurement>
            <DiameterAverage>2.2946313968036271E-06</DiameterAverage>
            <DiameterSD>3.0716097660020933E-08</DiameterSD>
            <Orientation>1.6076869050723557</Orientation>
         </FiberMeasurement>
      </Measurement>
      <Measurement>
         <ID>862</ID>
         <Type>F</Type>
         <ImageName>Image0002</ImageName>
         <FiberMeasurement>
            <DiameterAverage>1.9729468423347094E-06</DiameterAverage>
            <DiameterSD>4.30537047860476E-08</DiameterSD>
            <Orientation>0.11328144822386095</Orientation>
         </FiberMeasurement>
      </Measurement>
      <Measurement>
         <ID>863</ID>
         <Type>F</Type>
         <ImageName>Image0002</ImageName>
         <FiberMeasurement>
            <DiameterAverage>1.0479062876194127E-06</DiameterAverage>
            <DiameterSD>1.7954370065837474E-07</DiameterSD>
            <Orientation>3.0173221411186613</Orientation>
         </FiberMeasurement>
      </Measurement>
      <Measurement>
         <ID>864</ID>
         <Type>F</Type>
         <ImageName>Image0002</ImageName>
         <FiberMeasurement>
            <DiameterAverage>1.5372508391220386E-06</DiameterAverage>
            <DiameterSD>2.8704701661659395E-08</DiameterSD>
            <Orientation>0.85195910203457426</Orientation>
         </FiberMeasurement>
      </Measurement>
      <Measurement>
         <ID>865</ID>
         <Type>F</Type>
         <ImageName>Image0002</ImageName>
         <FiberMeasurement>
            <DiameterAverage>1.6599834529177707E-06</DiameterAverage>
            <DiameterSD>4.7223851961239315E-08</DiameterSD>
            <Orientation>2.4046075730713197</Orientation>
         </FiberMeasurement>
      </Measurement>
      <Measurement>
         <ID>866</ID>
         <Type>F</Type>
         <ImageName>Image0002</ImageName>
         <FiberMeasurement>
            <DiameterAverage>1.7551213541696566E-06</DiameterAverage>
            <DiameterSD>2.3297991917151193E-07</DiameterSD>
            <Orientation>2.4430281799257245</Orientation>
         </FiberMeasurement>
      </Measurement>
      <Measurement>
         <ID>867</ID>
         <Type>F</Type>
         <ImageName>Image0002</ImageName>
         <FiberMeasurement>
            <DiameterAverage>1.5651199399472286E-06</DiameterAverage>
            <DiameterSD>5.916932981609366E-08</DiameterSD>
            <Orientation>0.042670803180681068</Orientation>
         </FiberMeasurement>
      </Measurement>
      <Measurement>
         <ID>868</ID>
         <Type>F</Type>
         <ImageName>Image0002</ImageName>
         <FiberMeasurement>
            <DiameterAverage>1.1144019666670213E-06</DiameterAverage>
            <DiameterSD>9.3215188944248624E-08</DiameterSD>
            <Orientation>0.85404194779970233</Orientation>
         </FiberMeasurement>
      </Measurement>
      <Measurement>
         <ID>869</ID>
         <Type>F</Type>
         <ImageName>Image0002</ImageName>
         <FiberMeasurement>
            <DiameterAverage>1.4395976778121491E-06</DiameterAverage>
            <DiameterSD>2.5534841156661425E-07</DiameterSD>
            <Orientation>1.0086249582060205</Orientation>
         </FiberMeasurement>
      </Measurement>
      <Measurement>
         <ID>870</ID>
         <Type>F</Type>
         <ImageName>Image0002</ImageName>
         <FiberMeasurement>
            <DiameterAverage>1.0671670721015172E-06</DiameterAverage>
            <DiameterSD>2.415738883696847E-07</DiameterSD>
            <Orientation>1.8295759740301103</Orientation>
         </FiberMeasurement>
      </Measurement>
      <Measurement>
         <ID>871</ID>
         <Type>F</Type>
         <ImageName>Image0002</ImageName>
         <FiberMeasurement>
            <DiameterAverage>1.8192185329390315E-06</DiameterAverage>
            <DiameterSD>1.076598257291274E-06</DiameterSD>
            <Orientation>0.034370430675600958</Orientation>
         </FiberMeasurement>
      </Measurement>
      <Measurement>
         <ID>872</ID>
         <Type>F</Type>
         <ImageName>Image0002</ImageName>
         <FiberMeasurement>
            <DiameterAverage>1.0282083215806019E-06</DiameterAverage>
            <DiameterSD>2.74839678554848E-07</DiameterSD>
            <Orientation>2.3594717084071664</Orientation>
         </FiberMeasurement>
      </Measurement>
      <Measurement>
         <ID>873</ID>
         <Type>F</Type>
         <ImageName>Image0002</ImageName>
         <FiberMeasurement>
            <DiameterAverage>1.8195710207807906E-06</DiameterAverage>
            <DiameterSD>2.1852315941947043E-08</DiameterSD>
            <Orientation>0.091182109109034265</Orientation>
         </FiberMeasurement>
      </Measurement>
      <Measurement>
         <ID>874</ID>
         <Type>F</Type>
         <ImageName>Image0002</ImageName>
         <FiberMeasurement>
            <DiameterAverage>2.2738322880780977E-06</DiameterAverage>
            <DiameterSD>6.8122080180170253E-08</DiameterSD>
            <Orientation>1.8819918612192685</Orientation>
         </FiberMeasurement>
      </Measurement>
      <Measurement>
         <ID>875</ID>
         <Type>F</Type>
         <ImageName>Image0002</ImageName>
         <FiberMeasurement>
            <DiameterAverage>1.2933941623256534E-06</DiameterAverage>
            <DiameterSD>1.4851147527102932E-07</DiameterSD>
            <Orientation>0.65189843199889119</Orientation>
         </FiberMeasurement>
      </Measurement>
      <Measurement>
         <ID>876</ID>
         <Type>F</Type>
         <ImageName>Image0002</ImageName>
         <FiberMeasurement>
            <DiameterAverage>1.51834503921166E-06</DiameterAverage>
            <DiameterSD>2.3986151056732314E-08</DiameterSD>
            <Orientation>2.7134071592652553</Orientation>
         </FiberMeasurement>
      </Measurement>
      <Measurement>
         <ID>878</ID>
         <Type>F</Type>
         <ImageName>Image0002</ImageName>
         <FiberMeasurement>
            <DiameterAverage>1.1566889331351613E-06</DiameterAverage>
            <DiameterSD>3.5954779759496168E-07</DiameterSD>
            <Orientation>2.4893065502371976</Orientation>
         </FiberMeasurement>
      </Measurement>
      <Measurement>
         <ID>879</ID>
         <Type>F</Type>
         <ImageName>Image0002</ImageName>
         <FiberMeasurement>
            <DiameterAverage>2.3552350529325447E-06</DiameterAverage>
            <DiameterSD>5.647300723009687E-07</DiameterSD>
            <Orientation>0.057961226472513942</Orientation>
         </FiberMeasurement>
      </Measurement>
      <Measurement>
         <ID>880</ID>
         <Type>F</Type>
         <ImageName>Image0002</ImageName>
         <FiberMeasurement>
            <DiameterAverage>1.7139602103226593E-06</DiameterAverage>
            <DiameterSD>2.8700896214717009E-07</DiameterSD>
            <Orientation>0.82291051863989473</Orientation>
         </FiberMeasurement>
      </Measurement>
      <Measurement>
         <ID>881</ID>
         <Type>F</Type>
         <ImageName>Image0002</ImageName>
         <FiberMeasurement>
            <DiameterAverage>1.911241282004112E-06</DiameterAverage>
            <DiameterSD>4.1809003706136691E-08</DiameterSD>
            <Orientation>2.5721244212221741</Orientation>
         </FiberMeasurement>
      </Measurement>
      <Measurement>
         <ID>882</ID>
         <Type>F</Type>
         <ImageName>Image0002</ImageName>
         <FiberMeasurement>
            <DiameterAverage>8.3741806520058747E-07</DiameterAverage>
            <DiameterSD>1.7044850347476378E-07</DiameterSD>
            <Orientation>0.62201532234072709</Orientation>
         </FiberMeasurement>
      </Measurement>
      <Measurement>
         <ID>883</ID>
         <Type>F</Type>
         <ImageName>Image0002</ImageName>
         <FiberMeasurement>
            <DiameterAverage>1.1116433923824961E-06</DiameterAverage>
            <DiameterSD>2.7450445196595444E-07</DiameterSD>
            <Orientation>0.061120232647597375</Orientation>
         </FiberMeasurement>
      </Measurement>
      <Measurement>
         <ID>884</ID>
         <Type>F</Type>
         <ImageName>Image0002</ImageName>
         <FiberMeasurement>
            <DiameterAverage>1.884812894578783E-06</DiameterAverage>
            <DiameterSD>6.8972606241287293E-08</DiameterSD>
            <Orientation>0.072211552228638121</Orientation>
         </FiberMeasurement>
      </Measurement>
      <Measurement>
         <ID>885</ID>
         <Type>F</Type>
         <ImageName>Image0002</ImageName>
         <FiberMeasurement>
            <DiameterAverage>1.6316696312735894E-06</DiameterAverage>
            <DiameterSD>1.6178495839368108E-07</DiameterSD>
            <Orientation>0.984747445380058</Orientation>
         </FiberMeasurement>
      </Measurement>
      <Measurement>
         <ID>886</ID>
         <Type>F</Type>
         <ImageName>Image0002</ImageName>
         <FiberMeasurement>
            <DiameterAverage>7.5204888994283985E-07</DiameterAverage>
            <DiameterSD>1.760620728335124E-07</DiameterSD>
            <Orientation>3.0186774941814303</Orientation>
         </FiberMeasurement>
      </Measurement>
      <Measurement>
         <ID>887</ID>
         <Type>F</Type>
         <ImageName>Image0002</ImageName>
         <FiberMeasurement>
            <DiameterAverage>1.9134435074021011E-06</DiameterAverage>
            <DiameterSD>2.94629221837735E-07</DiameterSD>
            <Orientation>2.8594125061966236</Orientation>
         </FiberMeasurement>
      </Measurement>
      <Measurement>
         <ID>889</ID>
         <Type>F</Type>
         <ImageName>Image0002</ImageName>
         <FiberMeasurement>
            <DiameterAverage>2.4937068455534442E-06</DiameterAverage>
            <DiameterSD>6.23490918660032E-07</DiameterSD>
            <Orientation>0.46539884342037646</Orientation>
         </FiberMeasurement>
      </Measurement>
      <Measurement>
         <ID>890</ID>
         <Type>F</Type>
         <ImageName>Image0002</ImageName>
         <FiberMeasurement>
            <DiameterAverage>1.6466304183813311E-06</DiameterAverage>
            <DiameterSD>1.1507272419663203E-07</DiameterSD>
            <Orientation>2.7840650912449574</Orientation>
         </FiberMeasurement>
      </Measurement>
      <Measurement>
         <ID>891</ID>
         <Type>F</Type>
         <ImageName>Image0002</ImageName>
         <FiberMeasurement>
            <DiameterAverage>1.6412225819544462E-06</DiameterAverage>
            <DiameterSD>2.84358362479987E-07</DiameterSD>
            <Orientation>0.35326109162177866</Orientation>
         </FiberMeasurement>
      </Measurement>
      <Measurement>
         <ID>892</ID>
         <Type>F</Type>
         <ImageName>Image0002</ImageName>
         <FiberMeasurement>
            <DiameterAverage>1.7413082399830047E-06</DiameterAverage>
            <DiameterSD>2.6942767413410434E-08</DiameterSD>
            <Orientation>0.84258745476245411</Orientation>
         </FiberMeasurement>
      </Measurement>
      <Measurement>
         <ID>893</ID>
         <Type>F</Type>
         <ImageName>Image0002</ImageName>
         <FiberMeasurement>
            <DiameterAverage>1.466286649038215E-06</DiameterAverage>
            <DiameterSD>1.5460937227210164E-07</DiameterSD>
            <Orientation>2.3782249912716824</Orientation>
         </FiberMeasurement>
      </Measurement>
      <Measurement>
         <ID>894</ID>
         <Type>F</Type>
         <ImageName>Image0002</ImageName>
         <FiberMeasurement>
            <DiameterAverage>1.9488436053767323E-06</DiameterAverage>
            <DiameterSD>7.315188226992677E-08</DiameterSD>
            <Orientation>0.92909857426673947</Orientation>
         </FiberMeasurement>
      </Measurement>
      <Measurement>
         <ID>895</ID>
         <Type>F</Type>
         <ImageName>Image0002</ImageName>
         <FiberMeasurement>
            <DiameterAverage>1.8917437557693961E-06</DiameterAverage>
            <DiameterSD>4.8270542880683113E-08</DiameterSD>
            <Orientation>0.3518086724753875</Orientation>
         </FiberMeasurement>
      </Measurement>
      <Measurement>
         <ID>896</ID>
         <Type>F</Type>
         <ImageName>Image0002</ImageName>
         <FiberMeasurement>
            <DiameterAverage>5.54678985227235E-07</DiameterAverage>
            <DiameterSD>4.8184520971305012E-08</DiameterSD>
            <Orientation>0.53852700353848781</Orientation>
         </FiberMeasurement>
      </Measurement>
      <Measurement>
         <ID>898</ID>
         <Type>F</Type>
         <ImageName>Image0002</ImageName>
         <FiberMeasurement>
            <DiameterAverage>1.6203894196118708E-06</DiameterAverage>
            <DiameterSD>6.1968099358188731E-08</DiameterSD>
            <Orientation>0.005913750430466904</Orientation>
         </FiberMeasurement>
      </Measurement>
      <Measurement>
         <ID>899</ID>
         <Type>F</Type>
         <ImageName>Image0002</ImageName>
         <FiberMeasurement>
            <DiameterAverage>1.1230746433505909E-06</DiameterAverage>
            <DiameterSD>4.0880977098820643E-07</DiameterSD>
            <Orientation>0.63220850941925955</Orientation>
         </FiberMeasurement>
      </Measurement>
      <Measurement>
         <ID>901</ID>
         <Type>F</Type>
         <ImageName>Image0002</ImageName>
         <FiberMeasurement>
            <DiameterAverage>2.0195914733911009E-06</DiameterAverage>
            <DiameterSD>5.668819403970332E-08</DiameterSD>
            <Orientation>0.025622661912899043</Orientation>
         </FiberMeasurement>
      </Measurement>
      <Measurement>
         <ID>903</ID>
         <Type>F</Type>
         <ImageName>Image0002</ImageName>
         <FiberMeasurement>
            <DiameterAverage>1.7486350664472762E-06</DiameterAverage>
            <DiameterSD>4.0942159559347443E-08</DiameterSD>
            <Orientation>0.77893977272018777</Orientation>
         </FiberMeasurement>
      </Measurement>
      <Measurement>
         <ID>904</ID>
         <Type>F</Type>
         <ImageName>Image0002</ImageName>
         <FiberMeasurement>
            <DiameterAverage>1.4826218011740045E-06</DiameterAverage>
            <DiameterSD>9.55428482696237E-08</DiameterSD>
            <Orientation>0.65138738026553733</Orientation>
         </FiberMeasurement>
      </Measurement>
      <Measurement>
         <ID>906</ID>
         <Type>F</Type>
         <ImageName>Image0002</ImageName>
         <FiberMeasurement>
            <DiameterAverage>1.55095678841253E-06</DiameterAverage>
            <DiameterSD>3.2300050305532358E-07</DiameterSD>
            <Orientation>0.47770975917712138</Orientation>
         </FiberMeasurement>
      </Measurement>
      <Measurement>
         <ID>908</ID>
         <Type>F</Type>
         <ImageName>Image0002</ImageName>
         <FiberMeasurement>
            <DiameterAverage>7.428561439473018E-07</DiameterAverage>
            <DiameterSD>1.076093275189964E-07</DiameterSD>
            <Orientation>2.9069098574153966</Orientation>
         </FiberMeasurement>
      </Measurement>
      <Measurement>
         <ID>909</ID>
         <Type>F</Type>
         <ImageName>Image0002</ImageName>
         <FiberMeasurement>
            <DiameterAverage>9.1503350214737633E-07</DiameterAverage>
            <DiameterSD>7.3242704633911941E-08</DiameterSD>
            <Orientation>2.9642607989093226</Orientation>
         </FiberMeasurement>
      </Measurement>
      <Measurement>
         <ID>910</ID>
         <Type>F</Type>
         <ImageName>Image0002</ImageName>
         <FiberMeasurement>
            <DiameterAverage>1.8859652322195417E-06</DiameterAverage>
            <DiameterSD>4.2325747398252816E-08</DiameterSD>
            <Orientation>2.6231458812905135</Orientation>
         </FiberMeasurement>
      </Measurement>
      <Measurement>
         <ID>911</ID>
         <Type>F</Type>
         <ImageName>Image0002</ImageName>
         <FiberMeasurement>
            <DiameterAverage>1.4497640774963176E-06</DiameterAverage>
            <DiameterSD>1.9065374750642013E-07</DiameterSD>
            <Orientation>2.683606692031189</Orientation>
         </FiberMeasurement>
      </Measurement>
      <Measurement>
         <ID>912</ID>
         <Type>F</Type>
         <ImageName>Image0002</ImageName>
         <FiberMeasurement>
            <DiameterAverage>2.3457634329985434E-06</DiameterAverage>
            <DiameterSD>2.6373298639639059E-07</DiameterSD>
            <Orientation>0.58615050259519019</Orientation>
         </FiberMeasurement>
      </Measurement>
      <Measurement>
         <ID>913</ID>
         <Type>F</Type>
         <ImageName>Image0002</ImageName>
         <FiberMeasurement>
            <DiameterAverage>1.4551655989755907E-06</DiameterAverage>
            <DiameterSD>6.0998312478814432E-08</DiameterSD>
            <Orientation>0.525525614783015</Orientation>
         </FiberMeasurement>
      </Measurement>
      <Measurement>
         <ID>914</ID>
         <Type>F</Type>
         <ImageName>Image0002</ImageName>
         <FiberMeasurement>
            <DiameterAverage>1.9861175242562533E-06</DiameterAverage>
            <DiameterSD>3.8991169902108167E-08</DiameterSD>
            <Orientation>0.7266304642774</Orientation>
         </FiberMeasurement>
      </Measurement>
      <Measurement>
         <ID>915</ID>
         <Type>F</Type>
         <ImageName>Image0002</ImageName>
         <FiberMeasurement>
            <DiameterAverage>1.9063267381393237E-06</DiameterAverage>
            <DiameterSD>5.8061143340476496E-08</DiameterSD>
            <Orientation>0.15088678630344735</Orientation>
         </FiberMeasurement>
      </Measurement>
      <Measurement>
         <ID>916</ID>
         <Type>F</Type>
         <ImageName>Image0002</ImageName>
         <FiberMeasurement>
            <DiameterAverage>1.8696022856683708E-06</DiameterAverage>
            <DiameterSD>5.2968699646432804E-08</DiameterSD>
            <Orientation>0.029784856957282339</Orientation>
         </FiberMeasurement>
      </Measurement>
      <Measurement>
         <ID>917</ID>
         <Type>F</Type>
         <ImageName>Image0002</ImageName>
         <FiberMeasurement>
            <DiameterAverage>2.0792056805837745E-06</DiameterAverage>
            <DiameterSD>4.4979668118133789E-08</DiameterSD>
            <Orientation>1.3177153458581519</Orientation>
         </FiberMeasurement>
      </Measurement>
      <Measurement>
         <ID>918</ID>
         <Type>F</Type>
         <ImageName>Image0002</ImageName>
         <FiberMeasurement>
            <DiameterAverage>1.6294297228568272E-06</DiameterAverage>
            <DiameterSD>4.0568325012736547E-08</DiameterSD>
            <Orientation>2.2634687397763273</Orientation>
         </FiberMeasurement>
      </Measurement>
      <Measurement>
         <ID>919</ID>
         <Type>F</Type>
         <ImageName>Image0002</ImageName>
         <FiberMeasurement>
            <DiameterAverage>1.0514440916257583E-06</DiameterAverage>
            <DiameterSD>1.5414379316589916E-08</DiameterSD>
            <Orientation>0.64162958569999617</Orientation>
         </FiberMeasurement>
      </Measurement>
      <Measurement>
         <ID>921</ID>
         <Type>F</Type>
         <ImageName>Image0002</ImageName>
         <FiberMeasurement>
            <DiameterAverage>1.5637510448146903E-06</DiameterAverage>
            <DiameterSD>5.6959374810588621E-07</DiameterSD>
            <Orientation>3.0181928662734165</Orientation>
         </FiberMeasurement>
      </Measurement>
      <Measurement>
         <ID>922</ID>
         <Type>F</Type>
         <ImageName>Image0002</ImageName>
         <FiberMeasurement>
            <DiameterAverage>5.5038350454335908E-07</DiameterAverage>
            <DiameterSD>1.1012212924663055E-08</DiameterSD>
            <Orientation>0.22735002368006771</Orientation>
         </FiberMeasurement>
      </Measurement>
      <Measurement>
         <ID>923</ID>
         <Type>F</Type>
         <ImageName>Image0002</ImageName>
         <FiberMeasurement>
            <DiameterAverage>1.9231036921766577E-06</DiameterAverage>
            <DiameterSD>7.5076531698833E-08</DiameterSD>
            <Orientation>2.7244517708861955</Orientation>
         </FiberMeasurement>
      </Measurement>
      <Measurement>
         <ID>924</ID>
         <Type>F</Type>
         <ImageName>Image0002</ImageName>
         <FiberMeasurement>
            <DiameterAverage>1.8305345133696967E-06</DiameterAverage>
            <DiameterSD>5.926001199410199E-08</DiameterSD>
            <Orientation>3.0379361582650293</Orientation>
         </FiberMeasurement>
      </Measurement>
      <Measurement>
         <ID>925</ID>
         <Type>F</Type>
         <ImageName>Image0002</ImageName>
         <FiberMeasurement>
            <DiameterAverage>9.0679495892491622E-07</DiameterAverage>
            <DiameterSD>3.5355822521103828E-07</DiameterSD>
            <Orientation>0.598856245747578</Orientation>
         </FiberMeasurement>
      </Measurement>
      <Measurement>
         <ID>926</ID>
         <Type>F</Type>
         <ImageName>Image0002</ImageName>
         <FiberMeasurement>
            <DiameterAverage>2.0419491658784738E-06</DiameterAverage>
            <DiameterSD>1.5565228095734145E-07</DiameterSD>
            <Orientation>2.7302012413464638</Orientation>
         </FiberMeasurement>
      </Measurement>
      <Measurement>
         <ID>927</ID>
         <Type>F</Type>
         <ImageName>Image0002</ImageName>
         <FiberMeasurement>
            <DiameterAverage>8.7419156787300863E-07</DiameterAverage>
            <DiameterSD>1.7132879610369929E-07</DiameterSD>
            <Orientation>1.8350097726848664</Orientation>
         </FiberMeasurement>
      </Measurement>
      <Measurement>
         <ID>928</ID>
         <Type>F</Type>
         <ImageName>Image0002</ImageName>
         <FiberMeasurement>
            <DiameterAverage>1.7392639978072281E-06</DiameterAverage>
            <DiameterSD>3.9544744599786919E-07</DiameterSD>
            <Orientation>1.1097483398926356</Orientation>
         </FiberMeasurement>
      </Measurement>
      <Measurement>
         <ID>929</ID>
         <Type>F</Type>
         <ImageName>Image0002</ImageName>
         <FiberMeasurement>
            <DiameterAverage>8.1635684838841457E-07</DiameterAverage>
            <DiameterSD>1.7109791242398691E-07</DiameterSD>
            <Orientation>0.42728333472067248</Orientation>
         </FiberMeasurement>
      </Measurement>
      <Measurement>
         <ID>930</ID>
         <Type>F</Type>
         <ImageName>Image0002</ImageName>
         <FiberMeasurement>
            <DiameterAverage>1.4635295766966143E-06</DiameterAverage>
            <DiameterSD>3.3766525742611114E-08</DiameterSD>
            <Orientation>2.544440252644617</Orientation>
         </FiberMeasurement>
      </Measurement>
      <Measurement>
         <ID>931</ID>
         <Type>F</Type>
         <ImageName>Image0002</ImageName>
         <FiberMeasurement>
            <DiameterAverage>1.8561794626107658E-06</DiameterAverage>
            <DiameterSD>7.66595257640754E-08</DiameterSD>
            <Orientation>2.577520478854562</Orientation>
         </FiberMeasurement>
      </Measurement>
      <Measurement>
         <ID>932</ID>
         <Type>F</Type>
         <ImageName>Image0002</ImageName>
         <FiberMeasurement>
            <DiameterAverage>1.4276535726314216E-06</DiameterAverage>
            <DiameterSD>3.9392808425009335E-08</DiameterSD>
            <Orientation>2.7774449026627446</Orientation>
         </FiberMeasurement>
      </Measurement>
      <Measurement>
         <ID>933</ID>
         <Type>F</Type>
         <ImageName>Image0002</ImageName>
         <FiberMeasurement>
            <DiameterAverage>1.9591609945285816E-06</DiameterAverage>
            <DiameterSD>1.29047543740725E-07</DiameterSD>
            <Orientation>0.890583787259216</Orientation>
         </FiberMeasurement>
      </Measurement>
      <Measurement>
         <ID>934</ID>
         <Type>F</Type>
         <ImageName>Image0002</ImageName>
         <FiberMeasurement>
            <DiameterAverage>1.6320108897275666E-06</DiameterAverage>
            <DiameterSD>1.160824442460395E-07</DiameterSD>
            <Orientation>0.96046435654639273</Orientation>
         </FiberMeasurement>
      </Measurement>
      <Measurement>
         <ID>935</ID>
         <Type>F</Type>
         <ImageName>Image0002</ImageName>
         <FiberMeasurement>
            <DiameterAverage>1.8989245744812275E-06</DiameterAverage>
            <DiameterSD>3.213281783279591E-08</DiameterSD>
            <Orientation>0.075655518743219477</Orientation>
         </FiberMeasurement>
      </Measurement>
      <Measurement>
         <ID>936</ID>
         <Type>F</Type>
         <ImageName>Image0002</ImageName>
         <FiberMeasurement>
            <DiameterAverage>5.7137522289807944E-07</DiameterAverage>
            <DiameterSD>1.552214846084722E-08</DiameterSD>
            <Orientation>0.78885486026607632</Orientation>
         </FiberMeasurement>
      </Measurement>
      <Measurement>
         <ID>938</ID>
         <Type>F</Type>
         <ImageName>Image0002</ImageName>
         <FiberMeasurement>
            <DiameterAverage>1.0268374510378794E-06</DiameterAverage>
            <DiameterSD>2.9407660057752353E-07</DiameterSD>
            <Orientation>2.3553195785600853</Orientation>
         </FiberMeasurement>
      </Measurement>
      <Measurement>
         <ID>939</ID>
         <Type>F</Type>
         <ImageName>Image0002</ImageName>
         <FiberMeasurement>
            <DiameterAverage>1.5560782471692689E-06</DiameterAverage>
            <DiameterSD>5.639411876533611E-08</DiameterSD>
            <Orientation>0.18958345942793259</Orientation>
         </FiberMeasurement>
      </Measurement>
      <Measurement>
         <ID>940</ID>
         <Type>F</Type>
         <ImageName>Image0002</ImageName>
         <FiberMeasurement>
            <DiameterAverage>1.8387267677970098E-06</DiameterAverage>
            <DiameterSD>2.8711694462170368E-07</DiameterSD>
            <Orientation>2.5639597272588031</Orientation>
         </FiberMeasurement>
      </Measurement>
      <Measurement>
         <ID>941</ID>
         <Type>F</Type>
         <ImageName>Image0002</ImageName>
         <FiberMeasurement>
            <DiameterAverage>3.4227524472841808E-07</DiameterAverage>
            <DiameterSD>9.9909138011985975E-08</DiameterSD>
            <Orientation>0.014255158530790816</Orientation>
         </FiberMeasurement>
      </Measurement>
      <Measurement>
         <ID>942</ID>
         <Type>F</Type>
         <ImageName>Image0002</ImageName>
         <FiberMeasurement>
            <DiameterAverage>1.1791068591747584E-06</DiameterAverage>
            <DiameterSD>3.2247407902639135E-07</DiameterSD>
            <Orientation>0.125630902332243</Orientation>
         </FiberMeasurement>
      </Measurement>
      <Measurement>
         <ID>943</ID>
         <Type>F</Type>
         <ImageName>Image0002</ImageName>
         <FiberMeasurement>
            <DiameterAverage>2.0236227268471651E-06</DiameterAverage>
            <DiameterSD>6.81037323221547E-08</DiameterSD>
            <Orientation>0.48899388550623712</Orientation>
         </FiberMeasurement>
      </Measurement>
      <Measurement>
         <ID>944</ID>
         <Type>F</Type>
         <ImageName>Image0002</ImageName>
         <FiberMeasurement>
            <DiameterAverage>1.5544925929457315E-06</DiameterAverage>
            <DiameterSD>5.3017794763634863E-08</DiameterSD>
            <Orientation>0.86202451821368775</Orientation>
         </FiberMeasurement>
      </Measurement>
      <Measurement>
         <ID>945</ID>
         <Type>F</Type>
         <ImageName>Image0002</ImageName>
         <FiberMeasurement>
            <DiameterAverage>1.931743077253854E-06</DiameterAverage>
            <DiameterSD>6.52964319809095E-08</DiameterSD>
            <Orientation>2.5009362697137654</Orientation>
         </FiberMeasurement>
      </Measurement>
      <Measurement>
         <ID>946</ID>
         <Type>F</Type>
         <ImageName>Image0002</ImageName>
         <FiberMeasurement>
            <DiameterAverage>2.328918284109953E-06</DiameterAverage>
            <DiameterSD>3.6022673837651685E-07</DiameterSD>
            <Orientation>0.15472018856002459</Orientation>
         </FiberMeasurement>
      </Measurement>
      <Measurement>
         <ID>948</ID>
         <Type>F</Type>
         <ImageName>Image0002</ImageName>
         <FiberMeasurement>
            <DiameterAverage>1.9553141273020336E-06</DiameterAverage>
            <DiameterSD>1.4565464830512714E-07</DiameterSD>
            <Orientation>0.26474628515943083</Orientation>
         </FiberMeasurement>
      </Measurement>
      <Measurement>
         <ID>949</ID>
         <Type>F</Type>
         <ImageName>Image0002</ImageName>
         <FiberMeasurement>
            <DiameterAverage>1.3399491718465771E-06</DiameterAverage>
            <DiameterSD>9.2220763279215983E-08</DiameterSD>
            <Orientation>2.831717412173524</Orientation>
         </FiberMeasurement>
      </Measurement>
      <Measurement>
         <ID>950</ID>
         <Type>F</Type>
         <ImageName>Image0002</ImageName>
         <FiberMeasurement>
            <DiameterAverage>2.4611897005130493E-06</DiameterAverage>
            <DiameterSD>1.350579868707367E-06</DiameterSD>
            <Orientation>2.8920860803566253</Orientation>
         </FiberMeasurement>
      </Measurement>
      <Measurement>
         <ID>951</ID>
         <Type>F</Type>
         <ImageName>Image0002</ImageName>
         <FiberMeasurement>
            <DiameterAverage>1.6922384231401236E-06</DiameterAverage>
            <DiameterSD>2.6495271458998105E-08</DiameterSD>
            <Orientation>0.862729416287424</Orientation>
         </FiberMeasurement>
      </Measurement>
      <Measurement>
         <ID>952</ID>
         <Type>F</Type>
         <ImageName>Image0002</ImageName>
         <FiberMeasurement>
            <DiameterAverage>1.7318300617695512E-06</DiameterAverage>
            <DiameterSD>3.26878511836793E-07</DiameterSD>
            <Orientation>1.6877736335230429</Orientation>
         </FiberMeasurement>
      </Measurement>
      <Measurement>
         <ID>953</ID>
         <Type>F</Type>
         <ImageName>Image0002</ImageName>
         <FiberMeasurement>
            <DiameterAverage>1.6987029533929737E-06</DiameterAverage>
            <DiameterSD>2.1630501873802848E-07</DiameterSD>
            <Orientation>2.3595405597822241</Orientation>
         </FiberMeasurement>
      </Measurement>
      <Measurement>
         <ID>954</ID>
         <Type>F</Type>
         <ImageName>Image0002</ImageName>
         <FiberMeasurement>
            <DiameterAverage>1.2696401920733154E-06</DiameterAverage>
            <DiameterSD>7.8729593283645629E-08</DiameterSD>
            <Orientation>2.797311412539687</Orientation>
         </FiberMeasurement>
      </Measurement>
      <Measurement>
         <ID>955</ID>
         <Type>F</Type>
         <ImageName>Image0002</ImageName>
         <FiberMeasurement>
            <DiameterAverage>1.8377629571948847E-06</DiameterAverage>
            <DiameterSD>1.4843538707533272E-07</DiameterSD>
            <Orientation>2.4348555452044476</Orientation>
         </FiberMeasurement>
      </Measurement>
      <Measurement>
         <ID>956</ID>
         <Type>F</Type>
         <ImageName>Image0002</ImageName>
         <FiberMeasurement>
            <DiameterAverage>2.0088489936878592E-06</DiameterAverage>
            <DiameterSD>5.3671654063722958E-08</DiameterSD>
            <Orientation>1.3171314709868034</Orientation>
         </FiberMeasurement>
      </Measurement>
      <Measurement>
         <ID>957</ID>
         <Type>F</Type>
         <ImageName>Image0002</ImageName>
         <FiberMeasurement>
            <DiameterAverage>4.8989603043427184E-07</DiameterAverage>
            <DiameterSD>1.2882259431434205E-07</DiameterSD>
            <Orientation>0.46209772458315479</Orientation>
         </FiberMeasurement>
      </Measurement>
      <Measurement>
         <ID>958</ID>
         <Type>F</Type>
         <ImageName>Image0002</ImageName>
         <FiberMeasurement>
            <DiameterAverage>9.906914554847393E-07</DiameterAverage>
            <DiameterSD>3.8947546844467E-07</DiameterSD>
            <Orientation>0.91481351011120859</Orientation>
         </FiberMeasurement>
      </Measurement>
      <Measurement>
         <ID>959</ID>
         <Type>F</Type>
         <ImageName>Image0002</ImageName>
         <FiberMeasurement>
            <DiameterAverage>6.1972296658185928E-07</DiameterAverage>
            <DiameterSD>4.4175948445533932E-08</DiameterSD>
            <Orientation>3.0497565603901409</Orientation>
         </FiberMeasurement>
      </Measurement>
      <Measurement>
         <ID>960</ID>
         <Type>F</Type>
         <ImageName>Image0002</ImageName>
         <FiberMeasurement>
            <DiameterAverage>1.7920735269642914E-06</DiameterAverage>
            <DiameterSD>5.1304258044269016E-08</DiameterSD>
            <Orientation>0.73074932974092466</Orientation>
         </FiberMeasurement>
      </Measurement>
      <Measurement>
         <ID>961</ID>
         <Type>F</Type>
         <ImageName>Image0002</ImageName>
         <FiberMeasurement>
            <DiameterAverage>7.7900839401040393E-07</DiameterAverage>
            <DiameterSD>3.0324197946469883E-07</DiameterSD>
            <Orientation>1.1228084040275683</Orientation>
         </FiberMeasurement>
      </Measurement>
      <Measurement>
         <ID>962</ID>
         <Type>F</Type>
         <ImageName>Image0002</ImageName>
         <FiberMeasurement>
            <DiameterAverage>1.9503230286753638E-06</DiameterAverage>
            <DiameterSD>3.2166928057010489E-08</DiameterSD>
            <Orientation>0.91643917295173138</Orientation>
         </FiberMeasurement>
      </Measurement>
      <Measurement>
         <ID>963</ID>
         <Type>F</Type>
         <ImageName>Image0002</ImageName>
         <FiberMeasurement>
            <DiameterAverage>1.75328281390283E-06</DiameterAverage>
            <DiameterSD>4.5859492905739119E-08</DiameterSD>
            <Orientation>2.3289560049236679</Orientation>
         </FiberMeasurement>
      </Measurement>
      <Measurement>
         <ID>964</ID>
         <Type>F</Type>
         <ImageName>Image0002</ImageName>
         <FiberMeasurement>
            <DiameterAverage>1.517113603320873E-06</DiameterAverage>
            <DiameterSD>6.18043197665105E-08</DiameterSD>
            <Orientation>0.80646542038619684</Orientation>
         </FiberMeasurement>
      </Measurement>
      <Measurement>
         <ID>965</ID>
         <Type>F</Type>
         <ImageName>Image0002</ImageName>
         <FiberMeasurement>
            <DiameterAverage>1.8890597506427698E-06</DiameterAverage>
            <DiameterSD>1.828489639893623E-07</DiameterSD>
            <Orientation>3.0109914530622786</Orientation>
         </FiberMeasurement>
      </Measurement>
      <Measurement>
         <ID>966</ID>
         <Type>F</Type>
         <ImageName>Image0002</ImageName>
         <FiberMeasurement>
            <DiameterAverage>1.187331528449681E-06</DiameterAverage>
            <DiameterSD>4.2548551311957912E-08</DiameterSD>
            <Orientation>0.79380732351136185</Orientation>
         </FiberMeasurement>
      </Measurement>
      <Measurement>
         <ID>967</ID>
         <Type>F</Type>
         <ImageName>Image0002</ImageName>
         <FiberMeasurement>
            <DiameterAverage>1.849724430344974E-06</DiameterAverage>
            <DiameterSD>4.5206998127629417E-08</DiameterSD>
            <Orientation>0.68894606218482013</Orientation>
         </FiberMeasurement>
      </Measurement>
      <Measurement>
         <ID>968</ID>
         <Type>F</Type>
         <ImageName>Image0002</ImageName>
         <FiberMeasurement>
            <DiameterAverage>1.0604866009182171E-06</DiameterAverage>
            <DiameterSD>1.0158967800957816E-07</DiameterSD>
            <Orientation>3.1011241353728467</Orientation>
         </FiberMeasurement>
      </Measurement>
      <Measurement>
         <ID>969</ID>
         <Type>F</Type>
         <ImageName>Image0002</ImageName>
         <FiberMeasurement>
            <DiameterAverage>1.8743137277570875E-06</DiameterAverage>
            <DiameterSD>3.4634460245892313E-08</DiameterSD>
            <Orientation>3.1220894408985047</Orientation>
         </FiberMeasurement>
      </Measurement>
      <Measurement>
         <ID>970</ID>
         <Type>F</Type>
         <ImageName>Image0002</ImageName>
         <FiberMeasurement>
            <DiameterAverage>1.2182227268620366E-06</DiameterAverage>
            <DiameterSD>2.8305201320102033E-07</DiameterSD>
            <Orientation>0.82797614591302415</Orientation>
         </FiberMeasurement>
      </Measurement>
      <Measurement>
         <ID>971</ID>
         <Type>F</Type>
         <ImageName>Image0002</ImageName>
         <FiberMeasurement>
            <DiameterAverage>2.2421500150424617E-06</DiameterAverage>
            <DiameterSD>1.8512086711433881E-07</DiameterSD>
            <Orientation>1.6649924549632846</Orientation>
         </FiberMeasurement>
      </Measurement>
      <Measurement>
         <ID>972</ID>
         <Type>F</Type>
         <ImageName>Image0002</ImageName>
         <FiberMeasurement>
            <DiameterAverage>1.9744852510401721E-06</DiameterAverage>
            <DiameterSD>3.3114401229991309E-08</DiameterSD>
            <Orientation>0.12990457307225731</Orientation>
         </FiberMeasurement>
      </Measurement>
      <Measurement>
         <ID>973</ID>
         <Type>F</Type>
         <ImageName>Image0002</ImageName>
         <FiberMeasurement>
            <DiameterAverage>1.4251720715111816E-06</DiameterAverage>
            <DiameterSD>3.655655580981836E-07</DiameterSD>
            <Orientation>0.18592725318900311</Orientation>
         </FiberMeasurement>
      </Measurement>
      <Measurement>
         <ID>974</ID>
         <Type>F</Type>
         <ImageName>Image0002</ImageName>
         <FiberMeasurement>
            <DiameterAverage>1.586830000468219E-06</DiameterAverage>
            <DiameterSD>3.8490468316630822E-08</DiameterSD>
            <Orientation>0.15895638776497714</Orientation>
         </FiberMeasurement>
      </Measurement>
      <Measurement>
         <ID>975</ID>
         <Type>F</Type>
         <ImageName>Image0002</ImageName>
         <FiberMeasurement>
            <DiameterAverage>1.7555277721186802E-06</DiameterAverage>
            <DiameterSD>1.3101788232834188E-07</DiameterSD>
            <Orientation>2.5435922664566903</Orientation>
         </FiberMeasurement>
      </Measurement>
      <Measurement>
         <ID>977</ID>
         <Type>F</Type>
         <ImageName>Image0002</ImageName>
         <FiberMeasurement>
            <DiameterAverage>1.3303327349634459E-06</DiameterAverage>
            <DiameterSD>3.2518051835620515E-08</DiameterSD>
            <Orientation>2.9423372767249543</Orientation>
         </FiberMeasurement>
      </Measurement>
      <Measurement>
         <ID>978</ID>
         <Type>F</Type>
         <ImageName>Image0002</ImageName>
         <FiberMeasurement>
            <DiameterAverage>1.9743851522164055E-06</DiameterAverage>
            <DiameterSD>5.4396550354226442E-08</DiameterSD>
            <Orientation>2.8638484278189837</Orientation>
         </FiberMeasurement>
      </Measurement>
      <Measurement>
         <ID>979</ID>
         <Type>F</Type>
         <ImageName>Image0002</ImageName>
         <FiberMeasurement>
            <DiameterAverage>1.5424513170412318E-06</DiameterAverage>
            <DiameterSD>4.1859336069841975E-08</DiameterSD>
            <Orientation>2.9299795475703116</Orientation>
         </FiberMeasurement>
      </Measurement>
      <Measurement>
         <ID>980</ID>
         <Type>F</Type>
         <ImageName>Image0002</ImageName>
         <FiberMeasurement>
            <DiameterAverage>1.6762003119280759E-06</DiameterAverage>
            <DiameterSD>8.5607086683710041E-08</DiameterSD>
            <Orientation>2.6597345008845883</Orientation>
         </FiberMeasurement>
      </Measurement>
      <Measurement>
         <ID>981</ID>
         <Type>F</Type>
         <ImageName>Image0002</ImageName>
         <FiberMeasurement>
            <DiameterAverage>8.509356662722154E-07</DiameterAverage>
            <DiameterSD>7.2625093345004245E-08</DiameterSD>
            <Orientation>3.1216109027445218</Orientation>
         </FiberMeasurement>
      </Measurement>
      <Measurement>
         <ID>982</ID>
         <Type>F</Type>
         <ImageName>Image0002</ImageName>
         <FiberMeasurement>
            <DiameterAverage>1.3311038761397576E-06</DiameterAverage>
            <DiameterSD>3.7948375446808843E-07</DiameterSD>
            <Orientation>0.37071626120274542</Orientation>
         </FiberMeasurement>
      </Measurement>
      <Measurement>
         <ID>983</ID>
         <Type>F</Type>
         <ImageName>Image0002</ImageName>
         <FiberMeasurement>
            <DiameterAverage>1.651565019404734E-06</DiameterAverage>
            <DiameterSD>3.300045851616115E-08</DiameterSD>
            <Orientation>2.31579447422797</Orientation>
         </FiberMeasurement>
      </Measurement>
      <Measurement>
         <ID>984</ID>
         <Type>F</Type>
         <ImageName>Image0002</ImageName>
         <FiberMeasurement>
            <DiameterAverage>1.8203510132294795E-06</DiameterAverage>
            <DiameterSD>4.4239073228325887E-08</DiameterSD>
            <Orientation>2.3696412969608787</Orientation>
         </FiberMeasurement>
      </Measurement>
      <Measurement>
         <ID>985</ID>
         <Type>F</Type>
         <ImageName>Image0002</ImageName>
         <FiberMeasurement>
            <DiameterAverage>1.6962993606710523E-06</DiameterAverage>
            <DiameterSD>1.4341184357535362E-07</DiameterSD>
            <Orientation>2.33291370306682</Orientation>
         </FiberMeasurement>
      </Measurement>
      <Measurement>
         <ID>986</ID>
         <Type>F</Type>
         <ImageName>Image0002</ImageName>
         <FiberMeasurement>
            <DiameterAverage>1.466570929133414E-06</DiameterAverage>
            <DiameterSD>3.4255985760307568E-07</DiameterSD>
            <Orientation>0.31042581690459237</Orientation>
         </FiberMeasurement>
      </Measurement>
      <Measurement>
         <ID>987</ID>
         <Type>F</Type>
         <ImageName>Image0002</ImageName>
         <FiberMeasurement>
            <DiameterAverage>1.7600395644067666E-06</DiameterAverage>
            <DiameterSD>4.0611486570685035E-08</DiameterSD>
            <Orientation>0.3837262241376353</Orientation>
         </FiberMeasurement>
      </Measurement>
      <Measurement>
         <ID>988</ID>
         <Type>F</Type>
         <ImageName>Image0002</ImageName>
         <FiberMeasurement>
            <DiameterAverage>2.3827019334055583E-06</DiameterAverage>
            <DiameterSD>5.3144877407637254E-08</DiameterSD>
            <Orientation>1.617370435289174</Orientation>
         </FiberMeasurement>
      </Measurement>
      <Measurement>
         <ID>989</ID>
         <Type>F</Type>
         <ImageName>Image0002</ImageName>
         <FiberMeasurement>
            <DiameterAverage>1.7918650156552539E-06</DiameterAverage>
            <DiameterSD>2.8716530187932025E-08</DiameterSD>
            <Orientation>2.320376484719227</Orientation>
         </FiberMeasurement>
      </Measurement>
      <Measurement>
         <ID>990</ID>
         <Type>F</Type>
         <ImageName>Image0002</ImageName>
         <FiberMeasurement>
            <DiameterAverage>1.996443501669022E-06</DiameterAverage>
            <DiameterSD>4.047713205547473E-07</DiameterSD>
            <Orientation>0.64445056685803581</Orientation>
         </FiberMeasurement>
      </Measurement>
      <Measurement>
         <ID>991</ID>
         <Type>F</Type>
         <ImageName>Image0002</ImageName>
         <FiberMeasurement>
            <DiameterAverage>6.12410018019774E-07</DiameterAverage>
            <DiameterSD>3.852978745009966E-08</DiameterSD>
            <Orientation>3.0409494194386144</Orientation>
         </FiberMeasurement>
      </Measurement>
      <Measurement>
         <ID>993</ID>
         <Type>F</Type>
         <ImageName>Image0002</ImageName>
         <FiberMeasurement>
            <DiameterAverage>2.2934933089403917E-06</DiameterAverage>
            <DiameterSD>5.8358920525862407E-08</DiameterSD>
            <Orientation>1.3137669631191553</Orientation>
         </FiberMeasurement>
      </Measurement>
      <Measurement>
         <ID>994</ID>
         <Type>F</Type>
         <ImageName>Image0002</ImageName>
         <FiberMeasurement>
            <DiameterAverage>2.2164767450475822E-06</DiameterAverage>
            <DiameterSD>4.5825315273604744E-08</DiameterSD>
            <Orientation>1.9995718671178391</Orientation>
         </FiberMeasurement>
      </Measurement>
      <Measurement>
         <ID>995</ID>
         <Type>F</Type>
         <ImageName>Image0002</ImageName>
         <FiberMeasurement>
            <DiameterAverage>1.7630395763280566E-06</DiameterAverage>
            <DiameterSD>3.1115228823041119E-07</DiameterSD>
            <Orientation>2.3793427994025387</Orientation>
         </FiberMeasurement>
      </Measurement>
      <Measurement>
         <ID>996</ID>
         <Type>F</Type>
         <ImageName>Image0002</ImageName>
         <FiberMeasurement>
            <DiameterAverage>1.8280178072616148E-06</DiameterAverage>
            <DiameterSD>6.4853858372853614E-08</DiameterSD>
            <Orientation>0.14093835061393797</Orientation>
         </FiberMeasurement>
      </Measurement>
      <Measurement>
         <ID>997</ID>
         <Type>F</Type>
         <ImageName>Image0002</ImageName>
         <FiberMeasurement>
            <DiameterAverage>1.9795678864521121E-06</DiameterAverage>
            <DiameterSD>5.0421928738182904E-08</DiameterSD>
            <Orientation>0.12248595368100659</Orientation>
         </FiberMeasurement>
      </Measurement>
      <Measurement>
         <ID>998</ID>
         <Type>F</Type>
         <ImageName>Image0002</ImageName>
         <FiberMeasurement>
            <DiameterAverage>1.8278220140052564E-06</DiameterAverage>
            <DiameterSD>6.857777124953585E-08</DiameterSD>
            <Orientation>0.65621912544715455</Orientation>
         </FiberMeasurement>
      </Measurement>
      <Measurement>
         <ID>999</ID>
         <Type>F</Type>
         <ImageName>Image0002</ImageName>
         <FiberMeasurement>
            <DiameterAverage>1.2418034128334328E-06</DiameterAverage>
            <DiameterSD>1.5432042102188144E-07</DiameterSD>
            <Orientation>2.6078827943520482</Orientation>
         </FiberMeasurement>
      </Measurement>
      <Measurement>
         <ID>1000</ID>
         <Type>F</Type>
         <ImageName>Image0002</ImageName>
         <FiberMeasurement>
            <DiameterAverage>5.1515357529781107E-07</DiameterAverage>
            <DiameterSD>4.9400238214556035E-09</DiameterSD>
            <Orientation>0.55367464738594452</Orientation>
         </FiberMeasurement>
      </Measurement>
      <Measurement>
         <ID>1001</ID>
         <Type>F</Type>
         <ImageName>Image0002</ImageName>
         <FiberMeasurement>
            <DiameterAverage>2.0543655360153623E-06</DiameterAverage>
            <DiameterSD>2.6333241327707769E-07</DiameterSD>
            <Orientation>3.1205255289027294</Orientation>
         </FiberMeasurement>
      </Measurement>
      <Measurement>
         <ID>1002</ID>
         <Type>F</Type>
         <ImageName>Image0002</ImageName>
         <FiberMeasurement>
            <DiameterAverage>1.4948604477245609E-06</DiameterAverage>
            <DiameterSD>1.0155298950988467E-07</DiameterSD>
            <Orientation>2.4173858537154427</Orientation>
         </FiberMeasurement>
      </Measurement>
      <Measurement>
         <ID>1003</ID>
         <Type>F</Type>
         <ImageName>Image0002</ImageName>
         <FiberMeasurement>
            <DiameterAverage>1.2082336902820192E-06</DiameterAverage>
            <DiameterSD>4.0422043396319392E-07</DiameterSD>
            <Orientation>2.4326858808978806</Orientation>
         </FiberMeasurement>
      </Measurement>
      <Measurement>
         <ID>1004</ID>
         <Type>F</Type>
         <ImageName>Image0002</ImageName>
         <FiberMeasurement>
            <DiameterAverage>1.6462583301777637E-06</DiameterAverage>
            <DiameterSD>3.8003461672273286E-08</DiameterSD>
            <Orientation>0.84212573239228572</Orientation>
         </FiberMeasurement>
      </Measurement>
      <Measurement>
         <ID>1005</ID>
         <Type>F</Type>
         <ImageName>Image0002</ImageName>
         <FiberMeasurement>
            <DiameterAverage>1.914955806441725E-06</DiameterAverage>
            <DiameterSD>4.4852197789680341E-07</DiameterSD>
            <Orientation>2.8813795823005157</Orientation>
         </FiberMeasurement>
      </Measurement>
      <Measurement>
         <ID>1006</ID>
         <Type>F</Type>
         <ImageName>Image0002</ImageName>
         <FiberMeasurement>
            <DiameterAverage>1.9346668353977073E-06</DiameterAverage>
            <DiameterSD>3.5374605464561461E-08</DiameterSD>
            <Orientation>3.0620932307222914</Orientation>
         </FiberMeasurement>
      </Measurement>
      <Measurement>
         <ID>1008</ID>
         <Type>F</Type>
         <ImageName>Image0002</ImageName>
         <FiberMeasurement>
            <DiameterAverage>2.7272410891402206E-06</DiameterAverage>
            <DiameterSD>2.9016737259348158E-07</DiameterSD>
            <Orientation>0.1117579819581276</Orientation>
         </FiberMeasurement>
      </Measurement>
      <Measurement>
         <ID>1009</ID>
         <Type>F</Type>
         <ImageName>Image0002</ImageName>
         <FiberMeasurement>
            <DiameterAverage>1.6497263663677008E-06</DiameterAverage>
            <DiameterSD>1.0519353970624021E-07</DiameterSD>
            <Orientation>0.43270024733985574</Orientation>
         </FiberMeasurement>
      </Measurement>
      <Measurement>
         <ID>1011</ID>
         <Type>F</Type>
         <ImageName>Image0002</ImageName>
         <FiberMeasurement>
            <DiameterAverage>1.532406590904579E-06</DiameterAverage>
            <DiameterSD>6.5458664087512628E-08</DiameterSD>
            <Orientation>2.5208205974413334</Orientation>
         </FiberMeasurement>
      </Measurement>
      <Measurement>
         <ID>1013</ID>
         <Type>F</Type>
         <ImageName>Image0002</ImageName>
         <FiberMeasurement>
            <DiameterAverage>1.6995797386338212E-06</DiameterAverage>
            <DiameterSD>3.875574614640171E-07</DiameterSD>
            <Orientation>0.33817600116993474</Orientation>
         </FiberMeasurement>
      </Measurement>
      <Measurement>
         <ID>1014</ID>
         <Type>F</Type>
         <ImageName>Image0002</ImageName>
         <FiberMeasurement>
            <DiameterAverage>6.2158849759685912E-07</DiameterAverage>
            <DiameterSD>1.3979004428062928E-08</DiameterSD>
            <Orientation>1.664889778507213</Orientation>
         </FiberMeasurement>
      </Measurement>
      <Measurement>
         <ID>1015</ID>
         <Type>F</Type>
         <ImageName>Image0002</ImageName>
         <FiberMeasurement>
            <DiameterAverage>1.5958679705166419E-06</DiameterAverage>
            <DiameterSD>6.4391248666667032E-08</DiameterSD>
            <Orientation>2.4690747085393108</Orientation>
         </FiberMeasurement>
      </Measurement>
      <Measurement>
         <ID>1016</ID>
         <Type>F</Type>
         <ImageName>Image0002</ImageName>
         <FiberMeasurement>
            <DiameterAverage>1.5982254880594646E-06</DiameterAverage>
            <DiameterSD>2.5196553782749106E-08</DiameterSD>
            <Orientation>2.9775174993861793</Orientation>
         </FiberMeasurement>
      </Measurement>
      <Measurement>
         <ID>1017</ID>
         <Type>F</Type>
         <ImageName>Image0002</ImageName>
         <FiberMeasurement>
            <DiameterAverage>1.5041239950859461E-06</DiameterAverage>
            <DiameterSD>2.1106351375612373E-08</DiameterSD>
            <Orientation>2.4382688274275828</Orientation>
         </FiberMeasurement>
      </Measurement>
      <Measurement>
         <ID>1018</ID>
         <Type>F</Type>
         <ImageName>Image0002</ImageName>
         <FiberMeasurement>
            <DiameterAverage>1.9231036921766577E-06</DiameterAverage>
            <DiameterSD>7.5076531698833E-08</DiameterSD>
            <Orientation>2.7244517708861955</Orientation>
         </FiberMeasurement>
      </Measurement>
      <Measurement>
         <ID>1019</ID>
         <Type>F</Type>
         <ImageName>Image0002</ImageName>
         <FiberMeasurement>
            <DiameterAverage>2.4663263395518241E-06</DiameterAverage>
            <DiameterSD>1.524270802154604E-07</DiameterSD>
            <Orientation>0.79022073876700349</Orientation>
         </FiberMeasurement>
      </Measurement>
      <Measurement>
         <ID>1020</ID>
         <Type>F</Type>
         <ImageName>Image0002</ImageName>
         <FiberMeasurement>
            <DiameterAverage>1.0268374510378794E-06</DiameterAverage>
            <DiameterSD>2.9407660057752353E-07</DiameterSD>
            <Orientation>2.3553195785600853</Orientation>
         </FiberMeasurement>
      </Measurement>
      <Measurement>
         <ID>1021</ID>
         <Type>F</Type>
         <ImageName>Image0002</ImageName>
         <FiberMeasurement>
            <DiameterAverage>1.486671599528248E-06</DiameterAverage>
            <DiameterSD>4.5675233475711569E-07</DiameterSD>
            <Orientation>2.581922170297458</Orientation>
         </FiberMeasurement>
      </Measurement>
      <Measurement>
         <ID>1022</ID>
         <Type>F</Type>
         <ImageName>Image0002</ImageName>
         <FiberMeasurement>
            <DiameterAverage>1.7607270809498089E-06</DiameterAverage>
            <DiameterSD>2.2878576294197251E-07</DiameterSD>
            <Orientation>1.1576763935500505</Orientation>
         </FiberMeasurement>
      </Measurement>
      <Measurement>
         <ID>1023</ID>
         <Type>F</Type>
         <ImageName>Image0002</ImageName>
         <FiberMeasurement>
            <DiameterAverage>5.3182733330200089E-07</DiameterAverage>
            <DiameterSD>2.1094257347149051E-09</DiameterSD>
            <Orientation>0.76456051143880144</Orientation>
         </FiberMeasurement>
      </Measurement>
      <Measurement>
         <ID>1024</ID>
         <Type>F</Type>
         <ImageName>Image0002</ImageName>
         <FiberMeasurement>
            <DiameterAverage>6.381676085087281E-07</DiameterAverage>
            <DiameterSD>1.9010077077898233E-08</DiameterSD>
            <Orientation>2.9813947683549658</Orientation>
         </FiberMeasurement>
      </Measurement>
      <Measurement>
         <ID>1025</ID>
         <Type>F</Type>
         <ImageName>Image0002</ImageName>
         <FiberMeasurement>
            <DiameterAverage>1.7247310601159188E-06</DiameterAverage>
            <DiameterSD>3.668688439875269E-07</DiameterSD>
            <Orientation>1.555771171406394</Orientation>
         </FiberMeasurement>
      </Measurement>
      <Measurement>
         <ID>1026</ID>
         <Type>F</Type>
         <ImageName>Image0002</ImageName>
         <FiberMeasurement>
            <DiameterAverage>2.3025151497418846E-06</DiameterAverage>
            <DiameterSD>4.3744160531550314E-08</DiameterSD>
            <Orientation>2.2192972283619961</Orientation>
         </FiberMeasurement>
      </Measurement>
      <Measurement>
         <ID>1028</ID>
         <Type>F</Type>
         <ImageName>Image0002</ImageName>
         <FiberMeasurement>
            <DiameterAverage>2.2391642367336592E-06</DiameterAverage>
            <DiameterSD>5.1369136519058047E-07</DiameterSD>
            <Orientation>3.1249110496657377</Orientation>
         </FiberMeasurement>
      </Measurement>
      <Measurement>
         <ID>1029</ID>
         <Type>F</Type>
         <ImageName>Image0002</ImageName>
         <FiberMeasurement>
            <DiameterAverage>1.0056650852577717E-06</DiameterAverage>
            <DiameterSD>1.8546411999368792E-07</DiameterSD>
            <Orientation>2.5240998378402315</Orientation>
         </FiberMeasurement>
      </Measurement>
      <Measurement>
         <ID>1030</ID>
         <Type>F</Type>
         <ImageName>Image0002</ImageName>
         <FiberMeasurement>
            <DiameterAverage>2.0225252520870155E-06</DiameterAverage>
            <DiameterSD>5.3553453103317426E-07</DiameterSD>
            <Orientation>2.6598378881101934</Orientation>
         </FiberMeasurement>
      </Measurement>
      <Measurement>
         <ID>1031</ID>
         <Type>F</Type>
         <ImageName>Image0002</ImageName>
         <FiberMeasurement>
            <DiameterAverage>1.0601297017879211E-06</DiameterAverage>
            <DiameterSD>4.0042931901360553E-07</DiameterSD>
            <Orientation>0.11894198107156724</Orientation>
         </FiberMeasurement>
      </Measurement>
      <Measurement>
         <ID>1032</ID>
         <Type>F</Type>
         <ImageName>Image0002</ImageName>
         <FiberMeasurement>
            <DiameterAverage>1.9509444383430855E-06</DiameterAverage>
            <DiameterSD>1.6279239868467344E-07</DiameterSD>
            <Orientation>0.18246336308000163</Orientation>
         </FiberMeasurement>
      </Measurement>
      <Measurement>
         <ID>1033</ID>
         <Type>F</Type>
         <ImageName>Image0002</ImageName>
         <FiberMeasurement>
            <DiameterAverage>2.0311608126089518E-06</DiameterAverage>
            <DiameterSD>3.2804339049713473E-07</DiameterSD>
            <Orientation>2.7241021176433757</Orientation>
         </FiberMeasurement>
      </Measurement>
      <Measurement>
         <ID>1034</ID>
         <Type>F</Type>
         <ImageName>Image0002</ImageName>
         <FiberMeasurement>
            <DiameterAverage>1.7307782328295778E-06</DiameterAverage>
            <DiameterSD>2.7545518567853343E-07</DiameterSD>
            <Orientation>2.084721454062616</Orientation>
         </FiberMeasurement>
      </Measurement>
      <Measurement>
         <ID>1035</ID>
         <Type>F</Type>
         <ImageName>Image0002</ImageName>
         <FiberMeasurement>
            <DiameterAverage>1.5855629672388372E-06</DiameterAverage>
            <DiameterSD>8.1492877598215144E-08</DiameterSD>
            <Orientation>2.4287374834062323</Orientation>
         </FiberMeasurement>
      </Measurement>
      <Measurement>
         <ID>1036</ID>
         <Type>F</Type>
         <ImageName>Image0002</ImageName>
         <FiberMeasurement>
            <DiameterAverage>1.2463558384583331E-06</DiameterAverage>
            <DiameterSD>3.7080706942266524E-07</DiameterSD>
            <Orientation>0.10490185685123259</Orientation>
         </FiberMeasurement>
      </Measurement>
      <Measurement>
         <ID>1037</ID>
         <Type>F</Type>
         <ImageName>Image0002</ImageName>
         <FiberMeasurement>
            <DiameterAverage>1.7334679689585045E-06</DiameterAverage>
            <DiameterSD>2.2495367737063571E-08</DiameterSD>
            <Orientation>0.7583128370901483</Orientation>
         </FiberMeasurement>
      </Measurement>
      <Measurement>
         <ID>1038</ID>
         <Type>F</Type>
         <ImageName>Image0002</ImageName>
         <FiberMeasurement>
            <DiameterAverage>1.3612408369073522E-06</DiameterAverage>
            <DiameterSD>1.1174406969214725E-07</DiameterSD>
            <Orientation>2.7297664519666713</Orientation>
         </FiberMeasurement>
      </Measurement>
      <Measurement>
         <ID>1039</ID>
         <Type>F</Type>
         <ImageName>Image0002</ImageName>
         <FiberMeasurement>
            <DiameterAverage>9.4153709348703271E-07</DiameterAverage>
            <DiameterSD>1.2924679258535284E-07</DiameterSD>
            <Orientation>0.2147319904602838</Orientation>
         </FiberMeasurement>
      </Measurement>
      <Measurement>
         <ID>1040</ID>
         <Type>F</Type>
         <ImageName>Image0002</ImageName>
         <FiberMeasurement>
            <DiameterAverage>5.9360741480104035E-07</DiameterAverage>
            <DiameterSD>6.2923587143384442E-09</DiameterSD>
            <Orientation>0.43715899634597072</Orientation>
         </FiberMeasurement>
      </Measurement>
      <Measurement>
         <ID>1041</ID>
         <Type>F</Type>
         <ImageName>Image0002</ImageName>
         <FiberMeasurement>
            <DiameterAverage>2.1530838084270358E-06</DiameterAverage>
            <DiameterSD>5.4215645410511571E-07</DiameterSD>
            <Orientation>0.41108920052307057</Orientation>
         </FiberMeasurement>
      </Measurement>
      <Measurement>
         <ID>1042</ID>
         <Type>F</Type>
         <ImageName>Image0002</ImageName>
         <FiberMeasurement>
            <DiameterAverage>1.3122103571867336E-06</DiameterAverage>
            <DiameterSD>1.8960573782152567E-07</DiameterSD>
            <Orientation>2.9228991570985103</Orientation>
         </FiberMeasurement>
      </Measurement>
      <Measurement>
         <ID>1043</ID>
         <Type>F</Type>
         <ImageName>Image0002</ImageName>
         <FiberMeasurement>
            <DiameterAverage>1.7717321174970464E-06</DiameterAverage>
            <DiameterSD>1.6806545524032381E-08</DiameterSD>
            <Orientation>0.093438787887586847</Orientation>
         </FiberMeasurement>
      </Measurement>
      <Measurement>
         <ID>1045</ID>
         <Type>F</Type>
         <ImageName>Image0002</ImageName>
         <FiberMeasurement>
            <DiameterAverage>1.9237103722994035E-06</DiameterAverage>
            <DiameterSD>8.185550711613637E-08</DiameterSD>
            <Orientation>3.0368704716131836</Orientation>
         </FiberMeasurement>
      </Measurement>
      <Measurement>
         <ID>1046</ID>
         <Type>F</Type>
         <ImageName>Image0002</ImageName>
         <FiberMeasurement>
            <DiameterAverage>1.6896765941185818E-06</DiameterAverage>
            <DiameterSD>3.4906552248949983E-08</DiameterSD>
            <Orientation>1.9048994482900021</Orientation>
         </FiberMeasurement>
      </Measurement>
      <Measurement>
         <ID>1047</ID>
         <Type>F</Type>
         <ImageName>Image0002</ImageName>
         <FiberMeasurement>
            <DiameterAverage>1.5359949529133123E-06</DiameterAverage>
            <DiameterSD>7.8934989179470808E-08</DiameterSD>
            <Orientation>2.8780660741981916</Orientation>
         </FiberMeasurement>
      </Measurement>
      <Measurement>
         <ID>1048</ID>
         <Type>F</Type>
         <ImageName>Image0002</ImageName>
         <FiberMeasurement>
            <DiameterAverage>1.7278190168086566E-06</DiameterAverage>
            <DiameterSD>1.0517664620532664E-07</DiameterSD>
            <Orientation>0.677424186022383</Orientation>
         </FiberMeasurement>
      </Measurement>
      <Measurement>
         <ID>1049</ID>
         <Type>F</Type>
         <ImageName>Image0002</ImageName>
         <FiberMeasurement>
            <DiameterAverage>6.9526633356577491E-07</DiameterAverage>
            <DiameterSD>1.5449566221819387E-08</DiameterSD>
            <Orientation>3.0897257050918556</Orientation>
         </FiberMeasurement>
      </Measurement>
      <Measurement>
         <ID>1050</ID>
         <Type>F</Type>
         <ImageName>Image0002</ImageName>
         <FiberMeasurement>
            <DiameterAverage>2.1093266460997646E-06</DiameterAverage>
            <DiameterSD>3.6797538113482162E-07</DiameterSD>
            <Orientation>3.1360247127810306</Orientation>
         </FiberMeasurement>
      </Measurement>
      <Measurement>
         <ID>1051</ID>
         <Type>F</Type>
         <ImageName>Image0002</ImageName>
         <FiberMeasurement>
            <DiameterAverage>1.9362429348663536E-06</DiameterAverage>
            <DiameterSD>4.5827288937233946E-08</DiameterSD>
            <Orientation>0.60813304874030349</Orientation>
         </FiberMeasurement>
      </Measurement>
      <Measurement>
         <ID>1052</ID>
         <Type>F</Type>
         <ImageName>Image0002</ImageName>
         <FiberMeasurement>
            <DiameterAverage>2.0560506310016029E-06</DiameterAverage>
            <DiameterSD>6.7297656831214633E-07</DiameterSD>
            <Orientation>2.1633256515404855</Orientation>
         </FiberMeasurement>
      </Measurement>
      <Measurement>
         <ID>1053</ID>
         <Type>F</Type>
         <ImageName>Image0002</ImageName>
         <FiberMeasurement>
            <DiameterAverage>1.7005350528771415E-06</DiameterAverage>
            <DiameterSD>8.0021910110955828E-08</DiameterSD>
            <Orientation>2.3938937678699559</Orientation>
         </FiberMeasurement>
      </Measurement>
      <Measurement>
         <ID>1054</ID>
         <Type>F</Type>
         <ImageName>Image0002</ImageName>
         <FiberMeasurement>
            <DiameterAverage>1.0241202585460007E-06</DiameterAverage>
            <DiameterSD>7.6990997537497217E-08</DiameterSD>
            <Orientation>2.7708027502964736</Orientation>
         </FiberMeasurement>
      </Measurement>
      <Measurement>
         <ID>1055</ID>
         <Type>F</Type>
         <ImageName>Image0002</ImageName>
         <FiberMeasurement>
            <DiameterAverage>1.9178483229073695E-06</DiameterAverage>
            <DiameterSD>2.3149859462354673E-07</DiameterSD>
            <Orientation>2.3019867908777947</Orientation>
         </FiberMeasurement>
      </Measurement>
      <Measurement>
         <ID>1056</ID>
         <Type>F</Type>
         <ImageName>Image0002</ImageName>
         <FiberMeasurement>
            <DiameterAverage>1.9063267381393237E-06</DiameterAverage>
            <DiameterSD>5.8061143340476496E-08</DiameterSD>
            <Orientation>0.15088678630344735</Orientation>
         </FiberMeasurement>
      </Measurement>
      <Measurement>
         <ID>1057</ID>
         <Type>F</Type>
         <ImageName>Image0002</ImageName>
         <FiberMeasurement>
            <DiameterAverage>1.6641105740391083E-06</DiameterAverage>
            <DiameterSD>9.1402859734736012E-08</DiameterSD>
            <Orientation>0.080950719496086773</Orientation>
         </FiberMeasurement>
      </Measurement>
      <Measurement>
         <ID>1059</ID>
         <Type>F</Type>
         <ImageName>Image0002</ImageName>
         <FiberMeasurement>
            <DiameterAverage>1.5957335131172069E-06</DiameterAverage>
            <DiameterSD>2.7904701629340478E-07</DiameterSD>
            <Orientation>2.1339564517335776</Orientation>
         </FiberMeasurement>
      </Measurement>
      <Measurement>
         <ID>1060</ID>
         <Type>F</Type>
         <ImageName>Image0002</ImageName>
         <FiberMeasurement>
            <DiameterAverage>9.0697727682582145E-07</DiameterAverage>
            <DiameterSD>1.0572636598997009E-07</DiameterSD>
            <Orientation>2.9958576981094431</Orientation>
         </FiberMeasurement>
      </Measurement>
      <Measurement>
         <ID>1061</ID>
         <Type>F</Type>
         <ImageName>Image0002</ImageName>
         <FiberMeasurement>
            <DiameterAverage>1.7529837370102395E-06</DiameterAverage>
            <DiameterSD>4.8430257194000347E-08</DiameterSD>
            <Orientation>0.830395252900954</Orientation>
         </FiberMeasurement>
      </Measurement>
      <Measurement>
         <ID>1062</ID>
         <Type>F</Type>
         <ImageName>Image0002</ImageName>
         <FiberMeasurement>
            <DiameterAverage>1.8252772888633181E-06</DiameterAverage>
            <DiameterSD>1.6656505113790599E-06</DiameterSD>
            <Orientation>2.8283832546074428</Orientation>
         </FiberMeasurement>
      </Measurement>
      <Measurement>
         <ID>1063</ID>
         <Type>F</Type>
         <ImageName>Image0002</ImageName>
         <FiberMeasurement>
            <DiameterAverage>1.2843755609067246E-06</DiameterAverage>
            <DiameterSD>2.802120726074687E-08</DiameterSD>
            <Orientation>0.680580281515593</Orientation>
         </FiberMeasurement>
      </Measurement>
      <Measurement>
         <ID>1064</ID>
         <Type>F</Type>
         <ImageName>Image0002</ImageName>
         <FiberMeasurement>
            <DiameterAverage>1.7738369890270812E-06</DiameterAverage>
            <DiameterSD>3.95957592935105E-08</DiameterSD>
            <Orientation>2.5234691662948832</Orientation>
         </FiberMeasurement>
      </Measurement>
      <Measurement>
         <ID>1065</ID>
         <Type>F</Type>
         <ImageName>Image0002</ImageName>
         <FiberMeasurement>
            <DiameterAverage>1.9231036921766577E-06</DiameterAverage>
            <DiameterSD>7.5076531698833E-08</DiameterSD>
            <Orientation>2.7244517708861955</Orientation>
         </FiberMeasurement>
      </Measurement>
      <Measurement>
         <ID>1066</ID>
         <Type>F</Type>
         <ImageName>Image0002</ImageName>
         <FiberMeasurement>
            <DiameterAverage>1.7675995117740069E-06</DiameterAverage>
            <DiameterSD>3.7189627411844136E-08</DiameterSD>
            <Orientation>2.3384491175134894</Orientation>
         </FiberMeasurement>
      </Measurement>
      <Measurement>
         <ID>1068</ID>
         <Type>F</Type>
         <ImageName>Image0002</ImageName>
         <FiberMeasurement>
            <DiameterAverage>1.0378777386854589E-06</DiameterAverage>
            <DiameterSD>1.2505513655926207E-07</DiameterSD>
            <Orientation>2.2518038095219164</Orientation>
         </FiberMeasurement>
      </Measurement>
      <Measurement>
         <ID>1069</ID>
         <Type>F</Type>
         <ImageName>Image0002</ImageName>
         <FiberMeasurement>
            <DiameterAverage>8.04401833058605E-07</DiameterAverage>
            <DiameterSD>3.2221356524414729E-08</DiameterSD>
            <Orientation>0.69016076486362776</Orientation>
         </FiberMeasurement>
      </Measurement>
      <Measurement>
         <ID>1070</ID>
         <Type>F</Type>
         <ImageName>Image0002</ImageName>
         <FiberMeasurement>
            <DiameterAverage>1.2664126800221735E-06</DiameterAverage>
            <DiameterSD>3.7855995830190793E-07</DiameterSD>
            <Orientation>0.14563378529677623</Orientation>
         </FiberMeasurement>
      </Measurement>
      <Measurement>
         <ID>1071</ID>
         <Type>F</Type>
         <ImageName>Image0002</ImageName>
         <FiberMeasurement>
            <DiameterAverage>1.9289323395780038E-06</DiameterAverage>
            <DiameterSD>7.79032045876263E-08</DiameterSD>
            <Orientation>1.6031518605580377</Orientation>
         </FiberMeasurement>
      </Measurement>
      <Measurement>
         <ID>1072</ID>
         <Type>F</Type>
         <ImageName>Image0002</ImageName>
         <FiberMeasurement>
            <DiameterAverage>1.701811308317967E-06</DiameterAverage>
            <DiameterSD>2.5855040205538089E-08</DiameterSD>
            <Orientation>2.8558392260039671</Orientation>
         </FiberMeasurement>
      </Measurement>
      <Measurement>
         <ID>1073</ID>
         <Type>F</Type>
         <ImageName>Image0002</ImageName>
         <FiberMeasurement>
            <DiameterAverage>1.7392639978072281E-06</DiameterAverage>
            <DiameterSD>3.9544744599786919E-07</DiameterSD>
            <Orientation>1.1097483398926356</Orientation>
         </FiberMeasurement>
      </Measurement>
      <Measurement>
         <ID>1074</ID>
         <Type>F</Type>
         <ImageName>Image0002</ImageName>
         <FiberMeasurement>
            <DiameterAverage>3.6890255023249288E-07</DiameterAverage>
            <DiameterSD>2.9251697048963215E-07</DiameterSD>
            <Orientation>2.5700162998966043</Orientation>
         </FiberMeasurement>
      </Measurement>
      <Measurement>
         <ID>1075</ID>
         <Type>F</Type>
         <ImageName>Image0002</ImageName>
         <FiberMeasurement>
            <DiameterAverage>1.680933926641736E-06</DiameterAverage>
            <DiameterSD>3.1212159992333141E-08</DiameterSD>
            <Orientation>0.728085596713415</Orientation>
         </FiberMeasurement>
      </Measurement>
      <Measurement>
         <ID>1076</ID>
         <Type>F</Type>
         <ImageName>Image0002</ImageName>
         <FiberMeasurement>
            <DiameterAverage>1.8874014813426791E-06</DiameterAverage>
            <DiameterSD>2.8236213035426465E-08</DiameterSD>
            <Orientation>0.27231475296667779</Orientation>
         </FiberMeasurement>
      </Measurement>
      <Measurement>
         <ID>1077</ID>
         <Type>F</Type>
         <ImageName>Image0002</ImageName>
         <FiberMeasurement>
            <DiameterAverage>1.7578684004231174E-06</DiameterAverage>
            <DiameterSD>5.7743096458404067E-08</DiameterSD>
            <Orientation>0.59152754913200856</Orientation>
         </FiberMeasurement>
      </Measurement>
      <Measurement>
         <ID>1078</ID>
         <Type>F</Type>
         <ImageName>Image0002</ImageName>
         <FiberMeasurement>
            <DiameterAverage>1.6539666619323891E-06</DiameterAverage>
            <DiameterSD>3.6119488150080392E-08</DiameterSD>
            <Orientation>0.76776289132940279</Orientation>
         </FiberMeasurement>
      </Measurement>
      <Measurement>
         <ID>1079</ID>
         <Type>F</Type>
         <ImageName>Image0002</ImageName>
         <FiberMeasurement>
            <DiameterAverage>1.9655073980299824E-06</DiameterAverage>
            <DiameterSD>3.5454804975854693E-07</DiameterSD>
            <Orientation>3.0815331241169819</Orientation>
         </FiberMeasurement>
      </Measurement>
      <Measurement>
         <ID>1080</ID>
         <Type>F</Type>
         <ImageName>Image0002</ImageName>
         <FiberMeasurement>
            <DiameterAverage>1.616430717572888E-06</DiameterAverage>
            <DiameterSD>6.549187719699819E-08</DiameterSD>
            <Orientation>0.29177205303615233</Orientation>
         </FiberMeasurement>
      </Measurement>
      <Measurement>
         <ID>1081</ID>
         <Type>F</Type>
         <ImageName>Image0002</ImageName>
         <FiberMeasurement>
            <DiameterAverage>1.9099319663229396E-06</DiameterAverage>
            <DiameterSD>4.0572132154448752E-08</DiameterSD>
            <Orientation>1.2772445398840979</Orientation>
         </FiberMeasurement>
      </Measurement>
      <Measurement>
         <ID>1082</ID>
         <Type>F</Type>
         <ImageName>Image0002</ImageName>
         <FiberMeasurement>
            <DiameterAverage>1.3140731171913001E-06</DiameterAverage>
            <DiameterSD>3.8444651716201691E-07</DiameterSD>
            <Orientation>2.8322482743451221</Orientation>
         </FiberMeasurement>
      </Measurement>
      <Measurement>
         <ID>1083</ID>
         <Type>F</Type>
         <ImageName>Image0002</ImageName>
         <FiberMeasurement>
            <DiameterAverage>1.8916087512364957E-06</DiameterAverage>
            <DiameterSD>2.9024341383214193E-07</DiameterSD>
            <Orientation>2.3320108141128162</Orientation>
         </FiberMeasurement>
      </Measurement>
      <Measurement>
         <ID>1084</ID>
         <Type>F</Type>
         <ImageName>Image0002</ImageName>
         <FiberMeasurement>
            <DiameterAverage>1.9655691476650054E-06</DiameterAverage>
            <DiameterSD>5.494308245191149E-08</DiameterSD>
            <Orientation>1.6833310700907871</Orientation>
         </FiberMeasurement>
      </Measurement>
      <Measurement>
         <ID>1085</ID>
         <Type>F</Type>
         <ImageName>Image0002</ImageName>
         <FiberMeasurement>
            <DiameterAverage>1.3949466485375589E-06</DiameterAverage>
            <DiameterSD>3.2829854789286645E-07</DiameterSD>
            <Orientation>2.2625195439089216</Orientation>
         </FiberMeasurement>
      </Measurement>
      <Measurement>
         <ID>1087</ID>
         <Type>F</Type>
         <ImageName>Image0002</ImageName>
         <FiberMeasurement>
            <DiameterAverage>5.8969395863376376E-07</DiameterAverage>
            <DiameterSD>1.2141907682111232E-08</DiameterSD>
            <Orientation>0.7321320532821699</Orientation>
         </FiberMeasurement>
      </Measurement>
      <Measurement>
         <ID>1088</ID>
         <Type>F</Type>
         <ImageName>Image0002</ImageName>
         <FiberMeasurement>
            <DiameterAverage>1.819299032345556E-06</DiameterAverage>
            <DiameterSD>2.2222084826870984E-07</DiameterSD>
            <Orientation>1.2074052225361505</Orientation>
         </FiberMeasurement>
      </Measurement>
      <Measurement>
         <ID>1089</ID>
         <Type>F</Type>
         <ImageName>Image0002</ImageName>
         <FiberMeasurement>
            <DiameterAverage>1.8563551270725893E-06</DiameterAverage>
            <DiameterSD>4.3434268834551212E-08</DiameterSD>
            <Orientation>0.1079868891528514</Orientation>
         </FiberMeasurement>
      </Measurement>
      <Measurement>
         <ID>1090</ID>
         <Type>F</Type>
         <ImageName>Image0002</ImageName>
         <FiberMeasurement>
            <DiameterAverage>6.9521745446277013E-07</DiameterAverage>
            <DiameterSD>2.3291103534292067E-08</DiameterSD>
            <Orientation>0.87394946723936051</Orientation>
         </FiberMeasurement>
      </Measurement>
      <Measurement>
         <ID>1091</ID>
         <Type>F</Type>
         <ImageName>Image0002</ImageName>
         <FiberMeasurement>
            <DiameterAverage>2.377881056029611E-06</DiameterAverage>
            <DiameterSD>8.73526624413973E-07</DiameterSD>
            <Orientation>2.1728929311471497</Orientation>
         </FiberMeasurement>
      </Measurement>
      <Measurement>
         <ID>1092</ID>
         <Type>F</Type>
         <ImageName>Image0002</ImageName>
         <FiberMeasurement>
            <DiameterAverage>1.8567556493369822E-06</DiameterAverage>
            <DiameterSD>4.0242139248839551E-08</DiameterSD>
            <Orientation>2.3790036905298924</Orientation>
         </FiberMeasurement>
      </Measurement>
      <Measurement>
         <ID>1095</ID>
         <Type>F</Type>
         <ImageName>Image0002</ImageName>
         <FiberMeasurement>
            <DiameterAverage>1.0567864388362129E-06</DiameterAverage>
            <DiameterSD>1.8012097695529688E-07</DiameterSD>
            <Orientation>2.7494453261744343</Orientation>
         </FiberMeasurement>
      </Measurement>
      <Measurement>
         <ID>1096</ID>
         <Type>F</Type>
         <ImageName>Image0002</ImageName>
         <FiberMeasurement>
            <DiameterAverage>1.999557585429691E-06</DiameterAverage>
            <DiameterSD>1.2337014300901464E-07</DiameterSD>
            <Orientation>0.63676796114317058</Orientation>
         </FiberMeasurement>
      </Measurement>
      <Measurement>
         <ID>1097</ID>
         <Type>F</Type>
         <ImageName>Image0002</ImageName>
         <FiberMeasurement>
            <DiameterAverage>1.6412519721524057E-06</DiameterAverage>
            <DiameterSD>5.7886649786540943E-08</DiameterSD>
            <Orientation>2.622634522199752</Orientation>
         </FiberMeasurement>
      </Measurement>
      <Measurement>
         <ID>1098</ID>
         <Type>F</Type>
         <ImageName>Image0002</ImageName>
         <FiberMeasurement>
            <DiameterAverage>8.89427212972097E-07</DiameterAverage>
            <DiameterSD>3.8741056611686856E-07</DiameterSD>
            <Orientation>0.761252342715298</Orientation>
         </FiberMeasurement>
      </Measurement>
      <Measurement>
         <ID>1099</ID>
         <Type>F</Type>
         <ImageName>Image0002</ImageName>
         <FiberMeasurement>
            <DiameterAverage>1.0479062876194127E-06</DiameterAverage>
            <DiameterSD>1.7954370065837474E-07</DiameterSD>
            <Orientation>3.0173221411186613</Orientation>
         </FiberMeasurement>
      </Measurement>
      <Measurement>
         <ID>1100</ID>
         <Type>F</Type>
         <ImageName>Image0002</ImageName>
         <FiberMeasurement>
            <DiameterAverage>1.800838075563637E-06</DiameterAverage>
            <DiameterSD>6.4333268304549588E-08</DiameterSD>
            <Orientation>0.25128477332887622</Orientation>
         </FiberMeasurement>
      </Measurement>
      <Measurement>
         <ID>1101</ID>
         <Type>F</Type>
         <ImageName>Image0002</ImageName>
         <FiberMeasurement>
            <DiameterAverage>1.6226681226866237E-06</DiameterAverage>
            <DiameterSD>3.1755636924208996E-07</DiameterSD>
            <Orientation>0.37002769147296427</Orientation>
         </FiberMeasurement>
      </Measurement>
      <Measurement>
         <ID>1102</ID>
         <Type>F</Type>
         <ImageName>Image0002</ImageName>
         <FiberMeasurement>
            <DiameterAverage>2.0282543641423309E-06</DiameterAverage>
            <DiameterSD>6.0275797805839771E-08</DiameterSD>
            <Orientation>0.0025225944362102272</Orientation>
         </FiberMeasurement>
      </Measurement>
      <Measurement>
         <ID>1103</ID>
         <Type>F</Type>
         <ImageName>Image0002</ImageName>
         <FiberMeasurement>
            <DiameterAverage>1.6304376022749494E-06</DiameterAverage>
            <DiameterSD>1.3626538883976685E-07</DiameterSD>
            <Orientation>2.9315956926000588</Orientation>
         </FiberMeasurement>
      </Measurement>
      <Measurement>
         <ID>1104</ID>
         <Type>F</Type>
         <ImageName>Image0002</ImageName>
         <FiberMeasurement>
            <DiameterAverage>1.8150642420557997E-06</DiameterAverage>
            <DiameterSD>6.2723308786233218E-08</DiameterSD>
            <Orientation>3.104058383904424</Orientation>
         </FiberMeasurement>
      </Measurement>
      <Measurement>
         <ID>1105</ID>
         <Type>F</Type>
         <ImageName>Image0002</ImageName>
         <FiberMeasurement>
            <DiameterAverage>1.9262974443643895E-06</DiameterAverage>
            <DiameterSD>3.2584173550012547E-07</DiameterSD>
            <Orientation>0.4618875343271131</Orientation>
         </FiberMeasurement>
      </Measurement>
      <Measurement>
         <ID>1106</ID>
         <Type>F</Type>
         <ImageName>Image0002</ImageName>
         <FiberMeasurement>
            <DiameterAverage>1.516207713972831E-06</DiameterAverage>
            <DiameterSD>2.0612831660325706E-07</DiameterSD>
            <Orientation>1.6648731458744019</Orientation>
         </FiberMeasurement>
      </Measurement>
      <Measurement>
         <ID>1107</ID>
         <Type>F</Type>
         <ImageName>Image0002</ImageName>
         <FiberMeasurement>
            <DiameterAverage>1.7732123078661643E-06</DiameterAverage>
            <DiameterSD>6.8767068324490809E-08</DiameterSD>
            <Orientation>0.31982874875478035</Orientation>
         </FiberMeasurement>
      </Measurement>
      <Measurement>
         <ID>1108</ID>
         <Type>F</Type>
         <ImageName>Image0002</ImageName>
         <FiberMeasurement>
            <DiameterAverage>2.009227809624961E-06</DiameterAverage>
            <DiameterSD>1.4599997425441291E-07</DiameterSD>
            <Orientation>2.4068494856773484</Orientation>
         </FiberMeasurement>
      </Measurement>
      <Measurement>
         <ID>1110</ID>
         <Type>F</Type>
         <ImageName>Image0002</ImageName>
         <FiberMeasurement>
            <DiameterAverage>1.8545593240016407E-06</DiameterAverage>
            <DiameterSD>8.8370692538729589E-08</DiameterSD>
            <Orientation>0.88185774985709076</Orientation>
         </FiberMeasurement>
      </Measurement>
      <Measurement>
         <ID>1111</ID>
         <Type>F</Type>
         <ImageName>Image0002</ImageName>
         <FiberMeasurement>
            <DiameterAverage>5.998004987607859E-07</DiameterAverage>
            <DiameterSD>1.2745744042420986E-07</DiameterSD>
            <Orientation>2.4195837303600864</Orientation>
         </FiberMeasurement>
      </Measurement>
      <Measurement>
         <ID>1112</ID>
         <Type>F</Type>
         <ImageName>Image0002</ImageName>
         <FiberMeasurement>
            <DiameterAverage>1.8657943740309713E-06</DiameterAverage>
            <DiameterSD>1.0454997780765881E-07</DiameterSD>
            <Orientation>0.88819114334831972</Orientation>
         </FiberMeasurement>
      </Measurement>
      <Measurement>
         <ID>1113</ID>
         <Type>F</Type>
         <ImageName>Image0002</ImageName>
         <FiberMeasurement>
            <DiameterAverage>1.2951029417065535E-06</DiameterAverage>
            <DiameterSD>3.9647680738646781E-07</DiameterSD>
            <Orientation>2.6547670699799752</Orientation>
         </FiberMeasurement>
      </Measurement>
      <Measurement>
         <ID>1114</ID>
         <Type>F</Type>
         <ImageName>Image0002</ImageName>
         <FiberMeasurement>
            <DiameterAverage>1.803848948051412E-06</DiameterAverage>
            <DiameterSD>3.226138040399007E-08</DiameterSD>
            <Orientation>2.3162645353421762</Orientation>
         </FiberMeasurement>
      </Measurement>
      <Measurement>
         <ID>1115</ID>
         <Type>F</Type>
         <ImageName>Image0002</ImageName>
         <FiberMeasurement>
            <DiameterAverage>1.97464202077835E-06</DiameterAverage>
            <DiameterSD>2.9192363082353656E-08</DiameterSD>
            <Orientation>0.67649501627371678</Orientation>
         </FiberMeasurement>
      </Measurement>
      <Measurement>
         <ID>1116</ID>
         <Type>F</Type>
         <ImageName>Image0002</ImageName>
         <FiberMeasurement>
            <DiameterAverage>1.9462140653029276E-06</DiameterAverage>
            <DiameterSD>2.7994591922034888E-07</DiameterSD>
            <Orientation>3.12290534564148</Orientation>
         </FiberMeasurement>
      </Measurement>
      <Measurement>
         <ID>1117</ID>
         <Type>F</Type>
         <ImageName>Image0002</ImageName>
         <FiberMeasurement>
            <DiameterAverage>9.2586066930563506E-07</DiameterAverage>
            <DiameterSD>3.86255258716754E-08</DiameterSD>
            <Orientation>0.26210120519955982</Orientation>
         </FiberMeasurement>
      </Measurement>
      <Measurement>
         <ID>1118</ID>
         <Type>F</Type>
         <ImageName>Image0002</ImageName>
         <FiberMeasurement>
            <DiameterAverage>1.5884728033467177E-06</DiameterAverage>
            <DiameterSD>2.1893409819330081E-07</DiameterSD>
            <Orientation>0.048406046285818093</Orientation>
         </FiberMeasurement>
      </Measurement>
      <Measurement>
         <ID>1119</ID>
         <Type>F</Type>
         <ImageName>Image0002</ImageName>
         <FiberMeasurement>
            <DiameterAverage>1.6240133807648831E-06</DiameterAverage>
            <DiameterSD>3.6110247597197582E-07</DiameterSD>
            <Orientation>0.81915038637452864</Orientation>
         </FiberMeasurement>
      </Measurement>
      <Measurement>
         <ID>1120</ID>
         <Type>F</Type>
         <ImageName>Image0002</ImageName>
         <FiberMeasurement>
            <DiameterAverage>7.4399847106505314E-07</DiameterAverage>
            <DiameterSD>1.1123002441270999E-07</DiameterSD>
            <Orientation>0.61679006700294736</Orientation>
         </FiberMeasurement>
      </Measurement>
      <Measurement>
         <ID>1121</ID>
         <Type>F</Type>
         <ImageName>Image0002</ImageName>
         <FiberMeasurement>
            <DiameterAverage>7.2287515948217137E-07</DiameterAverage>
            <DiameterSD>4.3822577783964359E-08</DiameterSD>
            <Orientation>0.36860448024747516</Orientation>
         </FiberMeasurement>
      </Measurement>
      <Measurement>
         <ID>1122</ID>
         <Type>F</Type>
         <ImageName>Image0002</ImageName>
         <FiberMeasurement>
            <DiameterAverage>2.2569899996649234E-06</DiameterAverage>
            <DiameterSD>4.1005091036303527E-07</DiameterSD>
            <Orientation>2.222087086685701</Orientation>
         </FiberMeasurement>
      </Measurement>
      <Measurement>
         <ID>1123</ID>
         <Type>F</Type>
         <ImageName>Image0002</ImageName>
         <FiberMeasurement>
            <DiameterAverage>1.6184986691191591E-06</DiameterAverage>
            <DiameterSD>1.2226469902905597E-07</DiameterSD>
            <Orientation>0.62144646232788869</Orientation>
         </FiberMeasurement>
      </Measurement>
      <Measurement>
         <ID>1124</ID>
         <Type>F</Type>
         <ImageName>Image0002</ImageName>
         <FiberMeasurement>
            <DiameterAverage>1.044706243935694E-06</DiameterAverage>
            <DiameterSD>3.945941184869315E-08</DiameterSD>
            <Orientation>0.80532914123823129</Orientation>
         </FiberMeasurement>
      </Measurement>
      <Measurement>
         <ID>1125</ID>
         <Type>F</Type>
         <ImageName>Image0002</ImageName>
         <FiberMeasurement>
            <DiameterAverage>1.5706362634534667E-06</DiameterAverage>
            <DiameterSD>2.663841775377823E-08</DiameterSD>
            <Orientation>0.40578259793610416</Orientation>
         </FiberMeasurement>
      </Measurement>
      <Measurement>
         <ID>1126</ID>
         <Type>F</Type>
         <ImageName>Image0002</ImageName>
         <FiberMeasurement>
            <DiameterAverage>1.2843755609067246E-06</DiameterAverage>
            <DiameterSD>2.802120726074687E-08</DiameterSD>
            <Orientation>0.680580281515593</Orientation>
         </FiberMeasurement>
      </Measurement>
      <Measurement>
         <ID>1127</ID>
         <Type>F</Type>
         <ImageName>Image0002</ImageName>
         <FiberMeasurement>
            <DiameterAverage>2.4003863220054355E-06</DiameterAverage>
            <DiameterSD>6.689489189878304E-08</DiameterSD>
            <Orientation>2.1812673807529874</Orientation>
         </FiberMeasurement>
      </Measurement>
      <Measurement>
         <ID>1128</ID>
         <Type>F</Type>
         <ImageName>Image0002</ImageName>
         <FiberMeasurement>
            <DiameterAverage>1.2095402611386636E-06</DiameterAverage>
            <DiameterSD>2.1472131707009157E-07</DiameterSD>
            <Orientation>3.0134501567137542</Orientation>
         </FiberMeasurement>
      </Measurement>
      <Measurement>
         <ID>1130</ID>
         <Type>F</Type>
         <ImageName>Image0002</ImageName>
         <FiberMeasurement>
            <DiameterAverage>1.5292977065382491E-06</DiameterAverage>
            <DiameterSD>5.26168356394033E-07</DiameterSD>
            <Orientation>2.4833664909185313</Orientation>
         </FiberMeasurement>
      </Measurement>
      <Measurement>
         <ID>1131</ID>
         <Type>F</Type>
         <ImageName>Image0002</ImageName>
         <FiberMeasurement>
            <DiameterAverage>6.9149908799352882E-07</DiameterAverage>
            <DiameterSD>2.9360803829698528E-08</DiameterSD>
            <Orientation>0.43408965146680617</Orientation>
         </FiberMeasurement>
      </Measurement>
      <Measurement>
         <ID>1132</ID>
         <Type>F</Type>
         <ImageName>Image0002</ImageName>
         <FiberMeasurement>
            <DiameterAverage>1.6539666619323891E-06</DiameterAverage>
            <DiameterSD>3.6119488150080392E-08</DiameterSD>
            <Orientation>0.76776289132940279</Orientation>
         </FiberMeasurement>
      </Measurement>
      <Measurement>
         <ID>1133</ID>
         <Type>F</Type>
         <ImageName>Image0002</ImageName>
         <FiberMeasurement>
            <DiameterAverage>2.1044189997993311E-06</DiameterAverage>
            <DiameterSD>4.8297035194556665E-08</DiameterSD>
            <Orientation>1.7432792453411696</Orientation>
         </FiberMeasurement>
      </Measurement>
      <Measurement>
         <ID>1134</ID>
         <Type>F</Type>
         <ImageName>Image0002</ImageName>
         <FiberMeasurement>
            <DiameterAverage>1.5229185270450658E-06</DiameterAverage>
            <DiameterSD>1.7483642712170922E-07</DiameterSD>
            <Orientation>0.72411745328776933</Orientation>
         </FiberMeasurement>
      </Measurement>
      <Measurement>
         <ID>1135</ID>
         <Type>F</Type>
         <ImageName>Image0002</ImageName>
         <FiberMeasurement>
            <DiameterAverage>2.4344683724738304E-06</DiameterAverage>
            <DiameterSD>1.9424983572632651E-07</DiameterSD>
            <Orientation>1.4939529422559859</Orientation>
         </FiberMeasurement>
      </Measurement>
      <Measurement>
         <ID>1136</ID>
         <Type>F</Type>
         <ImageName>Image0002</ImageName>
         <FiberMeasurement>
            <DiameterAverage>1.5011983035854131E-06</DiameterAverage>
            <DiameterSD>3.2927199212724868E-08</DiameterSD>
            <Orientation>2.7081455691814669</Orientation>
         </FiberMeasurement>
      </Measurement>
      <Measurement>
         <ID>1137</ID>
         <Type>F</Type>
         <ImageName>Image0002</ImageName>
         <FiberMeasurement>
            <DiameterAverage>5.879715700452428E-07</DiameterAverage>
            <DiameterSD>1.8604630026887223E-08</DiameterSD>
            <Orientation>2.2853636233088235</Orientation>
         </FiberMeasurement>
      </Measurement>
      <Measurement>
         <ID>1138</ID>
         <Type>F</Type>
         <ImageName>Image0002</ImageName>
         <FiberMeasurement>
            <DiameterAverage>1.5684922433997267E-06</DiameterAverage>
            <DiameterSD>6.9688875462017436E-08</DiameterSD>
            <Orientation>2.8045527556048775</Orientation>
         </FiberMeasurement>
      </Measurement>
      <Measurement>
         <ID>1139</ID>
         <Type>F</Type>
         <ImageName>Image0002</ImageName>
         <FiberMeasurement>
            <DiameterAverage>9.4247815174002349E-07</DiameterAverage>
            <DiameterSD>3.0618425077778347E-07</DiameterSD>
            <Orientation>0.37665790378571068</Orientation>
         </FiberMeasurement>
      </Measurement>
      <Measurement>
         <ID>1140</ID>
         <Type>F</Type>
         <ImageName>Image0002</ImageName>
         <FiberMeasurement>
            <DiameterAverage>9.4247815174002349E-07</DiameterAverage>
            <DiameterSD>3.0618425077778347E-07</DiameterSD>
            <Orientation>0.37665790378571068</Orientation>
         </FiberMeasurement>
      </Measurement>
      <Measurement>
         <ID>1141</ID>
         <Type>F</Type>
         <ImageName>Image0002</ImageName>
         <FiberMeasurement>
            <DiameterAverage>1.8113947931865264E-06</DiameterAverage>
            <DiameterSD>1.2106249530897636E-07</DiameterSD>
            <Orientation>2.3550081873651458</Orientation>
         </FiberMeasurement>
      </Measurement>
      <Measurement>
         <ID>1142</ID>
         <Type>F</Type>
         <ImageName>Image0002</ImageName>
         <FiberMeasurement>
            <DiameterAverage>1.7703641657735327E-06</DiameterAverage>
            <DiameterSD>3.5510374025716164E-08</DiameterSD>
            <Orientation>2.3148110206268542</Orientation>
         </FiberMeasurement>
      </Measurement>
      <Measurement>
         <ID>1143</ID>
         <Type>F</Type>
         <ImageName>Image0002</ImageName>
         <FiberMeasurement>
            <DiameterAverage>1.8083595528470447E-06</DiameterAverage>
            <DiameterSD>2.2746723622817772E-07</DiameterSD>
            <Orientation>0.40087570891425905</Orientation>
         </FiberMeasurement>
      </Measurement>
      <Measurement>
         <ID>1144</ID>
         <Type>F</Type>
         <ImageName>Image0002</ImageName>
         <FiberMeasurement>
            <DiameterAverage>5.5782344019385046E-07</DiameterAverage>
            <DiameterSD>6.9007882742537151E-09</DiameterSD>
            <Orientation>0.54598276951603664</Orientation>
         </FiberMeasurement>
      </Measurement>
      <Measurement>
         <ID>1145</ID>
         <Type>F</Type>
         <ImageName>Image0002</ImageName>
         <FiberMeasurement>
            <DiameterAverage>2.287871678552067E-06</DiameterAverage>
            <DiameterSD>1.7745071182399466E-07</DiameterSD>
            <Orientation>3.0738931560872311</Orientation>
         </FiberMeasurement>
      </Measurement>
      <Measurement>
         <ID>1146</ID>
         <Type>F</Type>
         <ImageName>Image0002</ImageName>
         <FiberMeasurement>
            <DiameterAverage>1.4873014040628693E-06</DiameterAverage>
            <DiameterSD>3.7328652395164889E-07</DiameterSD>
            <Orientation>0.36732336706512242</Orientation>
         </FiberMeasurement>
      </Measurement>
      <Measurement>
         <ID>1147</ID>
         <Type>F</Type>
         <ImageName>Image0002</ImageName>
         <FiberMeasurement>
            <DiameterAverage>1.7037552931321503E-06</DiameterAverage>
            <DiameterSD>3.3726960382439784E-07</DiameterSD>
            <Orientation>0.31946990000581038</Orientation>
         </FiberMeasurement>
      </Measurement>
      <Measurement>
         <ID>1148</ID>
         <Type>F</Type>
         <ImageName>Image0002</ImageName>
         <FiberMeasurement>
            <DiameterAverage>2.287871678552067E-06</DiameterAverage>
            <DiameterSD>1.7745071182399466E-07</DiameterSD>
            <Orientation>3.0738931560872311</Orientation>
         </FiberMeasurement>
      </Measurement>
      <Measurement>
         <ID>1149</ID>
         <Type>F</Type>
         <ImageName>Image0002</ImageName>
         <FiberMeasurement>
            <DiameterAverage>2.1365678609504789E-06</DiameterAverage>
            <DiameterSD>3.3228678754956955E-07</DiameterSD>
            <Orientation>2.3972083701980313</Orientation>
         </FiberMeasurement>
      </Measurement>
      <Measurement>
         <ID>1150</ID>
         <Type>F</Type>
         <ImageName>Image0002</ImageName>
         <FiberMeasurement>
            <DiameterAverage>2.0587549845459731E-06</DiameterAverage>
            <DiameterSD>3.0689863590399194E-07</DiameterSD>
            <Orientation>0.09555169656530646</Orientation>
         </FiberMeasurement>
      </Measurement>
      <Measurement>
         <ID>1151</ID>
         <Type>F</Type>
         <ImageName>Image0002</ImageName>
         <FiberMeasurement>
            <DiameterAverage>1.7814041140400862E-06</DiameterAverage>
            <DiameterSD>4.2632196217870152E-08</DiameterSD>
            <Orientation>2.7130822955190852</Orientation>
         </FiberMeasurement>
      </Measurement>
      <Measurement>
         <ID>1152</ID>
         <Type>F</Type>
         <ImageName>Image0002</ImageName>
         <FiberMeasurement>
            <DiameterAverage>2.002130268243574E-06</DiameterAverage>
            <DiameterSD>5.20447661307592E-07</DiameterSD>
            <Orientation>2.8716417077629171</Orientation>
         </FiberMeasurement>
      </Measurement>
      <Measurement>
         <ID>1153</ID>
         <Type>F</Type>
         <ImageName>Image0002</ImageName>
         <FiberMeasurement>
            <DiameterAverage>1.5102611425419264E-06</DiameterAverage>
            <DiameterSD>2.3067213888274591E-07</DiameterSD>
            <Orientation>2.8623973842979336</Orientation>
         </FiberMeasurement>
      </Measurement>
      <Measurement>
         <ID>1154</ID>
         <Type>F</Type>
         <ImageName>Image0002</ImageName>
         <FiberMeasurement>
            <DiameterAverage>1.2835101781646653E-06</DiameterAverage>
            <DiameterSD>2.8324427288727588E-07</DiameterSD>
            <Orientation>0.32015542662326452</Orientation>
         </FiberMeasurement>
      </Measurement>
      <Measurement>
         <ID>1155</ID>
         <Type>F</Type>
         <ImageName>Image0002</ImageName>
         <FiberMeasurement>
            <DiameterAverage>1.5057277256872971E-06</DiameterAverage>
            <DiameterSD>4.3486340927086255E-08</DiameterSD>
            <Orientation>2.6414259447294484</Orientation>
         </FiberMeasurement>
      </Measurement>
      <Measurement>
         <ID>1156</ID>
         <Type>F</Type>
         <ImageName>Image0002</ImageName>
         <FiberMeasurement>
            <DiameterAverage>1.2872843618106621E-06</DiameterAverage>
            <DiameterSD>2.9514672656099725E-07</DiameterSD>
            <Orientation>2.5512859209692924</Orientation>
         </FiberMeasurement>
      </Measurement>
      <Measurement>
         <ID>1157</ID>
         <Type>F</Type>
         <ImageName>Image0002</ImageName>
         <FiberMeasurement>
            <DiameterAverage>8.509356662722154E-07</DiameterAverage>
            <DiameterSD>7.2625093345004245E-08</DiameterSD>
            <Orientation>3.1216109027445218</Orientation>
         </FiberMeasurement>
      </Measurement>
      <Measurement>
         <ID>1158</ID>
         <Type>F</Type>
         <ImageName>Image0002</ImageName>
         <FiberMeasurement>
            <DiameterAverage>1.6916097633881602E-06</DiameterAverage>
            <DiameterSD>8.6456112252103448E-08</DiameterSD>
            <Orientation>0.40828206713656545</Orientation>
         </FiberMeasurement>
      </Measurement>
      <Measurement>
         <ID>1159</ID>
         <Type>F</Type>
         <ImageName>Image0002</ImageName>
         <FiberMeasurement>
            <DiameterAverage>2.1897329260147555E-06</DiameterAverage>
            <DiameterSD>9.0948600209390986E-08</DiameterSD>
            <Orientation>2.2734434726171533</Orientation>
         </FiberMeasurement>
      </Measurement>
      <Measurement>
         <ID>1161</ID>
         <Type>F</Type>
         <ImageName>Image0002</ImageName>
         <FiberMeasurement>
            <DiameterAverage>1.7443436112149794E-06</DiameterAverage>
            <DiameterSD>3.5658051442498562E-08</DiameterSD>
            <Orientation>1.9640433022586952</Orientation>
         </FiberMeasurement>
      </Measurement>
      <Measurement>
         <ID>1162</ID>
         <Type>F</Type>
         <ImageName>Image0002</ImageName>
         <FiberMeasurement>
            <DiameterAverage>6.8036366616063143E-07</DiameterAverage>
            <DiameterSD>1.2753118847867939E-07</DiameterSD>
            <Orientation>2.4683838515840959</Orientation>
         </FiberMeasurement>
      </Measurement>
      <Measurement>
         <ID>1163</ID>
         <Type>F</Type>
         <ImageName>Image0002</ImageName>
         <FiberMeasurement>
            <DiameterAverage>1.004825075935772E-06</DiameterAverage>
            <DiameterSD>3.1748624889221751E-07</DiameterSD>
            <Orientation>0.32776064734218463</Orientation>
         </FiberMeasurement>
      </Measurement>
      <Measurement>
         <ID>1164</ID>
         <Type>F</Type>
         <ImageName>Image0002</ImageName>
         <FiberMeasurement>
[truncated: 556,869 more chars]
